# Supplementary material for: Discovery of novel RARα agonists using pharmacophore-based virtual screening, molecular docking, and molecular dynamics simulation studies
Source: PLoS One. 2023 Aug 24;18(8):e0289046. doi: 10.1371/journal.pone.0289046 (PMC10449137; doi:10.1371/journal.pone.0289046)
Supplement: S1 File — (ZIP) [file pone.0289046.s003.zip]

Archive with 237 entries (156 files):
- Supporting information/~$_Table.docx
- Supporting information/S1_Table.docx
- Supporting information/S2_Table.docx
- Supporting information/S3_Table.docx
- Supporting information/S4_Table.docx
- Response to Reviewers.docx
- Supplementary/Compound 1/
- Supplementary/Compound 1/Docking/
- Supplementary/Compound 1/Docking/Docking.pdb
- Supplementary/Compound 1/MD/
- Supplementary/Compound 1/MD/FEL/
- Supplementary/Compound 1/MD/FEL/ener.xvg
- Supplementary/Compound 1/MD/FEL/evecs.dat
- Supplementary/Compound 1/MD/FEL/Gibbs energy.png
- Supplementary/Compound 1/MD/Gyration/
- Supplementary/Compound 1/MD/Gyration/Rg.xvg
- Supplementary/Compound 1/MD/Hbond/
- Supplementary/Compound 1/MD/Hbond/nHb.dat
- Supplementary/Compound 1/MD/Hbond/nHb1.dat
- Supplementary/Compound 1/MD/PCA/
- Supplementary/Compound 1/MD/PCA/gibbs.xpm
- Supplementary/Compound 1/MD/PCA/PCA.dat
- Supplementary/Compound 1/MD/Potential energy/
- Supplementary/Compound 1/MD/Potential energy/Potential energy.EPTOT
- Supplementary/Compound 1/MD/RMSD/
- Supplementary/Compound 1/MD/RMSD/RMSD.xvg
- Supplementary/Compound 1/MD/RMSF/
- Supplementary/Compound 1/MD/RMSF/RMSF.xvg
- Supplementary/Compound 1/MD/RMSF_PC1/
- Supplementary/Compound 1/MD/RMSF_PC1/RMSF_PC1.dat
- Supplementary/Compound 1/MMPBSA/
- Supplementary/Compound 1/MMPBSA/0-10ns MMPBSA.dat
- Supplementary/Compound 1/MMPBSA/10-20ns MMPBSA.dat
- Supplementary/Compound 1/MMPBSA/20-30ns MMPBSA.dat
- Supplementary/Compound 1/MMPBSA/30-40ns MMPBSA.dat
- Supplementary/Compound 1/MMPBSA/40-50ns MMPBSA.dat
- Supplementary/Compound 1/MMPBSA/50-60ns MMPBSA.dat
- Supplementary/Compound 1/MMPBSA/60-70ns MMPBSA.dat
- Supplementary/Compound 1/MMPBSA/70-80ns MMPBSA.dat
- Supplementary/Compound 1/MMPBSA/80-90ns MMPBSA.dat
- Supplementary/Compound 1/MMPBSA/90-100ns MMPBSA.dat
- Supplementary/Compound 1/MMPBSA/Total MMPBSA.dat
- Supplementary/Compound 11/
- Supplementary/Compound 11/Docking/
- Supplementary/Compound 11/Docking/Docking.pdb
- Supplementary/Compound 11/MD/
- Supplementary/Compound 11/MD/FEL/
- Supplementary/Compound 11/MD/FEL/ener.xvg
- Supplementary/Compound 11/MD/FEL/evecs.dat
- Supplementary/Compound 11/MD/FEL/Gibbs energy.png
- Supplementary/Compound 11/MD/Gyration/
- Supplementary/Compound 11/MD/Gyration/Rg.xvg
- Supplementary/Compound 11/MD/Hbond/
- Supplementary/Compound 11/MD/Hbond/nHb.dat
- Supplementary/Compound 11/MD/Hbond/nhb1.dat
- Supplementary/Compound 11/MD/PCA/
- Supplementary/Compound 11/MD/PCA/gibbs.xpm
- Supplementary/Compound 11/MD/PCA/PCA.dat
- Supplementary/Compound 11/MD/Potential energy/
- Supplementary/Compound 11/MD/RMSD/
- Supplementary/Compound 11/MD/RMSD/RMSD.xvg
- Supplementary/Compound 11/MD/RMSF/
- Supplementary/Compound 11/MD/RMSF/RMSF.xvg
- Supplementary/Compound 11/MD/RMSF_PC1/
- Supplementary/Compound 11/MD/RMSF_PC1/RMSF_PC1.dat
- Supplementary/Compound 11/MMPBSA/
- Supplementary/Compound 11/MMPBSA/0-10ns MMPBSA.dat
- Supplementary/Compound 11/MMPBSA/10-20ns MMPBSA.dat
- Supplementary/Compound 11/MMPBSA/20-30ns MMPBSA.dat
- Supplementary/Compound 11/MMPBSA/30-40ns MMPBSA.dat
- Supplementary/Compound 11/MMPBSA/40-50ns MMPBSA.dat
- Supplementary/Compound 11/MMPBSA/50-60ns MMPBSA.dat
- Supplementary/Compound 11/MMPBSA/60-70ns MMPBSA.dat
- Supplementary/Compound 11/MMPBSA/70-80ns MMPBSA.dat
- Supplementary/Compound 11/MMPBSA/80-90ns MMPBSA.dat
- Supplementary/Compound 11/MMPBSA/90-100ns MMPBSA.dat
- Supplementary/Compound 11/MMPBSA/Total MMPBSA.dat
- Supplementary/Compound 2/
- Supplementary/Compound 2/Docking/
- Supplementary/Compound 2/Docking/Docking.pdb
- Supplementary/Compound 2/MD/
- Supplementary/Compound 2/MD/FEL/
- Supplementary/Compound 2/MD/FEL/ener.xvg
- Supplementary/Compound 2/MD/FEL/evecs.dat
- Supplementary/Compound 2/MD/FEL/Gibbs energy.png
- Supplementary/Compound 2/MD/Gyration/
- Supplementary/Compound 2/MD/Gyration/Rg.xvg
- Supplementary/Compound 2/MD/Hbond/
- Supplementary/Compound 2/MD/Hbond/nHb.dat
- Supplementary/Compound 2/MD/Hbond/nHb1.dat
- Supplementary/Compound 2/MD/PCA/
- Supplementary/Compound 2/MD/PCA/gibbs.xpm
- Supplementary/Compound 2/MD/PCA/PCA.dat
- Supplementary/Compound 2/MD/Potential energy/
- Supplementary/Compound 2/MD/Potential energy/Potential energy.EPTOT
- Supplementary/Compound 2/MD/RMSD/
- Supplementary/Compound 2/MD/RMSD/RMSD.xvg
- Supplementary/Compound 2/MD/RMSF/
- Supplementary/Compound 2/MD/RMSF/RMSF.xvg
- Supplementary/Compound 2/MD/RMSF_PC1/
- Supplementary/Compound 2/MD/RMSF_PC1/RMSF_PC1.dat
- Supplementary/Compound 2/MMPBSA/
- Supplementary/Compound 2/MMPBSA/0-10ns MMPBSA.dat
- Supplementary/Compound 2/MMPBSA/10-20ns MMPBSA.dat
- Supplementary/Compound 2/MMPBSA/20-30ns MMPBSA.dat
- Supplementary/Compound 2/MMPBSA/30-40ns MMPBSA.dat
- Supplementary/Compound 2/MMPBSA/40-50ns MMPBSA.dat
- Supplementary/Compound 2/MMPBSA/50-60ns MMPBSA.dat
- Supplementary/Compound 2/MMPBSA/60-70ns MMPBSA.dat
- Supplementary/Compound 2/MMPBSA/70-80ns MMPBSA.dat
- Supplementary/Compound 2/MMPBSA/80-90ns MMPBSA.dat
- Supplementary/Compound 2/MMPBSA/90-100ns MMPBSA.dat
- Supplementary/Compound 2/MMPBSA/Total MMPBSA.dat
- Supplementary/Compound 4/
- Supplementary/Compound 4/Docking/
- Supplementary/Compound 4/Docking/Docking.pdb
- Supplementary/Compound 4/MD/
- Supplementary/Compound 4/MD/FEL/
- Supplementary/Compound 4/MD/FEL/ener.xvg
- Supplementary/Compound 4/MD/FEL/evecs.dat
- Supplementary/Compound 4/MD/FEL/Gibbs energy.png
- Supplementary/Compound 4/MD/Gyration/
- Supplementary/Compound 4/MD/Gyration/Rg.xvg
- Supplementary/Compound 4/MD/Hbond/
- Supplementary/Compound 4/MD/Hbond/nHb.dat
- Supplementary/Compound 4/MD/Hbond/nhb1.dat
- Supplementary/Compound 4/MD/PCA/
- Supplementary/Compound 4/MD/PCA/gibbs.xpm
- Supplementary/Compound 4/MD/PCA/PCA.dat
- Supplementary/Compound 4/MD/Potential energy/
- Supplementary/Compound 4/MD/Potential energy/Potential energy.EPTOT
- Supplementary/Compound 4/MD/RMSD/
- Supplementary/Compound 4/MD/RMSD/RMSD.xvg
- Supplementary/Compound 4/MD/RMSF/
- Supplementary/Compound 4/MD/RMSF/RMSF.xvg
- Supplementary/Compound 4/MD/RMSF_PC1/
- Supplementary/Compound 4/MD/RMSF_PC1/RMSF_PC1.dat
- Supplementary/Compound 4/MMPBSA/
- Supplementary/Compound 4/MMPBSA/0-10ns MMPBSA.dat
- Supplementary/Compound 4/MMPBSA/10-20ns MMPBSA.dat
- Supplementary/Compound 4/MMPBSA/20-30ns MMPBSA.dat
- Supplementary/Compound 4/MMPBSA/30-40ns MMPBSA.dat
- Supplementary/Compound 4/MMPBSA/40-50ns MMPBSA.dat
- Supplementary/Compound 4/MMPBSA/50-60ns MMPBSA.dat
- Supplementary/Compound 4/MMPBSA/60-70ns MMPBSA.dat
- Supplementary/Compound 4/MMPBSA/70-80ns MMPBSA.dat
- Supplementary/Compound 4/MMPBSA/80-90ns MMPBSA.dat
- Supplementary/Compound 4/MMPBSA/90-100ns MMPBSA.dat
- Supplementary/Compound 4/MMPBSA/Total MMPBSA.dat
- Supplementary/Compound 8/
- Supplementary/Compound 8/Docking/
- Supplementary/Compound 8/Docking/Docking.pdb
- Supplementary/Compound 8/MD/
- Supplementary/Compound 8/MD/FEL/
- Supplementary/Compound 8/MD/FEL/ener.xvg
- Supplementary/Compound 8/MD/FEL/evecs.dat
- Supplementary/Compound 8/MD/FEL/Gibbs energy.png
- Supplementary/Compound 8/MD/Gyration/
- Supplementary/Compound 8/MD/Gyration/Rg.xvg
- Supplementary/Compound 8/MD/Hbond/
- Supplementary/Compound 8/MD/Hbond/nHb.dat
- Supplementary/Compound 8/MD/Hbond/nHb1.dat
- Supplementary/Compound 8/MD/PCA/
- Supplementary/Compound 8/MD/PCA/gibbs.xpm
- Supplementary/Compound 8/MD/PCA/PCA.dat
- Supplementary/Compound 8/MD/Potential energy/
- Supplementary/Compound 8/MD/RMSD/
- Supplementary/Compound 8/MD/RMSD/RMSD.xvg
- Supplementary/Compound 8/MD/RMSF/
- Supplementary/Compound 8/MD/RMSF/RMSF.xvg
- Supplementary/Compound 8/MD/RMSF_PC1/
- Supplementary/Compound 8/MD/RMSF_PC1/RMSF_PC1.dat
- Supplementary/Compound 8/MMPBSA/
- Supplementary/Compound 8/MMPBSA/0-10ns MMPBSA.dat
- Supplementary/Compound 8/MMPBSA/10-20ns MMPBSA.dat
- Supplementary/Compound 8/MMPBSA/20-30ns MMPBSA.dat
- Supplementary/Compound 8/MMPBSA/30-40ns MMPBSA.dat
- Supplementary/Compound 8/MMPBSA/40-50ns MMPBSA.dat
- Supplementary/Compound 8/MMPBSA/50-60ns MMPBSA.dat
- Supplementary/Compound 8/MMPBSA/60-70ns MMPBSA.dat
- Supplementary/Compound 8/MMPBSA/70-80ns MMPBSA.dat
- Supplementary/Compound 8/MMPBSA/80-90ns MMPBSA.dat
- Supplementary/Compound 8/MMPBSA/90-100ns MMPBSA.dat
- Supplementary/Compound 8/MMPBSA/Total MMPBSA.dat
- Supplementary/Free Protein/
- Supplementary/Free Protein/MD/
- Supplementary/Free Protein/MD/FEL/
- Supplementary/Free Protein/MD/FEL/ener.xvg
- Supplementary/Free Protein/MD/FEL/evecs.dat
- Supplementary/Free Protein/MD/FEL/gibbs-protein.png
- Supplementary/Free Protein/MD/Gyration/
- Supplementary/Free Protein/MD/Gyration/Rg.xvg
- Supplementary/Free Protein/MD/PCA/
- Supplementary/Free Protein/MD/PCA/gibbs.xpm
- Supplementary/Free Protein/MD/PCA/PCA.dat
- Supplementary/Free Protein/MD/Potential energy/
- Supplementary/Free Protein/MD/Potential energy/Potential energy.EPTOT
- Supplementary/Free Protein/MD/RMSD/
- Supplementary/Free Protein/MD/RMSD/RMSD.xvg
- Supplementary/Free Protein/MD/RMSF/
- Supplementary/Free Protein/MD/RMSF/RMSF.xvg
- Supplementary/Free Protein/MD/RMSF_PC1/
- Supplementary/Free Protein/MD/RMSF_PC1/RMSF_PC1.dat
- Supplementary/RAR568/
- Supplementary/RAR568/Docking/
- Supplementary/RAR568/Docking/Docking.pdb
- Supplementary/RAR568/MD/
- Supplementary/RAR568/MD/FEL/
- Supplementary/RAR568/MD/FEL/ener.xvg
- Supplementary/RAR568/MD/FEL/evecs.dat
- Supplementary/RAR568/MD/FEL/Gibbs energy.png
- Supplementary/RAR568/MD/Gyration/
- Supplementary/RAR568/MD/Gyration/Rg.xvg
- Supplementary/RAR568/MD/Hbond/
- Supplementary/RAR568/MD/Hbond/nHb.dat
- Supplementary/RAR568/MD/Hbond/nHb1.dat
- Supplementary/RAR568/MD/PCA/
- Supplementary/RAR568/MD/PCA/gibbs.xpm
- Supplementary/RAR568/MD/PCA/PCA.dat
- Supplementary/RAR568/MD/Potential energy/
- Supplementary/RAR568/MD/RMSD/
- Supplementary/RAR568/MD/RMSD/RMSD.xvg
- Supplementary/RAR568/MD/RMSF/
- Supplementary/RAR568/MD/RMSF/RMSF.xvg
- Supplementary/RAR568/MD/RMSF_PC1/
- Supplementary/RAR568/MMPBSA/
- Supplementary/RAR568/MMPBSA/0-10ns MMPBSA.dat
- Supplementary/RAR568/MMPBSA/10-20ns MMPBSA.dat
- Supplementary/RAR568/MMPBSA/20-30ns MMPBSA.dat
- Supplementary/RAR568/MMPBSA/30-40ns MMPBSA.dat
- Supplementary/RAR568/MMPBSA/40-50ns MMPBSA.dat
- Supplementary/RAR568/MMPBSA/50-60ns MMPBSA.dat
- Supplementary/RAR568/MMPBSA/60-70ns MMPBSA.dat
- Supplementary/RAR568/MMPBSA/70-80ns MMPBSA.dat
- Supplementary/RAR568/MMPBSA/80-90ns MMPBSA.dat
- Supplementary/RAR568/MMPBSA/90-100ns MMPBSA.dat
- Supplementary/RAR568/MMPBSA/Total MMPBSA.dat
