# Supplementary material for: Discovery of novel RARα agonists using pharmacophore-based virtual screening, molecular docking, and molecular dynamics simulation studies
Source: PLoS One. 2023 Aug 24;18(8):e0289046. doi: 10.1371/journal.pone.0289046 (PMC10449137; doi:10.1371/journal.pone.0289046)
Supplement: S1 File — (ZIP) [file pone.0289046.s003.zip › Supplementary/Compound 1/MD/FEL/ener.xvg]

 2731  8.07668e+00  0.00000e+00  0.00000e+00
 2933  8.07668e+00  0.00000e+00  0.00000e+00
 2946  8.07668e+00  0.00000e+00  0.00000e+00
 3033  8.07668e+00  0.00000e+00  0.00000e+00
 3034  8.07668e+00  0.00000e+00  0.00000e+00
 3038  8.07668e+00  0.00000e+00  0.00000e+00
 3039  8.07668e+00  0.00000e+00  0.00000e+00
 3131  8.07668e+00  0.00000e+00  0.00000e+00
 3133  8.07668e+00  0.00000e+00  0.00000e+00
 3135  8.07668e+00  0.00000e+00  0.00000e+00
 3137  8.07668e+00  0.00000e+00  0.00000e+00
 3138  8.07668e+00  0.00000e+00  0.00000e+00
 3140  8.07668e+00  0.00000e+00  0.00000e+00
 3142  8.07668e+00  0.00000e+00  0.00000e+00
 3161  8.07668e+00  0.00000e+00  0.00000e+00
 3163  8.07668e+00  0.00000e+00  0.00000e+00
 3232  8.07668e+00  0.00000e+00  0.00000e+00
 3234  8.07668e+00  0.00000e+00  0.00000e+00
 3235  5.35327e+00  0.00000e+00  2.72341e+00
 3237  5.35327e+00  0.00000e+00  2.72341e+00
 3238  6.35840e+00  0.00000e+00  1.71828e+00
 3239  8.07668e+00  0.00000e+00  0.00000e+00
 3240  8.07668e+00  0.00000e+00  0.00000e+00
 3241  8.07668e+00  0.00000e+00  0.00000e+00
 3242  4.64012e+00  0.00000e+00  3.43656e+00
 3243  8.07668e+00  0.00000e+00  0.00000e+00
 3244  6.35840e+00  0.00000e+00  1.71828e+00
 3245  8.07668e+00  0.00000e+00  0.00000e+00
 3246  8.07668e+00  0.00000e+00  0.00000e+00
 3267  8.07668e+00  0.00000e+00  0.00000e+00
 3268  8.07668e+00  0.00000e+00  0.00000e+00
 3272  8.07668e+00  0.00000e+00  0.00000e+00
 3273  6.35840e+00  0.00000e+00  1.71828e+00
 3274  8.07668e+00  0.00000e+00  0.00000e+00
 3328  8.07668e+00  0.00000e+00  0.00000e+00
 3329  6.35840e+00  0.00000e+00  1.71828e+00
 3330  8.07668e+00  0.00000e+00  0.00000e+00
 3332  8.07668e+00  0.00000e+00  0.00000e+00
 3334  6.35840e+00  0.00000e+00  1.71828e+00
 3335  6.35840e+00  0.00000e+00  1.71828e+00
 3337  4.64012e+00  0.00000e+00  3.43656e+00
 3338  8.07668e+00  0.00000e+00  0.00000e+00
 3339  5.35327e+00  0.00000e+00  2.72341e+00
 3342  6.35840e+00  0.00000e+00  1.71828e+00
 3343  6.35840e+00  0.00000e+00  1.71828e+00
 3344  6.35840e+00  0.00000e+00  1.71828e+00
 3347  8.07668e+00  0.00000e+00  0.00000e+00
 3348  8.07668e+00  0.00000e+00  0.00000e+00
 3358  8.07668e+00  0.00000e+00  0.00000e+00
 3360  8.07668e+00  0.00000e+00  0.00000e+00
 3361  8.07668e+00  0.00000e+00  0.00000e+00
 3363  8.07668e+00  0.00000e+00  0.00000e+00
 3369  6.35840e+00  0.00000e+00  1.71828e+00
 3370  8.07668e+00  0.00000e+00  0.00000e+00
 3375  8.07668e+00  0.00000e+00  0.00000e+00
 3379  8.07668e+00  0.00000e+00  0.00000e+00
 3426  8.07668e+00  0.00000e+00  0.00000e+00
 3427  6.35840e+00  0.00000e+00  1.71828e+00
 3428  8.07668e+00  0.00000e+00  0.00000e+00
 3430  8.07668e+00  0.00000e+00  0.00000e+00
 3431  6.35840e+00  0.00000e+00  1.71828e+00
 3432  4.08695e+00  0.00000e+00  3.98973e+00
 3433  6.35840e+00  0.00000e+00  1.71828e+00
 3435  4.08695e+00  0.00000e+00  3.98973e+00
 3436  8.07668e+00  0.00000e+00  0.00000e+00
 3437  4.08695e+00  0.00000e+00  3.98973e+00
 3438  4.64012e+00  0.00000e+00  3.43656e+00
 3439  6.35840e+00  0.00000e+00  1.71828e+00
 3440  6.35840e+00  0.00000e+00  1.71828e+00
 3441  5.35327e+00  0.00000e+00  2.72341e+00
 3442  8.07668e+00  0.00000e+00  0.00000e+00
 3443  6.35840e+00  0.00000e+00  1.71828e+00
 3444  4.08695e+00  0.00000e+00  3.98973e+00
 3445  5.35327e+00  0.00000e+00  2.72341e+00
 3446  6.35840e+00  0.00000e+00  1.71828e+00
 3447  8.07668e+00  0.00000e+00  0.00000e+00
 3449  6.35840e+00  0.00000e+00  1.71828e+00
 3452  8.07668e+00  0.00000e+00  0.00000e+00
 3457  8.07668e+00  0.00000e+00  0.00000e+00
 3459  8.07668e+00  0.00000e+00  0.00000e+00
 3460  8.07668e+00  0.00000e+00  0.00000e+00
 3463  8.07668e+00  0.00000e+00  0.00000e+00
 3464  6.35840e+00  0.00000e+00  1.71828e+00
 3465  8.07668e+00  0.00000e+00  0.00000e+00
 3466  8.07668e+00  0.00000e+00  0.00000e+00
 3467  6.35840e+00  0.00000e+00  1.71828e+00
 3468  6.35840e+00  0.00000e+00  1.71828e+00
 3469  6.35840e+00  0.00000e+00  1.71828e+00
 3470  5.35327e+00  0.00000e+00  2.72341e+00
 3473  8.07668e+00  0.00000e+00  0.00000e+00
 3528  8.07668e+00  0.00000e+00  0.00000e+00
 3530  8.07668e+00  0.00000e+00  0.00000e+00
 3531  6.35840e+00  0.00000e+00  1.71828e+00
 3532  8.07668e+00  0.00000e+00  0.00000e+00
 3533  3.25285e+00  0.00000e+00  4.82383e+00
 3534  4.64012e+00  0.00000e+00  3.43656e+00
 3535  2.62986e+00  0.00000e+00  5.44683e+00
 3536  4.08695e+00  0.00000e+00  3.98973e+00
 3537  4.08695e+00  0.00000e+00  3.98973e+00
 3538  2.92183e+00  0.00000e+00  5.15485e+00
 3539  6.35840e+00  0.00000e+00  1.71828e+00
 3540  4.08695e+00  0.00000e+00  3.98973e+00
 3541  5.35327e+00  0.00000e+00  2.72341e+00
 3542  4.08695e+00  0.00000e+00  3.98973e+00
 3543  3.63499e+00  0.00000e+00  4.44169e+00
 3544  4.08695e+00  0.00000e+00  3.98973e+00
 3545  6.35840e+00  0.00000e+00  1.71828e+00
 3546  2.36867e+00  0.00000e+00  5.70801e+00
 3548  6.35840e+00  0.00000e+00  1.71828e+00
 3549  5.35327e+00  0.00000e+00  2.72341e+00
 3550  5.35327e+00  0.00000e+00  2.72341e+00
 3552  8.07668e+00  0.00000e+00  0.00000e+00
 3553  8.07668e+00  0.00000e+00  0.00000e+00
 3556  8.07668e+00  0.00000e+00  0.00000e+00
 3557  8.07668e+00  0.00000e+00  0.00000e+00
 3563  6.35840e+00  0.00000e+00  1.71828e+00
 3566  4.64012e+00  0.00000e+00  3.43656e+00
 3567  8.07668e+00  0.00000e+00  0.00000e+00
 3571  8.07668e+00  0.00000e+00  0.00000e+00
 3573  6.35840e+00  0.00000e+00  1.71828e+00
 3575  8.07668e+00  0.00000e+00  0.00000e+00
 3626  8.07668e+00  0.00000e+00  0.00000e+00
 3627  8.07668e+00  0.00000e+00  0.00000e+00
 3628  6.35840e+00  0.00000e+00  1.71828e+00
 3631  8.07668e+00  0.00000e+00  0.00000e+00
 3632  3.63499e+00  0.00000e+00  4.44169e+00
 3633  8.07668e+00  0.00000e+00  0.00000e+00
 3634  5.35327e+00  0.00000e+00  2.72341e+00
 3635  4.64012e+00  0.00000e+00  3.43656e+00
 3636  5.35327e+00  0.00000e+00  2.72341e+00
 3637  4.64012e+00  0.00000e+00  3.43656e+00
 3638  4.08695e+00  0.00000e+00  3.98973e+00
 3639  6.35840e+00  0.00000e+00  1.71828e+00
 3640  3.63499e+00  0.00000e+00  4.44169e+00
 3641  3.63499e+00  0.00000e+00  4.44169e+00
 3642  3.25285e+00  0.00000e+00  4.82383e+00
 3643  8.07668e+00  0.00000e+00  0.00000e+00
 3644  5.35327e+00  0.00000e+00  2.72341e+00
 3645  2.92183e+00  0.00000e+00  5.15485e+00
 3646  3.63499e+00  0.00000e+00  4.44169e+00
 3647  3.25285e+00  0.00000e+00  4.82383e+00
 3648  6.35840e+00  0.00000e+00  1.71828e+00
 3649  6.35840e+00  0.00000e+00  1.71828e+00
 3650  5.35327e+00  0.00000e+00  2.72341e+00
 3651  8.07668e+00  0.00000e+00  0.00000e+00
 3652  8.07668e+00  0.00000e+00  0.00000e+00
 3659  8.07668e+00  0.00000e+00  0.00000e+00
 3660  8.07668e+00  0.00000e+00  0.00000e+00
 3663  8.07668e+00  0.00000e+00  0.00000e+00
 3664  8.07668e+00  0.00000e+00  0.00000e+00
 3665  8.07668e+00  0.00000e+00  0.00000e+00
 3666  8.07668e+00  0.00000e+00  0.00000e+00
 3667  5.35327e+00  0.00000e+00  2.72341e+00
 3668  8.07668e+00  0.00000e+00  0.00000e+00
 3669  6.35840e+00  0.00000e+00  1.71828e+00
 3670  8.07668e+00  0.00000e+00  0.00000e+00
 3671  8.07668e+00  0.00000e+00  0.00000e+00
 3672  8.07668e+00  0.00000e+00  0.00000e+00
 3673  6.35840e+00  0.00000e+00  1.71828e+00
 3674  8.07668e+00  0.00000e+00  0.00000e+00
 3678  8.07668e+00  0.00000e+00  0.00000e+00
 3726  8.07668e+00  0.00000e+00  0.00000e+00
 3728  6.35840e+00  0.00000e+00  1.71828e+00
 3729  4.64012e+00  0.00000e+00  3.43656e+00
 3730  8.07668e+00  0.00000e+00  0.00000e+00
 3731  5.35327e+00  0.00000e+00  2.72341e+00
 3732  2.92183e+00  0.00000e+00  5.15485e+00
 3733  3.25285e+00  0.00000e+00  4.82383e+00
 3734  4.64012e+00  0.00000e+00  3.43656e+00
 3735  2.92183e+00  0.00000e+00  5.15485e+00
 3736  2.62986e+00  0.00000e+00  5.44683e+00
 3737  2.36867e+00  0.00000e+00  5.70801e+00
 3738  1.71828e+00  0.00000e+00  6.35840e+00
 3739  1.05327e+00  0.00000e+00  7.02341e+00
 3740  4.08695e+00  0.00000e+00  3.98973e+00
 3741  1.91670e+00  0.00000e+00  6.15998e+00
 3742  3.63499e+00  0.00000e+00  4.44169e+00
 3743  2.13240e+00  0.00000e+00  5.94428e+00
 3744  2.62986e+00  0.00000e+00  5.44683e+00
 3745  5.35327e+00  0.00000e+00  2.72341e+00
 3746  2.92183e+00  0.00000e+00  5.15485e+00
 3747  4.64012e+00  0.00000e+00  3.43656e+00
 3748  6.35840e+00  0.00000e+00  1.71828e+00
 3749  6.35840e+00  0.00000e+00  1.71828e+00
 3750  5.35327e+00  0.00000e+00  2.72341e+00
 3751  5.35327e+00  0.00000e+00  2.72341e+00
 3752  8.07668e+00  0.00000e+00  0.00000e+00
 3753  5.35327e+00  0.00000e+00  2.72341e+00
 3754  8.07668e+00  0.00000e+00  0.00000e+00
 3755  8.07668e+00  0.00000e+00  0.00000e+00
 3756  6.35840e+00  0.00000e+00  1.71828e+00
 3761  8.07668e+00  0.00000e+00  0.00000e+00
 3762  8.07668e+00  0.00000e+00  0.00000e+00
 3764  8.07668e+00  0.00000e+00  0.00000e+00
 3766  4.64012e+00  0.00000e+00  3.43656e+00
 3767  6.35840e+00  0.00000e+00  1.71828e+00
 3768  4.64012e+00  0.00000e+00  3.43656e+00
 3769  4.64012e+00  0.00000e+00  3.43656e+00
 3770  5.35327e+00  0.00000e+00  2.72341e+00
 3771  4.08695e+00  0.00000e+00  3.98973e+00
 3772  5.35327e+00  0.00000e+00  2.72341e+00
 3773  5.35327e+00  0.00000e+00  2.72341e+00
 3774  8.07668e+00  0.00000e+00  0.00000e+00
 3775  6.35840e+00  0.00000e+00  1.71828e+00
 3776  6.35840e+00  0.00000e+00  1.71828e+00
 3829  8.07668e+00  0.00000e+00  0.00000e+00
 3832  5.35327e+00  0.00000e+00  2.72341e+00
 3833  4.08695e+00  0.00000e+00  3.98973e+00
 3834  3.63499e+00  0.00000e+00  4.44169e+00
 3835  4.64012e+00  0.00000e+00  3.43656e+00
 3836  3.25285e+00  0.00000e+00  4.82383e+00
 3837  4.08695e+00  0.00000e+00  3.98973e+00
 3838  3.25285e+00  0.00000e+00  4.82383e+00
 3839  3.63499e+00  0.00000e+00  4.44169e+00
 3840  4.08695e+00  0.00000e+00  3.98973e+00
 3841  2.36867e+00  0.00000e+00  5.70801e+00
 3842  2.36867e+00  0.00000e+00  5.70801e+00
 3843  2.62986e+00  0.00000e+00  5.44683e+00
 3844  3.25285e+00  0.00000e+00  4.82383e+00
 3845  3.63499e+00  0.00000e+00  4.44169e+00
 3846  3.63499e+00  0.00000e+00  4.44169e+00
 3847  2.92183e+00  0.00000e+00  5.15485e+00
 3848  3.63499e+00  0.00000e+00  4.44169e+00
 3849  5.35327e+00  0.00000e+00  2.72341e+00
 3850  8.07668e+00  0.00000e+00  0.00000e+00
 3851  6.35840e+00  0.00000e+00  1.71828e+00
 3852  6.35840e+00  0.00000e+00  1.71828e+00
 3854  6.35840e+00  0.00000e+00  1.71828e+00
 3860  8.07668e+00  0.00000e+00  0.00000e+00
 3866  8.07668e+00  0.00000e+00  0.00000e+00
 3868  5.35327e+00  0.00000e+00  2.72341e+00
 3869  6.35840e+00  0.00000e+00  1.71828e+00
 3870  6.35840e+00  0.00000e+00  1.71828e+00
 3871  5.35327e+00  0.00000e+00  2.72341e+00
 3872  5.35327e+00  0.00000e+00  2.72341e+00
 3873  5.35327e+00  0.00000e+00  2.72341e+00
 3874  8.07668e+00  0.00000e+00  0.00000e+00
 3875  6.35840e+00  0.00000e+00  1.71828e+00
 3879  8.07668e+00  0.00000e+00  0.00000e+00
 3924  8.07668e+00  0.00000e+00  0.00000e+00
 3929  6.35840e+00  0.00000e+00  1.71828e+00
 3930  8.07668e+00  0.00000e+00  0.00000e+00
 3931  6.35840e+00  0.00000e+00  1.71828e+00
 3932  4.08695e+00  0.00000e+00  3.98973e+00
 3933  6.35840e+00  0.00000e+00  1.71828e+00
 3934  4.64012e+00  0.00000e+00  3.43656e+00
 3935  4.08695e+00  0.00000e+00  3.98973e+00
 3936  2.62986e+00  0.00000e+00  5.44683e+00
 3937  2.13240e+00  0.00000e+00  5.94428e+00
 3938  1.91670e+00  0.00000e+00  6.15998e+00
 3939  3.25285e+00  0.00000e+00  4.82383e+00
 3940  2.62986e+00  0.00000e+00  5.44683e+00
 3941  2.36867e+00  0.00000e+00  5.70801e+00
 3942  2.62986e+00  0.00000e+00  5.44683e+00
 3943  2.36867e+00  0.00000e+00  5.70801e+00
 3944  2.13240e+00  0.00000e+00  5.94428e+00
 3945  1.91670e+00  0.00000e+00  6.15998e+00
 3946  3.25285e+00  0.00000e+00  4.82383e+00
 3947  6.35840e+00  0.00000e+00  1.71828e+00
 3948  3.25285e+00  0.00000e+00  4.82383e+00
 3949  4.08695e+00  0.00000e+00  3.98973e+00
 3950  4.08695e+00  0.00000e+00  3.98973e+00
 3951  6.35840e+00  0.00000e+00  1.71828e+00
 3952  5.35327e+00  0.00000e+00  2.72341e+00
 3953  6.35840e+00  0.00000e+00  1.71828e+00
 3954  6.35840e+00  0.00000e+00  1.71828e+00
 3955  8.07668e+00  0.00000e+00  0.00000e+00
 3956  6.35840e+00  0.00000e+00  1.71828e+00
 3960  6.35840e+00  0.00000e+00  1.71828e+00
 3962  8.07668e+00  0.00000e+00  0.00000e+00
 3963  4.08695e+00  0.00000e+00  3.98973e+00
 3964  8.07668e+00  0.00000e+00  0.00000e+00
 3965  8.07668e+00  0.00000e+00  0.00000e+00
 3966  8.07668e+00  0.00000e+00  0.00000e+00
 3967  5.35327e+00  0.00000e+00  2.72341e+00
 3968  4.08695e+00  0.00000e+00  3.98973e+00
 3969  6.35840e+00  0.00000e+00  1.71828e+00
 3970  6.35840e+00  0.00000e+00  1.71828e+00
 3971  5.35327e+00  0.00000e+00  2.72341e+00
 3972  4.08695e+00  0.00000e+00  3.98973e+00
 3973  3.63499e+00  0.00000e+00  4.44169e+00
 3974  3.63499e+00  0.00000e+00  4.44169e+00
 3975  8.07668e+00  0.00000e+00  0.00000e+00
 3976  3.63499e+00  0.00000e+00  4.44169e+00
 3977  5.35327e+00  0.00000e+00  2.72341e+00
 3978  6.35840e+00  0.00000e+00  1.71828e+00
 3979  8.07668e+00  0.00000e+00  0.00000e+00
 3981  8.07668e+00  0.00000e+00  0.00000e+00
 4024  8.07668e+00  0.00000e+00  0.00000e+00
 4027  8.07668e+00  0.00000e+00  0.00000e+00
 4028  8.07668e+00  0.00000e+00  0.00000e+00
 4029  8.07668e+00  0.00000e+00  0.00000e+00
 4031  5.35327e+00  0.00000e+00  2.72341e+00
 4032  4.64012e+00  0.00000e+00  3.43656e+00
 4033  6.35840e+00  0.00000e+00  1.71828e+00
 4034  6.35840e+00  0.00000e+00  1.71828e+00
 4035  8.07668e+00  0.00000e+00  0.00000e+00
 4036  3.63499e+00  0.00000e+00  4.44169e+00
 4037  2.92183e+00  0.00000e+00  5.15485e+00
 4038  2.62986e+00  0.00000e+00  5.44683e+00
 4039  4.08695e+00  0.00000e+00  3.98973e+00
 4040  1.53457e+00  0.00000e+00  6.54211e+00
 4041  2.92183e+00  0.00000e+00  5.15485e+00
 4042  2.62986e+00  0.00000e+00  5.44683e+00
 4043  2.62986e+00  0.00000e+00  5.44683e+00
 4044  2.62986e+00  0.00000e+00  5.44683e+00
 4045  1.91670e+00  0.00000e+00  6.15998e+00
 4046  1.71828e+00  0.00000e+00  6.35840e+00
 4047  4.64012e+00  0.00000e+00  3.43656e+00
 4048  2.92183e+00  0.00000e+00  5.15485e+00
 4049  2.62986e+00  0.00000e+00  5.44683e+00
 4050  6.35840e+00  0.00000e+00  1.71828e+00
 4051  3.63499e+00  0.00000e+00  4.44169e+00
 4052  6.35840e+00  0.00000e+00  1.71828e+00
 4053  6.35840e+00  0.00000e+00  1.71828e+00
 4056  5.35327e+00  0.00000e+00  2.72341e+00
 4058  6.35840e+00  0.00000e+00  1.71828e+00
 4059  6.35840e+00  0.00000e+00  1.71828e+00
 4060  8.07668e+00  0.00000e+00  0.00000e+00
 4061  8.07668e+00  0.00000e+00  0.00000e+00
 4065  5.35327e+00  0.00000e+00  2.72341e+00
 4067  8.07668e+00  0.00000e+00  0.00000e+00
 4068  6.35840e+00  0.00000e+00  1.71828e+00
 4069  3.63499e+00  0.00000e+00  4.44169e+00
 4070  3.63499e+00  0.00000e+00  4.44169e+00
 4071  5.35327e+00  0.00000e+00  2.72341e+00
 4072  5.35327e+00  0.00000e+00  2.72341e+00
 4073  3.63499e+00  0.00000e+00  4.44169e+00
 4074  3.25285e+00  0.00000e+00  4.82383e+00
 4075  4.08695e+00  0.00000e+00  3.98973e+00
 4076  5.35327e+00  0.00000e+00  2.72341e+00
 4077  6.35840e+00  0.00000e+00  1.71828e+00
 4078  8.07668e+00  0.00000e+00  0.00000e+00
 4079  6.35840e+00  0.00000e+00  1.71828e+00
 4080  8.07668e+00  0.00000e+00  0.00000e+00
 4082  8.07668e+00  0.00000e+00  0.00000e+00
 4123  6.35840e+00  0.00000e+00  1.71828e+00
 4124  8.07668e+00  0.00000e+00  0.00000e+00
 4128  6.35840e+00  0.00000e+00  1.71828e+00
 4129  8.07668e+00  0.00000e+00  0.00000e+00
 4130  6.35840e+00  0.00000e+00  1.71828e+00
 4131  8.07668e+00  0.00000e+00  0.00000e+00
 4132  5.35327e+00  0.00000e+00  2.72341e+00
 4134  5.35327e+00  0.00000e+00  2.72341e+00
 4135  5.35327e+00  0.00000e+00  2.72341e+00
 4136  4.08695e+00  0.00000e+00  3.98973e+00
 4137  3.25285e+00  0.00000e+00  4.82383e+00
 4138  3.25285e+00  0.00000e+00  4.82383e+00
 4139  2.92183e+00  0.00000e+00  5.15485e+00
 4140  2.36867e+00  0.00000e+00  5.70801e+00
 4141  4.08695e+00  0.00000e+00  3.98973e+00
 4142  2.92183e+00  0.00000e+00  5.15485e+00
 4143  4.08695e+00  0.00000e+00  3.98973e+00
 4144  1.71828e+00  0.00000e+00  6.35840e+00
 4145  5.35327e+00  0.00000e+00  2.72341e+00
 4146  4.08695e+00  0.00000e+00  3.98973e+00
 4147  3.63499e+00  0.00000e+00  4.44169e+00
 4148  5.35327e+00  0.00000e+00  2.72341e+00
 4149  4.64012e+00  0.00000e+00  3.43656e+00
 4150  2.92183e+00  0.00000e+00  5.15485e+00
 4151  8.07668e+00  0.00000e+00  0.00000e+00
 4152  5.35327e+00  0.00000e+00  2.72341e+00
 4153  5.35327e+00  0.00000e+00  2.72341e+00
 4154  6.35840e+00  0.00000e+00  1.71828e+00
 4155  8.07668e+00  0.00000e+00  0.00000e+00
 4157  8.07668e+00  0.00000e+00  0.00000e+00
 4158  8.07668e+00  0.00000e+00  0.00000e+00
 4160  6.35840e+00  0.00000e+00  1.71828e+00
 4161  8.07668e+00  0.00000e+00  0.00000e+00
 4162  8.07668e+00  0.00000e+00  0.00000e+00
 4165  5.35327e+00  0.00000e+00  2.72341e+00
 4166  5.35327e+00  0.00000e+00  2.72341e+00
 4167  6.35840e+00  0.00000e+00  1.71828e+00
 4168  4.08695e+00  0.00000e+00  3.98973e+00
 4169  4.64012e+00  0.00000e+00  3.43656e+00
 4170  4.08695e+00  0.00000e+00  3.98973e+00
 4171  8.07668e+00  0.00000e+00  0.00000e+00
 4172  3.25285e+00  0.00000e+00  4.82383e+00
 4173  5.35327e+00  0.00000e+00  2.72341e+00
 4174  3.63499e+00  0.00000e+00  4.44169e+00
 4175  4.64012e+00  0.00000e+00  3.43656e+00
 4176  3.25285e+00  0.00000e+00  4.82383e+00
 4177  5.35327e+00  0.00000e+00  2.72341e+00
 4179  4.64012e+00  0.00000e+00  3.43656e+00
 4180  8.07668e+00  0.00000e+00  0.00000e+00
 4184  8.07668e+00  0.00000e+00  0.00000e+00
 4225  8.07668e+00  0.00000e+00  0.00000e+00
 4226  5.35327e+00  0.00000e+00  2.72341e+00
 4227  8.07668e+00  0.00000e+00  0.00000e+00
 4229  6.35840e+00  0.00000e+00  1.71828e+00
 4230  8.07668e+00  0.00000e+00  0.00000e+00
 4231  8.07668e+00  0.00000e+00  0.00000e+00
 4232  6.35840e+00  0.00000e+00  1.71828e+00
 4233  4.64012e+00  0.00000e+00  3.43656e+00
 4234  8.07668e+00  0.00000e+00  0.00000e+00
 4235  5.35327e+00  0.00000e+00  2.72341e+00
 4236  5.35327e+00  0.00000e+00  2.72341e+00
 4237  4.08695e+00  0.00000e+00  3.98973e+00
 4238  4.08695e+00  0.00000e+00  3.98973e+00
 4239  5.35327e+00  0.00000e+00  2.72341e+00
 4240  3.25285e+00  0.00000e+00  4.82383e+00
 4241  4.64012e+00  0.00000e+00  3.43656e+00
 4242  3.25285e+00  0.00000e+00  4.82383e+00
 4243  2.62986e+00  0.00000e+00  5.44683e+00
 4244  3.25285e+00  0.00000e+00  4.82383e+00
 4245  4.64012e+00  0.00000e+00  3.43656e+00
 4246  4.64012e+00  0.00000e+00  3.43656e+00
 4247  3.63499e+00  0.00000e+00  4.44169e+00
 4248  2.92183e+00  0.00000e+00  5.15485e+00
 4249  5.35327e+00  0.00000e+00  2.72341e+00
 4250  8.07668e+00  0.00000e+00  0.00000e+00
 4251  8.07668e+00  0.00000e+00  0.00000e+00
 4252  4.64012e+00  0.00000e+00  3.43656e+00
 4253  6.35840e+00  0.00000e+00  1.71828e+00
 4254  5.35327e+00  0.00000e+00  2.72341e+00
 4255  8.07668e+00  0.00000e+00  0.00000e+00
 4256  6.35840e+00  0.00000e+00  1.71828e+00
 4258  6.35840e+00  0.00000e+00  1.71828e+00
 4259  6.35840e+00  0.00000e+00  1.71828e+00
 4260  6.35840e+00  0.00000e+00  1.71828e+00
 4261  8.07668e+00  0.00000e+00  0.00000e+00
 4262  8.07668e+00  0.00000e+00  0.00000e+00
 4263  8.07668e+00  0.00000e+00  0.00000e+00
 4264  6.35840e+00  0.00000e+00  1.71828e+00
 4266  8.07668e+00  0.00000e+00  0.00000e+00
 4267  6.35840e+00  0.00000e+00  1.71828e+00
 4268  8.07668e+00  0.00000e+00  0.00000e+00
 4269  8.07668e+00  0.00000e+00  0.00000e+00
 4270  3.25285e+00  0.00000e+00  4.82383e+00
 4271  3.63499e+00  0.00000e+00  4.44169e+00
 4272  4.08695e+00  0.00000e+00  3.98973e+00
 4273  2.92183e+00  0.00000e+00  5.15485e+00
 4274  4.08695e+00  0.00000e+00  3.98973e+00
 4275  3.25285e+00  0.00000e+00  4.82383e+00
 4276  4.08695e+00  0.00000e+00  3.98973e+00
 4277  5.35327e+00  0.00000e+00  2.72341e+00
 4278  6.35840e+00  0.00000e+00  1.71828e+00
 4279  4.08695e+00  0.00000e+00  3.98973e+00
 4280  8.07668e+00  0.00000e+00  0.00000e+00
 4281  6.35840e+00  0.00000e+00  1.71828e+00
 4283  5.35327e+00  0.00000e+00  2.72341e+00
 4284  8.07668e+00  0.00000e+00  0.00000e+00
 4324  8.07668e+00  0.00000e+00  0.00000e+00
 4326  8.07668e+00  0.00000e+00  0.00000e+00
 4328  8.07668e+00  0.00000e+00  0.00000e+00
 4329  4.08695e+00  0.00000e+00  3.98973e+00
 4332  6.35840e+00  0.00000e+00  1.71828e+00
 4333  6.35840e+00  0.00000e+00  1.71828e+00
 4335  5.35327e+00  0.00000e+00  2.72341e+00
 4336  6.35840e+00  0.00000e+00  1.71828e+00
 4337  5.35327e+00  0.00000e+00  2.72341e+00
 4338  6.35840e+00  0.00000e+00  1.71828e+00
 4339  2.62986e+00  0.00000e+00  5.44683e+00
 4340  3.63499e+00  0.00000e+00  4.44169e+00
 4341  4.08695e+00  0.00000e+00  3.98973e+00
 4342  4.08695e+00  0.00000e+00  3.98973e+00
 4343  3.25285e+00  0.00000e+00  4.82383e+00
 4344  4.08695e+00  0.00000e+00  3.98973e+00
 4345  5.35327e+00  0.00000e+00  2.72341e+00
 4346  4.64012e+00  0.00000e+00  3.43656e+00
 4347  8.07668e+00  0.00000e+00  0.00000e+00
 4348  4.08695e+00  0.00000e+00  3.98973e+00
 4349  6.35840e+00  0.00000e+00  1.71828e+00
 4350  5.35327e+00  0.00000e+00  2.72341e+00
 4351  4.64012e+00  0.00000e+00  3.43656e+00
 4352  6.35840e+00  0.00000e+00  1.71828e+00
 4354  8.07668e+00  0.00000e+00  0.00000e+00
 4356  6.35840e+00  0.00000e+00  1.71828e+00
 4357  6.35840e+00  0.00000e+00  1.71828e+00
 4358  8.07668e+00  0.00000e+00  0.00000e+00
 4359  5.35327e+00  0.00000e+00  2.72341e+00
 4360  4.64012e+00  0.00000e+00  3.43656e+00
 4361  6.35840e+00  0.00000e+00  1.71828e+00
 4362  5.35327e+00  0.00000e+00  2.72341e+00
 4363  8.07668e+00  0.00000e+00  0.00000e+00
 4364  8.07668e+00  0.00000e+00  0.00000e+00
 4366  5.35327e+00  0.00000e+00  2.72341e+00
 4367  5.35327e+00  0.00000e+00  2.72341e+00
 4368  4.64012e+00  0.00000e+00  3.43656e+00
 4369  2.92183e+00  0.00000e+00  5.15485e+00
 4370  5.35327e+00  0.00000e+00  2.72341e+00
 4371  2.13240e+00  0.00000e+00  5.94428e+00
 4372  4.64012e+00  0.00000e+00  3.43656e+00
 4373  5.35327e+00  0.00000e+00  2.72341e+00
 4374  3.63499e+00  0.00000e+00  4.44169e+00
 4375  4.64012e+00  0.00000e+00  3.43656e+00
 4376  5.35327e+00  0.00000e+00  2.72341e+00
 4377  4.64012e+00  0.00000e+00  3.43656e+00
 4378  4.08695e+00  0.00000e+00  3.98973e+00
 4380  6.35840e+00  0.00000e+00  1.71828e+00
 4427  8.07668e+00  0.00000e+00  0.00000e+00
 4429  8.07668e+00  0.00000e+00  0.00000e+00
 4430  6.35840e+00  0.00000e+00  1.71828e+00
 4431  5.35327e+00  0.00000e+00  2.72341e+00
 4433  8.07668e+00  0.00000e+00  0.00000e+00
 4434  6.35840e+00  0.00000e+00  1.71828e+00
 4435  6.35840e+00  0.00000e+00  1.71828e+00
 4436  5.35327e+00  0.00000e+00  2.72341e+00
 4437  5.35327e+00  0.00000e+00  2.72341e+00
 4438  5.35327e+00  0.00000e+00  2.72341e+00
 4439  4.64012e+00  0.00000e+00  3.43656e+00
 4440  6.35840e+00  0.00000e+00  1.71828e+00
 4441  4.08695e+00  0.00000e+00  3.98973e+00
 4442  4.08695e+00  0.00000e+00  3.98973e+00
 4443  3.25285e+00  0.00000e+00  4.82383e+00
 4444  2.62986e+00  0.00000e+00  5.44683e+00
 4445  2.92183e+00  0.00000e+00  5.15485e+00
 4446  6.35840e+00  0.00000e+00  1.71828e+00
 4447  5.35327e+00  0.00000e+00  2.72341e+00
 4448  5.35327e+00  0.00000e+00  2.72341e+00
 4449  4.08695e+00  0.00000e+00  3.98973e+00
 4450  4.64012e+00  0.00000e+00  3.43656e+00
 4452  8.07668e+00  0.00000e+00  0.00000e+00
 4453  6.35840e+00  0.00000e+00  1.71828e+00
 4454  4.64012e+00  0.00000e+00  3.43656e+00
 4455  6.35840e+00  0.00000e+00  1.71828e+00
 4456  6.35840e+00  0.00000e+00  1.71828e+00
 4457  5.35327e+00  0.00000e+00  2.72341e+00
 4458  4.64012e+00  0.00000e+00  3.43656e+00
 4460  5.35327e+00  0.00000e+00  2.72341e+00
 4461  4.64012e+00  0.00000e+00  3.43656e+00
 4462  3.63499e+00  0.00000e+00  4.44169e+00
 4463  6.35840e+00  0.00000e+00  1.71828e+00
 4464  4.08695e+00  0.00000e+00  3.98973e+00
 4465  3.63499e+00  0.00000e+00  4.44169e+00
 4466  3.63499e+00  0.00000e+00  4.44169e+00
 4467  3.25285e+00  0.00000e+00  4.82383e+00
 4468  4.64012e+00  0.00000e+00  3.43656e+00
 4469  3.63499e+00  0.00000e+00  4.44169e+00
 4470  3.63499e+00  0.00000e+00  4.44169e+00
 4471  6.35840e+00  0.00000e+00  1.71828e+00
 4472  4.08695e+00  0.00000e+00  3.98973e+00
 4473  2.36867e+00  0.00000e+00  5.70801e+00
 4474  2.62986e+00  0.00000e+00  5.44683e+00
 4475  4.08695e+00  0.00000e+00  3.98973e+00
 4476  6.35840e+00  0.00000e+00  1.71828e+00
 4477  4.64012e+00  0.00000e+00  3.43656e+00
 4478  6.35840e+00  0.00000e+00  1.71828e+00
 4479  5.35327e+00  0.00000e+00  2.72341e+00
 4483  6.35840e+00  0.00000e+00  1.71828e+00
 4525  8.07668e+00  0.00000e+00  0.00000e+00
 4528  8.07668e+00  0.00000e+00  0.00000e+00
 4529  6.35840e+00  0.00000e+00  1.71828e+00
 4530  8.07668e+00  0.00000e+00  0.00000e+00
 4531  8.07668e+00  0.00000e+00  0.00000e+00
 4532  8.07668e+00  0.00000e+00  0.00000e+00
 4534  6.35840e+00  0.00000e+00  1.71828e+00
 4535  5.35327e+00  0.00000e+00  2.72341e+00
 4536  4.64012e+00  0.00000e+00  3.43656e+00
 4537  6.35840e+00  0.00000e+00  1.71828e+00
 4538  5.35327e+00  0.00000e+00  2.72341e+00
 4539  4.64012e+00  0.00000e+00  3.43656e+00
 4540  4.64012e+00  0.00000e+00  3.43656e+00
 4541  4.08695e+00  0.00000e+00  3.98973e+00
 4542  4.64012e+00  0.00000e+00  3.43656e+00
 4543  6.35840e+00  0.00000e+00  1.71828e+00
 4544  8.07668e+00  0.00000e+00  0.00000e+00
 4545  5.35327e+00  0.00000e+00  2.72341e+00
 4546  3.63499e+00  0.00000e+00  4.44169e+00
 4547  4.64012e+00  0.00000e+00  3.43656e+00
 4548  5.35327e+00  0.00000e+00  2.72341e+00
 4549  6.35840e+00  0.00000e+00  1.71828e+00
 4550  4.64012e+00  0.00000e+00  3.43656e+00
 4551  8.07668e+00  0.00000e+00  0.00000e+00
 4552  4.64012e+00  0.00000e+00  3.43656e+00
 4553  8.07668e+00  0.00000e+00  0.00000e+00
 4554  4.64012e+00  0.00000e+00  3.43656e+00
 4556  5.35327e+00  0.00000e+00  2.72341e+00
 4557  5.35327e+00  0.00000e+00  2.72341e+00
 4559  8.07668e+00  0.00000e+00  0.00000e+00
 4560  4.08695e+00  0.00000e+00  3.98973e+00
 4561  2.92183e+00  0.00000e+00  5.15485e+00
 4562  3.63499e+00  0.00000e+00  4.44169e+00
 4563  6.35840e+00  0.00000e+00  1.71828e+00
 4564  3.25285e+00  0.00000e+00  4.82383e+00
 4565  2.92183e+00  0.00000e+00  5.15485e+00
 4566  5.35327e+00  0.00000e+00  2.72341e+00
 4567  2.92183e+00  0.00000e+00  5.15485e+00
 4568  5.35327e+00  0.00000e+00  2.72341e+00
 4569  3.25285e+00  0.00000e+00  4.82383e+00
 4570  3.25285e+00  0.00000e+00  4.82383e+00
 4571  4.08695e+00  0.00000e+00  3.98973e+00
 4572  2.62986e+00  0.00000e+00  5.44683e+00
 4573  4.64012e+00  0.00000e+00  3.43656e+00
 4574  4.08695e+00  0.00000e+00  3.98973e+00
 4575  2.62986e+00  0.00000e+00  5.44683e+00
 4576  5.35327e+00  0.00000e+00  2.72341e+00
 4577  6.35840e+00  0.00000e+00  1.71828e+00
 4578  4.08695e+00  0.00000e+00  3.98973e+00
 4580  8.07668e+00  0.00000e+00  0.00000e+00
 4581  8.07668e+00  0.00000e+00  0.00000e+00
 4585  8.07668e+00  0.00000e+00  0.00000e+00
 4586  8.07668e+00  0.00000e+00  0.00000e+00
 4587  8.07668e+00  0.00000e+00  0.00000e+00
 4627  8.07668e+00  0.00000e+00  0.00000e+00
 4628  8.07668e+00  0.00000e+00  0.00000e+00
 4631  6.35840e+00  0.00000e+00  1.71828e+00
 4632  8.07668e+00  0.00000e+00  0.00000e+00
 4633  8.07668e+00  0.00000e+00  0.00000e+00
 4634  8.07668e+00  0.00000e+00  0.00000e+00
 4636  3.25285e+00  0.00000e+00  4.82383e+00
 4637  6.35840e+00  0.00000e+00  1.71828e+00
 4638  4.08695e+00  0.00000e+00  3.98973e+00
 4639  2.62986e+00  0.00000e+00  5.44683e+00
 4640  3.63499e+00  0.00000e+00  4.44169e+00
 4641  4.08695e+00  0.00000e+00  3.98973e+00
 4642  5.35327e+00  0.00000e+00  2.72341e+00
 4643  3.25285e+00  0.00000e+00  4.82383e+00
 4644  4.08695e+00  0.00000e+00  3.98973e+00
 4645  5.35327e+00  0.00000e+00  2.72341e+00
 4646  5.35327e+00  0.00000e+00  2.72341e+00
 4647  8.07668e+00  0.00000e+00  0.00000e+00
 4648  4.64012e+00  0.00000e+00  3.43656e+00
 4649  6.35840e+00  0.00000e+00  1.71828e+00
 4650  6.35840e+00  0.00000e+00  1.71828e+00
 4652  8.07668e+00  0.00000e+00  0.00000e+00
 4653  5.35327e+00  0.00000e+00  2.72341e+00
 4655  6.35840e+00  0.00000e+00  1.71828e+00
 4656  5.35327e+00  0.00000e+00  2.72341e+00
 4657  4.08695e+00  0.00000e+00  3.98973e+00
 4658  4.08695e+00  0.00000e+00  3.98973e+00
 4659  4.08695e+00  0.00000e+00  3.98973e+00
 4660  5.35327e+00  0.00000e+00  2.72341e+00
 4661  3.25285e+00  0.00000e+00  4.82383e+00
 4662  6.35840e+00  0.00000e+00  1.71828e+00
 4663  3.63499e+00  0.00000e+00  4.44169e+00
 4664  5.35327e+00  0.00000e+00  2.72341e+00
 4665  3.25285e+00  0.00000e+00  4.82383e+00
 4666  4.64012e+00  0.00000e+00  3.43656e+00
 4668  2.92183e+00  0.00000e+00  5.15485e+00
 4669  4.64012e+00  0.00000e+00  3.43656e+00
 4670  2.92183e+00  0.00000e+00  5.15485e+00
 4671  4.64012e+00  0.00000e+00  3.43656e+00
 4672  6.35840e+00  0.00000e+00  1.71828e+00
 4673  6.35840e+00  0.00000e+00  1.71828e+00
 4674  3.25285e+00  0.00000e+00  4.82383e+00
 4675  5.35327e+00  0.00000e+00  2.72341e+00
 4677  5.35327e+00  0.00000e+00  2.72341e+00
 4678  8.07668e+00  0.00000e+00  0.00000e+00
 4680  8.07668e+00  0.00000e+00  0.00000e+00
 4681  6.35840e+00  0.00000e+00  1.71828e+00
 4682  5.35327e+00  0.00000e+00  2.72341e+00
 4684  8.07668e+00  0.00000e+00  0.00000e+00
 4724  8.07668e+00  0.00000e+00  0.00000e+00
 4727  8.07668e+00  0.00000e+00  0.00000e+00
 4729  8.07668e+00  0.00000e+00  0.00000e+00
 4730  8.07668e+00  0.00000e+00  0.00000e+00
 4732  8.07668e+00  0.00000e+00  0.00000e+00
 4733  5.35327e+00  0.00000e+00  2.72341e+00
 4735  8.07668e+00  0.00000e+00  0.00000e+00
 4736  3.25285e+00  0.00000e+00  4.82383e+00
 4737  4.64012e+00  0.00000e+00  3.43656e+00
 4738  4.64012e+00  0.00000e+00  3.43656e+00
 4739  8.07668e+00  0.00000e+00  0.00000e+00
 4740  8.07668e+00  0.00000e+00  0.00000e+00
 4741  2.92183e+00  0.00000e+00  5.15485e+00
 4742  3.25285e+00  0.00000e+00  4.82383e+00
 4743  2.92183e+00  0.00000e+00  5.15485e+00
 4744  5.35327e+00  0.00000e+00  2.72341e+00
 4745  3.25285e+00  0.00000e+00  4.82383e+00
 4746  6.35840e+00  0.00000e+00  1.71828e+00
 4747  4.64012e+00  0.00000e+00  3.43656e+00
 4748  4.08695e+00  0.00000e+00  3.98973e+00
 4749  8.07668e+00  0.00000e+00  0.00000e+00
 4753  8.07668e+00  0.00000e+00  0.00000e+00
 4755  4.64012e+00  0.00000e+00  3.43656e+00
 4756  4.08695e+00  0.00000e+00  3.98973e+00
 4757  5.35327e+00  0.00000e+00  2.72341e+00
 4758  5.35327e+00  0.00000e+00  2.72341e+00
 4759  4.64012e+00  0.00000e+00  3.43656e+00
 4760  3.63499e+00  0.00000e+00  4.44169e+00
 4761  4.08695e+00  0.00000e+00  3.98973e+00
 4762  4.08695e+00  0.00000e+00  3.98973e+00
 4763  3.25285e+00  0.00000e+00  4.82383e+00
 4764  3.25285e+00  0.00000e+00  4.82383e+00
 4765  3.63499e+00  0.00000e+00  4.44169e+00
 4766  4.64012e+00  0.00000e+00  3.43656e+00
 4767  3.63499e+00  0.00000e+00  4.44169e+00
 4768  3.25285e+00  0.00000e+00  4.82383e+00
 4769  2.92183e+00  0.00000e+00  5.15485e+00
 4770  4.08695e+00  0.00000e+00  3.98973e+00
 4771  4.08695e+00  0.00000e+00  3.98973e+00
 4772  8.07668e+00  0.00000e+00  0.00000e+00
 4773  3.63499e+00  0.00000e+00  4.44169e+00
 4774  4.08695e+00  0.00000e+00  3.98973e+00
 4775  4.64012e+00  0.00000e+00  3.43656e+00
 4776  6.35840e+00  0.00000e+00  1.71828e+00
 4777  6.35840e+00  0.00000e+00  1.71828e+00
 4778  6.35840e+00  0.00000e+00  1.71828e+00
 4779  8.07668e+00  0.00000e+00  0.00000e+00
 4780  8.07668e+00  0.00000e+00  0.00000e+00
 4781  6.35840e+00  0.00000e+00  1.71828e+00
 4830  8.07668e+00  0.00000e+00  0.00000e+00
 4832  8.07668e+00  0.00000e+00  0.00000e+00
 4833  6.35840e+00  0.00000e+00  1.71828e+00
 4834  4.64012e+00  0.00000e+00  3.43656e+00
 4835  4.08695e+00  0.00000e+00  3.98973e+00
 4836  5.35327e+00  0.00000e+00  2.72341e+00
 4837  3.25285e+00  0.00000e+00  4.82383e+00
 4838  4.64012e+00  0.00000e+00  3.43656e+00
 4839  4.08695e+00  0.00000e+00  3.98973e+00
 4840  5.35327e+00  0.00000e+00  2.72341e+00
 4841  4.08695e+00  0.00000e+00  3.98973e+00
 4842  5.35327e+00  0.00000e+00  2.72341e+00
 4843  3.63499e+00  0.00000e+00  4.44169e+00
 4844  2.92183e+00  0.00000e+00  5.15485e+00
 4845  8.07668e+00  0.00000e+00  0.00000e+00
 4846  5.35327e+00  0.00000e+00  2.72341e+00
 4847  8.07668e+00  0.00000e+00  0.00000e+00
 4849  8.07668e+00  0.00000e+00  0.00000e+00
 4850  8.07668e+00  0.00000e+00  0.00000e+00
 4851  4.64012e+00  0.00000e+00  3.43656e+00
 4853  5.35327e+00  0.00000e+00  2.72341e+00
 4854  4.64012e+00  0.00000e+00  3.43656e+00
 4855  8.07668e+00  0.00000e+00  0.00000e+00
 4856  8.07668e+00  0.00000e+00  0.00000e+00
 4857  4.64012e+00  0.00000e+00  3.43656e+00
 4858  4.08695e+00  0.00000e+00  3.98973e+00
 4859  6.35840e+00  0.00000e+00  1.71828e+00
 4860  2.92183e+00  0.00000e+00  5.15485e+00
 4861  3.63499e+00  0.00000e+00  4.44169e+00
 4862  2.36867e+00  0.00000e+00  5.70801e+00
 4863  2.36867e+00  0.00000e+00  5.70801e+00
 4864  3.63499e+00  0.00000e+00  4.44169e+00
 4865  2.36867e+00  0.00000e+00  5.70801e+00
 4866  2.36867e+00  0.00000e+00  5.70801e+00
 4867  8.07668e+00  0.00000e+00  0.00000e+00
 4868  2.36867e+00  0.00000e+00  5.70801e+00
 4869  5.35327e+00  0.00000e+00  2.72341e+00
 4870  4.64012e+00  0.00000e+00  3.43656e+00
 4871  4.08695e+00  0.00000e+00  3.98973e+00
 4872  6.35840e+00  0.00000e+00  1.71828e+00
 4873  5.35327e+00  0.00000e+00  2.72341e+00
 4874  5.35327e+00  0.00000e+00  2.72341e+00
 4875  6.35840e+00  0.00000e+00  1.71828e+00
 4877  6.35840e+00  0.00000e+00  1.71828e+00
 4878  6.35840e+00  0.00000e+00  1.71828e+00
 4879  8.07668e+00  0.00000e+00  0.00000e+00
 4880  8.07668e+00  0.00000e+00  0.00000e+00
 4881  8.07668e+00  0.00000e+00  0.00000e+00
 4882  8.07668e+00  0.00000e+00  0.00000e+00
 4927  8.07668e+00  0.00000e+00  0.00000e+00
 4928  6.35840e+00  0.00000e+00  1.71828e+00
 4929  6.35840e+00  0.00000e+00  1.71828e+00
 4930  6.35840e+00  0.00000e+00  1.71828e+00
 4931  6.35840e+00  0.00000e+00  1.71828e+00
 4932  5.35327e+00  0.00000e+00  2.72341e+00
 4934  5.35327e+00  0.00000e+00  2.72341e+00
 4935  3.25285e+00  0.00000e+00  4.82383e+00
 4936  8.07668e+00  0.00000e+00  0.00000e+00
 4937  2.92183e+00  0.00000e+00  5.15485e+00
 4938  2.36867e+00  0.00000e+00  5.70801e+00
 4939  2.62986e+00  0.00000e+00  5.44683e+00
 4940  4.64012e+00  0.00000e+00  3.43656e+00
 4941  2.62986e+00  0.00000e+00  5.44683e+00
 4942  3.25285e+00  0.00000e+00  4.82383e+00
 4943  3.63499e+00  0.00000e+00  4.44169e+00
 4944  4.08695e+00  0.00000e+00  3.98973e+00
 4945  3.25285e+00  0.00000e+00  4.82383e+00
 4946  5.35327e+00  0.00000e+00  2.72341e+00
 4947  8.07668e+00  0.00000e+00  0.00000e+00
 4948  8.07668e+00  0.00000e+00  0.00000e+00
 4952  6.35840e+00  0.00000e+00  1.71828e+00
 4953  8.07668e+00  0.00000e+00  0.00000e+00
 4954  8.07668e+00  0.00000e+00  0.00000e+00
 4955  4.64012e+00  0.00000e+00  3.43656e+00
 4956  4.64012e+00  0.00000e+00  3.43656e+00
 4957  4.08695e+00  0.00000e+00  3.98973e+00
 4958  2.92183e+00  0.00000e+00  5.15485e+00
 4959  6.35840e+00  0.00000e+00  1.71828e+00
 4960  2.36867e+00  0.00000e+00  5.70801e+00
 4961  3.25285e+00  0.00000e+00  4.82383e+00
 4962  2.36867e+00  0.00000e+00  5.70801e+00
 4963  3.63499e+00  0.00000e+00  4.44169e+00
 4964  4.08695e+00  0.00000e+00  3.98973e+00
 4965  3.63499e+00  0.00000e+00  4.44169e+00
 4966  4.08695e+00  0.00000e+00  3.98973e+00
 4967  4.08695e+00  0.00000e+00  3.98973e+00
 4968  3.63499e+00  0.00000e+00  4.44169e+00
 4969  8.07668e+00  0.00000e+00  0.00000e+00
 4970  4.64012e+00  0.00000e+00  3.43656e+00
 4971  4.64012e+00  0.00000e+00  3.43656e+00
 4972  5.35327e+00  0.00000e+00  2.72341e+00
 4973  3.63499e+00  0.00000e+00  4.44169e+00
 4975  8.07668e+00  0.00000e+00  0.00000e+00
 4978  6.35840e+00  0.00000e+00  1.71828e+00
 4979  6.35840e+00  0.00000e+00  1.71828e+00
 4980  8.07668e+00  0.00000e+00  0.00000e+00
 4982  8.07668e+00  0.00000e+00  0.00000e+00
 4983  8.07668e+00  0.00000e+00  0.00000e+00
 5028  6.35840e+00  0.00000e+00  1.71828e+00
 5030  8.07668e+00  0.00000e+00  0.00000e+00
 5032  8.07668e+00  0.00000e+00  0.00000e+00
 5033  8.07668e+00  0.00000e+00  0.00000e+00
 5034  6.35840e+00  0.00000e+00  1.71828e+00
 5035  5.35327e+00  0.00000e+00  2.72341e+00
 5036  6.35840e+00  0.00000e+00  1.71828e+00
 5037  3.63499e+00  0.00000e+00  4.44169e+00
 5038  3.25285e+00  0.00000e+00  4.82383e+00
 5039  2.62986e+00  0.00000e+00  5.44683e+00
 5040  3.63499e+00  0.00000e+00  4.44169e+00
 5041  3.63499e+00  0.00000e+00  4.44169e+00
 5042  2.62986e+00  0.00000e+00  5.44683e+00
 5043  4.64012e+00  0.00000e+00  3.43656e+00
 5044  3.63499e+00  0.00000e+00  4.44169e+00
 5045  5.35327e+00  0.00000e+00  2.72341e+00
 5046  5.35327e+00  0.00000e+00  2.72341e+00
 5047  4.08695e+00  0.00000e+00  3.98973e+00
 5048  8.07668e+00  0.00000e+00  0.00000e+00
 5049  5.35327e+00  0.00000e+00  2.72341e+00
 5051  8.07668e+00  0.00000e+00  0.00000e+00
 5053  5.35327e+00  0.00000e+00  2.72341e+00
 5054  3.63499e+00  0.00000e+00  4.44169e+00
 5055  5.35327e+00  0.00000e+00  2.72341e+00
 5056  5.35327e+00  0.00000e+00  2.72341e+00
 5057  3.25285e+00  0.00000e+00  4.82383e+00
 5058  8.07668e+00  0.00000e+00  0.00000e+00
 5059  4.64012e+00  0.00000e+00  3.43656e+00
 5060  4.64012e+00  0.00000e+00  3.43656e+00
 5061  4.08695e+00  0.00000e+00  3.98973e+00
 5062  3.25285e+00  0.00000e+00  4.82383e+00
 5063  3.25285e+00  0.00000e+00  4.82383e+00
 5064  4.64012e+00  0.00000e+00  3.43656e+00
 5065  3.63499e+00  0.00000e+00  4.44169e+00
 5066  8.07668e+00  0.00000e+00  0.00000e+00
 5067  6.35840e+00  0.00000e+00  1.71828e+00
 5068  5.35327e+00  0.00000e+00  2.72341e+00
 5069  4.64012e+00  0.00000e+00  3.43656e+00
 5070  5.35327e+00  0.00000e+00  2.72341e+00
 5071  3.25285e+00  0.00000e+00  4.82383e+00
 5072  3.25285e+00  0.00000e+00  4.82383e+00
 5073  4.64012e+00  0.00000e+00  3.43656e+00
 5074  4.08695e+00  0.00000e+00  3.98973e+00
 5075  8.07668e+00  0.00000e+00  0.00000e+00
 5077  8.07668e+00  0.00000e+00  0.00000e+00
 5078  8.07668e+00  0.00000e+00  0.00000e+00
 5081  5.35327e+00  0.00000e+00  2.72341e+00
 5125  8.07668e+00  0.00000e+00  0.00000e+00
 5133  6.35840e+00  0.00000e+00  1.71828e+00
 5134  4.08695e+00  0.00000e+00  3.98973e+00
 5135  4.08695e+00  0.00000e+00  3.98973e+00
 5136  4.64012e+00  0.00000e+00  3.43656e+00
 5137  2.13240e+00  0.00000e+00  5.94428e+00
 5138  2.36867e+00  0.00000e+00  5.70801e+00
 5139  2.62986e+00  0.00000e+00  5.44683e+00
 5140  1.36354e+00  0.00000e+00  6.71314e+00
 5141  2.36867e+00  0.00000e+00  5.70801e+00
 5142  6.50390e-01  0.00000e+00  7.42629e+00
 5143  1.53457e+00  0.00000e+00  6.54211e+00
 5144  1.91670e+00  0.00000e+00  6.15998e+00
 5145  4.64012e+00  0.00000e+00  3.43656e+00
 5146  3.25285e+00  0.00000e+00  4.82383e+00
 5148  4.64012e+00  0.00000e+00  3.43656e+00
 5149  6.35840e+00  0.00000e+00  1.71828e+00
 5151  8.07668e+00  0.00000e+00  0.00000e+00
 5152  8.07668e+00  0.00000e+00  0.00000e+00
 5153  8.07668e+00  0.00000e+00  0.00000e+00
 5154  6.35840e+00  0.00000e+00  1.71828e+00
 5155  8.07668e+00  0.00000e+00  0.00000e+00
 5156  4.64012e+00  0.00000e+00  3.43656e+00
 5157  4.64012e+00  0.00000e+00  3.43656e+00
 5158  2.92183e+00  0.00000e+00  5.15485e+00
 5159  3.63499e+00  0.00000e+00  4.44169e+00
 5160  2.36867e+00  0.00000e+00  5.70801e+00
 5161  4.08695e+00  0.00000e+00  3.98973e+00
 5162  4.08695e+00  0.00000e+00  3.98973e+00
 5163  2.62986e+00  0.00000e+00  5.44683e+00
 5164  3.25285e+00  0.00000e+00  4.82383e+00
 5165  3.63499e+00  0.00000e+00  4.44169e+00
 5166  4.64012e+00  0.00000e+00  3.43656e+00
 5167  5.35327e+00  0.00000e+00  2.72341e+00
 5168  5.35327e+00  0.00000e+00  2.72341e+00
 5169  4.08695e+00  0.00000e+00  3.98973e+00
 5170  4.08695e+00  0.00000e+00  3.98973e+00
 5171  6.35840e+00  0.00000e+00  1.71828e+00
 5172  4.64012e+00  0.00000e+00  3.43656e+00
 5173  2.92183e+00  0.00000e+00  5.15485e+00
 5174  4.64012e+00  0.00000e+00  3.43656e+00
 5175  5.35327e+00  0.00000e+00  2.72341e+00
 5176  8.07668e+00  0.00000e+00  0.00000e+00
 5177  8.07668e+00  0.00000e+00  0.00000e+00
 5178  6.35840e+00  0.00000e+00  1.71828e+00
 5180  8.07668e+00  0.00000e+00  0.00000e+00
 5228  8.07668e+00  0.00000e+00  0.00000e+00
 5231  8.07668e+00  0.00000e+00  0.00000e+00
 5233  8.07668e+00  0.00000e+00  0.00000e+00
 5235  8.07668e+00  0.00000e+00  0.00000e+00
 5237  2.92183e+00  0.00000e+00  5.15485e+00
 5238  6.35840e+00  0.00000e+00  1.71828e+00
 5239  2.92183e+00  0.00000e+00  5.15485e+00
 5240  1.71828e+00  0.00000e+00  6.35840e+00
 5241  3.63499e+00  0.00000e+00  4.44169e+00
 5242  1.36354e+00  0.00000e+00  6.71314e+00
 5243  3.63499e+00  0.00000e+00  4.44169e+00
 5244  2.13240e+00  0.00000e+00  5.94428e+00
 5245  4.08695e+00  0.00000e+00  3.98973e+00
 5246  2.92183e+00  0.00000e+00  5.15485e+00
 5247  2.62986e+00  0.00000e+00  5.44683e+00
 5248  5.35327e+00  0.00000e+00  2.72341e+00
 5249  6.35840e+00  0.00000e+00  1.71828e+00
 5251  6.35840e+00  0.00000e+00  1.71828e+00
 5252  4.64012e+00  0.00000e+00  3.43656e+00
 5253  4.08695e+00  0.00000e+00  3.98973e+00
 5255  5.35327e+00  0.00000e+00  2.72341e+00
 5256  4.64012e+00  0.00000e+00  3.43656e+00
 5257  6.35840e+00  0.00000e+00  1.71828e+00
 5260  5.35327e+00  0.00000e+00  2.72341e+00
 5261  6.35840e+00  0.00000e+00  1.71828e+00
 5262  2.36867e+00  0.00000e+00  5.70801e+00
 5263  5.35327e+00  0.00000e+00  2.72341e+00
 5264  5.35327e+00  0.00000e+00  2.72341e+00
 5265  2.62986e+00  0.00000e+00  5.44683e+00
 5266  4.64012e+00  0.00000e+00  3.43656e+00
 5267  5.35327e+00  0.00000e+00  2.72341e+00
 5268  5.35327e+00  0.00000e+00  2.72341e+00
 5270  8.07668e+00  0.00000e+00  0.00000e+00
 5271  8.07668e+00  0.00000e+00  0.00000e+00
 5272  6.35840e+00  0.00000e+00  1.71828e+00
 5273  6.35840e+00  0.00000e+00  1.71828e+00
 5274  8.07668e+00  0.00000e+00  0.00000e+00
 5276  5.35327e+00  0.00000e+00  2.72341e+00
 5329  8.07668e+00  0.00000e+00  0.00000e+00
 5330  8.07668e+00  0.00000e+00  0.00000e+00
 5332  6.35840e+00  0.00000e+00  1.71828e+00
 5334  8.07668e+00  0.00000e+00  0.00000e+00
 5335  6.35840e+00  0.00000e+00  1.71828e+00
 5336  4.08695e+00  0.00000e+00  3.98973e+00
 5337  3.25285e+00  0.00000e+00  4.82383e+00
 5338  6.35840e+00  0.00000e+00  1.71828e+00
 5339  3.25285e+00  0.00000e+00  4.82383e+00
 5340  3.63499e+00  0.00000e+00  4.44169e+00
 5341  2.62986e+00  0.00000e+00  5.44683e+00
 5342  2.62986e+00  0.00000e+00  5.44683e+00
 5343  2.62986e+00  0.00000e+00  5.44683e+00
 5344  2.62986e+00  0.00000e+00  5.44683e+00
 5345  3.63499e+00  0.00000e+00  4.44169e+00
 5346  5.35327e+00  0.00000e+00  2.72341e+00
 5347  3.25285e+00  0.00000e+00  4.82383e+00
 5348  4.64012e+00  0.00000e+00  3.43656e+00
 5349  5.35327e+00  0.00000e+00  2.72341e+00
 5350  4.08695e+00  0.00000e+00  3.98973e+00
 5351  6.35840e+00  0.00000e+00  1.71828e+00
 5352  5.35327e+00  0.00000e+00  2.72341e+00
 5353  6.35840e+00  0.00000e+00  1.71828e+00
 5355  8.07668e+00  0.00000e+00  0.00000e+00
 5356  4.64012e+00  0.00000e+00  3.43656e+00
 5357  4.64012e+00  0.00000e+00  3.43656e+00
 5358  5.35327e+00  0.00000e+00  2.72341e+00
 5359  6.35840e+00  0.00000e+00  1.71828e+00
 5360  4.64012e+00  0.00000e+00  3.43656e+00
 5361  3.63499e+00  0.00000e+00  4.44169e+00
 5362  4.64012e+00  0.00000e+00  3.43656e+00
 5363  4.64012e+00  0.00000e+00  3.43656e+00
 5364  4.08695e+00  0.00000e+00  3.98973e+00
 5365  5.35327e+00  0.00000e+00  2.72341e+00
 5366  5.35327e+00  0.00000e+00  2.72341e+00
 5367  5.35327e+00  0.00000e+00  2.72341e+00
 5369  4.64012e+00  0.00000e+00  3.43656e+00
 5370  6.35840e+00  0.00000e+00  1.71828e+00
 5371  8.07668e+00  0.00000e+00  0.00000e+00
 5373  8.07668e+00  0.00000e+00  0.00000e+00
 5374  8.07668e+00  0.00000e+00  0.00000e+00
 5375  6.35840e+00  0.00000e+00  1.71828e+00
 5377  8.07668e+00  0.00000e+00  0.00000e+00
 5379  6.35840e+00  0.00000e+00  1.71828e+00
 5380  8.07668e+00  0.00000e+00  0.00000e+00
 5426  6.35840e+00  0.00000e+00  1.71828e+00
 5428  8.07668e+00  0.00000e+00  0.00000e+00
 5429  8.07668e+00  0.00000e+00  0.00000e+00
 5432  6.35840e+00  0.00000e+00  1.71828e+00
 5433  6.35840e+00  0.00000e+00  1.71828e+00
 5434  6.35840e+00  0.00000e+00  1.71828e+00
 5435  6.35840e+00  0.00000e+00  1.71828e+00
 5436  5.35327e+00  0.00000e+00  2.72341e+00
 5437  3.25285e+00  0.00000e+00  4.82383e+00
 5438  2.92183e+00  0.00000e+00  5.15485e+00
 5439  4.64012e+00  0.00000e+00  3.43656e+00
 5440  2.36867e+00  0.00000e+00  5.70801e+00
 5441  1.53457e+00  0.00000e+00  6.54211e+00
 5442  1.91670e+00  0.00000e+00  6.15998e+00
 5443  1.71828e+00  0.00000e+00  6.35840e+00
 5444  1.20355e+00  0.00000e+00  6.87313e+00
 5445  2.92183e+00  0.00000e+00  5.15485e+00
 5446  2.62986e+00  0.00000e+00  5.44683e+00
 5447  2.13240e+00  0.00000e+00  5.94428e+00
 5448  4.64012e+00  0.00000e+00  3.43656e+00
 5449  6.35840e+00  0.00000e+00  1.71828e+00
 5450  2.36867e+00  0.00000e+00  5.70801e+00
 5451  6.35840e+00  0.00000e+00  1.71828e+00
 5452  8.07668e+00  0.00000e+00  0.00000e+00
 5453  4.64012e+00  0.00000e+00  3.43656e+00
 5454  8.07668e+00  0.00000e+00  0.00000e+00
 5455  6.35840e+00  0.00000e+00  1.71828e+00
 5456  6.35840e+00  0.00000e+00  1.71828e+00
 5457  6.35840e+00  0.00000e+00  1.71828e+00
 5458  4.64012e+00  0.00000e+00  3.43656e+00
 5459  6.35840e+00  0.00000e+00  1.71828e+00
 5460  5.35327e+00  0.00000e+00  2.72341e+00
 5461  4.08695e+00  0.00000e+00  3.98973e+00
 5462  8.07668e+00  0.00000e+00  0.00000e+00
 5463  4.64012e+00  0.00000e+00  3.43656e+00
 5464  8.07668e+00  0.00000e+00  0.00000e+00
 5467  8.07668e+00  0.00000e+00  0.00000e+00
 5468  4.08695e+00  0.00000e+00  3.98973e+00
 5470  8.07668e+00  0.00000e+00  0.00000e+00
 5471  5.35327e+00  0.00000e+00  2.72341e+00
 5473  8.07668e+00  0.00000e+00  0.00000e+00
 5474  8.07668e+00  0.00000e+00  0.00000e+00
 5477  8.07668e+00  0.00000e+00  0.00000e+00
 5479  8.07668e+00  0.00000e+00  0.00000e+00
 5525  8.07668e+00  0.00000e+00  0.00000e+00
 5534  6.35840e+00  0.00000e+00  1.71828e+00
 5535  5.35327e+00  0.00000e+00  2.72341e+00
 5536  4.08695e+00  0.00000e+00  3.98973e+00
 5537  5.35327e+00  0.00000e+00  2.72341e+00
 5538  3.63499e+00  0.00000e+00  4.44169e+00
 5539  3.25285e+00  0.00000e+00  4.82383e+00
 5540  2.92183e+00  0.00000e+00  5.15485e+00
 5541  2.62986e+00  0.00000e+00  5.44683e+00
 5542  1.71828e+00  0.00000e+00  6.35840e+00
 5543  2.92183e+00  0.00000e+00  5.15485e+00
 5544  2.36867e+00  0.00000e+00  5.70801e+00
 5545  2.13240e+00  0.00000e+00  5.94428e+00
 5546  2.62986e+00  0.00000e+00  5.44683e+00
 5547  4.08695e+00  0.00000e+00  3.98973e+00
 5548  3.25285e+00  0.00000e+00  4.82383e+00
 5549  3.63499e+00  0.00000e+00  4.44169e+00
 5550  5.35327e+00  0.00000e+00  2.72341e+00
 5551  6.35840e+00  0.00000e+00  1.71828e+00
 5552  4.08695e+00  0.00000e+00  3.98973e+00
 5553  5.35327e+00  0.00000e+00  2.72341e+00
 5554  6.35840e+00  0.00000e+00  1.71828e+00
 5555  6.35840e+00  0.00000e+00  1.71828e+00
 5556  8.07668e+00  0.00000e+00  0.00000e+00
 5557  4.08695e+00  0.00000e+00  3.98973e+00
 5558  4.64012e+00  0.00000e+00  3.43656e+00
 5559  8.07668e+00  0.00000e+00  0.00000e+00
 5560  6.35840e+00  0.00000e+00  1.71828e+00
 5561  5.35327e+00  0.00000e+00  2.72341e+00
 5562  5.35327e+00  0.00000e+00  2.72341e+00
 5563  8.07668e+00  0.00000e+00  0.00000e+00
 5564  6.35840e+00  0.00000e+00  1.71828e+00
 5565  8.07668e+00  0.00000e+00  0.00000e+00
 5566  4.64012e+00  0.00000e+00  3.43656e+00
 5568  8.07668e+00  0.00000e+00  0.00000e+00
 5569  5.35327e+00  0.00000e+00  2.72341e+00
 5570  8.07668e+00  0.00000e+00  0.00000e+00
 5574  8.07668e+00  0.00000e+00  0.00000e+00
 5575  8.07668e+00  0.00000e+00  0.00000e+00
 5576  8.07668e+00  0.00000e+00  0.00000e+00
 5577  8.07668e+00  0.00000e+00  0.00000e+00
 5622  8.07668e+00  0.00000e+00  0.00000e+00
 5623  8.07668e+00  0.00000e+00  0.00000e+00
 5626  8.07668e+00  0.00000e+00  0.00000e+00
 5628  8.07668e+00  0.00000e+00  0.00000e+00
 5632  8.07668e+00  0.00000e+00  0.00000e+00
 5634  8.07668e+00  0.00000e+00  0.00000e+00
 5635  6.35840e+00  0.00000e+00  1.71828e+00
 5636  5.35327e+00  0.00000e+00  2.72341e+00
 5637  8.07668e+00  0.00000e+00  0.00000e+00
 5638  5.35327e+00  0.00000e+00  2.72341e+00
 5639  4.64012e+00  0.00000e+00  3.43656e+00
 5640  3.25285e+00  0.00000e+00  4.82383e+00
 5641  3.25285e+00  0.00000e+00  4.82383e+00
 5642  2.92183e+00  0.00000e+00  5.15485e+00
 5643  2.92183e+00  0.00000e+00  5.15485e+00
 5644  3.25285e+00  0.00000e+00  4.82383e+00
 5645  4.08695e+00  0.00000e+00  3.98973e+00
 5646  3.25285e+00  0.00000e+00  4.82383e+00
 5647  5.35327e+00  0.00000e+00  2.72341e+00
 5648  3.63499e+00  0.00000e+00  4.44169e+00
 5649  4.64012e+00  0.00000e+00  3.43656e+00
 5650  3.63499e+00  0.00000e+00  4.44169e+00
 5651  6.35840e+00  0.00000e+00  1.71828e+00
 5652  8.07668e+00  0.00000e+00  0.00000e+00
 5653  5.35327e+00  0.00000e+00  2.72341e+00
 5654  4.64012e+00  0.00000e+00  3.43656e+00
 5655  6.35840e+00  0.00000e+00  1.71828e+00
 5656  8.07668e+00  0.00000e+00  0.00000e+00
 5657  6.35840e+00  0.00000e+00  1.71828e+00
 5659  6.35840e+00  0.00000e+00  1.71828e+00
 5660  8.07668e+00  0.00000e+00  0.00000e+00
 5661  8.07668e+00  0.00000e+00  0.00000e+00
 5663  6.35840e+00  0.00000e+00  1.71828e+00
 5664  8.07668e+00  0.00000e+00  0.00000e+00
 5668  6.35840e+00  0.00000e+00  1.71828e+00
 5670  6.35840e+00  0.00000e+00  1.71828e+00
 5677  8.07668e+00  0.00000e+00  0.00000e+00
 5724  8.07668e+00  0.00000e+00  0.00000e+00
 5728  8.07668e+00  0.00000e+00  0.00000e+00
 5731  6.35840e+00  0.00000e+00  1.71828e+00
 5733  5.35327e+00  0.00000e+00  2.72341e+00
 5734  6.35840e+00  0.00000e+00  1.71828e+00
 5735  8.07668e+00  0.00000e+00  0.00000e+00
 5736  5.35327e+00  0.00000e+00  2.72341e+00
 5737  4.64012e+00  0.00000e+00  3.43656e+00
 5738  6.35840e+00  0.00000e+00  1.71828e+00
 5739  6.35840e+00  0.00000e+00  1.71828e+00
 5740  4.64012e+00  0.00000e+00  3.43656e+00
 5741  5.35327e+00  0.00000e+00  2.72341e+00
 5742  4.08695e+00  0.00000e+00  3.98973e+00
 5743  3.63499e+00  0.00000e+00  4.44169e+00
 5744  4.64012e+00  0.00000e+00  3.43656e+00
 5745  3.25285e+00  0.00000e+00  4.82383e+00
 5747  6.35840e+00  0.00000e+00  1.71828e+00
 5748  8.07668e+00  0.00000e+00  0.00000e+00
 5749  4.08695e+00  0.00000e+00  3.98973e+00
 5750  4.64012e+00  0.00000e+00  3.43656e+00
 5751  8.07668e+00  0.00000e+00  0.00000e+00
 5752  8.07668e+00  0.00000e+00  0.00000e+00
 5753  8.07668e+00  0.00000e+00  0.00000e+00
 5754  3.63499e+00  0.00000e+00  4.44169e+00
 5755  4.64012e+00  0.00000e+00  3.43656e+00
 5756  8.07668e+00  0.00000e+00  0.00000e+00
 5757  4.08695e+00  0.00000e+00  3.98973e+00
 5758  6.35840e+00  0.00000e+00  1.71828e+00
 5759  5.35327e+00  0.00000e+00  2.72341e+00
 5760  5.35327e+00  0.00000e+00  2.72341e+00
 5762  4.08695e+00  0.00000e+00  3.98973e+00
 5766  8.07668e+00  0.00000e+00  0.00000e+00
 5773  8.07668e+00  0.00000e+00  0.00000e+00
 5825  8.07668e+00  0.00000e+00  0.00000e+00
 5827  8.07668e+00  0.00000e+00  0.00000e+00
 5829  5.35327e+00  0.00000e+00  2.72341e+00
 5831  8.07668e+00  0.00000e+00  0.00000e+00
 5832  6.35840e+00  0.00000e+00  1.71828e+00
 5833  5.35327e+00  0.00000e+00  2.72341e+00
 5834  6.35840e+00  0.00000e+00  1.71828e+00
 5835  6.35840e+00  0.00000e+00  1.71828e+00
 5836  8.07668e+00  0.00000e+00  0.00000e+00
 5837  6.35840e+00  0.00000e+00  1.71828e+00
 5838  6.35840e+00  0.00000e+00  1.71828e+00
 5839  2.62986e+00  0.00000e+00  5.44683e+00
 5840  6.35840e+00  0.00000e+00  1.71828e+00
 5841  6.35840e+00  0.00000e+00  1.71828e+00
 5842  1.91670e+00  0.00000e+00  6.15998e+00
 5843  2.92183e+00  0.00000e+00  5.15485e+00
 5844  2.92183e+00  0.00000e+00  5.15485e+00
 5845  2.92183e+00  0.00000e+00  5.15485e+00
 5846  4.64012e+00  0.00000e+00  3.43656e+00
 5847  3.63499e+00  0.00000e+00  4.44169e+00
 5848  8.07668e+00  0.00000e+00  0.00000e+00
 5849  3.63499e+00  0.00000e+00  4.44169e+00
 5850  3.63499e+00  0.00000e+00  4.44169e+00
 5851  4.64012e+00  0.00000e+00  3.43656e+00
 5852  5.35327e+00  0.00000e+00  2.72341e+00
 5853  8.07668e+00  0.00000e+00  0.00000e+00
 5854  4.64012e+00  0.00000e+00  3.43656e+00
 5855  4.08695e+00  0.00000e+00  3.98973e+00
 5856  8.07668e+00  0.00000e+00  0.00000e+00
 5857  5.35327e+00  0.00000e+00  2.72341e+00
 5858  6.35840e+00  0.00000e+00  1.71828e+00
 5859  4.64012e+00  0.00000e+00  3.43656e+00
 5861  8.07668e+00  0.00000e+00  0.00000e+00
 5863  8.07668e+00  0.00000e+00  0.00000e+00
 5865  6.35840e+00  0.00000e+00  1.71828e+00
 5866  8.07668e+00  0.00000e+00  0.00000e+00
 5924  8.07668e+00  0.00000e+00  0.00000e+00
 5927  8.07668e+00  0.00000e+00  0.00000e+00
 5928  8.07668e+00  0.00000e+00  0.00000e+00
 5929  8.07668e+00  0.00000e+00  0.00000e+00
 5930  6.35840e+00  0.00000e+00  1.71828e+00
 5931  6.35840e+00  0.00000e+00  1.71828e+00
 5932  6.35840e+00  0.00000e+00  1.71828e+00
 5933  6.35840e+00  0.00000e+00  1.71828e+00
 5934  6.35840e+00  0.00000e+00  1.71828e+00
 5935  4.64012e+00  0.00000e+00  3.43656e+00
 5936  6.35840e+00  0.00000e+00  1.71828e+00
 5937  6.35840e+00  0.00000e+00  1.71828e+00
 5938  5.35327e+00  0.00000e+00  2.72341e+00
 5939  5.35327e+00  0.00000e+00  2.72341e+00
 5940  4.64012e+00  0.00000e+00  3.43656e+00
 5941  5.35327e+00  0.00000e+00  2.72341e+00
 5942  8.07668e+00  0.00000e+00  0.00000e+00
 5943  4.08695e+00  0.00000e+00  3.98973e+00
 5944  4.08695e+00  0.00000e+00  3.98973e+00
 5945  2.13240e+00  0.00000e+00  5.94428e+00
 5946  2.92183e+00  0.00000e+00  5.15485e+00
 5947  4.08695e+00  0.00000e+00  3.98973e+00
 5948  2.36867e+00  0.00000e+00  5.70801e+00
 5949  4.08695e+00  0.00000e+00  3.98973e+00
 5950  3.63499e+00  0.00000e+00  4.44169e+00
 5951  6.35840e+00  0.00000e+00  1.71828e+00
 5952  6.35840e+00  0.00000e+00  1.71828e+00
 5953  5.35327e+00  0.00000e+00  2.72341e+00
 5954  5.35327e+00  0.00000e+00  2.72341e+00
 5955  8.07668e+00  0.00000e+00  0.00000e+00
 5956  5.35327e+00  0.00000e+00  2.72341e+00
 5957  5.35327e+00  0.00000e+00  2.72341e+00
 5958  8.07668e+00  0.00000e+00  0.00000e+00
 5960  6.35840e+00  0.00000e+00  1.71828e+00
 5961  6.35840e+00  0.00000e+00  1.71828e+00
 5963  8.07668e+00  0.00000e+00  0.00000e+00
 6026  6.35840e+00  0.00000e+00  1.71828e+00
 6029  6.35840e+00  0.00000e+00  1.71828e+00
 6030  8.07668e+00  0.00000e+00  0.00000e+00
 6031  6.35840e+00  0.00000e+00  1.71828e+00
 6032  8.07668e+00  0.00000e+00  0.00000e+00
 6034  5.35327e+00  0.00000e+00  2.72341e+00
 6035  5.35327e+00  0.00000e+00  2.72341e+00
 6036  5.35327e+00  0.00000e+00  2.72341e+00
 6037  6.35840e+00  0.00000e+00  1.71828e+00
 6038  4.08695e+00  0.00000e+00  3.98973e+00
 6039  2.92183e+00  0.00000e+00  5.15485e+00
 6040  8.07668e+00  0.00000e+00  0.00000e+00
 6041  4.08695e+00  0.00000e+00  3.98973e+00
 6042  4.64012e+00  0.00000e+00  3.43656e+00
 6043  3.25285e+00  0.00000e+00  4.82383e+00
 6044  3.25285e+00  0.00000e+00  4.82383e+00
 6045  2.92183e+00  0.00000e+00  5.15485e+00
 6046  3.63499e+00  0.00000e+00  4.44169e+00
 6047  4.08695e+00  0.00000e+00  3.98973e+00
 6048  5.35327e+00  0.00000e+00  2.72341e+00
 6049  4.08695e+00  0.00000e+00  3.98973e+00
 6050  3.63499e+00  0.00000e+00  4.44169e+00
 6051  5.35327e+00  0.00000e+00  2.72341e+00
 6052  3.63499e+00  0.00000e+00  4.44169e+00
 6053  4.08695e+00  0.00000e+00  3.98973e+00
 6054  4.64012e+00  0.00000e+00  3.43656e+00
 6055  5.35327e+00  0.00000e+00  2.72341e+00
 6056  5.35327e+00  0.00000e+00  2.72341e+00
 6057  4.64012e+00  0.00000e+00  3.43656e+00
 6058  6.35840e+00  0.00000e+00  1.71828e+00
 6059  6.35840e+00  0.00000e+00  1.71828e+00
 6060  8.07668e+00  0.00000e+00  0.00000e+00
 6062  6.35840e+00  0.00000e+00  1.71828e+00
 6067  8.07668e+00  0.00000e+00  0.00000e+00
 6130  5.35327e+00  0.00000e+00  2.72341e+00
 6131  8.07668e+00  0.00000e+00  0.00000e+00
 6132  8.07668e+00  0.00000e+00  0.00000e+00
 6133  5.35327e+00  0.00000e+00  2.72341e+00
 6134  6.35840e+00  0.00000e+00  1.71828e+00
 6135  6.35840e+00  0.00000e+00  1.71828e+00
 6136  3.63499e+00  0.00000e+00  4.44169e+00
 6137  4.08695e+00  0.00000e+00  3.98973e+00
 6138  3.25285e+00  0.00000e+00  4.82383e+00
 6139  4.08695e+00  0.00000e+00  3.98973e+00
 6140  2.36867e+00  0.00000e+00  5.70801e+00
 6141  2.36867e+00  0.00000e+00  5.70801e+00
 6142  1.53457e+00  0.00000e+00  6.54211e+00
 6143  2.13240e+00  0.00000e+00  5.94428e+00
 6144  1.05327e+00  0.00000e+00  7.02341e+00
 6145  4.08695e+00  0.00000e+00  3.98973e+00
 6146  3.25285e+00  0.00000e+00  4.82383e+00
 6147  1.91670e+00  0.00000e+00  6.15998e+00
 6148  3.63499e+00  0.00000e+00  4.44169e+00
 6149  1.71828e+00  0.00000e+00  6.35840e+00
 6150  2.36867e+00  0.00000e+00  5.70801e+00
 6151  3.25285e+00  0.00000e+00  4.82383e+00
 6152  2.92183e+00  0.00000e+00  5.15485e+00
 6153  4.64012e+00  0.00000e+00  3.43656e+00
 6154  4.08695e+00  0.00000e+00  3.98973e+00
 6155  6.35840e+00  0.00000e+00  1.71828e+00
 6156  5.35327e+00  0.00000e+00  2.72341e+00
 6157  5.35327e+00  0.00000e+00  2.72341e+00
 6158  6.35840e+00  0.00000e+00  1.71828e+00
 6159  5.35327e+00  0.00000e+00  2.72341e+00
 6160  6.35840e+00  0.00000e+00  1.71828e+00
 6226  8.07668e+00  0.00000e+00  0.00000e+00
 6227  8.07668e+00  0.00000e+00  0.00000e+00
 6228  8.07668e+00  0.00000e+00  0.00000e+00
 6230  8.07668e+00  0.00000e+00  0.00000e+00
 6231  4.64012e+00  0.00000e+00  3.43656e+00
 6232  6.35840e+00  0.00000e+00  1.71828e+00
 6233  6.35840e+00  0.00000e+00  1.71828e+00
 6235  5.35327e+00  0.00000e+00  2.72341e+00
 6236  2.92183e+00  0.00000e+00  5.15485e+00
 6237  6.35840e+00  0.00000e+00  1.71828e+00
 6238  4.64012e+00  0.00000e+00  3.43656e+00
 6239  4.08695e+00  0.00000e+00  3.98973e+00
 6240  4.64012e+00  0.00000e+00  3.43656e+00
 6241  3.63499e+00  0.00000e+00  4.44169e+00
 6242  2.92183e+00  0.00000e+00  5.15485e+00
 6243  1.20355e+00  0.00000e+00  6.87313e+00
 6244  1.53457e+00  0.00000e+00  6.54211e+00
 6245  2.36867e+00  0.00000e+00  5.70801e+00
 6246  3.63499e+00  0.00000e+00  4.44169e+00
 6247  1.91670e+00  0.00000e+00  6.15998e+00
 6248  4.64012e+00  0.00000e+00  3.43656e+00
 6249  3.25285e+00  0.00000e+00  4.82383e+00
 6250  3.63499e+00  0.00000e+00  4.44169e+00
 6251  2.36867e+00  0.00000e+00  5.70801e+00
 6252  3.25285e+00  0.00000e+00  4.82383e+00
 6253  6.35840e+00  0.00000e+00  1.71828e+00
 6254  6.35840e+00  0.00000e+00  1.71828e+00
 6255  2.62986e+00  0.00000e+00  5.44683e+00
 6256  4.08695e+00  0.00000e+00  3.98973e+00
 6257  6.35840e+00  0.00000e+00  1.71828e+00
 6258  5.35327e+00  0.00000e+00  2.72341e+00
 6259  6.35840e+00  0.00000e+00  1.71828e+00
 6262  6.35840e+00  0.00000e+00  1.71828e+00
 6268  8.07668e+00  0.00000e+00  0.00000e+00
 6325  8.07668e+00  0.00000e+00  0.00000e+00
 6327  4.64012e+00  0.00000e+00  3.43656e+00
 6328  8.07668e+00  0.00000e+00  0.00000e+00
 6329  5.35327e+00  0.00000e+00  2.72341e+00
 6331  4.64012e+00  0.00000e+00  3.43656e+00
 6332  4.08695e+00  0.00000e+00  3.98973e+00
 6333  6.35840e+00  0.00000e+00  1.71828e+00
 6334  2.62986e+00  0.00000e+00  5.44683e+00
 6335  4.64012e+00  0.00000e+00  3.43656e+00
 6336  3.63499e+00  0.00000e+00  4.44169e+00
 6337  2.13240e+00  0.00000e+00  5.94428e+00
 6338  1.91670e+00  0.00000e+00  6.15998e+00
 6339  2.62986e+00  0.00000e+00  5.44683e+00
 6340  2.13240e+00  0.00000e+00  5.94428e+00
 6341  2.92183e+00  0.00000e+00  5.15485e+00
 6342  2.36867e+00  0.00000e+00  5.70801e+00
 6343  1.71828e+00  0.00000e+00  6.35840e+00
 6344  1.36354e+00  0.00000e+00  6.71314e+00
 6345  2.92183e+00  0.00000e+00  5.15485e+00
 6346  1.71828e+00  0.00000e+00  6.35840e+00
 6347  9.11573e-01  0.00000e+00  7.16511e+00
 6348  3.63499e+00  0.00000e+00  4.44169e+00
 6349  2.13240e+00  0.00000e+00  5.94428e+00
 6350  3.25285e+00  0.00000e+00  4.82383e+00
 6351  4.64012e+00  0.00000e+00  3.43656e+00
 6352  1.91670e+00  0.00000e+00  6.15998e+00
 6353  4.64012e+00  0.00000e+00  3.43656e+00
 6354  3.63499e+00  0.00000e+00  4.44169e+00
 6355  4.64012e+00  0.00000e+00  3.43656e+00
 6356  5.35327e+00  0.00000e+00  2.72341e+00
 6357  4.64012e+00  0.00000e+00  3.43656e+00
 6358  6.35840e+00  0.00000e+00  1.71828e+00
 6359  4.08695e+00  0.00000e+00  3.98973e+00
 6360  4.64012e+00  0.00000e+00  3.43656e+00
 6361  8.07668e+00  0.00000e+00  0.00000e+00
 6362  8.07668e+00  0.00000e+00  0.00000e+00
 6363  8.07668e+00  0.00000e+00  0.00000e+00
 6365  8.07668e+00  0.00000e+00  0.00000e+00
 6366  8.07668e+00  0.00000e+00  0.00000e+00
 6423  8.07668e+00  0.00000e+00  0.00000e+00
 6425  6.35840e+00  0.00000e+00  1.71828e+00
 6426  8.07668e+00  0.00000e+00  0.00000e+00
 6428  5.35327e+00  0.00000e+00  2.72341e+00
 6429  6.35840e+00  0.00000e+00  1.71828e+00
 6430  5.35327e+00  0.00000e+00  2.72341e+00
 6431  8.07668e+00  0.00000e+00  0.00000e+00
 6432  4.64012e+00  0.00000e+00  3.43656e+00
 6433  4.64012e+00  0.00000e+00  3.43656e+00
 6434  3.25285e+00  0.00000e+00  4.82383e+00
 6435  2.36867e+00  0.00000e+00  5.70801e+00
 6436  3.25285e+00  0.00000e+00  4.82383e+00
 6437  1.20355e+00  0.00000e+00  6.87313e+00
 6438  2.13240e+00  0.00000e+00  5.94428e+00
 6439  9.11573e-01  0.00000e+00  7.16511e+00
 6440  9.11573e-01  0.00000e+00  7.16511e+00
 6441  1.05327e+00  0.00000e+00  7.02341e+00
 6442  1.91670e+00  0.00000e+00  6.15998e+00
 6443  1.91670e+00  0.00000e+00  6.15998e+00
 6444  9.72261e-02  0.00000e+00  7.97945e+00
 6445  1.53457e+00  0.00000e+00  6.54211e+00
 6446  2.13240e+00  0.00000e+00  5.94428e+00
 6447  2.13240e+00  0.00000e+00  5.94428e+00
 6448  1.91670e+00  0.00000e+00  6.15998e+00
 6449  1.20355e+00  0.00000e+00  6.87313e+00
 6450  2.36867e+00  0.00000e+00  5.70801e+00
 6451  9.11573e-01  0.00000e+00  7.16511e+00
 6452  3.25285e+00  0.00000e+00  4.82383e+00
 6453  4.08695e+00  0.00000e+00  3.98973e+00
 6454  3.25285e+00  0.00000e+00  4.82383e+00
 6455  4.08695e+00  0.00000e+00  3.98973e+00
 6456  3.63499e+00  0.00000e+00  4.44169e+00
 6457  8.07668e+00  0.00000e+00  0.00000e+00
 6458  4.64012e+00  0.00000e+00  3.43656e+00
 6459  8.07668e+00  0.00000e+00  0.00000e+00
 6460  8.07668e+00  0.00000e+00  0.00000e+00
 6461  5.35327e+00  0.00000e+00  2.72341e+00
 6462  6.35840e+00  0.00000e+00  1.71828e+00
 6463  8.07668e+00  0.00000e+00  0.00000e+00
 6528  8.07668e+00  0.00000e+00  0.00000e+00
 6529  5.35327e+00  0.00000e+00  2.72341e+00
 6530  8.07668e+00  0.00000e+00  0.00000e+00
 6531  4.64012e+00  0.00000e+00  3.43656e+00
 6532  3.63499e+00  0.00000e+00  4.44169e+00
 6533  4.08695e+00  0.00000e+00  3.98973e+00
 6534  3.63499e+00  0.00000e+00  4.44169e+00
 6535  3.25285e+00  0.00000e+00  4.82383e+00
 6536  2.36867e+00  0.00000e+00  5.70801e+00
 6537  1.91670e+00  0.00000e+00  6.15998e+00
 6538  2.36867e+00  0.00000e+00  5.70801e+00
 6539  2.36867e+00  0.00000e+00  5.70801e+00
 6540  6.50390e-01  0.00000e+00  7.42629e+00
 6541  1.36354e+00  0.00000e+00  6.71314e+00
 6542  7.77543e-01  0.00000e+00  7.29914e+00
 6543  7.77543e-01  0.00000e+00  7.29914e+00
 6544  1.53457e+00  0.00000e+00  6.54211e+00
 6545  1.53457e+00  0.00000e+00  6.54211e+00
 6546  1.53457e+00  0.00000e+00  6.54211e+00
 6547  2.13240e+00  0.00000e+00  5.94428e+00
 6548  0.00000e+00  0.00000e+00  8.07668e+00
 6549  2.92183e+00  0.00000e+00  5.15485e+00
 6550  2.13240e+00  0.00000e+00  5.94428e+00
 6551  2.92183e+00  0.00000e+00  5.15485e+00
 6552  1.05327e+00  0.00000e+00  7.02341e+00
 6553  1.71828e+00  0.00000e+00  6.35840e+00
 6554  2.62986e+00  0.00000e+00  5.44683e+00
 6555  4.64012e+00  0.00000e+00  3.43656e+00
 6556  5.35327e+00  0.00000e+00  2.72341e+00
 6557  5.35327e+00  0.00000e+00  2.72341e+00
 6558  5.35327e+00  0.00000e+00  2.72341e+00
 6559  8.07668e+00  0.00000e+00  0.00000e+00
 6560  8.07668e+00  0.00000e+00  0.00000e+00
 6563  8.07668e+00  0.00000e+00  0.00000e+00
 6625  6.35840e+00  0.00000e+00  1.71828e+00
 6627  8.07668e+00  0.00000e+00  0.00000e+00
 6628  8.07668e+00  0.00000e+00  0.00000e+00
 6629  5.35327e+00  0.00000e+00  2.72341e+00
 6630  4.08695e+00  0.00000e+00  3.98973e+00
 6631  2.92183e+00  0.00000e+00  5.15485e+00
 6632  8.07668e+00  0.00000e+00  0.00000e+00
 6633  4.08695e+00  0.00000e+00  3.98973e+00
 6634  1.91670e+00  0.00000e+00  6.15998e+00
 6635  2.62986e+00  0.00000e+00  5.44683e+00
 6636  1.71828e+00  0.00000e+00  6.35840e+00
 6637  1.20355e+00  0.00000e+00  6.87313e+00
 6638  9.72261e-02  0.00000e+00  7.97945e+00
 6639  1.20355e+00  0.00000e+00  6.87313e+00
 6640  3.03926e-01  0.00000e+00  7.77275e+00
 6641  1.05327e+00  0.00000e+00  7.02341e+00
 6642  1.98422e-01  0.00000e+00  7.87826e+00
 6643  9.72261e-02  0.00000e+00  7.97945e+00
 6644  0.00000e+00  0.00000e+00  8.07668e+00
 6645  2.13240e+00  0.00000e+00  5.94428e+00
 6646  5.29441e-01  0.00000e+00  7.54724e+00
 6647  1.91670e+00  0.00000e+00  6.15998e+00
 6648  1.36354e+00  0.00000e+00  6.71314e+00
 6649  9.11573e-01  0.00000e+00  7.16511e+00
 6650  2.13240e+00  0.00000e+00  5.94428e+00
 6651  2.36867e+00  0.00000e+00  5.70801e+00
 6652  1.20355e+00  0.00000e+00  6.87313e+00
 6653  4.64012e+00  0.00000e+00  3.43656e+00
 6654  3.25285e+00  0.00000e+00  4.82383e+00
 6655  4.08695e+00  0.00000e+00  3.98973e+00
 6656  4.08695e+00  0.00000e+00  3.98973e+00
 6657  8.07668e+00  0.00000e+00  0.00000e+00
 6658  5.35327e+00  0.00000e+00  2.72341e+00
 6659  4.64012e+00  0.00000e+00  3.43656e+00
 6661  6.35840e+00  0.00000e+00  1.71828e+00
 6662  8.07668e+00  0.00000e+00  0.00000e+00
 6663  8.07668e+00  0.00000e+00  0.00000e+00
 6725  8.07668e+00  0.00000e+00  0.00000e+00
 6728  8.07668e+00  0.00000e+00  0.00000e+00
 6729  6.35840e+00  0.00000e+00  1.71828e+00
 6730  8.07668e+00  0.00000e+00  0.00000e+00
 6731  4.08695e+00  0.00000e+00  3.98973e+00
 6732  6.35840e+00  0.00000e+00  1.71828e+00
 6733  4.64012e+00  0.00000e+00  3.43656e+00
 6734  2.62986e+00  0.00000e+00  5.44683e+00
 6735  2.36867e+00  0.00000e+00  5.70801e+00
 6736  1.71828e+00  0.00000e+00  6.35840e+00
 6737  5.35327e+00  0.00000e+00  2.72341e+00
 6738  2.13240e+00  0.00000e+00  5.94428e+00
 6739  1.05327e+00  0.00000e+00  7.02341e+00
 6740  1.53457e+00  0.00000e+00  6.54211e+00
 6741  7.77543e-01  0.00000e+00  7.29914e+00
 6742  1.05327e+00  0.00000e+00  7.02341e+00
 6743  3.03926e-01  0.00000e+00  7.77275e+00
 6744  4.14120e-01  0.00000e+00  7.66256e+00
 6745  4.14120e-01  0.00000e+00  7.66256e+00
 6746  1.53457e+00  0.00000e+00  6.54211e+00
 6747  1.36354e+00  0.00000e+00  6.71314e+00
 6748  1.71828e+00  0.00000e+00  6.35840e+00
 6749  2.13240e+00  0.00000e+00  5.94428e+00
 6750  2.36867e+00  0.00000e+00  5.70801e+00
 6751  1.53457e+00  0.00000e+00  6.54211e+00
 6752  3.25285e+00  0.00000e+00  4.82383e+00
 6753  2.92183e+00  0.00000e+00  5.15485e+00
 6754  2.92183e+00  0.00000e+00  5.15485e+00
 6755  2.36867e+00  0.00000e+00  5.70801e+00
 6756  2.92183e+00  0.00000e+00  5.15485e+00
 6757  3.25285e+00  0.00000e+00  4.82383e+00
 6758  6.35840e+00  0.00000e+00  1.71828e+00
 6759  5.35327e+00  0.00000e+00  2.72341e+00
 6760  5.35327e+00  0.00000e+00  2.72341e+00
 6762  8.07668e+00  0.00000e+00  0.00000e+00
 6824  8.07668e+00  0.00000e+00  0.00000e+00
 6827  8.07668e+00  0.00000e+00  0.00000e+00
 6829  8.07668e+00  0.00000e+00  0.00000e+00
 6830  8.07668e+00  0.00000e+00  0.00000e+00
 6831  6.35840e+00  0.00000e+00  1.71828e+00
 6832  4.64012e+00  0.00000e+00  3.43656e+00
 6833  3.25285e+00  0.00000e+00  4.82383e+00
 6834  2.36867e+00  0.00000e+00  5.70801e+00
 6835  4.08695e+00  0.00000e+00  3.98973e+00
 6836  2.62986e+00  0.00000e+00  5.44683e+00
 6837  2.62986e+00  0.00000e+00  5.44683e+00
 6838  1.05327e+00  0.00000e+00  7.02341e+00
 6839  4.14120e-01  0.00000e+00  7.66256e+00
 6840  6.50390e-01  0.00000e+00  7.42629e+00
 6841  1.98422e-01  0.00000e+00  7.87826e+00
 6842  7.77543e-01  0.00000e+00  7.29914e+00
 6843  0.00000e+00  0.00000e+00  8.07668e+00
 6844  1.53457e+00  0.00000e+00  6.54211e+00
 6845  5.29441e-01  0.00000e+00  7.54724e+00
 6846  7.77543e-01  0.00000e+00  7.29914e+00
 6847  1.71828e+00  0.00000e+00  6.35840e+00
 6848  7.77543e-01  0.00000e+00  7.29914e+00
 6849  1.20355e+00  0.00000e+00  6.87313e+00
 6850  2.92183e+00  0.00000e+00  5.15485e+00
 6851  1.71828e+00  0.00000e+00  6.35840e+00
 6852  3.25285e+00  0.00000e+00  4.82383e+00
 6853  2.92183e+00  0.00000e+00  5.15485e+00
 6854  2.92183e+00  0.00000e+00  5.15485e+00
 6855  2.92183e+00  0.00000e+00  5.15485e+00
 6856  4.64012e+00  0.00000e+00  3.43656e+00
 6857  8.07668e+00  0.00000e+00  0.00000e+00
 6858  5.35327e+00  0.00000e+00  2.72341e+00
 6859  5.35327e+00  0.00000e+00  2.72341e+00
 6860  5.35327e+00  0.00000e+00  2.72341e+00
 6861  8.07668e+00  0.00000e+00  0.00000e+00
 6862  8.07668e+00  0.00000e+00  0.00000e+00
 6864  8.07668e+00  0.00000e+00  0.00000e+00
 6865  6.35840e+00  0.00000e+00  1.71828e+00
 6866  8.07668e+00  0.00000e+00  0.00000e+00
 6868  8.07668e+00  0.00000e+00  0.00000e+00
 6926  8.07668e+00  0.00000e+00  0.00000e+00
 6929  8.07668e+00  0.00000e+00  0.00000e+00
 6930  8.07668e+00  0.00000e+00  0.00000e+00
 6932  5.35327e+00  0.00000e+00  2.72341e+00
 6933  2.36867e+00  0.00000e+00  5.70801e+00
 6934  3.63499e+00  0.00000e+00  4.44169e+00
 6935  2.13240e+00  0.00000e+00  5.94428e+00
 6936  2.92183e+00  0.00000e+00  5.15485e+00
 6937  2.62986e+00  0.00000e+00  5.44683e+00
 6938  1.36354e+00  0.00000e+00  6.71314e+00
 6939  1.53457e+00  0.00000e+00  6.54211e+00
 6940  1.91670e+00  0.00000e+00  6.15998e+00
 6941  3.03926e-01  0.00000e+00  7.77275e+00
 6942  7.77543e-01  0.00000e+00  7.29914e+00
 6943  7.77543e-01  0.00000e+00  7.29914e+00
 6944  1.71828e+00  0.00000e+00  6.35840e+00
 6945  1.71828e+00  0.00000e+00  6.35840e+00
 6946  7.77543e-01  0.00000e+00  7.29914e+00
 6947  1.05327e+00  0.00000e+00  7.02341e+00
 6948  1.05327e+00  0.00000e+00  7.02341e+00
 6949  2.92183e+00  0.00000e+00  5.15485e+00
 6950  2.92183e+00  0.00000e+00  5.15485e+00
 6951  2.62986e+00  0.00000e+00  5.44683e+00
 6952  2.36867e+00  0.00000e+00  5.70801e+00
 6953  4.08695e+00  0.00000e+00  3.98973e+00
 6954  2.13240e+00  0.00000e+00  5.94428e+00
 6955  4.08695e+00  0.00000e+00  3.98973e+00
 6956  4.64012e+00  0.00000e+00  3.43656e+00
 6957  8.07668e+00  0.00000e+00  0.00000e+00
 6958  8.07668e+00  0.00000e+00  0.00000e+00
 6959  6.35840e+00  0.00000e+00  1.71828e+00
 6960  8.07668e+00  0.00000e+00  0.00000e+00
 6961  8.07668e+00  0.00000e+00  0.00000e+00
 6964  8.07668e+00  0.00000e+00  0.00000e+00
 6966  8.07668e+00  0.00000e+00  0.00000e+00
 6973  8.07668e+00  0.00000e+00  0.00000e+00
 6974  8.07668e+00  0.00000e+00  0.00000e+00
 7025  8.07668e+00  0.00000e+00  0.00000e+00
 7026  6.35840e+00  0.00000e+00  1.71828e+00
 7028  6.35840e+00  0.00000e+00  1.71828e+00
 7030  8.07668e+00  0.00000e+00  0.00000e+00
 7031  6.35840e+00  0.00000e+00  1.71828e+00
 7032  3.63499e+00  0.00000e+00  4.44169e+00
 7033  3.63499e+00  0.00000e+00  4.44169e+00
 7034  3.25285e+00  0.00000e+00  4.82383e+00
 7035  3.25285e+00  0.00000e+00  4.82383e+00
 7036  3.63499e+00  0.00000e+00  4.44169e+00
 7037  2.62986e+00  0.00000e+00  5.44683e+00
 7038  2.92183e+00  0.00000e+00  5.15485e+00
 7039  1.71828e+00  0.00000e+00  6.35840e+00
 7040  1.53457e+00  0.00000e+00  6.54211e+00
 7041  4.14120e-01  0.00000e+00  7.66256e+00
 7042  1.05327e+00  0.00000e+00  7.02341e+00
 7043  6.50390e-01  0.00000e+00  7.42629e+00
 7044  1.36354e+00  0.00000e+00  6.71314e+00
 7045  0.00000e+00  0.00000e+00  8.07668e+00
 7046  0.00000e+00  0.00000e+00  8.07668e+00
 7047  5.29441e-01  0.00000e+00  7.54724e+00
 7048  1.05327e+00  0.00000e+00  7.02341e+00
 7049  2.36867e+00  0.00000e+00  5.70801e+00
 7050  2.92183e+00  0.00000e+00  5.15485e+00
 7051  2.13240e+00  0.00000e+00  5.94428e+00
 7052  2.92183e+00  0.00000e+00  5.15485e+00
 7053  1.71828e+00  0.00000e+00  6.35840e+00
 7054  3.25285e+00  0.00000e+00  4.82383e+00
 7055  3.63499e+00  0.00000e+00  4.44169e+00
 7056  5.35327e+00  0.00000e+00  2.72341e+00
 7057  4.64012e+00  0.00000e+00  3.43656e+00
 7058  5.35327e+00  0.00000e+00  2.72341e+00
 7059  5.35327e+00  0.00000e+00  2.72341e+00
 7060  3.63499e+00  0.00000e+00  4.44169e+00
 7061  6.35840e+00  0.00000e+00  1.71828e+00
 7062  5.35327e+00  0.00000e+00  2.72341e+00
 7063  6.35840e+00  0.00000e+00  1.71828e+00
 7064  5.35327e+00  0.00000e+00  2.72341e+00
 7065  5.35327e+00  0.00000e+00  2.72341e+00
 7066  8.07668e+00  0.00000e+00  0.00000e+00
 7067  6.35840e+00  0.00000e+00  1.71828e+00
 7129  5.35327e+00  0.00000e+00  2.72341e+00
 7130  2.92183e+00  0.00000e+00  5.15485e+00
 7131  3.63499e+00  0.00000e+00  4.44169e+00
 7132  5.35327e+00  0.00000e+00  2.72341e+00
 7133  6.35840e+00  0.00000e+00  1.71828e+00
 7134  3.63499e+00  0.00000e+00  4.44169e+00
 7135  5.35327e+00  0.00000e+00  2.72341e+00
 7136  6.35840e+00  0.00000e+00  1.71828e+00
 7137  3.63499e+00  0.00000e+00  4.44169e+00
 7138  2.62986e+00  0.00000e+00  5.44683e+00
 7139  1.71828e+00  0.00000e+00  6.35840e+00
 7140  2.36867e+00  0.00000e+00  5.70801e+00
 7141  2.13240e+00  0.00000e+00  5.94428e+00
 7142  1.36354e+00  0.00000e+00  6.71314e+00
 7143  3.25285e+00  0.00000e+00  4.82383e+00
 7144  3.03926e-01  0.00000e+00  7.77275e+00
 7145  4.14120e-01  0.00000e+00  7.66256e+00
 7146  9.11573e-01  0.00000e+00  7.16511e+00
 7147  9.11573e-01  0.00000e+00  7.16511e+00
 7148  9.72261e-02  0.00000e+00  7.97945e+00
 7149  7.77543e-01  0.00000e+00  7.29914e+00
 7150  2.36867e+00  0.00000e+00  5.70801e+00
 7151  2.13240e+00  0.00000e+00  5.94428e+00
 7152  2.92183e+00  0.00000e+00  5.15485e+00
 7153  2.36867e+00  0.00000e+00  5.70801e+00
 7154  3.25285e+00  0.00000e+00  4.82383e+00
 7155  4.64012e+00  0.00000e+00  3.43656e+00
 7156  4.64012e+00  0.00000e+00  3.43656e+00
 7157  5.35327e+00  0.00000e+00  2.72341e+00
 7158  4.64012e+00  0.00000e+00  3.43656e+00
 7159  5.35327e+00  0.00000e+00  2.72341e+00
 7160  4.64012e+00  0.00000e+00  3.43656e+00
 7161  4.64012e+00  0.00000e+00  3.43656e+00
 7162  8.07668e+00  0.00000e+00  0.00000e+00
 7163  4.64012e+00  0.00000e+00  3.43656e+00
 7164  8.07668e+00  0.00000e+00  0.00000e+00
 7165  8.07668e+00  0.00000e+00  0.00000e+00
 7166  4.64012e+00  0.00000e+00  3.43656e+00
 7167  6.35840e+00  0.00000e+00  1.71828e+00
 7168  8.07668e+00  0.00000e+00  0.00000e+00
 7170  6.35840e+00  0.00000e+00  1.71828e+00
 7171  8.07668e+00  0.00000e+00  0.00000e+00
 7174  8.07668e+00  0.00000e+00  0.00000e+00
 7227  4.64012e+00  0.00000e+00  3.43656e+00
 7228  8.07668e+00  0.00000e+00  0.00000e+00
 7229  3.25285e+00  0.00000e+00  4.82383e+00
 7230  5.35327e+00  0.00000e+00  2.72341e+00
 7231  3.63499e+00  0.00000e+00  4.44169e+00
 7232  4.64012e+00  0.00000e+00  3.43656e+00
 7233  2.92183e+00  0.00000e+00  5.15485e+00
 7234  2.62986e+00  0.00000e+00  5.44683e+00
 7235  3.63499e+00  0.00000e+00  4.44169e+00
 7236  3.63499e+00  0.00000e+00  4.44169e+00
 7237  5.35327e+00  0.00000e+00  2.72341e+00
 7238  2.36867e+00  0.00000e+00  5.70801e+00
 7239  3.63499e+00  0.00000e+00  4.44169e+00
 7240  1.91670e+00  0.00000e+00  6.15998e+00
 7241  2.62986e+00  0.00000e+00  5.44683e+00
 7242  2.36867e+00  0.00000e+00  5.70801e+00
 7243  2.13240e+00  0.00000e+00  5.94428e+00
 7244  2.13240e+00  0.00000e+00  5.94428e+00
 7245  1.20355e+00  0.00000e+00  6.87313e+00
 7246  3.03926e-01  0.00000e+00  7.77275e+00
 7247  1.20355e+00  0.00000e+00  6.87313e+00
 7248  1.36354e+00  0.00000e+00  6.71314e+00
 7249  2.13240e+00  0.00000e+00  5.94428e+00
 7250  1.53457e+00  0.00000e+00  6.54211e+00
 7251  3.25285e+00  0.00000e+00  4.82383e+00
 7252  2.36867e+00  0.00000e+00  5.70801e+00
 7253  3.63499e+00  0.00000e+00  4.44169e+00
 7254  2.13240e+00  0.00000e+00  5.94428e+00
 7255  2.13240e+00  0.00000e+00  5.94428e+00
 7256  2.92183e+00  0.00000e+00  5.15485e+00
 7257  2.92183e+00  0.00000e+00  5.15485e+00
 7258  3.25285e+00  0.00000e+00  4.82383e+00
 7259  5.35327e+00  0.00000e+00  2.72341e+00
 7260  3.63499e+00  0.00000e+00  4.44169e+00
 7261  4.64012e+00  0.00000e+00  3.43656e+00
 7262  3.63499e+00  0.00000e+00  4.44169e+00
 7263  3.63499e+00  0.00000e+00  4.44169e+00
 7264  4.08695e+00  0.00000e+00  3.98973e+00
 7265  6.35840e+00  0.00000e+00  1.71828e+00
 7266  5.35327e+00  0.00000e+00  2.72341e+00
 7267  8.07668e+00  0.00000e+00  0.00000e+00
 7268  6.35840e+00  0.00000e+00  1.71828e+00
 7269  8.07668e+00  0.00000e+00  0.00000e+00
 7271  6.35840e+00  0.00000e+00  1.71828e+00
 7326  8.07668e+00  0.00000e+00  0.00000e+00
 7327  8.07668e+00  0.00000e+00  0.00000e+00
 7328  8.07668e+00  0.00000e+00  0.00000e+00
 7329  8.07668e+00  0.00000e+00  0.00000e+00
 7330  4.64012e+00  0.00000e+00  3.43656e+00
 7331  4.64012e+00  0.00000e+00  3.43656e+00
 7332  2.92183e+00  0.00000e+00  5.15485e+00
 7333  4.64012e+00  0.00000e+00  3.43656e+00
 7334  4.64012e+00  0.00000e+00  3.43656e+00
 7335  4.08695e+00  0.00000e+00  3.98973e+00
 7336  5.35327e+00  0.00000e+00  2.72341e+00
 7337  4.08695e+00  0.00000e+00  3.98973e+00
 7338  3.25285e+00  0.00000e+00  4.82383e+00
 7339  4.08695e+00  0.00000e+00  3.98973e+00
 7340  3.63499e+00  0.00000e+00  4.44169e+00
 7341  4.08695e+00  0.00000e+00  3.98973e+00
 7342  2.13240e+00  0.00000e+00  5.94428e+00
 7343  1.91670e+00  0.00000e+00  6.15998e+00
 7344  2.36867e+00  0.00000e+00  5.70801e+00
 7345  1.36354e+00  0.00000e+00  6.71314e+00
 7346  3.25285e+00  0.00000e+00  4.82383e+00
 7347  3.63499e+00  0.00000e+00  4.44169e+00
 7348  2.92183e+00  0.00000e+00  5.15485e+00
 7349  1.71828e+00  0.00000e+00  6.35840e+00
 7350  2.36867e+00  0.00000e+00  5.70801e+00
 7351  3.63499e+00  0.00000e+00  4.44169e+00
 7352  2.13240e+00  0.00000e+00  5.94428e+00
 7353  2.36867e+00  0.00000e+00  5.70801e+00
 7354  1.36354e+00  0.00000e+00  6.71314e+00
 7355  2.92183e+00  0.00000e+00  5.15485e+00
 7356  2.92183e+00  0.00000e+00  5.15485e+00
 7357  3.63499e+00  0.00000e+00  4.44169e+00
 7358  4.08695e+00  0.00000e+00  3.98973e+00
 7359  2.62986e+00  0.00000e+00  5.44683e+00
 7360  3.63499e+00  0.00000e+00  4.44169e+00
 7361  2.62986e+00  0.00000e+00  5.44683e+00
 7362  3.63499e+00  0.00000e+00  4.44169e+00
 7363  4.08695e+00  0.00000e+00  3.98973e+00
 7364  4.64012e+00  0.00000e+00  3.43656e+00
 7365  2.92183e+00  0.00000e+00  5.15485e+00
 7366  4.08695e+00  0.00000e+00  3.98973e+00
 7367  5.35327e+00  0.00000e+00  2.72341e+00
 7368  4.08695e+00  0.00000e+00  3.98973e+00
 7369  5.35327e+00  0.00000e+00  2.72341e+00
 7370  6.35840e+00  0.00000e+00  1.71828e+00
 7371  8.07668e+00  0.00000e+00  0.00000e+00
 7374  5.35327e+00  0.00000e+00  2.72341e+00
 7376  8.07668e+00  0.00000e+00  0.00000e+00
 7378  8.07668e+00  0.00000e+00  0.00000e+00
 7425  8.07668e+00  0.00000e+00  0.00000e+00
 7426  8.07668e+00  0.00000e+00  0.00000e+00
 7428  8.07668e+00  0.00000e+00  0.00000e+00
 7429  8.07668e+00  0.00000e+00  0.00000e+00
 7431  6.35840e+00  0.00000e+00  1.71828e+00
 7432  6.35840e+00  0.00000e+00  1.71828e+00
 7433  6.35840e+00  0.00000e+00  1.71828e+00
 7434  5.35327e+00  0.00000e+00  2.72341e+00
 7435  4.64012e+00  0.00000e+00  3.43656e+00
 7436  5.35327e+00  0.00000e+00  2.72341e+00
 7437  8.07668e+00  0.00000e+00  0.00000e+00
 7438  4.64012e+00  0.00000e+00  3.43656e+00
 7439  3.63499e+00  0.00000e+00  4.44169e+00
 7440  2.92183e+00  0.00000e+00  5.15485e+00
 7441  2.13240e+00  0.00000e+00  5.94428e+00
 7442  2.92183e+00  0.00000e+00  5.15485e+00
 7443  2.36867e+00  0.00000e+00  5.70801e+00
 7444  2.62986e+00  0.00000e+00  5.44683e+00
 7445  2.62986e+00  0.00000e+00  5.44683e+00
 7446  1.71828e+00  0.00000e+00  6.35840e+00
 7447  4.08695e+00  0.00000e+00  3.98973e+00
 7448  2.92183e+00  0.00000e+00  5.15485e+00
 7449  1.53457e+00  0.00000e+00  6.54211e+00
 7450  2.13240e+00  0.00000e+00  5.94428e+00
 7451  2.13240e+00  0.00000e+00  5.94428e+00
 7452  6.50390e-01  0.00000e+00  7.42629e+00
 7453  1.20355e+00  0.00000e+00  6.87313e+00
 7454  1.71828e+00  0.00000e+00  6.35840e+00
 7455  3.63499e+00  0.00000e+00  4.44169e+00
 7456  3.25285e+00  0.00000e+00  4.82383e+00
 7457  1.91670e+00  0.00000e+00  6.15998e+00
 7458  2.13240e+00  0.00000e+00  5.94428e+00
 7459  2.62986e+00  0.00000e+00  5.44683e+00
 7460  2.62986e+00  0.00000e+00  5.44683e+00
 7461  1.71828e+00  0.00000e+00  6.35840e+00
 7462  3.25285e+00  0.00000e+00  4.82383e+00
 7463  3.25285e+00  0.00000e+00  4.82383e+00
 7464  4.08695e+00  0.00000e+00  3.98973e+00
 7465  2.13240e+00  0.00000e+00  5.94428e+00
 7466  2.92183e+00  0.00000e+00  5.15485e+00
 7467  4.08695e+00  0.00000e+00  3.98973e+00
 7468  3.63499e+00  0.00000e+00  4.44169e+00
 7469  8.07668e+00  0.00000e+00  0.00000e+00
 7470  4.64012e+00  0.00000e+00  3.43656e+00
 7472  8.07668e+00  0.00000e+00  0.00000e+00
 7474  5.35327e+00  0.00000e+00  2.72341e+00
 7475  8.07668e+00  0.00000e+00  0.00000e+00
 7476  6.35840e+00  0.00000e+00  1.71828e+00
 7527  8.07668e+00  0.00000e+00  0.00000e+00
 7530  8.07668e+00  0.00000e+00  0.00000e+00
 7531  5.35327e+00  0.00000e+00  2.72341e+00
 7532  8.07668e+00  0.00000e+00  0.00000e+00
 7533  4.08695e+00  0.00000e+00  3.98973e+00
 7534  6.35840e+00  0.00000e+00  1.71828e+00
 7535  6.35840e+00  0.00000e+00  1.71828e+00
 7536  8.07668e+00  0.00000e+00  0.00000e+00
 7537  6.35840e+00  0.00000e+00  1.71828e+00
 7538  4.08695e+00  0.00000e+00  3.98973e+00
 7539  2.92183e+00  0.00000e+00  5.15485e+00
 7540  5.35327e+00  0.00000e+00  2.72341e+00
 7541  6.35840e+00  0.00000e+00  1.71828e+00
 7542  6.35840e+00  0.00000e+00  1.71828e+00
 7543  5.35327e+00  0.00000e+00  2.72341e+00
 7544  2.62986e+00  0.00000e+00  5.44683e+00
 7545  3.25285e+00  0.00000e+00  4.82383e+00
 7546  2.36867e+00  0.00000e+00  5.70801e+00
 7547  2.92183e+00  0.00000e+00  5.15485e+00
 7548  2.92183e+00  0.00000e+00  5.15485e+00
 7549  4.08695e+00  0.00000e+00  3.98973e+00
 7550  3.25285e+00  0.00000e+00  4.82383e+00
 7551  1.20355e+00  0.00000e+00  6.87313e+00
 7552  1.53457e+00  0.00000e+00  6.54211e+00
 7553  2.13240e+00  0.00000e+00  5.94428e+00
 7554  2.36867e+00  0.00000e+00  5.70801e+00
 7555  4.64012e+00  0.00000e+00  3.43656e+00
 7556  2.62986e+00  0.00000e+00  5.44683e+00
 7557  2.92183e+00  0.00000e+00  5.15485e+00
 7558  2.36867e+00  0.00000e+00  5.70801e+00
 7559  1.91670e+00  0.00000e+00  6.15998e+00
 7560  2.13240e+00  0.00000e+00  5.94428e+00
 7561  9.11573e-01  0.00000e+00  7.16511e+00
 7562  2.62986e+00  0.00000e+00  5.44683e+00
 7563  1.05327e+00  0.00000e+00  7.02341e+00
 7564  2.36867e+00  0.00000e+00  5.70801e+00
 7565  3.63499e+00  0.00000e+00  4.44169e+00
 7566  2.92183e+00  0.00000e+00  5.15485e+00
 7567  4.08695e+00  0.00000e+00  3.98973e+00
 7568  4.64012e+00  0.00000e+00  3.43656e+00
 7569  3.25285e+00  0.00000e+00  4.82383e+00
 7570  4.64012e+00  0.00000e+00  3.43656e+00
 7571  4.64012e+00  0.00000e+00  3.43656e+00
 7572  5.35327e+00  0.00000e+00  2.72341e+00
 7573  5.35327e+00  0.00000e+00  2.72341e+00
 7574  6.35840e+00  0.00000e+00  1.71828e+00
 7577  8.07668e+00  0.00000e+00  0.00000e+00
 7627  8.07668e+00  0.00000e+00  0.00000e+00
 7632  6.35840e+00  0.00000e+00  1.71828e+00
 7633  5.35327e+00  0.00000e+00  2.72341e+00
 7634  6.35840e+00  0.00000e+00  1.71828e+00
 7635  3.63499e+00  0.00000e+00  4.44169e+00
 7636  4.64012e+00  0.00000e+00  3.43656e+00
 7637  4.64012e+00  0.00000e+00  3.43656e+00
 7638  5.35327e+00  0.00000e+00  2.72341e+00
 7639  4.64012e+00  0.00000e+00  3.43656e+00
 7640  5.35327e+00  0.00000e+00  2.72341e+00
 7641  5.35327e+00  0.00000e+00  2.72341e+00
 7642  4.64012e+00  0.00000e+00  3.43656e+00
 7643  5.35327e+00  0.00000e+00  2.72341e+00
 7644  5.35327e+00  0.00000e+00  2.72341e+00
 7645  5.35327e+00  0.00000e+00  2.72341e+00
 7646  6.35840e+00  0.00000e+00  1.71828e+00
 7647  4.08695e+00  0.00000e+00  3.98973e+00
 7648  3.25285e+00  0.00000e+00  4.82383e+00
 7649  2.13240e+00  0.00000e+00  5.94428e+00
 7650  4.08695e+00  0.00000e+00  3.98973e+00
 7651  1.91670e+00  0.00000e+00  6.15998e+00
 7652  4.64012e+00  0.00000e+00  3.43656e+00
 7653  9.11573e-01  0.00000e+00  7.16511e+00
 7654  2.92183e+00  0.00000e+00  5.15485e+00
 7655  3.25285e+00  0.00000e+00  4.82383e+00
 7656  1.53457e+00  0.00000e+00  6.54211e+00
 7657  3.63499e+00  0.00000e+00  4.44169e+00
 7658  1.91670e+00  0.00000e+00  6.15998e+00
 7659  2.62986e+00  0.00000e+00  5.44683e+00
 7660  4.64012e+00  0.00000e+00  3.43656e+00
 7661  1.71828e+00  0.00000e+00  6.35840e+00
 7662  1.36354e+00  0.00000e+00  6.71314e+00
 7663  6.50390e-01  0.00000e+00  7.42629e+00
 7664  2.36867e+00  0.00000e+00  5.70801e+00
 7665  4.08695e+00  0.00000e+00  3.98973e+00
 7666  4.08695e+00  0.00000e+00  3.98973e+00
 7667  5.35327e+00  0.00000e+00  2.72341e+00
 7668  5.35327e+00  0.00000e+00  2.72341e+00
 7669  3.25285e+00  0.00000e+00  4.82383e+00
 7670  4.08695e+00  0.00000e+00  3.98973e+00
 7671  8.07668e+00  0.00000e+00  0.00000e+00
 7673  8.07668e+00  0.00000e+00  0.00000e+00
 7674  8.07668e+00  0.00000e+00  0.00000e+00
 7675  6.35840e+00  0.00000e+00  1.71828e+00
 7676  8.07668e+00  0.00000e+00  0.00000e+00
 7677  6.35840e+00  0.00000e+00  1.71828e+00
 7730  8.07668e+00  0.00000e+00  0.00000e+00
 7731  8.07668e+00  0.00000e+00  0.00000e+00
 7733  8.07668e+00  0.00000e+00  0.00000e+00
 7734  8.07668e+00  0.00000e+00  0.00000e+00
 7735  6.35840e+00  0.00000e+00  1.71828e+00
 7736  5.35327e+00  0.00000e+00  2.72341e+00
 7737  8.07668e+00  0.00000e+00  0.00000e+00
 7738  4.64012e+00  0.00000e+00  3.43656e+00
 7739  6.35840e+00  0.00000e+00  1.71828e+00
 7740  8.07668e+00  0.00000e+00  0.00000e+00
 7741  6.35840e+00  0.00000e+00  1.71828e+00
 7742  5.35327e+00  0.00000e+00  2.72341e+00
 7744  4.64012e+00  0.00000e+00  3.43656e+00
 7745  8.07668e+00  0.00000e+00  0.00000e+00
 7746  6.35840e+00  0.00000e+00  1.71828e+00
 7747  4.08695e+00  0.00000e+00  3.98973e+00
 7748  4.64012e+00  0.00000e+00  3.43656e+00
 7749  3.63499e+00  0.00000e+00  4.44169e+00
 7750  4.08695e+00  0.00000e+00  3.98973e+00
 7751  2.13240e+00  0.00000e+00  5.94428e+00
 7752  4.08695e+00  0.00000e+00  3.98973e+00
 7753  2.36867e+00  0.00000e+00  5.70801e+00
 7754  2.92183e+00  0.00000e+00  5.15485e+00
 7755  2.92183e+00  0.00000e+00  5.15485e+00
 7756  2.36867e+00  0.00000e+00  5.70801e+00
 7757  2.62986e+00  0.00000e+00  5.44683e+00
 7758  3.25285e+00  0.00000e+00  4.82383e+00
 7759  3.25285e+00  0.00000e+00  4.82383e+00
 7760  2.62986e+00  0.00000e+00  5.44683e+00
 7761  2.13240e+00  0.00000e+00  5.94428e+00
 7762  2.36867e+00  0.00000e+00  5.70801e+00
 7763  2.92183e+00  0.00000e+00  5.15485e+00
 7764  2.62986e+00  0.00000e+00  5.44683e+00
 7765  3.25285e+00  0.00000e+00  4.82383e+00
 7766  1.91670e+00  0.00000e+00  6.15998e+00
 7767  2.62986e+00  0.00000e+00  5.44683e+00
 7768  4.64012e+00  0.00000e+00  3.43656e+00
 7769  2.62986e+00  0.00000e+00  5.44683e+00
 7770  6.35840e+00  0.00000e+00  1.71828e+00
 7771  4.08695e+00  0.00000e+00  3.98973e+00
 7772  4.08695e+00  0.00000e+00  3.98973e+00
 7773  6.35840e+00  0.00000e+00  1.71828e+00
 7774  6.35840e+00  0.00000e+00  1.71828e+00
 7775  5.35327e+00  0.00000e+00  2.72341e+00
 7776  6.35840e+00  0.00000e+00  1.71828e+00
 7837  8.07668e+00  0.00000e+00  0.00000e+00
 7838  8.07668e+00  0.00000e+00  0.00000e+00
 7842  8.07668e+00  0.00000e+00  0.00000e+00
 7845  6.35840e+00  0.00000e+00  1.71828e+00
 7846  6.35840e+00  0.00000e+00  1.71828e+00
 7847  8.07668e+00  0.00000e+00  0.00000e+00
 7848  6.35840e+00  0.00000e+00  1.71828e+00
 7849  4.08695e+00  0.00000e+00  3.98973e+00
 7850  4.64012e+00  0.00000e+00  3.43656e+00
 7851  4.64012e+00  0.00000e+00  3.43656e+00
 7852  5.35327e+00  0.00000e+00  2.72341e+00
 7853  3.25285e+00  0.00000e+00  4.82383e+00
 7854  3.63499e+00  0.00000e+00  4.44169e+00
 7855  4.08695e+00  0.00000e+00  3.98973e+00
 7856  3.63499e+00  0.00000e+00  4.44169e+00
 7857  4.08695e+00  0.00000e+00  3.98973e+00
 7858  2.13240e+00  0.00000e+00  5.94428e+00
 7859  2.13240e+00  0.00000e+00  5.94428e+00
 7860  4.08695e+00  0.00000e+00  3.98973e+00
 7861  5.35327e+00  0.00000e+00  2.72341e+00
 7862  1.53457e+00  0.00000e+00  6.54211e+00
 7863  2.13240e+00  0.00000e+00  5.94428e+00
 7864  2.36867e+00  0.00000e+00  5.70801e+00
 7865  5.35327e+00  0.00000e+00  2.72341e+00
 7866  2.92183e+00  0.00000e+00  5.15485e+00
 7867  3.25285e+00  0.00000e+00  4.82383e+00
 7868  3.63499e+00  0.00000e+00  4.44169e+00
 7869  2.92183e+00  0.00000e+00  5.15485e+00
 7870  5.35327e+00  0.00000e+00  2.72341e+00
 7871  6.35840e+00  0.00000e+00  1.71828e+00
 7872  8.07668e+00  0.00000e+00  0.00000e+00
 7873  3.63499e+00  0.00000e+00  4.44169e+00
 7874  5.35327e+00  0.00000e+00  2.72341e+00
 7876  5.35327e+00  0.00000e+00  2.72341e+00
 7877  8.07668e+00  0.00000e+00  0.00000e+00
 7934  6.35840e+00  0.00000e+00  1.71828e+00
 7938  8.07668e+00  0.00000e+00  0.00000e+00
 7944  8.07668e+00  0.00000e+00  0.00000e+00
 7945  8.07668e+00  0.00000e+00  0.00000e+00
 7947  8.07668e+00  0.00000e+00  0.00000e+00
 7948  6.35840e+00  0.00000e+00  1.71828e+00
 7949  6.35840e+00  0.00000e+00  1.71828e+00
 7950  6.35840e+00  0.00000e+00  1.71828e+00
 7951  5.35327e+00  0.00000e+00  2.72341e+00
 7952  4.08695e+00  0.00000e+00  3.98973e+00
 7953  4.08695e+00  0.00000e+00  3.98973e+00
 7954  3.25285e+00  0.00000e+00  4.82383e+00
 7955  3.25285e+00  0.00000e+00  4.82383e+00
 7956  4.64012e+00  0.00000e+00  3.43656e+00
 7957  2.36867e+00  0.00000e+00  5.70801e+00
 7958  3.63499e+00  0.00000e+00  4.44169e+00
 7959  2.92183e+00  0.00000e+00  5.15485e+00
 7960  4.64012e+00  0.00000e+00  3.43656e+00
 7961  3.63499e+00  0.00000e+00  4.44169e+00
 7962  3.63499e+00  0.00000e+00  4.44169e+00
 7963  2.92183e+00  0.00000e+00  5.15485e+00
 7964  4.08695e+00  0.00000e+00  3.98973e+00
 7965  2.92183e+00  0.00000e+00  5.15485e+00
 7966  6.35840e+00  0.00000e+00  1.71828e+00
 7967  4.64012e+00  0.00000e+00  3.43656e+00
 7968  3.25285e+00  0.00000e+00  4.82383e+00
 7969  5.35327e+00  0.00000e+00  2.72341e+00
 7970  5.35327e+00  0.00000e+00  2.72341e+00
 7971  5.35327e+00  0.00000e+00  2.72341e+00
 7972  6.35840e+00  0.00000e+00  1.71828e+00
 7973  4.08695e+00  0.00000e+00  3.98973e+00
 7974  6.35840e+00  0.00000e+00  1.71828e+00
 7975  8.07668e+00  0.00000e+00  0.00000e+00
 7976  6.35840e+00  0.00000e+00  1.71828e+00
 7979  8.07668e+00  0.00000e+00  0.00000e+00
 7981  8.07668e+00  0.00000e+00  0.00000e+00
 8049  8.07668e+00  0.00000e+00  0.00000e+00
 8050  6.35840e+00  0.00000e+00  1.71828e+00
 8051  6.35840e+00  0.00000e+00  1.71828e+00
 8052  5.35327e+00  0.00000e+00  2.72341e+00
 8053  5.35327e+00  0.00000e+00  2.72341e+00
 8055  3.63499e+00  0.00000e+00  4.44169e+00
 8056  4.64012e+00  0.00000e+00  3.43656e+00
 8057  4.08695e+00  0.00000e+00  3.98973e+00
 8058  8.07668e+00  0.00000e+00  0.00000e+00
 8059  8.07668e+00  0.00000e+00  0.00000e+00
 8060  3.25285e+00  0.00000e+00  4.82383e+00
 8061  6.35840e+00  0.00000e+00  1.71828e+00
 8063  6.35840e+00  0.00000e+00  1.71828e+00
 8064  4.64012e+00  0.00000e+00  3.43656e+00
 8065  5.35327e+00  0.00000e+00  2.72341e+00
 8066  5.35327e+00  0.00000e+00  2.72341e+00
 8067  6.35840e+00  0.00000e+00  1.71828e+00
 8068  6.35840e+00  0.00000e+00  1.71828e+00
 8070  5.35327e+00  0.00000e+00  2.72341e+00
 8072  8.07668e+00  0.00000e+00  0.00000e+00
 8073  8.07668e+00  0.00000e+00  0.00000e+00
 8076  8.07668e+00  0.00000e+00  0.00000e+00
 8146  5.35327e+00  0.00000e+00  2.72341e+00
 8149  8.07668e+00  0.00000e+00  0.00000e+00
 8150  8.07668e+00  0.00000e+00  0.00000e+00
 8151  6.35840e+00  0.00000e+00  1.71828e+00
 8152  6.35840e+00  0.00000e+00  1.71828e+00
 8153  5.35327e+00  0.00000e+00  2.72341e+00
 8154  8.07668e+00  0.00000e+00  0.00000e+00
 8155  4.08695e+00  0.00000e+00  3.98973e+00
 8156  3.63499e+00  0.00000e+00  4.44169e+00
 8157  4.08695e+00  0.00000e+00  3.98973e+00
 8158  8.07668e+00  0.00000e+00  0.00000e+00
 8159  8.07668e+00  0.00000e+00  0.00000e+00
 8160  5.35327e+00  0.00000e+00  2.72341e+00
 8161  4.64012e+00  0.00000e+00  3.43656e+00
 8162  5.35327e+00  0.00000e+00  2.72341e+00
 8163  6.35840e+00  0.00000e+00  1.71828e+00
 8164  4.08695e+00  0.00000e+00  3.98973e+00
 8165  4.08695e+00  0.00000e+00  3.98973e+00
 8167  6.35840e+00  0.00000e+00  1.71828e+00
 8169  5.35327e+00  0.00000e+00  2.72341e+00
 8170  8.07668e+00  0.00000e+00  0.00000e+00
 8171  6.35840e+00  0.00000e+00  1.71828e+00
 8172  4.64012e+00  0.00000e+00  3.43656e+00
 8175  5.35327e+00  0.00000e+00  2.72341e+00
 8250  6.35840e+00  0.00000e+00  1.71828e+00
 8251  8.07668e+00  0.00000e+00  0.00000e+00
 8252  5.35327e+00  0.00000e+00  2.72341e+00
 8256  6.35840e+00  0.00000e+00  1.71828e+00
 8258  5.35327e+00  0.00000e+00  2.72341e+00
 8259  5.35327e+00  0.00000e+00  2.72341e+00
 8260  8.07668e+00  0.00000e+00  0.00000e+00
 8261  8.07668e+00  0.00000e+00  0.00000e+00
 8262  5.35327e+00  0.00000e+00  2.72341e+00
 8265  8.07668e+00  0.00000e+00  0.00000e+00
 8267  5.35327e+00  0.00000e+00  2.72341e+00
 8268  8.07668e+00  0.00000e+00  0.00000e+00
 8274  8.07668e+00  0.00000e+00  0.00000e+00
 8276  8.07668e+00  0.00000e+00  0.00000e+00
 8348  8.07668e+00  0.00000e+00  0.00000e+00
 8352  8.07668e+00  0.00000e+00  0.00000e+00
 8354  8.07668e+00  0.00000e+00  0.00000e+00
 8355  6.35840e+00  0.00000e+00  1.71828e+00
 8359  4.64012e+00  0.00000e+00  3.43656e+00
 8360  8.07668e+00  0.00000e+00  0.00000e+00
 8363  5.35327e+00  0.00000e+00  2.72341e+00
 8364  8.07668e+00  0.00000e+00  0.00000e+00
 8369  8.07668e+00  0.00000e+00  0.00000e+00
 8373  8.07668e+00  0.00000e+00  0.00000e+00
 8375  8.07668e+00  0.00000e+00  0.00000e+00
 8464  8.07668e+00  0.00000e+00  0.00000e+00
 8551  8.07668e+00  0.00000e+00  0.00000e+00
 8562  8.07668e+00  0.00000e+00  0.00000e+00
