# Supplementary material for: Discovery of novel RARα agonists using pharmacophore-based virtual screening, molecular docking, and molecular dynamics simulation studies
Source: PLoS One. 2023 Aug 24;18(8):e0289046. doi: 10.1371/journal.pone.0289046 (PMC10449137; doi:10.1371/journal.pone.0289046)
Supplement: S1 File — (ZIP) [file pone.0289046.s003.zip › Supplementary/Compound 1/MD/FEL/evecs.dat]

 Eigenvector file: COVAR nmodes 3 width 11
  732  732
  -17.79111    5.62484   20.59002  -16.04264    3.82348   20.89776  -13.27444
    3.11549   18.86686  -13.34659   -0.57639   19.40010  -15.99763   -1.11469
   16.79419  -14.13566    1.02713   14.24724  -10.96716   -1.06479   14.69890
  -12.99883   -4.25190   14.03497  -14.48022   -2.79836   10.80200  -10.99852
   -1.75555    9.58869   -9.59583   -5.20353   10.55154  -12.37380   -6.88524
    8.51590  -11.72488   -4.66444    5.47994   -7.94692   -5.32331    5.65716
   -8.01313   -9.10493    6.29242  -10.44162   -9.72501    3.42779   -8.33836
   -7.69507    0.93817   -4.70163   -8.48128    1.94541   -3.12868  -11.93742
    2.46235   -0.49699  -11.80327    5.20287    2.89667  -13.51942    5.17505
    1.86042  -15.84702    7.97046   -0.94454  -17.24227    5.81534    0.74282
  -17.38500    2.42761    2.75363  -20.34431    1.19126    6.06073  -19.22161
   -0.27008    7.78827  -20.39737   -3.43741   10.82560  -19.12972   -5.38790
   12.30391  -19.06102   -8.89445   15.78597  -19.33899  -10.35140   15.22809
  -16.70007  -12.99622   17.00279  -13.39161  -12.99248   18.95809  -14.07885
   -9.90043   22.21207  -12.77715  -11.12266   21.48080  -10.38224  -13.80381
   21.13369   -6.78162  -13.63438   18.69978   -5.45328  -16.09830   15.93460
   -3.12509  -15.43040   13.21962   -5.40383  -16.67475   12.97217   -9.10421
  -17.46082   10.12982   -9.86820  -19.87583    9.18755  -13.21702  -18.31501
    9.21874  -11.91672  -14.73065    7.15286   -8.90601  -15.87118    4.64694
  -11.35776  -17.41562    4.08983  -12.77512  -13.90976    3.98999   -9.40814
  -12.18511    1.75361   -7.48213  -14.64796   -1.26731   -9.59819  -13.84055
   -0.54022   -9.83913  -10.10131   -0.19994   -6.05579   -9.66310   -3.51932
   -5.52782  -11.51156   -5.24508   -7.99943   -9.12844   -3.76866   -6.16747
   -6.11533   -5.00945   -2.76071   -7.38433   -8.54054   -4.25604   -7.61756
   -8.13765   -5.44238   -3.96333   -7.01364   -1.90340   -2.96324  -10.25307
   -0.55403   -4.52188  -12.14288   -3.31014   -2.61714  -10.50016   -1.99984
    0.60911  -11.66202    1.56138   -0.20714  -15.24635    0.35118   -0.90208
  -15.43413   -1.17887    2.60898  -13.60894    1.47192    4.68925  -15.66330
    3.49171    7.22797  -15.86477    7.22300    6.65815  -14.68564    6.93224
    3.04980  -18.11715    5.71054    2.11556  -19.55761    8.98279    3.37954
  -17.70517   10.96945    0.76113  -19.19417   11.67019   -2.65173  -18.01381
    9.58978   -5.59055  -16.34427   12.56352   -7.25508  -14.19788   13.08413
   -4.14492  -13.54414    9.36036   -3.53858  -11.80737    8.97593   -6.94810
   -9.61493   12.08721   -6.40677   -8.54127   10.83441   -2.95669   -7.87619
    7.27934   -4.25026   -5.74238    8.58252   -7.18008   -3.61940   10.49053
   -4.63700   -3.22488    7.56504   -2.20069   -3.19363    4.25595   -4.12801
    0.59664    4.10751   -4.63400    1.22815    4.67045   -0.87824   -0.93756
    1.59480   -0.07567    0.67389   -0.55559   -2.83654    4.16420    0.26238
   -1.42146    2.96394   -0.44250    2.17021    1.50392   -3.83565    1.02261
    4.89825   -5.02361   -0.36342    6.92619   -3.54102    2.55747    4.79996
   -5.64100    5.00541    5.82530   -8.86413    3.13813    9.59408   -8.58853
    3.78889   11.68520  -11.41635    5.33111   14.92245  -10.00701    6.84925
   16.58486  -13.40393    7.47048   16.50407  -14.20853    3.72488   16.37169
  -10.60859    2.36501   13.26679  -11.40312    0.23328    9.79495   -9.97593
   -0.55509    6.58784  -11.97484   -1.30802    3.66360  -11.33000   -3.70582
    0.00504  -12.37489   -3.02692    0.41118  -15.60545   -5.06291    3.24977
  -16.81917   -2.77899    5.95505  -15.93781   -5.35446    8.97610  -14.79734
   -3.30267   11.82488  -12.76016   -4.83250   15.28065  -11.49579   -3.78051
   16.54592   -7.86958   -4.24543   18.01092   -8.59380   -7.72939   14.84373
  -10.41325   -8.87926   12.60208   -7.56456   -7.60118   14.77391   -5.06195
   -9.55473   14.21625   -7.17301  -12.71312   10.42406   -7.46938  -12.03182
    9.91658   -3.81547  -12.98140   10.89570   -1.97618   -9.76048   14.35999
   -0.93814  -11.03858   16.15311    1.74849   -8.99609   13.19533    1.95072
   -6.57353   14.06965   -1.52415   -5.18742   16.82868   -0.43073   -2.78967
   14.53880    2.26494   -1.32100   11.59869   -0.13167   -0.68911   13.92963
   -2.71222    0.92776   15.32053    0.07606    3.17174   11.77509    1.23408
    4.09832   10.72063   -2.36951    4.88026   13.76308   -2.78655    7.17212
   12.78929    0.46083    8.97321    9.15637   -0.71223    9.40308   10.11180
   -3.89076   11.26434   11.15165   -2.18183   14.55564    7.62549   -0.75876
   14.89901    6.31907   -4.27029   15.77439    3.00883   -3.70832   14.00480
   -0.20197   -5.72458   14.32517   -2.48304   -6.69281   11.40261   -5.25663
   -4.31141   12.47275   -2.66119   -1.60314   13.13671   -1.40354   -2.12674
    9.56328   -5.02578   -1.81738    8.38569   -5.46893    1.40516   10.40186
   -2.19258    2.80497    9.00515   -3.47186    1.90306    5.49390   -6.75281
    3.72247    6.28342   -4.93492    6.91818    7.44593   -2.88099    6.79344
    4.21014   -6.16002    6.87475    2.19926   -8.14320    9.35165    4.35795
   -5.60810   12.14678    4.48398   -6.34883   15.79264    3.92213   -2.73274
   16.82250    3.85948   -2.12515   15.67192    0.30669   -1.46192   17.99803
   -2.56124   -3.91198   18.85006   -5.27633   -6.94440   17.84614   -3.31239
  -10.10450   19.87070   -3.82954  -11.64452   19.11201   -0.45169   -8.84539
   18.88127    2.10120  -10.76094   20.36614    4.99974  -13.69640   18.00618
    4.51448  -11.41863   15.00884    4.60760   -9.53229   16.16678    7.71006
  -12.70546   15.78776    9.76927  -13.00262   12.20024    8.53229   -9.44590
   11.43206    9.64632  -10.10955   12.58307   13.24817  -11.88331    9.41167
   14.58294   -9.39182    7.15889   12.75508   -6.42728    9.03341   14.25261
   -8.05758    8.66495   17.69642   -8.44023    4.91561   17.08302   -4.73504
    4.70414   16.13086   -3.73091    6.74980   19.23178   -5.54256    4.33812
   21.57035   -4.65300    1.04710   19.83320   -0.91775    1.82127   19.46716
   -0.61788    2.89539   23.12002   -2.85257    0.33905   24.76182   -0.82694
   -2.45401   23.24067    2.51974   -0.90186   24.21464    2.40248    0.03196
   27.86635    6.11850    0.68126   28.11528    6.65481    2.11760   24.64296
    4.00663    4.73700   24.06069    6.33959    6.77402   21.97441    5.73179
    4.60356   18.99000    2.66880    6.67380   18.02791    4.66366    9.79005
   16.92750    7.11223    7.45480   15.11717    4.23369    5.85709   13.18654
    2.92998    9.31939   12.24953    6.40005   10.24867   10.97215    6.62670
    6.99507    8.98148    3.44458    7.73358    7.04122    4.93155   11.01903
    5.92609    8.15230    9.29887    4.98585    6.11074    6.84745    2.86977
    4.96626    9.84437    0.73157    8.58969   10.36724   -0.40164    8.91151
    6.78049   -1.69259    5.45252    6.84847   -3.34937    6.55976    9.98953
   -5.23736    9.59724    7.98412   -6.48439    7.13194    5.18582   -7.34711
    5.17542    7.63587   -9.53017    8.47950    8.54462  -11.24956    9.12754
    4.80652  -11.88203    5.73085    4.32236  -13.62139    6.57852    7.02144
  -16.20832    9.98966    5.44682  -16.94620    8.66473    1.85472  -16.93849
    6.28312    2.86958  -19.78208    9.32622    3.14740  -22.06708   10.90108
   -0.17914  -21.01944    7.95395   -2.61123  -21.17807    7.11699   -4.76044
  -24.17105    3.87355   -3.75194  -25.67601    1.43942   -1.62637  -23.75807
    1.02443   -0.75676  -20.16077   -1.59472   -2.73033  -18.27292   -4.96571
   -0.98011  -18.05861   -5.28682   -0.23367  -14.41085   -1.65128    0.78984
  -13.75363   -2.17217    3.89329  -15.86216   -5.28613    4.89046  -14.07164
   -3.17839    5.55569  -11.15750   -1.07847    7.77964  -13.00648   -3.15350
    9.71830  -15.20678   -9.37778    7.91673  -15.70152  -11.27309    5.57547
  -17.93480  -12.23158    2.60521  -15.72520  -11.15811    3.20936  -12.08691
  -14.26725    5.32210  -11.37098  -16.49089    2.44438  -12.56564  -14.54620
   -0.07135  -10.46811  -15.03174    2.15131   -7.38596  -18.77730    2.30529
   -7.89588  -20.06112   -0.87205   -8.09632
 ****
    1    43.96473
    0.03901   -0.11893    0.12685    0.04002   -0.11114    0.07772    0.01286
   -0.09077    0.04294    0.00827   -0.09352    0.00825   -0.00970   -0.06805
    0.02257   -0.01953   -0.05873    0.02372   -0.01905   -0.06292   -0.00063
   -0.02675   -0.05624   -0.01044   -0.02627   -0.03139    0.00058   -0.02172
   -0.04666    0.00126   -0.03940   -0.05784   -0.01319   -0.04634   -0.03574
   -0.02182   -0.02612   -0.02861   -0.01179   -0.02733   -0.03265   -0.00577
   -0.03243   -0.03492   -0.02064   -0.01114   -0.01719   -0.04127   -0.00675
    0.00265   -0.01945   -0.00583    0.01191   -0.01544    0.00215    0.01505
   -0.01549   -0.00353    0.02290   -0.00882   -0.00784    0.01309    0.00881
   -0.01595    0.03283    0.02218   -0.01382    0.02243    0.02746   -0.02584
    0.02433    0.02144   -0.03049    0.01997    0.02314   -0.02859    0.01556
    0.02454   -0.00617    0.00995    0.03932    0.00426    0.00377    0.05260
    0.02451   -0.00943    0.06118    0.03103   -0.00239    0.07745    0.03696
   -0.02526    0.05329   -0.02033    0.00795    0.04032    0.01096    0.04273
    0.04084    0.00469    0.04812    0.00084   -0.04076    0.04872    0.01510
   -0.02559    0.05531    0.05142   -0.04607    0.07415    0.06194   -0.08908
    0.03275    0.12351   -0.04886    0.02137    0.03870   -0.00171    0.02322
    0.00450    0.00907    0.01415   -0.00722    0.02947   -0.00224   -0.02744
    0.02045   -0.02785   -0.01701    0.00397   -0.03049    0.00613    0.01440
   -0.03565   -0.00019    0.02828   -0.05296   -0.00458   -0.02516   -0.04969
   -0.01513   -0.01146   -0.04919   -0.02627   -0.03981    0.00016   -0.01961
   -0.03490   -0.00928   -0.02220   -0.01695   -0.01197   -0.01712   -0.01941
    0.00692   -0.00635   -0.02782    0.01468   -0.00471   -0.00674    0.00292
   -0.00669   -0.00488    0.00598   -0.00541   -0.00823    0.00923   -0.00838
   -0.01027   -0.00203   -0.01146    0.00195   -0.00820   -0.00173    0.00671
    0.00622    0.00011   -0.00577    0.00862   -0.00821   -0.00812   -0.00108
   -0.00315    0.00655    0.00390   -0.00141    0.00344    0.01520   -0.00874
   -0.00880    0.01954   -0.00635    0.00294    0.00832   -0.00053    0.01340
    0.01310    0.00588    0.02836    0.01516    0.00340    0.03115    0.00102
    0.00454    0.04340   -0.04981    0.00565    0.00028   -0.06185   -0.00557
   -0.00474   -0.03701    0.00891    0.00028   -0.02637    0.01011    0.02011
   -0.00738    0.00709    0.00626    0.00500    0.01507    0.00413    0.00242
    0.01703    0.01485    0.00227    0.01123    0.02426    0.01252    0.01526
    0.01587    0.01639    0.02743    0.00842    0.01540    0.02976    0.02351
    0.02203    0.01791    0.02865    0.04621    0.03163    0.00845    0.04384
    0.05193    0.03001    0.01693    0.01973    0.00301    0.02371    0.00499
   -0.00084    0.00679   -0.02045    0.02331    0.01274   -0.02491    0.02102
    0.01734   -0.01208    0.00996    0.01309   -0.01560    0.00862    0.00901
   -0.00845   -0.00185    0.01064   -0.01111   -0.00261    0.01098   -0.01241
   -0.00201    0.00454   -0.00593   -0.00331    0.01167   -0.00901   -0.00850
    0.02489   -0.00195   -0.00774    0.01647    0.01400   -0.00814    0.03039
    0.01025   -0.00275    0.03804    0.01784   -0.00495    0.04913    0.01158
    0.00149    0.05505    0.02921    0.00533    0.03922    0.03224   -0.00107
    0.03422    0.01941   -0.00031    0.02107    0.02312    0.00147    0.01907
    0.01362    0.00252    0.01931    0.00883    0.00711    0.01818    0.00263
    0.00511    0.01973   -0.00485    0.00589    0.01464    0.00348   -0.00135
    0.01654    0.01341    0.00661    0.00992    0.01996    0.00325    0.01034
    0.02479    0.00736    0.00560    0.02594    0.00419    0.00938    0.03056
    0.00220    0.00919    0.02301    0.01093    0.00112    0.02824    0.01885
   -0.01191    0.02556    0.00671   -0.01368    0.00670    0.00565   -0.01338
    0.00437   -0.00529   -0.02422    0.01210   -0.00570   -0.00207    0.02730
    0.00988   -0.01419   -0.04390   -0.00180   -0.00473   -0.04427    0.00792
   -0.01522   -0.02624   -0.00061   -0.01435   -0.02029   -0.01239   -0.00507
   -0.03613   -0.01167    0.00179   -0.01910   -0.01140    0.01602   -0.02496
   -0.01647    0.01919   -0.03734   -0.01499    0.01927   -0.02653   -0.00998
    0.02984   -0.01491   -0.01664    0.04354   -0.02692   -0.02051    0.03833
   -0.03455   -0.01040    0.03900   -0.01611   -0.00889    0.06548   -0.01244
   -0.03556    0.06649   -0.02745   -0.03026    0.04932   -0.03182   -0.02116
    0.04427   -0.04706   -0.01682    0.03383   -0.04431   -0.02362    0.01117
   -0.02275    0.00733   -0.00069   -0.02427   -0.01341   -0.01964    0.00736
   -0.00725   -0.02622    0.02516    0.01106   -0.04093    0.01470   -0.01505
   -0.05624   -0.01096   -0.03240   -0.04514    0.02093   -0.00743   -0.02662
    0.02532   -0.00190   -0.03611    0.00412   -0.02421   -0.04427    0.01267
   -0.01929   -0.02929    0.03870    0.00613   -0.01887    0.02690   -0.00170
   -0.02797    0.01376   -0.00999   -0.02943    0.02950    0.00665   -0.02079
    0.03960    0.01856   -0.01513    0.01993    0.00186   -0.01716    0.00693
    0.01217   -0.02640    0.05597    0.02994   -0.02382    0.02757    0.03851
   -0.02261    0.11736    0.10886    0.00262    0.11472    0.16133    0.01753
    0.13251    0.20160    0.00230    0.08561    0.16289   -0.01125    0.02829
    0.15741   -0.02613   -0.01300    0.11368   -0.05223   -0.03626    0.08504
   -0.00209    0.01259    0.05072    0.03467   -0.02671    0.02894    0.06658
   -0.03585   -0.01924    0.03237    0.01711   -0.03142    0.00343    0.03304
   -0.02946   -0.02428    0.02491   -0.02897   -0.01104   -0.00837   -0.03892
   -0.03097    0.00306   -0.04945   -0.04144    0.00428   -0.05192   -0.04293
   -0.00229   -0.04576   -0.04362    0.00544   -0.04853   -0.03032   -0.00261
   -0.04347   -0.02386    0.00054   -0.03131   -0.02716    0.01198   -0.03251
   -0.01742    0.00326   -0.03066   -0.00803   -0.00352   -0.02571   -0.01364
   -0.00447   -0.01893   -0.01307   -0.00203   -0.02237   -0.00033    0.00356
   -0.01879    0.01698   -0.00236   -0.01654    0.03940    0.03473   -0.03182
    0.01730    0.05699   -0.02063    0.01906    0.01666   -0.00198    0.04523
    0.01001   -0.00115    0.05083   -0.01117   -0.01054    0.01798   -0.02894
   -0.00568    0.01868   -0.04790   -0.00073    0.00103   -0.06109   -0.01301
   -0.01137   -0.05272   -0.01552   -0.01258   -0.04591   -0.02959   -0.00804
   -0.05737   -0.01417    0.00271   -0.04966    0.00055   -0.01875   -0.05286
   -0.02543   -0.03191   -0.06337   -0.02885    0.00810   -0.04456    0.02627
    0.01514   -0.04930    0.01103   -0.04816   -0.04940   -0.06472   -0.00260
   -0.02057   -0.02834    0.07303   -0.04821    0.01575    0.04875   -0.06446
    0.01384    0.03317   -0.08550    0.00995    0.02825   -0.10169    0.00467
    0.01515   -0.06464    0.01131    0.02109   -0.07557    0.02767    0.01099
   -0.08334    0.02237   -0.00381   -0.07302    0.01663   -0.00167   -0.06477
    0.01828   -0.00602   -0.07177    0.01958   -0.01173   -0.07412    0.00806
   -0.01434   -0.07091   -0.00241   -0.01158   -0.05352   -0.02034   -0.00798
   -0.05670   -0.02726   -0.01431   -0.07666   -0.02232   -0.01554   -0.06750
   -0.03418   -0.02619   -0.05894   -0.04818   -0.04300   -0.07790   -0.04385
   -0.03989   -0.07461   -0.04343   -0.04203   -0.03541   -0.04350   -0.08988
   -0.00049   -0.05233   -0.13397   -0.01556   -0.05091   -0.11752   -0.03082
   -0.00534   -0.04253   -0.04081    0.03003   -0.02242    0.03622    0.01508
   -0.05305    0.05003    0.05392    0.04086    0.03365    0.06394    0.02537
    0.01972    0.06776    0.06381    0.07685    0.03716    0.02782    0.02859
   -0.01841   -0.01403    0.06568   -0.04710    0.06855    0.11194   -0.05040
    0.06862    0.09620    0.04336    0.06302   -0.02382    0.06157    0.04219
   -0.01288    0.03895    0.04563   -0.01815    0.03872    0.01522   -0.01268
    0.05579    0.03830   -0.01172    0.03654    0.05314   -0.01643    0.01980
    0.03491   -0.02153    0.03578    0.02737   -0.01377    0.03531    0.05394
   -0.01188   -0.06971    0.10873    0.10230
 ****
    2    22.39458
   -0.30051   -0.30374   -0.13339   -0.10419   -0.12239   -0.05968   -0.02433
   -0.01367   -0.00821    0.04807   -0.01688   -0.01381    0.03113   -0.03443
    0.00326    0.00658   -0.02329   -0.00433    0.02017   -0.00533   -0.01866
    0.03365   -0.01547   -0.00982    0.01516   -0.02554   -0.00604    0.00391
   -0.00961   -0.02159    0.02833    0.00041   -0.01967    0.02975   -0.02417
   -0.00274    0.00146   -0.02875   -0.01291    0.00570   -0.00478   -0.02025
    0.01371   -0.00623   -0.03063    0.00826    0.00457   -0.02841    0.01415
    0.00815   -0.02050    0.01427    0.00954   -0.01802    0.01636    0.01080
   -0.00840   -0.00032    0.01649    0.00493   -0.00744    0.00818    0.03780
   -0.01238    0.05728    0.07236    0.00581    0.01063    0.08390   -0.02863
    0.03946    0.06734   -0.01794    0.04586    0.06775   -0.02141    0.02587
    0.03921   -0.00880    0.00375    0.05369    0.00832   -0.02012    0.06299
   -0.00008   -0.02986    0.05658   -0.00461   -0.03686    0.04100   -0.01806
   -0.04259    0.03395   -0.00012   -0.05126   -0.00469    0.05134   -0.06719
   -0.05878    0.02743   -0.10248   -0.13533   -0.00272   -0.10357   -0.12723
    0.05804   -0.10463   -0.15737    0.01557   -0.08250   -0.09588    0.03086
   -0.08841   -0.02704    0.01059   -0.07340   -0.00636   -0.01712   -0.07404
    0.00913   -0.02714   -0.08474    0.02307   -0.03021   -0.06857    0.05388
   -0.02575   -0.03442    0.04001   -0.01777   -0.04137    0.01018   -0.02497
   -0.04943    0.03356   -0.03155   -0.00540    0.05039   -0.01646    0.01040
    0.01841   -0.00090    0.00709    0.00232   -0.01865    0.04719    0.03452
   -0.00486    0.06232    0.03383   -0.00293    0.06588    0.00680   -0.00795
    0.04840    0.00955   -0.00040    0.05602    0.02402    0.00420    0.06889
    0.01556   -0.02081    0.05572    0.00138   -0.00922    0.02456   -0.00921
   -0.01013    0.02387   -0.00881   -0.01808    0.02473   -0.00076   -0.01952
    0.02092   -0.00135   -0.01432    0.01089   -0.01082   -0.02108    0.00882
   -0.00641   -0.01376    0.01084   -0.00575   -0.01723    0.02915   -0.01046
   -0.02993    0.03308   -0.01056   -0.02062    0.02576   -0.01094   -0.01280
    0.02276   -0.00026    0.00020    0.02707    0.00906    0.00080    0.02608
    0.00746    0.00189    0.00171    0.01007   -0.01518    0.00251   -0.00423
   -0.03133   -0.00253   -0.02266   -0.02038   -0.03097   -0.03405    0.02849
   -0.00162   -0.03438    0.01664    0.02703    0.00322   -0.00929    0.01803
    0.02250    0.00433    0.01865    0.00489    0.00707    0.03560    0.00409
    0.00328    0.03511    0.02144    0.00571    0.01634    0.01322   -0.00033
    0.02123   -0.00238    0.00304    0.02354    0.00155    0.00844    0.01051
    0.00551   -0.00765    0.00877    0.00510    0.00517    0.01502   -0.00494
    0.00591    0.02810   -0.00390    0.00156    0.02637   -0.00271    0.00613
    0.02202   -0.00838    0.01190    0.02621   -0.00901    0.01179    0.03186
   -0.01293    0.01864    0.03004   -0.01130    0.02281    0.02828   -0.01144
    0.02426    0.03232   -0.01119    0.02133    0.03224   -0.00928    0.01844
    0.03312   -0.01081    0.00934    0.03041   -0.00996    0.00825    0.01378
    0.00204   -0.01065    0.00832    0.01746   -0.01262    0.00047    0.02842
   -0.02471   -0.00418    0.03867   -0.02068   -0.01072    0.03974    0.00298
   -0.01256    0.03356    0.01104   -0.00124    0.01819    0.01640    0.00639
    0.00687    0.01233    0.01378    0.00432    0.01542    0.01017   -0.00131
    0.01541    0.01181    0.00213    0.00808    0.00700    0.00779    0.00470
    0.01172    0.01524    0.01066    0.00125    0.01810    0.00919   -0.00068
    0.02160    0.01320   -0.00880    0.01895    0.01757   -0.00648    0.00110
    0.02399   -0.01189   -0.02577    0.00672   -0.03434   -0.02796   -0.00317
   -0.03109   -0.00465    0.00764   -0.02275   -0.00323    0.00047   -0.03135
   -0.02145   -0.01317   -0.04558   -0.01007   -0.01236   -0.03497    0.00291
   -0.00193   -0.03207    0.00107    0.00700   -0.02759   -0.00427    0.00400
   -0.03275   -0.01626   -0.00036   -0.02542   -0.01894   -0.00222   -0.03173
   -0.01866    0.01431   -0.02763   -0.01484    0.01148   -0.00338   -0.02174
   -0.00357   -0.01250   -0.02726    0.00640   -0.01937   -0.00289    0.02010
   -0.00821   -0.00379    0.02048    0.00542   -0.01961    0.02304    0.00983
   -0.01432    0.02536    0.01293    0.00505    0.03091    0.02407    0.00048
    0.04015    0.03684   -0.01666    0.04486    0.03175    0.01035    0.06806
    0.05020    0.03205    0.05109    0.07722    0.02361    0.04140    0.05948
    0.00618    0.04718    0.05438   -0.00069    0.06117    0.04667   -0.02891
    0.07707    0.02013   -0.06020    0.09139    0.02170   -0.06916    0.06773
   -0.01864   -0.05245    0.03512    0.00180   -0.03592    0.03478    0.03774
   -0.03671    0.03355    0.00473   -0.03659    0.00218   -0.01073   -0.02435
   -0.01206    0.02405   -0.01794   -0.00328    0.02673   -0.02124   -0.01214
    0.00674   -0.01613   -0.02053    0.00794   -0.00836   -0.02633    0.02398
   -0.01264   -0.02961    0.01779   -0.00818   -0.03015    0.01697   -0.00828
   -0.01710    0.00332   -0.01368   -0.02860    0.00294    0.01216   -0.02913
   -0.00030    0.00113   -0.04954    0.02666   -0.00900   -0.08906    0.03459
   -0.01050   -0.11063    0.04287    0.01009   -0.10191    0.05870    0.03079
   -0.09963    0.06949    0.05908   -0.06716    0.07024    0.07072   -0.05252
    0.02056    0.04380   -0.03625   -0.00040    0.06490   -0.04097    0.01058
    0.05820   -0.05336    0.00620    0.05044   -0.05334   -0.01603    0.05674
   -0.04697   -0.03905    0.06330   -0.03306   -0.03202    0.04649   -0.02503
   -0.02392    0.02091   -0.00215   -0.03173    0.02625   -0.00875   -0.02583
    0.02997   -0.03113   -0.03364    0.01143   -0.01236   -0.05023   -0.00675
    0.00991   -0.04210    0.00442   -0.01258   -0.03945    0.00478   -0.01752
   -0.05626   -0.01156    0.00427   -0.06028   -0.01573    0.01029   -0.05080
   -0.00127    0.01882   -0.04328   -0.01190    0.01499   -0.02277    0.00832
   -0.01776   -0.05405    0.01752    0.01005   -0.11286   -0.04461    0.06445
   -0.05844   -0.06657    0.03995   -0.02659   -0.04289    0.01864   -0.05327
   -0.04196    0.00942   -0.02333   -0.02417    0.00465    0.01971    0.00116
   -0.01187   -0.00126    0.03167   -0.04523    0.03667    0.04652    0.00266
    0.05914    0.02910   -0.01016    0.02513   -0.00081   -0.02964    0.03604
   -0.00468   -0.01125    0.05048    0.00225    0.00099    0.02351    0.00637
   -0.01914    0.01268   -0.00815   -0.02298    0.03109   -0.00536   -0.01015
    0.02809    0.00104   -0.00147    0.03534   -0.01275    0.01005    0.03051
   -0.00892    0.00609    0.01737    0.00387    0.00635    0.01545    0.00672
    0.00538    0.01243    0.00222    0.00738    0.00915    0.00750    0.00472
    0.00730    0.01207    0.00808    0.00490    0.00451    0.01235   -0.00362
   -0.00634    0.01035   -0.01080   -0.00029    0.00992   -0.01280    0.00919
    0.00904   -0.02182    0.00060    0.00824   -0.02471   -0.00278    0.00279
   -0.02610   -0.00172    0.00084   -0.02058   -0.00053    0.00744   -0.03193
   -0.01033    0.00394   -0.04040   -0.00865    0.00670   -0.04196    0.01014
   -0.00483   -0.05620    0.01519   -0.01061   -0.05527    0.00705   -0.00387
   -0.05241    0.00713    0.00105   -0.05878    0.01462   -0.00336   -0.07978
    0.02662   -0.00346   -0.09469    0.00374    0.00813   -0.05911   -0.01767
    0.03025   -0.00210   -0.02311    0.02099    0.03486    0.00969    0.03473
    0.05938    0.01166    0.02265    0.06194    0.01129    0.02205    0.04597
    0.03828    0.04758    0.05961    0.05118    0.02229    0.06493    0.01763
   -0.00873    0.09926    0.03672    0.00355    0.10685    0.03074   -0.01339
    0.08909    0.01413    0.01857    0.05561   -0.01261    0.03179    0.03693
   -0.01404    0.02897    0.03755   -0.01413    0.02569    0.02831   -0.01018
    0.02928    0.03381   -0.00965    0.02251    0.04333   -0.02475    0.01423
    0.03039   -0.02961    0.01387    0.02251   -0.02331    0.01037    0.00861
   -0.03186    0.03595   -0.00249    0.00549
 ****
    3    20.44204
   -0.37601   -0.28631   -0.16539   -0.08205   -0.08779   -0.02873    0.01960
    0.02947    0.04373    0.06377    0.02196    0.02104    0.02276    0.04671
    0.05464    0.01449    0.03549    0.03837    0.00950    0.02393    0.02331
   -0.01194    0.03246    0.04361   -0.00951    0.03406    0.04193   -0.00393
    0.01197    0.03783   -0.02855    0.00140    0.03973   -0.04014    0.02420
    0.03574   -0.02332    0.02188    0.03580   -0.02786   -0.00228    0.03748
   -0.03571   -0.00177    0.03845   -0.00935   -0.01304    0.02517   -0.02429
    0.00360    0.03015   -0.02126    0.01266    0.02444   -0.01967    0.01189
    0.01521   -0.01939    0.00407    0.01402   -0.01772    0.00563    0.00659
   -0.01203   -0.00735   -0.00140   -0.01279   -0.00470   -0.00266   -0.00963
   -0.00191   -0.00067   -0.01068    0.00045   -0.00665   -0.01036    0.00027
   -0.00308   -0.01429    0.01253   -0.00989   -0.03783    0.03617   -0.02917
   -0.00696    0.00793   -0.01534    0.00634    0.01838    0.01921    0.01311
    0.00397    0.00333   -0.02318    0.02083    0.01225   -0.02908    0.03142
    0.01874   -0.01727    0.01112    0.03004    0.02660    0.01527    0.02944
   -0.01159    0.00430    0.03058    0.00211    0.01302    0.01065   -0.00594
    0.01553   -0.00939    0.00089    0.00885   -0.00690    0.00055    0.01099
   -0.01486    0.00036    0.01776   -0.01676    0.00143    0.01316   -0.02542
   -0.00157    0.00804   -0.02454   -0.00366    0.00743   -0.02375    0.00427
    0.00707   -0.03525    0.00523   -0.00700   -0.04126    0.00764   -0.01489
   -0.02227   -0.00482   -0.01959   -0.01480    0.02284   -0.06224   -0.02490
    0.01152   -0.04840   -0.02388    0.00538   -0.04994   -0.00344    0.00237
   -0.03596    0.00747    0.00102   -0.04429   -0.00238    0.00384   -0.05522
    0.00242    0.02369   -0.04656    0.01133    0.01290   -0.01694    0.01079
    0.00402   -0.02643    0.00806    0.02622   -0.03702    0.01509    0.03655
   -0.01651    0.01603    0.02210   -0.00723    0.01437    0.01731   -0.00770
    0.01676    0.01069   -0.01131    0.01449    0.01685   -0.02488    0.01089
    0.01838   -0.02832    0.01082    0.01812   -0.03320    0.01925    0.02205
   -0.02632    0.01778    0.03744   -0.02402    0.01152    0.02054   -0.04040
    0.00628    0.02373   -0.06215    0.02474    0.00862   -0.07382    0.03449
    0.00486   -0.04427    0.06149   -0.02159   -0.00771    0.08147   -0.05784
   -0.00987    0.06463   -0.06858   -0.01265    0.04265   -0.04071   -0.00836
    0.02424   -0.02570   -0.00789    0.02052   -0.03096   -0.00104    0.01672
   -0.03611    0.00417    0.01279   -0.03412    0.01018    0.01512   -0.01925
    0.01034    0.02077   -0.02642    0.02057    0.02005   -0.03594    0.03408
    0.01935   -0.00669    0.02787    0.00667   -0.00939    0.03579   -0.00076
   -0.01490    0.01818   -0.01016   -0.00072    0.01127   -0.01176   -0.00248
    0.01588    0.00059   -0.01770    0.01506   -0.00713   -0.01349    0.00419
   -0.01205   -0.01042    0.00994   -0.00954   -0.01744    0.00991   -0.00061
   -0.01960    0.00153    0.00326   -0.02033    0.00980    0.00012   -0.02008
    0.01289    0.00271   -0.01897    0.00919    0.01163   -0.01834    0.00919
    0.00705   -0.01567    0.00775    0.00009   -0.01224    0.00605   -0.00728
   -0.01353    0.00540   -0.01059   -0.01415    0.00841   -0.01065   -0.01772
    0.01075   -0.00207   -0.01864    0.01262   -0.00080   -0.02065    0.01041
    0.00485   -0.02084    0.00964    0.00950   -0.02247    0.01278    0.01273
   -0.02062    0.00837    0.01570   -0.02208    0.01012    0.01213   -0.01930
    0.01039    0.00851   -0.02367    0.01490    0.00549   -0.02138    0.01655
    0.00136   -0.01991    0.01319   -0.00031   -0.02311    0.02673   -0.00366
   -0.02640    0.02775   -0.00964   -0.02659    0.02475   -0.00937   -0.02295
    0.01587   -0.00555   -0.03035    0.01288   -0.01242   -0.03218    0.01661
   -0.00988   -0.01867    0.00476   -0.00527   -0.02139    0.00440   -0.01470
   -0.02613    0.00522   -0.01493   -0.03620    0.00663   -0.01336   -0.03601
    0.00847   -0.00943   -0.01040   -0.01248   -0.00637   -0.00888    0.01788
   -0.00924   -0.03493    0.01349   -0.00628   -0.02497    0.00258   -0.01224
   -0.01101    0.00913   -0.00234   -0.01544    0.01045   -0.01872   -0.02428
    0.01041   -0.00621   -0.01774    0.00981   -0.00891   -0.01540    0.01423
   -0.00506   -0.01927    0.01530   -0.00456   -0.01697    0.01398   -0.00688
   -0.01157    0.01678   -0.00617   -0.01258    0.02036   -0.00077   -0.01112
    0.01718   -0.00532   -0.00333    0.01155   -0.00437   -0.00379    0.00965
    0.00874    0.00209    0.00812    0.01555   -0.00815    0.00393    0.03146
   -0.00372    0.00020    0.03734    0.01463   -0.01088    0.02739    0.00051
   -0.01535   -0.00026   -0.00820   -0.01364    0.02803    0.00942   -0.00149
    0.03299    0.01430   -0.00328    0.01914    0.00558   -0.01009    0.02830
    0.00640    0.00075    0.04179    0.01134    0.00592    0.03821    0.00938
    0.00343    0.03946    0.01101    0.00225    0.04198    0.01655   -0.00547
    0.04526    0.02220   -0.01448    0.03490    0.03505   -0.00348    0.03592
    0.03680   -0.00258    0.00467    0.02575   -0.00405    0.02790    0.02702
    0.01592    0.02259    0.03486    0.01565    0.01870    0.05819    0.00827
    0.01801    0.06135   -0.00284    0.00741    0.06612   -0.02768    0.00984
    0.06008   -0.03207    0.00798    0.04941   -0.03552    0.00502    0.04199
   -0.01143    0.02033    0.01630   -0.03688    0.02511    0.03126   -0.05598
    0.00143    0.06678   -0.03880   -0.00158    0.05479   -0.01328    0.00089
    0.02857    0.03486   -0.02526    0.01640    0.02467   -0.00169    0.01436
    0.02302    0.01874    0.00303    0.03937    0.01243    0.00021    0.04565
    0.02532   -0.00538    0.03462    0.03056    0.00132    0.03006    0.02505
    0.00171    0.04038    0.02659   -0.00368    0.03964    0.03463   -0.00486
    0.03133    0.02698    0.00528    0.03014    0.02504    0.00425    0.02848
    0.02311   -0.00236    0.02916    0.01787   -0.00102    0.02276    0.02454
    0.00156    0.02462    0.02208   -0.00400    0.04327    0.03698   -0.02682
    0.02644    0.04266   -0.01481    0.00477    0.03272    0.00997   -0.00717
    0.03422    0.01138   -0.01190    0.01036   -0.00745   -0.01845    0.00539
   -0.04192   -0.04805   -0.00732   -0.02868   -0.01622    0.02637   -0.00317
   -0.00363    0.00903    0.00341    0.00698    0.00685    0.00795    0.00008
   -0.00718    0.00940   -0.00924    0.00476    0.01146   -0.01179    0.00128
    0.01007   -0.01313   -0.00614    0.01312   -0.00591    0.00337    0.02659
   -0.00258   -0.00157    0.01691   -0.02815    0.01114   -0.01046   -0.02251
   -0.00205   -0.00124    0.00404   -0.00579    0.01132    0.00731   -0.01848
    0.02000    0.01224   -0.01586    0.01805    0.00164   -0.02627    0.00155
    0.00525   -0.04184   -0.01014    0.01065   -0.01625   -0.01463    0.00974
   -0.02056   -0.02350    0.00593   -0.03659   -0.03076    0.00972   -0.03156
   -0.03817    0.01921   -0.01375   -0.04600    0.00795   -0.03467   -0.03218
    0.00781   -0.02075   -0.02161   -0.00946   -0.03490   -0.00661   -0.01547
   -0.03708   -0.00126   -0.01136   -0.01753   -0.01102   -0.00760   -0.01382
    0.00067   -0.01042   -0.02671    0.01013   -0.00961   -0.01327    0.00932
   -0.00292    0.00718    0.01073   -0.00347   -0.02706    0.02216    0.03080
   -0.05635    0.02120    0.04216   -0.04203    0.01297    0.04569   -0.05419
   -0.01253    0.01404   -0.04161   -0.03750   -0.00224   -0.08184   -0.01294
    0.04698   -0.05870    0.00906   -0.04477   -0.03004    0.01889   -0.05292
   -0.08025   -0.00266   -0.10119   -0.14677    0.09584   -0.02657   -0.03156
    0.23976    0.00817   -0.15052    0.15241   -0.02976   -0.32126    0.01559
   -0.02648   -0.17609    0.12291   -0.01974    0.02157    0.07535    0.00699
    0.02485    0.07320    0.00362    0.02282    0.05873    0.01563    0.02564
    0.04362   -0.00073    0.01095    0.05564   -0.00176   -0.01263    0.04749
   -0.00323   -0.00404    0.01992   -0.01150   -0.00368    0.02463    0.00294
   -0.03547    0.10510   -0.04441   -0.16277
