# Supplementary material for: Discovery of novel RARα agonists using pharmacophore-based virtual screening, molecular docking, and molecular dynamics simulation studies
Source: PLoS One. 2023 Aug 24;18(8):e0289046. doi: 10.1371/journal.pone.0289046 (PMC10449137; doi:10.1371/journal.pone.0289046)
Supplement: S1 File — (ZIP) [file pone.0289046.s003.zip › Supplementary/Compound 1/MD/Hbond/nHb.dat]

#Frame   HB_00002[UU]
       1            3
       2            3
       3            3
       4            2
       5            4
       6            4
       7            1
       8            2
       9            2
      10            4
      11            4
      12            3
      13            3
      14            2
      15            2
      16            2
      17            2
      18            2
      19            3
      20            5
      21            1
      22            1
      23            3
      24            1
      25            3
      26            2
      27            3
      28            3
      29            2
      30            3
      31            1
      32            3
      33            1
      34            3
      35            3
      36            2
      37            3
      38            2
      39            5
      40            4
      41            3
      42            3
      43            2
      44            6
      45            2
      46            2
      47            3
      48            4
      49            2
      50            3
      51            3
      52            3
      53            3
      54            1
      55            2
      56            3
      57            5
      58            4
      59            2
      60            2
      61            3
      62            2
      63            1
      64            4
      65            3
      66            2
      67            2
      68            6
      69            3
      70            4
      71            4
      72            5
      73            4
      74            4
      75            4
      76            3
      77            4
      78            4
      79            1
      80            3
      81            2
      82            2
      83            2
      84            2
      85            4
      86            4
      87            5
      88            5
      89            4
      90            5
      91            2
      92            3
      93            3
      94            2
      95            1
      96            5
      97            2
      98            2
      99            4
     100            3
     101            3
     102            2
     103            2
     104            2
     105            3
     106            3
     107            4
     108            4
     109            3
     110            3
     111            2
     112            3
     113            3
     114            3
     115            2
     116            3
     117            3
     118            4
     119            2
     120            3
     121            2
     122            4
     123            2
     124            3
     125            2
     126            3
     127            1
     128            3
     129            4
     130            1
     131            4
     132            4
     133            2
     134            1
     135            1
     136            4
     137            4
     138            3
     139            2
     140            2
     141            4
     142            3
     143            2
     144            2
     145            4
     146            3
     147            2
     148            2
     149            1
     150            2
     151            3
     152            1
     153            4
     154            3
     155            2
     156            3
     157            3
     158            4
     159            3
     160            1
     161            4
     162            3
     163            2
     164            2
     165            1
     166            4
     167            3
     168            2
     169            1
     170            3
     171            3
     172            2
     173            2
     174            2
     175            2
     176            4
     177            3
     178            3
     179            7
     180            2
     181            2
     182            3
     183            3
     184            3
     185            2
     186            2
     187            3
     188            2
     189            3
     190            2
     191            5
     192            3
     193            1
     194            2
     195            3
     196            2
     197            1
     198            2
     199            3
     200            1
     201            2
     202            0
     203            2
     204            3
     205            4
     206            4
     207            2
     208            4
     209            3
     210            2
     211            6
     212            3
     213            2
     214            4
     215            4
     216            2
     217            3
     218            2
     219            3
     220            4
     221            5
     222            3
     223            2
     224            3
     225            3
     226            2
     227            3
     228            4
     229            2
     230            2
     231            1
     232            4
     233            2
     234            2
     235            4
     236            4
     237            3
     238            3
     239            2
     240            1
     241            3
     242            5
     243            3
     244            2
     245            4
     246            3
     247            3
     248            1
     249            4
     250            3
     251            2
     252            1
     253            2
     254            2
     255            3
     256            2
     257            1
     258            3
     259            3
     260            2
     261            1
     262            2
     263            3
     264            4
     265            3
     266            2
     267            2
     268            3
     269            3
     270            2
     271            3
     272            4
     273            3
     274            3
     275            1
     276            2
     277            2
     278            3
     279            4
     280            2
     281            4
     282            3
     283            2
     284            4
     285            2
     286            1
     287            3
     288            2
     289            2
     290            1
     291            2
     292            1
     293            1
     294            3
     295            2
     296            3
     297            3
     298            4
     299            4
     300            3
     301            3
     302            4
     303            3
     304            3
     305            3
     306            2
     307            3
     308            3
     309            2
     310            2
     311            2
     312            3
     313            3
     314            3
     315            3
     316            4
     317            4
     318            4
     319            4
     320            3
     321            2
     322            3
     323            5
     324            3
     325            3
     326            2
     327            4
     328            4
     329            2
     330            2
     331            2
     332            2
     333            5
     334            3
     335            3
     336            3
     337            2
     338            3
     339            2
     340            2
     341            2
     342            2
     343            2
     344            3
     345            5
     346            4
     347            2
     348            5
     349            2
     350            3
     351            3
     352            3
     353            4
     354            3
     355            3
     356            3
     357            6
     358            4
     359            4
     360            3
     361            4
     362            4
     363            2
     364            4
     365            4
     366            3
     367            3
     368            3
     369            3
     370            3
     371            4
     372            2
     373            3
     374            4
     375            3
     376            3
     377            2
     378            4
     379            3
     380            3
     381            3
     382            3
     383            3
     384            2
     385            4
     386            3
     387            3
     388            3
     389            3
     390            2
     391            5
     392            3
     393            3
     394            3
     395            3
     396            3
     397            3
     398            0
     399            3
     400            3
     401            3
     402            4
     403            1
     404            6
     405            2
     406            4
     407            2
     408            3
     409            2
     410            3
     411            4
     412            6
     413            2
     414            4
     415            3
     416            2
     417            2
     418            3
     419            2
     420            2
     421            3
     422            3
     423            2
     424            3
     425            3
     426            1
     427            4
     428            5
     429            3
     430            3
     431            2
     432            2
     433            4
     434            3
     435            4
     436            2
     437            3
     438            3
     439            4
     440            2
     441            3
     442            2
     443            2
     444            3
     445            4
     446            3
     447            2
     448            3
     449            3
     450            3
     451            3
     452            1
     453            2
     454            4
     455            2
     456            3
     457            3
     458            2
     459            1
     460            3
     461            3
     462            3
     463            2
     464            4
     465            2
     466            2
     467            5
     468            4
     469            2
     470            3
     471            3
     472            3
     473            5
     474            3
     475            3
     476            2
     477            2
     478            3
     479            2
     480            3
     481            1
     482            3
     483            2
     484            2
     485            2
     486            1
     487            1
     488            3
     489            3
     490            4
     491            3
     492            2
     493            4
     494            3
     495            2
     496            2
     497            4
     498            1
     499            3
     500            3
     501            3
     502            3
     503            4
     504            2
     505            6
     506            2
     507            4
     508            3
     509            2
     510            4
     511            3
     512            3
     513            2
     514            1
     515            4
     516            4
     517            5
     518            2
     519            6
     520            3
     521            2
     522            2
     523            2
     524            3
     525            2
     526            3
     527            2
     528            3
     529            3
     530            3
     531            3
     532            3
     533            4
     534            3
     535            3
     536            2
     537            3
     538            4
     539            3
     540            3
     541            4
     542            3
     543            3
     544            4
     545            3
     546            3
     547            6
     548            2
     549            3
     550            1
     551            2
     552            3
     553            4
     554            2
     555            4
     556            3
     557            3
     558            3
     559            3
     560            5
     561            3
     562            4
     563            2
     564            2
     565            3
     566            6
     567            6
     568            3
     569            2
     570            2
     571            3
     572            3
     573            2
     574            2
     575            2
     576            4
     577            4
     578            1
     579            2
     580            2
     581            3
     582            3
     583            5
     584            4
     585            1
     586            3
     587            4
     588            4
     589            3
     590            2
     591            2
     592            3
     593            3
     594            3
     595            2
     596            2
     597            5
     598            3
     599            2
     600            3
     601            2
     602            4
     603            2
     604            4
     605            6
     606            2
     607            3
     608            2
     609            3
     610            2
     611            3
     612            4
     613            4
     614            2
     615            3
     616            3
     617            3
     618            3
     619            2
     620            2
     621            3
     622            3
     623            2
     624            3
     625            2
     626            2
     627            4
     628            3
     629            2
     630            3
     631            4
     632            2
     633            2
     634            3
     635            2
     636            3
     637            4
     638            3
     639            3
     640            2
     641            6
     642            4
     643            3
     644            4
     645            3
     646            3
     647            4
     648            3
     649            5
     650            5
     651            3
     652            3
     653            2
     654            2
     655            2
     656            3
     657            5
     658            3
     659            4
     660            3
     661            3
     662            3
     663            4
     664            3
     665            4
     666            4
     667            5
     668            4
     669            3
     670            2
     671            5
     672            3
     673            4
     674            2
     675            4
     676            3
     677            4
     678            4
     679            3
     680            3
     681            4
     682            3
     683            4
     684            3
     685            3
     686            6
     687            2
     688            3
     689            3
     690            5
     691            4
     692            2
     693            4
     694            3
     695            6
     696            4
     697            6
     698            3
     699            3
     700            3
     701            3
     702            2
     703            4
     704            5
     705            2
     706            5
     707            3
     708            2
     709            4
     710            5
     711            3
     712            2
     713            3
     714            5
     715            2
     716            4
     717            5
     718            3
     719            4
     720            2
     721            3
     722            2
     723            5
     724            1
     725            3
     726            5
     727            2
     728            3
     729            2
     730            4
     731            5
     732            3
     733            3
     734            3
     735            2
     736            1
     737            5
     738            2
     739            3
     740            4
     741            3
     742            3
     743            5
     744            3
     745            3
     746            3
     747            2
     748            4
     749            2
     750            4
     751            4
     752            1
     753            5
     754            3
     755            3
     756            3
     757            4
     758            5
     759            3
     760            3
     761            3
     762            2
     763            4
     764            5
     765            2
     766            4
     767            1
     768            5
     769            2
     770            5
     771            4
     772            3
     773            6
     774            5
     775            1
     776            1
     777            4
     778            3
     779            3
     780            3
     781            3
     782            1
     783            2
     784            2
     785            5
     786            2
     787            3
     788            3
     789            4
     790            4
     791            4
     792            2
     793            1
     794            4
     795            3
     796            6
     797            5
     798            3
     799            3
     800            2
     801            3
     802            3
     803            2
     804            3
     805            3
     806            2
     807            1
     808            3
     809            3
     810            1
     811            4
     812            1
     813            4
     814            4
     815            4
     816            4
     817            2
     818            2
     819            4
     820            2
     821            3
     822            3
     823            2
     824            3
     825            2
     826            3
     827            4
     828            4
     829            3
     830            4
     831            3
     832            2
     833            5
     834            4
     835            2
     836            3
     837            3
     838            3
     839            3
     840            3
     841            2
     842            3
     843            3
     844            4
     845            2
     846            3
     847            1
     848            4
     849            3
     850            3
     851            4
     852            3
     853            2
     854            3
     855            2
     856            2
     857            3
     858            3
     859            1
     860            3
     861            3
     862            4
     863            3
     864            2
     865            3
     866            4
     867            3
     868            2
     869            3
     870            3
     871            4
     872            1
     873            3
     874            4
     875            3
     876            2
     877            2
     878            3
     879            3
     880            1
     881            3
     882            2
     883            4
     884            4
     885            3
     886            4
     887            4
     888            1
     889            3
     890            4
     891            3
     892            4
     893            5
     894            3
     895            2
     896            3
     897            1
     898            1
     899            1
     900            3
     901            3
     902            2
     903            4
     904            4
     905            3
     906            4
     907            3
     908            6
     909            4
     910            4
     911            3
     912            3
     913            4
     914            4
     915            4
     916            3
     917            2
     918            2
     919            3
     920            1
     921            2
     922            3
     923            2
     924            3
     925            4
     926            2
     927            3
     928            3
     929            2
     930            4
     931            2
     932            3
     933            3
     934            3
     935            3
     936            2
     937            4
     938            4
     939            3
     940            2
     941            1
     942            3
     943            3
     944            3
     945            2
     946            4
     947            3
     948            5
     949            2
     950            3
     951            3
     952            4
     953            4
     954            4
     955            3
     956            3
     957            3
     958            3
     959            4
     960            2
     961            5
     962            3
     963            4
     964            4
     965            2
     966            3
     967            3
     968            3
     969            3
     970            3
     971            2
     972            5
     973            3
     974            3
     975            4
     976            4
     977            5
     978            4
     979            1
     980            3
     981            3
     982            3
     983            3
     984            2
     985            4
     986            3
     987            4
     988            3
     989            2
     990            3
     991            3
     992            4
     993            2
     994            3
     995            3
     996            3
     997            2
     998            4
     999            3
    1000            4
    1001            2
    1002            3
    1003            4
    1004            2
    1005            2
    1006            3
    1007            2
    1008            4
    1009            3
    1010            3
    1011            2
    1012            3
    1013            3
    1014            3
    1015            4
    1016            3
    1017            3
    1018            2
    1019            3
    1020            3
    1021            3
    1022            4
    1023            3
    1024            2
    1025            3
    1026            2
    1027            5
    1028            5
    1029            3
    1030            4
    1031            4
    1032            3
    1033            3
    1034            2
    1035            3
    1036            4
    1037            3
    1038            4
    1039            2
    1040            2
    1041            3
    1042            3
    1043            2
    1044            2
    1045            3
    1046            4
    1047            3
    1048            1
    1049            3
    1050            3
    1051            3
    1052            6
    1053            4
    1054            3
    1055            3
    1056            2
    1057            4
    1058            4
    1059            4
    1060            4
    1061            3
    1062            5
    1063            4
    1064            3
    1065            3
    1066            3
    1067            3
    1068            5
    1069            4
    1070            7
    1071            6
    1072            3
    1073            3
    1074            2
    1075            3
    1076            5
    1077            3
    1078            2
    1079            1
    1080            3
    1081            2
    1082            4
    1083            4
    1084            2
    1085            4
    1086            3
    1087            3
    1088            1
    1089            2
    1090            4
    1091            2
    1092            3
    1093            3
    1094            3
    1095            3
    1096            5
    1097            4
    1098            3
    1099            3
    1100            3
    1101            3
    1102            5
    1103            5
    1104            3
    1105            2
    1106            2
    1107            3
    1108            3
    1109            3
    1110            3
    1111            2
    1112            3
    1113            2
    1114            3
    1115            4
    1116            4
    1117            1
    1118            4
    1119            4
    1120            3
    1121            2
    1122            3
    1123            2
    1124            3
    1125            3
    1126            3
    1127            3
    1128            3
    1129            4
    1130            3
    1131            4
    1132            3
    1133            3
    1134            2
    1135            1
    1136            3
    1137            2
    1138            2
    1139            4
    1140            2
    1141            3
    1142            2
    1143            4
    1144            2
    1145            3
    1146            3
    1147            4
    1148            2
    1149            4
    1150            2
    1151            5
    1152            2
    1153            4
    1154            3
    1155            2
    1156            3
    1157            3
    1158            3
    1159            2
    1160            3
    1161            3
    1162            5
    1163            3
    1164            4
    1165            4
    1166            3
    1167            3
    1168            3
    1169            5
    1170            3
    1171            3
    1172            4
    1173            5
    1174            4
    1175            2
    1176            4
    1177            2
    1178            2
    1179            4
    1180            2
    1181            4
    1182            3
    1183            2
    1184            5
    1185            6
    1186            1
    1187            4
    1188            3
    1189            3
    1190            2
    1191            3
    1192            4
    1193            3
    1194            2
    1195            4
    1196            2
    1197            3
    1198            6
    1199            4
    1200            2
    1201            2
    1202            5
    1203            5
    1204            4
    1205            3
    1206            3
    1207            4
    1208            4
    1209            3
    1210            3
    1211            5
    1212            4
    1213            5
    1214            3
    1215            4
    1216            4
    1217            4
    1218            3
    1219            3
    1220            5
    1221            2
    1222            3
    1223            4
    1224            3
    1225            5
    1226            3
    1227            2
    1228            2
    1229            4
    1230            6
    1231            4
    1232            4
    1233            5
    1234            4
    1235            5
    1236            5
    1237            3
    1238            4
    1239            5
    1240            3
    1241            4
    1242            4
    1243            3
    1244            3
    1245            3
    1246            5
    1247            5
    1248            4
    1249            4
    1250            3
    1251            3
    1252            4
    1253            3
    1254            5
    1255            4
    1256            3
    1257            3
    1258            4
    1259            6
    1260            6
    1261            4
    1262            3
    1263            4
    1264            3
    1265            3
    1266            3
    1267            3
    1268            2
    1269            4
    1270            4
    1271            3
    1272            4
    1273            4
    1274            3
    1275            6
    1276            3
    1277            4
    1278            5
    1279            4
    1280            5
    1281            5
    1282            3
    1283            4
    1284            3
    1285            2
    1286            2
    1287            4
    1288            6
    1289            4
    1290            4
    1291            3
    1292            2
    1293            5
    1294            5
    1295            4
    1296            5
    1297            3
    1298            6
    1299            3
    1300            4
    1301            4
    1302            4
    1303            4
    1304            2
    1305            2
    1306            3
    1307            2
    1308            2
    1309            4
    1310            3
    1311            3
    1312            3
    1313            3
    1314            4
    1315            3
    1316            3
    1317            5
    1318            3
    1319            4
    1320            3
    1321            4
    1322            5
    1323            2
    1324            6
    1325            3
    1326            3
    1327            4
    1328            4
    1329            4
    1330            3
    1331            2
    1332            5
    1333            4
    1334            2
    1335            4
    1336            4
    1337            4
    1338            5
    1339            4
    1340            2
    1341            3
    1342            4
    1343            4
    1344            5
    1345            2
    1346            6
    1347            3
    1348            2
    1349            3
    1350            3
    1351            3
    1352            3
    1353            4
    1354            5
    1355            1
    1356            6
    1357            3
    1358            3
    1359            2
    1360            6
    1361            5
    1362            3
    1363            4
    1364            4
    1365            3
    1366            3
    1367            2
    1368            2
    1369            3
    1370            5
    1371            3
    1372            3
    1373            3
    1374            2
    1375            2
    1376            4
    1377            6
    1378            5
    1379            3
    1380            4
    1381            3
    1382            2
    1383            4
    1384            4
    1385            7
    1386            3
    1387            2
    1388            3
    1389            3
    1390            4
    1391            4
    1392            3
    1393            3
    1394            4
    1395            3
    1396            4
    1397            4
    1398            3
    1399            4
    1400            1
    1401            4
    1402            3
    1403            4
    1404            2
    1405            3
    1406            4
    1407            3
    1408            1
    1409            3
    1410            5
    1411            2
    1412            3
    1413            3
    1414            3
    1415            3
    1416            3
    1417            2
    1418            5
    1419            3
    1420            3
    1421            2
    1422            3
    1423            3
    1424            1
    1425            4
    1426            3
    1427            4
    1428            5
    1429            2
    1430            3
    1431            4
    1432            3
    1433            2
    1434            3
    1435            3
    1436            1
    1437            3
    1438            4
    1439            3
    1440            5
    1441            2
    1442            2
    1443            3
    1444            3
    1445            4
    1446            3
    1447            5
    1448            3
    1449            3
    1450            3
    1451            4
    1452            4
    1453            3
    1454            5
    1455            2
    1456            2
    1457            4
    1458            3
    1459            1
    1460            3
    1461            3
    1462            4
    1463            4
    1464            2
    1465            5
    1466            4
    1467            3
    1468            3
    1469            4
    1470            2
    1471            4
    1472            3
    1473            2
    1474            3
    1475            3
    1476            2
    1477            3
    1478            3
    1479            2
    1480            4
    1481            3
    1482            3
    1483            4
    1484            2
    1485            2
    1486            2
    1487            2
    1488            3
    1489            2
    1490            3
    1491            2
    1492            4
    1493            3
    1494            3
    1495            4
    1496            3
    1497            1
    1498            3
    1499            3
    1500            2
    1501            3
    1502            3
    1503            3
    1504            3
    1505            2
    1506            2
    1507            2
    1508            3
    1509            3
    1510            3
    1511            2
    1512            3
    1513            3
    1514            4
    1515            3
    1516            3
    1517            4
    1518            3
    1519            3
    1520            4
    1521            2
    1522            1
    1523            3
    1524            4
    1525            3
    1526            4
    1527            3
    1528            5
    1529            2
    1530            2
    1531            3
    1532            4
    1533            5
    1534            1
    1535            3
    1536            4
    1537            4
    1538            3
    1539            6
    1540            2
    1541            4
    1542            2
    1543            2
    1544            4
    1545            3
    1546            3
    1547            2
    1548            3
    1549            1
    1550            3
    1551            3
    1552            2
    1553            4
    1554            4
    1555            5
    1556            1
    1557            3
    1558            2
    1559            4
    1560            1
    1561            2
    1562            2
    1563            2
    1564            3
    1565            1
    1566            5
    1567            2
    1568            3
    1569            3
    1570            3
    1571            4
    1572            4
    1573            2
    1574            5
    1575            3
    1576            2
    1577            3
    1578            2
    1579            4
    1580            1
    1581            1
    1582            2
    1583            1
    1584            3
    1585            3
    1586            2
    1587            4
    1588            3
    1589            3
    1590            2
    1591            4
    1592            1
    1593            3
    1594            4
    1595            3
    1596            2
    1597            4
    1598            1
    1599            2
    1600            5
    1601            3
    1602            3
    1603            3
    1604            2
    1605            2
    1606            3
    1607            2
    1608            4
    1609            5
    1610            4
    1611            2
    1612            2
    1613            4
    1614            2
    1615            5
    1616            4
    1617            3
    1618            3
    1619            3
    1620            3
    1621            3
    1622            2
    1623            3
    1624            4
    1625            5
    1626            3
    1627            2
    1628            5
    1629            2
    1630            4
    1631            3
    1632            3
    1633            3
    1634            2
    1635            3
    1636            2
    1637            2
    1638            4
    1639            4
    1640            4
    1641            3
    1642            3
    1643            3
    1644            2
    1645            3
    1646            3
    1647            4
    1648            5
    1649            1
    1650            3
    1651            2
    1652            2
    1653            3
    1654            2
    1655            3
    1656            2
    1657            3
    1658            3
    1659            2
    1660            4
    1661            3
    1662            3
    1663            2
    1664            3
    1665            4
    1666            3
    1667            3
    1668            3
    1669            2
    1670            4
    1671            6
    1672            3
    1673            2
    1674            3
    1675            2
    1676            1
    1677            3
    1678            1
    1679            4
    1680            3
    1681            3
    1682            2
    1683            3
    1684            5
    1685            3
    1686            3
    1687            2
    1688            2
    1689            3
    1690            3
    1691            4
    1692            4
    1693            2
    1694            5
    1695            5
    1696            3
    1697            3
    1698            5
    1699            4
    1700            3
    1701            4
    1702            3
    1703            3
    1704            4
    1705            3
    1706            3
    1707            4
    1708            3
    1709            2
    1710            2
    1711            3
    1712            2
    1713            4
    1714            3
    1715            3
    1716            2
    1717            3
    1718            3
    1719            3
    1720            0
    1721            3
    1722            4
    1723            3
    1724            1
    1725            4
    1726            4
    1727            4
    1728            2
    1729            3
    1730            2
    1731            3
    1732            5
    1733            5
    1734            2
    1735            4
    1736            3
    1737            3
    1738            3
    1739            4
    1740            2
    1741            4
    1742            3
    1743            3
    1744            4
    1745            2
    1746            2
    1747            3
    1748            3
    1749            2
    1750            2
    1751            3
    1752            2
    1753            4
    1754            3
    1755            2
    1756            3
    1757            3
    1758            2
    1759            2
    1760            3
    1761            3
    1762            5
    1763            4
    1764            3
    1765            5
    1766            3
    1767            4
    1768            4
    1769            2
    1770            3
    1771            5
    1772            2
    1773            3
    1774            3
    1775            3
    1776            3
    1777            2
    1778            4
    1779            3
    1780            3
    1781            5
    1782            3
    1783            3
    1784            4
    1785            2
    1786            3
    1787            3
    1788            5
    1789            3
    1790            2
    1791            4
    1792            2
    1793            3
    1794            4
    1795            2
    1796            5
    1797            3
    1798            3
    1799            3
    1800            3
    1801            2
    1802            5
    1803            4
    1804            3
    1805            5
    1806            3
    1807            3
    1808            3
    1809            3
    1810            2
    1811            2
    1812            3
    1813            3
    1814            1
    1815            2
    1816            1
    1817            4
    1818            3
    1819            4
    1820            6
    1821            3
    1822            3
    1823            2
    1824            3
    1825            4
    1826            4
    1827            5
    1828            4
    1829            2
    1830            6
    1831            5
    1832            3
    1833            2
    1834            2
    1835            5
    1836            4
    1837            2
    1838            2
    1839            3
    1840            3
    1841            3
    1842            4
    1843            2
    1844            3
    1845            4
    1846            3
    1847            2
    1848            4
    1849            3
    1850            3
    1851            2
    1852            3
    1853            1
    1854            2
    1855            4
    1856            4
    1857            4
    1858            2
    1859            3
    1860            3
    1861            3
    1862            4
    1863            2
    1864            3
    1865            3
    1866            3
    1867            5
    1868            3
    1869            1
    1870            4
    1871            2
    1872            4
    1873            2
    1874            4
    1875            2
    1876            5
    1877            3
    1878            4
    1879            2
    1880            3
    1881            3
    1882            3
    1883            3
    1884            3
    1885            1
    1886            4
    1887            3
    1888            2
    1889            3
    1890            1
    1891            4
    1892            1
    1893            3
    1894            2
    1895            5
    1896            3
    1897            2
    1898            3
    1899            2
    1900            3
    1901            4
    1902            3
    1903            5
    1904            3
    1905            3
    1906            2
    1907            3
    1908            3
    1909            3
    1910            4
    1911            3
    1912            2
    1913            3
    1914            4
    1915            6
    1916            4
    1917            2
    1918            2
    1919            3
    1920            2
    1921            2
    1922            1
    1923            3
    1924            3
    1925            3
    1926            3
    1927            4
    1928            5
    1929            4
    1930            4
    1931            2
    1932            2
    1933            2
    1934            4
    1935            4
    1936            2
    1937            3
    1938            2
    1939            1
    1940            3
    1941            3
    1942            3
    1943            4
    1944            3
    1945            3
    1946            4
    1947            5
    1948            7
    1949            3
    1950            2
    1951            3
    1952            3
    1953            4
    1954            3
    1955            3
    1956            2
    1957            4
    1958            7
    1959            2
    1960            4
    1961            1
    1962            3
    1963            4
    1964            4
    1965            4
    1966            2
    1967            2
    1968            3
    1969            5
    1970            4
    1971            1
    1972            5
    1973            4
    1974            3
    1975            3
    1976            2
    1977            4
    1978            3
    1979            2
    1980            3
    1981            3
    1982            2
    1983            3
    1984            3
    1985            2
    1986            4
    1987            2
    1988            3
    1989            4
    1990            3
    1991            1
    1992            5
    1993            3
    1994            3
    1995            4
    1996            4
    1997            2
    1998            3
    1999            2
    2000            4
    2001            3
    2002            2
    2003            4
    2004            3
    2005            3
    2006            2
    2007            2
    2008            2
    2009            3
    2010            3
    2011            2
    2012            3
    2013            2
    2014            4
    2015            3
    2016            2
    2017            3
    2018            4
    2019            3
    2020            3
    2021            3
    2022            4
    2023            2
    2024            3
    2025            3
    2026            3
    2027            3
    2028            3
    2029            3
    2030            2
    2031            5
    2032            4
    2033            2
    2034            4
    2035            3
    2036            4
    2037            3
    2038            1
    2039            4
    2040            3
    2041            4
    2042            3
    2043            3
    2044            4
    2045            1
    2046            4
    2047            4
    2048            4
    2049            3
    2050            3
    2051            3
    2052            4
    2053            4
    2054            2
    2055            3
    2056            3
    2057            3
    2058            1
    2059            3
    2060            1
    2061            5
    2062            4
    2063            1
    2064            4
    2065            3
    2066            3
    2067            3
    2068            3
    2069            2
    2070            2
    2071            4
    2072            3
    2073            3
    2074            5
    2075            2
    2076            3
    2077            3
    2078            3
    2079            3
    2080            4
    2081            3
    2082            3
    2083            3
    2084            2
    2085            3
    2086            3
    2087            1
    2088            4
    2089            2
    2090            2
    2091            3
    2092            4
    2093            3
    2094            3
    2095            3
    2096            3
    2097            4
    2098            4
    2099            1
    2100            4
    2101            6
    2102            4
    2103            3
    2104            3
    2105            2
    2106            2
    2107            3
    2108            3
    2109            4
    2110            2
    2111            3
    2112            4
    2113            5
    2114            4
    2115            4
    2116            4
    2117            2
    2118            4
    2119            2
    2120            2
    2121            2
    2122            2
    2123            2
    2124            1
    2125            0
    2126            3
    2127            3
    2128            5
    2129            2
    2130            4
    2131            4
    2132            3
    2133            3
    2134            3
    2135            4
    2136            3
    2137            2
    2138            2
    2139            3
    2140            5
    2141            4
    2142            3
    2143            2
    2144            4
    2145            3
    2146            3
    2147            3
    2148            4
    2149            2
    2150            3
    2151            5
    2152            3
    2153            3
    2154            5
    2155            5
    2156            5
    2157            2
    2158            4
    2159            4
    2160            1
    2161            3
    2162            4
    2163            3
    2164            3
    2165            5
    2166            2
    2167            5
    2168            2
    2169            3
    2170            4
    2171            3
    2172            3
    2173            4
    2174            3
    2175            3
    2176            2
    2177            3
    2178            5
    2179            3
    2180            2
    2181            3
    2182            3
    2183            4
    2184            4
    2185            4
    2186            3
    2187            4
    2188            4
    2189            2
    2190            3
    2191            3
    2192            4
    2193            2
    2194            4
    2195            3
    2196            4
    2197            3
    2198            4
    2199            3
    2200            4
    2201            4
    2202            3
    2203            6
    2204            3
    2205            4
    2206            4
    2207            5
    2208            2
    2209            3
    2210            2
    2211            3
    2212            2
    2213            3
    2214            2
    2215            3
    2216            3
    2217            4
    2218            4
    2219            3
    2220            3
    2221            4
    2222            2
    2223            3
    2224            4
    2225            3
    2226            3
    2227            5
    2228            5
    2229            4
    2230            3
    2231            4
    2232            4
    2233            2
    2234            1
    2235            3
    2236            2
    2237            4
    2238            2
    2239            3
    2240            3
    2241            4
    2242            4
    2243            3
    2244            4
    2245            5
    2246            3
    2247            6
    2248            5
    2249            4
    2250            3
    2251            4
    2252            4
    2253            3
    2254            5
    2255            4
    2256            3
    2257            4
    2258            3
    2259            4
    2260            4
    2261            2
    2262            5
    2263            2
    2264            5
    2265            3
    2266            1
    2267            3
    2268            4
    2269            1
    2270            3
    2271            2
    2272            5
    2273            2
    2274            2
    2275            3
    2276            2
    2277            1
    2278            4
    2279            3
    2280            3
    2281            2
    2282            3
    2283            2
    2284            3
    2285            5
    2286            5
    2287            2
    2288            4
    2289            3
    2290            2
    2291            2
    2292            3
    2293            4
    2294            4
    2295            2
    2296            1
    2297            2
    2298            2
    2299            3
    2300            2
    2301            2
    2302            1
    2303            3
    2304            1
    2305            2
    2306            3
    2307            2
    2308            2
    2309            2
    2310            2
    2311            3
    2312            2
    2313            2
    2314            3
    2315            2
    2316            3
    2317            2
    2318            3
    2319            3
    2320            4
    2321            1
    2322            5
    2323            2
    2324            2
    2325            1
    2326            3
    2327            3
    2328            3
    2329            5
    2330            3
    2331            5
    2332            6
    2333            2
    2334            2
    2335            1
    2336            3
    2337            3
    2338            1
    2339            2
    2340            2
    2341            3
    2342            3
    2343            4
    2344            3
    2345            4
    2346            4
    2347            3
    2348            3
    2349            3
    2350            4
    2351            2
    2352            4
    2353            2
    2354            2
    2355            3
    2356            3
    2357            3
    2358            6
    2359            4
    2360            2
    2361            4
    2362            3
    2363            4
    2364            3
    2365            3
    2366            2
    2367            2
    2368            1
    2369            3
    2370            1
    2371            5
    2372            2
    2373            3
    2374            3
    2375            1
    2376            2
    2377            4
    2378            2
    2379            2
    2380            4
    2381            3
    2382            2
    2383            3
    2384            5
    2385            5
    2386            4
    2387            3
    2388            4
    2389            5
    2390            3
    2391            3
    2392            4
    2393            4
    2394            2
    2395            2
    2396            4
    2397            3
    2398            3
    2399            3
    2400            3
    2401            4
    2402            4
    2403            4
    2404            3
    2405            5
    2406            2
    2407            3
    2408            3
    2409            3
    2410            4
    2411            3
    2412            2
    2413            4
    2414            2
    2415            2
    2416            1
    2417            4
    2418            1
    2419            3
    2420            2
    2421            2
    2422            3
    2423            3
    2424            2
    2425            5
    2426            4
    2427            1
    2428            3
    2429            1
    2430            2
    2431            2
    2432            2
    2433            3
    2434            4
    2435            2
    2436            1
    2437            2
    2438            1
    2439            2
    2440            1
    2441            4
    2442            2
    2443            2
    2444            2
    2445            3
    2446            2
    2447            4
    2448            4
    2449            1
    2450            4
    2451            3
    2452            2
    2453            5
    2454            2
    2455            2
    2456            3
    2457            3
    2458            5
    2459            3
    2460            3
    2461            4
    2462            4
    2463            1
    2464            4
    2465            3
    2466            4
    2467            2
    2468            2
    2469            1
    2470            4
    2471            6
    2472            5
    2473            2
    2474            2
    2475            4
    2476            4
    2477            2
    2478            3
    2479            3
    2480            4
    2481            3
    2482            2
    2483            2
    2484            2
    2485            6
    2486            4
    2487            1
    2488            4
    2489            4
    2490            3
    2491            3
    2492            4
    2493            1
    2494            3
    2495            3
    2496            4
    2497            5
    2498            3
    2499            4
    2500            1
    2501            2
    2502            4
    2503            4
    2504            5
    2505            4
    2506            3
    2507            3
    2508            2
    2509            5
    2510            2
    2511            4
    2512            5
    2513            2
    2514            5
    2515            3
    2516            4
    2517            4
    2518            4
    2519            3
    2520            2
    2521            4
    2522            2
    2523            3
    2524            4
    2525            4
    2526            7
    2527            4
    2528            3
    2529            2
    2530            3
    2531            4
    2532            2
    2533            3
    2534            4
    2535            3
    2536            3
    2537            6
    2538            1
    2539            2
    2540            3
    2541            5
    2542            3
    2543            3
    2544            4
    2545            3
    2546            6
    2547            4
    2548            3
    2549            3
    2550            5
    2551            4
    2552            5
    2553            3
    2554            5
    2555            2
    2556            5
    2557            3
    2558            5
    2559            3
    2560            3
    2561            4
    2562            3
    2563            3
    2564            1
    2565            4
    2566            3
    2567            3
    2568            3
    2569            3
    2570            4
    2571            4
    2572            1
    2573            5
    2574            3
    2575            4
    2576            2
    2577            3
    2578            1
    2579            5
    2580            3
    2581            3
    2582            4
    2583            2
    2584            3
    2585            4
    2586            2
    2587            1
    2588            3
    2589            2
    2590            2
    2591            4
    2592            3
    2593            2
    2594            3
    2595            4
    2596            2
    2597            3
    2598            3
    2599            3
    2600            2
    2601            3
    2602            2
    2603            4
    2604            3
    2605            2
    2606            4
    2607            3
    2608            2
    2609            1
    2610            4
    2611            3
    2612            2
    2613            1
    2614            3
    2615            3
    2616            2
    2617            3
    2618            4
    2619            3
    2620            3
    2621            1
    2622            4
    2623            3
    2624            2
    2625            3
    2626            3
    2627            4
    2628            4
    2629            2
    2630            2
    2631            4
    2632            3
    2633            3
    2634            3
    2635            3
    2636            3
    2637            3
    2638            3
    2639            2
    2640            3
    2641            3
    2642            2
    2643            4
    2644            3
    2645            3
    2646            2
    2647            3
    2648            3
    2649            2
    2650            4
    2651            3
    2652            4
    2653            3
    2654            3
    2655            3
    2656            3
    2657            1
    2658            3
    2659            4
    2660            4
    2661            4
    2662            1
    2663            2
    2664            4
    2665            3
    2666            3
    2667            1
    2668            1
    2669            2
    2670            2
    2671            3
    2672            4
    2673            2
    2674            3
    2675            4
    2676            2
    2677            3
    2678            2
    2679            2
    2680            4
    2681            3
    2682            4
    2683            2
    2684            2
    2685            3
    2686            3
    2687            3
    2688            2
    2689            3
    2690            2
    2691            2
    2692            2
    2693            5
    2694            2
    2695            3
    2696            2
    2697            3
    2698            2
    2699            2
    2700            4
    2701            4
    2702            3
    2703            5
    2704            3
    2705            3
    2706            1
    2707            3
    2708            5
    2709            5
    2710            4
    2711            3
    2712            3
    2713            3
    2714            3
    2715            5
    2716            4
    2717            4
    2718            5
    2719            4
    2720            4
    2721            4
    2722            3
    2723            5
    2724            3
    2725            4
    2726            4
    2727            2
    2728            3
    2729            3
    2730            2
    2731            2
    2732            6
    2733            3
    2734            2
    2735            4
    2736            5
    2737            2
    2738            2
    2739            4
    2740            3
    2741            3
    2742            2
    2743            2
    2744            2
    2745            4
    2746            2
    2747            2
    2748            2
    2749            3
    2750            3
    2751            3
    2752            3
    2753            3
    2754            5
    2755            3
    2756            5
    2757            5
    2758            2
    2759            3
    2760            3
    2761            7
    2762            3
    2763            4
    2764            3
    2765            3
    2766            1
    2767            3
    2768            5
    2769            3
    2770            5
    2771            3
    2772            3
    2773            5
    2774            3
    2775            4
    2776            0
    2777            2
    2778            2
    2779            4
    2780            3
    2781            4
    2782            3
    2783            3
    2784            3
    2785            4
    2786            3
    2787            2
    2788            3
    2789            2
    2790            4
    2791            2
    2792            3
    2793            2
    2794            4
    2795            4
    2796            4
    2797            3
    2798            3
    2799            3
    2800            1
    2801            3
    2802            4
    2803            3
    2804            5
    2805            4
    2806            4
    2807            4
    2808            3
    2809            4
    2810            3
    2811            4
    2812            2
    2813            3
    2814            3
    2815            3
    2816            4
    2817            3
    2818            3
    2819            4
    2820            3
    2821            3
    2822            2
    2823            4
    2824            4
    2825            3
    2826            4
    2827            1
    2828            3
    2829            3
    2830            3
    2831            3
    2832            5
    2833            1
    2834            4
    2835            4
    2836            3
    2837            3
    2838            2
    2839            3
    2840            4
    2841            4
    2842            5
    2843            6
    2844            3
    2845            3
    2846            3
    2847            4
    2848            3
    2849            2
    2850            3
    2851            3
    2852            4
    2853            2
    2854            3
    2855            2
    2856            4
    2857            4
    2858            4
    2859            4
    2860            2
    2861            3
    2862            3
    2863            4
    2864            3
    2865            3
    2866            4
    2867            3
    2868            4
    2869            3
    2870            3
    2871            4
    2872            3
    2873            4
    2874            3
    2875            6
    2876            1
    2877            5
    2878            2
    2879            3
    2880            3
    2881            3
    2882            3
    2883            3
    2884            2
    2885            3
    2886            4
    2887            4
    2888            3
    2889            4
    2890            4
    2891            4
    2892            4
    2893            1
    2894            3
    2895            3
    2896            2
    2897            4
    2898            3
    2899            2
    2900            3
    2901            3
    2902            3
    2903            4
    2904            4
    2905            2
    2906            2
    2907            4
    2908            2
    2909            1
    2910            3
    2911            3
    2912            3
    2913            3
    2914            3
    2915            5
    2916            4
    2917            3
    2918            3
    2919            3
    2920            2
    2921            2
    2922            3
    2923            2
    2924            3
    2925            3
    2926            3
    2927            2
    2928            2
    2929            2
    2930            3
    2931            5
    2932            3
    2933            3
    2934            3
    2935            3
    2936            2
    2937            3
    2938            3
    2939            2
    2940            3
    2941            3
    2942            4
    2943            4
    2944            2
    2945            4
    2946            3
    2947            5
    2948            2
    2949            3
    2950            3
    2951            3
    2952            4
    2953            4
    2954            3
    2955            3
    2956            3
    2957            4
    2958            6
    2959            2
    2960            3
    2961            4
    2962            3
    2963            5
    2964            3
    2965            2
    2966            3
    2967            2
    2968            4
    2969            3
    2970            3
    2971            4
    2972            3
    2973            4
    2974            4
    2975            4
    2976            4
    2977            3
    2978            2
    2979            4
    2980            4
    2981            4
    2982            4
    2983            4
    2984            3
    2985            4
    2986            2
    2987            3
    2988            3
    2989            3
    2990            3
    2991            3
    2992            2
    2993            3
    2994            3
    2995            2
    2996            3
    2997            3
    2998            2
    2999            3
    3000            3
    3001            3
    3002            3
    3003            1
    3004            3
    3005            3
    3006            2
    3007            2
    3008            3
    3009            3
    3010            5
    3011            3
    3012            2
    3013            3
    3014            3
    3015            2
    3016            2
    3017            3
    3018            3
    3019            3
    3020            4
    3021            4
    3022            2
    3023            1
    3024            3
    3025            4
    3026            4
    3027            3
    3028            3
    3029            3
    3030            4
    3031            3
    3032            2
    3033            5
    3034            3
    3035            3
    3036            3
    3037            3
    3038            3
    3039            2
    3040            3
    3041            4
    3042            3
    3043            4
    3044            4
    3045            2
    3046            3
    3047            5
    3048            2
    3049            3
    3050            2
    3051            3
    3052            4
    3053            3
    3054            2
    3055            5
    3056            3
    3057            3
    3058            4
    3059            3
    3060            4
    3061            3
    3062            3
    3063            4
    3064            4
    3065            3
    3066            2
    3067            3
    3068            3
    3069            3
    3070            5
    3071            3
    3072            5
    3073            4
    3074            4
    3075            3
    3076            5
    3077            3
    3078            3
    3079            2
    3080            2
    3081            3
    3082            4
    3083            3
    3084            3
    3085            4
    3086            5
    3087            3
    3088            5
    3089            3
    3090            2
    3091            4
    3092            2
    3093            2
    3094            4
    3095            2
    3096            3
    3097            4
    3098            3
    3099            2
    3100            3
    3101            3
    3102            3
    3103            3
    3104            4
    3105            3
    3106            3
    3107            3
    3108            4
    3109            3
    3110            4
    3111            3
    3112            3
    3113            3
    3114            3
    3115            2
    3116            3
    3117            3
    3118            4
    3119            2
    3120            3
    3121            4
    3122            5
    3123            4
    3124            3
    3125            5
    3126            3
    3127            3
    3128            4
    3129            2
    3130            4
    3131            5
    3132            5
    3133            2
    3134            3
    3135            3
    3136            4
    3137            2
    3138            3
    3139            3
    3140            3
    3141            3
    3142            4
    3143            3
    3144            3
    3145            3
    3146            4
    3147            2
    3148            5
    3149            2
    3150            3
    3151            3
    3152            4
    3153            3
    3154            3
    3155            3
    3156            3
    3157            3
    3158            3
    3159            3
    3160            3
    3161            3
    3162            3
    3163            3
    3164            4
    3165            3
    3166            3
    3167            3
    3168            3
    3169            2
    3170            2
    3171            4
    3172            3
    3173            5
    3174            3
    3175            3
    3176            2
    3177            3
    3178            3
    3179            4
    3180            3
    3181            3
    3182            5
    3183            3
    3184            4
    3185            2
    3186            1
    3187            6
    3188            4
    3189            3
    3190            5
    3191            2
    3192            4
    3193            3
    3194            2
    3195            3
    3196            4
    3197            3
    3198            4
    3199            4
    3200            2
    3201            3
    3202            3
    3203            3
    3204            3
    3205            3
    3206            3
    3207            3
    3208            3
    3209            4
    3210            5
    3211            3
    3212            3
    3213            3
    3214            5
    3215            3
    3216            3
    3217            2
    3218            3
    3219            2
    3220            4
    3221            3
    3222            3
    3223            3
    3224            4
    3225            4
    3226            5
    3227            2
    3228            4
    3229            4
    3230            2
    3231            3
    3232            3
    3233            2
    3234            2
    3235            3
    3236            3
    3237            3
    3238            3
    3239            3
    3240            3
    3241            5
    3242            5
    3243            3
    3244            3
    3245            5
    3246            3
    3247            3
    3248            5
    3249            3
    3250            3
    3251            4
    3252            3
    3253            4
    3254            2
    3255            2
    3256            4
    3257            2
    3258            4
    3259            4
    3260            2
    3261            4
    3262            3
    3263            3
    3264            3
    3265            1
    3266            4
    3267            4
    3268            3
    3269            2
    3270            4
    3271            3
    3272            4
    3273            4
    3274            4
    3275            3
    3276            4
    3277            2
    3278            3
    3279            5
    3280            2
    3281            3
    3282            2
    3283            1
    3284            3
    3285            2
    3286            2
    3287            2
    3288            5
    3289            3
    3290            3
    3291            2
    3292            2
    3293            3
    3294            1
    3295            3
    3296            2
    3297            3
    3298            3
    3299            4
    3300            4
    3301            4
    3302            3
    3303            3
    3304            3
    3305            3
    3306            4
    3307            2
    3308            5
    3309            3
    3310            4
    3311            4
    3312            3
    3313            3
    3314            5
    3315            3
    3316            3
    3317            3
    3318            3
    3319            1
    3320            3
    3321            4
    3322            3
    3323            2
    3324            3
    3325            4
    3326            2
    3327            3
    3328            2
    3329            3
    3330            3
    3331            3
    3332            2
    3333            4
    3334            3
    3335            4
    3336            5
    3337            1
    3338            1
    3339            3
    3340            3
    3341            4
    3342            4
    3343            4
    3344            2
    3345            4
    3346            3
    3347            1
    3348            5
    3349            3
    3350            4
    3351            2
    3352            3
    3353            2
    3354            3
    3355            4
    3356            3
    3357            3
    3358            2
    3359            3
    3360            3
    3361            2
    3362            1
    3363            3
    3364            4
    3365            2
    3366            2
    3367            2
    3368            3
    3369            3
    3370            2
    3371            2
    3372            3
    3373            4
    3374            3
    3375            4
    3376            2
    3377            3
    3378            2
    3379            2
    3380            1
    3381            3
    3382            4
    3383            5
    3384            3
    3385            4
    3386            2
    3387            2
    3388            2
    3389            3
    3390            4
    3391            3
    3392            2
    3393            2
    3394            2
    3395            1
    3396            2
    3397            3
    3398            3
    3399            3
    3400            2
    3401            4
    3402            3
    3403            3
    3404            2
    3405            3
    3406            4
    3407            3
    3408            4
    3409            5
    3410            2
    3411            6
    3412            2
    3413            4
    3414            3
    3415            3
    3416            2
    3417            6
    3418            5
    3419            3
    3420            2
    3421            3
    3422            2
    3423            5
    3424            3
    3425            3
    3426            4
    3427            3
    3428            3
    3429            2
    3430            3
    3431            3
    3432            3
    3433            3
    3434            2
    3435            4
    3436            2
    3437            4
    3438            4
    3439            1
    3440            2
    3441            5
    3442            3
    3443            1
    3444            4
    3445            2
    3446            3
    3447            1
    3448            4
    3449            1
    3450            1
    3451            4
    3452            3
    3453            5
    3454            3
    3455            2
    3456            3
    3457            3
    3458            3
    3459            4
    3460            4
    3461            4
    3462            2
    3463            1
    3464            3
    3465            2
    3466            2
    3467            5
    3468            3
    3469            3
    3470            2
    3471            3
    3472            4
    3473            4
    3474            4
    3475            2
    3476            3
    3477            3
    3478            4
    3479            1
    3480            4
    3481            2
    3482            3
    3483            2
    3484            3
    3485            3
    3486            3
    3487            3
    3488            3
    3489            3
    3490            2
    3491            1
    3492            2
    3493            4
    3494            1
    3495            5
    3496            3
    3497            4
    3498            1
    3499            2
    3500            3
    3501            2
    3502            3
    3503            4
    3504            4
    3505            3
    3506            4
    3507            3
    3508            3
    3509            3
    3510            5
    3511            1
    3512            3
    3513            2
    3514            5
    3515            1
    3516            1
    3517            4
    3518            1
    3519            2
    3520            3
    3521            3
    3522            3
    3523            2
    3524            1
    3525            5
    3526            4
    3527            3
    3528            3
    3529            2
    3530            2
    3531            5
    3532            3
    3533            3
    3534            3
    3535            4
    3536            1
    3537            4
    3538            3
    3539            4
    3540            5
    3541            2
    3542            2
    3543            2
    3544            3
    3545            4
    3546            2
    3547            4
    3548            3
    3549            2
    3550            1
    3551            4
    3552            5
    3553            3
    3554            2
    3555            3
    3556            5
    3557            5
    3558            4
    3559            4
    3560            2
    3561            3
    3562            3
    3563            2
    3564            4
    3565            3
    3566            2
    3567            3
    3568            3
    3569            4
    3570            5
    3571            4
    3572            3
    3573            2
    3574            2
    3575            2
    3576            4
    3577            4
    3578            3
    3579            2
    3580            3
    3581            2
    3582            3
    3583            0
    3584            3
    3585            3
    3586            2
    3587            3
    3588            3
    3589            0
    3590            4
    3591            0
    3592            2
    3593            3
    3594            2
    3595            4
    3596            3
    3597            3
    3598            2
    3599            2
    3600            2
    3601            3
    3602            2
    3603            4
    3604            5
    3605            3
    3606            3
    3607            4
    3608            4
    3609            2
    3610            3
    3611            3
    3612            2
    3613            5
    3614            2
    3615            4
    3616            3
    3617            2
    3618            3
    3619            5
    3620            5
    3621            4
    3622            3
    3623            4
    3624            3
    3625            4
    3626            4
    3627            2
    3628            3
    3629            4
    3630            4
    3631            2
    3632            2
    3633            2
    3634            1
    3635            2
    3636            3
    3637            2
    3638            3
    3639            3
    3640            4
    3641            4
    3642            4
    3643            4
    3644            2
    3645            3
    3646            1
    3647            3
    3648            2
    3649            3
    3650            3
    3651            6
    3652            4
    3653            5
    3654            3
    3655            4
    3656            3
    3657            3
    3658            4
    3659            2
    3660            3
    3661            3
    3662            4
    3663            4
    3664            5
    3665            2
    3666            5
    3667            4
    3668            1
    3669            2
    3670            4
    3671            5
    3672            5
    3673            4
    3674            5
    3675            3
    3676            4
    3677            5
    3678            2
    3679            2
    3680            5
    3681            4
    3682            2
    3683            3
    3684            3
    3685            0
    3686            3
    3687            2
    3688            4
    3689            2
    3690            3
    3691            2
    3692            4
    3693            2
    3694            3
    3695            3
    3696            2
    3697            4
    3698            4
    3699            5
    3700            3
    3701            4
    3702            3
    3703            2
    3704            3
    3705            2
    3706            2
    3707            2
    3708            2
    3709            2
    3710            2
    3711            3
    3712            3
    3713            3
    3714            2
    3715            2
    3716            4
    3717            3
    3718            2
    3719            1
    3720            4
    3721            3
    3722            3
    3723            4
    3724            3
    3725            3
    3726            2
    3727            2
    3728            2
    3729            3
    3730            4
    3731            3
    3732            2
    3733            0
    3734            3
    3735            2
    3736            2
    3737            3
    3738            4
    3739            4
    3740            4
    3741            4
    3742            1
    3743            4
    3744            2
    3745            3
    3746            3
    3747            3
    3748            5
    3749            4
    3750            3
    3751            4
    3752            2
    3753            2
    3754            3
    3755            2
    3756            3
    3757            2
    3758            4
    3759            4
    3760            3
    3761            3
    3762            4
    3763            1
    3764            3
    3765            4
    3766            2
    3767            3
    3768            5
    3769            4
    3770            4
    3771            4
    3772            4
    3773            4
    3774            3
    3775            3
    3776            2
    3777            2
    3778            1
    3779            5
    3780            3
    3781            2
    3782            1
    3783            3
    3784            4
    3785            4
    3786            4
    3787            2
    3788            3
    3789            3
    3790            4
    3791            4
    3792            2
    3793            3
    3794            3
    3795            4
    3796            4
    3797            2
    3798            4
    3799            4
    3800            3
    3801            4
    3802            2
    3803            2
    3804            3
    3805            5
    3806            2
    3807            2
    3808            2
    3809            5
    3810            4
    3811            4
    3812            4
    3813            4
    3814            3
    3815            3
    3816            4
    3817            3
    3818            4
    3819            4
    3820            3
    3821            3
    3822            5
    3823            5
    3824            3
    3825            4
    3826            4
    3827            2
    3828            2
    3829            3
    3830            3
    3831            2
    3832            3
    3833            4
    3834            2
    3835            3
    3836            5
    3837            4
    3838            3
    3839            4
    3840            3
    3841            4
    3842            3
    3843            3
    3844            4
    3845            4
    3846            3
    3847            4
    3848            3
    3849            5
    3850            3
    3851            5
    3852            2
    3853            3
    3854            2
    3855            3
    3856            4
    3857            2
    3858            5
    3859            3
    3860            6
    3861            3
    3862            3
    3863            4
    3864            2
    3865            3
    3866            3
    3867            4
    3868            3
    3869            4
    3870            3
    3871            2
    3872            4
    3873            2
    3874            3
    3875            5
    3876            2
    3877            3
    3878            3
    3879            4
    3880            2
    3881            2
    3882            3
    3883            3
    3884            4
    3885            1
    3886            4
    3887            4
    3888            5
    3889            3
    3890            3
    3891            3
    3892            3
    3893            4
    3894            4
    3895            1
    3896            3
    3897            7
    3898            5
    3899            2
    3900            4
    3901            5
    3902            3
    3903            5
    3904            3
    3905            3
    3906            2
    3907            2
    3908            4
    3909            6
    3910            4
    3911            4
    3912            3
    3913            3
    3914            1
    3915            4
    3916            3
    3917            4
    3918            3
    3919            3
    3920            2
    3921            4
    3922            4
    3923            4
    3924            2
    3925            4
    3926            2
    3927            3
    3928            3
    3929            4
    3930            4
    3931            3
    3932            2
    3933            4
    3934            4
    3935            3
    3936            2
    3937            4
    3938            5
    3939            4
    3940            3
    3941            4
    3942            6
    3943            4
    3944            3
    3945            3
    3946            4
    3947            4
    3948            2
    3949            3
    3950            4
    3951            2
    3952            3
    3953            2
    3954            4
    3955            3
    3956            3
    3957            4
    3958            4
    3959            5
    3960            2
    3961            3
    3962            3
    3963            3
    3964            3
    3965            4
    3966            3
    3967            4
    3968            4
    3969            2
    3970            4
    3971            2
    3972            5
    3973            3
    3974            3
    3975            3
    3976            2
    3977            4
    3978            3
    3979            5
    3980            4
    3981            3
    3982            3
    3983            4
    3984            2
    3985            5
    3986            5
    3987            3
    3988            3
    3989            3
    3990            5
    3991            3
    3992            3
    3993            3
    3994            2
    3995            3
    3996            2
    3997            3
    3998            3
    3999            2
    4000            4
    4001            3
    4002            2
    4003            2
    4004            4
    4005            4
    4006            4
    4007            3
    4008            2
    4009            3
    4010            4
    4011            6
    4012            3
    4013            3
    4014            3
    4015            3
    4016            3
    4017            2
    4018            3
    4019            5
    4020            4
    4021            3
    4022            3
    4023            2
    4024            3
    4025            5
    4026            3
    4027            3
    4028            4
    4029            3
    4030            5
    4031            2
    4032            2
    4033            6
    4034            4
    4035            4
    4036            3
    4037            3
    4038            3
    4039            3
    4040            5
    4041            2
    4042            3
    4043            3
    4044            3
    4045            3
    4046            4
    4047            4
    4048            2
    4049            1
    4050            3
    4051            3
    4052            4
    4053            3
    4054            3
    4055            4
    4056            4
    4057            4
    4058            4
    4059            3
    4060            3
    4061            2
    4062            5
    4063            5
    4064            4
    4065            5
    4066            5
    4067            5
    4068            5
    4069            3
    4070            4
    4071            4
    4072            2
    4073            1
    4074            2
    4075            5
    4076            3
    4077            5
    4078            3
    4079            3
    4080            2
    4081            3
    4082            3
    4083            4
    4084            3
    4085            3
    4086            3
    4087            3
    4088            3
    4089            5
    4090            5
    4091            2
    4092            4
    4093            5
    4094            5
    4095            5
    4096            3
    4097            3
    4098            4
    4099            3
    4100            5
    4101            2
    4102            3
    4103            2
    4104            6
    4105            5
    4106            4
    4107            3
    4108            4
    4109            4
    4110            4
    4111            3
    4112            3
    4113            4
    4114            3
    4115            3
    4116            4
    4117            3
    4118            2
    4119            4
    4120            2
    4121            3
    4122            3
    4123            0
    4124            3
    4125            3
    4126            1
    4127            3
    4128            2
    4129            4
    4130            2
    4131            2
    4132            3
    4133            3
    4134            5
    4135            3
    4136            3
    4137            2
    4138            5
    4139            4
    4140            4
    4141            3
    4142            6
    4143            3
    4144            4
    4145            4
    4146            3
    4147            3
    4148            3
    4149            3
    4150            4
    4151            4
    4152            3
    4153            3
    4154            3
    4155            4
    4156            3
    4157            3
    4158            3
    4159            3
    4160            2
    4161            2
    4162            1
    4163            3
    4164            3
    4165            3
    4166            3
    4167            2
    4168            2
    4169            4
    4170            3
    4171            3
    4172            4
    4173            2
    4174            2
    4175            3
    4176            4
    4177            4
    4178            2
    4179            2
    4180            3
    4181            4
    4182            4
    4183            4
    4184            4
    4185            6
    4186            4
    4187            5
    4188            4
    4189            4
    4190            4
    4191            3
    4192            4
    4193            4
    4194            4
    4195            5
    4196            4
    4197            5
    4198            5
    4199            2
    4200            3
    4201            2
    4202            3
    4203            2
    4204            3
    4205            2
    4206            3
    4207            5
    4208            4
    4209            4
    4210            4
    4211            5
    4212            3
    4213            4
    4214            1
    4215            2
    4216            5
    4217            3
    4218            3
    4219            6
    4220            2
    4221            2
    4222            2
    4223            3
    4224            2
    4225            4
    4226            5
    4227            2
    4228            4
    4229            5
    4230            4
    4231            2
    4232            4
    4233            3
    4234            2
    4235            2
    4236            3
    4237            3
    4238            4
    4239            5
    4240            2
    4241            3
    4242            4
    4243            4
    4244            4
    4245            3
    4246            4
    4247            3
    4248            3
    4249            8
    4250            2
    4251            4
    4252            2
    4253            3
    4254            2
    4255            2
    4256            4
    4257            3
    4258            2
    4259            3
    4260            3
    4261            3
    4262            4
    4263            3
    4264            3
    4265            3
    4266            3
    4267            3
    4268            3
    4269            3
    4270            1
    4271            2
    4272            3
    4273            4
    4274            3
    4275            4
    4276            4
    4277            4
    4278            2
    4279            3
    4280            2
    4281            3
    4282            4
    4283            4
    4284            2
    4285            4
    4286            4
    4287            6
    4288            4
    4289            3
    4290            2
    4291            3
    4292            6
    4293            2
    4294            5
    4295            3
    4296            1
    4297            5
    4298            3
    4299            2
    4300            2
    4301            3
    4302            3
    4303            3
    4304            6
    4305            3
    4306            2
    4307            4
    4308            3
    4309            2
    4310            4
    4311            2
    4312            4
    4313            3
    4314            4
    4315            3
    4316            3
    4317            2
    4318            4
    4319            3
    4320            1
    4321            3
    4322            3
    4323            3
    4324            2
    4325            2
    4326            4
    4327            6
    4328            0
    4329            4
    4330            2
    4331            4
    4332            3
    4333            5
    4334            3
    4335            3
    4336            3
    4337            3
    4338            4
    4339            4
    4340            5
    4341            5
    4342            2
    4343            4
    4344            4
    4345            2
    4346            5
    4347            3
    4348            2
    4349            2
    4350            4
    4351            2
    4352            2
    4353            2
    4354            3
    4355            5
    4356            4
    4357            3
    4358            3
    4359            4
    4360            2
    4361            3
    4362            3
    4363            3
    4364            3
    4365            3
    4366            3
    4367            5
    4368            3
    4369            2
    4370            3
    4371            4
    4372            2
    4373            1
    4374            4
    4375            1
    4376            3
    4377            3
    4378            5
    4379            3
    4380            3
    4381            3
    4382            5
    4383            3
    4384            3
    4385            3
    4386            6
    4387            2
    4388            3
    4389            4
    4390            3
    4391            3
    4392            2
    4393            4
    4394            1
    4395            3
    4396            3
    4397            5
    4398            2
    4399            4
    4400            2
    4401            4
    4402            3
    4403            4
    4404            4
    4405            2
    4406            3
    4407            3
    4408            2
    4409            2
    4410            3
    4411            5
    4412            2
    4413            4
    4414            2
    4415            4
    4416            2
    4417            3
    4418            4
    4419            4
    4420            2
    4421            4
    4422            1
    4423            4
    4424            3
    4425            3
    4426            4
    4427            4
    4428            4
    4429            5
    4430            3
    4431            4
    4432            3
    4433            4
    4434            3
    4435            2
    4436            2
    4437            3
    4438            3
    4439            2
    4440            2
    4441            3
    4442            3
    4443            3
    4444            2
    4445            3
    4446            2
    4447            2
    4448            2
    4449            2
    4450            4
    4451            4
    4452            4
    4453            3
    4454            2
    4455            4
    4456            3
    4457            5
    4458            2
    4459            1
    4460            3
    4461            3
    4462            3
    4463            3
    4464            3
    4465            4
    4466            3
    4467            5
    4468            2
    4469            5
    4470            4
    4471            4
    4472            5
    4473            1
    4474            3
    4475            4
    4476            4
    4477            6
    4478            4
    4479            4
    4480            4
    4481            3
    4482            3
    4483            3
    4484            4
    4485            4
    4486            6
    4487            5
    4488            5
    4489            6
    4490            4
    4491            4
    4492            5
    4493            5
    4494            4
    4495            4
    4496            6
    4497            5
    4498            5
    4499            4
    4500            6
    4501            4
    4502            5
    4503            5
    4504            4
    4505            4
    4506            4
    4507            6
    4508            5
    4509            3
    4510            5
    4511            5
    4512            3
    4513            4
    4514            4
    4515            3
    4516            4
    4517            3
    4518            3
    4519            5
    4520            2
    4521            4
    4522            4
    4523            2
    4524            5
    4525            2
    4526            3
    4527            2
    4528            3
    4529            5
    4530            4
    4531            2
    4532            3
    4533            5
    4534            4
    4535            3
    4536            3
    4537            3
    4538            2
    4539            4
    4540            5
    4541            3
    4542            4
    4543            2
    4544            4
    4545            2
    4546            3
    4547            4
    4548            4
    4549            3
    4550            4
    4551            2
    4552            2
    4553            3
    4554            3
    4555            2
    4556            3
    4557            3
    4558            4
    4559            4
    4560            4
    4561            3
    4562            3
    4563            2
    4564            2
    4565            4
    4566            3
    4567            3
    4568            3
    4569            3
    4570            5
    4571            3
    4572            2
    4573            4
    4574            3
    4575            2
    4576            4
    4577            3
    4578            3
    4579            3
    4580            3
    4581            3
    4582            3
    4583            4
    4584            2
    4585            4
    4586            4
    4587            2
    4588            3
    4589            4
    4590            5
    4591            3
    4592            5
    4593            2
    4594            5
    4595            5
    4596            3
    4597            3
    4598            4
    4599            3
    4600            4
    4601            3
    4602            4
    4603            3
    4604            3
    4605            2
    4606            3
    4607            5
    4608            4
    4609            4
    4610            2
    4611            3
    4612            2
    4613            3
    4614            5
    4615            3
    4616            2
    4617            4
    4618            3
    4619            1
    4620            3
    4621            4
    4622            3
    4623            2
    4624            5
    4625            4
    4626            3
    4627            4
    4628            3
    4629            3
    4630            3
    4631            3
    4632            3
    4633            5
    4634            3
    4635            3
    4636            3
    4637            4
    4638            3
    4639            5
    4640            4
    4641            3
    4642            3
    4643            4
    4644            3
    4645            4
    4646            4
    4647            5
    4648            3
    4649            3
    4650            4
    4651            3
    4652            2
    4653            3
    4654            3
    4655            4
    4656            5
    4657            3
    4658            5
    4659            4
    4660            5
    4661            4
    4662            5
    4663            2
    4664            2
    4665            4
    4666            3
    4667            4
    4668            3
    4669            6
    4670            2
    4671            5
    4672            3
    4673            2
    4674            2
    4675            2
    4676            4
    4677            3
    4678            3
    4679            3
    4680            3
    4681            3
    4682            3
    4683            3
    4684            3
    4685            2
    4686            3
    4687            3
    4688            4
    4689            4
    4690            4
    4691            3
    4692            3
    4693            4
    4694            2
    4695            2
    4696            2
    4697            4
    4698            4
    4699            3
    4700            4
    4701            4
    4702            3
    4703            4
    4704            4
    4705            5
    4706            2
    4707            3
    4708            4
    4709            3
    4710            5
    4711            4
    4712            3
    4713            4
    4714            3
    4715            3
    4716            3
    4717            3
    4718            4
    4719            3
    4720            3
    4721            3
    4722            4
    4723            4
    4724            5
    4725            4
    4726            3
    4727            4
    4728            3
    4729            3
    4730            3
    4731            3
    4732            3
    4733            3
    4734            3
    4735            2
    4736            3
    4737            2
    4738            4
    4739            4
    4740            2
    4741            4
    4742            3
    4743            4
    4744            6
    4745            4
    4746            4
    4747            3
    4748            3
    4749            6
    4750            4
    4751            3
    4752            4
    4753            3
    4754            3
    4755            2
    4756            3
    4757            3
    4758            4
    4759            4
    4760            2
    4761            4
    4762            5
    4763            5
    4764            3
    4765            5
    4766            4
    4767            3
    4768            4
    4769            1
    4770            2
    4771            3
    4772            3
    4773            4
    4774            4
    4775            2
    4776            3
    4777            3
    4778            4
    4779            3
    4780            1
    4781            4
    4782            5
    4783            3
    4784            3
    4785            5
    4786            3
    4787            5
    4788            3
    4789            4
    4790            3
    4791            3
    4792            4
    4793            2
    4794            3
    4795            4
    4796            3
    4797            4
    4798            3
    4799            4
    4800            3
    4801            3
    4802            3
    4803            3
    4804            4
    4805            1
    4806            3
    4807            5
    4808            5
    4809            4
    4810            4
    4811            3
    4812            3
    4813            3
    4814            2
    4815            4
    4816            3
    4817            4
    4818            5
    4819            3
    4820            4
    4821            3
    4822            3
    4823            4
    4824            2
    4825            3
    4826            4
    4827            3
    4828            4
    4829            4
    4830            4
    4831            3
    4832            4
    4833            3
    4834            3
    4835            4
    4836            5
    4837            3
    4838            2
    4839            2
    4840            3
    4841            4
    4842            3
    4843            3
    4844            5
    4845            3
    4846            6
    4847            4
    4848            4
    4849            3
    4850            4
    4851            3
    4852            2
    4853            3
    4854            2
    4855            3
    4856            3
    4857            3
    4858            5
    4859            4
    4860            5
    4861            4
    4862            4
    4863            5
    4864            4
    4865            4
    4866            4
    4867            2
    4868            5
    4869            3
    4870            2
    4871            3
    4872            3
    4873            5
    4874            3
    4875            5
    4876            2
    4877            3
    4878            3
    4879            3
    4880            4
    4881            3
    4882            4
    4883            5
    4884            4
    4885            3
    4886            3
    4887            3
    4888            2
    4889            4
    4890            4
    4891            3
    4892            3
    4893            2
    4894            3
    4895            3
    4896            4
    4897            2
    4898            5
    4899            3
    4900            3
    4901            2
    4902            3
    4903            2
    4904            3
    4905            3
    4906            4
    4907            4
    4908            4
    4909            4
    4910            3
    4911            2
    4912            4
    4913            3
    4914            5
    4915            3
    4916            3
    4917            3
    4918            3
    4919            4
    4920            3
    4921            4
    4922            4
    4923            4
    4924            3
    4925            4
    4926            4
    4927            3
    4928            3
    4929            4
    4930            5
    4931            2
    4932            3
    4933            4
    4934            3
    4935            4
    4936            5
    4937            3
    4938            1
    4939            5
    4940            4
    4941            3
    4942            4
    4943            3
    4944            2
    4945            3
    4946            4
    4947            5
    4948            3
    4949            2
    4950            4
    4951            4
    4952            3
    4953            4
    4954            3
    4955            5
    4956            5
    4957            3
    4958            3
    4959            3
    4960            4
    4961            3
    4962            3
    4963            4
    4964            3
    4965            4
    4966            2
    4967            3
    4968            3
    4969            3
    4970            6
    4971            3
    4972            5
    4973            4
    4974            3
    4975            5
    4976            3
    4977            4
    4978            2
    4979            3
    4980            3
    4981            1
    4982            5
    4983            4
    4984            4
    4985            3
    4986            4
    4987            3
    4988            2
    4989            3
    4990            4
    4991            4
    4992            2
    4993            3
    4994            3
    4995            3
    4996            5
    4997            4
    4998            2
    4999            4
    5000            2
    5001            3
    5002            4
    5003            4
    5004            5
    5005            3
    5006            5
    5007            3
    5008            4
    5009            4
    5010            2
    5011            4
    5012            5
    5013            3
    5014            4
    5015            2
    5016            3
    5017            1
    5018            3
    5019            3
    5020            4
    5021            4
    5022            2
    5023            3
    5024            4
    5025            3
    5026            2
    5027            4
    5028            3
    5029            2
    5030            3
    5031            4
    5032            3
    5033            5
    5034            3
    5035            3
    5036            4
    5037            3
    5038            3
    5039            4
    5040            2
    5041            2
    5042            3
    5043            3
    5044            3
    5045            4
    5046            3
    5047            2
    5048            3
    5049            3
    5050            3
    5051            4
    5052            2
    5053            3
    5054            3
    5055            3
    5056            2
    5057            4
    5058            3
    5059            2
    5060            2
    5061            2
    5062            4
    5063            4
    5064            4
    5065            4
    5066            3
    5067            3
    5068            3
    5069            3
    5070            5
    5071            4
    5072            2
    5073            6
    5074            3
    5075            3
    5076            3
    5077            5
    5078            6
    5079            6
    5080            4
    5081            4
    5082            3
    5083            3
    5084            3
    5085            3
    5086            3
    5087            4
    5088            4
    5089            3
    5090            4
    5091            3
    5092            3
    5093            3
    5094            4
    5095            3
    5096            3
    5097            2
    5098            3
    5099            3
    5100            2
    5101            4
    5102            4
    5103            3
    5104            3
    5105            3
    5106            3
    5107            3
    5108            4
    5109            3
    5110            4
    5111            5
    5112            5
    5113            3
    5114            3
    5115            2
    5116            3
    5117            2
    5118            3
    5119            3
    5120            4
    5121            3
    5122            3
    5123            3
    5124            4
    5125            3
    5126            4
    5127            2
    5128            3
    5129            4
    5130            4
    5131            3
    5132            5
    5133            4
    5134            4
    5135            5
    5136            1
    5137            4
    5138            3
    5139            3
    5140            3
    5141            4
    5142            1
    5143            3
    5144            3
    5145            5
    5146            3
    5147            3
    5148            2
    5149            4
    5150            4
    5151            3
    5152            1
    5153            4
    5154            2
    5155            3
    5156            3
    5157            4
    5158            4
    5159            3
    5160            4
    5161            2
    5162            4
    5163            3
    5164            4
    5165            4
    5166            5
    5167            4
    5168            4
    5169            5
    5170            3
    5171            4
    5172            2
    5173            3
    5174            3
    5175            4
    5176            3
    5177            2
    5178            2
    5179            4
    5180            4
    5181            2
    5182            3
    5183            3
    5184            5
    5185            5
    5186            2
    5187            4
    5188            5
    5189            4
    5190            5
    5191            2
    5192            3
    5193            4
    5194            4
    5195            4
    5196            3
    5197            2
    5198            1
    5199            4
    5200            4
    5201            3
    5202            4
    5203            3
    5204            4
    5205            3
    5206            2
    5207            3
    5208            4
    5209            1
    5210            5
    5211            3
    5212            3
    5213            5
    5214            3
    5215            2
    5216            5
    5217            1
    5218            2
    5219            4
    5220            2
    5221            2
    5222            3
    5223            4
    5224            2
    5225            3
    5226            3
    5227            4
    5228            3
    5229            4
    5230            4
    5231            4
    5232            3
    5233            3
    5234            3
    5235            6
    5236            5
    5237            3
    5238            2
    5239            2
    5240            4
    5241            4
    5242            3
    5243            4
    5244            3
    5245            3
    5246            4
    5247            3
    5248            3
    5249            4
    5250            4
    5251            5
    5252            4
    5253            5
    5254            5
    5255            3
    5256            4
    5257            2
    5258            2
    5259            3
    5260            4
    5261            5
    5262            3
    5263            4
    5264            7
    5265            2
    5266            3
    5267            4
    5268            4
    5269            3
    5270            4
    5271            4
    5272            6
    5273            3
    5274            3
    5275            3
    5276            2
    5277            2
    5278            3
    5279            4
    5280            3
    5281            3
    5282            3
    5283            3
    5284            6
    5285            4
    5286            2
    5287            4
    5288            6
    5289            3
    5290            3
    5291            3
    5292            2
    5293            3
    5294            6
    5295            3
    5296            3
    5297            4
    5298            3
    5299            5
    5300            2
    5301            4
    5302            5
    5303            4
    5304            4
    5305            4
    5306            4
    5307            5
    5308            2
    5309            4
    5310            4
    5311            5
    5312            4
    5313            4
    5314            4
    5315            3
    5316            2
    5317            4
    5318            4
    5319            4
    5320            3
    5321            4
    5322            5
    5323            5
    5324            3
    5325            3
    5326            4
    5327            4
    5328            3
    5329            5
    5330            3
    5331            3
    5332            3
    5333            5
    5334            2
    5335            4
    5336            1
    5337            5
    5338            4
    5339            2
    5340            5
    5341            3
    5342            3
    5343            5
    5344            3
    5345            4
    5346            2
    5347            3
    5348            4
    5349            3
    5350            5
    5351            4
    5352            4
    5353            3
    5354            3
    5355            3
    5356            3
    5357            1
    5358            5
    5359            4
    5360            5
    5361            2
    5362            3
    5363            4
    5364            3
    5365            4
    5366            4
    5367            3
    5368            4
    5369            3
    5370            4
    5371            1
    5372            5
    5373            4
    5374            4
    5375            3
    5376            4
    5377            5
    5378            3
    5379            2
    5380            2
    5381            4
    5382            3
    5383            4
    5384            4
    5385            5
    5386            3
    5387            3
    5388            3
    5389            1
    5390            3
    5391            3
    5392            5
    5393            3
    5394            2
    5395            4
    5396            4
    5397            5
    5398            1
    5399            5
    5400            2
    5401            5
    5402            2
    5403            1
    5404            3
    5405            5
    5406            3
    5407            2
    5408            3
    5409            3
    5410            3
    5411            4
    5412            2
    5413            4
    5414            4
    5415            3
    5416            4
    5417            4
    5418            2
    5419            4
    5420            3
    5421            4
    5422            5
    5423            2
    5424            2
    5425            4
    5426            1
    5427            4
    5428            6
    5429            3
    5430            3
    5431            3
    5432            3
    5433            3
    5434            3
    5435            2
    5436            4
    5437            3
    5438            3
    5439            3
    5440            4
    5441            2
    5442            3
    5443            3
    5444            4
    5445            4
    5446            4
    5447            2
    5448            2
    5449            4
    5450            3
    5451            2
    5452            5
    5453            6
    5454            3
    5455            3
    5456            4
    5457            5
    5458            4
    5459            4
    5460            3
    5461            3
    5462            3
    5463            5
    5464            4
    5465            4
    5466            4
    5467            3
    5468            4
    5469            2
    5470            5
    5471            3
    5472            3
    5473            3
    5474            3
    5475            4
    5476            2
    5477            3
    5478            4
    5479            5
    5480            5
    5481            5
    5482            6
    5483            4
    5484            3
    5485            4
    5486            3
    5487            3
    5488            5
    5489            4
    5490            2
    5491            5
    5492            3
    5493            4
    5494            4
    5495            4
    5496            4
    5497            4
    5498            3
    5499            3
    5500            3
    5501            3
    5502            3
    5503            4
    5504            3
    5505            3
    5506            5
    5507            6
    5508            3
    5509            3
    5510            5
    5511            3
    5512            3
    5513            6
    5514            3
    5515            2
    5516            4
    5517            3
    5518            2
    5519            4
    5520            3
    5521            3
    5522            3
    5523            3
    5524            5
    5525            4
    5526            3
    5527            3
    5528            3
    5529            3
    5530            3
    5531            2
    5532            3
    5533            6
    5534            4
    5535            2
    5536            4
    5537            4
    5538            4
    5539            2
    5540            2
    5541            3
    5542            4
    5543            2
    5544            2
    5545            3
    5546            3
    5547            4
    5548            4
    5549            5
    5550            3
    5551            4
    5552            4
    5553            3
    5554            1
    5555            5
    5556            2
    5557            4
    5558            3
    5559            3
    5560            4
    5561            4
    5562            3
    5563            5
    5564            3
    5565            3
    5566            1
    5567            3
    5568            5
    5569            6
    5570            2
    5571            4
    5572            4
    5573            4
    5574            3
    5575            3
    5576            5
    5577            3
    5578            5
    5579            5
    5580            3
    5581            2
    5582            4
    5583            5
    5584            4
    5585            5
    5586            2
    5587            2
    5588            5
    5589            2
    5590            3
    5591            4
    5592            2
    5593            3
    5594            3
    5595            4
    5596            3
    5597            2
    5598            4
    5599            4
    5600            3
    5601            4
    5602            6
    5603            3
    5604            5
    5605            4
    5606            3
    5607            3
    5608            5
    5609            4
    5610            5
    5611            3
    5612            4
    5613            3
    5614            3
    5615            5
    5616            2
    5617            6
    5618            3
    5619            2
    5620            3
    5621            5
    5622            4
    5623            4
    5624            3
    5625            5
    5626            5
    5627            3
    5628            5
    5629            4
    5630            5
    5631            5
    5632            4
    5633            3
    5634            3
    5635            3
    5636            6
    5637            4
    5638            4
    5639            4
    5640            4
    5641            3
    5642            5
    5643            3
    5644            4
    5645            3
    5646            6
    5647            6
    5648            3
    5649            3
    5650            2
    5651            3
    5652            3
    5653            3
    5654            3
    5655            4
    5656            4
    5657            3
    5658            2
    5659            4
    5660            3
    5661            5
    5662            4
    5663            4
    5664            3
    5665            3
    5666            5
    5667            4
    5668            4
    5669            3
    5670            4
    5671            4
    5672            3
    5673            2
    5674            4
    5675            7
    5676            4
    5677            1
    5678            3
    5679            4
    5680            3
    5681            3
    5682            3
    5683            5
    5684            4
    5685            5
    5686            5
    5687            3
    5688            5
    5689            5
    5690            3
    5691            4
    5692            6
    5693            4
    5694            4
    5695            2
    5696            3
    5697            3
    5698            4
    5699            7
    5700            3
    5701            4
    5702            3
    5703            5
    5704            5
    5705            3
    5706            4
    5707            4
    5708            2
    5709            4
    5710            3
    5711            4
    5712            5
    5713            4
    5714            4
    5715            5
    5716            2
    5717            5
    5718            3
    5719            4
    5720            3
    5721            6
    5722            4
    5723            2
    5724            4
    5725            4
    5726            4
    5727            3
    5728            4
    5729            4
    5730            5
    5731            3
    5732            2
    5733            4
    5734            3
    5735            3
    5736            3
    5737            2
    5738            7
    5739            5
    5740            4
    5741            3
    5742            2
    5743            4
    5744            2
    5745            5
    5746            4
    5747            3
    5748            3
    5749            3
    5750            5
    5751            5
    5752            2
    5753            4
    5754            2
    5755            4
    5756            4
    5757            4
    5758            3
    5759            3
    5760            4
    5761            3
    5762            3
    5763            5
    5764            5
    5765            4
    5766            4
    5767            3
    5768            4
    5769            4
    5770            3
    5771            2
    5772            4
    5773            3
    5774            3
    5775            3
    5776            4
    5777            3
    5778            5
    5779            3
    5780            3
    5781            4
    5782            5
    5783            3
    5784            3
    5785            4
    5786            4
    5787            4
    5788            3
    5789            3
    5790            3
    5791            4
    5792            4
    5793            3
    5794            3
    5795            3
    5796            3
    5797            3
    5798            3
    5799            3
    5800            5
    5801            4
    5802            6
    5803            3
    5804            3
    5805            5
    5806            4
    5807            3
    5808            4
    5809            3
    5810            3
    5811            4
    5812            6
    5813            2
    5814            3
    5815            4
    5816            4
    5817            1
    5818            3
    5819            3
    5820            3
    5821            5
    5822            4
    5823            3
    5824            3
    5825            5
    5826            3
    5827            3
    5828            3
    5829            3
    5830            3
    5831            4
    5832            4
    5833            5
    5834            4
    5835            2
    5836            3
    5837            3
    5838            4
    5839            2
    5840            3
    5841            3
    5842            3
    5843            4
    5844            3
    5845            4
    5846            3
    5847            2
    5848            2
    5849            3
    5850            2
    5851            3
    5852            4
    5853            3
    5854            1
    5855            6
    5856            4
    5857            4
    5858            3
    5859            4
    5860            3
    5861            5
    5862            4
    5863            4
    5864            3
    5865            2
    5866            2
    5867            3
    5868            4
    5869            1
    5870            3
    5871            2
    5872            3
    5873            3
    5874            3
    5875            2
    5876            3
    5877            3
    5878            3
    5879            3
    5880            2
    5881            3
    5882            3
    5883            4
    5884            3
    5885            3
    5886            3
    5887            3
    5888            4
    5889            2
    5890            3
    5891            4
    5892            3
    5893            4
    5894            4
    5895            2
    5896            2
    5897            5
    5898            2
    5899            4
    5900            3
    5901            3
    5902            3
    5903            4
    5904            2
    5905            4
    5906            3
    5907            3
    5908            5
    5909            3
    5910            4
    5911            3
    5912            3
    5913            3
    5914            4
    5915            3
    5916            4
    5917            3
    5918            5
    5919            4
    5920            3
    5921            5
    5922            4
    5923            3
    5924            3
    5925            3
    5926            4
    5927            4
    5928            4
    5929            3
    5930            4
    5931            3
    5932            4
    5933            2
    5934            6
    5935            3
    5936            2
    5937            2
    5938            4
    5939            4
    5940            5
    5941            3
    5942            3
    5943            3
    5944            3
    5945            4
    5946            4
    5947            5
    5948            3
    5949            3
    5950            4
    5951            0
    5952            3
    5953            4
    5954            4
    5955            3
    5956            4
    5957            4
    5958            2
    5959            4
    5960            3
    5961            2
    5962            3
    5963            3
    5964            4
    5965            3
    5966            3
    5967            2
    5968            3
    5969            3
    5970            3
    5971            2
    5972            4
    5973            2
    5974            3
    5975            3
    5976            3
    5977            3
    5978            3
    5979            4
    5980            4
    5981            5
    5982            4
    5983            4
    5984            3
    5985            3
    5986            4
    5987            5
    5988            2
    5989            2
    5990            3
    5991            4
    5992            3
    5993            4
    5994            2
    5995            2
    5996            2
    5997            3
    5998            3
    5999            4
    6000            3
    6001            4
    6002            3
    6003            3
    6004            3
    6005            2
    6006            5
    6007            3
    6008            4
    6009            4
    6010            4
    6011            3
    6012            4
    6013            5
    6014            3
    6015            3
    6016            4
    6017            3
    6018            2
    6019            3
    6020            4
    6021            3
    6022            3
    6023            3
    6024            3
    6025            3
    6026            3
    6027            4
    6028            3
    6029            5
    6030            3
    6031            3
    6032            4
    6033            2
    6034            2
    6035            1
    6036            3
    6037            4
    6038            3
    6039            3
    6040            3
    6041            5
    6042            3
    6043            3
    6044            3
    6045            3
    6046            3
    6047            3
    6048            1
    6049            2
    6050            6
    6051            4
    6052            3
    6053            4
    6054            3
    6055            4
    6056            3
    6057            2
    6058            3
    6059            4
    6060            3
    6061            3
    6062            4
    6063            3
    6064            3
    6065            5
    6066            5
    6067            3
    6068            5
    6069            2
    6070            4
    6071            3
    6072            5
    6073            3
    6074            3
    6075            2
    6076            4
    6077            2
    6078            4
    6079            3
    6080            4
    6081            2
    6082            3
    6083            3
    6084            2
    6085            3
    6086            2
    6087            4
    6088            3
    6089            4
    6090            4
    6091            4
    6092            4
    6093            1
    6094            3
    6095            3
    6096            4
    6097            4
    6098            4
    6099            2
    6100            3
    6101            4
    6102            3
    6103            3
    6104            2
    6105            3
    6106            4
    6107            3
    6108            3
    6109            3
    6110            3
    6111            3
    6112            2
    6113            3
    6114            3
    6115            3
    6116            2
    6117            2
    6118            3
    6119            2
    6120            3
    6121            1
    6122            2
    6123            3
    6124            3
    6125            4
    6126            3
    6127            5
    6128            2
    6129            4
    6130            1
    6131            3
    6132            3
    6133            4
    6134            1
    6135            2
    6136            4
    6137            3
    6138            2
    6139            2
    6140            3
    6141            3
    6142            2
    6143            1
    6144            2
    6145            3
    6146            4
    6147            2
    6148            3
    6149            3
    6150            6
    6151            4
    6152            1
    6153            2
    6154            2
    6155            3
    6156            4
    6157            4
    6158            3
    6159            5
    6160            4
    6161            3
    6162            5
    6163            3
    6164            3
    6165            2
    6166            2
    6167            3
    6168            2
    6169            4
    6170            3
    6171            3
    6172            2
    6173            2
    6174            3
    6175            3
    6176            3
    6177            3
    6178            4
    6179            2
    6180            4
    6181            4
    6182            4
    6183            3
    6184            3
    6185            2
    6186            3
    6187            5
    6188            2
    6189            5
    6190            3
    6191            2
    6192            4
    6193            2
    6194            4
    6195            3
    6196            4
    6197            4
    6198            2
    6199            5
    6200            3
    6201            4
    6202            4
    6203            4
    6204            3
    6205            3
    6206            2
    6207            2
    6208            2
    6209            3
    6210            4
    6211            5
    6212            3
    6213            3
    6214            3
    6215            4
    6216            3
    6217            3
    6218            3
    6219            2
    6220            3
    6221            3
    6222            4
    6223            3
    6224            3
    6225            2
    6226            4
    6227            6
    6228            6
    6229            2
    6230            3
    6231            4
    6232            3
    6233            3
    6234            4
    6235            2
    6236            2
    6237            5
    6238            3
    6239            3
    6240            1
    6241            4
    6242            4
    6243            4
    6244            3
    6245            3
    6246            2
    6247            3
    6248            2
    6249            4
    6250            3
    6251            6
    6252            4
    6253            3
    6254            3
    6255            4
    6256            4
    6257            4
    6258            7
    6259            3
    6260            2
    6261            5
    6262            3
    6263            4
    6264            2
    6265            2
    6266            2
    6267            1
    6268            3
    6269            3
    6270            3
    6271            3
    6272            3
    6273            4
    6274            3
    6275            1
    6276            3
    6277            4
    6278            3
    6279            3
    6280            3
    6281            3
    6282            4
    6283            2
    6284            2
    6285            3
    6286            3
    6287            3
    6288            4
    6289            3
    6290            4
    6291            4
    6292            3
    6293            3
    6294            4
    6295            4
    6296            3
    6297            3
    6298            1
    6299            3
    6300            3
    6301            3
    6302            3
    6303            3
    6304            2
    6305            3
    6306            3
    6307            3
    6308            4
    6309            3
    6310            4
    6311            4
    6312            3
    6313            4
    6314            3
    6315            5
    6316            4
    6317            5
    6318            3
    6319            3
    6320            2
    6321            4
    6322            3
    6323            3
    6324            6
    6325            1
    6326            5
    6327            4
    6328            3
    6329            2
    6330            5
    6331            3
    6332            4
    6333            3
    6334            3
    6335            2
    6336            3
    6337            3
    6338            3
    6339            3
    6340            1
    6341            4
    6342            2
    6343            2
    6344            1
    6345            3
    6346            2
    6347            3
    6348            3
    6349            2
    6350            3
    6351            3
    6352            5
    6353            2
    6354            3
    6355            3
    6356            3
    6357            4
    6358            3
    6359            3
    6360            3
    6361            2
    6362            4
    6363            3
    6364            3
    6365            3
    6366            4
    6367            1
    6368            2
    6369            3
    6370            3
    6371            5
    6372            4
    6373            2
    6374            4
    6375            2
    6376            2
    6377            1
    6378            3
    6379            2
    6380            2
    6381            4
    6382            3
    6383            5
    6384            2
    6385            2
    6386            3
    6387            6
    6388            2
    6389            3
    6390            3
    6391            1
    6392            1
    6393            2
    6394            3
    6395            3
    6396            3
    6397            4
    6398            3
    6399            3
    6400            4
    6401            4
    6402            3
    6403            3
    6404            3
    6405            2
    6406            2
    6407            2
    6408            2
    6409            4
    6410            3
    6411            2
    6412            3
    6413            3
    6414            2
    6415            6
    6416            3
    6417            3
    6418            3
    6419            2
    6420            3
    6421            3
    6422            1
    6423            2
    6424            4
    6425            2
    6426            3
    6427            6
    6428            5
    6429            2
    6430            2
    6431            1
    6432            4
    6433            5
    6434            2
    6435            2
    6436            3
    6437            2
    6438            3
    6439            2
    6440            3
    6441            4
    6442            4
    6443            4
    6444            2
    6445            4
    6446            3
    6447            4
    6448            5
    6449            3
    6450            1
    6451            3
    6452            3
    6453            3
    6454            2
    6455            3
    6456            2
    6457            3
    6458            3
    6459            3
    6460            3
    6461            1
    6462            3
    6463            3
    6464            3
    6465            2
    6466            3
    6467            3
    6468            3
    6469            3
    6470            4
    6471            2
    6472            1
    6473            2
    6474            3
    6475            3
    6476            4
    6477            4
    6478            2
    6479            3
    6480            4
    6481            3
    6482            4
    6483            3
    6484            1
    6485            3
    6486            3
    6487            4
    6488            3
    6489            2
    6490            6
    6491            1
    6492            3
    6493            4
    6494            4
    6495            3
    6496            4
    6497            4
    6498            4
    6499            4
    6500            3
    6501            3
    6502            4
    6503            3
    6504            5
    6505            3
    6506            4
    6507            3
    6508            3
    6509            3
    6510            3
    6511            4
    6512            1
    6513            3
    6514            2
    6515            2
    6516            3
    6517            3
    6518            3
    6519            3
    6520            3
    6521            4
    6522            3
    6523            4
    6524            3
    6525            3
    6526            3
    6527            3
    6528            1
    6529            3
    6530            3
    6531            3
    6532            3
    6533            2
    6534            4
    6535            2
    6536            3
    6537            2
    6538            5
    6539            3
    6540            3
    6541            3
    6542            5
    6543            3
    6544            2
    6545            4
    6546            4
    6547            4
    6548            3
    6549            2
    6550            2
    6551            3
    6552            4
    6553            3
    6554            4
    6555            2
    6556            4
    6557            3
    6558            4
    6559            5
    6560            4
    6561            3
    6562            1
    6563            4
    6564            3
    6565            4
    6566            4
    6567            3
    6568            2
    6569            3
    6570            3
    6571            2
    6572            3
    6573            3
    6574            3
    6575            2
    6576            3
    6577            3
    6578            5
    6579            2
    6580            4
    6581            2
    6582            2
    6583            2
    6584            3
    6585            1
    6586            2
    6587            1
    6588            3
    6589            3
    6590            3
    6591            1
    6592            3
    6593            3
    6594            4
    6595            3
    6596            3
    6597            3
    6598            2
    6599            2
    6600            3
    6601            2
    6602            1
    6603            2
    6604            3
    6605            2
    6606            3
    6607            1
    6608            3
    6609            4
    6610            3
    6611            4
    6612            6
    6613            4
    6614            3
    6615            6
    6616            4
    6617            4
    6618            3
    6619            2
    6620            3
    6621            3
    6622            4
    6623            1
    6624            3
    6625            3
    6626            2
    6627            1
    6628            2
    6629            4
    6630            3
    6631            3
    6632            3
    6633            2
    6634            4
    6635            3
    6636            5
    6637            4
    6638            2
    6639            3
    6640            2
    6641            4
    6642            4
    6643            3
    6644            1
    6645            2
    6646            4
    6647            2
    6648            3
    6649            3
    6650            3
    6651            2
    6652            3
    6653            4
    6654            3
    6655            3
    6656            3
    6657            3
    6658            3
    6659            4
    6660            2
    6661            3
    6662            4
    6663            4
    6664            4
    6665            3
    6666            3
    6667            3
    6668            3
    6669            5
    6670            2
    6671            3
    6672            3
    6673            3
    6674            4
    6675            4
    6676            3
    6677            3
    6678            5
    6679            5
    6680            4
    6681            4
    6682            3
    6683            5
    6684            4
    6685            4
    6686            3
    6687            4
    6688            3
    6689            3
    6690            5
    6691            4
    6692            4
    6693            3
    6694            5
    6695            4
    6696            3
    6697            5
    6698            2
    6699            4
    6700            4
    6701            4
    6702            3
    6703            3
    6704            4
    6705            3
    6706            5
    6707            3
    6708            6
    6709            4
    6710            3
    6711            4
    6712            4
    6713            2
    6714            2
    6715            4
    6716            3
    6717            4
    6718            3
    6719            4
    6720            3
    6721            3
    6722            2
    6723            4
    6724            4
    6725            5
    6726            3
    6727            2
    6728            4
    6729            5
    6730            4
    6731            4
    6732            3
    6733            3
    6734            3
    6735            4
    6736            3
    6737            4
    6738            2
    6739            3
    6740            4
    6741            4
    6742            5
    6743            7
    6744            4
    6745            4
    6746            4
    6747            1
    6748            2
    6749            4
    6750            3
    6751            3
    6752            3
    6753            3
    6754            3
    6755            3
    6756            6
    6757            4
    6758            2
    6759            7
    6760            2
    6761            2
    6762            4
    6763            3
    6764            3
    6765            3
    6766            4
    6767            5
    6768            4
    6769            2
    6770            4
    6771            3
    6772            1
    6773            4
    6774            2
    6775            5
    6776            4
    6777            3
    6778            4
    6779            4
    6780            3
    6781            3
    6782            4
    6783            3
    6784            3
    6785            4
    6786            3
    6787            5
    6788            3
    6789            4
    6790            5
    6791            4
    6792            5
    6793            3
    6794            4
    6795            5
    6796            4
    6797            2
    6798            3
    6799            5
    6800            4
    6801            3
    6802            3
    6803            3
    6804            5
    6805            3
    6806            4
    6807            2
    6808            4
    6809            3
    6810            3
    6811            2
    6812            3
    6813            4
    6814            4
    6815            5
    6816            4
    6817            4
    6818            6
    6819            4
    6820            4
    6821            2
    6822            4
    6823            3
    6824            2
    6825            4
    6826            3
    6827            4
    6828            3
    6829            3
    6830            5
    6831            4
    6832            4
    6833            2
    6834            2
    6835            5
    6836            4
    6837            3
    6838            4
    6839            5
    6840            3
    6841            4
    6842            5
    6843            3
    6844            5
    6845            2
    6846            2
    6847            3
    6848            5
    6849            4
    6850            5
    6851            3
    6852            2
    6853            5
    6854            4
    6855            4
    6856            4
    6857            4
    6858            3
    6859            3
    6860            3
    6861            5
    6862            3
    6863            4
    6864            4
    6865            5
    6866            3
    6867            3
    6868            5
    6869            4
    6870            4
    6871            4
    6872            5
    6873            5
    6874            2
    6875            2
    6876            3
    6877            6
    6878            4
    6879            3
    6880            4
    6881            4
    6882            3
    6883            4
    6884            6
    6885            3
    6886            3
    6887            3
    6888            3
    6889            4
    6890            4
    6891            3
    6892            3
    6893            5
    6894            3
    6895            3
    6896            2
    6897            4
    6898            4
    6899            4
    6900            5
    6901            4
    6902            3
    6903            4
    6904            4
    6905            3
    6906            3
    6907            4
    6908            4
    6909            4
    6910            3
    6911            3
    6912            3
    6913            4
    6914            4
    6915            3
    6916            3
    6917            3
    6918            5
    6919            4
    6920            2
    6921            3
    6922            3
    6923            4
    6924            3
    6925            4
    6926            4
    6927            3
    6928            2
    6929            3
    6930            4
    6931            5
    6932            4
    6933            4
    6934            4
    6935            2
    6936            3
    6937            5
    6938            4
    6939            3
    6940            3
    6941            4
    6942            3
    6943            3
    6944            3
    6945            4
    6946            4
    6947            2
    6948            3
    6949            4
    6950            4
    6951            2
    6952            3
    6953            6
    6954            4
    6955            3
    6956            4
    6957            2
    6958            5
    6959            4
    6960            2
    6961            4
    6962            3
    6963            3
    6964            3
    6965            3
    6966            3
    6967            4
    6968            3
    6969            4
    6970            3
    6971            3
    6972            3
    6973            3
    6974            2
    6975            2
    6976            3
    6977            3
    6978            4
    6979            4
    6980            3
    6981            3
    6982            3
    6983            4
    6984            2
    6985            3
    6986            5
    6987            4
    6988            4
    6989            3
    6990            4
    6991            3
    6992            4
    6993            3
    6994            4
    6995            3
    6996            1
    6997            3
    6998            3
    6999            4
    7000            3
    7001            3
    7002            4
    7003            3
    7004            3
    7005            3
    7006            3
    7007            3
    7008            4
    7009            3
    7010            2
    7011            5
    7012            4
    7013            3
    7014            2
    7015            4
    7016            4
    7017            4
    7018            4
    7019            3
    7020            2
    7021            3
    7022            4
    7023            2
    7024            5
    7025            4
    7026            4
    7027            3
    7028            4
    7029            5
    7030            3
    7031            5
    7032            3
    7033            3
    7034            2
    7035            5
    7036            2
    7037            4
    7038            3
    7039            2
    7040            4
    7041            4
    7042            3
    7043            3
    7044            3
    7045            3
    7046            4
    7047            4
    7048            4
    7049            3
    7050            3
    7051            4
    7052            3
    7053            3
    7054            4
    7055            3
    7056            4
    7057            4
    7058            5
    7059            4
    7060            3
    7061            4
    7062            5
    7063            4
    7064            4
    7065            1
    7066            3
    7067            6
    7068            3
    7069            2
    7070            4
    7071            5
    7072            3
    7073            3
    7074            5
    7075            3
    7076            1
    7077            2
    7078            2
    7079            2
    7080            3
    7081            4
    7082            5
    7083            3
    7084            2
    7085            3
    7086            2
    7087            3
    7088            2
    7089            3
    7090            3
    7091            4
    7092            3
    7093            4
    7094            4
    7095            4
    7096            4
    7097            3
    7098            2
    7099            5
    7100            3
    7101            4
    7102            3
    7103            3
    7104            4
    7105            4
    7106            4
    7107            3
    7108            3
    7109            3
    7110            4
    7111            3
    7112            3
    7113            4
    7114            3
    7115            3
    7116            1
    7117            3
    7118            3
    7119            2
    7120            4
    7121            2
    7122            3
    7123            1
    7124            2
    7125            2
    7126            6
    7127            4
    7128            3
    7129            3
    7130            4
    7131            3
    7132            4
    7133            4
    7134            4
    7135            4
    7136            3
    7137            2
    7138            3
    7139            3
    7140            4
    7141            4
    7142            4
    7143            1
    7144            3
    7145            3
    7146            2
    7147            3
    7148            3
    7149            4
    7150            3
    7151            2
    7152            4
    7153            3
    7154            4
    7155            1
    7156            3
    7157            4
    7158            5
    7159            4
    7160            3
    7161            4
    7162            2
    7163            3
    7164            2
    7165            2
    7166            2
    7167            3
    7168            3
    7169            3
    7170            3
    7171            3
    7172            3
    7173            3
    7174            3
    7175            3
    7176            3
    7177            3
    7178            3
    7179            4
    7180            3
    7181            4
    7182            3
    7183            3
    7184            4
    7185            3
    7186            3
    7187            4
    7188            3
    7189            4
    7190            2
    7191            3
    7192            4
    7193            3
    7194            4
    7195            7
    7196            3
    7197            3
    7198            2
    7199            3
    7200            3
    7201            1
    7202            4
    7203            3
    7204            7
    7205            5
    7206            3
    7207            3
    7208            4
    7209            2
    7210            5
    7211            4
    7212            2
    7213            5
    7214            3
    7215            4
    7216            2
    7217            2
    7218            1
    7219            3
    7220            2
    7221            4
    7222            3
    7223            2
    7224            2
    7225            4
    7226            2
    7227            3
    7228            5
    7229            3
    7230            3
    7231            3
    7232            4
    7233            4
    7234            3
    7235            3
    7236            4
    7237            5
    7238            3
    7239            4
    7240            5
    7241            2
    7242            2
    7243            3
    7244            4
    7245            4
    7246            3
    7247            3
    7248            2
    7249            3
    7250            2
    7251            5
    7252            3
    7253            2
    7254            4
    7255            3
    7256            4
    7257            2
    7258            4
    7259            3
    7260            5
    7261            2
    7262            2
    7263            3
    7264            3
    7265            4
    7266            4
    7267            2
    7268            3
    7269            1
    7270            5
    7271            3
    7272            4
    7273            4
    7274            3
    7275            3
    7276            2
    7277            2
    7278            4
    7279            4
    7280            3
    7281            3
    7282            4
    7283            4
    7284            5
    7285            2
    7286            4
    7287            3
    7288            3
    7289            2
    7290            3
    7291            2
    7292            3
    7293            4
    7294            5
    7295            2
    7296            5
    7297            3
    7298            3
    7299            2
    7300            3
    7301            3
    7302            3
    7303            3
    7304            2
    7305            4
    7306            4
    7307            2
    7308            4
    7309            5
    7310            4
    7311            3
    7312            2
    7313            3
    7314            3
    7315            3
    7316            3
    7317            5
    7318            3
    7319            6
    7320            3
    7321            4
    7322            5
    7323            3
    7324            3
    7325            2
    7326            4
    7327            3
    7328            3
    7329            5
    7330            4
    7331            1
    7332            3
    7333            4
    7334            2
    7335            3
    7336            4
    7337            2
    7338            4
    7339            3
    7340            2
    7341            3
    7342            3
    7343            3
    7344            5
    7345            4
    7346            3
    7347            3
    7348            4
    7349            2
    7350            3
    7351            2
    7352            3
    7353            1
    7354            2
    7355            3
    7356            3
    7357            3
    7358            2
    7359            5
    7360            3
    7361            3
    7362            3
    7363            3
    7364            6
    7365            3
    7366            5
    7367            3
    7368            3
    7369            4
    7370            4
    7371            3
    7372            3
    7373            3
    7374            2
    7375            3
    7376            3
    7377            4
    7378            2
    7379            4
    7380            4
    7381            4
    7382            4
    7383            2
    7384            2
    7385            3
    7386            3
    7387            2
    7388            4
    7389            3
    7390            3
    7391            2
    7392            2
    7393            4
    7394            2
    7395            4
    7396            3
    7397            5
    7398            4
    7399            3
    7400            4
    7401            3
    7402            4
    7403            4
    7404            4
    7405            1
    7406            3
    7407            6
    7408            2
    7409            3
    7410            1
    7411            3
    7412            4
    7413            3
    7414            2
    7415            3
    7416            4
    7417            4
    7418            5
    7419            2
    7420            0
    7421            4
    7422            3
    7423            3
    7424            5
    7425            4
    7426            5
    7427            6
    7428            2
    7429            3
    7430            3
    7431            4
    7432            4
    7433            6
    7434            3
    7435            3
    7436            4
    7437            5
    7438            5
    7439            4
    7440            5
    7441            3
    7442            5
    7443            4
    7444            3
    7445            4
    7446            5
    7447            4
    7448            3
    7449            4
    7450            3
    7451            4
    7452            3
    7453            2
    7454            2
    7455            2
    7456            2
    7457            3
    7458            5
    7459            3
    7460            5
    7461            4
    7462            2
    7463            3
    7464            5
    7465            2
    7466            4
    7467            4
    7468            3
    7469            4
    7470            3
    7471            3
    7472            6
    7473            4
    7474            4
    7475            4
    7476            3
    7477            3
    7478            3
    7479            4
    7480            5
    7481            4
    7482            3
    7483            1
    7484            3
    7485            4
    7486            1
    7487            3
    7488            4
    7489            3
    7490            6
    7491            1
    7492            3
    7493            3
    7494            5
    7495            3
    7496            2
    7497            3
    7498            5
    7499            5
    7500            5
    7501            4
    7502            4
    7503            4
    7504            2
    7505            3
    7506            3
    7507            5
    7508            4
    7509            3
    7510            4
    7511            4
    7512            4
    7513            4
    7514            3
    7515            3
    7516            3
    7517            3
    7518            4
    7519            6
    7520            4
    7521            4
    7522            3
    7523            4
    7524            4
    7525            2
    7526            4
    7527            3
    7528            5
    7529            3
    7530            6
    7531            3
    7532            5
    7533            6
    7534            3
    7535            3
    7536            3
    7537            5
    7538            3
    7539            3
    7540            4
    7541            4
    7542            6
    7543            4
    7544            3
    7545            3
    7546            6
    7547            4
    7548            3
    7549            4
    7550            3
    7551            2
    7552            4
    7553            4
    7554            3
    7555            4
    7556            3
    7557            4
    7558            3
    7559            2
    7560            1
    7561            4
    7562            3
    7563            3
    7564            3
    7565            6
    7566            4
    7567            5
    7568            3
    7569            3
    7570            6
    7571            3
    7572            5
    7573            4
    7574            3
    7575            3
    7576            3
    7577            2
    7578            4
    7579            3
    7580            3
    7581            4
    7582            5
    7583            3
    7584            3
    7585            3
    7586            2
    7587            4
    7588            5
    7589            2
    7590            2
    7591            2
    7592            4
    7593            4
    7594            4
    7595            3
    7596            3
    7597            3
    7598            3
    7599            3
    7600            3
    7601            3
    7602            4
    7603            2
    7604            2
    7605            6
    7606            3
    7607            2
    7608            4
    7609            3
    7610            3
    7611            4
    7612            3
    7613            4
    7614            3
    7615            2
    7616            3
    7617            3
    7618            3
    7619            3
    7620            4
    7621            4
    7622            5
    7623            3
    7624            3
    7625            3
    7626            3
    7627            5
    7628            2
    7629            2
    7630            4
    7631            2
    7632            3
    7633            3
    7634            4
    7635            4
    7636            4
    7637            4
    7638            2
    7639            3
    7640            5
    7641            3
    7642            3
    7643            3
    7644            3
    7645            2
    7646            4
    7647            3
    7648            4
    7649            2
    7650            4
    7651            3
    7652            4
    7653            4
    7654            2
    7655            4
    7656            2
    7657            3
    7658            3
    7659            4
    7660            3
    7661            3
    7662            3
    7663            2
    7664            4
    7665            3
    7666            4
    7667            2
    7668            4
    7669            3
    7670            5
    7671            3
    7672            3
    7673            5
    7674            3
    7675            2
    7676            3
    7677            2
    7678            4
    7679            4
    7680            2
    7681            4
    7682            3
    7683            3
    7684            3
    7685            4
    7686            3
    7687            5
    7688            3
    7689            4
    7690            5
    7691            5
    7692            3
    7693            3
    7694            4
    7695            4
    7696            2
    7697            4
    7698            3
    7699            3
    7700            2
    7701            2
    7702            4
    7703            3
    7704            2
    7705            4
    7706            3
    7707            5
    7708            4
    7709            2
    7710            2
    7711            3
    7712            4
    7713            2
    7714            1
    7715            1
    7716            4
    7717            3
    7718            3
    7719            5
    7720            3
    7721            5
    7722            3
    7723            3
    7724            3
    7725            6
    7726            3
    7727            3
    7728            6
    7729            4
    7730            3
    7731            3
    7732            2
    7733            3
    7734            3
    7735            4
    7736            3
    7737            2
    7738            4
    7739            4
    7740            3
    7741            3
    7742            4
    7743            3
    7744            3
    7745            2
    7746            4
    7747            3
    7748            3
    7749            4
    7750            6
    7751            1
    7752            2
    7753            4
    7754            2
    7755            5
    7756            3
    7757            4
    7758            4
    7759            3
    7760            3
    7761            3
    7762            5
    7763            5
    7764            4
    7765            3
    7766            4
    7767            3
    7768            5
    7769            2
    7770            2
    7771            2
    7772            5
    7773            3
    7774            4
    7775            5
    7776            3
    7777            3
    7778            3
    7779            3
    7780            2
    7781            4
    7782            2
    7783            4
    7784            4
    7785            4
    7786            3
    7787            4
    7788            4
    7789            3
    7790            3
    7791            4
    7792            5
    7793            3
    7794            3
    7795            2
    7796            3
    7797            3
    7798            5
    7799            2
    7800            3
    7801            3
    7802            3
    7803            3
    7804            3
    7805            2
    7806            4
    7807            3
    7808            4
    7809            5
    7810            5
    7811            2
    7812            5
    7813            3
    7814            3
    7815            4
    7816            4
    7817            2
    7818            3
    7819            4
    7820            4
    7821            3
    7822            4
    7823            3
    7824            3
    7825            3
    7826            5
    7827            3
    7828            3
    7829            4
    7830            4
    7831            4
    7832            2
    7833            2
    7834            3
    7835            3
    7836            5
    7837            3
    7838            3
    7839            3
    7840            3
    7841            1
    7842            3
    7843            3
    7844            4
    7845            3
    7846            3
    7847            3
    7848            4
    7849            3
    7850            4
    7851            3
    7852            5
    7853            4
    7854            2
    7855            4
    7856            4
    7857            3
    7858            4
    7859            3
    7860            3
    7861            3
    7862            4
    7863            3
    7864            4
    7865            4
    7866            1
    7867            3
    7868            4
    7869            4
    7870            3
    7871            4
    7872            4
    7873            4
    7874            4
    7875            4
    7876            3
    7877            4
    7878            3
    7879            3
    7880            3
    7881            4
    7882            6
    7883            2
    7884            4
    7885            4
    7886            3
    7887            4
    7888            4
    7889            4
    7890            3
    7891            2
    7892            3
    7893            4
    7894            2
    7895            4
    7896            4
    7897            4
    7898            4
    7899            4
    7900            6
    7901            3
    7902            4
    7903            3
    7904            3
    7905            2
    7906            5
    7907            3
    7908            4
    7909            3
    7910            2
    7911            3
    7912            2
    7913            4
    7914            4
    7915            4
    7916            2
    7917            3
    7918            3
    7919            3
    7920            4
    7921            3
    7922            3
    7923            3
    7924            4
    7925            3
    7926            4
    7927            6
    7928            5
    7929            2
    7930            4
    7931            4
    7932            3
    7933            3
    7934            4
    7935            3
    7936            3
    7937            5
    7938            3
    7939            4
    7940            4
    7941            2
    7942            4
    7943            5
    7944            5
    7945            4
    7946            3
    7947            4
    7948            3
    7949            2
    7950            3
    7951            4
    7952            5
    7953            2
    7954            3
    7955            3
    7956            3
    7957            4
    7958            4
    7959            3
    7960            2
    7961            5
    7962            6
    7963            5
    7964            3
    7965            1
    7966            3
    7967            4
    7968            4
    7969            3
    7970            3
    7971            4
    7972            3
    7973            3
    7974            4
    7975            4
    7976            3
    7977            3
    7978            4
    7979            4
    7980            3
    7981            3
    7982            4
    7983            4
    7984            5
    7985            3
    7986            4
    7987            3
    7988            4
    7989            4
    7990            4
    7991            4
    7992            7
    7993            3
    7994            4
    7995            3
    7996            1
    7997            3
    7998            4
    7999            2
    8000            4
    8001            4
    8002            3
    8003            4
    8004            3
    8005            2
    8006            1
    8007            3
    8008            4
    8009            3
    8010            3
    8011            3
    8012            4
    8013            2
    8014            5
    8015            2
    8016            2
    8017            4
    8018            3
    8019            4
    8020            3
    8021            3
    8022            2
    8023            3
    8024            4
    8025            3
    8026            2
    8027            4
    8028            3
    8029            4
    8030            3
    8031            5
    8032            4
    8033            3
    8034            3
    8035            3
    8036            3
    8037            3
    8038            5
    8039            3
    8040            3
    8041            5
    8042            4
    8043            3
    8044            3
    8045            2
    8046            4
    8047            3
    8048            3
    8049            1
    8050            5
    8051            4
    8052            4
    8053            6
    8054            3
    8055            3
    8056            3
    8057            3
    8058            3
    8059            4
    8060            2
    8061            2
    8062            4
    8063            3
    8064            4
    8065            4
    8066            2
    8067            5
    8068            4
    8069            3
    8070            3
    8071            5
    8072            3
    8073            5
    8074            2
    8075            3
    8076            4
    8077            3
    8078            4
    8079            5
    8080            3
    8081            3
    8082            4
    8083            3
    8084            5
    8085            3
    8086            3
    8087            5
    8088            5
    8089            3
    8090            1
    8091            3
    8092            2
    8093            5
    8094            3
    8095            5
    8096            1
    8097            4
    8098            3
    8099            3
    8100            5
    8101            2
    8102            3
    8103            3
    8104            3
    8105            5
    8106            3
    8107            5
    8108            2
    8109            3
    8110            4
    8111            3
    8112            2
    8113            5
    8114            4
    8115            3
    8116            3
    8117            2
    8118            2
    8119            3
    8120            3
    8121            5
    8122            3
    8123            4
    8124            4
    8125            3
    8126            2
    8127            3
    8128            5
    8129            3
    8130            3
    8131            4
    8132            6
    8133            3
    8134            4
    8135            5
    8136            3
    8137            2
    8138            3
    8139            3
    8140            1
    8141            3
    8142            3
    8143            3
    8144            3
    8145            6
    8146            3
    8147            3
    8148            3
    8149            3
    8150            3
    8151            3
    8152            4
    8153            4
    8154            3
    8155            3
    8156            2
    8157            3
    8158            4
    8159            3
    8160            4
    8161            5
    8162            4
    8163            3
    8164            3
    8165            3
    8166            3
    8167            3
    8168            4
    8169            2
    8170            4
    8171            3
    8172            4
    8173            3
    8174            6
    8175            3
    8176            6
    8177            3
    8178            4
    8179            2
    8180            4
    8181            5
    8182            4
    8183            3
    8184            4
    8185            4
    8186            4
    8187            4
    8188            4
    8189            5
    8190            2
    8191            2
    8192            2
    8193            4
    8194            4
    8195            4
    8196            3
    8197            5
    8198            3
    8199            4
    8200            3
    8201            3
    8202            4
    8203            6
    8204            5
    8205            3
    8206            3
    8207            3
    8208            5
    8209            4
    8210            3
    8211            4
    8212            3
    8213            3
    8214            3
    8215            4
    8216            3
    8217            4
    8218            3
    8219            4
    8220            6
    8221            3
    8222            3
    8223            4
    8224            3
    8225            3
    8226            3
    8227            3
    8228            3
    8229            3
    8230            3
    8231            5
    8232            5
    8233            2
    8234            2
    8235            2
    8236            1
    8237            3
    8238            4
    8239            3
    8240            4
    8241            3
    8242            5
    8243            5
    8244            2
    8245            5
    8246            2
    8247            3
    8248            3
    8249            3
    8250            5
    8251            3
    8252            4
    8253            5
    8254            3
    8255            2
    8256            3
    8257            3
    8258            2
    8259            3
    8260            3
    8261            3
    8262            3
    8263            4
    8264            2
    8265            3
    8266            4
    8267            4
    8268            4
    8269            2
    8270            3
    8271            1
    8272            3
    8273            6
    8274            2
    8275            1
    8276            5
    8277            3
    8278            4
    8279            3
    8280            3
    8281            4
    8282            4
    8283            4
    8284            2
    8285            2
    8286            2
    8287            4
    8288            3
    8289            4
    8290            5
    8291            3
    8292            2
    8293            3
    8294            2
    8295            3
    8296            4
    8297            4
    8298            5
    8299            3
    8300            6
    8301            4
    8302            4
    8303            4
    8304            3
    8305            4
    8306            3
    8307            6
    8308            3
    8309            5
    8310            4
    8311            6
    8312            4
    8313            5
    8314            3
    8315            4
    8316            4
    8317            3
    8318            2
    8319            5
    8320            3
    8321            5
    8322            3
    8323            4
    8324            4
    8325            3
    8326            4
    8327            3
    8328            4
    8329            3
    8330            4
    8331            3
    8332            4
    8333            5
    8334            3
    8335            3
    8336            2
    8337            2
    8338            3
    8339            3
    8340            1
    8341            2
    8342            3
    8343            2
    8344            3
    8345            4
    8346            3
    8347            3
    8348            4
    8349            3
    8350            4
    8351            3
    8352            2
    8353            4
    8354            2
    8355            5
    8356            3
    8357            6
    8358            4
    8359            1
    8360            4
    8361            4
    8362            1
    8363            4
    8364            4
    8365            2
    8366            3
    8367            3
    8368            4
    8369            3
    8370            4
    8371            4
    8372            2
    8373            5
    8374            4
    8375            3
    8376            5
    8377            2
    8378            4
    8379            3
    8380            2
    8381            3
    8382            2
    8383            5
    8384            4
    8385            3
    8386            4
    8387            4
    8388            3
    8389            4
    8390            4
    8391            2
    8392            4
    8393            3
    8394            3
    8395            3
    8396            3
    8397            3
    8398            3
    8399            5
    8400            3
    8401            3
    8402            4
    8403            3
    8404            3
    8405            2
    8406            3
    8407            4
    8408            4
    8409            2
    8410            3
    8411            3
    8412            4
    8413            3
    8414            2
    8415            4
    8416            3
    8417            3
    8418            3
    8419            3
    8420            3
    8421            3
    8422            3
    8423            4
    8424            4
    8425            3
    8426            3
    8427            3
    8428            3
    8429            5
    8430            4
    8431            6
    8432            3
    8433            5
    8434            3
    8435            4
    8436            4
    8437            2
    8438            4
    8439            2
    8440            4
    8441            4
    8442            4
    8443            3
    8444            3
    8445            3
    8446            3
    8447            5
    8448            3
    8449            3
    8450            5
    8451            2
    8452            3
    8453            4
    8454            3
    8455            4
    8456            2
    8457            3
    8458            3
    8459            4
    8460            4
    8461            2
    8462            3
    8463            4
    8464            3
    8465            4
    8466            3
    8467            1
    8468            4
    8469            3
    8470            4
    8471            3
    8472            3
    8473            2
    8474            2
    8475            3
    8476            3
    8477            3
    8478            3
    8479            4
    8480            5
    8481            4
    8482            3
    8483            3
    8484            5
    8485            3
    8486            4
    8487            2
    8488            3
    8489            6
    8490            4
    8491            5
    8492            4
    8493            1
    8494            5
    8495            3
    8496            3
    8497            3
    8498            4
    8499            4
    8500            3
    8501            3
    8502            4
    8503            5
    8504            4
    8505            4
    8506            4
    8507            4
    8508            4
    8509            3
    8510            3
    8511            4
    8512            3
    8513            5
    8514            2
    8515            4
    8516            3
    8517            5
    8518            3
    8519            4
    8520            4
    8521            5
    8522            4
    8523            3
    8524            4
    8525            3
    8526            3
    8527            4
    8528            4
    8529            5
    8530            5
    8531            3
    8532            4
    8533            3
    8534            4
    8535            4
    8536            3
    8537            3
    8538            5
    8539            3
    8540            5
    8541            3
    8542            3
    8543            4
    8544            3
    8545            2
    8546            5
    8547            3
    8548            3
    8549            3
    8550            3
    8551            3
    8552            2
    8553            4
    8554            2
    8555            4
    8556            4
    8557            4
    8558            3
    8559            4
    8560            3
    8561            5
    8562            4
    8563            2
    8564            3
    8565            3
    8566            4
    8567            5
    8568            3
    8569            3
    8570            4
    8571            4
    8572            5
    8573            4
    8574            2
    8575            5
    8576            4
    8577            5
    8578            4
    8579            4
    8580            3
    8581            4
    8582            3
    8583            5
    8584            5
    8585            3
    8586            3
    8587            4
    8588            3
    8589            3
    8590            4
    8591            2
    8592            4
    8593            2
    8594            5
    8595            3
    8596            3
    8597            3
    8598            4
    8599            3
    8600            4
    8601            4
    8602            3
    8603            4
    8604            3
    8605            3
    8606            5
    8607            3
    8608            3
    8609            3
    8610            3
    8611            3
    8612            3
    8613            3
    8614            2
    8615            3
    8616            4
    8617            4
    8618            3
    8619            3
    8620            2
    8621            3
    8622            3
    8623            4
    8624            4
    8625            4
    8626            5
    8627            4
    8628            5
    8629            3
    8630            3
    8631            3
    8632            3
    8633            3
    8634            4
    8635            6
    8636            4
    8637            4
    8638            3
    8639            2
    8640            3
    8641            3
    8642            3
    8643            3
    8644            3
    8645            4
    8646            5
    8647            3
    8648            3
    8649            3
    8650            2
    8651            3
    8652            3
    8653            3
    8654            3
    8655            3
    8656            3
    8657            3
    8658            4
    8659            4
    8660            5
    8661            4
    8662            6
    8663            3
    8664            4
    8665            3
    8666            4
    8667            4
    8668            3
    8669            3
    8670            3
    8671            3
    8672            4
    8673            3
    8674            2
    8675            3
    8676            4
    8677            5
    8678            4
    8679            5
    8680            4
    8681            4
    8682            4
    8683            5
    8684            2
    8685            3
    8686            2
    8687            2
    8688            3
    8689            3
    8690            5
    8691            4
    8692            3
    8693            4
    8694            3
    8695            3
    8696            4
    8697            5
    8698            3
    8699            5
    8700            3
    8701            5
    8702            2
    8703            4
    8704            3
    8705            3
    8706            3
    8707            4
    8708            3
    8709            3
    8710            3
    8711            2
    8712            4
    8713            3
    8714            3
    8715            4
    8716            6
    8717            2
    8718            3
    8719            4
    8720            3
    8721            3
    8722            3
    8723            2
    8724            2
    8725            2
    8726            2
    8727            3
    8728            3
    8729            5
    8730            3
    8731            2
    8732            3
    8733            4
    8734            3
    8735            4
    8736            3
    8737            5
    8738            3
    8739            2
    8740            2
    8741            2
    8742            2
    8743            5
    8744            3
    8745            2
    8746            3
    8747            2
    8748            2
    8749            4
    8750            5
    8751            3
    8752            3
    8753            3
    8754            2
    8755            3
    8756            4
    8757            4
    8758            3
    8759            2
    8760            3
    8761            2
    8762            4
    8763            2
    8764            2
    8765            3
    8766            5
    8767            3
    8768            6
    8769            2
    8770            3
    8771            3
    8772            3
    8773            3
    8774            4
    8775            3
    8776            5
    8777            4
    8778            3
    8779            3
    8780            2
    8781            3
    8782            3
    8783            2
    8784            4
    8785            5
    8786            3
    8787            4
    8788            2
    8789            3
    8790            3
    8791            4
    8792            3
    8793            3
    8794            6
    8795            2
    8796            1
    8797            3
    8798            3
    8799            3
    8800            3
    8801            4
    8802            4
    8803            4
    8804            3
    8805            2
    8806            3
    8807            4
    8808            4
    8809            2
    8810            1
    8811            3
    8812            3
    8813            3
    8814            4
    8815            2
    8816            3
    8817            2
    8818            3
    8819            3
    8820            4
    8821            3
    8822            2
    8823            3
    8824            3
    8825            3
    8826            3
    8827            4
    8828            3
    8829            3
    8830            3
    8831            4
    8832            3
    8833            3
    8834            3
    8835            3
    8836            3
    8837            4
    8838            4
    8839            4
    8840            2
    8841            2
    8842            4
    8843            4
    8844            2
    8845            3
    8846            4
    8847            5
    8848            2
    8849            3
    8850            5
    8851            4
    8852            5
    8853            4
    8854            2
    8855            4
    8856            3
    8857            2
    8858            5
    8859            4
    8860            3
    8861            4
    8862            2
    8863            4
    8864            3
    8865            4
    8866            3
    8867            5
    8868            3
    8869            4
    8870            3
    8871            3
    8872            3
    8873            3
    8874            3
    8875            2
    8876            4
    8877            4
    8878            3
    8879            4
    8880            3
    8881            3
    8882            3
    8883            3
    8884            3
    8885            3
    8886            3
    8887            6
    8888            4
    8889            4
    8890            2
    8891            3
    8892            3
    8893            4
    8894            3
    8895            4
    8896            4
    8897            4
    8898            3
    8899            4
    8900            5
    8901            4
    8902            3
    8903            3
    8904            4
    8905            5
    8906            3
    8907            3
    8908            3
    8909            2
    8910            3
    8911            3
    8912            3
    8913            3
    8914            4
    8915            2
    8916            3
    8917            3
    8918            6
    8919            3
    8920            3
    8921            3
    8922            4
    8923            3
    8924            3
    8925            4
    8926            3
    8927            4
    8928            3
    8929            3
    8930            1
    8931            4
    8932            4
    8933            3
    8934            3
    8935            1
    8936            4
    8937            2
    8938            5
    8939            3
    8940            5
    8941            5
    8942            4
    8943            2
    8944            2
    8945            4
    8946            3
    8947            3
    8948            3
    8949            3
    8950            3
    8951            3
    8952            2
    8953            2
    8954            4
    8955            2
    8956            3
    8957            3
    8958            3
    8959            4
    8960            4
    8961            3
    8962            3
    8963            3
    8964            3
    8965            3
    8966            3
    8967            3
    8968            4
    8969            2
    8970            4
    8971            4
    8972            3
    8973            4
    8974            3
    8975            3
    8976            3
    8977            2
    8978            4
    8979            3
    8980            3
    8981            3
    8982            2
    8983            4
    8984            2
    8985            4
    8986            2
    8987            2
    8988            4
    8989            4
    8990            5
    8991            4
    8992            3
    8993            4
    8994            3
    8995            6
    8996            2
    8997            3
    8998            3
    8999            1
    9000            3
    9001            5
    9002            4
    9003            3
    9004            3
    9005            3
    9006            3
    9007            3
    9008            4
    9009            4
    9010            2
    9011            4
    9012            2
    9013            5
    9014            3
    9015            2
    9016            4
    9017            3
    9018            2
    9019            3
    9020            1
    9021            4
    9022            5
    9023            4
    9024            3
    9025            4
    9026            3
    9027            3
    9028            4
    9029            4
    9030            3
    9031            3
    9032            4
    9033            4
    9034            3
    9035            4
    9036            4
    9037            4
    9038            2
    9039            4
    9040            4
    9041            3
    9042            3
    9043            4
    9044            2
    9045            5
    9046            3
    9047            4
    9048            4
    9049            4
    9050            2
    9051            3
    9052            5
    9053            3
    9054            3
    9055            5
    9056            4
    9057            4
    9058            3
    9059            4
    9060            3
    9061            2
    9062            3
    9063            3
    9064            3
    9065            2
    9066            5
    9067            3
    9068            3
    9069            3
    9070            2
    9071            3
    9072            4
    9073            3
    9074            4
    9075            2
    9076            3
    9077            3
    9078            3
    9079            3
    9080            3
    9081            2
    9082            2
    9083            3
    9084            3
    9085            2
    9086            3
    9087            3
    9088            2
    9089            3
    9090            4
    9091            3
    9092            3
    9093            4
    9094            4
    9095            2
    9096            3
    9097            2
    9098            4
    9099            3
    9100            3
    9101            5
    9102            4
    9103            2
    9104            4
    9105            3
    9106            4
    9107            5
    9108            3
    9109            3
    9110            2
    9111            5
    9112            5
    9113            4
    9114            5
    9115            4
    9116            2
    9117            4
    9118            2
    9119            4
    9120            4
    9121            2
    9122            3
    9123            2
    9124            3
    9125            4
    9126            5
    9127            2
    9128            2
    9129            3
    9130            5
    9131            5
    9132            2
    9133            5
    9134            3
    9135            4
    9136            4
    9137            3
    9138            3
    9139            5
    9140            4
    9141            2
    9142            3
    9143            3
    9144            3
    9145            3
    9146            3
    9147            4
    9148            2
    9149            3
    9150            5
    9151            4
    9152            4
    9153            2
    9154            3
    9155            3
    9156            3
    9157            4
    9158            3
    9159            4
    9160            2
    9161            2
    9162            2
    9163            4
    9164            3
    9165            4
    9166            2
    9167            3
    9168            5
    9169            5
    9170            4
    9171            4
    9172            4
    9173            2
    9174            3
    9175            3
    9176            3
    9177            3
    9178            5
    9179            2
    9180            4
    9181            2
    9182            2
    9183            3
    9184            3
    9185            5
    9186            4
    9187            5
    9188            3
    9189            4
    9190            4
    9191            4
    9192            4
    9193            4
    9194            2
    9195            6
    9196            3
    9197            2
    9198            2
    9199            1
    9200            4
    9201            3
    9202            4
    9203            3
    9204            4
    9205            4
    9206            3
    9207            3
    9208            4
    9209            4
    9210            3
    9211            3
    9212            2
    9213            6
    9214            3
    9215            2
    9216            3
    9217            4
    9218            4
    9219            3
    9220            4
    9221            3
    9222            2
    9223            3
    9224            5
    9225            6
    9226            3
    9227            4
    9228            5
    9229            3
    9230            5
    9231            6
    9232            5
    9233            3
    9234            3
    9235            3
    9236            2
    9237            4
    9238            2
    9239            3
    9240            2
    9241            6
    9242            2
    9243            4
    9244            3
    9245            3
    9246            4
    9247            3
    9248            4
    9249            3
    9250            4
    9251            3
    9252            4
    9253            5
    9254            3
    9255            3
    9256            4
    9257            4
    9258            3
    9259            4
    9260            5
    9261            3
    9262            3
    9263            4
    9264            5
    9265            4
    9266            3
    9267            3
    9268            3
    9269            4
    9270            4
    9271            3
    9272            3
    9273            3
    9274            3
    9275            3
    9276            2
    9277            3
    9278            4
    9279            4
    9280            3
    9281            4
    9282            3
    9283            4
    9284            5
    9285            5
    9286            4
    9287            4
    9288            5
    9289            4
    9290            3
    9291            3
    9292            4
    9293            3
    9294            3
    9295            5
    9296            3
    9297            6
    9298            2
    9299            2
    9300            4
    9301            4
    9302            3
    9303            3
    9304            4
    9305            3
    9306            6
    9307            4
    9308            4
    9309            3
    9310            2
    9311            4
    9312            3
    9313            3
    9314            4
    9315            3
    9316            3
    9317            4
    9318            4
    9319            3
    9320            4
    9321            4
    9322            3
    9323            4
    9324            3
    9325            3
    9326            4
    9327            4
    9328            6
    9329            3
    9330            3
    9331            2
    9332            3
    9333            2
    9334            5
    9335            3
    9336            3
    9337            3
    9338            1
    9339            3
    9340            3
    9341            4
    9342            3
    9343            3
    9344            3
    9345            3
    9346            3
    9347            3
    9348            3
    9349            4
    9350            4
    9351            3
    9352            2
    9353            3
    9354            4
    9355            5
    9356            2
    9357            5
    9358            5
    9359            3
    9360            4
    9361            3
    9362            7
    9363            2
    9364            4
    9365            3
    9366            4
    9367            3
    9368            4
    9369            4
    9370            2
    9371            3
    9372            2
    9373            2
    9374            4
    9375            3
    9376            2
    9377            4
    9378            2
    9379            4
    9380            5
    9381            4
    9382            3
    9383            3
    9384            4
    9385            4
    9386            5
    9387            3
    9388            4
    9389            4
    9390            2
    9391            3
    9392            3
    9393            3
    9394            3
    9395            3
    9396            3
    9397            4
    9398            5
    9399            3
    9400            3
    9401            2
    9402            3
    9403            4
    9404            2
    9405            3
    9406            6
    9407            3
    9408            3
    9409            3
    9410            5
    9411            3
    9412            5
    9413            2
    9414            4
    9415            3
    9416            3
    9417            3
    9418            3
    9419            4
    9420            3
    9421            3
    9422            2
    9423            3
    9424            3
    9425            4
    9426            4
    9427            4
    9428            4
    9429            4
    9430            4
    9431            5
    9432            3
    9433            4
    9434            3
    9435            3
    9436            1
    9437            4
    9438            4
    9439            3
    9440            7
    9441            5
    9442            3
    9443            3
    9444            3
    9445            3
    9446            2
    9447            4
    9448            3
    9449            3
    9450            3
    9451            3
    9452            7
    9453            4
    9454            3
    9455            4
    9456            4
    9457            3
    9458            3
    9459            2
    9460            3
    9461            3
    9462            3
    9463            2
    9464            2
    9465            4
    9466            4
    9467            3
    9468            3
    9469            3
    9470            3
    9471            1
    9472            2
    9473            4
    9474            3
    9475            3
    9476            3
    9477            4
    9478            2
    9479            2
    9480            5
    9481            3
    9482            2
    9483            3
    9484            4
    9485            2
    9486            5
    9487            3
    9488            4
    9489            4
    9490            4
    9491            4
    9492            3
    9493            3
    9494            4
    9495            2
    9496            3
    9497            3
    9498            3
    9499            3
    9500            4
    9501            3
    9502            4
    9503            3
    9504            2
    9505            3
    9506            5
    9507            4
    9508            4
    9509            4
    9510            3
    9511            3
    9512            4
    9513            4
    9514            3
    9515            3
    9516            5
    9517            3
    9518            3
    9519            3
    9520            4
    9521            4
    9522            5
    9523            4
    9524            6
    9525            4
    9526            3
    9527            4
    9528            3
    9529            5
    9530            5
    9531            4
    9532            4
    9533            4
    9534            3
    9535            4
    9536            3
    9537            5
    9538            4
    9539            4
    9540            2
    9541            3
    9542            4
    9543            3
    9544            3
    9545            3
    9546            3
    9547            6
    9548            3
    9549            4
    9550            3
    9551            3
    9552            2
    9553            4
    9554            3
    9555            3
    9556            4
    9557            3
    9558            2
    9559            4
    9560            2
    9561            3
    9562            4
    9563            5
    9564            3
    9565            4
    9566            6
    9567            5
    9568            2
    9569            3
    9570            4
    9571            5
    9572            3
    9573            5
    9574            3
    9575            4
    9576            2
    9577            2
    9578            3
    9579            3
    9580            3
    9581            3
    9582            3
    9583            2
    9584            4
    9585            6
    9586            3
    9587            3
    9588            5
    9589            4
    9590            3
    9591            2
    9592            4
    9593            3
    9594            4
    9595            3
    9596            5
    9597            3
    9598            3
    9599            4
    9600            2
    9601            2
    9602            4
    9603            3
    9604            5
    9605            5
    9606            3
    9607            4
    9608            5
    9609            3
    9610            5
    9611            3
    9612            3
    9613            3
    9614            6
    9615            3
    9616            3
    9617            4
    9618            5
    9619            4
    9620            4
    9621            3
    9622            3
    9623            4
    9624            4
    9625            1
    9626            3
    9627            3
    9628            4
    9629            3
    9630            4
    9631            5
    9632            4
    9633            4
    9634            3
    9635            5
    9636            4
    9637            3
    9638            3
    9639            4
    9640            4
    9641            4
    9642            4
    9643            4
    9644            3
    9645            4
    9646            4
    9647            4
    9648            5
    9649            3
    9650            5
    9651            2
    9652            5
    9653            4
    9654            2
    9655            4
    9656            4
    9657            3
    9658            2
    9659            4
    9660            2
    9661            2
    9662            3
    9663            5
    9664            3
    9665            3
    9666            2
    9667            5
    9668            3
    9669            3
    9670            4
    9671            3
    9672            4
    9673            3
    9674            4
    9675            3
    9676            4
    9677            3
    9678            3
    9679            4
    9680            3
    9681            3
    9682            3
    9683            3
    9684            5
    9685            4
    9686            4
    9687            3
    9688            3
    9689            3
    9690            4
    9691            4
    9692            4
    9693            4
    9694            3
    9695            3
    9696            3
    9697            3
    9698            2
    9699            3
    9700            3
    9701            4
    9702            3
    9703            3
    9704            2
    9705            4
    9706            3
    9707            2
    9708            2
    9709            3
    9710            2
    9711            4
    9712            7
    9713            3
    9714            4
    9715            5
    9716            4
    9717            2
    9718            2
    9719            5
    9720            3
    9721            4
    9722            3
    9723            3
    9724            3
    9725            2
    9726            5
    9727            5
    9728            2
    9729            3
    9730            4
    9731            2
    9732            3
    9733            3
    9734            4
    9735            4
    9736            3
    9737            4
    9738            3
    9739            5
    9740            3
    9741            3
    9742            4
    9743            3
    9744            3
    9745            4
    9746            4
    9747            5
    9748            3
    9749            4
    9750            4
    9751            3
    9752            5
    9753            3
    9754            3
    9755            5
    9756            3
    9757            4
    9758            3
    9759            3
    9760            3
    9761            4
    9762            3
    9763            4
    9764            4
    9765            4
    9766            4
    9767            3
    9768            4
    9769            4
    9770            4
    9771            2
    9772            2
    9773            2
    9774            3
    9775            2
    9776            1
    9777            4
    9778            4
    9779            4
    9780            3
    9781            4
    9782            5
    9783            3
    9784            5
    9785            4
    9786            3
    9787            4
    9788            2
    9789            3
    9790            4
    9791            4
    9792            3
    9793            4
    9794            5
    9795            5
    9796            3
    9797            4
    9798            4
    9799            3
    9800            3
    9801            4
    9802            3
    9803            3
    9804            1
    9805            4
    9806            3
    9807            2
    9808            3
    9809            4
    9810            4
    9811            5
    9812            3
    9813            5
    9814            3
    9815            4
    9816            5
    9817            3
    9818            4
    9819            2
    9820            3
    9821            3
    9822            3
    9823            3
    9824            3
    9825            2
    9826            2
    9827            4
    9828            4
    9829            6
    9830            3
    9831            3
    9832            3
    9833            3
    9834            3
    9835            4
    9836            3
    9837            5
    9838            3
    9839            3
    9840            3
    9841            3
    9842            3
    9843            4
    9844            4
    9845            4
    9846            2
    9847            4
    9848            2
    9849            4
    9850            4
    9851            5
    9852            3
    9853            3
    9854            3
    9855            5
    9856            3
    9857            4
    9858            4
    9859            2
    9860            3
    9861            4
    9862            3
    9863            3
    9864            4
    9865            4
    9866            2
    9867            3
    9868            2
    9869            3
    9870            3
    9871            2
    9872            2
    9873            3
    9874            3
    9875            5
    9876            2
    9877            1
    9878            3
    9879            5
    9880            5
    9881            3
    9882            2
    9883            4
    9884            3
    9885            3
    9886            4
    9887            3
    9888            3
    9889            3
    9890            3
    9891            3
    9892            3
    9893            2
    9894            6
    9895            4
    9896            3
    9897            3
    9898            4
    9899            3
    9900            2
    9901            4
    9902            4
    9903            3
    9904            5
    9905            3
    9906            4
    9907            2
    9908            4
    9909            4
    9910            5
    9911            3
    9912            4
    9913            5
    9914            4
    9915            3
    9916            3
    9917            4
    9918            3
    9919            4
    9920            4
    9921            5
    9922            3
    9923            2
    9924            6
    9925            2
    9926            4
    9927            5
    9928            3
    9929            4
    9930            3
    9931            4
    9932            4
    9933            3
    9934            3
    9935            6
    9936            3
    9937            3
    9938            3
    9939            3
    9940            4
    9941            2
    9942            3
    9943            4
    9944            6
    9945            4
    9946            3
    9947            3
    9948            2
    9949            4
    9950            2
    9951            4
    9952            4
    9953            4
    9954            4
    9955            3
    9956            2
    9957            6
    9958            3
    9959            3
    9960            4
    9961            3
    9962            3
    9963            4
    9964            4
    9965            3
    9966            5
    9967            3
    9968            4
    9969            2
    9970            3
    9971            3
    9972            4
    9973            3
    9974            3
    9975            3
    9976            3
    9977            4
    9978            5
    9979            4
    9980            3
    9981            4
    9982            3
    9983            5
    9984            3
    9985            3
    9986            5
    9987            4
    9988            4
    9989            3
    9990            4
    9991            2
    9992            3
    9993            2
    9994            3
    9995            3
    9996            1
    9997            5
    9998            3
    9999            5
   10000            3
