# Supplementary material for: Discovery of novel RARα agonists using pharmacophore-based virtual screening, molecular docking, and molecular dynamics simulation studies
Source: PLoS One. 2023 Aug 24;18(8):e0289046. doi: 10.1371/journal.pone.0289046 (PMC10449137; doi:10.1371/journal.pone.0289046)
Supplement: S1 File — (ZIP) [file pone.0289046.s003.zip › Supplementary/Compound 1/MD/PCA/gibbs.xpm]

/* XPM */
/* This file can be converted to EPS by the GROMACS program xpm2ps */
/* title:   "Gibbs Energy Landscape" */
/* legend:  "G (kJ/mol)" */
/* x-label: "PC1" */
/* y-label: "PC2" */
/* type:    "Continuous" */
static char *gromacs_xpm[] = {
"100 100   25 1",
"A  c #000000 " /* "0" */,
"B  c #0B0B0B " /* "0.378" */,
"C  c #151515 " /* "0.756" */,
"D  c #202020 " /* "1.13" */,
"E  c #2B2B2B " /* "1.51" */,
"F  c #353535 " /* "1.89" */,
"G  c #404040 " /* "2.27" */,
"H  c #4A4A4A " /* "2.65" */,
"I  c #555555 " /* "3.03" */,
"J  c #606060 " /* "3.4" */,
"K  c #6A6A6A " /* "3.78" */,
"L  c #757575 " /* "4.16" */,
"M  c #808080 " /* "4.54" */,
"N  c #8A8A8A " /* "4.92" */,
"O  c #959595 " /* "5.29" */,
"P  c #9F9F9F " /* "5.67" */,
"Q  c #AAAAAA " /* "6.05" */,
"R  c #B5B5B5 " /* "6.43" */,
"S  c #BFBFBF " /* "6.81" */,
"T  c #CACACA " /* "7.19" */,
"U  c #D5D5D5 " /* "7.56" */,
"V  c #DFDFDF " /* "7.94" */,
"W  c #EAEAEA " /* "8.32" */,
"X  c #F4F4F4 " /* "8.7" */,
"Y  c #FFFFFF " /* "9.08" */,
/* x-axis:  -3 -2.95 -2.9 -2.85 -2.8 -2.75 -2.7 -2.65 -2.6 -2.55 -2.5 -2.45 -2.4 -2.35 -2.3 -2.25 -2.2 -2.15 -2.1 -2.05 -2 -1.95 -1.9 -1.85 -1.8 -1.75 -1.7 -1.65 -1.6 -1.55 -1.5 -1.45 -1.4 -1.35 -1.3 -1.25 -1.2 -1.15 -1.1 -1.05 -1 -0.95 -0.9 -0.85 -0.8 -0.75 -0.7 -0.65 -0.6 -0.55 -0.5 -0.45 -0.4 -0.35 -0.3 -0.25 -0.2 -0.15 -0.1 -0.05 0 0.05 0.1 0.15 0.2 0.25 0.3 0.35 0.4 0.45 0.5 0.55 0.6 0.65 0.7 0.75 0.8 0.85 0.9 0.95 */
/* x-axis:  1 1.05 1.1 1.15 1.2 1.25 1.3 1.35 1.4 1.45 1.5 1.55 1.6 1.65 1.7 1.75 1.8 1.85 1.9 1.95 2 */
/* y-axis:  -2 -1.96 -1.92 -1.88 -1.84 -1.8 -1.76 -1.72 -1.68 -1.64 -1.6 -1.56 -1.52 -1.48 -1.44 -1.4 -1.36 -1.32 -1.28 -1.24 -1.2 -1.16 -1.12 -1.08 -1.04 -1 -0.96 -0.92 -0.88 -0.84 -0.8 -0.76 -0.72 -0.68 -0.64 -0.6 -0.56 -0.52 -0.48 -0.44 -0.4 -0.36 -0.32 -0.28 -0.24 -0.2 -0.16 -0.12 -0.08 -0.04 0 0.04 0.08 0.12 0.16 0.2 0.24 0.28 0.32 0.36 0.4 0.44 0.48 0.52 0.56 0.6 0.64 0.68 0.72 0.76 0.8 0.84 0.88 0.92 0.96 1 1.04 1.08 1.12 1.16 */
/* y-axis:  1.2 1.24 1.28 1.32 1.36 1.4 1.44 1.48 1.52 1.56 1.6 1.64 1.68 1.72 1.76 1.8 1.84 1.88 1.92 1.96 2 */
"YYYYYYYYYYYYYYYYYYYYYYYYYYYYYYYYYYYYYYYYYYYYYYYYYYYYYYYYYYYYYYYYYYYYYYYYYYYYYYYYYYYYYYYYYYYYYYYYYYYY",
"YYYYYYYYYYYYYYYYYYYYYYYYYYYYYYYYYYYYYYYYYYYYYYYYYYYYYYYYYYYYYYYYYYYYYYYYYYYYYYYYYYYYYYYYYYYYYYYYYYYY",
"YYYYYYYYYYYYYYYYYYYYYYYYYYYYYYYYYYYYYYYYYYYYYYYYYYYYYYYYYYYYYYYYYYYYYYYYYYYYYYYYYYYYYYYYYYYYYYYYYYYY",
"YYYYYYYYYYYYYYYYYYYYYYYYYYYYYYYYYYYYYYYYYYYYYYYYYYYYYYYYYYYYYYYYYYYYYYYYYYYYYYYYYYYYYYYYYYYYYYYYYYYY",
"YYYYYYYYYYYYYYYYYYYYYYYYYYYYYYYYYYYYYYYYYYYYYYYYYYYYYYYYYYYYYYYYYYYYYYYYYYYYYYYYYYYYYYYYYYYYYYYYYYYY",
"YYYYYYYYYYYYYYYYYYYYYYYYYYYYYYYYYYYYYYYYYYYYYYYYYYYYYYYYYYYYYYYYYYYYYYYYYYYYYYYYYYYYYYYYYYYYYYYYYYYY",
"YYYYYYYYYYYYYYYYYYYYYYYYYYYYYYYYYYYYYYYYYYYYYYYYYYYYYYYYYYYYYYYYYYYYYYYYYYYYYYYYYYYYYYYYYYYYYYYYYYYY",
"YYYYYYYYYYYYYYYYYYYYYYYYYYYYYYYYYYYYYYYYYYYYYYYYYYYYYYYYYYYYYYYYYYYYYYYYYYYYYYYYYYYYYYYYYYYYYYYYYYYY",
"YYYYYYYYYYYYYYYYYYYYYYYYYYYYYYYYYYYYYYYYYYYYYYYYYYYYYYYYYYYYYYYYYYYYYYYYYYYYYYYYYYYYYYYYYYYYYYYYYYYY",
"YYYYYYYYYYYYYYYYYYYYYYYYYYYYYYYYYYYYYYYYYYYYYYYYYYYYYYYYYYYYYYYYYYYYYYYYYYYYYYYYYYYYYYYYYYYYYYYYYYYY",
"YYYYYYYYYYYYYYYYYYYYYYYYYYYYYYYYYYYYYYYYYYYYYYYYYYYYYYYYYYYYYYYYYYYYYYYYYYYYYYYYYYYYYYYYYYYYYYYYYYYY",
"YYYYYYYYYYYYYYYYYYYYYYYYYYYYYYYYYYYYYYYYYYYYYYYYYYYYYYYYYYYYYYYYYYYYYYYYYYYYYYYYYYYYYYYYYYYYYYYYYYYY",
"YYYYYYYYYYYYYYYYYYYYYYYYYYYYYYYYYYYYYYYYYYYYYVYYYYYYYYYYYYYYYYYYYYYYYYYYYYYYYYYYYYYYYYYYYYYYYYYYYYYY",
"YYYYYYYYYYYYYYYYYYYYYYYYYYYYYYYYYYYYYYYYYYYYYVYYYYYYYYYYYYYYYYYYYYYYYYYYYYYYYYYYYYYYYYYYYYYYYYYYYYYY",
"YYYYYYYYYYYYYYYYYYYYYYYYYYYYYYYYYYYYYYYYYYYYYVYYYYYYYYYYYYYYYYYYYYYYYYYYYYYYYYYYYYYYYYYYYYYYYYYYYYYY",
"YYYYYYYYYYYYYYYYYYYYYYYYYYYYYYYYYYYYYYYYYVVYYYVYYYYYYYYYYYYYYYYYYYYYYYYYYYYYYYYYYYYYYYYYYYYYYYYYYYYY",
"YYYYYYYYYYYYYYYYYYYYYYYYYYYYYYYYYYYYYYYYYYOYRYYYYVYYYYYYYYYYYYYYYYYYYYYYYYYYYYYYYYYYYYYYYYYYYYYYYYYY",
"YYYYYYYYYYYYYYYYYYYYYYYYYYYYYYYYYYYYYYYYVYYYYYOYVVYYYYYYYYYYYYYYYYYYYYYYYYYYYYYYYYYYYYYYYYYYYYYYYYYY",
"YYYYYYYYYYYYYYYYYYYYYYYYYYYYYYYYYYYYYYYVYYRYYVRRVYOYYYYYYYYYYYYYYYYYYYYYYYYYYYYVYYYYYYYYYYYYYYYYYYYY",
"YYYYYYYYYYYYYYYYYYYYYYYYYYYYYYYYYYYYYYYYVVVRYVVVVVYVYVYYYYYYYYYYYYYYYYYYYYYYYYYYYYYYYYYYYYYYYYYYYYYY",
"YYYYYYYYYYYYYYYYYYYYYYYYYYYYYYYYYVYYYYVVRMLYOYYVVRYYYRVYYYYYYYYYYYYYYYYYYYYYYYYVYYYYYYYYYYYYYYYYYYYY",
"YYYYYYYYYYYYYYYYYYYYYYYYYYYYYYYYYYYYVYYRVYRLRLVRRRVRYYYYYYYYYYYYYYYYYYYYYVYYYYYYYYYYYYYYYYYYYYYYYYYY",
"YYYYYYYYYYYYYYYYYYYYYYYYYYYYYYYYYYYYYYYOROOMMRORRYVVYVVVVYYYYYYYYYYYYYYYYYYVRYVYYYYYYYYYYYYYYYYYYYYY",
"YYYYYYYYYYYYYYYYYYYYYYYYYYYYYYYYYYYYYRYKOJLOROYRYYYVOYYVYYYYYYYYYYYYYYYYYVRYVRORVYVYYYYYYYYYYYYYYYYY",
"YYYYYYYYYYYYYYYYYYYYYYYYYYYYYYYYYVYVYRRVLMJMLHOMRVVOYRYVYYYYYYYYYYYYYYYYYYVYROYVYOYVYYYYYYYYYYYYYYYY",
"YYYYYYYYYYYYYYYYYYYYYYYYYYYYYYYYVYYYVVVKJKLKHLJLOYLMVVVVYYYYYYYYYYYYYVYVYOORVRORYYVYYYYYYYYYYYYYYYYY",
"YYYYYYYYYYYYYYYYYYYYYYYYYYYYYYYYRYVRROOKKOIOGMRKOKMIRVVYYVYYYYYYYYYYYVYYYYYOVRKLVYYVYYYYYYYYYYYYYYYY",
"YYYYYYYYYYYYYYYYYYYYYYYYYYYYYYYYVYYYVOOLOJLMLHRVROJMRYYYYYYYYYYYYYYYYYYYYYVOYLVRVMYYYYYYYYYYYYYYYYYY",
"YYYYYYYYYYYYYYYYYYYYYYYYYYYYYYYYYYYVVLOOOVKGRLMLLMJRVVOYYYYYYYYYYYYYYYYVRVYMVLROYRYYYYYYYYYYYYYYYYYY",
"YYYYYYYYYYYYYYYYYYYYYYYYYYYYYYYYYVOYVORRKLJOKJILMMOLVRVVRYYYYYYYYYYYYYYRYRMMLROOOVYYYYYYYYYYYYYYYYYY",
"YYYYYYYYYYYYYYYYYYYYYYYYYYYYYYYYYRRYRMRRKMVIKJMIOVMLYMYOYYYYYYYYYYYYYYYYVOVJJHIOYOYVYYYYYYYYYYYYYYYY",
"YYYYYYYYYYYYYYYYYYYYYYYYYYYYYYYYVYRYVMOLRLVMMOIJGKOOOYLVRYYYYYVYYYYYVYYVRLKMOMKJRYVYYYYYYYYYYYYYYYYY",
"YYYYYYYYYYYYYYYYYYYYYYYYYYYYYYYYVYRVORYOVRROJIYKVLROOOVYYYYYVYYYYYYYYYRRVOLLOHJMRROYYYYYYYYYYYYYYYYY",
"YYYYYYYYYYYYYYYYYYYYYYYYYYYYYYYYYYVMVMVVYOVOKOMMGLVMMOYMYVVYYYYVYYYYVVVMOLIILFIROYYYYYYYYYYYYYYYYYYY",
"YYYYYYYYYYYYYYYYYYYYYYYYYYYYYYYYYYVYVYYVOOYYKIJKGKKKHOYVYYRYYYYVYYYYRYOVRIGKLJOIOLVYYYYYYYYYYYYYYYYY",
"YYYYYYYYYYYYYYYYYYYYYYYYYYYYYYYYYYRYVVYVYYRVLJOJKLMJOLVRVYYYYYYYYYYYVVOVLMLGGHGLMLYVVYYYYYYYYYYYYYYY",
"YYYYYYYYYYYYYYYYYYYYYYYYYYYYYYYVYVVRVYYLYYVVRRKJGKJHOMMVRYVVYYYVVVVYYYRMKLJDCIGIRRYOYYYYYYYYYYYYYYYY",
"YYYYYYYYYYYYYYYYYYYYYYYYYYYYYYYYYYYYYVYVYVVOKKRLGGJLGMVOYLYYRYRVRYVVVYOVKKJHEGEKYOOYYVYYYYYYYYYYYYYY",
"YYYYYYYYYYYYYYYYYYYYYYYYYYYYYYYVYVYYYVYYVVVRMIJLKJLLRKLOVYVRYYYVOYRYVVRMMHFCFGOKRMVYYYYYYYYYYYYYYYYY",
"YYYYYYYYYYYYYYYYYYYYYYYYYYYYYYYYYVVYVYVRVRRMOLOKIGMGOMORVOYRVRYMVVYOOVKMKKHGMHLMJOVVYYYYYYYYYYYYYYYY",
"YYYYYYYYYYYYYYYYYYYYYYYYYYYYYYYYYYVYVYYYRYROYVLMRRMKYRRVROMYRORLVVMOOROOOHHFHJGIVVOMYYYYYYYYYYYYYYYY",
"YYYYYYYYYYYYYYYYYYYYYYYYYYYYYYYYYVYYYYYYRVRVMYLOLIVIYOMMYRRVRRORMOOROVOMJLGGFJGKVVOYYYYYYYYYYYYYYYYY",
"YYYYYYYYYYYYYYYYYYYYYYYYYYYYYYYYYYVVYYYYYVYROOLOMLJMRMRLRLOOMORMVOVJVVMOIKFIKHLGLLYYYYYYYYYYYYYYYYYY",
"YYYYYYYYYYYYYYYYYYYYYYYYYYYYYYYYYYYVYRYROYRRROOLVMOMMMRVVVVOOOLOKOLIMMOMIIJHEGKMMKRYYYYYYYYYYYYYYYYY",
"YYYYYYYYYYYYYYYYYYYYYYYYYYYYYYYYYYYYYVYVYVVYRYRMVMOVOVRRRMLVORHMLMLGILKMGIKMJILJKLYRYYYYYYYYYYYYYYYY",
"YYYYYYYYYYYYYYYYYYYYYYYYYYYYYYYYYYYYYVRRYROVMMYYMVKRYYVRMKMOMLRKJHJIIGJJGEFGIIKJYVYVYYYYYYYYYYYYYYYY",
"YYYYYYYYYYYYYYYYYYYYYYYYYYYYYYYYYYYVYOYRRORYRVOVOVOVLRMOOVVOLMRMLFMIILFGKGDGCGJLOOYYYYYYYYYYYYYYYYYY",
"YYYYYYYYYYYYYYYYYYYYYYYYYYYYYYYYYYVVVVROROMRVMVYYRYVMOVLVVORKIJFJDDJJGIIGGCEMLOLOROVYYYYYYYYYYYYYYYY",
"YYYYYYYYYYYYYYYYYYYYYYYYYYYYYYYYYYYYVORRKVVMYVYYMYVVRRRRRVMROJGMCIGEFHGGJKGDFGMORRVYYVYYYYYYYYYYYYYY",
"YYYYYYYYYYYYYYYYYYYYYYYYYYYYYYYYYYYOOOVLRIVOMMRYVYYYYLGOKMKKKGKJGGGGIIIGEGGJLLMRRVRYYYYYYYYYYYYYYYYY",
"YYYYYYYYYYYYYYYYYYYYYYYYYYYYYYYYYYRORROLHMORLRRVVYORRORKMLKLLFJGDICGDIGCGFELGKLRVVYYYYYYYYYYYYYYYYYY",
"YYYYYYYYYYYYYYYYYYYYYYYYYYYYYYYYYVYRRRKJIOILOOMLYVVMOMMJKVVGOKMKFAEFCDDAEIIIJMRRYYYVYYYYYYYYYYYYYYYY",
"YYYYYYYYYYYYYYYYYYYYYYYYYYYYYYYYYVVYJMIRMKKVOMVMVVLYHJGLORKLLFFCGGFEFDBCDKLILLVVYYYYYYYYYYYYYYYYYYYY",
"YYYYYYYYYYYYYYYYYYYYYYYYYYYYYVYYVYRGKIKJFLMMRKOROOOJIOHHJYMIKJKFGEBECCACBJFGRRRYYOYYYYYYYYYYYYYYYYYY",
"YYYYYYYYYYYYYYYYYYYYYYYYYYYYYYYYVYORIOKFFOMOIOOJVJOMLKIGLJIGILGIEEGBBFABDEHJOVRVYYYYYYYYYYYYYYYYYYYY",
"YYYYYYYYYYYYYYYYYYYYYYYYYYYYYYYYRRLLOHJGHFJLHVLOILKFGHDGJMILJDEEAEABEFEBGGHHOMYVYYYYYYYYYYYYYYYYYYYY",
"YYYYYYYYYYYYYYYYYYYYYYYYYYYYYYYYVRRKVGHGHLHJJRJIKKMEKHFIIKILJGDFFCABACCJGFGOOYYYYYYYYYYYYYYYYYYYYYYY",
"YYYYYYYYYYYYYYYYYYYYYYYYYYYYYYYVMRVLJKGHHIJLLMOJOJHCEHFFILFVMEIGFCBDCCDEGGIRMOVYYYYYYYYYYYYYYYYYYYYY",
"YYYYYYYYYYYYYYYYYYYYYYYYYYYYYYYYVYOOKFGGILMLLLLILHKGKHEHJOROLGKIDEDCBBBGHLGRORYYYYYYYYYYYYYYYYYYYYYY",
"YYYYYYYYYYYYYYYYYYYYYYYYYYYYYYYVVYRLKLLHEGJKRMKVOMKEFKGIJMRMVGMGCCBECFEGFKIOOVYYYYYYYYYYYYYYYYYYYYYY",
"YYYYYYYYYYYYYYYYYYYYYYYYYYYYYYVYVORRRDKJLIOHMMHVLHHHIJMJMRHOILLHCGDDBEFFKLKIMRYYYYYYYYYYYYYYYYYYYYYY",
"YYYYYYYYYYYYYYYYYYYYYYYYYYYYYYVVRVMILFJFHJLROOLMMGJGRRIKORROLJMFGGAGDEIHGJMLOMVVYYYYYYYYYYYYYYYYYYYY",
"YYYYYYYYYYYYYYYYYYYYYYYYYYYYYYYVOMLLMGLGIJLOORRMJIKGIJJOVMRRRLRGDFDOHHHKOLVRMVVYYYYYYYYYYYYYYYYYYYYY",
"YYYYYYYYYYYYYYYYYYYYYYYYYYYYYYYYYYVLOHJHKLOROMJJOVRMYLOLOOVROKIKJGFFHIKRKOOVMOYYYYYYYYYYYYYYYYYYYYYY",
"YYYYYYYYYYYYYYYYYYYYYYYYYYYYYYYVORLHMIMLVOOOROYVLJOLVRRORVRMOROMGJHGLGJOKLMRKRYYYYYYYYYYYYYYYYYYYYYY",
"YYYYYYYYYYYYYYYYYYYYYYYYYYYYYYVYVRYMOMKMROVYRRVYMORLYVRRVRRRORYHJKFHGKJKHMORRVYRYYYYYYYYYYYYYYYYYYYY",
"YYYYYYYYYYYYYYYYYYYYYYYYYYYYYVVVYYRJVJLRRYMRVYVORYVRVYRYYOORYORRMLLMJGKRIMRLOVYYYYYYYYYYYYYYYYYYYYYY",
"YYYYYYYYYYYYYYYYYYYYYYYYYYYYYYYYVVLVKIOLMORRYVVVVOVYYRRYVYRRVVRLMKVRMOKOMIRVRYYYYYYYYYYYYYYYYYYYYYYY",
"YYYYYYYYYYYYYYYYYYYYYYYYYYYVYYYVYYRRVOYROVVYOVRYYRYYVYYYYRVRRVMMVMILRYRKKMROYVYYYYYYYYYYYYYYYYYYYYYY",
"YYYYYYYYYYYYYYYYYYYYYYYYYYYYYYYYYVVVYVYVYRVYRVYVVRVYYVYYYYYRVOVYOVLVVVVIOMYVYVYYYYYYYYYYYYYYYYYYYYYY",
"YYYYYYYYYYYYYYYYYYYYYYYYYYYYYYYYYRYYYMVRVVRLVRYVYRYYYVVYYYOVRYYOROORVVYOJVVYYYYYYYYYYYYYYYYYYYYYYYYY",
"YYYYYYYYYYYYYYYYYYYYYYYYYYYYYYYYYVVVRRYYVRYVYVVYYRRYVYVYVVYVYYVVOVVVYYRYVVVYYYYYYYYYYYYYYYYYYYYYYYYY",
"YYYYYYYYYYYYYYYYYYYYYYYYYYYYYYYYYYRYVYYYVYVYVYVVYVYYYYYYYYVVYYVMYYVYVYYYMVYVVYYYYYYYYYYYYYYYYYYYYYYY",
"YYYYYYYYYYYYYYYYYYYYYYYYYYYYYYYYYYVYVVYYYYOVYYYYYYYYYYRYVYYYRYVYVYYYYVRYYVVYYYYYYYYYYYYYYYYYYYYYYYYY",
"YYYYYYYYYYYYYYYYYYYYYYYYYYYYYYYYYYYYYYYYYYVYYVYYYYYVYYYVYYVYYYYVRYRVYYVYYYVYYYYYYYYYYYYYYYYYYYYYYYYY",
"YYYYYYYYYYYYYYYYYYYYYYYYYYYYYYYYYYYYYYYVVVYVYYYVYYYYYYYYYVYVYYYYYYYYVYYYYYYYYYYYYYYYYYYYYYYYYYYYYYYY",
"YYYYYYYYYYYYYYYYYYYYYYYYYYYYYYYYYYYYYYYYYRYYYYYYYYYYYYYYVYYYYYYYVYYYYYYYYYYYYYYYYYYYYYYYYYYYYYYYYYYY",
"YYYYYYYYYYYYYYYYYYYYYYYYYYYYYYYYYYYYYYYYYYYYYYYYYYYYYYYYVYYYYYYYYYYYYYYYYYYYYYYYYYYYYYYYYYYYYYYYYYYY",
"YYYYYYYYYYYYYYYYYYYYYYYYYYYYYYYYYYYYYYYYYYYYYYYYYYYYYYYYYYYYYYYYYYYYYYYYYYYYYYYYYYYYYYYYYYYYYYYYYYYY",
"YYYYYYYYYYYYYYYYYYYYYYYYYYYYYYYYYYYYYYYYYYYYYYYYYYYYYYYYYYYYYYYYYYYYYYYYYYYYYYYYYYYYYYYYYYYYYYYYYYYY",
"YYYYYYYYYYYYYYYYYYYYYYYYYYYYYYYYYYYYYYYYYYYYYYYYYYYYYYYYYYYYYYYYYYYYYYYYYYYYYYYYYYYYYYYYYYYYYYYYYYYY",
"YYYYYYYYYYYYYYYYYYYYYYYYYYYYYYYYYYYYYYYYYYYYYYYYYYYYYYYYYYYYYYYYYYYYYYYYYYYYYYYYYYYYYYYYYYYYYYYYYYYY",
"YYYYYYYYYYYYYYYYYYYYYYYYYYYYYYYYYYYYYYYYYYYYYYYYYYYYYYYYYYYYYYYYYYYYYYYYYYYYYYYYYYYYYYYYYYYYYYYYYYYY",
"YYYYYYYYYYYYYYYYYYYYYYYYYYYYYYYYYYYYYYYYYYYYYYYYYYYYYYYYYYYYYYYYYYYYYYYYYYYYYYYYYYYYYYYYYYYYYYYYYYYY",
"YYYYYYYYYYYYYYYYYYYYYYYYYYYYYYYYYYYYYYYYYYYYYYYYYYYYYYYYYYYYYYYYYYYYYYYYYYYYYYYYYYYYYYYYYYYYYYYYYYYY",
"YYYYYYYYYYYYYYYYYYYYYYYYYYYYYYYYYYYYYYYYYYYYYYYYYYYYYYYYYYYYYYYYYYYYYYYYYYYYYYYYYYYYYYYYYYYYYYYYYYYY",
"YYYYYYYYYYYYYYYYYYYYYYYYYYYYYYYYYYYYYYYYYYYYYYYYYYYYYYYYYYYYYYYYYYYYYYYYYYYYYYYYYYYYYYYYYYYYYYYYYYYY",
"YYYYYYYYYYYYYYYYYYYYYYYYYYYYYYYYYYYYYYYYYYYYYYYYYYYYYYYYYYYYYYYYYYYYYYYYYYYYYYYYYYYYYYYYYYYYYYYYYYYY",
"YYYYYYYYYYYYYYYYYYYYYYYYYYYYYYYYYYYYYYYYYYYYYYYYYYYYYYYYYYYYYYYYYYYYYYYYYYYYYYYYYYYYYYYYYYYYYYYYYYYY",
"YYYYYYYYYYYYYYYYYYYYYYYYYYYYYYYYYYYYYYYYYYYYYYYYYYYYYYYYYYYYYYYYYYYYYYYYYYYYYYYYYYYYYYYYYYYYYYYYYYYY",
"YYYYYYYYYYYYYYYYYYYYYYYYYYYYYYYYYYYYYYYYYYYYYYYYYYYYYYYYYYYYYYYYYYYYYYYYYYYYYYYYYYYYYYYYYYYYYYYYYYYY",
"YYYYYYYYYYYYYYYYYYYYYYYYYYYYYYYYYYYYYYYYYYYYYYYYYYYYYYYYYYYYYYYYYYYYYYYYYYYYYYYYYYYYYYYYYYYYYYYYYYYY",
"YYYYYYYYYYYYYYYYYYYYYYYYYYYYYYYYYYYYYYYYYYYYYYYYYYYYYYYYYYYYYYYYYYYYYYYYYYYYYYYYYYYYYYYYYYYYYYYYYYYY",
"YYYYYYYYYYYYYYYYYYYYYYYYYYYYYYYYYYYYYYYYYYYYYYYYYYYYYYYYYYYYYYYYYYYYYYYYYYYYYYYYYYYYYYYYYYYYYYYYYYYY",
"YYYYYYYYYYYYYYYYYYYYYYYYYYYYYYYYYYYYYYYYYYYYYYYYYYYYYYYYYYYYYYYYYYYYYYYYYYYYYYYYYYYYYYYYYYYYYYYYYYYY",
"YYYYYYYYYYYYYYYYYYYYYYYYYYYYYYYYYYYYYYYYYYYYYYYYYYYYYYYYYYYYYYYYYYYYYYYYYYYYYYYYYYYYYYYYYYYYYYYYYYYY",
"YYYYYYYYYYYYYYYYYYYYYYYYYYYYYYYYYYYYYYYYYYYYYYYYYYYYYYYYYYYYYYYYYYYYYYYYYYYYYYYYYYYYYYYYYYYYYYYYYYYY",
"YYYYYYYYYYYYYYYYYYYYYYYYYYYYYYYYYYYYYYYYYYYYYYYYYYYYYYYYYYYYYYYYYYYYYYYYYYYYYYYYYYYYYYYYYYYYYYYYYYYY",
"YYYYYYYYYYYYYYYYYYYYYYYYYYYYYYYYYYYYYYYYYYYYYYYYYYYYYYYYYYYYYYYYYYYYYYYYYYYYYYYYYYYYYYYYYYYYYYYYYYYY",
"YYYYYYYYYYYYYYYYYYYYYYYYYYYYYYYYYYYYYYYYYYYYYYYYYYYYYYYYYYYYYYYYYYYYYYYYYYYYYYYYYYYYYYYYYYYYYYYYYYYY"
