# Supplementary material for: Discovery of novel RARα agonists using pharmacophore-based virtual screening, molecular docking, and molecular dynamics simulation studies
Source: PLoS One. 2023 Aug 24;18(8):e0289046. doi: 10.1371/journal.pone.0289046 (PMC10449137; doi:10.1371/journal.pone.0289046)
Supplement: S1 File — (ZIP) [file pone.0289046.s003.zip › Supplementary/Compound 1/MD/PCA/PCA.dat]

#Frame      Mode1    Mode2
       1  -11.666   -0.338
       2   -8.361    0.506
       3  -10.765   -1.075
       4   -9.346    0.327
       5   -8.901    1.284
       6   -9.199   -1.483
       7   -9.958   -0.359
       8  -10.787   -0.623
       9   -9.049    0.866
      10   -7.509    2.790
      11   -8.629    1.228
      12  -10.787   -0.967
      13   -9.721   -2.585
      14   -9.942   -1.750
      15   -9.874   -2.067
      16  -10.257   -2.189
      17  -12.166   -1.604
      18   -9.554   -1.208
      19  -11.255   -2.062
      20  -10.375   -1.482
      21   -9.887   -0.609
      22   -9.602   -2.833
      23  -10.848   -2.091
      24   -9.239   -2.726
      25   -9.020   -3.587
      26  -11.951   -2.004
      27  -10.082   -0.648
      28   -9.543   -4.033
      29   -8.916   -4.002
      30   -8.714   -4.420
      31  -10.417   -3.728
      32   -9.954   -2.811
      33   -9.305   -2.101
      34   -9.081   -3.189
      35   -9.670   -3.764
      36  -11.077   -3.544
      37  -10.914   -2.941
      38  -11.142   -3.743
      39  -10.264   -4.913
      40  -11.746   -5.671
      41  -12.553   -1.150
      42   -9.510   -2.478
      43   -7.443   -1.833
      44   -9.774   -2.931
      45   -9.031   -0.904
      46   -8.817   -1.220
      47   -9.835   -3.161
      48  -10.325   -3.996
      49  -10.665   -2.914
      50   -9.681   -3.791
      51   -9.818   -2.351
      52   -8.958   -3.734
      53  -10.025   -3.011
      54   -7.815   -2.331
      55   -8.772   -3.640
      56   -6.517   -1.087
      57   -7.325   -0.868
      58   -6.800   -3.427
      59   -7.372   -4.197
      60   -8.879   -5.141
      61   -9.331   -5.377
      62   -9.015   -6.862
      63   -9.029   -5.866
      64   -8.146   -6.820
      65  -11.071   -8.656
      66   -8.856   -7.060
      67   -9.746   -7.208
      68   -9.022   -7.148
      69   -9.416  -10.188
      70   -9.332  -10.517
      71  -12.841   -9.587
      72   -9.675   -8.169
      73   -9.261   -8.526
      74  -11.106   -8.016
      75   -9.622   -5.571
      76   -9.388   -4.471
      77  -10.176   -7.412
      78   -8.859   -5.395
      79   -8.885   -4.017
      80  -10.608   -6.804
      81  -12.378   -7.148
      82  -10.586   -3.461
      83   -8.191   -4.305
      84   -9.052   -5.156
      85   -9.149   -6.084
      86   -8.844   -6.626
      87  -10.852   -5.506
      88   -8.768   -4.879
      89   -8.626   -4.902
      90   -9.683   -6.586
      91  -10.198   -4.891
      92   -7.645   -4.157
      93   -8.293   -5.220
      94   -9.552   -3.811
      95   -7.320   -3.527
      96   -7.783   -2.181
      97   -6.444   -2.976
      98   -6.915   -4.565
      99   -7.014   -3.608
     100   -6.001   -2.592
     101   -6.261   -1.384
     102   -7.040   -4.882
     103   -8.016   -5.768
     104   -8.620   -5.017
     105  -11.815   -6.297
     106  -10.136   -6.939
     107   -8.186   -4.898
     108  -10.753   -4.176
     109  -11.785   -5.480
     110  -11.029   -6.452
     111  -12.524   -4.737
     112  -11.528   -4.987
     113  -11.034   -7.185
     114   -9.171   -3.942
     115  -11.065   -4.420
     116  -10.956   -5.287
     117   -9.724   -5.186
     118  -11.160   -6.912
     119  -12.881   -7.133
     120  -11.567   -6.044
     121  -11.091   -6.159
     122   -9.687   -4.911
     123   -9.658   -7.176
     124   -7.698   -6.353
     125   -8.834   -6.646
     126   -9.698  -10.125
     127   -9.675   -8.849
     128  -10.355   -7.180
     129  -10.972   -7.158
     130  -11.850   -6.860
     131  -12.641   -7.765
     132  -11.261   -7.846
     133   -9.112   -7.846
     134  -11.286   -8.211
     135  -11.529   -8.395
     136  -11.852   -9.204
     137  -12.582   -8.591
     138  -10.305   -7.908
     139  -11.206   -5.848
     140  -13.216   -8.078
     141  -12.310   -4.975
     142  -12.413   -4.353
     143  -12.206   -5.297
     144  -12.750   -5.877
     145  -10.597   -3.437
     146  -10.418   -4.144
     147  -10.714   -4.637
     148  -10.787   -3.417
     149  -10.101   -2.759
     150  -13.037   -5.980
     151  -10.847   -6.786
     152  -11.439   -7.083
     153  -12.591   -7.384
     154  -11.295   -7.425
     155  -10.562   -5.185
     156  -10.228   -5.422
     157  -10.906   -6.721
     158  -12.130   -4.238
     159  -12.681   -4.763
     160  -12.524   -5.397
     161  -13.133   -6.380
     162  -10.913   -5.255
     163  -12.225   -6.026
     164  -11.239   -6.422
     165   -9.564   -4.605
     166  -10.596   -6.019
     167  -10.955   -3.774
     168   -9.299   -5.627
     169  -10.122   -5.043
     170  -11.320   -5.451
     171   -8.045   -5.846
     172   -7.797   -5.416
     173   -8.708   -6.556
     174   -8.720   -6.901
     175  -10.607   -6.969
     176  -10.263   -5.987
     177   -9.196   -4.128
     178  -11.533   -4.829
     179  -12.745   -5.028
     180  -12.670   -4.818
     181  -12.471   -5.008
     182  -12.461   -5.635
     183  -12.292   -6.504
     184  -13.803   -6.909
     185  -12.303   -6.779
     186  -13.035   -9.085
     187  -12.758   -9.163
     188  -10.373   -6.769
     189  -13.194   -8.412
     190   -9.780   -6.928
     191   -9.813   -4.235
     192  -10.965   -4.971
     193  -10.066   -3.776
     194   -9.656   -5.396
     195   -8.521   -4.849
     196   -9.444   -4.344
     197   -9.313   -2.272
     198  -11.709   -3.565
     199  -10.055   -2.933
     200  -10.218   -3.186
     201  -10.160   -3.509
     202  -12.117   -3.987
     203  -12.738   -4.916
     204  -12.987   -5.385
     205  -13.470   -4.890
     206  -11.369   -5.146
     207  -11.175   -4.152
     208  -13.303   -4.865
     209  -12.891   -5.625
     210  -12.667   -6.417
     211  -12.629   -5.721
     212  -12.131   -5.414
     213  -14.049   -4.973
     214   -9.572   -5.448
     215  -10.566   -6.007
     216  -11.778   -6.166
     217   -9.367   -3.180
     218   -9.296   -3.552
     219  -11.025   -5.125
     220  -12.165   -6.202
     221  -11.632   -5.798
     222  -12.262   -5.816
     223  -11.286   -5.021
     224  -11.470   -4.394
     225  -11.054   -5.334
     226  -10.930   -6.027
     227  -11.132   -4.701
     228   -9.827   -5.965
     229  -11.534   -6.351
     230  -10.671   -6.655
     231  -11.475   -7.141
     232  -13.043   -7.492
     233  -10.831   -8.245
     234  -13.263   -8.083
     235  -12.693   -7.079
     236  -11.776   -7.061
     237  -11.920   -6.969
     238  -11.125   -5.579
     239  -12.530   -2.799
     240  -13.599   -4.735
     241  -11.440   -3.092
     242  -11.099   -3.270
     243  -11.038   -1.991
     244  -12.136   -2.807
     245  -11.145   -3.248
     246  -10.484   -5.713
     247  -10.879   -6.040
     248  -10.380   -2.983
     249  -10.707   -4.439
     250  -10.196   -3.944
     251  -10.644   -3.053
     252  -10.733   -2.503
     253   -9.494   -4.748
     254   -9.636   -3.890
     255  -10.873   -4.621
     256  -11.957   -5.204
     257  -11.671   -4.789
     258  -12.124   -4.655
     259  -11.339   -5.626
     260  -10.270   -7.183
     261  -10.157   -5.251
     262   -9.721   -5.370
     263   -7.890   -4.564
     264   -9.405   -4.886
     265   -9.583   -4.923
     266   -8.696   -3.110
     267   -9.068   -2.126
     268   -8.546   -2.150
     269   -9.685   -3.682
     270  -10.487   -5.315
     271  -10.740   -4.031
     272  -11.012   -6.103
     273  -10.349   -6.689
     274  -10.098   -4.545
     275  -11.619   -5.001
     276  -10.105   -4.803
     277  -10.591   -5.224
     278  -11.662   -3.004
     279  -12.022   -5.736
     280  -12.504   -5.876
     281  -12.629   -4.166
     282  -11.353   -4.086
     283   -9.922   -2.465
     284  -11.782   -2.621
     285  -12.922   -3.829
     286  -11.066   -3.511
     287  -11.507   -4.358
     288  -11.243   -3.007
     289  -10.543   -4.470
     290  -11.114   -5.855
     291   -9.883   -6.903
     292  -10.671   -6.600
     293  -10.117   -4.411
     294   -9.487   -6.242
     295   -8.989   -8.158
     296   -8.393   -4.338
     297   -9.887   -6.865
     298   -9.494   -6.020
     299   -9.350   -5.373
     300  -10.602   -4.078
     301   -9.348   -4.705
     302   -8.931   -5.262
     303   -8.498   -5.715
     304  -11.113   -7.200
     305  -10.402   -5.900
     306  -11.261   -6.518
     307  -10.500   -6.384
     308  -10.647   -6.914
     309  -10.338   -5.791
     310  -11.153   -4.810
     311  -11.320   -4.040
     312  -11.094   -3.745
     313  -10.060   -4.980
     314  -10.421   -5.489
     315   -9.058   -7.119
     316  -10.539   -4.632
     317   -7.943   -4.630
     318   -7.997   -4.430
     319   -7.696   -2.464
     320   -8.842   -1.862
     321  -11.312   -4.497
     322   -9.343   -3.119
     323  -11.310   -4.108
     324   -9.148   -3.728
     325   -8.576   -2.776
     326   -9.419   -3.825
     327  -10.465   -5.344
     328  -10.242   -5.917
     329   -8.090   -6.985
     330   -9.045   -7.987
     331   -7.610   -7.533
     332   -9.891   -8.682
     333   -8.254   -6.703
     334   -7.270   -7.902
     335   -8.710   -6.534
     336   -6.716   -5.571
     337   -7.401   -7.477
     338   -8.016   -8.140
     339   -7.100   -8.398
     340   -6.616   -7.600
     341   -6.943   -7.595
     342   -7.591   -7.693
     343   -6.420  -10.062
     344   -8.100   -8.057
     345   -8.960   -8.300
     346   -8.779   -9.225
     347   -7.000   -8.564
     348   -8.074   -9.471
     349   -8.340  -10.121
     350   -9.420  -10.519
     351   -8.863   -9.865
     352   -8.767   -9.487
     353   -8.487   -8.181
     354  -10.188   -7.445
     355  -11.359   -7.183
     356  -10.146  -10.420
     357   -8.854   -8.982
     358   -8.994   -7.904
     359   -8.174   -8.212
     360  -11.186   -9.317
     361   -9.097   -7.536
     362   -8.373   -8.778
     363   -8.704   -9.356
     364   -7.902   -6.613
     365   -7.918   -7.355
     366   -7.943   -6.165
     367   -9.384   -8.554
     368   -9.983   -7.383
     369  -10.226   -7.153
     370  -11.701   -8.435
     371  -11.795   -6.933
     372  -10.983   -5.617
     373  -11.233   -8.463
     374  -10.324   -8.272
     375  -11.844   -7.190
     376  -10.534   -6.127
     377  -11.484   -7.487
     378  -11.758   -7.368
     379  -12.495   -7.215
     380  -12.257   -7.561
     381  -10.849   -6.665
     382  -10.452   -5.307
     383  -11.428   -8.034
     384  -12.328   -7.868
     385  -12.070   -8.585
     386  -11.681   -8.969
     387  -11.227   -7.177
     388  -10.552   -6.100
     389  -12.362   -6.588
     390  -11.052   -6.356
     391  -10.970   -5.518
     392  -13.146   -7.922
     393  -12.025   -6.585
     394   -9.999   -3.587
     395   -9.528   -6.349
     396  -12.046   -4.536
     397  -12.558   -6.983
     398  -11.370   -6.477
     399  -12.370   -5.341
     400  -12.642   -6.846
     401  -13.938   -6.292
     402  -12.991   -5.839
     403  -14.202   -4.966
     404  -14.744   -6.322
     405  -15.524   -6.705
     406  -16.232   -7.343
     407  -13.329   -7.144
     408  -11.197   -5.565
     409  -11.683   -4.905
     410  -10.516   -5.307
     411   -9.688   -5.100
     412  -11.123   -5.171
     413  -12.638   -5.200
     414  -13.317   -5.136
     415  -13.778   -5.719
     416  -12.504   -5.983
     417  -12.323   -3.692
     418  -10.378   -4.399
     419   -9.882   -2.480
     420  -10.905   -2.524
     421  -10.868   -1.401
     422  -11.675   -4.771
     423   -9.982   -3.671
     424   -9.837   -4.545
     425   -9.115   -5.096
     426  -10.150   -4.770
     427  -11.026   -1.919
     428  -11.363   -4.839
     429  -10.327   -3.520
     430  -10.056   -3.733
     431  -10.430   -4.849
     432  -11.886   -5.509
     433  -12.441   -6.674
     434  -12.529   -6.246
     435  -10.315   -4.999
     436  -11.530   -4.489
     437  -11.996   -4.430
     438  -13.498   -4.393
     439  -13.196   -4.923
     440  -12.748   -3.599
     441  -11.347   -5.327
     442  -12.127   -6.676
     443  -12.321   -5.734
     444  -11.718   -6.569
     445  -12.078   -5.724
     446  -11.314   -3.743
     447  -11.658   -3.781
     448   -9.999   -2.050
     449   -9.255   -2.820
     450   -9.265   -3.665
     451   -9.019   -2.216
     452   -9.421   -1.372
     453  -11.580   -3.084
     454  -10.424   -2.933
     455  -10.762   -3.535
     456  -11.023   -3.519
     457   -9.365   -4.026
     458  -10.609   -5.811
     459  -11.750   -3.736
     460  -11.777   -4.724
     461   -9.769   -3.493
     462  -12.179   -4.949
     463  -11.262   -4.589
     464  -10.431   -4.849
     465   -9.445   -5.361
     466  -10.612   -4.818
     467  -11.162   -2.644
     468  -10.352   -4.236
     469  -11.493   -3.549
     470  -10.721   -5.493
     471  -11.977   -6.237
     472   -9.655   -6.221
     473  -12.146   -5.747
     474  -11.099   -6.793
     475  -11.381   -6.868
     476  -11.475   -5.608
     477  -11.201   -4.545
     478  -10.559   -6.397
     479  -10.394   -4.224
     480  -11.755   -7.048
     481  -10.955   -5.346
     482  -11.834   -4.723
     483   -9.903   -4.912
     484  -10.430   -4.763
     485  -10.222   -2.587
     486   -8.759   -3.324
     487  -11.599   -4.040
     488  -10.592   -2.159
     489  -12.720   -4.542
     490  -11.777   -4.196
     491  -13.497   -5.718
     492  -12.662   -4.783
     493  -12.641   -7.103
     494  -14.537   -6.552
     495  -14.218   -7.526
     496  -14.118   -6.701
     497  -13.329   -5.712
     498  -13.244   -4.367
     499  -13.706   -5.888
     500  -12.550   -2.378
     501  -14.337   -4.510
     502  -11.589   -1.344
     503  -12.059   -1.494
     504  -12.514   -2.084
     505  -11.774   -1.576
     506  -10.277   -1.566
     507  -11.141   -4.369
     508  -10.225   -3.629
     509  -10.835   -2.665
     510  -13.104   -2.623
     511  -11.150   -2.779
     512  -12.673   -2.142
     513  -12.251   -0.316
     514  -14.023   -2.930
     515  -12.224   -1.211
     516  -12.408    1.390
     517  -11.740   -1.069
     518  -13.423   -2.226
     519  -13.157   -2.345
     520  -13.670   -1.282
     521  -13.045   -1.598
     522  -12.595   -1.860
     523  -13.806   -2.858
     524  -12.030   -3.236
     525  -13.507   -2.580
     526  -12.702   -2.867
     527  -12.934   -1.512
     528  -11.814   -0.931
     529  -10.790   -0.473
     530  -10.921   -1.472
     531  -10.458   -1.857
     532  -11.371   -1.051
     533  -10.384   -0.440
     534   -9.925    0.560
     535   -9.257    0.045
     536  -10.514   -2.360
     537  -11.666   -2.970
     538  -10.543   -4.995
     539  -10.674   -3.519
     540  -11.173   -4.661
     541   -9.850   -4.453
     542  -10.360   -4.275
     543  -11.547   -4.074
     544   -9.684   -3.613
     545  -10.048   -3.663
     546  -11.597   -3.800
     547   -9.799   -2.585
     548  -10.010   -5.556
     549  -10.320   -4.142
     550  -11.465   -2.442
     551   -9.611   -1.897
     552  -12.103   -3.195
     553  -10.097   -3.176
     554   -9.596   -1.752
     555   -7.893   -2.610
     556   -8.279   -2.950
     557   -9.987   -4.071
     558  -11.845   -3.104
     559  -11.279   -3.809
     560  -10.094   -4.685
     561   -9.475   -5.366
     562   -8.170   -4.236
     563   -9.907   -4.600
     564   -9.525   -3.538
     565   -8.073   -1.352
     566   -8.866   -0.405
     567   -9.292   -0.357
     568   -8.316   -2.829
     569   -6.038   -0.422
     570   -6.320   -0.916
     571   -7.201   -1.357
     572   -8.481   -2.460
     573   -7.672   -1.848
     574   -6.743   -1.286
     575   -5.500   -1.672
     576   -6.272   -0.473
     577   -8.953   -1.866
     578   -6.663   -2.416
     579   -5.349    0.850
     580   -4.581   -0.068
     581   -7.869   -1.892
     582   -7.319   -0.998
     583   -5.071   -0.525
     584   -5.249   -3.001
     585   -5.800   -2.636
     586   -6.642   -4.034
     587   -8.360   -2.442
     588   -9.190   -2.037
     589   -7.802   -0.412
     590   -8.617   -1.241
     591   -6.753   -0.300
     592   -8.626    0.768
     593   -8.984   -1.076
     594   -7.095    0.214
     595   -7.758   -1.620
     596   -7.686   -1.098
     597   -7.792   -0.251
     598   -7.858   -1.422
     599   -7.273   -0.993
     600   -8.707   -2.254
     601   -8.441   -1.643
     602   -9.402   -3.126
     603  -10.232   -0.638
     604  -12.954   -0.177
     605  -12.251   -2.944
     606  -13.977   -3.150
     607  -12.063   -2.382
     608  -12.171   -1.897
     609  -11.896   -3.874
     610  -11.860   -5.771
     611  -10.868   -2.877
     612  -10.482   -2.349
     613  -11.941   -3.324
     614  -10.871   -1.921
     615  -10.369   -1.758
     616  -10.248   -2.658
     617   -9.097   -1.703
     618   -8.608   -2.673
     619   -9.501   -2.742
     620   -8.145   -3.408
     621   -7.671   -1.812
     622   -9.176   -2.896
     623   -8.761   -2.425
     624   -7.710    1.009
     625   -8.866   -2.763
     626   -8.748   -0.462
     627  -10.031   -0.245
     628   -9.209    0.232
     629   -8.993    1.005
     630   -8.682   -0.702
     631  -10.720   -1.022
     632   -9.812   -2.186
     633   -9.162   -2.480
     634  -10.664   -3.664
     635  -10.865   -2.333
     636  -11.879   -1.775
     637  -11.622   -1.660
     638  -11.060   -1.656
     639   -7.962   -2.482
     640   -9.855   -1.324
     641  -10.364    0.942
     642  -10.012   -0.609
     643   -6.712   -0.204
     644   -9.279    0.256
     645   -9.473    1.277
     646   -8.752   -1.182
     647   -8.502   -0.793
     648   -8.280   -0.078
     649   -9.979    0.844
     650  -10.233    2.420
     651  -10.178    0.590
     652  -10.467    0.973
     653  -12.312    0.120
     654   -9.172    0.193
     655  -10.642   -1.822
     656  -10.220   -3.057
     657   -9.969   -1.681
     658   -8.948   -2.196
     659  -12.167   -0.718
     660  -11.000   -1.299
     661  -11.020   -1.005
     662   -9.797   -1.326
     663  -11.107   -2.144
     664  -10.559   -0.971
     665   -8.759   -0.277
     666   -9.384   -0.306
     667   -9.726   -1.742
     668  -10.467   -2.381
     669   -9.667   -1.015
     670  -10.082   -2.432
     671   -8.374   -0.550
     672  -11.339   -2.107
     673  -12.039   -2.817
     674  -10.456   -1.865
     675  -10.409   -2.957
     676  -12.074   -1.261
     677  -10.022   -0.725
     678  -11.427    0.797
     679  -11.938   -1.107
     680  -10.499   -3.360
     681  -12.309   -2.095
     682  -10.406   -3.108
     683  -10.162   -2.215
     684   -9.667   -3.966
     685  -12.827   -2.776
     686  -11.857   -2.326
     687  -11.356    1.289
     688   -9.698   -0.390
     689   -9.591   -1.510
     690  -10.194   -1.721
     691   -8.286    0.656
     692   -8.371    0.504
     693  -11.657   -0.572
     694  -10.864   -1.007
     695   -9.531    0.495
     696   -8.518   -0.493
     697   -9.329   -1.072
     698  -10.379    0.225
     699  -11.528   -3.411
     700  -10.148   -1.621
     701  -10.024   -0.141
     702   -9.220   -1.939
     703  -12.145   -3.608
     704  -12.949   -3.251
     705  -15.019   -4.701
     706  -13.305   -3.052
     707  -11.156   -1.445
     708  -11.503   -0.990
     709  -11.132   -2.714
     710  -10.845   -2.406
     711  -10.841   -2.246
     712  -11.216   -2.247
     713  -10.736   -2.809
     714   -9.918   -0.902
     715  -10.711   -0.101
     716  -11.096   -1.211
     717  -11.865    0.214
     718  -10.114    1.626
     719   -9.623    2.495
     720   -9.881    3.561
     721   -7.298    2.884
     722   -8.140    3.768
     723   -8.574    2.256
     724   -9.395    1.759
     725   -9.004    1.400
     726   -6.917    3.168
     727   -7.441    1.916
     728   -6.883    4.224
     729   -8.670    4.434
     730  -10.172    5.499
     731  -10.215    4.051
     732   -9.969    2.724
     733  -11.335    1.177
     734  -11.530    1.594
     735  -11.538   -0.067
     736  -10.470   -0.093
     737   -9.012    3.354
     738  -10.723    1.868
     739  -10.936    0.781
     740  -11.523    1.242
     741  -11.247    0.026
     742  -10.558    0.586
     743  -10.171   -0.019
     744  -10.651    0.889
     745  -10.159    2.191
     746   -7.806    1.836
     747   -8.013    0.392
     748   -9.300    1.457
     749  -10.232    1.799
     750   -9.972    2.420
     751  -10.878    0.081
     752  -11.852   -0.787
     753  -12.067    0.384
     754  -12.060    0.031
     755  -11.825    0.358
     756  -11.407    0.736
     757  -13.475   -2.193
     758  -12.131   -0.372
     759   -9.980    0.556
     760  -11.636    0.539
     761  -10.269    1.028
     762  -11.365    2.199
     763  -10.642    1.604
     764  -11.710    0.804
     765  -11.977   -0.223
     766  -10.668   -0.732
     767  -13.004    1.134
     768  -11.184    1.883
     769  -11.930   -0.005
     770  -11.758    0.317
     771   -9.062    1.744
     772   -9.882    0.307
     773  -10.940   -0.024
     774   -8.932    2.751
     775  -10.399    5.665
     776  -10.053    5.330
     777  -11.426    4.824
     778  -11.582    3.966
     779  -10.167    5.068
     780  -13.057    3.488
     781  -11.538    2.505
     782  -12.658    2.863
     783  -12.415    3.195
     784  -13.167    4.459
     785  -13.174    5.273
     786  -10.465    5.524
     787   -9.425    6.223
     788  -11.623    4.003
     789  -10.845    8.325
     790  -10.864    7.782
     791  -10.174    5.515
     792  -11.196    8.238
     793  -10.199    6.917
     794  -11.611    5.445
     795  -12.504    2.512
     796  -12.721    4.371
     797  -11.800    6.305
     798  -12.562    6.982
     799  -12.173    6.850
     800  -12.519    9.584
     801  -12.120    9.283
     802  -12.847    8.071
     803  -13.511    7.116
     804  -14.255    4.780
     805  -14.289    5.353
     806  -12.798    3.860
     807  -12.695    5.521
     808  -11.858    7.093
     809  -10.523    8.843
     810  -10.941    8.503
     811  -10.636    8.927
     812  -12.915    8.116
     813  -11.270    7.227
     814  -11.308    7.918
     815  -11.346    5.646
     816  -11.216    6.467
     817  -11.858    5.843
     818  -12.983    5.705
     819  -12.768    6.376
     820  -10.688    6.597
     821  -13.561    7.294
     822  -12.966    7.945
     823  -12.441    6.644
     824  -12.877    7.756
     825  -13.397    7.829
     826  -12.885    5.676
     827  -13.183    7.787
     828  -13.154   10.199
     829  -12.617    9.359
     830  -13.882    9.134
     831  -13.212   11.937
     832  -13.705    9.568
     833  -11.812    7.165
     834  -11.473    6.626
     835  -11.163    8.610
     836  -11.721    8.052
     837  -10.957    8.908
     838  -12.070    6.498
     839  -10.054    8.151
     840  -11.095    7.752
     841  -11.904    7.004
     842  -11.465    7.926
     843   -9.889    6.337
     844  -10.367    9.024
     845   -9.583    8.650
     846   -9.928    8.772
     847   -9.960    8.088
     848  -12.418    6.793
     849  -11.732    7.754
     850  -11.563    9.309
     851  -11.506    9.353
     852  -13.866    9.697
     853  -13.350    8.012
     854  -12.731    6.467
     855  -10.306    7.581
     856  -10.129    8.203
     857   -7.448    8.155
     858   -8.757    9.515
     859  -10.708    9.553
     860  -10.269    9.883
     861  -10.852   10.164
     862  -10.120    7.215
     863   -8.668    9.207
     864  -10.103    9.078
     865  -10.794    8.495
     866  -10.284   10.514
     867   -9.523    8.326
     868   -9.199    9.501
     869  -11.194    8.214
     870  -11.011    7.532
     871  -10.009    7.654
     872   -9.579    9.305
     873   -9.522    4.706
     874   -9.699    7.599
     875  -10.030    6.059
     876   -9.884    7.974
     877  -11.922    6.695
     878  -11.490    8.784
     879  -11.256    7.267
     880  -12.730    8.064
     881  -12.647    7.219
     882  -11.322    7.302
     883  -10.051    8.002
     884  -11.365   10.318
     885   -9.790    9.292
     886  -12.941    7.345
     887  -12.220    5.321
     888  -11.183    6.866
     889  -13.643    9.324
     890  -11.734    9.836
     891   -9.668   10.378
     892   -9.425    6.943
     893  -10.378    6.703
     894   -9.222    8.126
     895   -9.109    7.645
     896   -9.770    7.924
     897  -13.313    4.285
     898  -10.549    5.271
     899   -9.088    4.935
     900   -9.235    6.051
     901  -10.891    7.217
     902  -10.834    7.540
     903  -10.642    7.416
     904  -12.013    5.541
     905  -12.712    7.074
     906  -10.717    8.215
     907  -11.095    6.496
     908  -10.052    7.087
     909   -9.616    9.708
     910   -9.155   10.094
     911   -7.549    9.635
     912   -7.903   10.783
     913   -9.739    9.377
     914   -8.046    9.857
     915   -7.963    9.991
     916   -8.094   11.125
     917  -10.165    8.503
     918  -10.535    9.734
     919  -11.080    8.743
     920  -10.019   10.111
     921   -9.182    8.956
     922   -8.910    8.975
     923   -8.618   10.311
     924   -8.569    9.748
     925   -8.520    8.111
     926   -8.597    8.460
     927   -7.739    9.125
     928   -8.949   10.479
     929   -8.877    9.994
     930   -8.608    9.982
     931  -10.102    8.580
     932  -10.611    9.611
     933   -8.233    8.418
     934   -9.188    9.980
     935   -9.347    9.951
     936   -7.997    9.784
     937   -6.800   11.164
     938   -7.157    9.016
     939   -8.451    8.701
     940   -7.397    9.306
     941   -8.459    7.630
     942   -7.990    8.326
     943   -6.802    8.778
     944   -8.185    8.668
     945   -7.723    7.670
     946   -8.562    9.418
     947   -7.673    8.921
     948   -7.153   10.011
     949   -7.597   11.778
     950   -7.785   13.161
     951   -7.031   12.307
     952   -7.344   11.363
     953   -7.908   13.308
     954   -7.402   10.172
     955   -7.070    9.782
     956   -7.214   10.201
     957   -7.581   11.074
     958   -6.548   12.937
     959   -7.127   12.743
     960   -7.419   11.575
     961   -7.289    8.600
     962   -9.071   11.862
     963   -7.637   10.474
     964   -6.891   12.068
     965   -8.268    8.971
     966   -6.715   11.213
     967   -5.091   12.948
     968   -5.461   12.187
     969   -7.053   11.254
     970   -9.634    7.596
     971   -7.158   10.653
     972   -7.443   10.257
     973   -9.407   10.734
     974   -8.052   10.944
     975   -6.153   11.519
     976   -7.059   14.464
     977   -7.573   10.952
     978   -6.697   13.900
     979   -5.047   13.388
     980   -5.514   12.234
     981   -6.117   11.324
     982   -6.148   12.376
     983   -5.374   11.672
     984   -7.431   10.522
     985   -6.557   10.444
     986   -6.358   10.514
     987   -7.321    9.040
     988   -6.918    9.622
     989   -5.705   11.600
     990   -5.325   11.699
     991   -6.239    9.878
     992   -6.755    9.657
     993   -6.365    9.457
     994   -8.381    7.492
     995   -7.474    7.726
     996   -8.834    8.042
     997   -7.681    9.455
     998   -7.720    7.058
     999   -9.540    8.925
    1000   -9.395    8.931
    1001   -9.690    8.128
    1002   -8.260    9.776
    1003   -8.178   11.337
    1004   -8.921    9.605
    1005   -8.217    9.724
    1006   -9.578   10.876
    1007   -7.957   10.859
    1008   -6.931   12.890
    1009   -7.972   10.335
    1010   -8.611   10.297
    1011   -8.394   11.392
    1012   -6.565   12.788
    1013   -6.660   11.128
    1014   -6.001   13.046
    1015   -7.187   10.078
    1016   -6.919    8.322
    1017   -8.534   10.178
    1018   -7.898    9.709
    1019   -8.146    9.385
    1020   -7.899    9.290
    1021   -8.378    7.647
    1022   -7.347    7.153
    1023   -8.769    9.774
    1024   -8.332   10.356
    1025   -9.032   10.537
    1026   -7.911    9.292
    1027   -7.052    9.747
    1028   -7.643    9.543
    1029   -7.956    9.067
    1030   -8.996    7.365
    1031   -8.337   10.224
    1032   -6.701    8.154
    1033   -5.443    8.937
    1034   -7.253   10.402
    1035   -7.463   10.874
    1036   -5.716   11.581
    1037   -9.285    9.598
    1038   -8.693    8.636
    1039   -8.524   10.317
    1040   -8.502    8.103
    1041   -7.503    9.065
    1042   -6.342    8.502
    1043   -6.327   11.715
    1044   -6.594    9.955
    1045   -9.548    7.986
    1046   -9.276    8.207
    1047   -7.792    8.053
    1048   -8.609    8.722
    1049   -8.616    8.568
    1050   -6.825    8.364
    1051   -7.056    8.798
    1052   -9.514    9.646
    1053   -9.451    7.835
    1054   -9.932    6.204
    1055   -8.142    8.145
    1056   -7.331    6.424
    1057   -9.317    6.479
    1058   -7.965    7.560
    1059   -7.874    7.297
    1060   -6.421    7.018
    1061   -4.773    6.694
    1062   -6.387    7.789
    1063   -7.036    9.646
    1064   -6.018    9.227
    1065   -7.473   10.079
    1066   -6.690    6.370
    1067   -5.705    9.434
    1068   -5.651    8.233
    1069   -4.984   10.939
    1070   -4.473   10.679
    1071   -4.484   10.263
    1072   -5.346    8.065
    1073   -6.134    7.922
    1074   -4.328    9.571
    1075   -7.830    8.351
    1076   -7.094    7.761
    1077   -6.905    7.593
    1078   -7.791    6.871
    1079   -9.303    8.311
    1080   -6.940    8.178
    1081   -9.167    8.077
    1082   -7.998    5.697
    1083   -6.634    9.136
    1084   -7.796    9.848
    1085   -7.438    9.402
    1086   -9.811    8.831
    1087   -8.532    8.852
    1088   -6.022   12.434
    1089   -6.942   13.079
    1090   -8.193   11.390
    1091   -6.591   10.194
    1092   -8.550   11.687
    1093   -8.572   11.827
    1094   -8.918   10.075
    1095   -6.328   11.951
    1096   -8.837   13.179
    1097   -8.314   11.175
    1098   -9.470    9.922
    1099   -8.727   10.505
    1100   -8.819   11.392
    1101   -9.629    9.437
    1102  -10.261    8.749
    1103   -8.755    8.291
    1104  -10.546    7.339
    1105   -7.582    9.709
    1106   -9.770    8.037
    1107   -9.570    8.179
    1108  -10.436    7.529
    1109   -9.641    9.716
    1110   -8.292   10.161
    1111  -10.185   11.252
    1112  -11.030    8.851
    1113   -8.616   10.598
    1114  -10.964   10.561
    1115  -10.422   10.201
    1116  -11.928    8.418
    1117  -11.248    9.728
    1118  -11.632    9.009
    1119   -9.692    9.566
    1120   -9.186   10.746
    1121   -9.025   10.143
    1122   -8.401    8.676
    1123   -9.147    9.182
    1124   -7.853   10.001
    1125   -9.219   10.179
    1126   -8.416    8.583
    1127   -8.188    8.631
    1128   -7.988    8.168
    1129   -9.113    7.485
    1130   -9.913    9.900
    1131  -11.173   10.503
    1132  -10.340   10.603
    1133   -8.591    9.044
    1134   -9.048    9.344
    1135   -9.899   10.397
    1136  -10.624    9.275
    1137  -12.094   10.242
    1138  -11.246    9.450
    1139  -10.471    9.051
    1140  -12.496    6.518
    1141  -12.183    8.625
    1142  -11.097    7.719
    1143   -9.010    8.275
    1144   -9.420    7.906
    1145  -11.199    9.506
    1146  -11.583    7.495
    1147   -9.881    7.818
    1148   -8.299    9.037
    1149   -9.627   10.194
    1150   -8.828    8.868
    1151  -10.399   10.597
    1152   -9.245    9.471
    1153  -11.210   10.223
    1154  -10.451    9.591
    1155  -10.166   11.415
    1156  -10.533   12.807
    1157  -10.770   10.406
    1158  -10.291    9.817
    1159  -11.067    8.946
    1160  -10.260    6.207
    1161  -10.553    8.782
    1162  -11.669    7.723
    1163  -11.192    8.066
    1164   -9.739    9.044
    1165  -10.399   10.744
    1166  -10.366    9.467
    1167  -10.896    8.881
    1168  -10.429    8.964
    1169  -10.705    9.031
    1170   -9.743   10.781
    1171  -10.433    9.228
    1172  -11.582    9.368
    1173  -11.847   11.262
    1174  -10.353   10.630
    1175   -9.302   11.749
    1176   -9.610   11.513
    1177   -9.308   10.603
    1178   -8.962   10.241
    1179   -8.577    8.926
    1180  -10.654   11.651
    1181  -10.484    9.502
    1182   -8.944    9.498
    1183   -9.418   10.604
    1184   -9.566   10.082
    1185   -8.911    7.791
    1186   -9.406   10.831
    1187  -10.131    9.911
    1188   -8.961   11.061
    1189  -10.434   11.744
    1190   -9.264   11.036
    1191   -9.274   11.774
    1192  -10.005    9.956
    1193  -10.903    9.432
    1194  -10.023   11.694
    1195   -6.271   10.287
    1196   -8.546   10.979
    1197   -7.973   11.157
    1198  -10.206    9.598
    1199   -9.070   13.766
    1200   -7.419   14.253
    1201   -9.510   12.027
    1202   -8.874   13.393
    1203   -7.430   14.757
    1204   -8.545   13.892
    1205   -8.753   12.839
    1206   -9.776   12.867
    1207   -8.037   11.538
    1208   -9.583    9.562
    1209   -7.071    9.383
    1210   -8.579    8.791
    1211   -6.981    8.310
    1212   -6.945   11.536
    1213   -8.295    9.658
    1214   -7.750   10.419
    1215   -8.447   11.287
    1216   -8.907   11.253
    1217   -9.556    9.624
    1218  -10.224   10.903
    1219   -7.867   11.475
    1220   -8.621   10.358
    1221   -8.792   11.771
    1222   -7.858   11.888
    1223   -8.987   12.557
    1224   -7.487   11.487
    1225   -7.905   11.674
    1226   -6.386   10.369
    1227   -8.299    9.834
    1228   -8.065   10.318
    1229   -6.660    9.964
    1230   -7.876    9.401
    1231   -8.493    8.731
    1232   -9.440    8.956
    1233   -7.497    8.243
    1234   -9.608    7.609
    1235   -7.709    9.329
    1236   -7.205    9.992
    1237   -8.136    9.427
    1238   -8.353   10.584
    1239   -7.561   10.378
    1240   -8.298   11.985
    1241   -9.810   11.769
    1242   -8.017   12.244
    1243   -8.623   13.359
    1244   -8.912   11.675
    1245   -7.477   11.587
    1246   -8.864   11.750
    1247   -9.902   10.889
    1248   -8.591   10.694
    1249   -8.414   11.184
    1250   -7.304    8.958
    1251   -9.682   10.692
    1252  -10.239    7.865
    1253  -11.135    6.480
    1254  -11.490    8.492
    1255  -11.024    6.814
    1256  -10.792    7.847
    1257  -11.075    8.565
    1258  -10.467    9.575
    1259   -9.490    9.749
    1260   -8.653    9.462
    1261   -8.788   12.062
    1262   -9.162   10.897
    1263   -7.949    8.970
    1264  -10.226   10.982
    1265   -7.448    9.410
    1266   -9.227    9.636
    1267   -8.398    9.557
    1268   -8.455    8.913
    1269   -8.800    8.093
    1270   -8.940   11.135
    1271   -9.149   11.671
    1272   -8.808    9.517
    1273   -8.154   10.634
    1274   -8.467   10.498
    1275   -7.629   11.480
    1276   -8.740   10.791
    1277   -6.799    9.667
    1278   -7.567    9.474
    1279   -9.223   10.971
    1280   -9.336   12.282
    1281  -10.128    9.456
    1282   -9.192    9.087
    1283   -9.500    9.953
    1284  -10.339   11.039
    1285   -7.465    8.701
    1286   -7.698    9.648
    1287   -9.119   10.843
    1288  -10.309    7.554
    1289   -9.144    9.037
    1290   -8.491    7.736
    1291   -8.306    7.982
    1292   -7.817    7.771
    1293   -6.191    8.090
    1294   -7.306    9.054
    1295   -7.853   10.378
    1296   -7.433    9.663
    1297   -8.625    8.372
    1298   -6.989    7.657
    1299   -6.136   10.027
    1300   -7.716    9.205
    1301   -7.092   10.489
    1302   -6.271    9.957
    1303   -7.119   10.271
    1304   -5.935   11.119
    1305   -4.271    9.835
    1306   -7.337    8.284
    1307   -6.861    8.503
    1308   -7.121    8.403
    1309   -8.988    7.242
    1310   -9.077    7.605
    1311   -9.053    8.960
    1312  -10.375    9.863
    1313   -7.880    9.372
    1314  -10.257   10.577
    1315   -9.636   10.546
    1316   -6.857   12.528
    1317   -5.492   11.489
    1318   -7.737    9.437
    1319   -8.968    9.278
    1320   -8.581    9.216
    1321   -8.311    9.873
    1322   -7.910    6.600
    1323   -6.463    7.640
    1324   -4.452    9.351
    1325   -3.412    7.174
    1326   -6.163    7.405
    1327   -8.529    6.559
    1328   -8.279    4.881
    1329   -8.235    6.642
    1330   -8.602    8.182
    1331   -8.388    7.316
    1332   -7.402   10.288
    1333   -7.854    7.893
    1334   -7.204    8.033
    1335   -7.569    7.113
    1336   -5.996    7.481
    1337   -5.429    7.197
    1338   -7.023    6.168
    1339   -7.454    7.639
    1340   -6.230    7.226
    1341   -7.030    7.458
    1342   -7.366    4.867
    1343   -7.068    4.834
    1344   -6.777    6.373
    1345   -5.070    6.148
    1346   -5.980    6.038
    1347   -5.162    5.594
    1348   -8.191    2.911
    1349   -7.910    4.518
    1350   -8.452    3.519
    1351   -6.325    5.817
    1352   -3.745    6.582
    1353   -5.135    7.054
    1354   -5.520    5.499
    1355   -6.328    6.407
    1356   -6.391    6.885
    1357   -6.401    6.891
    1358   -5.187    6.717
    1359   -5.727    5.739
    1360   -5.511    7.840
    1361   -5.719    7.583
    1362   -4.043    8.206
    1363   -6.492    6.603
    1364   -6.290    6.711
    1365   -7.611    4.801
    1366   -8.407    4.515
    1367  -11.051    4.547
    1368   -7.292    6.076
    1369   -7.638    4.208
    1370   -7.140    5.743
    1371   -7.168    5.092
    1372   -9.111    4.112
    1373  -10.319    4.171
    1374   -9.100    4.519
    1375   -8.580    3.584
    1376   -7.336    6.247
    1377   -5.866    6.735
    1378   -6.337    6.860
    1379   -7.588    7.081
    1380   -8.433    7.118
    1381   -6.912    8.343
    1382   -9.421    6.728
    1383  -10.939    4.394
    1384   -7.861    4.674
    1385   -9.100    7.583
    1386   -8.094    7.840
    1387   -8.820    5.239
    1388   -5.017    8.512
    1389   -5.756    6.041
    1390   -6.774    5.785
    1391   -8.896    4.208
    1392   -7.806    2.903
    1393   -7.985    3.225
    1394   -7.418    4.006
    1395   -6.191    5.264
    1396   -7.217    5.726
    1397   -7.886    6.442
    1398   -8.207    7.577
    1399   -7.829    6.226
    1400   -7.016    7.034
    1401   -6.353    5.364
    1402   -7.198    4.498
    1403   -6.585    5.483
    1404   -6.923    4.741
    1405   -7.320    5.727
    1406   -9.836    4.179
    1407   -8.555    4.875
    1408   -8.309    6.977
    1409   -7.005    8.173
    1410   -7.872    7.103
    1411   -7.931    7.358
    1412   -7.315    7.086
    1413   -7.045    7.083
    1414   -8.148    5.190
    1415   -8.052    4.347
    1416   -8.761    1.886
    1417   -7.273    1.989
    1418   -9.016    3.157
    1419   -9.592    3.805
    1420  -11.388    2.525
    1421  -10.133    2.463
    1422   -7.982    5.088
    1423   -6.885    2.163
    1424   -7.346    4.100
    1425   -7.147    4.780
    1426   -7.283    4.076
    1427   -7.427    2.436
    1428   -7.465    4.535
    1429   -6.845    3.475
    1430   -6.068    5.682
    1431   -4.801    5.087
    1432   -7.027    5.180
    1433   -6.263    4.673
    1434   -6.247    5.936
    1435   -6.618    5.477
    1436   -7.767    4.629
    1437   -5.341    6.199
    1438   -5.342    4.308
    1439   -7.213    5.930
    1440   -8.031    3.651
    1441   -7.974    2.656
    1442   -5.369    5.597
    1443   -5.321    4.209
    1444   -5.636    4.584
    1445   -6.500    4.746
    1446   -6.240    4.162
    1447   -6.862    3.026
    1448   -5.969    5.181
    1449   -8.391    1.889
    1450   -6.715    4.529
    1451   -6.335    5.293
    1452   -4.291    7.055
    1453   -3.222    6.225
    1454   -4.294    5.618
    1455   -5.495    4.114
    1456   -5.583    6.518
    1457   -7.632    6.335
    1458   -6.849    4.537
    1459   -8.777    3.597
    1460   -5.405    3.463
    1461   -5.652    4.329
    1462   -4.036    4.981
    1463   -5.371    4.978
    1464   -4.073    6.189
    1465   -7.141    4.717
    1466   -4.404    4.389
    1467   -3.995    5.602
    1468   -4.016    6.181
    1469   -4.871    5.640
    1470   -3.872    6.006
    1471   -3.413    4.655
    1472   -6.597    4.765
    1473   -7.307    5.670
    1474   -4.211    5.521
    1475   -5.437    3.575
    1476   -5.671    3.444
    1477   -6.037    4.092
    1478   -6.567    4.233
    1479   -6.610    3.661
    1480   -7.174    4.962
    1481   -5.175    5.847
    1482   -7.847    1.880
    1483   -8.409    1.018
    1484   -8.742    1.916
    1485   -9.587    1.387
    1486   -9.368    2.233
    1487   -9.568    0.413
    1488   -7.993    0.353
    1489   -8.106    0.976
    1490   -8.038    2.552
    1491   -8.420    2.925
    1492   -6.056    2.636
    1493   -6.638    3.854
    1494   -5.111    2.285
    1495   -5.110    5.199
    1496   -5.698    4.497
    1497   -6.678    3.274
    1498   -6.720    6.085
    1499   -4.745    5.964
    1500   -5.571    5.403
    1501   -4.264    5.273
    1502   -6.227    6.122
    1503   -5.464    6.259
    1504   -4.804    5.799
    1505   -5.562    5.764
    1506   -5.871    6.796
    1507   -2.435    6.636
    1508   -3.678    5.966
    1509   -3.945    7.540
    1510   -4.864    6.316
    1511   -4.321    3.676
    1512   -5.081    2.403
    1513   -4.249    3.356
    1514   -2.429    2.905
    1515   -3.645    4.439
    1516   -4.034    3.971
    1517   -3.768    4.965
    1518   -3.104    5.251
    1519   -4.569    3.712
    1520   -5.758    5.550
    1521   -5.353    4.824
    1522   -6.187    3.847
    1523   -6.507    4.708
    1524   -6.028    3.944
    1525   -6.584    3.805
    1526   -6.320    3.299
    1527   -5.115    4.129
    1528   -5.513    2.716
    1529   -4.654    4.300
    1530   -6.946    2.669
    1531   -5.736    3.204
    1532   -4.175    4.633
    1533   -4.805    4.533
    1534   -6.253    2.546
    1535   -4.861    1.549
    1536   -6.088    2.110
    1537   -5.549    4.282
    1538   -5.277    4.591
    1539   -4.417    6.464
    1540   -6.831    4.646
    1541   -2.527    5.498
    1542   -2.433    5.155
    1543   -3.380    5.880
    1544   -1.645    5.318
    1545   -2.590    3.002
    1546   -4.297    5.017
    1547   -4.307    5.742
    1548   -3.926    5.013
    1549   -5.112    2.881
    1550   -5.771    1.581
    1551   -6.332    2.336
    1552   -4.973    4.006
    1553   -5.142    4.486
    1554   -5.714    4.889
    1555   -7.193    1.424
    1556   -6.249    2.477
    1557   -6.463    2.045
    1558   -4.926    0.499
    1559   -5.599    1.925
    1560   -4.578    1.397
    1561   -5.822    0.150
    1562   -5.558    0.775
    1563   -5.214    2.300
    1564   -5.116    1.553
    1565   -6.603    2.186
    1566   -3.669    1.227
    1567   -3.350    2.020
    1568   -4.219    3.305
    1569   -6.215    4.134
    1570   -5.347    3.070
    1571   -4.337    1.180
    1572   -3.726    1.587
    1573   -5.508    1.491
    1574   -5.304    2.565
    1575   -6.593    2.424
    1576   -5.209    3.588
    1577   -4.175    4.385
    1578   -5.264    4.826
    1579   -3.521    2.646
    1580   -3.881    5.000
    1581   -5.005    3.709
    1582   -4.669    3.038
    1583   -5.451    2.992
    1584   -5.200    4.791
    1585   -3.694    4.957
    1586   -5.598    4.065
    1587   -6.421    4.616
    1588   -5.143    4.699
    1589   -4.044    4.118
    1590   -2.971    3.214
    1591   -3.773    3.114
    1592   -4.382    3.316
    1593   -4.423    4.001
    1594   -4.627    3.117
    1595   -3.050    4.726
    1596   -5.986    3.523
    1597   -5.268    2.640
    1598   -4.926    4.181
    1599   -4.519    3.196
    1600   -4.368    4.255
    1601   -4.799    4.729
    1602   -5.143    4.061
    1603   -5.591    4.040
    1604   -4.522    3.500
    1605   -5.443    2.129
    1606   -5.515    1.587
    1607   -4.654    2.414
    1608   -6.058    3.162
    1609   -6.695    3.624
    1610   -6.993    3.257
    1611   -6.456    2.771
    1612   -4.611   -0.635
    1613   -4.020    3.062
    1614   -4.542    5.424
    1615   -1.364    3.777
    1616   -0.664    2.857
    1617   -3.425    3.114
    1618   -2.020    3.657
    1619   -3.125    3.064
    1620   -4.204    5.761
    1621   -3.283    6.766
    1622   -3.343    5.426
    1623   -2.426    5.810
    1624   -3.635    5.026
    1625   -2.981    5.547
    1626   -1.808    8.326
    1627   -1.553    5.847
    1628   -2.603    4.597
    1629   -0.088    5.239
    1630   -1.231    5.189
    1631   -0.813    6.248
    1632   -1.877    4.337
    1633   -3.332    4.780
    1634   -2.546    3.285
    1635   -2.709    2.791
    1636   -3.797    1.470
    1637   -2.899    3.650
    1638   -3.910    5.934
    1639   -3.884    4.184
    1640   -4.207    3.886
    1641   -5.002    3.705
    1642   -3.410    3.533
    1643   -4.329    3.449
    1644   -5.397    5.007
    1645   -5.077    3.483
    1646   -3.447    2.563
    1647   -5.492    4.918
    1648   -4.639    2.071
    1649   -6.547    2.643
    1650   -4.966    3.046
    1651   -5.520    1.997
    1652   -3.690   -0.020
    1653   -3.884   -0.664
    1654   -2.339    0.652
    1655   -4.750    1.632
    1656   -4.531    2.268
    1657   -3.139    0.914
    1658   -2.092    1.884
    1659   -2.632    1.346
    1660   -2.493    2.177
    1661   -4.281    2.979
    1662   -4.341    3.498
    1663   -4.384    3.811
    1664   -4.313    1.277
    1665   -4.801    2.592
    1666   -4.481    3.221
    1667   -3.351    2.928
    1668   -3.274    4.617
    1669   -2.490    3.298
    1670   -4.475    2.570
    1671   -4.763    5.099
    1672   -5.046    5.020
    1673   -5.172    5.173
    1674   -4.027    5.994
    1675   -3.097    3.621
    1676   -4.738    1.882
    1677   -2.351    2.073
    1678   -5.775    3.242
    1679   -6.858    2.866
    1680   -6.295    2.824
    1681   -3.709    2.168
    1682   -2.076    3.317
    1683   -2.150    5.190
    1684   -2.552    4.429
    1685   -2.409    1.169
    1686   -3.627    3.113
    1687   -3.218    2.795
    1688   -4.199    2.234
    1689   -3.410    1.259
    1690   -2.276    2.882
    1691   -3.568    1.292
    1692   -5.698    0.489
    1693   -5.430    4.282
    1694   -4.425    3.488
    1695   -4.694    2.969
    1696   -5.068    2.765
    1697   -5.550    1.725
    1698   -4.158    4.795
    1699   -5.330    4.621
    1700   -3.561    2.278
    1701   -3.483    1.112
    1702   -4.911    2.179
    1703   -2.580    3.836
    1704   -4.712    1.604
    1705   -3.733    0.918
    1706   -3.724    4.117
    1707   -3.420    5.926
    1708   -2.834    7.446
    1709   -5.197    7.450
    1710   -3.672    5.854
    1711   -2.366    6.327
    1712   -4.960    5.592
    1713   -3.490    7.903
    1714   -3.132    8.375
    1715   -3.936    6.201
    1716   -3.720    6.312
    1717   -4.055    4.678
    1718   -3.216    6.267
    1719   -4.082    5.482
    1720   -3.301    6.715
    1721   -2.310    7.733
    1722   -4.436    6.166
    1723   -4.698    5.490
    1724   -3.829    7.122
    1725   -5.602    6.170
    1726   -5.708    4.535
    1727   -5.561    3.915
    1728   -3.522    4.937
    1729   -4.400    5.175
    1730   -4.887    5.100
    1731   -6.073    4.628
    1732   -5.724    4.042
    1733   -5.781    2.826
    1734   -5.748    6.409
    1735   -4.397    4.741
    1736   -4.658    5.050
    1737   -4.917    5.450
    1738   -4.396    5.556
    1739   -3.278    4.826
    1740   -2.855    5.978
    1741   -4.117    7.259
    1742   -3.264    6.086
    1743   -2.597    4.144
    1744   -2.216    4.123
    1745   -1.109    4.206
    1746   -2.024    4.398
    1747   -1.721    4.584
    1748   -1.881    5.509
    1749   -2.089    6.515
    1750   -4.022    5.601
    1751   -0.885    6.229
    1752   -3.295    2.548
    1753   -4.363    2.812
    1754   -4.418    2.447
    1755   -4.000    2.437
    1756   -4.705    5.620
    1757   -5.074    3.882
    1758   -5.524    5.108
    1759   -3.184    4.913
    1760   -2.911    5.418
    1761   -2.838    4.667
    1762   -5.411    2.861
    1763   -4.348    3.967
    1764   -5.558    1.804
    1765   -5.852    0.696
    1766   -5.666    4.161
    1767   -6.247    4.751
    1768   -7.879    5.973
    1769   -5.667    2.841
    1770   -5.968    1.894
    1771   -5.334    1.775
    1772   -4.760   -0.191
    1773   -3.231    4.149
    1774   -4.257    1.871
    1775   -4.502    1.901
    1776   -2.360    3.199
    1777   -0.621    3.609
    1778   -2.927    1.446
    1779   -1.594    0.714
    1780   -3.575    1.587
    1781   -4.313    0.673
    1782   -3.471    3.316
    1783   -3.135    3.187
    1784   -3.181    1.589
    1785   -2.458    1.884
    1786   -2.815    2.104
    1787   -3.989    2.641
    1788   -4.105    1.710
    1789   -3.547    5.515
    1790   -3.810    4.952
    1791   -4.843    4.378
    1792   -5.009    3.333
    1793   -5.712    5.226
    1794   -3.532    4.829
    1795   -3.753    5.042
    1796   -3.034    5.944
    1797   -4.742    6.288
    1798   -2.688    7.032
    1799   -3.391    4.334
    1800   -3.652    6.420
    1801   -3.319    6.449
    1802   -3.467    5.869
    1803   -4.555    3.654
    1804   -4.116    4.307
    1805   -5.756    3.466
    1806   -6.036    3.882
    1807   -6.293    3.990
    1808   -4.927    3.032
    1809   -4.825    1.621
    1810   -4.004    2.844
    1811   -4.405    2.715
    1812   -3.870    2.257
    1813   -5.130    5.491
    1814   -2.878    4.052
    1815   -4.823    4.546
    1816   -6.340    2.315
    1817   -6.835    1.370
    1818   -5.605    5.239
    1819   -5.621    5.340
    1820   -5.871    5.472
    1821   -6.315    5.317
    1822   -5.928    6.453
    1823   -4.103    7.991
    1824   -4.863    4.948
    1825   -3.472    6.975
    1826   -5.258    6.710
    1827   -3.513    6.258
    1828   -4.066    5.479
    1829   -2.443    5.167
    1830   -4.433    4.062
    1831   -4.485    4.146
    1832   -3.428    4.545
    1833   -2.553    7.440
    1834   -4.092    4.247
    1835   -4.373    4.706
    1836   -4.492    6.178
    1837   -5.417    7.579
    1838   -3.956    6.943
    1839   -4.519    7.721
    1840   -2.766    8.562
    1841   -3.952    7.098
    1842   -4.939    4.473
    1843   -5.198    6.109
    1844   -4.365    7.593
    1845   -1.682    7.419
    1846   -4.269    6.548
    1847   -5.123    4.356
    1848   -5.698    4.539
    1849   -5.182    5.523
    1850   -6.066    5.028
    1851   -2.539    5.537
    1852   -3.726    6.240
    1853   -2.993    4.693
    1854   -4.521    5.534
    1855   -3.189    7.870
    1856   -2.545    8.511
    1857   -2.297    6.719
    1858   -2.221    4.506
    1859   -1.050    6.482
    1860   -2.673    4.701
    1861   -3.014    3.833
    1862   -4.346    4.589
    1863   -1.666    7.232
    1864   -1.859    8.068
    1865   -2.638    7.252
    1866   -2.622    7.254
    1867   -6.524    6.698
    1868   -7.112    7.506
    1869   -4.545    8.572
    1870   -4.111    8.394
    1871   -5.517    4.989
    1872   -6.369    4.014
    1873   -7.193    4.095
    1874   -6.233    5.475
    1875   -7.669    6.151
    1876   -6.296    7.495
    1877   -5.126    6.108
    1878   -4.749    7.718
    1879   -7.354    8.346
    1880   -7.058    6.042
    1881   -6.731    7.859
    1882   -5.458    9.462
    1883   -4.776    8.173
    1884   -5.035    5.709
    1885   -7.243    5.972
    1886   -6.770    6.215
    1887   -7.683    3.521
    1888   -8.012    4.323
    1889   -7.804    4.084
    1890   -8.514    4.369
    1891   -7.297    5.439
    1892   -5.824    4.679
    1893   -6.251    6.655
    1894   -7.694    6.792
    1895   -5.364   10.239
    1896   -5.980   11.807
    1897   -4.254    9.492
    1898   -6.808    7.339
    1899   -7.304    6.847
    1900   -8.256    8.475
    1901   -5.892    9.480
    1902   -4.313    9.336
    1903   -5.332    6.340
    1904   -6.051    6.110
    1905   -4.329    8.002
    1906   -4.416    6.343
    1907   -4.829    6.839
    1908   -4.204    7.299
    1909   -4.960    5.578
    1910   -5.741    8.568
    1911   -5.745    5.761
    1912   -4.283    6.607
    1913   -3.714    6.027
    1914   -4.071    8.559
    1915   -3.141   10.198
    1916   -3.356    8.293
    1917   -5.373    9.209
    1918   -4.518    7.588
    1919   -4.762    8.847
    1920   -3.118    7.607
    1921   -4.063    6.811
    1922   -4.779    8.718
    1923   -6.093    7.336
    1924   -6.191    6.326
    1925   -4.980    6.185
    1926   -5.090    8.461
    1927   -6.933    5.866
    1928   -5.110    6.746
    1929   -8.309    7.017
    1930   -7.499    5.275
    1931   -7.477    6.145
    1932   -5.493    8.182
    1933   -4.804    8.126
    1934   -5.926    7.603
    1935   -6.296   10.740
    1936   -6.353    9.780
    1937   -5.796   10.341
    1938   -5.651    9.143
    1939   -6.091    8.091
    1940   -6.142    8.046
    1941   -7.191    6.307
    1942   -7.097    7.940
    1943   -6.636    6.393
    1944   -5.518    8.212
    1945   -3.396    7.041
    1946   -3.796    9.536
    1947   -4.472    9.137
    1948   -5.302    9.496
    1949   -6.035    9.797
    1950   -6.690    9.769
    1951   -7.283    9.094
    1952   -7.536    8.638
    1953   -7.863    5.884
    1954   -6.006    6.289
    1955   -6.913    5.549
    1956   -8.223    6.619
    1957   -7.421    6.925
    1958   -5.709    7.483
    1959   -7.111    6.230
    1960   -5.835    6.476
    1961   -6.671    6.694
    1962   -8.260    4.777
    1963   -9.109    7.542
    1964   -8.599    8.231
    1965   -7.528    9.718
    1966   -6.109   10.121
    1967   -8.547    8.422
    1968   -9.051    7.564
    1969   -7.894    6.289
    1970   -9.696    3.855
    1971   -9.270    6.424
    1972   -8.362    5.347
    1973   -8.434    7.774
    1974   -8.363    7.862
    1975   -8.776    7.082
    1976   -7.822    6.699
    1977   -8.068    8.011
    1978   -7.758    7.704
    1979   -6.553    7.448
    1980   -7.610    6.582
    1981   -7.884    8.224
    1982   -8.227    5.644
    1983   -7.365    7.649
    1984   -8.218    8.488
    1985   -9.062   10.284
    1986  -10.322    7.175
    1987   -9.796    8.676
    1988   -7.999    6.964
    1989   -6.222    6.238
    1990   -5.822    7.717
    1991   -5.897    7.200
    1992   -5.076    8.595
    1993   -7.141    8.622
    1994   -9.009    7.148
    1995   -8.248    7.780
    1996   -7.866    6.227
    1997   -5.696    8.222
    1998   -6.235    7.825
    1999   -7.411    7.768
    2000   -9.130    8.567
    2001   -9.728    7.073
    2002   -7.061    4.668
    2003   -8.918    5.904
    2004   -7.983    4.922
    2005   -9.175    6.208
    2006   -8.449    7.257
    2007   -6.972    7.771
    2008   -7.252    7.893
    2009   -6.760    8.942
    2010   -7.223    8.977
    2011   -9.613    8.006
    2012   -8.447    8.591
    2013   -5.721    8.336
    2014   -7.943    7.161
    2015   -8.027    6.747
    2016   -6.895    5.603
    2017   -7.170    5.693
    2018   -7.588    8.338
    2019   -4.968    9.106
    2020   -7.292    8.825
    2021   -5.712    9.081
    2022   -6.231    9.702
    2023   -6.184    8.301
    2024   -5.670    8.663
    2025   -5.853   11.053
    2026   -4.345    7.699
    2027   -4.947    8.593
    2028   -3.738    8.799
    2029   -4.869    9.235
    2030   -4.576    9.655
    2031   -4.683    8.990
    2032   -3.076   10.342
    2033   -3.051    9.554
    2034   -4.402    9.897
    2035   -4.055    7.683
    2036   -1.249    9.230
    2037   -3.696    9.894
    2038   -2.143    9.842
    2039   -2.275   11.003
    2040   -4.545    9.382
    2041   -4.530    9.169
    2042   -4.512    8.538
    2043   -6.378    7.551
    2044   -5.754    6.182
    2045   -4.773    6.069
    2046   -3.674    4.336
    2047   -7.808    0.344
    2048   -7.273    0.960
    2049   -7.883    3.147
    2050   -7.522    3.299
    2051   -7.516    5.916
    2052   -6.215    5.924
    2053   -5.127    6.787
    2054   -7.275    6.579
    2055   -6.631    5.066
    2056   -8.551    3.603
    2057   -5.766    5.941
    2058   -6.875    7.237
    2059   -6.485    5.156
    2060   -6.827    7.553
    2061   -6.483    8.590
    2062   -7.317    6.935
    2063   -8.699    5.974
    2064   -7.152    3.914
    2065   -7.446    4.226
    2066   -7.189    6.041
    2067   -7.837    6.068
    2068   -6.429    6.179
    2069   -7.674    6.762
    2070   -6.167    7.910
    2071   -7.047    7.061
    2072   -7.693    9.007
    2073   -6.137    9.388
    2074   -7.711    7.548
    2075   -7.334    8.724
    2076   -7.448    8.464
    2077   -5.244    7.693
    2078   -6.470    8.132
    2079   -8.395    8.891
    2080   -7.835    7.755
    2081   -7.540    9.879
    2082   -6.585    8.042
    2083   -5.326    9.302
    2084   -4.907    9.442
    2085   -4.731    9.886
    2086   -6.046    8.622
    2087   -6.415   10.865
    2088   -6.912   10.102
    2089   -5.239    9.330
    2090   -3.272   12.240
    2091   -4.504   12.591
    2092   -5.579   12.786
    2093   -4.872   12.793
    2094   -4.455    9.363
    2095   -6.696    8.636
    2096   -5.547    8.488
    2097   -5.477    8.800
    2098   -5.757   10.278
    2099   -6.131    8.567
    2100   -4.945    8.611
    2101   -5.531    7.349
    2102   -4.345    9.721
    2103   -3.046   11.668
    2104   -4.360   11.342
    2105   -5.051   11.291
    2106   -4.097   10.935
    2107   -4.896    9.698
    2108   -5.627    9.803
    2109   -3.983   10.657
    2110   -4.511   11.475
    2111   -5.702    9.610
    2112   -4.033    7.661
    2113   -2.060    8.260
    2114   -2.302   10.816
    2115   -2.870    9.210
    2116   -4.996    8.382
    2117   -6.129    9.476
    2118   -3.779   10.546
    2119   -4.103    9.246
    2120   -2.896    9.615
    2121   -4.635    8.961
    2122   -4.212    8.792
    2123   -3.421   11.143
    2124   -3.182    8.781
    2125   -2.602    8.726
    2126   -5.262    9.523
    2127   -4.985    9.187
    2128   -5.611    9.251
    2129   -5.520    8.601
    2130   -6.009    9.540
    2131   -3.890    9.063
    2132   -3.945    8.010
    2133   -2.546   10.859
    2134   -4.655   12.640
    2135   -4.145   12.194
    2136   -1.813   11.201
    2137   -6.173   11.052
    2138   -6.250    8.826
    2139   -2.925   11.935
    2140   -3.071   11.750
    2141   -4.914    8.477
    2142   -6.629    9.764
    2143   -7.750    8.445
    2144   -6.709    9.589
    2145   -7.049   10.951
    2146   -6.329    8.662
    2147   -8.007    8.626
    2148   -6.379    9.213
    2149   -6.116    7.185
    2150   -6.672    6.323
    2151   -6.636    6.586
    2152   -7.263    7.266
    2153   -5.515    8.695
    2154   -6.509    8.792
    2155   -6.530    7.401
    2156   -8.700    6.957
    2157   -6.082    5.989
    2158   -5.889    7.311
    2159   -7.501    6.520
    2160   -6.619    8.162
    2161   -4.625    9.879
    2162   -5.181    8.553
    2163   -3.524    7.375
    2164   -3.502    9.755
    2165   -4.029    8.066
    2166   -5.600    9.868
    2167   -4.249    9.436
    2168   -4.430    9.848
    2169   -3.970    9.251
    2170   -2.237   10.422
    2171   -4.464    9.183
    2172   -4.572    9.880
    2173   -3.884   10.585
    2174   -4.267    9.382
    2175   -4.122   10.164
    2176   -4.477    9.144
    2177   -4.489   11.484
    2178   -6.092    7.708
    2179   -4.197   10.073
    2180   -4.584    9.581
    2181   -5.031    8.916
    2182   -5.030    8.057
    2183   -5.319    7.284
    2184   -4.425    8.090
    2185   -5.194    7.539
    2186   -6.083    7.286
    2187   -6.798    7.982
    2188   -5.831    4.876
    2189   -5.600    5.421
    2190   -6.001    6.639
    2191   -7.589    7.859
    2192   -6.884    9.210
    2193   -5.317    7.466
    2194   -4.892    7.706
    2195   -6.044    7.750
    2196   -4.867    9.157
    2197   -4.032    7.099
    2198   -3.672    7.541
    2199   -3.286    7.620
    2200   -3.171    5.959
    2201   -2.564    8.210
    2202   -4.044    8.952
    2203   -5.285    7.191
    2204   -4.846    8.447
    2205   -6.825    6.382
    2206   -6.580    7.282
    2207   -4.805   10.407
    2208   -7.715    5.477
    2209   -6.086    6.995
    2210   -5.032    8.381
    2211   -4.947    7.162
    2212   -5.934    6.586
    2213   -4.567    7.365
    2214   -6.005    7.677
    2215   -5.018    6.865
    2216   -5.670    5.595
    2217   -3.754    8.513
    2218   -2.223    7.664
    2219   -4.773    7.271
    2220   -5.928    6.613
    2221   -5.148    7.111
    2222   -6.004    6.365
    2223   -5.701    7.391
    2224   -4.326    6.323
    2225   -4.679    6.373
    2226   -5.780    5.888
    2227   -5.053    6.728
    2228   -4.240    5.548
    2229   -6.013    4.253
    2230   -3.501    4.460
    2231   -4.428    5.162
    2232   -3.422    4.230
    2233   -5.856    4.346
    2234   -5.040    5.580
    2235   -3.467    5.551
    2236   -2.642    5.168
    2237   -3.240    5.076
    2238   -2.295    4.125
    2239   -2.168    3.434
    2240   -2.772    3.511
    2241   -2.089    3.195
    2242   -4.751    5.120
    2243   -2.852    7.368
    2244   -2.452    7.431
    2245   -3.922    6.606
    2246   -3.719    5.483
    2247   -2.013    7.715
    2248   -1.090    5.194
    2249    1.469    7.489
    2250    0.042    6.829
    2251   -0.140    4.480
    2252   -1.661    3.711
    2253   -2.035    3.343
    2254   -2.761    1.420
    2255   -0.614    3.836
    2256   -3.755    0.812
    2257   -1.955    3.933
    2258   -3.751    2.563
    2259   -1.731    2.245
    2260   -2.062    0.877
    2261   -1.511    3.109
    2262   -0.702    4.603
    2263   -3.571    6.005
    2264   -0.929    6.414
    2265   -1.031    3.723
    2266   -0.687    5.337
    2267   -2.168    5.300
    2268   -3.372    4.049
    2269   -3.211    3.295
    2270   -3.429    2.462
    2271   -2.744    3.333
    2272   -1.051    4.890
    2273   -2.834    3.998
    2274   -2.650    2.884
    2275   -4.441    4.161
    2276   -3.659    6.058
    2277   -2.469    5.664
    2278   -4.249    3.893
    2279   -5.630    4.863
    2280   -4.800    4.449
    2281   -3.821    4.426
    2282   -2.391    6.559
    2283   -2.403    4.709
    2284   -3.884    5.510
    2285   -4.054    5.926
    2286   -3.870    6.297
    2287   -3.396    5.548
    2288   -3.771    2.701
    2289   -5.261    4.120
    2290   -4.269    3.509
    2291   -4.058    5.681
    2292   -4.195    5.498
    2293   -3.284    5.053
    2294   -4.204    5.665
    2295   -4.133    6.561
    2296   -5.272    3.469
    2297   -6.255    5.007
    2298   -4.634    4.922
    2299   -5.579    5.360
    2300   -6.771    3.505
    2301   -7.486    3.030
    2302   -5.964    4.368
    2303   -7.662    5.967
    2304   -5.674    3.760
    2305   -6.619    5.958
    2306   -7.524    5.284
    2307   -5.647    6.345
    2308   -5.727    7.279
    2309   -6.251    4.879
    2310   -6.963    7.348
    2311   -6.824    6.771
    2312   -8.294    4.853
    2313   -6.461    5.076
    2314   -5.701    4.847
    2315   -5.936    6.359
    2316   -4.754    7.930
    2317   -5.326    4.969
    2318   -7.394    4.851
    2319   -8.308    4.264
    2320   -7.728    4.820
    2321   -7.707    3.397
    2322   -8.283    3.962
    2323   -8.912    3.400
    2324   -9.226    4.128
    2325   -8.220    2.631
    2326   -9.973    3.258
    2327   -7.777    4.327
    2328   -7.072    2.928
    2329   -6.925    3.932
    2330   -6.653    4.046
    2331   -7.636    2.207
    2332   -6.024    4.121
    2333   -6.588    3.156
    2334   -6.892    3.302
    2335   -5.459    3.362
    2336   -7.176    0.808
    2337   -6.481    4.412
    2338   -5.718    3.133
    2339   -7.575    4.931
    2340   -6.017    5.707
    2341   -4.752    3.653
    2342   -5.330    5.883
    2343   -5.642    4.837
    2344   -5.624    6.164
    2345   -5.561    6.195
    2346   -6.644    5.355
    2347   -5.429    3.367
    2348   -5.317    4.457
    2349   -4.914    6.316
    2350   -6.459    2.436
    2351   -3.849    6.525
    2352   -6.108    7.202
    2353   -5.932    7.891
    2354   -6.058    5.210
    2355   -5.790    4.645
    2356   -5.343    4.898
    2357   -5.631    3.479
    2358   -4.617    2.458
    2359   -6.285    3.115
    2360   -7.295    4.540
    2361   -5.419    4.753
    2362   -5.228    5.340
    2363   -5.108    4.365
    2364   -3.935    5.093
    2365   -5.707    5.123
    2366   -4.951    5.604
    2367   -6.288    5.616
    2368   -6.907    5.004
    2369   -5.975    5.816
    2370   -4.264    8.135
    2371   -5.269    6.850
    2372   -7.305    4.452
    2373   -8.032    4.252
    2374   -5.068    5.700
    2375   -5.681    6.704
    2376   -5.785    7.543
    2377   -5.613    6.107
    2378   -6.666    5.578
    2379   -5.936    6.675
    2380   -6.249    5.324
    2381   -5.179    5.680
    2382   -7.651    4.657
    2383   -6.054    3.500
    2384   -5.229    4.058
    2385   -7.809    5.170
    2386   -7.357    1.984
    2387   -7.050    2.687
    2388   -6.027    3.494
    2389   -5.869    5.007
    2390   -7.204    4.630
    2391   -7.389    2.434
    2392   -8.928    1.639
    2393   -7.176    0.509
    2394   -6.072    1.260
    2395   -9.160    0.564
    2396   -8.975    1.195
    2397   -7.804    0.358
    2398   -6.528    3.091
    2399   -7.998    3.137
    2400   -7.137    1.964
    2401   -7.279    0.870
    2402   -6.979   -0.744
    2403   -5.907    0.682
    2404   -5.228    1.026
    2405   -5.320    2.290
    2406   -4.526    1.660
    2407   -3.377    0.085
    2408   -5.003    1.524
    2409   -7.443    0.308
    2410   -7.722    2.006
    2411   -6.746   -1.378
    2412   -7.275   -1.309
    2413   -6.840   -2.114
    2414   -6.312   -3.117
    2415   -6.280   -1.348
    2416   -7.470   -2.807
    2417   -8.322   -2.464
    2418   -8.269   -3.683
    2419   -8.031   -3.191
    2420   -8.491   -2.180
    2421   -8.972   -2.693
    2422   -7.486   -1.848
    2423   -4.347   -0.411
    2424   -6.816   -1.245
    2425   -8.411   -2.712
    2426   -8.867   -2.886
    2427   -6.078   -2.498
    2428   -7.359   -1.473
    2429   -8.376   -2.561
    2430   -6.236   -0.872
    2431   -5.503   -2.622
    2432   -6.434   -0.984
    2433   -5.630   -0.115
    2434   -7.657   -1.831
    2435   -6.757    0.159
    2436   -6.514    0.362
    2437   -6.634    0.808
    2438   -8.568   -0.348
    2439   -9.735   -0.259
    2440   -9.061    1.080
    2441   -7.593    1.606
    2442   -7.247   -0.517
    2443   -6.374   -0.401
    2444   -7.543   -1.769
    2445   -8.910   -3.162
    2446   -8.206   -3.344
    2447   -9.500   -3.105
    2448   -7.944   -1.736
    2449   -9.644   -1.856
    2450   -6.935   -0.525
    2451   -7.139    0.841
    2452   -6.696    1.364
    2453   -5.441    2.858
    2454   -6.663   -0.542
    2455   -9.254   -2.335
    2456   -6.270   -0.442
    2457   -8.173   -0.202
    2458   -8.639   -2.634
    2459   -6.308   -1.756
    2460   -7.785   -0.151
    2461   -7.835   -0.775
    2462   -7.464   -1.113
    2463   -9.683   -1.290
    2464   -8.498   -0.565
    2465   -7.305   -0.027
    2466   -4.871    2.938
    2467   -6.883    1.277
    2468   -7.844    1.322
    2469   -8.967    0.865
    2470   -7.860   -0.327
    2471   -9.925   -1.617
    2472  -10.800   -1.599
    2473  -11.178   -3.441
    2474   -9.352   -3.421
    2475   -9.843   -3.555
    2476  -11.624   -3.993
    2477  -10.130   -3.189
    2478   -6.634   -0.748
    2479   -7.760   -1.570
    2480   -9.000   -3.760
    2481  -10.203   -4.570
    2482  -10.683   -4.952
    2483   -8.908   -4.517
    2484   -9.488   -4.291
    2485  -11.026   -4.692
    2486  -10.116   -5.024
    2487  -12.092   -5.119
    2488  -11.340   -6.527
    2489  -11.415   -4.459
    2490  -10.858   -5.474
    2491   -9.857   -5.439
    2492  -12.987   -6.425
    2493  -13.194   -5.896
    2494  -10.617   -4.378
    2495  -13.008   -4.987
    2496  -13.354   -4.409
    2497  -11.525   -2.408
    2498  -12.517   -2.521
    2499  -10.265   -0.649
    2500  -11.917   -2.809
    2501  -10.697   -1.148
    2502  -11.759   -1.284
    2503  -11.421   -2.335
    2504  -12.645   -1.667
    2505  -12.317   -1.314
    2506  -11.123   -1.385
    2507  -10.805   -0.252
    2508  -10.523   -2.475
    2509   -9.244   -1.911
    2510   -8.222    0.348
    2511   -9.128    0.391
    2512  -10.757   -1.928
    2513  -11.273   -2.401
    2514  -11.638   -2.938
    2515  -11.858   -3.692
    2516  -13.600   -4.925
    2517  -13.695   -4.678
    2518  -10.830   -3.967
    2519  -12.125   -4.503
    2520  -12.419   -4.572
    2521   -9.624   -3.897
    2522  -10.646   -4.777
    2523   -9.612   -2.337
    2524   -8.878   -3.241
    2525   -6.956   -3.179
    2526  -10.051   -3.570
    2527   -7.882   -2.808
    2528  -10.736   -5.920
    2529   -9.797   -4.002
    2530   -9.863   -3.517
    2531  -11.600   -4.657
    2532  -11.091   -5.712
    2533  -11.733   -5.143
    2534   -9.896   -4.611
    2535   -9.554   -4.178
    2536  -10.597   -3.906
    2537  -10.317   -4.422
    2538  -10.848   -5.736
    2539  -11.111   -5.799
    2540  -11.384   -3.180
    2541   -7.695   -0.988
    2542   -8.132   -1.584
    2543   -8.178   -1.994
    2544   -7.703   -2.030
    2545   -7.868   -2.431
    2546   -6.197   -2.349
    2547   -7.840   -2.357
    2548   -5.058   -2.468
    2549   -9.451   -3.453
    2550   -6.604   -3.937
    2551   -6.884   -4.298
    2552   -8.706   -2.215
    2553   -8.334    0.471
    2554  -10.099    0.340
    2555   -9.848   -1.219
    2556  -10.030   -1.627
    2557   -8.695    0.371
    2558   -7.933   -0.663
    2559   -7.978    1.539
    2560   -9.910    0.827
    2561   -9.099    0.205
    2562  -10.085   -0.636
    2563   -9.261    0.872
    2564   -8.569   -0.478
    2565   -9.049   -0.090
    2566   -7.990   -0.294
    2567   -8.106   -0.482
    2568   -8.738    2.578
    2569   -7.144    0.311
    2570   -7.828    1.762
    2571   -8.455   -1.327
    2572   -7.276   -0.653
    2573   -7.193    0.128
    2574   -9.639   -0.683
    2575   -8.952   -1.805
    2576   -8.755   -0.781
    2577   -8.210   -2.832
    2578  -10.100   -3.262
    2579   -9.299   -0.262
    2580   -9.319   -0.976
    2581  -11.572   -1.009
    2582  -11.799   -3.221
    2583  -11.015   -3.433
    2584  -10.901   -3.891
    2585  -11.098   -2.117
    2586  -10.520   -1.540
    2587   -9.184   -0.936
    2588   -9.833    0.653
    2589  -10.119   -0.865
    2590  -11.452   -2.751
    2591  -11.043    0.048
    2592  -11.151   -1.349
    2593   -9.774   -0.020
    2594  -10.212   -0.332
    2595  -10.091   -1.373
    2596   -9.376    0.058
    2597  -11.186   -0.436
    2598  -10.754   -2.734
    2599   -8.119   -0.673
    2600   -9.384   -2.366
    2601  -12.275   -2.749
    2602  -12.373   -1.294
    2603  -13.404   -0.770
    2604  -13.460   -1.902
    2605  -15.148   -1.467
    2606  -13.195   -2.408
    2607  -13.194   -3.150
    2608  -12.638   -3.336
    2609  -11.738   -1.936
    2610  -12.812   -4.184
    2611  -13.751   -3.030
    2612   -9.538   -0.765
    2613  -11.062   -0.719
    2614  -12.119   -3.662
    2615  -11.641   -1.739
    2616  -12.810   -0.306
    2617  -12.718   -2.578
    2618  -11.617   -1.539
    2619  -10.578   -1.832
    2620  -10.085   -2.450
    2621  -10.393   -2.668
    2622  -11.159   -3.140
    2623  -10.716   -2.792
    2624  -11.538   -4.015
    2625  -13.696   -3.366
    2626  -14.201   -3.823
    2627  -12.552   -2.198
    2628  -11.548   -2.498
    2629  -13.263   -4.341
    2630  -12.088   -3.265
    2631  -12.233   -5.836
    2632  -13.505   -3.639
    2633  -12.425   -4.756
    2634  -10.609   -1.886
    2635  -11.823   -1.819
    2636  -12.194   -1.313
    2637  -13.696   -2.035
    2638  -12.754   -1.937
    2639  -14.290   -2.872
    2640  -14.478   -4.297
    2641  -12.654   -3.245
    2642  -11.584   -3.225
    2643  -11.829   -2.362
    2644  -12.102   -4.782
    2645  -11.776   -3.010
    2646  -12.362   -1.640
    2647  -11.877   -2.374
    2648  -10.075   -2.540
    2649  -10.667   -0.675
    2650  -12.485   -2.447
    2651  -10.409   -0.835
    2652   -9.215   -1.325
    2653   -8.697   -1.562
    2654   -9.790   -2.799
    2655  -11.860   -3.554
    2656  -10.471   -2.129
    2657   -9.239   -2.691
    2658  -11.245   -1.330
    2659  -10.401    0.577
    2660  -10.546   -3.698
    2661  -12.163   -3.909
    2662  -10.173   -3.329
    2663  -11.298   -4.182
    2664   -8.977   -1.012
    2665   -9.683   -2.885
    2666  -10.563   -3.382
    2667  -11.225   -4.144
    2668  -11.465   -5.553
    2669  -11.290   -6.509
    2670  -11.962   -5.392
    2671  -10.818   -5.215
    2672  -11.951   -6.788
    2673  -10.784   -3.615
    2674  -10.887   -4.738
    2675  -11.180   -4.052
    2676  -11.184   -4.297
    2677   -8.925   -2.433
    2678  -10.901   -3.194
    2679  -10.858   -3.025
    2680   -9.466   -2.691
    2681  -10.646   -0.734
    2682  -10.909   -5.279
    2683  -10.352   -5.339
    2684  -10.576   -4.725
    2685  -11.410   -3.588
    2686   -9.486   -3.813
    2687   -8.889   -2.444
    2688   -9.806   -3.524
    2689   -9.230   -1.996
    2690   -9.474   -2.987
    2691  -11.183   -4.291
    2692  -13.351   -6.235
    2693  -12.575   -4.488
    2694  -11.182   -2.658
    2695  -10.505   -1.661
    2696  -10.018   -4.824
    2697   -9.944   -4.526
    2698   -8.971   -3.672
    2699  -10.648   -5.933
    2700  -10.181   -4.156
    2701  -10.678   -3.314
    2702  -10.757   -2.203
    2703   -9.918   -3.041
    2704  -10.568   -2.540
    2705  -11.426   -4.605
    2706  -10.562   -2.596
    2707  -11.612   -3.362
    2708   -8.445   -1.334
    2709  -10.993   -1.444
    2710   -9.962   -1.093
    2711  -11.200   -2.671
    2712   -8.914   -0.870
    2713  -10.304   -0.288
    2714   -8.953   -0.984
    2715   -9.007   -2.168
    2716   -9.490   -1.526
    2717   -9.701   -1.700
    2718  -10.044    1.266
    2719   -9.891   -2.022
    2720  -10.508   -2.216
    2721   -9.111   -0.887
    2722   -7.536    0.337
    2723   -9.575   -0.044
    2724  -10.785   -3.544
    2725  -10.818   -4.197
    2726   -6.665   -2.440
    2727   -8.441   -2.413
    2728   -8.341   -4.863
    2729   -8.729   -3.043
    2730   -6.853   -1.626
    2731   -6.635   -2.488
    2732   -7.515   -2.204
    2733   -9.244   -2.227
    2734   -8.355   -3.865
    2735   -9.899   -1.459
    2736  -10.446   -1.826
    2737   -8.444   -1.090
    2738   -9.628   -1.058
    2739  -11.142   -0.169
    2740  -10.419    1.348
    2741  -11.100    0.543
    2742  -10.619   -0.457
    2743   -9.520   -1.600
    2744   -9.519   -0.414
    2745   -9.474   -0.493
    2746  -10.286   -0.093
    2747   -9.772    0.665
    2748  -10.407    1.469
    2749  -11.638   -0.868
    2750   -9.942   -0.011
    2751  -11.191    0.386
    2752   -8.927    1.061
    2753   -9.756   -0.410
    2754  -10.388   -1.321
    2755  -10.281    0.264
    2756   -9.501   -1.622
    2757  -12.031   -2.928
    2758  -10.215   -3.599
    2759  -10.779   -3.028
    2760   -8.547   -0.546
    2761   -9.939   -1.254
    2762  -11.250   -2.133
    2763  -12.498   -2.739
    2764  -13.137   -1.189
    2765  -11.812   -1.920
    2766  -10.812   -1.586
    2767  -12.060   -0.492
    2768  -10.738   -1.372
    2769  -10.078    0.300
    2770  -11.343   -2.880
    2771  -12.344   -1.995
    2772  -11.197   -1.459
    2773  -12.771   -2.083
    2774  -12.430   -3.546
    2775  -13.432   -4.123
    2776  -14.271   -5.993
    2777  -13.404   -5.156
    2778  -12.550   -2.260
    2779  -10.523   -2.201
    2780  -12.132   -2.657
    2781  -12.180   -1.445
    2782  -11.805   -1.515
    2783  -10.686    1.128
    2784  -11.963    1.071
    2785  -11.070   -1.173
    2786   -9.138   -0.656
    2787  -10.427   -3.428
    2788  -11.911   -1.867
    2789  -10.315   -1.984
    2790  -10.086   -2.380
    2791   -9.085   -4.171
    2792   -9.311   -2.947
    2793  -11.182   -2.671
    2794  -11.782   -1.761
    2795  -12.162   -1.437
    2796  -12.310   -1.574
    2797  -11.587   -0.940
    2798  -11.024   -2.004
    2799  -11.235   -2.983
    2800  -10.780   -0.931
    2801  -10.667   -3.066
    2802  -10.416   -1.872
    2803   -9.783   -0.760
    2804  -10.348   -1.716
    2805  -10.235   -0.721
    2806   -9.945    0.110
    2807   -9.975   -2.632
    2808   -9.748   -0.210
    2809   -9.793   -1.464
    2810   -8.893   -0.065
    2811  -10.511   -2.737
    2812  -10.316   -1.248
    2813  -10.259   -0.532
    2814  -10.985   -2.360
    2815  -10.608   -3.224
    2816  -11.856   -1.388
    2817  -10.088   -2.338
    2818   -9.246   -2.142
    2819  -10.193   -4.726
    2820  -10.058   -1.825
    2821  -10.605   -2.365
    2822  -10.415   -3.243
    2823  -10.862   -4.935
    2824  -11.892   -5.469
    2825  -11.057   -4.411
    2826  -11.499   -4.120
    2827  -11.424   -5.910
    2828  -10.724   -2.536
    2829   -9.718   -2.381
    2830   -9.542   -2.251
    2831  -11.039   -3.531
    2832   -8.307   -3.372
    2833  -10.401    0.019
    2834  -10.075   -1.441
    2835   -7.408   -0.161
    2836   -8.023    0.225
    2837   -7.444   -0.471
    2838   -6.870   -1.793
    2839   -7.700   -1.770
    2840   -8.728   -2.951
    2841   -9.668   -2.629
    2842   -9.668   -1.281
    2843   -9.646   -1.282
    2844  -10.778   -1.526
    2845   -8.979   -1.186
    2846  -10.660   -3.412
    2847  -11.196   -4.140
    2848  -10.428   -4.346
    2849   -7.890   -3.439
    2850   -6.750   -2.753
    2851   -7.745   -3.274
    2852   -8.448   -2.267
    2853   -9.395   -0.571
    2854  -11.634   -0.875
    2855  -10.752   -1.121
    2856  -10.821   -1.759
    2857   -9.903   -2.366
    2858   -9.134   -2.021
    2859   -9.524   -3.685
    2860  -10.820   -3.019
    2861  -11.287   -3.461
    2862  -11.102   -4.768
    2863  -10.713   -4.048
    2864  -10.594   -5.154
    2865   -8.810   -1.752
    2866   -7.740   -0.326
    2867   -7.980   -2.237
    2868   -8.713   -0.702
    2869  -10.174   -2.074
    2870   -9.123   -4.225
    2871   -9.238   -3.887
    2872   -9.637   -4.254
    2873   -7.627   -2.050
    2874  -10.318   -1.979
    2875   -9.829   -4.671
    2876   -9.058   -2.063
    2877   -9.198   -1.192
    2878   -9.869   -1.855
    2879  -10.093   -3.331
    2880   -9.478   -3.646
    2881   -9.909   -3.109
    2882  -11.764   -5.091
    2883   -8.976   -3.592
    2884   -8.772   -5.821
    2885  -11.680   -5.692
    2886   -9.330   -5.757
    2887   -9.447   -4.747
    2888   -5.248   -2.312
    2889   -6.915   -3.629
    2890   -6.275   -3.517
    2891   -6.698   -2.278
    2892   -6.937   -2.232
    2893   -6.289   -2.402
    2894   -5.651   -1.421
    2895   -4.732   -2.484
    2896   -7.807   -2.645
    2897   -9.419   -4.935
    2898   -8.965   -3.159
    2899   -8.830   -1.308
    2900   -8.876   -3.111
    2901   -9.123   -3.322
    2902   -8.993   -2.238
    2903   -9.706   -1.708
    2904   -9.746   -1.381
    2905   -8.876   -3.868
    2906   -6.606   -3.442
    2907   -8.584   -3.918
    2908   -8.675   -2.202
    2909   -7.565   -3.173
    2910   -9.874   -3.717
    2911  -10.994   -5.110
    2912  -10.411   -3.453
    2913  -10.041   -4.608
    2914   -8.296   -4.358
    2915   -8.661   -4.580
    2916   -9.247   -5.327
    2917   -8.228   -3.657
    2918   -7.193   -3.226
    2919   -7.158   -4.237
    2920   -7.585   -4.060
    2921   -8.247   -3.884
    2922   -8.816   -4.160
    2923   -9.394   -4.384
    2924   -9.758   -4.864
    2925   -8.883   -4.602
    2926   -7.860   -3.584
    2927   -9.446   -3.866
    2928   -7.581   -4.077
    2929   -9.564   -4.448
    2930   -9.784   -6.646
    2931   -9.453   -5.164
    2932   -6.989   -3.793
    2933   -5.065   -1.943
    2934   -6.062   -1.768
    2935   -7.013   -1.220
    2936   -7.651   -2.655
    2937   -7.189   -3.478
    2938   -7.463   -5.243
    2939   -7.886   -5.394
    2940   -8.342   -4.172
    2941   -6.708   -5.451
    2942  -10.120   -6.830
    2943  -10.363   -4.590
    2944  -11.065   -4.391
    2945   -8.780   -2.491
    2946   -8.565   -3.843
    2947   -8.071   -5.428
    2948   -6.521   -4.012
    2949   -7.156   -5.283
    2950   -5.121   -3.324
    2951   -4.280   -2.006
    2952   -6.040   -3.165
    2953   -5.593   -2.050
    2954   -6.073   -3.774
    2955   -6.396   -5.295
    2956   -7.085   -2.540
    2957   -7.538   -3.325
    2958   -7.598   -3.013
    2959   -7.071   -4.192
    2960   -7.779   -2.818
    2961   -6.146   -0.434
    2962   -8.601   -2.233
    2963   -8.134   -2.710
    2964   -8.305   -3.144
    2965   -7.375   -2.552
    2966   -5.970   -3.389
    2967   -7.285   -1.777
    2968   -7.916   -3.192
    2969   -8.004   -2.071
    2970   -8.277   -1.618
    2971   -9.730   -3.586
    2972  -10.779   -2.218
    2973   -8.426   -2.080
    2974   -7.901   -2.176
    2975   -7.143   -1.492
    2976   -9.441   -3.671
    2977   -9.165   -1.518
    2978   -9.378   -4.860
    2979   -9.014   -4.047
    2980  -11.140   -4.423
    2981   -9.309   -4.808
    2982   -7.446   -4.726
    2983   -8.100   -4.320
    2984   -6.789   -5.469
    2985   -6.736   -4.703
    2986   -8.524   -3.254
    2987   -7.379   -5.745
    2988   -6.676   -4.150
    2989   -7.221   -4.528
    2990   -9.083   -4.728
    2991   -6.020   -3.489
    2992   -4.894   -0.928
    2993   -6.945   -2.843
    2994   -7.118   -1.355
    2995   -8.073   -4.262
    2996   -8.470   -2.227
    2997  -10.057   -3.860
    2998   -9.673   -3.872
    2999  -10.117   -6.356
    3000  -10.072   -8.299
    3001   -9.636   -7.534
    3002  -11.947   -8.650
    3003  -10.450   -6.163
    3004   -8.998   -4.782
    3005  -10.073   -5.076
    3006   -9.701   -5.052
    3007  -10.523   -2.610
    3008  -10.325   -5.299
    3009   -7.849   -5.853
    3010   -8.827   -5.846
    3011   -6.812   -5.208
    3012   -9.001   -8.343
    3013   -8.454   -6.772
    3014   -8.060   -4.322
    3015   -9.511   -3.327
    3016   -7.581   -3.232
    3017   -8.257   -2.268
    3018   -8.998   -2.783
    3019   -6.816   -2.899
    3020   -7.981   -4.014
    3021   -6.724   -4.168
    3022   -8.319   -3.661
    3023   -6.628   -5.373
    3024   -7.120   -4.187
    3025   -7.215   -3.821
    3026   -8.812   -4.081
    3027   -8.154   -3.360
    3028   -5.342   -2.643
    3029   -5.667   -4.958
    3030   -6.175   -3.348
    3031   -5.061   -2.600
    3032   -6.027   -4.591
    3033   -3.977   -2.846
    3034   -4.727   -2.037
    3035   -5.735   -0.995
    3036   -4.871   -1.138
    3037   -5.453   -1.501
    3038   -6.769   -2.481
    3039   -6.196   -3.027
    3040   -7.558   -5.172
    3041   -4.808   -5.077
    3042   -5.587   -3.815
    3043   -5.210   -3.734
    3044   -3.661   -4.356
    3045   -7.202   -6.003
    3046   -7.773   -8.060
    3047   -5.746   -6.500
    3048   -7.466   -6.074
    3049   -7.164   -2.982
    3050   -5.362   -4.130
    3051   -6.590   -4.425
    3052   -4.204   -1.819
    3053   -7.988   -4.900
    3054   -7.783   -5.725
    3055   -7.323   -5.622
    3056   -8.319   -5.136
    3057   -7.237   -5.372
    3058   -6.848   -6.787
    3059   -7.378   -4.746
    3060   -7.638   -3.934
    3061   -7.265   -3.248
    3062   -7.210   -2.901
    3063   -5.777   -4.843
    3064   -6.310   -4.355
    3065   -5.468   -4.190
    3066   -4.870   -3.059
    3067   -6.285   -2.727
    3068   -4.547   -4.859
    3069   -6.215   -0.885
    3070   -4.075   -1.587
    3071   -3.066    0.039
    3072   -2.395   -2.394
    3073   -3.578   -1.441
    3074   -4.565   -0.196
    3075   -2.914   -2.555
    3076   -2.329   -4.175
    3077   -2.542   -3.436
    3078   -2.218   -2.468
    3079   -2.539   -1.533
    3080   -3.522   -3.569
    3081   -2.818   -2.018
    3082   -2.120   -1.202
    3083   -2.504   -1.552
    3084   -2.050   -2.427
    3085   -4.117   -5.347
    3086   -5.464   -5.141
    3087   -4.093   -4.201
    3088   -3.671   -2.938
    3089   -4.352   -4.552
    3090   -4.407   -4.300
    3091   -4.026   -1.553
    3092   -3.587   -0.832
    3093   -4.362   -1.266
    3094   -4.144   -2.134
    3095   -4.651   -5.164
    3096   -3.988   -1.525
    3097   -8.037   -4.191
    3098   -6.146   -3.508
    3099   -6.910   -3.285
    3100   -6.259   -1.781
    3101   -2.139   -0.501
    3102   -3.335   -1.062
    3103   -2.577   -2.256
    3104   -3.918   -1.982
    3105   -3.628   -2.295
    3106   -5.961   -5.873
    3107   -6.038   -5.381
    3108   -5.007   -1.901
    3109   -4.893   -3.689
    3110   -4.565   -5.951
    3111   -3.423   -4.804
    3112   -6.279   -5.483
    3113   -5.323   -3.511
    3114   -6.182   -1.794
    3115   -4.348   -3.782
    3116   -3.451   -3.564
    3117   -3.623   -3.166
    3118   -3.897   -1.838
    3119   -4.325   -3.466
    3120   -4.774   -0.883
    3121   -4.244   -2.750
    3122   -4.025   -3.044
    3123   -3.277   -2.122
    3124   -4.388   -3.055
    3125   -3.536   -2.175
    3126   -3.943   -4.159
    3127   -3.344   -3.883
    3128   -2.618   -1.073
    3129   -4.066   -4.610
    3130   -3.266   -4.709
    3131   -4.100   -1.724
    3132   -5.329   -2.105
    3133   -4.130   -2.837
    3134   -6.134   -1.733
    3135   -7.876   -2.445
    3136   -7.589   -1.116
    3137   -8.258   -3.347
    3138   -8.651   -4.765
    3139   -6.484   -2.118
    3140   -4.753   -2.917
    3141   -4.756   -2.976
    3142   -5.212   -2.130
    3143   -4.656   -2.269
    3144   -4.708   -3.185
    3145   -4.426   -4.000
    3146   -4.348   -2.364
    3147   -3.050   -2.736
    3148   -4.746   -3.059
    3149   -2.789   -3.604
    3150   -0.777   -1.913
    3151   -0.872   -0.662
    3152   -1.683   -0.955
    3153   -2.462   -1.686
    3154   -1.412   -0.182
    3155   -1.894   -2.901
    3156   -1.453   -2.325
    3157   -0.516    0.043
    3158   -0.475   -1.948
    3159    0.307   -2.577
    3160    0.620   -3.094
    3161   -0.113   -3.806
    3162   -0.836   -2.882
    3163    0.255   -1.189
    3164   -0.397   -1.929
    3165    0.189   -1.297
    3166   -0.834    0.745
    3167   -0.631   -0.147
    3168   -1.257    1.842
    3169   -1.479    2.081
    3170   -1.847    0.346
    3171   -1.535   -0.267
    3172    0.428   -1.444
    3173   -2.044   -0.899
    3174   -2.252   -0.667
    3175   -2.731   -1.863
    3176   -2.927   -2.529
    3177   -3.506   -1.557
    3178   -3.407    0.525
    3179   -3.531   -3.152
    3180   -2.118   -0.287
    3181   -2.203   -0.457
    3182   -2.343   -0.925
    3183   -2.097   -1.991
    3184   -2.657   -2.009
    3185   -2.813    1.860
    3186   -4.184   -0.693
    3187   -3.799   -1.570
    3188   -2.667    0.446
    3189   -3.889   -0.764
    3190   -2.073   -0.046
    3191   -2.957   -3.226
    3192   -2.395   -2.332
    3193   -3.308   -2.445
    3194   -1.560    1.741
    3195   -2.203   -2.941
    3196   -2.169   -2.934
    3197   -1.478   -2.813
    3198    0.557    1.118
    3199    0.895   -1.052
    3200    0.733   -1.008
    3201   -1.172   -1.875
    3202   -1.472   -1.828
    3203   -2.343   -1.983
    3204    1.158   -2.565
    3205   -0.275   -1.180
    3206    1.370   -2.189
    3207    0.583   -2.569
    3208    0.629   -3.137
    3209    0.547   -2.844
    3210   -1.528   -2.733
    3211    1.351   -1.192
    3212   -0.475   -1.273
    3213   -3.468   -3.561
    3214   -2.863   -4.881
    3215   -2.614   -2.271
    3216   -0.511   -2.811
    3217   -0.518   -1.669
    3218   -1.241   -2.120
    3219   -2.521   -1.356
    3220   -2.217   -2.477
    3221   -2.318   -1.862
    3222   -2.579   -1.551
    3223   -2.151   -3.351
    3224   -0.692   -2.730
    3225   -0.653   -2.172
    3226    0.337   -3.161
    3227   -2.228   -2.316
    3228   -1.932   -1.866
    3229   -2.042   -1.268
    3230   -3.155   -0.731
    3231   -3.081   -0.453
    3232   -2.817   -0.188
    3233   -5.005   -1.687
    3234   -2.770   -1.266
    3235   -4.339   -4.403
    3236   -4.280   -4.007
    3237   -4.183   -1.230
    3238   -4.231   -1.707
    3239   -4.202   -2.992
    3240   -5.886   -2.468
    3241   -5.915   -4.076
    3242   -5.885   -3.140
    3243   -5.116   -4.390
    3244   -6.347   -2.061
    3245   -4.215   -3.303
    3246   -4.640   -3.230
    3247   -3.355   -4.267
    3248   -3.562   -3.850
    3249   -4.061   -5.236
    3250   -5.514   -4.132
    3251   -3.708   -2.282
    3252   -4.029   -2.210
    3253   -5.371   -1.866
    3254   -6.326   -2.786
    3255   -5.928   -2.256
    3256   -5.374   -2.842
    3257   -3.066   -2.968
    3258   -4.275   -2.917
    3259   -3.756   -1.814
    3260   -0.460   -0.576
    3261   -3.087    0.161
    3262   -3.849   -3.505
    3263   -2.196   -2.959
    3264   -2.782   -4.324
    3265   -3.370   -3.196
    3266   -2.854   -3.557
    3267   -2.210   -2.290
    3268   -2.013   -1.649
    3269   -0.287   -1.851
    3270   -1.667   -3.692
    3271   -1.934   -4.648
    3272   -2.734   -2.536
    3273   -2.678   -3.290
    3274   -5.046   -3.545
    3275   -1.834   -1.970
    3276   -2.251   -5.076
    3277   -4.277   -3.325
    3278   -3.633   -5.115
    3279   -3.755   -2.586
    3280   -3.643   -3.318
    3281   -4.139   -2.723
    3282   -3.973   -2.322
    3283   -3.918   -3.997
    3284   -2.001    0.156
    3285   -1.594   -0.647
    3286   -3.530   -1.378
    3287   -2.676   -0.883
    3288   -3.888   -4.350
    3289   -4.779   -3.545
    3290   -4.261   -3.907
    3291   -4.916   -5.786
    3292   -4.366   -4.497
    3293   -3.001   -4.631
    3294   -3.708   -4.545
    3295   -6.067   -0.358
    3296   -6.251   -1.811
    3297   -5.639   -1.400
    3298   -5.910   -1.473
    3299   -3.406   -0.101
    3300   -4.453   -0.208
    3301   -3.909    0.880
    3302   -4.748   -2.370
    3303   -3.532   -3.658
    3304   -2.510   -3.641
    3305   -3.836   -5.742
    3306   -4.188   -2.521
    3307   -3.271   -3.753
    3308   -2.236   -4.396
    3309   -1.826   -2.078
    3310   -0.874   -2.396
    3311   -0.904   -2.175
    3312   -0.792   -2.939
    3313   -1.006   -3.086
    3314   -2.406   -1.887
    3315   -1.501   -1.820
    3316   -3.558   -3.046
    3317   -4.132   -1.283
    3318   -4.098   -0.716
    3319   -4.571   -3.701
    3320   -4.370   -2.471
    3321   -5.134   -5.834
    3322   -3.808   -3.993
    3323   -3.450   -5.604
    3324   -1.672   -3.669
    3325   -4.142   -5.775
    3326   -4.297   -5.166
    3327   -2.893   -5.109
    3328   -2.745   -3.853
    3329   -4.351   -4.526
    3330   -1.728   -3.479
    3331   -2.683   -5.131
    3332   -4.045   -5.867
    3333   -4.306   -6.210
    3334   -3.082   -5.875
    3335   -3.063   -4.148
    3336   -4.698   -4.351
    3337   -4.454   -3.483
    3338   -6.040   -2.590
    3339   -5.552   -4.673
    3340   -4.404   -4.044
    3341   -5.937   -4.999
    3342   -5.778   -4.540
    3343   -7.322   -3.708
    3344   -6.637   -4.266
    3345   -5.566   -5.530
    3346   -5.636   -6.093
    3347   -5.729   -2.966
    3348   -6.191   -5.287
    3349   -4.989   -4.634
    3350   -6.060   -5.188
    3351   -3.923   -2.213
    3352   -4.913   -2.623
    3353   -4.435   -2.077
    3354   -4.757   -1.239
    3355   -6.099   -1.613
    3356   -3.261    0.496
    3357   -4.083   -2.022
    3358   -5.790   -3.272
    3359   -6.430   -2.592
    3360   -4.779   -3.265
    3361   -5.138   -3.337
    3362   -4.222   -1.403
    3363   -3.802   -1.169
    3364   -5.424   -4.383
    3365   -5.359   -5.992
    3366   -3.678   -3.817
    3367   -3.526   -4.633
    3368   -2.307   -4.371
    3369   -3.251   -5.719
    3370   -4.031   -5.687
    3371   -4.253   -2.057
    3372   -4.884   -4.202
    3373   -3.830   -4.062
    3374   -2.973   -1.292
    3375   -2.936   -1.108
    3376   -2.238   -2.122
    3377   -2.558   -1.091
    3378   -1.470   -3.999
    3379   -3.906   -3.485
    3380   -1.137   -2.159
    3381   -2.632   -2.801
    3382   -2.636   -2.701
    3383   -1.410   -0.834
    3384   -2.290   -1.559
    3385   -0.421   -1.677
    3386   -2.230   -1.216
    3387   -2.193    0.586
    3388   -2.230   -1.632
    3389   -2.997   -1.556
    3390   -3.074   -1.933
    3391   -3.447   -2.890
    3392   -3.180   -2.475
    3393   -3.491   -3.880
    3394   -3.636   -0.810
    3395   -2.658   -0.387
    3396   -3.230    0.312
    3397   -2.334   -1.525
    3398   -5.104   -3.878
    3399   -5.001   -3.226
    3400   -2.190   -0.482
    3401   -3.328   -0.070
    3402   -1.994   -1.687
    3403    0.129   -1.593
    3404   -3.790   -2.783
    3405   -5.020   -2.609
    3406   -3.493   -1.596
    3407   -3.036   -2.361
    3408   -2.078   -1.721
    3409   -4.324   -2.190
    3410   -2.685    0.193
    3411   -2.355   -0.324
    3412   -2.677   -1.622
    3413   -2.933   -2.116
    3414   -0.574   -3.490
    3415   -0.750   -4.112
    3416   -2.054   -4.733
    3417   -1.307   -5.080
    3418   -0.725   -4.679
    3419   -1.639   -2.831
    3420   -0.896   -1.849
    3421   -2.419   -4.661
    3422   -2.111   -2.642
    3423   -1.744   -2.822
    3424   -2.278   -3.319
    3425   -3.118   -4.962
    3426   -2.512   -3.572
    3427   -2.372   -3.352
    3428   -2.524   -4.591
    3429   -3.551   -6.487
    3430   -2.972   -6.182
    3431   -4.284   -4.886
    3432   -3.475   -6.247
    3433   -2.747   -3.306
    3434   -1.253   -2.508
    3435   -1.656   -3.145
    3436   -2.928   -3.884
    3437   -2.569   -5.689
    3438   -3.754   -3.056
    3439   -1.856   -3.467
    3440   -1.486   -3.498
    3441   -1.973   -4.529
    3442    0.592   -3.487
    3443   -0.936   -4.180
    3444   -1.753   -3.407
    3445   -2.163   -3.551
    3446   -3.643   -3.496
    3447   -1.243   -1.934
    3448   -1.752   -3.673
    3449   -3.465   -2.906
    3450   -2.831   -3.630
    3451   -4.441   -2.240
    3452   -3.758   -5.144
    3453   -2.156   -4.662
    3454   -2.050   -5.140
    3455   -0.689   -3.977
    3456   -1.212   -4.390
    3457   -2.544   -5.498
    3458   -2.866   -5.505
    3459   -4.083   -5.076
    3460   -2.927   -4.461
    3461   -3.239   -3.587
    3462   -3.565   -2.787
    3463   -4.284   -3.337
    3464   -3.709   -0.947
    3465   -3.016   -3.721
    3466   -4.341   -2.819
    3467   -2.908   -3.428
    3468   -2.992   -3.103
    3469   -1.113   -2.365
    3470   -3.516   -4.310
    3471   -2.568   -3.232
    3472   -3.274   -4.264
    3473   -4.094   -2.159
    3474   -2.416   -3.665
    3475   -1.820   -1.757
    3476   -1.932   -1.220
    3477   -0.216   -1.626
    3478   -0.082   -2.727
    3479   -2.142   -3.956
    3480   -2.087   -3.231
    3481   -1.210   -2.736
    3482   -2.197   -3.315
    3483   -2.957   -2.060
    3484   -1.968   -2.791
    3485   -2.091   -2.262
    3486   -2.544   -4.974
    3487   -2.706   -4.283
    3488   -0.082   -3.795
    3489   -2.668   -3.529
    3490   -4.387   -3.961
    3491   -4.136   -3.732
    3492   -2.895   -3.076
    3493   -1.769   -3.075
    3494   -2.283   -1.710
    3495   -3.400   -2.056
    3496   -2.024   -3.071
    3497   -2.984   -1.611
    3498   -0.389   -0.446
    3499   -1.348   -2.588
    3500   -4.400   -3.363
    3501   -2.283   -2.423
    3502   -2.687   -2.558
    3503   -3.786   -2.076
    3504   -4.153   -3.125
    3505   -3.692   -2.087
    3506   -2.666   -0.840
    3507   -3.589   -1.183
    3508   -4.152   -3.710
    3509   -4.644   -4.061
    3510   -1.441   -2.461
    3511   -1.768   -3.321
    3512   -4.035   -2.517
    3513   -3.808   -2.959
    3514   -2.988   -2.522
    3515   -3.941   -1.640
    3516   -3.227   -1.143
    3517   -4.569   -1.230
    3518   -4.375   -2.589
    3519   -2.552   -3.139
    3520   -3.176   -4.040
    3521   -3.869   -2.969
    3522   -3.098   -2.441
    3523   -2.996   -2.631
    3524   -4.089   -3.681
    3525   -5.194   -1.367
    3526   -4.891   -4.050
    3527   -4.314   -2.909
    3528   -4.268   -3.565
    3529   -4.416   -4.323
    3530   -3.995   -5.028
    3531   -4.568   -3.396
    3532   -4.159   -3.026
    3533   -2.391   -0.439
    3534   -1.787   -2.649
    3535   -2.054   -2.973
    3536   -0.127   -2.566
    3537   -0.814   -2.301
    3538   -2.176   -2.905
    3539   -1.821   -1.135
    3540   -3.420   -1.783
    3541   -2.268   -1.293
    3542   -1.890   -2.591
    3543    0.046   -2.059
    3544   -0.324   -1.866
    3545   -1.727   -1.585
    3546   -1.182   -3.671
    3547   -1.213   -5.079
    3548   -1.585   -4.286
    3549   -1.667   -2.076
    3550   -1.049   -3.805
    3551    0.028   -4.121
    3552   -0.524   -5.443
    3553   -1.083   -8.442
    3554   -0.705   -7.359
    3555   -2.183   -5.922
    3556   -1.879   -5.410
    3557   -2.153   -5.497
    3558   -2.097   -5.685
    3559   -1.398   -4.508
    3560   -3.499   -3.284
    3561   -3.265   -1.930
    3562   -2.200   -1.236
    3563   -2.467   -0.964
    3564   -1.515   -2.333
    3565   -2.522   -0.539
    3566   -1.508    0.371
    3567   -2.381   -4.223
    3568   -1.105   -2.763
    3569   -3.420   -5.315
    3570   -4.078   -4.017
    3571   -5.568   -5.455
    3572   -2.689   -4.468
    3573   -2.524   -3.764
    3574   -4.812   -5.048
    3575   -3.171   -5.079
    3576   -5.528   -4.213
    3577   -4.940   -3.202
    3578   -6.352   -3.535
    3579   -4.560   -3.934
    3580   -6.542   -4.784
    3581   -4.783   -2.712
    3582   -4.148   -4.667
    3583   -4.638   -4.420
    3584   -3.679   -4.323
    3585   -1.440   -3.771
    3586   -1.643   -4.531
    3587   -2.468   -3.176
    3588   -2.855   -3.131
    3589   -3.220   -3.247
    3590   -2.533   -4.459
    3591   -2.323   -5.350
    3592   -2.042   -5.617
    3593   -0.819   -4.372
    3594   -1.273   -6.282
    3595   -1.628   -7.158
    3596   -0.833   -7.098
    3597   -1.306   -6.415
    3598   -0.848   -6.914
    3599   -1.072   -7.492
    3600   -0.095   -7.804
    3601   -2.169   -6.162
    3602   -1.261   -6.703
    3603   -0.978   -4.981
    3604    0.198   -5.950
    3605   -0.093   -4.863
    3606   -0.042   -7.007
    3607    0.283   -7.552
    3608   -1.544   -8.413
    3609    0.974   -5.793
    3610   -1.335   -6.337
    3611   -1.238   -5.399
    3612   -0.122   -6.293
    3613    0.419   -4.450
    3614   -0.284   -4.226
    3615   -3.232   -7.077
    3616   -1.985   -5.752
    3617   -2.130   -3.528
    3618   -2.451   -4.248
    3619   -2.768   -4.284
    3620   -1.268   -3.355
    3621   -1.293   -1.850
    3622   -1.731   -1.224
    3623   -3.435   -0.912
    3624   -3.322   -2.629
    3625   -3.423   -2.948
    3626   -4.255   -3.951
    3627   -4.036   -4.248
    3628   -2.744   -3.604
    3629   -2.783   -3.934
    3630   -4.826   -1.729
    3631   -4.213   -2.807
    3632   -5.574   -3.783
    3633   -3.333   -1.899
    3634   -3.986   -4.933
    3635   -3.247   -2.949
    3636   -2.226   -1.980
    3637   -1.439   -1.691
    3638   -1.003   -1.861
    3639   -2.849   -2.998
    3640   -2.891   -2.164
    3641   -2.263   -3.947
    3642   -2.969   -2.867
    3643   -2.336   -4.109
    3644   -3.142   -1.826
    3645   -2.919   -1.184
    3646   -3.881   -2.535
    3647   -3.359   -1.040
    3648   -1.338   -2.868
    3649   -2.835   -3.457
    3650   -2.287   -2.806
    3651   -1.578   -3.857
    3652   -0.590   -4.166
    3653   -1.982   -5.787
    3654   -2.413   -5.435
    3655   -2.671   -4.414
    3656   -1.312   -5.253
    3657   -2.500   -4.435
    3658   -2.452   -2.544
    3659   -2.398   -4.079
    3660   -3.811   -2.664
    3661   -1.478   -1.815
    3662   -1.627   -3.145
    3663   -1.562   -3.692
    3664   -0.577   -2.062
    3665   -1.779   -0.280
    3666    0.618   -1.574
    3667   -1.349   -1.689
    3668   -0.734   -3.057
    3669   -1.894   -2.730
    3670   -0.091   -2.274
    3671   -2.113   -3.014
    3672   -0.962   -5.166
    3673   -1.554   -4.099
    3674   -2.708   -2.960
    3675   -3.462   -3.118
    3676   -4.026   -2.359
    3677   -4.175   -3.093
    3678   -5.312   -0.904
    3679   -3.427   -0.821
    3680   -2.969    0.524
    3681   -2.629   -1.830
    3682   -3.349   -0.947
    3683   -4.852   -1.092
    3684   -4.891   -1.292
    3685   -3.535   -0.307
    3686   -2.712    1.408
    3687   -3.473   -1.645
    3688   -2.416    0.240
    3689   -2.640    0.163
    3690   -2.480    1.341
    3691   -1.289    0.398
    3692   -2.653    0.123
    3693   -1.880   -2.773
    3694   -0.920   -1.540
    3695   -0.844   -2.056
    3696   -1.863   -2.865
    3697   -2.093   -3.249
    3698   -0.674   -3.600
    3699   -0.883   -4.355
    3700    0.349   -4.301
    3701    0.513   -3.980
    3702    0.125   -3.236
    3703   -0.981   -2.475
    3704    0.163   -2.714
    3705   -1.396    0.214
    3706   -2.396   -0.117
    3707   -2.100   -0.381
    3708   -1.701   -0.804
    3709   -2.567   -2.205
    3710   -1.455   -0.347
    3711   -3.870   -2.263
    3712   -3.517   -3.709
    3713   -2.633   -0.955
    3714   -3.735   -0.624
    3715   -2.502   -0.372
    3716   -3.528    0.827
    3717   -3.702   -3.200
    3718   -3.342   -2.919
    3719   -2.554   -3.036
    3720   -3.117   -3.164
    3721   -2.530   -2.699
    3722   -1.755   -3.910
    3723   -3.044   -3.592
    3724   -4.032   -3.550
    3725   -2.597   -3.165
    3726   -2.522   -0.972
    3727   -2.554    0.306
    3728   -2.222    0.818
    3729   -2.722   -3.381
    3730   -3.217   -2.517
    3731   -2.847   -2.751
    3732   -2.995   -1.602
    3733   -4.399   -0.180
    3734   -3.389   -0.848
    3735   -2.653   -3.198
    3736   -2.251   -1.548
    3737   -3.672    0.410
    3738   -4.782   -0.857
    3739   -5.636   -2.051
    3740   -5.911   -2.285
    3741   -4.415   -2.678
    3742   -6.302   -3.004
    3743   -6.684   -3.229
    3744   -5.391   -2.978
    3745   -6.416   -2.806
    3746   -5.448   -2.857
    3747   -5.835   -3.521
    3748   -3.588   -2.135
    3749   -6.624   -2.542
    3750   -6.502   -3.257
    3751   -4.819   -3.707
    3752   -6.407   -3.281
    3753   -4.003   -2.435
    3754   -4.397   -2.296
    3755   -4.120   -4.353
    3756   -3.771   -1.528
    3757   -4.087   -3.846
    3758   -3.990   -3.835
    3759   -3.659   -3.932
    3760   -2.991   -2.269
    3761   -3.964   -2.864
    3762   -3.681   -1.604
    3763   -2.396   -2.674
    3764   -3.501   -3.806
    3765   -4.624   -4.521
    3766   -5.771   -4.735
    3767   -4.807   -4.780
    3768   -2.619   -0.783
    3769   -4.340   -3.870
    3770   -2.410   -1.138
    3771   -4.399   -3.435
    3772   -2.749   -2.952
    3773   -2.513   -3.265
    3774   -2.978   -1.011
    3775   -4.425   -3.479
    3776   -4.418   -3.100
    3777   -4.133   -4.491
    3778   -2.884   -2.714
    3779   -5.415   -4.226
    3780   -5.045   -2.316
    3781   -3.173   -1.521
    3782   -2.656   -1.949
    3783   -2.981   -1.670
    3784   -1.470   -2.829
    3785   -4.234   -3.039
    3786   -5.369   -4.648
    3787   -3.057   -3.575
    3788   -3.286   -2.269
    3789   -4.073   -3.060
    3790   -4.637   -4.291
    3791   -2.604   -2.297
    3792   -5.614   -1.913
    3793   -3.907   -0.980
    3794   -5.246   -1.693
    3795   -6.876   -2.215
    3796   -6.800   -4.040
    3797   -3.848   -0.806
    3798   -5.076   -1.673
    3799   -4.324   -3.016
    3800   -6.125   -5.164
    3801   -5.026   -4.740
    3802   -5.833   -5.786
    3803   -4.735   -4.078
    3804   -3.321   -5.022
    3805   -4.437   -3.957
    3806   -6.926   -5.380
    3807   -5.808   -2.639
    3808   -7.259   -3.191
    3809   -5.660   -3.262
    3810   -4.722   -2.345
    3811   -6.019   -2.783
    3812   -5.044   -4.555
    3813   -5.185   -4.765
    3814   -6.047   -4.870
    3815   -3.775   -5.091
    3816   -5.648   -5.835
    3817   -5.170   -4.907
    3818   -4.933   -4.297
    3819   -7.265   -2.376
    3820   -7.012   -3.440
    3821   -5.897   -4.970
    3822   -5.551   -2.319
    3823   -6.634   -1.969
    3824   -5.212   -2.899
    3825   -5.683   -3.510
    3826   -6.652   -3.983
    3827   -5.291   -4.478
    3828   -5.316   -4.227
    3829   -6.225   -2.474
    3830   -4.820   -3.749
    3831   -5.157   -3.536
    3832   -4.410   -3.706
    3833   -5.070   -3.301
    3834   -5.926   -3.186
    3835   -4.946   -3.547
    3836   -5.103   -3.196
    3837   -3.596   -3.743
    3838   -2.030   -3.596
    3839   -0.890   -2.982
    3840   -1.779   -3.419
    3841   -3.037   -0.610
    3842   -2.101   -1.789
    3843   -2.180   -3.718
    3844   -1.647   -4.371
    3845   -1.354   -4.740
    3846   -0.308   -4.167
    3847   -2.394   -5.404
    3848   -2.764   -6.373
    3849   -4.422   -3.030
    3850   -5.295   -3.087
    3851   -4.739   -3.094
    3852   -4.042   -1.460
    3853   -5.858   -2.017
    3854   -4.484   -2.668
    3855   -4.459   -3.861
    3856   -5.184   -1.355
    3857   -5.237   -2.614
    3858   -4.452   -1.889
    3859   -4.011   -2.638
    3860   -3.324   -1.575
    3861   -3.712    0.456
    3862   -4.187   -2.541
    3863   -5.838   -2.243
    3864   -3.105   -2.129
    3865   -2.986   -3.352
    3866   -3.857   -1.624
    3867   -2.784   -2.707
    3868   -3.861   -2.939
    3869   -5.154   -4.462
    3870   -3.972   -2.927
    3871   -4.693   -2.349
    3872   -4.288   -3.046
    3873   -2.535   -2.252
    3874   -3.557   -3.727
    3875   -2.255   -3.845
    3876   -1.766   -0.705
    3877   -2.760   -0.845
    3878   -2.121   -2.300
    3879   -2.135   -2.812
    3880   -3.139   -3.391
    3881   -3.453   -4.140
    3882   -5.018   -7.160
    3883   -3.805   -4.943
    3884   -2.780   -4.512
    3885   -2.934   -4.940
    3886   -0.892   -4.061
    3887   -2.024   -4.922
    3888   -5.054   -4.809
    3889   -4.733   -5.940
    3890   -5.511   -5.360
    3891   -4.902   -7.732
    3892   -7.370   -5.151
    3893   -4.934   -1.757
    3894   -4.394   -2.753
    3895   -5.040   -4.967
    3896   -3.410   -4.204
    3897   -4.043   -6.002
    3898   -2.450   -3.888
    3899   -5.370   -4.372
    3900   -6.938   -2.128
    3901   -7.869   -3.865
    3902   -8.637   -5.244
    3903   -7.856   -5.072
    3904   -9.278   -4.653
    3905  -10.555   -4.729
    3906   -8.635   -6.217
    3907   -8.917   -5.900
    3908   -5.241   -3.991
    3909   -5.082   -3.804
    3910   -5.666   -5.606
    3911   -7.422   -5.685
    3912   -8.052   -8.197
    3913   -7.029   -9.635
    3914   -7.975   -7.558
    3915   -6.345   -4.637
    3916   -4.988   -4.576
    3917   -3.632   -3.999
    3918   -4.402   -4.612
    3919   -6.436   -5.563
    3920   -5.291   -5.806
    3921   -4.879   -4.290
    3922   -7.169   -6.958
    3923   -6.637   -6.911
    3924   -3.344   -8.224
    3925   -4.232   -6.131
    3926   -3.316   -6.856
    3927   -3.140   -4.859
    3928   -4.489   -5.011
    3929   -3.064   -5.500
    3930   -4.282   -4.978
    3931   -4.722   -4.475
    3932   -4.906   -5.454
    3933   -5.342   -5.930
    3934   -5.538   -6.865
    3935   -3.433   -7.817
    3936   -5.086   -8.427
    3937   -4.942   -6.230
    3938   -5.348   -7.685
    3939   -5.119   -7.827
    3940   -4.458   -6.476
    3941   -5.032   -5.272
    3942   -6.313   -4.422
    3943   -4.430   -2.653
    3944   -5.583   -4.053
    3945   -4.075   -5.699
    3946   -6.347   -7.876
    3947   -5.832   -7.983
    3948   -5.284   -5.098
    3949   -4.441   -5.322
    3950   -5.272   -7.443
    3951   -5.563   -6.435
    3952   -3.905   -4.961
    3953   -3.007   -2.243
    3954   -2.551   -4.558
    3955   -0.915   -2.561
    3956   -0.767   -1.644
    3957   -1.737   -0.657
    3958   -1.158   -0.555
    3959   -1.679   -2.673
    3960   -2.151   -2.316
    3961   -0.991    0.034
    3962   -3.761   -4.881
    3963   -2.524   -5.638
    3964   -4.412   -6.032
    3965   -5.189   -6.202
    3966   -4.327   -3.613
    3967   -2.821   -2.043
    3968   -3.863   -3.179
    3969   -3.047   -4.719
    3970   -4.225   -4.648
    3971   -5.741   -2.435
    3972   -2.978   -2.501
    3973   -2.981   -2.159
    3974   -1.829   -3.705
    3975   -5.367   -7.551
    3976   -4.630   -8.432
    3977   -4.169   -5.951
    3978   -5.615   -5.118
    3979   -4.166   -2.882
    3980   -4.348   -3.669
    3981   -4.912   -4.822
    3982   -3.692   -4.221
    3983   -4.222   -5.157
    3984   -2.698   -4.114
    3985   -3.317   -4.008
    3986   -2.266   -3.285
    3987   -4.986   -5.263
    3988   -2.653   -3.243
    3989   -3.669   -3.725
    3990   -3.376   -3.601
    3991   -4.328   -4.540
    3992   -2.277   -5.584
    3993   -2.908   -6.430
    3994   -4.429   -6.510
    3995   -4.794   -4.184
    3996   -6.125   -6.875
    3997   -4.523   -2.900
    3998   -5.259   -4.653
    3999   -4.695   -2.298
    4000   -4.195   -2.994
    4001   -6.702   -4.190
    4002   -4.973   -6.220
    4003   -3.929   -7.450
    4004   -5.371   -8.391
    4005   -6.174   -9.056
    4006   -6.591   -8.425
    4007   -5.468   -8.945
    4008   -6.250   -8.154
    4009   -5.343   -8.544
    4010   -4.927   -8.570
    4011   -6.365   -6.512
    4012   -7.171   -5.335
    4013   -6.598   -3.953
    4014   -8.452   -4.659
    4015   -8.308   -3.997
    4016   -6.838   -4.703
    4017   -6.078   -3.446
    4018   -5.864   -2.222
    4019   -5.432   -6.165
    4020   -6.610   -2.681
    4021   -3.903   -2.062
    4022   -6.125   -5.429
    4023   -5.481   -5.625
    4024   -5.662   -4.896
    4025   -6.756   -5.229
    4026   -6.060   -5.420
    4027   -4.809   -6.739
    4028   -5.361   -8.375
    4029   -6.771   -8.884
    4030   -4.399   -9.908
    4031   -7.959   -9.177
    4032   -7.821   -7.693
    4033   -8.722   -7.228
    4034   -8.329   -4.793
    4035   -5.718   -6.141
    4036   -5.100   -6.902
    4037   -6.656   -5.198
    4038   -7.361   -8.037
    4039   -4.749   -6.853
    4040   -5.451   -4.272
    4041   -4.018   -3.094
    4042   -5.502   -2.363
    4043   -7.607   -5.432
    4044   -7.058   -3.939
    4045   -6.249   -6.729
    4046   -5.918   -6.341
    4047   -5.354   -5.696
    4048   -4.069   -4.868
    4049   -4.062   -5.170
    4050   -5.063   -3.293
    4051   -5.280   -4.647
    4052   -2.685   -3.686
    4053   -3.340   -4.856
    4054   -3.230   -2.228
    4055   -3.791   -2.992
    4056   -3.631   -4.132
    4057   -4.763   -3.041
    4058   -5.549   -6.396
    4059   -5.776   -4.687
    4060   -5.080   -5.919
    4061   -3.423   -5.175
    4062   -4.786   -5.108
    4063   -5.951   -5.915
    4064   -5.879   -4.819
    4065   -6.578   -6.379
    4066   -6.326   -5.671
    4067   -5.742   -4.301
    4068   -6.060   -4.453
    4069   -5.451   -5.192
    4070   -6.512   -3.710
    4071   -5.611   -2.711
    4072   -5.395   -3.315
    4073   -6.909   -4.308
    4074   -6.378   -3.044
    4075   -4.592   -2.471
    4076   -3.988   -2.011
    4077   -4.162   -2.647
    4078   -4.574   -1.724
    4079   -6.229   -4.799
    4080   -5.278   -3.394
    4081   -6.812   -5.102
    4082   -5.330   -4.538
    4083   -5.739   -3.795
    4084   -4.198   -5.454
    4085   -4.346   -4.797
    4086   -6.455   -6.440
    4087   -5.374   -5.035
    4088   -4.922   -4.398
    4089   -5.468   -5.174
    4090   -5.109   -4.720
    4091   -2.997   -3.602
    4092   -6.030   -3.484
    4093   -4.433   -4.172
    4094   -4.527   -3.623
    4095   -5.298   -4.325
    4096   -5.078   -6.110
    4097   -4.213   -6.246
    4098   -2.979   -5.455
    4099   -3.411   -3.354
    4100   -2.764   -5.124
    4101   -2.391   -3.073
    4102   -3.841   -1.441
    4103   -3.541   -3.383
    4104   -5.440   -7.164
    4105   -2.135   -3.934
    4106   -1.662   -1.268
    4107   -3.373   -0.323
    4108   -2.248    0.021
    4109   -1.661   -0.511
    4110   -2.876    0.275
    4111   -1.543   -2.043
    4112   -1.522    0.309
    4113   -0.732    0.854
    4114   -1.486    2.029
    4115   -1.819   -0.121
    4116   -2.704    0.156
    4117   -2.921   -0.428
    4118   -2.855   -1.361
    4119   -3.038   -2.258
    4120   -0.226   -0.774
    4121   -2.475   -2.187
    4122   -2.732   -2.081
    4123   -4.284   -4.842
    4124   -3.028   -2.695
    4125   -3.658   -5.034
    4126   -3.704   -0.987
    4127   -2.628   -0.709
    4128   -2.852   -0.852
    4129   -3.529   -2.973
    4130   -3.692   -3.605
    4131   -3.007   -2.584
    4132   -3.486   -2.331
    4133   -2.026   -2.544
    4134   -2.967   -5.067
    4135   -3.439   -5.377
    4136   -2.485   -6.404
    4137   -1.918   -4.992
    4138   -2.988   -1.668
    4139   -1.676   -3.263
    4140   -3.236   -5.367
    4141   -2.485   -4.107
    4142   -1.658   -5.481
    4143   -0.796   -2.815
    4144   -0.723   -1.764
    4145   -1.963   -2.199
    4146   -2.514   -3.194
    4147   -1.956   -3.244
    4148   -2.141   -3.021
    4149   -0.715   -3.033
    4150   -0.134   -1.659
    4151   -1.704   -3.158
    4152   -3.148   -2.745
    4153   -1.197   -4.880
    4154   -1.657   -4.240
    4155   -2.191   -4.465
    4156   -2.100   -0.960
    4157   -2.732   -2.350
    4158   -1.345   -3.201
    4159   -1.926   -2.121
    4160   -1.159   -3.345
    4161   -2.341   -3.033
    4162   -2.730   -1.279
    4163   -4.239   -0.457
    4164   -2.381   -0.583
    4165   -1.682   -0.782
    4166   -1.660   -1.323
    4167   -2.882   -2.003
    4168   -2.921    0.141
    4169   -1.549   -1.323
    4170   -1.692   -0.614
    4171   -0.250   -1.503
    4172   -3.877   -2.606
    4173   -0.406   -0.617
    4174   -2.309   -0.796
    4175   -2.961   -1.712
    4176   -2.195    0.858
    4177   -0.978   -0.809
    4178   -3.248    0.014
    4179   -3.381   -0.457
    4180   -2.698    1.105
    4181   -1.666    1.285
    4182   -0.765    0.901
    4183    0.807    1.817
    4184   -1.787    0.243
    4185   -0.419    1.412
    4186   -1.200    1.814
    4187    0.251    2.054
    4188    0.878   -0.097
    4189   -0.999    2.191
    4190   -0.911    0.424
    4191   -1.336    2.470
    4192   -1.843    1.840
    4193   -2.382    2.691
    4194   -1.414    2.199
    4195    0.329    3.948
    4196   -1.270    3.363
    4197    0.184    2.082
    4198    1.113    2.247
    4199   -1.412    1.394
    4200   -1.227    3.164
    4201   -1.459    1.681
    4202    1.140    2.366
    4203   -0.783    3.212
    4204    0.053    1.907
    4205   -1.754    1.810
    4206   -0.618    1.085
    4207    0.526    1.938
    4208    1.069    3.116
    4209    0.177    3.109
    4210   -1.566    2.834
    4211    0.154    2.707
    4212   -1.576    2.061
    4213   -1.020    3.031
    4214   -0.553    1.228
    4215   -0.706    0.053
    4216   -0.849   -0.164
    4217    0.288    0.956
    4218    1.467    2.253
    4219    0.850   -0.977
    4220   -0.465   -0.767
    4221    0.678   -1.862
    4222   -0.379   -0.814
    4223   -0.392   -0.154
    4224   -0.822   -0.912
    4225   -1.312    0.417
    4226   -1.802    0.333
    4227   -0.122   -0.770
    4228    0.914    0.654
    4229   -0.673    2.558
    4230   -0.164    1.205
    4231    0.402    1.045
    4232   -0.690    0.079
    4233   -1.792    0.301
    4234   -0.434    2.464
    4235   -1.153    0.400
    4236    0.751    1.016
    4237    1.843    1.709
    4238   -0.733   -1.291
    4239    0.101   -2.168
    4240   -0.334   -1.054
    4241   -0.216    0.062
    4242    0.351   -0.309
    4243   -1.102   -0.910
    4244   -0.210   -0.989
    4245    0.352    1.120
    4246   -0.722   -0.267
    4247    0.234    1.663
    4248    0.907   -0.481
    4249    1.625    0.158
    4250    1.286    0.799
    4251    1.241   -0.134
    4252    1.677    1.028
    4253    0.151   -0.573
    4254   -0.149    0.995
    4255   -0.801   -0.017
    4256   -0.223    1.599
    4257   -0.002    0.251
    4258   -0.345    0.365
    4259   -1.631   -0.066
    4260   -0.688    0.392
    4261    0.402    0.066
    4262    0.896   -0.129
    4263    1.019    0.242
    4264   -1.121    0.390
    4265   -2.332    1.280
    4266   -2.707    0.232
    4267   -0.993    1.706
    4268    0.184    3.319
    4269   -0.558    3.177
    4270    0.361    5.136
    4271    0.336    4.289
    4272   -0.239    4.691
    4273    0.187    1.511
    4274   -0.285    2.977
    4275    0.864    3.065
    4276    0.660    4.355
    4277    2.417    4.797
    4278    2.016    3.792
    4279    1.200    1.096
    4280    0.750    4.213
    4281    2.553    5.347
    4282    1.492    3.385
    4283    0.660    2.525
    4284   -1.684    1.500
    4285   -1.064    3.229
    4286    0.265    3.689
    4287    1.547    6.056
    4288    2.140    2.732
    4289    3.725    2.846
    4290    1.788    2.869
    4291    2.456    2.137
    4292    3.090    0.288
    4293    1.598    1.598
    4294    1.486    3.589
    4295   -0.115    2.153
    4296   -0.253    3.179
    4297   -1.595    2.764
    4298   -1.377    2.085
    4299   -1.759    0.962
    4300   -0.663    0.652
    4301   -2.384    0.961
    4302   -1.042    4.161
    4303   -2.671    2.707
    4304   -2.134    2.859
    4305   -1.317    2.887
    4306   -0.273    2.707
    4307   -1.453    1.847
    4308   -0.718    3.720
    4309    2.466    4.641
    4310    1.669    3.814
    4311    1.572    3.715
    4312    1.458    2.086
    4313    1.055    1.679
    4314    1.044    3.675
    4315    1.672    3.591
    4316    0.064    3.175
    4317   -0.807    0.523
    4318    0.788    1.434
    4319   -1.212    1.742
    4320   -1.282   -0.275
    4321   -0.317   -2.733
    4322   -1.082   -0.151
    4323    1.064    0.191
    4324    0.724    2.953
    4325    2.005    1.629
    4326    1.622    2.548
    4327    0.444    1.739
    4328    2.587   -0.623
    4329    0.993   -0.235
    4330    0.669    0.710
    4331    1.735   -0.210
    4332    0.508   -0.638
    4333    1.234   -1.142
    4334    2.725    1.320
    4335    2.160    0.231
    4336    1.203    0.760
    4337    1.466    0.171
    4338    4.576    2.008
    4339    5.277    2.366
    4340    2.686    0.823
    4341    3.470   -0.335
    4342    3.769    0.812
    4343    3.556    0.392
    4344    2.156    0.404
    4345    2.737    0.778
    4346    2.228    0.910
    4347    6.399    0.207
    4348    5.625    1.237
    4349    4.896    1.143
    4350    5.261   -0.233
    4351    3.927   -1.751
    4352    5.924   -2.099
    4353    5.036   -1.845
    4354    3.344   -1.621
    4355    1.712   -0.803
    4356    2.489   -0.681
    4357    3.500    0.733
    4358    4.454    1.764
    4359    3.096    2.007
    4360    3.183    0.320
    4361    3.305   -0.324
    4362    3.436   -2.037
    4363    3.217   -2.488
    4364    3.383   -2.760
    4365    3.743   -2.617
    4366    3.690   -1.965
    4367    3.143   -4.897
    4368    3.925   -3.049
    4369    3.279   -4.790
    4370    5.257   -2.978
    4371    4.214   -4.241
    4372    2.577   -5.104
    4373    4.202   -4.549
    4374    3.935   -4.600
    4375    4.935   -3.520
    4376    2.701   -3.754
    4377    2.544   -2.891
    4378    5.232   -1.202
    4379    3.327   -4.038
    4380    2.970   -4.716
    4381    2.407   -4.671
    4382    1.249   -6.828
    4383    1.929   -6.431
    4384    0.956   -5.370
    4385    1.424   -3.529
    4386    1.613   -4.733
    4387    2.642   -5.236
    4388    1.691   -4.334
    4389    1.610   -3.945
    4390    3.705   -2.597
    4391    3.704   -3.174
    4392    4.322   -1.694
    4393    4.166   -1.915
    4394    4.035   -1.292
    4395    3.257   -1.259
    4396    4.437   -3.061
    4397    4.876   -1.873
    4398    2.781   -3.852
    4399    2.026   -4.495
    4400    1.625   -4.126
    4401    0.518   -4.241
    4402    0.307   -6.137
    4403    1.696   -6.287
    4404    2.209   -4.044
    4405    0.741   -6.505
    4406    2.045   -5.233
    4407    2.696   -5.077
    4408    3.183   -4.567
    4409    2.340   -6.370
    4410    0.915   -6.638
    4411   -0.180   -7.254
    4412   -0.057   -6.785
    4413    0.376   -5.500
    4414    1.584   -5.179
    4415    1.483   -7.264
    4416    2.105   -6.335
    4417    3.594   -5.416
    4418    0.454   -5.963
    4419    1.710   -5.155
    4420    2.570   -4.674
    4421    3.640   -4.022
    4422    4.109   -4.016
    4423    5.108   -3.325
    4424    5.450   -3.227
    4425    4.621   -3.035
    4426    3.333   -5.848
    4427    3.176   -6.545
    4428    1.209   -7.287
    4429    1.606   -6.034
    4430    3.161   -6.087
    4431    2.304   -6.093
    4432    3.327   -3.199
    4433    3.333   -3.140
    4434    4.326   -4.219
    4435    4.073   -5.587
    4436    2.603   -3.752
    4437    1.895   -3.846
    4438    1.220   -5.649
    4439    2.412   -5.765
    4440    1.837   -4.972
    4441    3.051   -5.441
    4442    2.355   -4.192
    4443    4.639   -3.507
    4444    3.806   -3.478
    4445    5.048   -3.355
    4446    7.873   -4.315
    4447    7.611   -2.282
    4448    7.371   -5.276
    4449    6.292   -4.383
    4450    4.583   -4.415
    4451    5.346   -3.871
    4452    4.306   -1.816
    4453    3.497   -3.711
    4454    3.085   -4.988
    4455    3.554   -2.397
    4456    4.158   -1.075
    4457    3.591   -0.590
    4458    3.787   -0.305
    4459    2.528   -0.583
    4460    3.356   -0.124
    4461    2.370   -0.731
    4462    3.944   -0.126
    4463    2.582   -2.547
    4464    2.291   -0.485
    4465    4.415    0.490
    4466    2.402   -1.959
    4467    3.522   -3.118
    4468    4.051   -1.433
    4469    4.240   -1.245
    4470    2.284   -2.809
    4471    3.743   -3.724
    4472    6.900   -2.165
    4473    3.785   -3.900
    4474    3.656   -3.443
    4475    1.684   -3.017
    4476    3.191   -3.314
    4477    3.883   -1.782
    4478    5.627   -2.133
    4479    5.184   -3.678
    4480    5.601   -2.481
    4481    4.491   -1.518
    4482    2.883   -5.505
    4483    4.067   -3.437
    4484    4.800   -4.809
    4485    4.263   -3.859
    4486    2.344   -3.396
    4487    2.316   -3.838
    4488    3.069   -3.421
    4489    3.446   -4.563
    4490    3.577   -4.441
    4491    3.536   -4.058
    4492    3.213   -4.446
    4493    2.906   -3.457
    4494    2.828   -2.101
    4495    4.313   -4.228
    4496    3.465   -3.242
    4497    5.986   -0.029
    4498    4.265   -3.055
    4499    5.211   -2.564
    4500    5.368   -1.423
    4501    7.320   -1.237
    4502    7.163   -1.706
    4503    5.265   -0.430
    4504    4.460   -3.200
    4505    4.705   -4.984
    4506    4.090   -4.070
    4507    3.938   -4.712
    4508    3.325   -5.114
    4509    5.370   -4.326
    4510    4.831   -2.785
    4511    4.788   -3.533
    4512    4.630   -2.909
    4513    5.301   -0.635
    4514    4.950   -1.392
    4515    3.923   -1.657
    4516    5.291   -1.570
    4517    3.829   -2.545
    4518    4.214   -2.766
    4519    5.978   -0.244
    4520    3.014   -3.096
    4521    4.179   -2.703
    4522    4.047   -1.663
    4523    3.619   -4.876
    4524    4.326   -1.491
    4525    4.864   -1.194
    4526    4.255   -4.090
    4527    4.523   -4.324
    4528    3.812   -3.705
    4529    2.934   -2.964
    4530    1.165   -5.371
    4531    1.880   -2.567
    4532    4.201   -2.737
    4533    3.109   -2.251
    4534    4.260   -1.817
    4535    3.272   -2.362
    4536    3.019   -4.021
    4537    2.377   -5.602
    4538    3.518   -2.709
    4539    3.924   -2.970
    4540    2.923   -3.264
    4541    4.025   -2.795
    4542    4.872   -2.441
    4543    5.880   -1.334
    4544    4.321   -3.226
    4545    5.312   -2.840
    4546    5.227   -0.827
    4547    1.608   -5.078
    4548    0.803   -3.947
    4549    2.079   -4.798
    4550    1.078   -7.016
    4551    1.013   -5.208
    4552    1.827   -1.506
    4553    1.611   -3.562
    4554    2.406   -2.735
    4555    0.917   -2.107
    4556    0.075   -3.354
    4557    0.301   -2.681
    4558    1.588   -4.649
    4559    0.846   -3.631
    4560    4.165   -4.602
    4561    1.786   -6.290
    4562    4.173   -3.842
    4563    5.072   -4.344
    4564    5.482   -4.170
    4565    5.644   -1.983
    4566    4.191   -3.472
    4567    3.774   -3.089
    4568    4.439   -3.124
    4569    5.554   -2.838
    4570    4.907   -1.862
    4571    4.590   -2.208
    4572    3.237   -2.528
    4573    3.116   -3.385
    4574    3.133   -2.866
    4575    4.205   -0.674
    4576    3.457   -1.813
    4577    2.896   -2.778
    4578    3.870   -2.741
    4579    2.224   -3.881
    4580    1.681   -2.665
    4581    0.405   -2.034
    4582    2.103   -0.750
    4583    1.805   -1.153
    4584    4.636    0.204
    4585    5.532    0.341
    4586    4.435   -2.459
    4587    1.656   -3.985
    4588    1.530   -2.851
    4589    1.545   -0.899
    4590    2.867   -0.556
    4591    1.923   -4.336
    4592    4.586   -0.796
    4593    5.301   -2.646
    4594    4.428   -2.050
    4595    2.403   -5.068
    4596    3.437   -3.569
    4597    4.032   -2.703
    4598    4.370   -3.460
    4599    2.413   -6.970
    4600    4.154   -4.371
    4601    4.293   -3.256
    4602    3.671   -3.686
    4603    4.189   -3.786
    4604    1.953   -5.047
    4605    3.300   -7.278
    4606    2.899   -4.466
    4607    3.396   -3.490
    4608    1.468   -4.241
    4609    1.397   -4.527
    4610    0.353   -6.930
    4611    1.168   -5.755
    4612    2.215   -4.960
    4613    0.771   -7.691
    4614   -0.101   -7.260
    4615    0.494   -4.988
    4616   -0.307   -5.905
    4617   -1.229   -5.984
    4618    0.514   -4.476
    4619    2.136   -4.664
    4620    2.742   -6.742
    4621   -0.158   -6.743
    4622    1.682   -5.768
    4623    2.477   -4.431
    4624    2.359   -4.501
    4625    1.179   -5.087
    4626   -0.646   -6.594
    4627    1.641   -6.215
    4628    2.088   -6.842
    4629    1.182   -7.197
    4630    2.247   -6.954
    4631    0.591   -7.019
    4632    1.610   -3.181
    4633    1.188   -5.358
    4634    2.122   -3.836
    4635   -0.789   -4.593
    4636    0.816   -3.938
    4637    0.365   -4.475
    4638    0.805   -4.922
    4639   -1.565   -6.360
    4640   -0.535   -5.985
    4641    0.114   -6.001
    4642   -0.831   -6.295
    4643   -1.038   -6.759
    4644   -2.788   -8.179
    4645   -2.940   -7.187
    4646   -2.833   -9.508
    4647   -2.633   -6.990
    4648   -2.923   -9.351
    4649   -0.912   -6.418
    4650   -2.902   -6.733
    4651   -3.525   -8.635
    4652   -2.730   -8.557
    4653   -0.875   -8.392
    4654   -0.425   -7.700
    4655   -1.739  -10.983
    4656   -1.180  -10.078
    4657   -2.134  -10.017
    4658   -1.620   -9.516
    4659    0.217   -8.378
    4660    0.886   -7.752
    4661    1.396   -7.945
    4662    2.214   -8.763
    4663   -0.672   -8.873
    4664   -0.466   -8.164
    4665   -1.770  -10.556
    4666   -0.925   -8.374
    4667   -0.157   -8.855
    4668   -0.822   -9.688
    4669   -0.336  -10.108
    4670    0.431   -9.522
    4671   -0.276   -8.582
    4672    1.413   -7.347
    4673    2.992   -7.671
    4674    1.947   -6.127
    4675    2.507   -6.849
    4676    3.030   -6.426
    4677    1.868   -4.688
    4678    2.166   -8.414
    4679    2.387   -9.263
    4680    2.598   -8.255
    4681    1.906   -9.066
    4682    4.052   -4.865
    4683    1.671   -7.202
    4684    0.454   -8.142
    4685    1.333   -9.007
    4686    2.826   -7.326
    4687    1.810   -8.550
    4688    1.711   -8.008
    4689    0.019   -9.535
    4690    0.945   -7.662
    4691    2.344   -6.069
    4692    3.342   -6.260
    4693    2.337   -5.983
    4694    2.322   -6.560
    4695    1.095   -5.919
    4696    2.070   -5.913
    4697    1.603   -9.038
    4698    3.267   -9.598
    4699    3.636   -8.445
    4700    4.353   -6.234
    4701    4.524   -6.765
    4702    4.048   -6.790
    4703    3.772   -6.515
    4704    4.430   -6.716
    4705    2.796   -6.918
    4706    5.025   -5.863
    4707    4.212   -5.256
    4708    4.795   -4.837
    4709    5.145   -5.638
    4710    3.243   -6.088
    4711    3.673   -6.224
    4712    4.449   -6.739
    4713    4.338   -6.397
    4714    3.863   -8.030
    4715    3.021   -7.478
    4716    2.195   -9.735
    4717    1.527   -9.633
    4718    1.333   -9.474
    4719    3.068   -9.643
    4720    2.353  -10.696
    4721    4.200  -10.054
    4722    5.717   -8.290
    4723    2.509   -7.450
    4724    2.476   -7.814
    4725    3.171   -7.329
    4726    3.133   -6.316
    4727    2.425   -7.703
    4728    3.050   -5.971
    4729    3.763   -4.780
    4730    3.046   -6.114
    4731    5.679   -6.142
    4732    4.065   -7.547
    4733    3.321   -8.401
    4734    3.429   -7.935
    4735    4.833   -5.965
    4736    4.133   -7.012
    4737    3.486   -7.377
    4738    2.493   -8.584
    4739    1.769   -8.128
    4740    1.640   -6.973
    4741    1.662   -6.600
    4742    1.733   -8.012
    4743    0.068   -7.852
    4744    2.250   -7.124
    4745    1.715   -7.235
    4746    2.109   -3.811
    4747    4.171   -3.768
    4748    4.937   -5.740
    4749    4.660   -3.705
    4750    2.908   -5.350
    4751    2.865   -5.236
    4752    1.903   -4.826
    4753    3.649   -6.734
    4754    2.905   -5.394
    4755    3.295   -6.217
    4756    2.638   -8.181
    4757    4.068   -7.408
    4758    3.426   -6.447
    4759    2.643   -8.147
    4760    1.559   -7.394
    4761    2.411   -8.386
    4762    1.395   -8.653
    4763    1.056   -6.606
    4764    4.607   -6.197
    4765    2.876   -6.250
    4766    3.170   -7.484
    4767    1.646   -6.970
    4768    4.057   -6.034
    4769    4.892   -7.892
    4770    4.978   -5.992
    4771    4.262   -8.868
    4772    5.242   -6.438
    4773    3.030   -7.941
    4774    2.589   -7.271
    4775    4.597   -6.196
    4776    3.672   -4.660
    4777    3.163   -5.329
    4778    4.292   -5.149
    4779    3.948   -6.041
    4780    4.627   -6.946
    4781    4.555   -6.667
    4782    4.938   -6.280
    4783    4.143   -4.558
    4784    1.914   -8.910
    4785    3.144   -3.766
    4786    1.901   -5.705
    4787    2.992   -6.617
    4788    2.610   -7.015
    4789    2.020  -10.009
    4790    2.746   -8.694
    4791    4.325   -6.425
    4792    1.587   -7.230
    4793    3.564   -4.779
    4794    3.985   -5.473
    4795    3.468   -6.399
    4796    4.742   -3.680
    4797    3.048   -1.666
    4798    2.153   -3.007
    4799    2.008   -3.573
    4800    2.622   -4.171
    4801    2.463   -1.759
    4802    4.337   -0.458
    4803    2.618   -2.364
    4804    2.481   -1.116
    4805    2.060   -2.915
    4806    2.131   -4.186
    4807    3.829   -3.589
    4808    0.596   -4.936
    4809    0.508   -5.269
    4810   -0.831   -5.823
    4811   -1.065   -5.045
    4812   -0.391   -6.137
    4813    0.730   -2.323
    4814    1.268   -2.519
    4815   -0.541   -1.872
    4816    1.503   -3.368
    4817    1.946   -4.547
    4818    3.225   -2.753
    4819    3.382   -4.258
    4820    3.411   -4.420
    4821    1.864   -5.603
    4822    3.344   -5.122
    4823    3.332   -4.976
    4824    2.819   -3.112
    4825    2.731   -3.669
    4826    2.311   -5.497
    4827    0.982   -5.256
    4828    1.920   -2.251
    4829    1.462   -3.682
    4830    0.990   -2.410
    4831    2.336   -4.680
    4832    0.671   -4.352
    4833    2.484   -4.852
    4834    3.227   -2.818
    4835    2.705   -2.861
    4836    2.888   -2.934
    4837    3.419   -1.962
    4838    3.171   -0.414
    4839    2.725   -2.344
    4840    4.653    0.364
    4841    3.078   -1.576
    4842    0.958   -0.582
    4843    2.176   -3.168
    4844    2.349   -4.304
    4845    1.799   -4.611
    4846    2.148   -2.759
    4847    0.947   -4.095
    4848    1.825   -3.943
    4849    2.656   -4.367
    4850    2.529   -1.366
    4851    3.179   -0.084
    4852    1.097   -2.026
    4853    0.762   -2.916
    4854    1.305   -0.711
    4855    0.848   -1.735
    4856   -0.030   -3.588
    4857    1.915   -1.687
    4858    1.440   -0.807
    4859    1.020   -3.652
    4860    0.825   -4.780
    4861    3.429   -1.661
    4862    1.949   -1.044
    4863    3.646   -1.931
    4864    2.337   -4.380
    4865    3.021   -4.747
    4866    2.700   -3.811
    4867    3.252   -3.944
    4868    2.978   -0.415
    4869    1.805   -1.553
    4870    3.045   -1.534
    4871    2.548   -1.777
    4872    2.371   -2.275
    4873    3.047   -2.690
    4874    2.489   -4.451
    4875    2.111   -5.508
    4876    2.486   -5.690
    4877    2.513   -6.251
    4878    1.845   -4.721
    4879    1.755   -3.210
    4880    4.038   -3.474
    4881    0.428   -4.380
    4882    0.736   -2.156
    4883    4.187   -3.122
    4884    1.812   -4.112
    4885    2.725   -3.399
    4886    1.710   -3.663
    4887    3.295   -3.578
    4888    2.671   -4.619
    4889    4.390   -1.601
    4890    5.072   -0.869
    4891    6.272   -1.313
    4892    5.545   -0.903
    4893    6.018   -0.682
    4894    6.445   -2.535
    4895    5.985   -1.823
    4896    5.089   -1.745
    4897    5.176    0.182
    4898    7.102    0.975
    4899    7.519    0.310
    4900    6.552    1.530
    4901    7.297    3.961
    4902    6.669    3.740
    4903    7.430    3.181
    4904    5.937    1.484
    4905    7.072    4.138
    4906    5.916    0.920
    4907    5.270    1.388
    4908    4.878    0.943
    4909    7.622    0.702
    4910    6.238    1.696
    4911    6.678    2.241
    4912    6.411    0.530
    4913    7.428   -0.203
    4914    7.136   -1.232
    4915    5.927   -0.625
    4916    5.826   -0.650
    4917    8.240   -2.289
    4918    8.522   -0.720
    4919    6.638   -3.091
    4920    5.944   -3.128
    4921    6.523   -1.696
    4922    6.278   -1.923
    4923    6.000   -3.226
    4924    5.336   -4.488
    4925    6.304   -1.482
    4926    5.926   -2.458
    4927    4.335   -3.573
    4928    5.343   -2.832
    4929    3.494   -2.886
    4930    4.951   -2.822
    4931    4.697   -3.792
    4932    7.138   -0.774
    4933    6.498   -1.880
    4934    5.555   -1.482
    4935    5.268   -1.896
    4936    5.315   -0.879
    4937    5.752   -0.966
    4938    5.490   -1.895
    4939    5.377   -1.697
    4940    2.918   -4.145
    4941    5.532   -3.466
    4942    7.881   -1.043
    4943    8.216   -2.974
    4944    6.470   -3.724
    4945    6.322   -3.746
    4946    7.088   -2.838
    4947    6.463   -5.919
    4948    6.108   -5.409
    4949    5.197   -6.155
    4950    3.913   -5.396
    4951    5.415   -6.669
    4952    4.284   -5.536
    4953    3.760   -4.725
    4954    2.676   -5.634
    4955    1.718   -4.178
    4956    1.768   -4.545
    4957    2.077   -4.364
    4958    3.544   -2.307
    4959    4.473   -1.812
    4960    3.331   -3.002
    4961    3.517   -5.606
    4962    4.144   -5.197
    4963    3.011   -5.331
    4964    4.463   -4.398
    4965    3.971   -4.892
    4966    2.986   -3.774
    4967    4.759   -0.946
    4968    5.065   -1.397
    4969    3.963   -2.734
    4970    4.863   -4.216
    4971    4.492   -3.626
    4972    6.731   -1.813
    4973    5.929   -3.629
    4974    4.934   -3.942
    4975    4.532   -4.734
    4976    3.848   -1.910
    4977    5.249   -1.517
    4978    5.503   -2.961
    4979    4.894   -2.618
    4980    3.859   -1.616
    4981    4.572   -5.181
    4982    4.564   -4.904
    4983    4.606   -3.211
    4984    3.653   -3.326
    4985    3.637   -3.655
    4986    5.243   -2.383
    4987    4.569   -0.774
    4988    6.281   -2.043
    4989    2.606   -0.606
    4990    5.556   -2.368
    4991    2.764    0.347
    4992    3.778   -0.123
    4993    5.184   -1.015
    4994    4.436    0.790
    4995    4.157   -1.109
    4996    3.999   -5.426
    4997    4.219   -2.819
    4998    5.580   -2.835
    4999    4.518   -1.604
    5000    2.831   -2.210
    5001    3.606   -2.166
    5002    3.832   -0.954
    5003    4.034   -0.216
    5004    3.625   -1.647
    5005    4.227   -0.955
    5006    2.135   -2.019
    5007    0.658   -4.319
    5008    1.859   -2.236
    5009    1.538   -1.901
    5010    2.158   -3.302
    5011    2.692   -1.494
    5012    4.309   -0.277
    5013    2.291   -1.679
    5014    1.924   -1.143
    5015    2.352    0.463
    5016    1.703   -0.872
    5017    2.464    0.149
    5018    2.493    0.915
    5019    2.889    0.957
    5020    4.282   -0.724
    5021    3.008   -1.206
    5022    3.208   -2.619
    5023    2.524   -4.431
    5024    4.405   -0.669
    5025    4.773   -0.759
    5026    4.987    1.161
    5027    4.051   -2.512
    5028    3.757    0.170
    5029    4.072   -1.126
    5030    3.651   -2.101
    5031    1.138   -1.148
    5032    2.001   -0.153
    5033    2.407   -0.958
    5034    2.424    0.334
    5035    5.207   -0.281
    5036    2.001   -2.068
    5037    2.273    1.412
    5038    4.420    0.217
    5039    5.053    0.045
    5040    3.313   -0.715
    5041    3.022   -1.442
    5042    3.797   -1.049
    5043    4.325   -0.867
    5044    4.604   -0.021
    5045    5.434    0.706
    5046    5.787    1.375
    5047    4.942   -0.384
    5048    4.090    1.243
    5049    4.644    2.293
    5050    3.709    0.980
    5051    3.400    0.726
    5052    4.954    1.540
    5053    5.706    0.020
    5054    2.195    0.360
    5055    3.641    1.185
    5056    5.031    1.220
    5057    5.140    1.371
    5058    5.383    0.189
    5059    2.774   -0.600
    5060    3.881   -0.971
    5061    3.069   -1.446
    5062    3.788    0.742
    5063    0.718   -2.470
    5064    0.878   -4.511
    5065    0.710   -3.069
    5066    0.638   -2.583
    5067    0.917   -3.820
    5068    3.218   -2.200
    5069    3.286   -2.621
    5070    3.604   -3.193
    5071    2.185   -1.491
    5072    4.140   -2.157
    5073    5.237    0.109
    5074    3.625   -1.583
    5075    2.907    0.566
    5076    3.229   -2.264
    5077    3.815   -4.359
    5078    4.439   -1.936
    5079    1.767   -2.958
    5080    2.706   -4.362
    5081    2.467   -3.531
    5082    0.639   -3.798
    5083    3.263   -2.114
    5084    2.368   -2.318
    5085    1.148   -1.060
    5086    2.502    0.227
    5087    1.191   -1.390
    5088    0.975   -3.095
    5089    0.622   -0.971
    5090    0.634    0.268
    5091    0.396    0.375
    5092    0.905   -2.026
    5093    1.329   -2.132
    5094    0.272   -0.961
    5095    1.315   -0.870
    5096    0.878   -3.637
    5097    1.510   -2.063
    5098    1.703   -2.555
    5099    2.257   -4.270
    5100    1.250   -3.785
    5101    2.186   -2.212
    5102    0.488   -2.912
    5103    0.965   -2.449
    5104    0.265   -2.929
    5105    3.653   -1.938
    5106    3.879   -2.057
    5107    2.043   -3.107
    5108    3.147   -0.759
    5109    3.018   -0.161
    5110    1.995   -0.907
    5111    2.127   -2.499
    5112    3.371   -2.042
    5113    0.995   -3.209
    5114    1.532   -3.732
    5115    1.001   -3.079
    5116    0.539   -3.213
    5117   -0.845   -2.744
    5118    0.514   -4.868
    5119    0.054   -3.504
    5120    2.093   -3.935
    5121    2.211   -2.180
    5122    0.979   -2.141
    5123    1.747   -0.782
    5124    0.830   -1.522
    5125    1.100   -0.325
    5126   -0.144   -0.894
    5127   -0.653    1.925
    5128   -0.417   -0.483
    5129   -0.230   -1.813
    5130    0.045   -1.932
    5131    0.649   -0.942
    5132    1.582    0.639
    5133   -0.087    0.083
    5134    0.583    0.730
    5135   -0.594   -3.063
    5136    0.786   -0.864
    5137    0.601   -0.948
    5138    0.652    1.308
    5139    1.137   -0.691
    5140    2.327   -0.225
    5141    1.885    0.496
    5142    1.232   -1.746
    5143    1.997   -0.371
    5144    2.228    0.600
    5145    1.521    0.945
    5146    1.057   -0.927
    5147    1.541    1.818
    5148    3.033    1.629
    5149    2.956    1.082
    5150    2.933   -0.694
    5151    3.604   -0.758
    5152    3.912   -2.757
    5153    3.249   -2.346
    5154    4.568   -1.505
    5155    3.561   -2.795
    5156    1.467   -2.356
    5157    3.002   -0.302
    5158    4.005   -2.441
    5159    4.460   -0.106
    5160    5.805   -1.130
    5161    2.901   -1.182
    5162    4.798   -1.408
    5163    5.630   -0.999
    5164    5.247   -2.257
    5165    4.915   -0.996
    5166    3.586   -2.582
    5167    2.623   -2.089
    5168    3.832   -0.864
    5169    2.687   -3.069
    5170    2.165   -0.494
    5171    3.000   -2.942
    5172    4.737   -0.766
    5173    4.170   -0.355
    5174    3.886   -1.789
    5175    2.053   -2.874
    5176    3.281   -0.179
    5177    1.919   -3.352
    5178    2.905    0.254
    5179    0.557   -2.026
    5180    1.100   -2.707
    5181    1.192   -2.396
    5182    2.816   -3.040
    5183    1.458   -2.223
    5184   -0.892   -2.960
    5185    0.674   -0.242
    5186    2.055   -2.385
    5187    0.341   -1.197
    5188    1.791   -2.158
    5189    2.875   -2.765
    5190    3.459   -4.361
    5191    3.834   -4.395
    5192    2.264   -3.212
    5193    0.982   -5.017
    5194    3.630   -4.316
    5195    2.112   -4.845
    5196    2.270   -5.608
    5197    1.015   -5.146
    5198   -0.318   -5.968
    5199    1.766   -4.183
    5200    2.450   -2.289
    5201    3.052   -3.434
    5202    4.143   -2.012
    5203    6.071   -3.701
    5204    4.685   -3.630
    5205    4.494   -0.646
    5206    5.018   -2.156
    5207    4.140   -1.645
    5208    5.096   -2.575
    5209    1.172   -5.527
    5210    2.598   -1.658
    5211    3.757   -1.620
    5212    3.374   -3.552
    5213    3.329   -2.443
    5214    4.488   -4.453
    5215    3.406   -3.939
    5216    2.833   -4.625
    5217    2.368   -3.657
    5218    3.086   -2.173
    5219    3.279   -0.938
    5220    4.053   -1.969
    5221    5.036   -0.645
    5222    3.932   -1.486
    5223    4.824   -1.457
    5224    3.623   -1.902
    5225    4.286   -2.119
    5226    4.355   -0.545
    5227    4.896   -0.123
    5228    5.280    1.828
    5229    3.847    2.030
    5230    3.636   -0.022
    5231    4.220   -0.018
    5232    4.914    1.245
    5233    5.216    1.183
    5234    5.658    2.744
    5235    4.415    0.641
    5236    2.540    0.061
    5237    5.625   -0.532
    5238    7.062   -0.787
    5239    5.193   -0.845
    5240    4.576   -0.937
    5241    4.833   -1.074
    5242    4.676    0.534
    5243    5.771    0.979
    5244    5.741   -0.733
    5245    6.734   -1.749
    5246    5.097   -1.901
    5247    7.197    0.810
    5248    4.051   -0.540
    5249    3.600   -2.245
    5250    4.187   -2.451
    5251    6.159   -0.152
    5252    4.428   -2.619
    5253    4.248   -2.933
    5254    4.758   -1.996
    5255    5.689   -0.935
    5256    4.844   -1.459
    5257    4.448   -1.125
    5258    4.655   -0.757
    5259    5.896   -0.295
    5260    7.088    1.001
    5261    6.811    0.687
    5262    6.757    0.273
    5263    7.169   -2.042
    5264    7.221   -1.402
    5265    5.564    0.375
    5266    6.872   -0.201
    5267    5.323   -3.985
    5268    3.391   -6.211
    5269    3.431   -4.951
    5270    5.747   -3.213
    5271    6.234   -1.929
    5272    2.194   -3.219
    5273    4.258   -1.628
    5274    3.738   -0.583
    5275    4.661   -1.178
    5276    3.804   -2.076
    5277    6.108   -0.556
    5278    5.291   -1.082
    5279    4.212   -1.680
    5280    3.637   -2.545
    5281    3.133   -3.003
    5282    2.723   -3.085
    5283    2.002   -1.034
    5284    3.126   -3.211
    5285    3.935   -3.243
    5286    2.848   -2.998
    5287   -0.519   -4.134
    5288    0.470   -3.429
    5289    0.605   -3.027
    5290    1.061   -2.470
    5291    1.179   -1.799
    5292    2.784   -0.293
    5293   -0.614   -2.675
    5294    1.575   -1.593
    5295    3.900   -1.199
    5296    3.639   -0.978
    5297    3.063   -2.630
    5298    3.537   -2.075
    5299    1.758   -1.938
    5300    2.247   -3.012
    5301    3.232   -2.129
    5302    3.240   -2.244
    5303    3.689   -1.866
    5304    3.698   -1.540
    5305    4.663   -1.277
    5306    3.648   -2.053
    5307    2.563   -1.456
    5308    0.427   -1.994
    5309    0.884   -0.959
    5310    1.524   -0.152
    5311    0.248   -1.659
    5312    1.849   -2.513
    5313    1.846   -2.338
    5314    2.714   -2.272
    5315    4.303   -3.508
    5316    4.202   -3.593
    5317    4.681   -4.134
    5318    1.977   -3.949
    5319    1.758   -3.436
    5320    4.068   -3.595
    5321    4.473   -3.103
    5322    3.065   -3.827
    5323    4.129   -3.179
    5324    4.140   -2.641
    5325    4.822   -2.469
    5326    4.625   -3.065
    5327    2.817   -2.369
    5328    3.352   -3.982
    5329    3.155   -2.419
    5330    2.966   -3.155
    5331    2.929   -2.894
    5332    3.488   -2.938
    5333    3.668   -4.264
    5334    2.327   -6.193
    5335    3.782   -5.876
    5336    2.995   -3.980
    5337    2.284   -5.196
    5338    3.829   -3.741
    5339    1.709   -5.650
    5340    2.565   -5.673
    5341    3.299   -4.750
    5342    3.173   -0.843
    5343    2.023   -2.402
    5344    2.410   -4.189
    5345    4.336   -1.358
    5346    5.206   -2.277
    5347    4.100   -2.935
    5348    4.003   -5.012
    5349    4.574   -3.218
    5350    2.975   -2.799
    5351    1.758   -2.660
    5352    2.795   -1.345
    5353    2.655   -0.648
    5354    2.283    0.004
    5355    2.914   -2.485
    5356    2.499   -4.074
    5357    4.177   -5.608
    5358    3.299   -5.053
    5359    1.726   -5.563
    5360    3.318   -4.823
    5361    3.963   -3.593
    5362    5.493   -3.200
    5363    4.014   -3.759
    5364    3.418   -2.502
    5365    5.041   -1.522
    5366    6.261   -1.278
    5367    3.766   -3.789
    5368    5.668   -3.054
    5369    6.184   -2.123
    5370    3.653   -2.073
    5371    3.651   -2.367
    5372    2.545   -2.695
    5373    0.154   -2.688
    5374    0.015   -4.006
    5375    2.258   -3.505
    5376    2.574   -0.672
    5377    3.062   -3.233
    5378    5.153   -0.742
    5379    3.535   -1.197
    5380    4.381   -3.031
    5381    4.049   -1.674
    5382    4.498    0.115
    5383    5.191    0.647
    5384    5.837    1.649
    5385    5.501    0.713
    5386    5.410   -1.430
    5387    5.711   -0.708
    5388    5.366   -0.491
    5389    4.234   -0.458
    5390    7.206    2.745
    5391    5.174    0.692
    5392    5.051   -1.312
    5393    6.076   -1.509
    5394    4.224   -1.577
    5395    3.518   -1.641
    5396    3.784   -3.438
    5397    4.093   -3.293
    5398    2.171   -2.073
    5399    4.122   -1.953
    5400    3.863   -2.358
    5401    3.045   -3.019
    5402   -0.129   -4.845
    5403    0.218   -2.355
    5404    2.055   -2.920
    5405    2.181   -2.674
    5406    1.045   -3.215
    5407    0.791   -1.505
    5408    2.487   -2.224
    5409    2.758   -1.459
    5410    4.581    0.295
    5411    3.438    1.789
    5412    3.955    1.275
    5413    3.804    0.541
    5414    5.331    1.815
    5415    5.604    1.021
    5416    3.816    0.110
    5417    5.229   -1.968
    5418    4.945   -1.747
    5419    5.703   -1.174
    5420    7.210   -2.748
    5421    4.622   -2.099
    5422    4.573   -2.559
    5423    5.536   -1.537
    5424    3.824   -2.463
    5425    4.136   -3.851
    5426    4.913   -2.359
    5427    4.749   -0.694
    5428    3.802   -2.140
    5429    7.343   -1.482
    5430    6.741   -2.968
    5431    7.724   -1.535
    5432    6.851   -0.400
    5433    4.002   -2.529
    5434    4.107   -1.748
    5435    4.077   -3.397
    5436    3.086   -3.606
    5437    1.786   -3.868
    5438    2.236   -2.284
    5439    3.425   -4.302
    5440    2.343   -3.175
    5441    3.149   -2.256
    5442    3.169   -2.124
    5443    3.028   -4.472
    5444    3.490   -3.643
    5445    4.292   -2.805
    5446    5.847   -1.572
    5447    5.494   -1.197
    5448    5.513   -0.227
    5449    4.918   -1.542
    5450    4.859   -3.136
    5451    5.875   -2.252
    5452    7.513   -1.619
    5453    6.684   -0.742
    5454    7.144   -0.325
    5455    5.449   -2.064
    5456    5.712   -1.612
    5457    6.135   -2.736
    5458    6.086   -1.827
    5459    6.248   -0.856
    5460    6.920   -1.200
    5461    6.890   -1.834
    5462    7.585   -1.459
    5463    6.937   -1.658
    5464    7.462   -3.240
    5465    6.310   -3.097
    5466    7.302   -2.009
    5467    6.048   -0.948
    5468    5.729   -1.208
    5469    6.121   -1.301
    5470    5.801   -1.826
    5471    5.647   -2.921
    5472    6.143   -0.710
    5473    5.547    0.258
    5474    6.105    0.371
    5475    5.765   -0.359
    5476    6.639   -1.643
    5477    7.357    1.658
    5478    7.903    1.823
    5479    7.246   -0.254
    5480    6.963   -0.715
    5481    7.555    1.063
    5482    5.678    0.284
    5483    6.603    0.810
    5484    5.810    1.664
    5485    6.356    1.339
    5486    5.763   -0.369
    5487    5.751   -1.083
    5488    5.850   -0.423
    5489    4.071   -3.001
    5490    4.051   -1.934
    5491    3.449   -2.913
    5492    6.412   -2.671
    5493    3.953   -1.887
    5494    6.021   -1.683
    5495    5.175   -0.648
    5496    5.607   -2.233
    5497    6.632   -3.170
    5498    6.156   -3.451
    5499    5.113   -1.271
    5500    4.280   -2.850
    5501    4.583   -2.213
    5502    4.892   -4.601
    5503    2.300   -2.112
    5504    2.112   -4.252
    5505    0.766   -5.847
    5506   -0.020   -3.597
    5507    0.447   -1.926
    5508    2.014   -1.756
    5509    3.122   -2.498
    5510    0.637   -2.603
    5511    2.520   -3.215
    5512    3.131   -3.912
    5513    2.738   -2.435
    5514    2.200   -0.206
    5515    4.593    0.303
    5516    4.382   -1.341
    5517    1.248   -2.624
    5518    1.376   -2.540
    5519    2.327   -1.394
    5520    3.655   -1.254
    5521    2.488   -1.875
    5522    1.179   -1.624
    5523    0.510   -3.237
    5524    0.315   -3.754
    5525    1.446   -4.567
    5526    1.674   -2.901
    5527    2.273   -2.119
    5528    1.759   -0.581
    5529    0.862    0.640
    5530    2.930    0.832
    5531    3.846    2.469
    5532    3.673    1.432
    5533    1.370   -0.524
    5534    2.090   -2.696
    5535    2.469   -2.217
    5536    3.831   -2.704
    5537    2.772   -2.212
    5538    2.355   -2.082
    5539    2.910   -2.543
    5540    2.111   -1.435
    5541    1.778   -3.735
    5542    2.120   -0.930
    5543    2.514   -0.717
    5544    3.064    0.994
    5545    3.196    0.050
    5546    3.884    0.223
    5547    3.189   -0.051
    5548    2.692    1.099
    5549    1.914   -0.118
    5550    2.944    1.744
    5551    2.129    0.868
    5552    1.004    1.297
    5553    0.024    1.272
    5554    1.112   -1.655
    5555    1.832   -1.461
    5556    3.844   -0.528
    5557    1.998    0.482
    5558    2.677    0.470
    5559    1.726   -1.901
    5560   -0.210   -1.959
    5561    0.529   -2.482
    5562    1.173   -0.985
    5563    2.913    0.911
    5564    3.130   -0.870
    5565    1.120    0.142
    5566    1.307   -0.287
    5567    1.456    1.004
    5568    1.330    2.392
    5569    1.738    0.830
    5570    0.695    0.235
    5571    1.445    2.328
    5572    2.089    2.417
    5573    2.860    0.906
    5574    4.314    2.175
    5575    1.809    1.193
    5576    3.555    0.570
    5577    2.125   -1.353
    5578    1.947    0.330
    5579    4.049    2.383
    5580    2.849    1.798
    5581    3.372    1.727
    5582    2.169   -0.025
    5583    1.822    0.384
    5584    2.721    1.360
    5585    2.082    0.458
    5586    2.306   -0.086
    5587    2.729   -2.294
    5588    1.320   -2.642
    5589    0.700   -2.820
    5590    1.560   -2.411
    5591    2.371   -1.998
    5592    2.614   -1.000
    5593    2.791   -0.690
    5594    1.821   -0.659
    5595    0.715   -2.282
    5596    0.943   -0.102
    5597    1.036   -1.039
    5598    2.151   -2.563
    5599    0.255   -5.082
    5600    0.893   -3.285
    5601    0.538   -4.285
    5602    0.722   -3.440
    5603    0.933   -2.592
    5604    0.632   -1.737
    5605    1.769   -1.040
    5606    1.399    0.580
    5607    1.327   -1.322
    5608    1.693   -0.809
    5609    2.754   -0.537
    5610    1.760    1.234
    5611    0.808   -1.380
    5612    2.529   -1.880
    5613    3.949   -0.914
    5614    1.954   -1.226
    5615    1.497   -2.160
    5616    1.640   -1.035
    5617    0.654   -2.056
    5618    1.572   -1.302
    5619    0.550   -2.943
    5620    0.375   -2.159
    5621    0.320   -2.223
    5622    2.430   -0.307
    5623    0.827   -2.291
    5624    1.243   -1.397
    5625    1.495   -2.029
    5626    1.879   -3.215
    5627    1.728   -2.126
    5628   -0.530   -3.063
    5629    0.477   -2.275
    5630    1.307   -0.184
    5631    1.025   -2.131
    5632    2.145   -0.279
    5633    0.891   -1.534
    5634    0.366   -1.565
    5635    0.804   -1.275
    5636    0.198    1.403
    5637   -0.378   -2.667
    5638   -0.698   -2.228
    5639    0.439   -2.698
    5640   -0.530   -1.675
    5641   -0.564   -1.116
    5642   -0.146   -0.193
    5643   -0.214   -2.359
    5644    1.303   -1.742
    5645    0.433    0.291
    5646    1.274    1.018
    5647    3.757   -1.067
    5648    2.011   -0.401
    5649    3.171   -1.729
    5650    0.650    0.269
    5651    1.973   -0.380
    5652    0.900    0.047
    5653   -0.028   -0.702
    5654   -0.480   -1.913
    5655   -0.590   -2.753
    5656   -0.595   -0.886
    5657   -0.922   -3.487
    5658   -0.478   -1.243
    5659    0.823   -1.062
    5660    0.538   -2.378
    5661   -0.160   -1.778
    5662   -0.324   -3.464
    5663   -1.422   -5.230
    5664    1.364   -2.109
    5665   -0.096   -1.560
    5666   -0.102   -1.598
    5667   -0.649   -1.177
    5668   -0.113   -0.077
    5669   -1.950   -2.006
    5670    0.254   -0.846
    5671    0.848   -0.579
    5672    0.185   -0.778
    5673    0.083   -0.980
    5674    0.576   -4.579
    5675    0.011   -4.523
    5676   -1.063   -4.036
    5677   -0.704   -3.014
    5678   -1.197   -2.693
    5679    1.393   -2.108
    5680    0.448   -2.541
    5681   -0.010   -5.283
    5682    0.549   -3.916
    5683    0.078   -4.134
    5684    0.900   -3.335
    5685    0.582   -4.406
    5686   -0.731   -2.844
    5687    0.718   -2.974
    5688   -0.296   -4.578
    5689    2.108   -3.538
    5690    2.225   -4.127
    5691    1.422   -5.583
    5692    2.071   -3.939
    5693    1.092   -5.498
    5694    0.474   -5.642
    5695    3.180   -6.439
    5696    3.475   -6.256
    5697    2.357   -5.200
    5698    1.655   -5.440
    5699    1.481   -4.560
    5700    1.752   -4.999
    5701    1.699   -4.424
    5702    1.709   -6.367
    5703    2.637   -3.766
    5704    3.022   -4.728
    5705    2.685   -5.441
    5706    1.448   -4.053
    5707    2.788   -6.343
    5708   -0.298   -7.064
    5709    0.812   -7.438
    5710    0.277   -5.390
    5711    0.658   -6.175
    5712    0.351   -6.052
    5713   -0.320   -5.635
    5714   -0.467   -4.666
    5715   -0.509   -6.164
    5716   -0.295   -5.943
    5717   -1.310   -7.551
    5718   -0.999   -6.416
    5719    2.211   -5.095
    5720    0.959   -3.780
    5721    0.551   -5.335
    5722   -1.517   -5.518
    5723    0.228   -4.197
    5724    0.178   -4.752
    5725   -0.284   -4.017
    5726    0.329   -2.811
    5727    0.771   -2.353
    5728    1.651   -1.717
    5729    1.281   -3.327
    5730    1.134   -4.356
    5731    2.276   -1.766
    5732   -0.517   -4.349
    5733   -0.034   -3.209
    5734    0.953   -4.562
    5735    0.564   -4.513
    5736    0.830   -2.114
    5737    3.426   -2.807
    5738    3.919    0.065
    5739    0.674   -3.394
    5740    2.512   -3.743
    5741    2.739   -4.871
    5742    2.619   -5.309
    5743    2.074   -5.969
    5744    2.214   -5.544
    5745    3.732   -5.658
    5746    3.161   -4.404
    5747    3.043   -4.072
    5748    3.467   -5.283
    5749    2.859   -4.402
    5750    2.873   -2.557
    5751    3.858   -2.032
    5752    1.680   -2.665
    5753    1.429   -2.113
    5754    3.031   -1.553
    5755    0.940   -2.766
    5756   -0.590   -1.041
    5757   -0.787   -2.137
    5758    0.337   -0.165
    5759   -0.176   -2.281
    5760    0.174   -1.994
    5761   -0.544   -2.112
    5762    1.381   -2.748
    5763    1.668   -0.886
    5764    0.583   -2.287
    5765    2.259   -2.331
    5766    1.598   -2.558
    5767    0.521   -0.350
    5768    2.405    0.772
    5769    1.179    0.656
    5770    2.200    1.739
    5771    2.143   -0.482
    5772    1.904   -2.254
    5773   -1.776   -2.791
    5774    0.353   -1.674
    5775   -0.117   -2.240
    5776    0.376   -0.974
    5777    0.805    0.915
    5778    1.313    1.523
    5779    2.006    1.396
    5780    1.577    1.834
    5781    2.705    2.437
    5782    1.102    2.424
    5783    0.549    2.474
    5784    0.145   -0.352
    5785    1.306   -1.281
    5786    0.685   -0.026
    5787    0.921   -0.046
    5788    2.452   -0.433
    5789    2.928    2.881
    5790    2.468    3.196
    5791    4.066    1.964
    5792    3.691    4.067
    5793    2.758    2.506
    5794    0.995    1.430
    5795    1.360    1.599
    5796    0.815    3.217
    5797    1.234    2.546
    5798    2.085    2.239
    5799    1.490    0.538
    5800    0.115   -0.167
    5801    0.681    0.882
    5802    1.841    1.120
    5803    1.170   -1.857
    5804    1.585   -2.095
    5805    1.645   -0.825
    5806    1.196   -2.347
    5807   -0.105   -1.572
    5808    3.583   -0.717
    5809    1.195   -2.316
    5810    1.199   -2.847
    5811    1.344   -4.554
    5812   -0.186   -2.763
    5813    2.379   -0.481
    5814    0.952    0.773
    5815    3.070   -0.020
    5816    3.842    0.259
    5817    3.705    0.679
    5818    3.354    0.918
    5819    0.889   -2.057
    5820    2.113   -2.469
    5821    1.327   -3.653
    5822    1.064   -2.931
    5823    1.511   -2.553
    5824    2.526   -3.220
    5825    1.608   -2.405
    5826    2.866   -2.132
    5827    4.234   -0.080
    5828    2.747    0.985
    5829    4.670    0.450
    5830    4.744   -0.532
    5831    5.170    0.078
    5832    3.779   -0.492
    5833    0.813   -2.897
    5834    2.959   -1.809
    5835    1.688   -1.268
    5836    3.722   -1.764
    5837    2.067   -1.343
    5838    1.868   -0.387
    5839    3.484    0.080
    5840    2.536    0.459
    5841    2.421   -0.133
    5842    2.925    1.975
    5843    2.883   -0.106
    5844    2.977    1.645
    5845    2.965   -0.687
    5846    1.790   -1.506
    5847    1.034   -1.068
    5848   -0.660   -4.363
    5849    1.885   -2.252
    5850    0.826   -1.032
    5851    0.381   -3.591
    5852    3.259   -0.307
    5853    3.144   -0.984
    5854    3.162   -3.077
    5855    2.971   -0.048
    5856    3.005   -0.617
    5857    2.219    0.567
    5858    1.422    0.428
    5859    2.971    0.535
    5860    4.112    0.777
    5861    3.556    2.903
    5862    4.333    0.603
    5863    3.665   -1.298
    5864    2.463   -0.323
    5865    2.914   -0.458
    5866    2.074    1.017
    5867    1.800    0.211
    5868    4.307    1.051
    5869    3.791    0.714
    5870    2.516    0.309
    5871    2.736    2.132
    5872    3.894    1.947
    5873    2.689   -0.353
    5874    3.078    0.783
    5875    3.884    1.781
    5876    3.832    1.283
    5877    2.844    0.840
    5878    1.369    0.751
    5879    1.851   -0.240
    5880    2.199    0.727
    5881    2.662    1.234
    5882    3.660    1.457
    5883    2.278    2.541
    5884    2.378    1.636
    5885    2.675    1.461
    5886    2.139    1.318
    5887    2.728    1.416
    5888    3.390    1.201
    5889    3.140    1.204
    5890    3.331   -1.231
    5891    4.078   -0.026
    5892    3.219    0.974
    5893    2.846    0.010
    5894    3.460    1.987
    5895    3.265    0.029
    5896    4.150    0.374
    5897    5.638    1.466
    5898    5.287    1.575
    5899    5.608    3.048
    5900    5.929    2.859
    5901    5.558    2.343
    5902    3.391   -0.182
    5903    5.655    3.642
    5904    3.485    1.200
    5905    4.191    2.107
    5906    2.665    0.021
    5907    3.341   -0.784
    5908    2.718    0.111
    5909    2.363    0.297
    5910    1.548   -1.617
    5911    4.102    0.459
    5912    4.262    3.822
    5913    3.338    3.606
    5914    4.346    3.350
    5915    5.657    2.286
    5916    5.515    2.373
    5917    4.625    1.948
    5918    3.174    0.997
    5919    2.152    0.516
    5920    1.628    0.689
    5921    3.899   -0.592
    5922    2.441    0.452
    5923    0.205    0.561
    5924    0.783   -1.166
    5925    2.748    0.518
    5926    3.833    2.462
    5927    1.692    1.172
    5928    3.444    3.568
    5929    3.931    1.603
    5930    2.589    3.250
    5931    1.874    2.771
    5932    1.310    0.752
    5933    1.772   -0.096
    5934    0.400    0.423
    5935    1.849   -0.167
    5936    2.503    1.641
    5937    4.357    2.609
    5938    4.173    3.281
    5939    2.647    2.349
    5940    3.553    3.637
    5941    5.085    4.985
    5942    4.964    3.621
    5943    3.870    1.374
    5944    3.970    3.030
    5945    4.550    1.734
    5946    4.104    1.987
    5947    3.142    3.306
    5948    3.083    1.399
    5949    1.425    0.754
    5950    1.611    1.430
    5951    0.674    0.212
    5952    3.873    2.655
    5953    3.043    0.882
    5954    2.640   -0.644
    5955    3.933    2.523
    5956    3.994    2.106
    5957    4.018    4.328
    5958    2.232    2.325
    5959    1.602    0.525
    5960    3.628    3.101
    5961    3.449    2.738
    5962    2.164    0.838
    5963    4.120    1.449
    5964    4.390    2.033
    5965    4.120    0.885
    5966    3.911   -1.039
    5967    3.209    0.370
    5968    2.384   -0.057
    5969    2.534   -1.387
    5970    3.471   -1.877
    5971    3.027    0.474
    5972    3.956    0.028
    5973    3.958   -0.327
    5974    5.313   -2.158
    5975    5.386   -1.673
    5976    4.641   -1.314
    5977    3.243   -0.305
    5978    3.287   -0.285
    5979    4.267   -0.838
    5980    4.045    1.215
    5981    2.950   -1.519
    5982    5.027    1.255
    5983    3.516    0.524
    5984    4.548    1.445
    5985    5.153    1.510
    5986    3.530    2.017
    5987    3.878   -0.837
    5988    2.957   -0.257
    5989    5.110    0.545
    5990    4.563    0.322
    5991    4.151    0.475
    5992    2.178    0.254
    5993    4.028    1.134
    5994    3.574    0.793
    5995    4.423    0.479
    5996    4.469    0.544
    5997    3.231    0.810
    5998    2.732    1.051
    5999    3.041    0.008
    6000    3.946    2.724
    6001    3.951    2.054
    6002    3.226    1.853
    6003    3.123    1.007
    6004    3.502    1.054
    6005    2.483    0.417
    6006    4.691    3.584
    6007    5.111    4.130
    6008    5.402    3.696
    6009    3.061    2.427
    6010    3.878    1.632
    6011    3.753    2.262
    6012    2.167    1.774
    6013    1.943    2.125
    6014    1.996   -0.231
    6015    1.282    0.816
    6016    1.328    0.325
    6017    2.657    1.460
    6018    3.609    1.536
    6019    3.484   -0.702
    6020    4.000    1.663
    6021    4.676    2.463
    6022    5.236    1.994
    6023    4.223    2.924
    6024    4.780    2.057
    6025    5.656    1.629
    6026    2.763   -0.447
    6027    2.415    0.412
    6028    3.485    0.336
    6029    3.270    1.294
    6030    0.424    0.967
    6031    2.051    1.878
    6032    0.998    0.353
    6033    1.798   -0.135
    6034    3.206    2.558
    6035    0.545    2.458
    6036    2.911    4.070
    6037    2.724    3.674
    6038    1.953    3.899
    6039    2.748    0.934
    6040    0.529    1.077
    6041    2.397   -0.621
    6042    1.916    0.943
    6043    2.003    0.465
    6044    2.852    1.943
    6045    2.394    2.150
    6046    0.484    2.719
    6047    0.226   -0.514
    6048    2.519    1.335
    6049    1.214   -1.354
    6050    1.603   -0.965
    6051    1.990    0.125
    6052    3.525    0.480
    6053    5.140    1.370
    6054    4.805    1.714
    6055    2.668    1.376
    6056    3.330    0.023
    6057    1.941    2.021
    6058    2.254    2.214
    6059    2.377    1.464
    6060    2.837    1.336
    6061    4.063    1.197
    6062    2.923    1.003
    6063    2.592    1.204
    6064    2.240    0.704
    6065    1.881    4.028
    6066    3.714    0.665
    6067    3.584    2.570
    6068    4.398    4.436
    6069    4.301    3.596
    6070    3.472    3.692
    6071    6.198    3.455
    6072    4.371    2.148
    6073    2.244    3.528
    6074    3.671    4.151
    6075    3.432    4.622
    6076    3.360    5.597
    6077    4.003    4.861
    6078    4.283    5.693
    6079    0.468    4.965
    6080    1.805    4.257
    6081    2.645    3.184
    6082    3.697    3.307
    6083    5.926    4.035
    6084    2.466    4.639
    6085    3.930    3.808
    6086    3.717    3.077
    6087    3.268    3.906
    6088    2.234    2.640
    6089    1.534    1.857
    6090    1.142    2.120
    6091    1.546    4.504
    6092   -0.593    2.081
    6093    1.792    3.656
    6094    1.153    2.628
    6095    1.634    1.623
    6096    2.332    4.915
    6097    1.672    6.667
    6098    1.517    5.525
    6099    1.045    4.929
    6100    1.649    5.140
    6101    0.609    3.719
    6102    1.107    3.703
    6103    2.317    2.691
    6104    0.066    3.375
    6105    0.009    2.761
    6106    1.251    2.679
    6107    2.007    3.350
    6108   -0.515    2.116
    6109    1.414    3.311
    6110    1.721    4.042
    6111    0.823    3.938
    6112   -0.016    0.472
    6113   -1.035   -0.184
    6114    0.671   -0.025
    6115    0.270    2.810
    6116    0.416    2.994
    6117    1.644    3.080
    6118   -0.069    2.850
    6119   -2.641    2.234
    6120   -0.275    3.235
    6121   -1.225    4.810
    6122   -1.018    4.218
    6123    0.687    3.382
    6124    1.108    2.193
    6125   -0.096    0.170
    6126   -0.384    0.099
    6127   -0.706   -0.007
    6128    0.716    0.870
    6129   -0.758    0.317
    6130    0.292    1.342
    6131    0.297    0.413
    6132    0.564    0.681
    6133    0.168    0.366
    6134    0.689    1.817
    6135   -0.043    4.384
    6136   -1.163    3.013
    6137   -1.148    4.924
    6138   -0.970    3.613
    6139    0.624    3.099
    6140    0.676    3.897
    6141   -0.059    4.245
    6142    0.266    2.039
    6143   -0.728    2.160
    6144    1.070    0.981
    6145    0.161    0.975
    6146   -0.111   -0.336
    6147    0.625    0.001
    6148   -0.261    1.622
    6149   -2.297   -2.226
    6150   -0.123   -1.209
    6151   -1.941   -1.537
    6152    0.523    0.338
    6153    0.229    1.831
    6154   -0.314    1.470
    6155   -0.102    1.662
    6156    0.993    1.991
    6157    0.604    2.332
    6158    0.731    2.284
    6159    0.029    1.065
    6160    0.350    0.056
    6161    1.125    0.003
    6162   -0.250    0.915
    6163    0.523    1.876
    6164   -1.841    0.486
    6165   -3.817   -0.930
    6166   -2.987    0.270
    6167   -2.695    0.094
    6168   -1.694    1.327
    6169   -0.193    0.655
    6170   -1.647    1.644
    6171   -0.859    1.603
    6172   -1.333    0.875
    6173   -1.173    3.981
    6174   -1.448    3.097
    6175   -3.253    1.043
    6176   -0.526    3.345
    6177   -0.903    2.290
    6178   -2.070    1.529
    6179   -0.714   -1.370
    6180   -0.437   -0.325
    6181    2.318    1.242
    6182    2.313    0.203
    6183    1.724   -1.025
    6184    3.072    0.747
    6185    3.957    3.764
    6186    1.887    1.324
    6187    2.753    0.837
    6188    1.314   -0.923
    6189    2.945    0.039
    6190    3.015    2.319
    6191    2.668    3.006
    6192    2.900    1.605
    6193    2.267    0.838
    6194    1.095   -2.224
    6195    1.812   -0.548
    6196    2.176   -0.009
    6197    0.750    1.032
    6198    2.140    0.615
    6199    3.393    0.248
    6200    2.236    3.303
    6201    2.670    3.251
    6202    3.651    2.514
    6203    4.131    1.786
    6204    1.395    1.215
    6205   -0.978    1.706
    6206   -0.364    2.406
    6207    1.217    3.010
    6208    0.365    0.088
    6209    0.988   -0.091
    6210    1.887    0.921
    6211    2.887    0.338
    6212    1.768    1.009
    6213    2.651    1.407
    6214    1.831    2.226
    6215    1.293    0.841
    6216    2.517    2.106
    6217    1.617    2.160
    6218    1.649    3.111
    6219    3.063    2.927
    6220    3.586    3.033
    6221    2.693    2.604
    6222    2.173    3.503
    6223    3.085    3.413
    6224    0.584   -0.010
    6225    1.471    0.989
    6226    1.776    3.630
    6227    2.087    4.316
    6228    2.517    2.283
    6229    1.596    3.476
    6230    1.115    2.772
    6231    3.737    4.072
    6232    1.596    4.122
    6233    1.795    2.956
    6234    4.201    4.348
    6235    2.345    2.502
    6236    3.029    3.873
    6237    3.216    4.614
    6238    2.008    5.209
    6239    1.440    4.796
    6240   -0.619    2.867
    6241   -1.075    1.608
    6242    1.189    2.341
    6243    3.513    1.134
    6244    3.663    1.840
    6245    3.441    0.761
    6246    3.722    2.035
    6247    2.786    1.472
    6248    2.268    0.424
    6249    3.272    2.346
    6250    3.709    0.172
    6251    3.919    2.180
    6252    2.165    1.825
    6253    1.791    0.055
    6254    2.819    0.298
    6255    2.931    1.450
    6256    3.376    1.392
    6257    3.949    3.081
    6258    2.981    3.343
    6259    3.214    0.850
    6260    4.486    1.680
    6261    2.626    1.888
    6262    3.593    0.852
    6263    2.900    1.265
    6264    3.137    2.170
    6265    1.987    0.399
    6266    3.048    2.567
    6267    1.047    0.736
    6268    2.618   -0.680
    6269    3.189    0.494
    6270    3.048    2.141
    6271    3.437   -0.236
    6272    1.698   -0.286
    6273    2.686   -0.923
    6274    2.311    0.583
    6275    2.096   -0.740
    6276    1.597   -1.373
    6277    1.340   -1.170
    6278    1.347   -1.749
    6279    1.080   -2.912
    6280    2.703   -0.587
    6281    1.036   -0.151
    6282    1.324   -1.758
    6283    0.414   -2.768
    6284    2.333   -1.707
    6285    0.568   -2.377
    6286    0.808   -1.839
    6287    1.588   -1.209
    6288    3.923   -1.195
    6289    1.090   -3.115
    6290   -0.111   -2.181
    6291    1.237   -0.176
    6292   -0.611   -0.099
    6293    1.270   -0.167
    6294    1.820    2.708
    6295    1.957    1.045
    6296   -0.226   -0.512
    6297   -0.086   -0.605
    6298    0.653   -2.080
    6299    0.242   -1.890
    6300    2.450   -0.369
    6301    3.335   -0.755
    6302    3.424   -1.661
    6303    4.718    0.664
    6304    3.352   -0.183
    6305    2.677   -1.650
    6306    2.853   -1.849
    6307    1.821   -3.272
    6308    0.692   -2.561
    6309    1.400   -2.210
    6310    1.933   -4.508
    6311    1.828   -2.252
    6312   -0.027   -3.622
    6313    0.717   -3.937
    6314    2.000   -3.707
    6315    2.500   -3.393
    6316    2.006   -2.076
    6317    3.488   -2.778
    6318    1.321   -2.579
    6319    1.400   -2.440
    6320    4.260   -0.629
    6321    3.000   -2.997
    6322    3.472   -1.375
    6323    2.400   -3.864
    6324    1.440   -3.563
    6325    0.495   -5.392
    6326    0.708   -5.435
    6327    2.352   -2.595
    6328    3.185   -0.542
    6329    2.618   -2.607
    6330    3.238   -4.483
    6331    1.934   -3.943
    6332    3.079   -3.048
    6333   -0.060   -3.150
    6334    1.126   -2.507
    6335    0.668   -2.964
    6336    2.257   -3.149
    6337    4.225   -2.132
    6338    2.260   -3.572
    6339    3.084   -2.258
    6340    1.897   -3.006
    6341    2.726   -0.786
    6342    2.539   -2.859
    6343    2.398   -3.476
    6344    2.886   -3.172
    6345    2.725   -2.533
    6346    2.327   -1.499
    6347    2.232   -1.370
    6348    1.365   -1.598
    6349    2.747   -0.660
    6350    2.581   -1.095
    6351    3.226   -1.534
    6352    0.766   -3.137
    6353    1.231   -2.845
    6354    3.406   -1.088
    6355    3.653    0.458
    6356    3.162   -0.607
    6357    4.193   -0.309
    6358    5.008   -2.387
    6359    3.589   -1.062
    6360    2.377   -0.242
    6361    3.343    0.459
    6362    5.159   -0.924
    6363    4.521   -3.474
    6364    3.216   -2.268
    6365    3.810   -0.276
    6366    1.610   -1.310
    6367    2.491    0.582
    6368    3.051   -0.547
    6369    1.417   -0.422
    6370    1.748   -1.611
    6371    3.075   -0.002
    6372    2.500    0.943
    6373    0.858    0.078
    6374    4.311    0.307
    6375    1.602   -0.935
    6376    0.672   -1.061
    6377   -0.367   -1.540
    6378    2.176   -1.744
    6379    0.192   -1.757
    6380    0.342    1.411
    6381    0.769   -0.208
    6382    2.053    1.181
    6383    2.724    1.164
    6384    2.873    0.823
    6385    1.837    1.273
    6386    1.945    1.006
    6387    3.245   -0.680
    6388    0.952    1.020
    6389    2.318    1.698
    6390    3.377    1.801
    6391    4.932    1.846
    6392    5.975    1.962
    6393    4.857    1.765
    6394    4.005    2.697
    6395    3.697    2.368
    6396    6.033    2.960
    6397    4.565    2.071
    6398    4.326    1.379
    6399    3.392   -1.249
    6400    4.579   -0.355
    6401    4.202    3.714
    6402    3.546    2.543
    6403    5.688    1.226
    6404    4.297    1.427
    6405    3.488    0.881
    6406    5.401    0.728
    6407    5.486   -0.020
    6408    5.394    1.689
    6409    4.310    1.943
    6410    3.585   -0.468
    6411    4.735    0.901
    6412    5.627   -1.587
    6413    4.753   -1.568
    6414    2.276   -2.230
    6415    3.645   -1.455
    6416    2.667   -3.470
    6417    2.046   -4.313
    6418    0.711    0.214
    6419    2.800    0.517
    6420    3.786   -0.184
    6421    4.051    1.843
    6422    3.753    0.960
    6423    3.456   -0.958
    6424    2.258   -1.693
    6425    2.202   -1.292
    6426    1.639    1.168
    6427    4.401   -2.022
    6428    4.512   -1.116
    6429    3.447   -0.254
    6430    2.166   -1.023
    6431    5.099   -0.690
    6432    6.708    1.553
    6433    4.151    0.870
    6434    4.734    1.102
    6435    2.601   -1.829
    6436    3.985   -0.573
    6437    2.289   -1.961
    6438    2.321   -2.365
    6439    1.383   -3.501
    6440    0.380   -1.581
    6441    1.078   -2.447
    6442    2.743   -2.735
    6443    0.852   -1.329
    6444    2.515   -2.134
    6445    2.608   -0.583
    6446    1.870   -0.476
    6447    0.631   -0.266
    6448    0.695   -0.479
    6449    0.191   -0.018
    6450    0.778    0.473
    6451    3.263    1.041
    6452    2.536   -0.981
    6453    2.550   -1.027
    6454    0.718   -1.741
    6455    0.901   -0.664
    6456   -0.784   -2.675
    6457   -0.532   -1.537
    6458    1.863   -2.553
    6459    1.527   -1.537
    6460    1.568   -1.123
    6461    0.699   -2.352
    6462    1.162   -1.795
    6463    3.117   -4.254
    6464    2.963   -1.908
    6465    3.438   -1.166
    6466    2.521   -1.759
    6467    2.493   -1.714
    6468    1.762   -0.178
    6469    3.103   -0.525
    6470    2.762   -1.074
    6471    2.284   -0.837
    6472    3.323   -1.340
    6473    2.460   -1.266
    6474    2.949   -1.285
    6475    1.343   -1.741
    6476    2.627   -0.270
    6477    2.148    0.025
    6478    3.426    1.717
    6479    3.047    0.738
    6480    2.219    0.098
    6481    1.627   -0.870
    6482    2.696   -0.496
    6483    2.011   -0.466
    6484    2.677    0.404
    6485    1.610   -0.867
    6486    2.190   -0.942
    6487    3.641   -0.431
    6488    2.033   -0.110
    6489    3.690   -0.469
    6490    3.821   -0.497
    6491    2.711   -0.668
    6492    4.660   -2.349
    6493    2.727   -3.371
    6494    1.703   -3.372
    6495    2.601   -3.603
    6496    1.018   -4.365
    6497    1.408   -3.083
    6498    1.230   -2.808
    6499    3.049   -3.985
    6500    3.443   -4.198
    6501    4.032   -2.685
    6502    4.191   -0.833
    6503    3.025   -1.566
    6504    3.693   -1.899
    6505    5.009   -1.347
    6506    3.414   -1.208
    6507    2.164   -3.616
    6508    3.288   -4.329
    6509    2.018   -3.969
    6510    2.830   -4.548
    6511    2.409   -5.329
    6512    3.381   -4.982
    6513    3.279   -5.883
    6514    1.414   -5.209
    6515    2.022   -3.033
    6516    2.819   -1.363
    6517    2.627   -2.194
    6518    2.540   -2.480
    6519    3.779   -1.300
    6520    2.657   -1.396
    6521    3.478   -1.105
    6522    3.737   -3.229
    6523    3.450   -2.725
    6524    5.319   -1.765
    6525    3.738   -4.133
    6526    4.405   -0.488
    6527    4.151   -0.356
    6528    4.686   -2.755
    6529    3.695   -2.716
    6530    4.369   -2.626
    6531    2.592   -1.345
    6532    5.318   -2.248
    6533    3.815    0.449
    6534    3.577   -1.057
    6535    5.134   -0.947
    6536    4.004   -4.635
    6537    4.804   -3.119
    6538    5.946   -3.136
    6539    5.811   -3.393
    6540    4.745   -1.471
    6541    5.447   -2.050
    6542    7.139   -2.841
    6543    5.761   -3.547
    6544    5.567   -2.507
    6545    5.050   -4.856
    6546    5.293   -2.882
    6547    5.988   -4.032
    6548    6.270   -3.891
    6549    6.230   -4.174
    6550    6.298   -4.071
    6551    4.583   -6.098
    6552    4.693   -1.695
    6553    3.393   -1.977
    6554    3.673   -2.602
    6555    3.470   -2.407
    6556    3.965   -2.149
    6557    1.768   -0.695
    6558    3.130   -3.517
    6559    3.002   -3.243
    6560    2.793   -1.811
    6561    2.072   -2.236
    6562    2.180   -5.859
    6563    3.111   -3.018
    6564    4.632   -1.077
    6565    6.794    0.174
    6566    5.651   -1.007
    6567    6.736   -0.509
    6568    6.247   -1.266
    6569    5.084   -1.917
    6570    7.215   -0.062
    6571    4.784   -1.040
    6572    5.550    0.519
    6573    6.153   -0.029
    6574    4.111   -0.445
    6575    5.506   -2.178
    6576    4.480   -2.196
    6577    4.767   -1.672
    6578    5.020   -1.965
    6579    4.709   -2.594
    6580    3.068   -3.909
    6581    2.301   -4.924
    6582    4.875   -4.721
    6583    4.386   -4.338
    6584    3.093   -5.344
    6585    5.047   -4.547
    6586    4.543   -4.393
    6587    4.881   -4.057
    6588    3.051   -3.608
    6589    2.178   -2.524
    6590    3.259   -2.388
    6591    3.215   -2.120
    6592    3.395   -3.428
    6593    3.057   -4.651
    6594    2.065   -4.261
    6595    3.455   -4.463
    6596    2.468   -4.486
    6597    3.023   -5.840
    6598    1.676   -6.956
    6599    2.656   -5.977
    6600    1.349   -2.694
    6601    2.077   -3.214
    6602    1.875   -2.035
    6603    2.245   -3.726
    6604    2.175   -4.058
    6605    2.406   -3.905
    6606    2.434   -4.792
    6607    1.968   -4.829
    6608    1.407   -2.792
    6609    1.695   -2.269
    6610    2.424   -1.948
    6611    2.210   -2.311
    6612    3.523   -2.104
    6613    1.756   -4.755
    6614    3.181   -2.611
    6615    1.939   -4.866
    6616    2.944   -2.410
    6617    1.791   -2.425
    6618    2.194   -2.106
    6619    3.467   -2.696
    6620    2.024   -3.023
    6621    2.537   -5.059
    6622    4.223   -0.481
    6623    5.032   -0.906
    6624    3.595   -5.391
    6625    4.413   -5.301
    6626    4.936   -3.390
    6627    5.056   -0.309
    6628    4.413   -0.617
    6629    2.967   -3.272
    6630    3.647   -1.812
    6631    2.825   -1.870
    6632    3.802   -3.690
    6633    2.890   -3.534
    6634    3.862   -2.617
    6635    3.380   -1.998
    6636    2.944   -0.809
    6637    5.114   -1.681
    6638    3.972   -2.902
    6639    3.420   -2.370
    6640    2.008   -3.993
    6641    2.613   -1.843
    6642    3.220   -5.052
    6643   -0.272   -5.371
    6644    1.288   -4.394
    6645    2.355   -1.877
    6646    3.671   -1.480
    6647    3.426   -2.966
    6648    3.445   -0.756
    6649    3.277   -2.007
    6650    2.726   -4.031
    6651    3.346   -4.632
    6652    3.077   -3.122
    6653    3.039   -3.482
    6654    3.524   -4.283
    6655    6.148   -4.325
    6656    4.932   -4.467
    6657    4.225   -3.466
    6658    3.434   -6.353
    6659    3.416   -5.653
    6660    2.568   -3.959
    6661    3.070   -3.166
    6662    2.292   -5.631
    6663    2.233   -4.919
    6664    2.891   -6.956
    6665    3.488   -7.399
    6666    3.570   -4.345
    6667    3.113   -5.696
    6668    3.122   -3.105
    6669    3.208   -5.218
    6670    3.147   -5.597
    6671    3.314   -6.059
    6672    2.626   -7.109
    6673    3.742   -5.803
    6674    3.436   -4.578
    6675    5.324   -5.272
    6676    3.944   -6.282
    6677    4.315   -4.195
    6678    4.573   -3.666
    6679    4.149   -4.441
    6680    4.251   -5.373
    6681    4.660   -5.697
    6682    3.472   -4.840
    6683    3.948   -5.216
    6684    4.360   -5.138
    6685    4.111   -2.434
    6686    5.519   -3.176
    6687    4.840   -2.408
    6688    6.026   -1.685
    6689    5.837   -2.865
    6690    5.668   -2.330
    6691    5.345   -3.267
    6692    4.154    0.165
    6693    4.224   -0.003
    6694    5.261   -1.579
    6695    3.652   -2.793
    6696    4.772   -2.465
    6697    4.953   -1.772
    6698    4.161   -3.818
    6699    4.954   -2.872
    6700    5.233   -3.387
    6701    5.789   -2.367
    6702    5.575    0.246
    6703    4.076   -1.112
    6704    6.248   -2.378
    6705    5.047   -3.924
    6706    4.851   -5.181
    6707    5.220   -4.988
    6708    3.229   -3.942
    6709    2.499   -3.921
    6710    4.154   -4.291
    6711    4.592   -3.538
    6712    3.045   -3.653
    6713    3.720   -5.876
    6714    3.390   -6.462
    6715    3.950   -5.894
    6716    3.506   -2.110
    6717    3.196   -3.825
    6718    4.523   -3.402
    6719    5.522   -4.128
    6720    5.249   -3.023
    6721    5.817   -4.236
    6722    5.251   -3.419
    6723    5.796   -2.948
    6724    4.279   -2.685
    6725    5.000   -2.810
    6726    4.908   -2.854
    6727    4.429   -4.745
    6728    4.014   -3.726
    6729    5.201   -3.064
    6730    4.469   -2.418
    6731    4.567   -3.677
    6732    3.704   -5.329
    6733    4.861   -4.711
    6734    3.869   -3.163
    6735    2.810   -3.731
    6736    5.047   -4.627
    6737    4.370   -5.356
    6738    5.417   -3.331
    6739    3.477   -5.118
    6740    2.624   -5.741
    6741    4.118   -3.166
    6742    3.990   -2.562
    6743    4.357   -4.314
    6744    4.142   -2.060
    6745    3.993   -3.604
    6746    4.350   -3.499
    6747    3.345   -5.270
    6748    4.429   -4.847
    6749    4.959   -2.866
    6750    5.874   -3.294
    6751    4.320   -3.445
    6752    5.254   -2.760
    6753    6.062   -1.913
    6754    6.197   -0.921
    6755    6.505   -0.642
    6756    6.912   -2.603
    6757    5.783   -1.696
    6758    7.114   -1.336
    6759    7.081   -1.940
    6760    5.930   -2.375
    6761    6.507   -3.602
    6762    5.778   -2.769
    6763    4.821   -3.488
    6764    5.287   -3.863
    6765    7.215   -4.344
    6766    6.743   -2.944
    6767    7.157   -4.539
    6768    5.514   -3.615
    6769    5.202   -4.105
    6770    4.586   -3.041
    6771    2.841   -5.229
    6772    3.243   -5.377
    6773    4.235   -4.557
    6774    4.046   -5.657
    6775    4.086   -5.436
    6776    3.515   -2.819
    6777    3.825   -4.056
    6778    3.577   -3.524
    6779    5.208   -2.780
    6780    4.280   -2.335
    6781    6.003   -0.561
    6782    3.204   -2.985
    6783    5.773   -0.747
    6784    6.824   -0.492
    6785    6.054   -1.397
    6786    6.634   -2.369
    6787    5.772   -1.963
    6788    3.293   -4.343
    6789    3.991   -4.015
    6790    3.183   -4.282
    6791    3.008   -3.860
    6792    2.336   -6.730
    6793    3.611   -5.871
    6794    1.874   -6.357
    6795    2.026   -6.282
    6796    4.465   -4.069
    6797    4.239   -4.322
    6798    2.327   -3.228
    6799    3.982   -0.288
    6800    2.266   -2.215
    6801    1.199   -2.963
    6802    3.904   -4.376
    6803    3.764   -4.360
    6804    5.559   -4.537
    6805    3.431   -2.768
    6806    5.574   -1.278
    6807    4.406   -3.980
    6808    4.838   -1.573
    6809    3.409   -3.208
    6810    3.223   -3.038
    6811    2.988   -2.729
    6812    3.182   -2.398
    6813    3.518   -4.712
    6814    2.282   -5.847
    6815    1.574   -6.963
    6816    3.194   -5.959
    6817    2.469   -4.923
    6818    1.660   -6.397
    6819    1.877   -6.053
    6820    1.535   -4.783
    6821    2.076   -4.606
    6822    1.287   -6.631
    6823    0.541   -6.441
    6824    2.730   -4.889
    6825    1.875   -5.494
    6826    0.842   -3.300
    6827    2.859   -4.919
    6828    1.752   -4.063
    6829    0.396   -7.225
    6830    2.300   -4.752
    6831    4.559   -3.748
    6832    2.751   -6.084
    6833    6.014   -6.874
    6834    3.668   -6.126
    6835    5.336   -5.055
    6836    5.058   -3.362
    6837    4.811   -3.256
    6838    4.553   -2.438
    6839    4.116   -4.283
    6840    4.652   -5.862
    6841    5.073   -5.121
    6842    3.779   -6.032
    6843    3.093   -5.684
    6844    4.160   -3.893
    6845    4.190   -6.621
    6846    5.231   -5.481
    6847    6.490   -4.466
    6848    4.446   -7.134
    6849    3.743   -7.945
    6850    3.441   -7.524
    6851    4.762   -5.910
    6852    5.712   -5.578
    6853    5.045   -3.399
    6854    4.214   -6.037
    6855    5.229   -5.930
    6856    5.433   -3.893
    6857    4.905   -4.664
    6858    5.627   -4.511
    6859    3.493   -7.684
    6860    5.708   -6.052
    6861    5.374   -5.560
    6862    4.076   -3.816
    6863    4.700   -3.366
    6864    3.161   -5.709
    6865    3.237   -5.394
    6866    3.160   -5.332
    6867    5.629   -3.880
    6868    6.371   -2.591
    6869    6.177   -3.835
    6870    5.255   -5.393
    6871    2.988   -6.854
    6872    4.549   -4.620
    6873    4.516   -5.577
    6874    3.847   -6.450
    6875    2.453   -6.625
    6876    2.411   -3.978
    6877    3.989   -4.573
    6878    3.801   -5.525
    6879    5.957   -4.696
    6880    3.988   -6.116
    6881    3.578   -5.547
    6882    3.294   -4.425
    6883    5.603   -4.298
    6884    3.145   -4.382
    6885    5.684   -5.027
    6886    4.150   -5.017
    6887    3.784   -5.365
    6888    4.964   -5.544
    6889    3.869   -5.332
    6890    5.379   -3.961
    6891    5.790   -3.078
    6892    4.749   -4.882
    6893    4.735   -4.540
    6894    5.634   -4.831
    6895    5.276   -3.458
    6896    4.595   -3.190
    6897    6.570   -4.436
    6898    4.400   -4.025
    6899    3.360   -5.444
    6900    3.298   -8.679
    6901    3.071   -7.062
    6902    1.571   -4.842
    6903    3.767   -5.423
    6904    3.912   -6.845
    6905    3.335   -7.336
    6906    3.578   -7.348
    6907    4.125   -5.320
    6908    4.490   -4.469
    6909    5.619   -4.632
    6910    6.125   -6.618
    6911    5.363   -4.677
    6912    3.589   -5.960
    6913    2.029   -4.801
    6914    2.392   -4.207
    6915    3.253   -5.124
    6916    2.508   -2.689
    6917    5.354   -2.510
    6918    4.205   -2.274
    6919    5.195   -2.780
    6920    3.561   -5.422
    6921    3.330   -4.216
    6922    2.203   -4.225
    6923    2.766   -5.032
    6924    2.531   -5.051
    6925    1.834   -5.385
    6926    4.525   -4.120
    6927    3.111   -4.678
    6928    2.786   -5.064
    6929    2.624   -6.236
    6930    2.992   -5.628
    6931    2.653   -6.676
    6932    2.787   -5.822
    6933    1.799   -5.435
    6934   -0.006   -4.645
    6935    2.006   -3.507
    6936    3.417   -4.636
    6937    3.948   -4.252
    6938    4.705   -2.385
    6939    3.245   -3.798
    6940    2.690   -4.297
    6941    1.058   -5.218
    6942    2.390   -5.789
    6943    2.468   -1.321
    6944    2.415   -4.860
    6945    0.461   -4.172
    6946    2.824   -3.710
    6947    1.552   -4.000
    6948    2.696   -2.555
    6949    3.778   -3.065
    6950    4.197   -4.740
    6951    3.059   -3.991
    6952    3.375   -2.207
    6953    2.153   -3.447
    6954    5.179   -1.758
    6955    3.027   -4.551
    6956    2.776   -3.181
    6957    2.205   -3.219
    6958    3.424   -4.967
    6959    2.126   -7.656
    6960   -0.513   -8.344
    6961    0.986   -6.330
    6962    2.799   -5.599
    6963    3.227   -4.788
    6964    2.651   -6.159
    6965    3.380   -4.419
    6966    1.794   -5.908
    6967    3.308   -5.276
    6968    4.956   -4.807
    6969    5.415   -4.456
    6970    4.757   -5.341
    6971    5.245   -6.259
    6972    3.957   -4.722
    6973    3.555   -4.121
    6974    4.424   -6.598
    6975    3.545   -5.374
    6976    4.600   -6.273
    6977    4.207   -4.266
    6978    6.573   -4.531
    6979    7.183   -5.822
    6980    4.877   -6.693
    6981    5.794   -7.217
    6982    5.593   -7.724
    6983    6.474   -8.056
    6984    5.544   -8.386
    6985    5.869   -5.212
    6986    5.869   -7.483
    6987    6.620   -6.489
    6988    5.435   -5.203
    6989    7.566   -4.071
    6990    4.909   -6.633
    6991    3.962   -6.828
    6992    5.994   -7.475
    6993    5.025   -6.334
    6994    7.327   -3.983
    6995    4.946   -6.790
    6996    6.276   -7.444
    6997    4.915   -6.846
    6998    5.153   -6.712
    6999    4.767   -6.465
    7000    5.303   -7.155
    7001    5.272   -5.184
    7002    4.968   -4.784
    7003    3.646   -5.856
    7004    6.297   -5.032
    7005    6.153   -5.320
    7006    5.551   -4.462
    7007    7.238   -3.552
    7008    7.430   -3.295
    7009    6.920   -3.097
    7010    7.740   -3.682
    7011    8.201   -5.079
    7012    8.432   -3.515
    7013    6.065   -3.260
    7014    8.028    0.674
    7015    5.391   -2.480
    7016    7.673   -2.729
    7017    6.456   -2.166
    7018    5.935   -1.360
    7019    9.778   -0.486
    7020    7.951   -0.671
    7021    8.262   -1.489
    7022    6.217   -1.220
    7023    6.995   -2.747
    7024    6.573   -4.398
    7025    6.352   -6.698
    7026    6.710   -3.507
    7027    7.346   -3.752
    7028    6.901   -3.636
    7029    8.014   -4.979
    7030    7.570   -4.443
    7031    6.171   -4.717
    7032    6.521   -4.077
    7033    8.575   -2.889
    7034    6.970   -3.245
    7035    6.270   -3.445
    7036    7.531   -1.289
    7037    7.645   -2.370
    7038    9.173   -1.795
    7039    8.295   -2.686
    7040    5.705   -5.906
    7041    6.054   -5.157
    7042    5.323   -2.846
    7043    7.142   -3.592
    7044    6.776   -2.656
    7045    5.210   -3.709
    7046    6.724   -4.998
    7047    5.851   -2.102
    7048    6.123   -1.499
    7049    5.955   -1.241
    7050    4.315   -3.384
    7051    5.832   -2.232
    7052    7.194   -1.747
    7053    8.583   -3.275
    7054    8.793   -4.725
    7055    8.046   -4.136
    7056    8.658   -5.749
    7057    7.553   -3.369
    7058    8.210   -4.207
    7059    5.867   -4.698
    7060    6.027   -5.159
    7061    6.478   -6.294
    7062    8.782   -4.782
    7063    7.981   -5.233
    7064    8.350   -2.408
    7065    5.927   -4.103
    7066    7.153   -4.171
    7067    7.248   -5.144
    7068    7.784   -5.150
    7069    6.439   -3.980
    7070    7.009   -3.262
    7071    6.495   -5.388
    7072    6.893   -3.515
    7073    8.045   -4.652
    7074    6.436   -6.389
    7075    6.215   -4.461
    7076    6.145   -5.503
    7077    7.942   -4.704
    7078    8.869   -2.139
    7079    8.101   -3.741
    7080    7.132   -2.442
    7081    7.975   -2.065
    7082    7.728   -2.886
    7083    9.132   -4.837
    7084    6.185   -4.634
    7085    5.297   -5.532
    7086    5.262   -6.752
    7087    5.477   -5.812
    7088    7.167   -3.595
    7089    7.087   -3.298
    7090    6.371   -3.456
    7091    6.169   -3.662
    7092    5.706   -4.670
    7093    5.031   -4.027
    7094    6.252   -3.482
    7095    6.407   -4.296
    7096    4.987   -5.522
    7097    5.603   -6.717
    7098    6.938   -5.292
    7099    7.455   -1.020
    7100    7.008   -4.276
    7101    7.675   -4.862
    7102    8.199   -4.230
    7103    8.626   -3.520
    7104    8.802   -4.050
    7105    7.954   -5.780
    7106    9.658   -6.171
    7107    8.550   -7.726
    7108    8.780   -6.104
    7109    8.756   -5.558
    7110    7.166   -3.757
    7111    5.313   -6.833
    7112    6.190   -8.146
    7113    7.453   -8.010
    7114    7.166   -7.085
    7115    5.353   -7.032
    7116    4.677   -5.516
    7117    3.505   -7.417
    7118    3.052   -8.048
    7119    6.561   -7.615
    7120    5.968   -7.890
    7121    7.198   -7.454
    7122    4.042   -6.105
    7123    4.248   -6.299
    7124    4.199   -5.900
    7125    2.429   -5.146
    7126    4.469   -7.706
    7127    3.941   -6.174
    7128    4.433   -5.871
    7129    4.722   -4.758
    7130    5.948   -3.659
    7131    4.842   -6.565
    7132    4.444   -6.272
    7133    5.500   -5.995
    7134    5.042   -6.162
    7135    3.031   -7.614
    7136    1.871   -8.900
    7137    2.317   -8.391
    7138    3.055   -7.956
    7139    4.011   -6.169
    7140    2.759   -7.377
    7141    3.622  -10.045
    7142    3.885   -7.551
    7143    5.719   -7.385
    7144    6.001   -6.904
    7145    3.127   -8.325
    7146    4.223   -6.360
    7147    4.498   -5.996
    7148    3.706   -7.390
    7149    4.917   -6.851
    7150    5.894   -4.879
    7151    6.196   -7.552
    7152    3.686   -7.368
    7153    5.752   -7.669
    7154    5.005   -7.808
    7155    5.100   -8.542
    7156    5.712   -7.880
    7157    6.836   -7.072
    7158    5.173   -9.557
    7159    6.245   -8.290
    7160    6.338   -8.275
    7161    6.765   -7.183
    7162    6.513   -7.563
    7163    5.954   -7.775
    7164    5.838   -7.298
    7165    6.148   -7.009
    7166    5.186   -5.813
    7167    5.753   -6.263
    7168    7.055   -5.990
    7169    8.405   -6.700
    7170    7.930   -7.572
    7171    7.226   -8.446
    7172    6.026   -9.167
    7173    8.594   -6.769
    7174    7.693   -6.426
    7175    6.631   -6.912
    7176    5.389   -7.219
    7177    6.734   -8.639
    7178    5.720   -8.031
    7179    5.390   -9.737
    7180    6.015   -8.828
    7181    6.156   -7.069
    7182    7.804   -8.995
    7183    6.483   -8.317
    7184    7.745   -7.496
    7185    7.618   -7.865
    7186    6.611   -9.016
    7187    6.546   -7.183
    7188    7.709   -7.533
    7189    6.043   -5.385
    7190    7.035   -6.699
    7191    6.495   -7.428
    7192    6.562   -6.929
    7193    7.055   -6.472
    7194    6.909   -4.843
    7195    4.798   -5.445
    7196    5.053   -4.707
    7197    5.835   -4.919
    7198    4.379   -8.096
    7199    4.846   -6.793
    7200    6.268   -7.589
    7201    3.845   -6.705
    7202    4.885   -5.891
    7203    7.238   -4.725
    7204    6.178   -5.923
    7205    6.740   -8.220
    7206    6.025   -7.967
    7207    6.399   -8.819
    7208    4.195   -6.033
    7209    6.404   -7.096
    7210    6.121   -6.352
    7211    6.784   -7.082
    7212    5.977   -5.044
    7213    7.642   -5.984
    7214    5.194   -7.202
    7215    4.407   -6.774
    7216    5.180   -5.816
    7217    6.673   -7.497
    7218    6.430   -8.035
    7219    5.507   -7.869
    7220    5.475   -6.583
    7221    6.897   -7.706
    7222    6.918   -4.827
    7223    6.733   -3.159
    7224    5.353   -5.154
    7225    5.837   -3.665
    7226    4.147   -4.686
    7227    7.095   -2.706
    7228    6.123   -3.568
    7229    6.166   -2.918
    7230    6.134   -3.931
    7231    5.829   -6.119
    7232    7.594   -4.170
    7233    8.113   -5.346
    7234    6.541   -7.445
    7235    6.344   -8.075
    7236    6.100   -7.677
    7237    4.877   -5.303
    7238    4.923   -5.683
    7239    7.651   -3.587
    7240    8.931   -1.508
    7241    6.364   -5.727
    7242    7.295   -3.678
    7243    7.729   -6.128
    7244    6.105   -6.056
    7245    7.954   -4.306
    7246    6.965   -4.179
    7247    6.682   -5.600
    7248    7.196   -5.492
    7249    8.848   -4.355
    7250    6.605   -6.688
    7251    6.795   -7.035
    7252    6.643   -6.611
    7253    6.312   -6.732
    7254    6.007   -7.258
    7255    4.419   -7.176
    7256    5.340   -7.001
    7257    6.257   -6.637
    7258    7.006   -6.139
    7259    6.491   -5.572
    7260    4.445   -6.878
    7261    4.508   -6.655
    7262    6.578   -6.030
    7263    6.271   -6.512
    7264    4.901   -8.388
    7265    5.043   -5.917
    7266    5.421   -6.411
    7267    6.107   -7.408
    7268    8.163   -6.386
    7269    6.742   -7.071
    7270    8.557   -4.480
    7271    8.147   -4.761
    7272    8.439   -5.603
    7273    6.142   -6.601
    7274    5.089   -6.894
    7275    8.016   -6.416
    7276    8.921   -5.310
    7277    6.072   -7.415
    7278    8.001   -7.044
    7279    6.010   -9.185
    7280    5.904   -7.652
    7281    6.831   -5.876
    7282    8.113   -8.975
    7283    6.173   -8.463
    7284    7.134   -9.642
    7285    5.778   -7.027
    7286    6.455   -4.705
    7287    7.733   -4.307
    7288    6.600   -6.185
    7289    3.368   -8.971
    7290    6.542   -9.498
    7291    4.813   -9.319
    7292    3.891   -8.128
    7293    5.424   -9.289
    7294    6.991   -7.775
    7295    6.863   -6.337
    7296    6.895   -4.457
    7297    7.935   -4.419
    7298    5.645   -6.043
    7299    5.625   -6.481
    7300    7.895   -6.781
    7301    5.827   -6.239
    7302    8.018   -6.826
    7303    7.369   -5.710
    7304    6.238   -6.753
    7305    5.392   -8.549
    7306    6.458   -7.980
    7307    9.091   -4.725
    7308    8.485   -5.687
    7309    7.774   -4.682
    7310    5.557   -7.639
    7311    5.539   -5.878
    7312    7.321   -6.265
    7313    6.455   -6.784
    7314    6.315   -6.203
    7315    6.009   -6.397
    7316    6.981   -6.379
    7317    6.487   -5.929
    7318    6.540   -5.029
    7319    5.240   -6.135
    7320    6.710   -4.893
    7321    6.874   -4.193
    7322    7.102   -9.367
    7323    6.450   -5.879
    7324    7.226   -5.912
    7325    8.313   -4.348
    7326    8.392   -2.959
    7327    6.423   -2.569
    7328    6.782   -4.699
    7329    5.825   -5.992
    7330    5.571   -7.550
    7331    6.028   -6.273
    7332    6.459   -6.402
    7333    6.505   -5.898
    7334    7.958   -6.488
    7335    6.312   -5.655
    7336    5.544   -6.838
    7337    6.730   -4.606
    7338    8.211   -4.834
    7339    8.659   -4.519
    7340    7.973   -4.221
    7341    7.088   -4.021
    7342    8.101   -4.979
    7343    8.673   -4.937
    7344    7.207   -3.824
    7345    6.789   -5.723
    7346    7.540   -6.647
    7347    7.706   -6.428
    7348    7.053   -6.921
    7349    6.739   -6.616
    7350    5.927   -4.010
    7351    6.296   -5.579
    7352    7.113   -6.347
    7353    6.602   -7.831
    7354    7.413   -5.383
    7355    8.088   -5.856
    7356    8.263   -5.358
    7357    9.671   -4.687
    7358    8.032   -5.783
    7359    8.754   -5.763
    7360    8.438   -5.561
    7361    8.380   -5.898
    7362    8.813   -5.443
    7363    8.461   -6.313
    7364    8.093   -5.727
    7365    5.286   -6.945
    7366    8.511   -7.561
    7367    7.733   -4.640
    7368    8.478   -3.578
    7369    7.405   -7.250
    7370    8.429   -6.739
    7371    9.570   -6.005
    7372    7.785   -6.306
    7373    8.055   -7.028
    7374    7.556   -4.060
    7375    6.449   -4.584
    7376    8.497   -3.540
    7377    8.339   -4.494
    7378    8.061   -3.786
    7379    7.920   -2.693
    7380    8.439   -5.699
    7381    8.442   -3.939
    7382    9.068   -1.806
    7383    7.584   -2.757
    7384    6.790   -3.770
    7385    5.777   -4.698
    7386    6.786   -1.752
    7387    4.696   -4.114
    7388    5.423   -3.565
    7389    6.623   -2.447
    7390    6.690   -1.902
    7391    6.758   -1.937
    7392    4.516   -3.551
    7393    6.112   -4.633
    7394    5.114   -2.979
    7395    7.170   -3.571
    7396    4.139   -4.905
    7397    5.247   -3.928
    7398    6.934   -5.694
    7399    5.527   -2.082
    7400    5.072   -4.394
    7401    7.043   -3.724
    7402    5.640   -3.252
    7403    5.607   -2.875
    7404    7.094   -1.527
    7405    6.046   -2.602
    7406    6.321   -1.343
    7407    5.614   -2.438
    7408    4.894   -2.018
    7409    4.444   -4.859
    7410    2.388   -3.661
    7411    5.241   -4.097
    7412    4.759   -3.698
    7413    4.569   -3.727
    7414    6.692   -3.781
    7415    7.100   -4.622
    7416    7.071   -4.522
    7417    4.562   -4.048
    7418    6.949   -5.862
    7419    8.532   -3.707
    7420    7.429   -2.238
    7421    7.027   -2.800
    7422    6.490   -2.578
    7423    5.114   -2.467
    7424    5.200   -4.579
    7425    6.401   -2.152
    7426    6.253   -0.805
    7427    6.299   -1.891
    7428    5.917   -4.877
    7429    2.518   -4.504
    7430    7.182   -3.779
    7431    7.486   -2.276
    7432    5.531   -1.667
    7433    5.612   -1.726
    7434    6.187   -1.836
    7435    4.131   -0.380
    7436    6.440   -1.527
    7437    4.849   -0.467
    7438    6.330   -0.848
    7439    7.721   -1.802
    7440    7.088   -1.632
    7441    6.501   -2.276
    7442    3.121   -2.495
    7443    3.647   -1.836
    7444    4.090   -1.622
    7445    3.194   -2.658
    7446    0.227   -4.550
    7447    1.270   -3.364
    7448    1.257   -2.075
    7449    2.762   -0.796
    7450    1.822   -3.180
    7451    3.617   -3.600
    7452    3.738   -3.529
    7453    2.725   -3.577
    7454    4.085   -1.261
    7455    3.710   -3.396
    7456    6.906   -2.813
    7457    6.486   -2.896
    7458    6.147   -0.638
    7459    6.733    0.357
    7460    6.545   -3.278
    7461    5.226   -3.325
    7462    7.276   -1.688
    7463    5.809   -2.657
    7464    5.916   -4.031
    7465    5.401   -2.789
    7466    7.414   -2.926
    7467    5.501   -2.293
    7468    5.804   -1.609
    7469    4.154   -1.784
    7470    4.219   -1.995
    7471    5.648   -2.088
    7472    6.127   -3.433
    7473    5.238   -4.296
    7474    6.214   -2.919
    7475    6.539   -2.511
    7476    6.645   -1.880
    7477    4.616   -1.820
    7478    4.736   -3.403
    7479    2.527   -4.922
    7480    4.275   -3.548
    7481    4.698   -3.580
    7482    5.204   -3.387
    7483    4.126   -3.263
    7484    3.975   -3.801
    7485    5.417   -2.940
    7486    6.179   -3.370
    7487    2.852   -4.477
    7488    3.764   -3.139
    7489    4.282   -4.198
    7490    2.784   -4.367
    7491    0.158   -4.041
    7492    1.958   -4.991
    7493    2.682   -3.707
    7494    4.214   -2.085
    7495    2.120   -3.876
    7496    2.507   -6.480
    7497    1.948   -4.388
    7498    2.016   -7.404
    7499    1.752   -6.849
    7500    3.716   -6.237
    7501    2.813   -6.731
    7502    2.459   -6.648
    7503    2.905   -5.231
    7504    4.180   -3.640
    7505    3.289   -3.852
    7506    4.585   -4.434
    7507    3.544   -3.744
    7508    3.289   -4.991
    7509    4.476   -4.489
    7510    0.681   -5.313
    7511    2.017   -5.323
    7512    4.141   -4.056
    7513    3.933   -3.841
    7514    5.541   -3.897
    7515    3.674   -2.764
    7516    2.865   -5.180
    7517    4.393   -3.419
    7518    4.679   -2.754
    7519    5.362   -1.905
    7520    3.028   -3.782
    7521    3.165   -1.674
    7522    4.610   -1.898
    7523    2.477   -5.107
    7524    3.932   -5.188
    7525    3.711   -4.368
    7526    2.500   -3.603
    7527    2.206   -5.044
    7528    2.892   -4.967
    7529    3.751   -2.293
    7530    3.424   -3.508
    7531    4.038   -3.089
    7532    3.706   -2.037
    7533    3.900   -3.327
    7534    3.422   -0.919
    7535    2.162   -4.066
    7536    2.939   -3.099
    7537    2.930   -2.727
    7538    3.747   -2.920
    7539    4.683   -1.955
    7540    3.117   -4.869
    7541    2.608   -3.505
    7542    0.724   -3.368
    7543    2.038   -3.800
    7544    3.997   -2.701
    7545    4.306   -4.338
    7546    5.260   -4.209
    7547    4.638   -4.062
    7548    3.080   -6.089
    7549    2.763   -4.124
    7550    4.586   -1.559
    7551    2.748   -2.855
    7552    2.744   -2.299
    7553    3.967   -3.009
    7554    4.096   -3.214
    7555    4.231   -3.766
    7556    4.601   -4.070
    7557    2.237   -2.759
    7558    3.969   -1.730
    7559    3.178   -2.745
    7560    4.141   -1.440
    7561    3.848   -1.351
    7562    5.047   -1.425
    7563    5.270   -2.411
    7564    4.992   -2.817
    7565    3.367   -2.836
    7566    5.255   -3.123
    7567    5.761   -1.049
    7568    3.021   -2.488
    7569    1.816   -4.596
    7570    1.792   -4.369
    7571    0.959   -5.121
    7572    2.406   -6.009
    7573    2.722   -3.610
    7574    3.230   -3.083
    7575    4.995   -2.385
    7576    3.250   -0.358
    7577    2.260   -3.254
    7578    2.892   -3.049
    7579    1.934   -2.455
    7580    1.682   -1.368
    7581    2.791   -3.406
    7582    2.112   -1.891
    7583    4.373   -0.522
    7584    6.490   -0.288
    7585    5.110   -2.491
    7586    4.172   -1.224
    7587    4.434   -2.185
    7588    5.790   -2.097
    7589    3.995   -2.669
    7590    5.097   -1.176
    7591    5.421   -1.701
    7592    3.900   -2.426
    7593    5.558   -2.034
    7594    3.610   -3.428
    7595    5.421   -4.961
    7596    4.483   -3.875
    7597    3.948   -3.479
    7598    2.901   -3.647
    7599    4.951   -2.397
    7600    4.118   -2.428
    7601    5.479   -3.007
    7602    4.858   -2.694
    7603    6.130   -2.073
    7604    7.638   -1.492
    7605    7.813   -2.206
    7606    7.647   -0.602
    7607    7.304    1.016
    7608    4.963   -3.576
    7609    5.864   -1.491
    7610    8.284    1.487
    7611    4.839   -1.317
    7612    7.103   -0.871
    7613    6.833   -0.124
    7614    4.489   -1.760
    7615    5.828   -2.050
    7616    5.358   -1.624
    7617    6.148   -1.824
    7618    7.569   -2.376
    7619    7.420   -2.747
    7620    5.726   -2.947
    7621    4.429   -3.922
    7622    4.924   -4.149
    7623    6.673   -1.995
    7624    5.541   -1.965
    7625    4.752   -3.844
    7626    5.878   -1.749
    7627    4.407   -2.543
    7628    4.706   -3.525
    7629    5.077   -2.652
    7630    2.385   -4.263
    7631    3.310   -2.384
    7632    2.083   -2.232
    7633    5.741   -1.678
    7634    4.786   -2.160
    7635    5.181   -1.941
    7636    4.060   -0.252
    7637    4.534   -3.233
    7638    3.474   -1.020
    7639    3.908   -2.099
    7640    2.848   -3.216
    7641    4.144   -1.040
    7642    3.444   -2.647
    7643    3.465   -0.974
    7644    5.149    0.377
    7645    3.185   -1.222
    7646    3.362   -1.245
    7647    5.284   -0.920
    7648    5.732    1.770
    7649    5.110    2.266
    7650    4.725   -0.412
    7651    2.966   -0.701
    7652    3.984   -2.919
    7653    3.414   -4.281
    7654    1.701   -3.194
    7655    2.956   -3.963
    7656    1.923   -2.282
    7657    5.458   -1.181
    7658    5.264   -0.310
    7659    4.328   -2.728
    7660    3.931   -2.844
    7661    4.277   -3.628
    7662    3.549   -2.732
    7663    3.343   -2.363
    7664    3.953   -3.228
    7665    3.245   -3.586
    7666    4.132   -3.447
    7667    4.906   -3.515
    7668    6.025   -3.083
    7669    6.324   -4.398
    7670    5.362   -2.575
    7671    7.585   -0.732
    7672    5.952   -3.147
    7673    6.210   -3.920
    7674    6.024   -3.191
    7675    6.076   -6.063
    7676    5.904   -4.328
    7677    6.150   -4.504
    7678    4.870   -3.205
    7679    4.804   -1.613
    7680    5.740   -0.427
    7681    6.666   -2.439
    7682    4.962   -2.522
    7683    5.230   -1.576
    7684    5.283   -1.361
    7685    4.886   -1.353
    7686    3.696   -1.600
    7687    5.804   -2.931
    7688    4.281   -1.370
    7689    4.096   -1.935
    7690    6.660   -0.116
    7691    4.816    0.900
    7692    7.307    1.044
    7693    5.148   -0.730
    7694    5.305    0.604
    7695    6.310    0.591
    7696    5.482    0.422
    7697    5.005    0.437
    7698    4.103    0.045
    7699    4.147   -1.866
    7700    5.713   -0.419
    7701    5.419   -0.267
    7702    6.475    0.087
    7703    6.347   -0.098
    7704    5.646   -1.540
    7705    5.203   -1.919
    7706    5.062   -1.615
    7707    3.855   -0.602
    7708    3.371   -2.004
    7709    3.165   -2.161
    7710    1.795   -0.826
    7711    2.671   -0.650
    7712    1.632   -3.193
    7713    3.713   -0.984
    7714    2.859   -0.861
    7715    3.589   -4.220
    7716    4.280   -4.092
    7717    5.229   -3.952
    7718    6.154   -1.945
    7719    5.069   -3.105
    7720    4.141   -4.062
    7721    5.598   -1.772
    7722    4.937   -2.881
    7723    4.430   -3.414
    7724    6.004    0.540
    7725    4.717   -1.552
    7726    4.507    0.598
    7727    6.959   -0.239
    7728    7.172    1.449
    7729    5.198   -0.199
    7730    4.075   -1.570
    7731    5.759   -0.584
    7732    5.551   -2.243
    7733    6.185   -1.664
    7734    6.262   -1.227
    7735    5.579   -1.377
    7736    6.357   -0.838
    7737    5.103   -2.803
    7738    6.116   -2.126
    7739    5.556   -1.324
    7740    6.221   -2.902
    7741    4.973   -2.652
    7742    6.220   -1.318
    7743    7.479    0.624
    7744    7.842   -0.974
    7745    6.064   -1.308
    7746    6.029   -2.400
    7747    5.292   -3.273
    7748    5.436   -2.450
    7749    6.030   -2.575
    7750    5.247   -4.080
    7751    6.354   -1.484
    7752    6.972   -1.220
    7753    5.567    0.178
    7754    5.340   -0.349
    7755    5.490   -1.078
    7756    6.319   -0.235
    7757    5.103   -2.410
    7758    4.727   -2.214
    7759    6.252   -0.611
    7760    4.055   -1.432
    7761    5.748   -0.230
    7762    6.114   -1.009
    7763    5.901   -1.442
    7764    4.657   -3.280
    7765    4.139   -3.395
    7766    7.032   -3.551
    7767    6.290   -1.470
    7768    6.737   -1.467
    7769    6.406   -3.761
    7770    4.268   -4.329
    7771    3.938   -2.175
    7772    3.643   -3.244
    7773    2.046   -3.298
    7774    1.902   -3.040
    7775    2.982   -4.350
    7776    4.667   -5.467
    7777    4.896   -4.137
    7778    5.376   -3.076
    7779    4.225   -4.617
    7780    4.379   -3.859
    7781    5.191   -3.848
    7782    5.565   -3.819
    7783    4.150   -0.985
    7784    4.030   -2.469
    7785    2.638   -1.618
    7786    2.922   -1.012
    7787    3.476   -0.775
    7788    3.179   -1.642
    7789    3.474   -1.215
    7790    3.182   -1.039
    7791    4.881   -1.411
    7792    4.817    1.801
    7793    5.895    0.778
    7794    6.100    2.008
    7795    3.936    1.745
    7796    6.101    1.468
    7797    7.834    1.157
    7798    5.369   -0.703
    7799    7.163    1.199
    7800    6.657   -0.302
    7801    6.911   -1.049
    7802    6.917   -1.444
    7803    5.248   -1.290
    7804    6.784   -2.547
    7805    5.163   -1.064
    7806    4.437   -0.027
    7807    7.261    0.181
    7808    6.785   -1.051
    7809    5.279   -0.658
    7810    4.828   -0.041
    7811    4.065   -0.184
    7812    3.673   -0.106
    7813    3.749   -0.882
    7814    3.844   -2.138
    7815    6.512   -1.651
    7816    5.551   -0.759
    7817    4.701   -3.422
    7818    6.587   -3.125
    7819    5.903   -3.871
    7820    6.940   -4.421
    7821    6.919   -2.198
    7822    6.267   -1.973
    7823    5.106   -3.348
    7824    5.289   -4.905
    7825    4.408   -5.956
    7826    6.129   -3.132
    7827    5.772   -3.946
    7828    3.868   -5.970
    7829    6.243   -2.920
    7830    6.507   -3.684
    7831    7.142   -4.086
    7832    6.042   -2.299
    7833    5.218   -3.569
    7834    6.544   -3.976
    7835    5.406   -3.312
    7836    6.262   -4.697
    7837    7.086   -2.029
    7838    5.863   -1.869
    7839    4.954   -2.233
    7840    6.699    0.811
    7841    6.036   -0.489
    7842    5.643   -1.810
    7843    5.339    1.355
    7844    7.308    0.943
    7845    5.891   -0.109
    7846    7.130   -2.124
    7847    4.728   -2.805
    7848    7.576   -0.679
    7849    4.930   -0.707
    7850    5.634   -0.923
    7851    6.212   -1.045
    7852    5.423   -0.700
    7853    5.440    0.256
    7854    4.389    0.717
    7855    5.258   -0.136
    7856    7.043   -0.180
    7857    5.631   -0.724
    7858    6.129   -1.402
    7859    7.426    0.072
    7860    7.661    0.475
    7861    7.259    0.371
    7862    5.526   -1.291
    7863    5.331   -1.004
    7864    6.031   -1.749
    7865    5.575   -0.203
    7866    5.687   -0.597
    7867    5.734   -0.733
    7868    5.808   -0.853
    7869    7.142   -2.645
    7870    6.641   -1.736
    7871    7.174   -1.459
    7872    6.661   -3.524
    7873    7.754   -3.599
    7874    7.607   -3.901
    7875    7.110   -3.546
    7876    4.791   -4.407
    7877    4.444   -4.657
    7878    5.113   -5.363
    7879    4.549   -5.751
    7880    4.536   -5.762
    7881    4.695   -5.671
    7882    4.567   -4.561
    7883    5.149   -3.310
    7884    6.930   -2.166
    7885    8.299   -0.411
    7886    6.861   -2.701
    7887    6.937   -1.005
    7888    7.605    0.629
    7889    6.767   -2.814
    7890    5.611   -4.048
    7891    5.076   -4.029
    7892    4.803   -3.154
    7893    5.248   -1.616
    7894    6.308   -2.296
    7895    7.277   -1.468
    7896    5.175   -1.191
    7897    5.048   -3.257
    7898    5.482   -2.541
    7899    7.868   -1.903
    7900    9.004   -1.260
    7901    8.297   -0.155
    7902    7.066   -1.849
    7903    6.900   -1.685
    7904    6.324   -2.489
    7905    4.364   -1.449
    7906    4.062   -3.372
    7907    3.528   -2.645
    7908    4.574   -0.755
    7909    4.724   -1.938
    7910    5.097   -1.293
    7911    4.240   -0.635
    7912    3.609   -1.963
    7913    3.259   -4.407
    7914    3.634   -3.313
    7915    4.050   -2.403
    7916    5.539   -4.362
    7917    5.475   -3.106
    7918    7.888   -2.203
    7919    6.581   -2.611
    7920    5.334   -3.230
    7921    3.497   -2.185
    7922    6.199   -0.529
    7923    5.488   -1.002
    7924    4.668   -4.037
    7925    4.435   -2.868
    7926    5.300   -1.657
    7927    4.619   -2.022
    7928    4.414   -1.531
    7929    3.147   -1.498
    7930    4.738   -1.713
    7931    3.058    1.170
    7932    3.410    0.221
    7933    3.009   -4.702
    7934    3.083   -3.647
    7935    2.483   -4.237
    7936    6.153   -4.052
    7937    5.648   -3.349
    7938    6.740   -2.782
    7939    4.288   -4.727
    7940    5.251   -2.036
    7941    5.174   -3.635
    7942    6.067   -1.965
    7943    3.905   -4.131
    7944    4.767   -2.451
    7945    3.883   -3.427
    7946    3.472   -2.422
    7947    4.769   -0.659
    7948    4.356   -0.391
    7949    4.250    0.748
    7950    4.293   -0.724
    7951    3.836    0.449
    7952    3.460    1.079
    7953    4.573    1.761
    7954    3.971    0.529
    7955    5.915    1.491
    7956    2.941    1.619
    7957    4.113    0.289
    7958    2.549   -1.399
    7959    4.377   -0.569
    7960    3.571   -2.960
    7961    5.597   -3.564
    7962    4.985   -3.335
    7963    4.620   -3.861
    7964    3.213   -4.244
    7965    4.231   -2.834
    7966    5.736   -1.431
    7967    6.829    0.406
    7968    6.013    0.604
    7969    5.435   -0.698
    7970    4.334   -0.450
    7971    5.738   -2.198
    7972    6.933   -1.745
    7973    7.249   -1.845
    7974    7.686   -1.240
    7975    7.502   -1.400
    7976    6.759   -0.717
    7977    9.418   -3.036
    7978    5.550   -2.519
    7979    5.962   -2.065
    7980    4.813   -2.882
    7981    6.178   -1.498
    7982    6.977    1.369
    7983    5.171   -1.744
    7984    7.561   -0.500
    7985    6.846   -1.435
    7986    5.623    2.052
    7987    5.923    0.570
    7988    6.518   -0.339
    7989    7.000    0.513
    7990    6.053   -0.233
    7991    4.531    0.660
    7992    6.261    1.875
    7993    6.249   -1.310
    7994    7.458    3.482
    7995    6.017    3.197
    7996    4.332    2.063
    7997    4.908    0.847
    7998    4.788    1.728
    7999    3.340    1.550
    8000    4.137    0.601
    8001    3.549    1.479
    8002    5.321    0.673
    8003    3.730    1.328
    8004    3.993    0.771
    8005    3.097   -0.353
    8006    2.998   -2.043
    8007    2.945   -1.339
    8008    1.476   -2.630
    8009    3.997    1.296
    8010    4.086    0.197
    8011    5.053    1.902
    8012    5.469   -1.508
    8013    4.922   -0.501
    8014    2.453   -1.220
    8015    2.203   -2.437
    8016    3.578   -1.253
    8017    0.797   -2.513
    8018    2.962   -1.682
    8019    3.087   -1.201
    8020    4.032   -0.641
    8021    1.952   -1.756
    8022    2.577   -0.964
    8023    3.356    0.498
    8024    4.485    0.088
    8025    3.721   -0.352
    8026    3.597   -0.861
    8027    3.888   -3.861
    8028    5.958   -2.008
    8029    5.101   -4.077
    8030    4.928   -2.820
    8031    5.718   -3.402
    8032    5.847   -1.764
    8033    3.827   -2.984
    8034    6.394   -1.933
    8035    5.513   -3.104
    8036    4.321   -2.802
    8037    2.712   -2.589
    8038    4.943   -4.995
    8039    5.759   -2.015
    8040    3.983   -3.495
    8041    7.923   -3.160
    8042    5.666   -1.123
    8043    6.120   -0.857
    8044    5.506   -2.288
    8045    5.656   -3.687
    8046    5.142   -3.471
    8047    4.903   -0.961
    8048    3.729   -2.216
    8049    3.497   -1.469
    8050    4.785   -0.093
    8051    4.930    1.856
    8052    6.649    1.974
    8053    7.387    1.082
    8054    4.320   -0.165
    8055    4.457    0.777
    8056    6.478    0.480
    8057    6.582   -0.942
    8058    5.998   -0.614
    8059    6.423   -1.532
    8060    5.192    1.109
    8061    5.386    0.886
    8062    7.223    3.562
    8063    7.972    0.462
    8064    7.771   -0.822
    8065    8.070   -1.430
    8066    8.152   -0.936
    8067    7.563    0.116
    8068    6.660   -2.686
    8069    7.239   -2.466
    8070    6.380   -2.351
    8071    7.979   -1.830
    8072    6.058   -0.697
    8073    7.146   -0.691
    8074    7.159   -2.120
    8075    6.236   -1.831
    8076    7.525    0.799
    8077    9.619    0.126
    8078    8.533   -2.244
    8079    6.558   -2.562
    8080    7.483   -0.755
    8081    7.544    1.413
    8082    7.454   -0.057
    8083    8.140    0.972
    8084    8.653    2.843
    8085    7.935    2.496
    8086    7.373    0.895
    8087    7.805    0.734
    8088    6.701    2.591
    8089    9.076    2.471
    8090    8.642    0.447
    8091    7.954    0.180
    8092    8.542    1.662
    8093    7.676    0.477
    8094    7.749   -0.658
    8095    7.265    0.462
    8096    6.872    1.128
    8097    7.557    0.388
    8098    5.760   -0.153
    8099    7.377   -0.203
    8100    6.106    0.144
    8101    5.337   -0.531
    8102    5.202   -1.023
    8103    8.223    0.519
    8104    6.791    0.973
    8105    7.326    2.037
    8106    7.539    1.625
    8107    7.482    1.654
    8108    6.640   -0.309
    8109    5.841   -1.804
    8110    4.616   -2.594
    8111    5.139   -3.269
    8112    4.225   -3.306
    8113    5.142   -2.059
    8114    4.345   -3.702
    8115    6.010   -3.634
    8116    4.935   -2.782
    8117    5.594   -4.253
    8118    3.107   -4.597
    8119    4.368   -4.577
    8120    4.798   -6.459
    8121    4.667   -4.441
    8122    3.218   -4.403
    8123    3.233   -3.637
    8124    2.637   -5.697
    8125    3.893   -6.020
    8126    5.381   -6.309
    8127    4.050   -2.762
    8128    4.606   -4.086
    8129    5.879   -4.147
    8130    5.287   -1.760
    8131    4.381   -3.116
    8132    4.526   -2.165
    8133    3.802   -1.753
    8134    5.510   -0.247
    8135    5.565   -0.472
    8136    6.438   -0.562
    8137    6.151    0.135
    8138    5.338   -1.380
    8139    6.886    0.261
    8140    7.400    1.566
    8141    8.392    0.271
    8142    8.266   -0.348
    8143    7.410   -1.321
    8144    6.400   -2.398
    8145    5.242   -1.466
    8146    5.836   -1.793
    8147    8.307   -0.087
    8148    8.496   -2.579
    8149    8.422   -1.766
    8150    7.040   -2.241
    8151    7.465   -1.492
    8152    6.506   -3.139
    8153    6.007   -3.272
    8154    8.366   -2.883
    8155    7.044   -1.227
    8156    5.861   -1.061
    8157    6.248   -1.313
    8158    5.845   -4.473
    8159    8.542   -2.018
    8160    8.310   -3.066
    8161    7.306   -0.943
    8162    8.730   -2.180
    8163    7.352   -1.898
    8164    8.783   -2.833
    8165    7.746   -1.482
    8166    7.368   -3.560
    8167    7.208   -3.149
    8168    7.737   -4.025
    8169    9.462   -1.142
    8170    7.024   -2.792
    8171    7.481   -3.009
    8172    6.529   -2.806
    8173    8.808   -1.403
    8174    7.500   -1.198
    8175    9.048   -1.368
    8176    8.053    0.490
    8177    6.202   -0.956
    8178    6.506    1.634
    8179    5.098   -1.133
    8180    6.456   -0.709
    8181    8.117    0.572
    8182    7.179   -0.178
    8183    7.001   -2.754
    8184    6.903   -0.259
    8185    6.770   -0.341
    8186    5.571   -0.585
    8187    4.583   -1.146
    8188    5.469   -4.205
    8189    6.282   -3.851
    8190    6.608   -1.463
    8191    6.684   -2.111
    8192    7.760   -2.393
    8193    8.508   -3.112
    8194    6.522   -1.086
    8195    6.846   -4.079
    8196    7.396   -2.324
    8197    7.118   -3.314
    8198    7.028   -4.017
    8199    5.171   -4.652
    8200    5.547   -4.306
    8201    5.281   -3.806
    8202    4.815   -3.108
    8203    3.500   -4.196
    8204    4.751   -1.148
    8205    4.774   -1.371
    8206    3.928   -2.625
    8207    4.587   -0.738
    8208    5.004   -1.257
    8209    5.323   -1.883
    8210    6.236   -2.974
    8211    5.190   -3.639
    8212    6.322   -2.221
    8213    5.085   -1.377
    8214    5.152   -1.275
    8215    3.288   -1.546
    8216    4.573   -2.695
    8217    4.703   -3.116
    8218    7.003    0.227
    8219    7.265    0.352
    8220    7.628    0.717
    8221    6.035    2.076
    8222    7.008    1.539
    8223    7.872    0.930
    8224    7.462    1.621
    8225    9.373    0.897
    8226    7.569    3.778
    8227    7.520    0.217
    8228    6.449    0.551
    8229    5.517   -0.370
    8230    6.122   -0.234
    8231    6.559   -0.398
    8232    5.824   -0.095
    8233    6.427    2.934
    8234    4.539    0.332
    8235    6.867    1.148
    8236    7.728   -0.022
    8237    6.192    0.258
    8238    6.220    1.141
    8239    6.021    0.940
    8240    5.053   -0.575
    8241    6.317    0.085
    8242    5.481   -1.422
    8243    7.966   -0.030
    8244    7.303    0.629
    8245    8.229    1.339
    8246    8.827   -0.969
    8247    8.867   -0.822
    8248    7.315   -1.149
    8249    6.446   -1.278
    8250    5.497   -2.652
    8251    7.112   -3.042
    8252    5.940   -1.094
    8253    5.835   -1.095
    8254    6.418   -0.871
    8255    7.855    0.760
    8256    7.142    0.641
    8257    8.246   -0.137
    8258    8.066   -0.060
    8259    7.409    1.900
    8260    8.554    2.773
    8261    9.118    3.549
    8262    8.778    2.003
    8263    8.926   -0.247
    8264    8.285   -0.351
    8265    8.591   -0.215
    8266    9.581   -0.532
    8267    7.080   -0.504
    8268    9.369   -0.192
    8269    9.060    0.344
    8270    6.794   -2.297
    8271    8.348   -0.726
    8272    6.765    1.071
    8273    6.646    1.078
    8274    5.784   -0.966
    8275    5.752   -1.840
    8276    6.120   -0.279
    8277    5.805   -1.605
    8278    7.087   -0.104
    8279    7.186    1.440
    8280    9.121    3.499
    8281    8.312    0.452
    8282    6.987    1.634
    8283    5.598    1.077
    8284    7.700   -0.378
    8285    8.399   -0.349
    8286    9.301    2.250
    8287    8.677   -0.964
    8288    7.052   -1.345
    8289    6.392   -0.454
    8290    6.840    1.695
    8291    7.643    2.569
    8292    7.598    1.724
    8293    6.335    0.517
    8294    7.670    1.703
    8295    6.130    2.795
    8296    6.004   -0.143
    8297    6.559   -0.622
    8298    8.344   -1.802
    8299    5.832   -0.157
    8300    7.061    1.698
    8301    7.432    0.333
    8302    5.970    0.778
    8303    5.313    1.401
    8304    6.101    0.321
    8305    7.015    0.451
    8306    6.197    2.499
    8307    7.869    4.560
    8308    8.207    5.216
    8309    6.276    3.318
    8310    6.851    1.540
    8311    6.758    1.433
    8312    6.678    1.084
    8313    8.289   -0.026
    8314    7.599   -1.210
    8315    7.685    1.312
    8316    7.504    2.793
    8317    6.027    1.992
    8318    5.199    0.461
    8319    6.443    0.497
    8320    6.925   -1.175
    8321    8.179    0.335
    8322    7.157    0.258
    8323    7.866    0.827
    8324    7.636   -0.182
    8325    8.618   -0.647
    8326    7.068    0.617
    8327    7.994   -0.501
    8328    7.571   -0.940
    8329    8.801   -0.414
    8330    7.058   -1.593
    8331    6.676   -2.227
    8332    8.278    0.017
    8333    8.738    1.186
    8334    9.334    1.428
    8335    7.941   -2.112
    8336    8.323    0.835
    8337    8.567    1.875
    8338    6.843    1.975
    8339    7.934    0.898
    8340    6.985    2.510
    8341    8.590    0.080
    8342    8.658    1.606
    8343    8.489    1.121
    8344    7.628   -0.811
    8345    6.000    0.548
    8346    7.889    0.089
    8347    7.878   -1.027
    8348    7.919   -1.815
    8349    8.742    1.360
    8350    8.528    1.174
    8351    7.401    2.200
    8352    6.703    0.712
    8353    8.377   -0.823
    8354    5.937   -0.755
    8355    8.157    1.724
    8356    8.751    0.514
    8357    7.727    0.587
    8358    9.630   -0.179
    8359    7.996    0.995
    8360    8.432    1.991
    8361    8.086    3.792
    8362   10.355    2.471
    8363    7.341    1.416
    8364    9.623    2.650
    8365    7.950    1.333
    8366    9.253    0.312
    8367   10.514    0.106
    8368   10.823    0.430
    8369   10.552    1.792
    8370    9.417    1.738
    8371    7.957    1.407
    8372    9.146    3.619
    8373    9.221    2.031
    8374    8.134    2.146
    8375    8.857    1.332
    8376    8.261    1.180
    8377    8.616    3.863
    8378   10.664    2.022
    8379   10.169    2.017
    8380    9.769    3.215
    8381    9.644    0.915
    8382   10.723    2.183
    8383    8.693    3.063
    8384    9.137    1.712
    8385    7.529    1.457
    8386    8.521    2.367
    8387    9.681    4.053
    8388    9.533    3.791
    8389    8.584    2.790
    8390   10.613    3.110
    8391    9.608    2.971
    8392    8.897    1.212
    8393   11.012    4.348
    8394    9.390    3.410
    8395    7.424    1.907
    8396    7.878    0.900
    8397    9.122    1.378
    8398    9.596    3.670
    8399   10.596    5.663
    8400    9.493    3.360
    8401    8.217    2.683
    8402    8.751    2.723
    8403    8.410    1.309
    8404    9.954    1.141
    8405    9.472    3.764
    8406    9.855    1.926
    8407    8.974    1.535
    8408    9.501    1.593
    8409    8.902    2.293
    8410    7.341    3.806
    8411    8.531    1.609
    8412    7.716    0.274
    8413    7.355    0.137
    8414    7.294   -0.044
    8415    9.515    1.453
    8416    8.382    1.369
    8417    7.618    1.746
    8418    7.400    1.317
    8419    8.196    3.664
    8420    6.497    2.851
    8421    7.161    3.505
    8422    8.048    1.727
    8423    5.976    0.283
    8424    6.802    1.390
    8425    7.065    1.414
    8426    8.083    2.880
    8427    7.631    3.450
    8428    7.500    1.683
    8429    7.174    2.939
    8430    8.186    1.317
    8431    7.766    1.101
    8432    6.983   -1.316
    8433    7.482    0.590
    8434    7.053    1.178
    8435    6.186    2.220
    8436    8.842    0.578
    8437    7.336   -0.136
    8438    7.652    1.574
    8439    9.388    1.438
    8440    8.757    0.540
    8441   11.809   -0.480
    8442   11.087    0.847
    8443   10.550   -0.191
    8444    9.626    0.622
    8445    9.994    1.107
    8446   10.570    2.386
    8447    9.555    1.333
    8448    8.098    1.981
    8449    8.496    1.506
    8450    8.920    2.687
    8451    8.854    0.971
    8452    8.692    0.188
    8453   10.481    2.561
    8454    8.634    1.725
    8455   10.190    4.112
    8456   10.424    1.367
    8457   11.050    0.137
    8458    8.926    1.259
    8459   10.138    1.002
    8460    9.282    1.511
    8461    8.505   -0.231
    8462    6.197   -0.193
    8463    5.333    1.806
    8464    5.655    0.604
    8465    6.208    1.198
    8466    5.902   -1.417
    8467    5.324   -0.682
    8468    4.511   -0.796
    8469    4.973   -0.247
    8470    7.042    1.132
    8471    6.198    2.195
    8472    5.667    3.164
    8473    5.871    0.343
    8474    6.057   -1.014
    8475    6.517   -0.278
    8476    3.905    2.086
    8477    5.934    2.701
    8478    6.611    1.741
    8479    7.161    0.126
    8480    7.085    1.115
    8481    7.593    1.882
    8482    8.292    2.611
    8483    6.791    1.900
    8484    9.677    0.528
    8485    8.560    2.166
    8486   10.763    3.032
    8487   10.073    0.900
    8488    8.581   -0.536
    8489    8.691    1.389
    8490    9.269    1.449
    8491    7.395    1.382
    8492    9.125    1.914
    8493    8.507    1.364
    8494    6.794    2.903
    8495    8.189    1.545
    8496    8.208    1.443
    8497    9.255    0.613
    8498    8.584    1.854
    8499    8.356    1.447
    8500    8.916    0.961
    8501    8.623    0.349
    8502    7.985    1.072
    8503    9.482    1.140
    8504    8.015    0.684
    8505    9.659    3.441
    8506    9.054   -0.236
    8507    8.100   -0.835
    8508    7.883   -1.716
    8509    6.135   -1.107
    8510    8.405   -0.271
    8511    5.628   -0.569
    8512    5.217   -0.508
    8513    4.616   -0.974
    8514    4.602   -0.921
    8515    4.062   -1.245
    8516    2.253   -0.917
    8517    2.955   -1.592
    8518    2.478   -0.963
    8519    4.059    1.146
    8520    3.900   -0.916
    8521    5.655   -0.449
    8522    6.387   -0.981
    8523    5.117    1.094
    8524    5.595    0.664
    8525    6.070    0.324
    8526    5.352   -1.122
    8527    6.190   -0.267
    8528    7.253   -0.402
    8529    4.761    0.578
    8530    6.293    0.224
    8531    5.488   -2.344
    8532    4.139   -2.203
    8533    4.774   -1.637
    8534    5.263   -2.130
    8535    5.550   -1.192
    8536    5.926   -0.355
    8537    5.872   -0.112
    8538    5.438   -0.835
    8539    6.206    1.260
    8540    4.953    0.700
    8541    3.411   -0.631
    8542    5.553   -0.039
    8543    5.607    1.142
    8544    7.326    1.494
    8545    5.915   -1.914
    8546    5.646    1.067
    8547    5.746    1.428
    8548    6.065    1.162
    8549    5.358   -1.617
    8550    5.651   -1.514
    8551    5.879   -1.834
    8552    4.177   -0.951
    8553    4.920   -1.042
    8554    4.003    0.849
    8555    4.428    2.364
    8556    4.854    0.561
    8557    5.479    0.866
    8558    5.370    2.913
    8559    5.953    2.399
    8560    4.883    1.660
    8561    5.838    0.955
    8562    4.557    1.307
    8563    6.227    1.918
    8564    4.767    1.473
    8565    2.892   -0.031
    8566    5.162    2.669
    8567    4.939    0.580
    8568    3.989    0.871
    8569    4.105    3.375
    8570    5.367    1.268
    8571    5.132    2.852
    8572    6.211    3.375
    8573    6.929    2.264
    8574    7.117    5.588
    8575    6.009    3.978
    8576    6.253    4.071
    8577    6.631    2.671
    8578    6.655    0.670
    8579    5.562    0.797
    8580    4.664   -0.430
    8581    6.046    2.616
    8582    4.374    1.308
    8583    4.757   -0.714
    8584    5.510    0.356
    8585    6.447    1.686
    8586    8.999    0.584
    8587    7.992    1.037
    8588    6.508    0.111
    8589    7.458    2.076
    8590    5.502    1.452
    8591    6.551    0.809
    8592    6.254    0.128
    8593    7.835    0.623
    8594    7.616   -0.833
    8595    8.687   -1.883
    8596    7.493   -2.916
    8597    8.448   -0.593
    8598    8.534    1.657
    8599    9.472    1.205
    8600   10.648    2.870
    8601    9.102    4.117
    8602    7.574    2.572
    8603    8.213   -0.708
    8604    8.800    0.595
    8605    8.854    0.654
    8606    8.577    2.230
    8607    8.256    2.342
    8608    9.139    1.639
    8609    8.207    2.780
    8610   10.097    2.980
    8611    9.792    1.496
    8612   10.554    0.829
    8613   10.426    0.790
    8614   10.587    0.426
    8615    9.836    4.545
    8616   11.281    4.026
    8617    8.987    2.209
    8618    9.897    3.975
    8619    9.923    1.058
    8620    9.207    2.968
    8621   10.423    1.066
    8622    9.591    1.597
    8623    9.735    0.241
    8624   10.778    1.164
    8625   11.445    0.771
    8626    9.543    1.184
    8627   10.927   -1.276
    8628   11.376    0.295
    8629    8.107    1.500
    8630    9.892    1.640
    8631    9.114    1.007
    8632    9.540    0.444
    8633    9.838   -1.899
    8634    9.423    0.332
    8635   11.050    2.434
    8636    9.356    2.377
    8637   11.712    1.850
    8638   11.393    3.540
    8639   11.404    3.666
    8640   11.531    3.797
    8641   10.966    2.450
    8642    9.170    3.662
    8643    9.610    4.641
    8644   11.841    4.047
    8645    9.429    3.197
    8646    9.366    3.656
    8647    7.790    2.956
    8648    8.250    3.307
    8649    8.619    4.498
    8650    6.101    1.856
    8651    7.259    4.901
    8652    5.884    1.390
    8653    8.261    3.357
    8654    7.779    2.776
    8655    6.293    4.347
    8656    5.833    4.490
    8657    7.752    4.200
    8658    6.796    4.545
    8659    8.218    4.808
    8660    7.351    3.298
    8661    7.169    5.353
    8662    8.877    5.393
    8663    9.318    5.234
    8664    7.030    3.824
    8665    6.918    2.944
    8666    7.338    0.922
    8667    5.027    2.437
    8668    4.697    3.112
    8669    6.368    1.907
    8670    6.809    2.084
    8671    8.162    2.627
    8672    7.235    1.227
    8673    9.292    2.088
    8674    9.832    1.865
    8675    9.364    3.776
    8676    9.674    4.004
    8677    7.347    1.520
    8678    7.074    0.897
    8679    8.040    0.240
    8680    6.384   -0.406
    8681    6.792    0.225
    8682    8.777    2.484
    8683    8.136    3.185
    8684    7.590    1.087
    8685    7.402    1.807
    8686    6.213    1.094
    8687    5.135    2.067
    8688    3.745    0.106
    8689    3.857    1.975
    8690    4.724    4.279
    8691    6.355    2.773
    8692    4.199    2.691
    8693    4.950    1.179
    8694    5.112    5.485
    8695    4.935    6.548
    8696    7.567    8.795
    8697    6.251    6.966
    8698    7.649    5.399
    8699    6.314    5.119
    8700    5.019    4.450
    8701    6.553    3.939
    8702    7.512    5.400
    8703    9.066    7.739
    8704    7.336    8.385
    8705    8.587    7.066
    8706    7.824    7.646
    8707    6.929    6.544
    8708    5.055    7.088
    8709    4.544    4.761
    8710    5.280    3.739
    8711    5.482    5.708
    8712    4.054    6.048
    8713    6.655    5.394
    8714    6.679    7.340
    8715    6.702    8.210
    8716    6.493    7.901
    8717    9.020    3.978
    8718    6.426    3.847
    8719    8.231    5.003
    8720    6.980    6.625
    8721    7.719    6.533
    8722    8.700    8.777
    8723    7.155    8.361
    8724    7.562    8.306
    8725    5.798    5.228
    8726    7.429    6.440
    8727    7.424    7.107
    8728    7.760    9.525
    8729   10.484    8.679
    8730    9.761    8.063
    8731    9.475    7.000
    8732    9.717    8.835
    8733   10.672    8.924
    8734   11.974   10.087
    8735    8.370    7.572
    8736    9.387    7.448
    8737   10.183   10.506
    8738    9.046    7.440
    8739    7.848    7.852
    8740    8.064   10.934
    8741    9.948   10.512
    8742    8.957    8.851
    8743    8.911   10.750
    8744    9.788    9.428
    8745    8.848    9.459
    8746    9.065    8.189
    8747    8.532    9.440
    8748    9.267    7.744
    8749    8.538    8.637
    8750    8.984   10.040
    8751    8.812    7.372
    8752    9.425    6.738
    8753    9.842    7.738
    8754   10.182    8.182
    8755    9.937   10.425
    8756    9.089    9.244
    8757    9.286    8.835
    8758    9.298    7.943
    8759    8.491    7.802
    8760    8.468    8.325
    8761    8.781    9.020
    8762    9.752    9.241
    8763    7.338    8.884
    8764    7.604    8.445
    8765    8.210    7.725
    8766    7.921    8.231
    8767    7.611    9.566
    8768    8.863    6.136
    8769    8.224    6.763
    8770    7.734    8.145
    8771    7.063    7.294
    8772    6.508    8.508
    8773    7.218    7.031
    8774    7.646    7.986
    8775    9.833    6.108
    8776    9.184    6.849
    8777    8.761    7.020
    8778    8.660    9.908
    8779    9.000   10.571
    8780    8.466    8.060
    8781    9.198    9.628
    8782    8.933   10.387
    8783    8.092   10.438
    8784    9.312   10.733
    8785    9.667   10.513
    8786   11.217   10.775
    8787    9.798   12.692
    8788    9.867   11.798
    8789    9.133   10.568
    8790    7.061   10.028
    8791    7.704    7.561
    8792    9.085    9.501
    8793    9.018   11.007
    8794    9.535    9.613
    8795    8.540   10.261
    8796    9.055    9.494
    8797   10.173    9.454
    8798    9.953    9.588
    8799   10.484    8.833
    8800    9.686    8.397
    8801    9.165    7.650
    8802    8.935    6.631
    8803   10.778    7.621
    8804    8.670    7.769
    8805    9.819    8.478
    8806    8.580    7.593
    8807    8.952    7.795
    8808    6.782    8.045
    8809    8.344    7.253
    8810    8.082    7.282
    8811    8.670    8.536
    8812    8.976    6.188
    8813   10.054    8.148
    8814    8.791    7.986
    8815   10.257    6.444
    8816    9.937    8.454
    8817   10.660   10.120
    8818   11.233    9.879
    8819   10.590    8.868
    8820    5.957    6.747
    8821    8.389    9.768
    8822    7.786    9.087
    8823    9.193    7.221
    8824    9.209    7.284
    8825    7.886    7.070
    8826    8.807    2.420
    8827    7.847    4.453
    8828    7.831    4.995
    8829    8.773    5.380
    8830    6.647    3.529
    8831    8.303    3.435
    8832    6.296    5.238
    8833    6.192    6.598
    8834    6.668    6.025
    8835    6.783    5.753
    8836    8.913    6.800
    8837    9.554    6.990
    8838   10.370    7.070
    8839   11.529    7.859
    8840   11.463    9.328
    8841    9.046    9.328
    8842    8.599    8.831
    8843    9.546    9.818
    8844    7.615    9.811
    8845    8.564    8.804
    8846    8.244   10.354
    8847   10.557   10.226
    8848    9.430    9.290
    8849   10.751   10.208
    8850    9.768    9.408
    8851   10.032    8.868
    8852   10.908    8.944
    8853   10.806    7.800
    8854   10.476    8.025
    8855    9.677    7.575
    8856    9.280    8.539
    8857   10.240    8.154
    8858    8.977    8.166
    8859    9.016    6.425
    8860   10.825    4.651
    8861   11.530    5.396
    8862   11.279    4.746
    8863   12.527    5.150
    8864   11.294    4.848
    8865    9.868    4.991
    8866   11.455    5.319
    8867   10.239    6.110
    8868   10.666    6.894
    8869    8.652    4.281
    8870    9.046    5.416
    8871   11.071    3.362
    8872   10.849    4.981
    8873    9.415    5.269
    8874   11.528    5.643
    8875   11.116    4.974
    8876   10.519    5.152
    8877   11.338    6.938
    8878    8.013    4.486
    8879    9.084    5.649
    8880    9.644    4.876
    8881    8.440    4.585
    8882   10.112    2.105
    8883    8.645    0.575
    8884    9.908    3.911
    8885    8.317    4.837
    8886    7.760   -0.558
    8887    8.307   -0.078
    8888    8.356    0.355
    8889    7.640    0.775
    8890    8.232    2.866
    8891    8.455    2.050
    8892    8.264    1.216
    8893    9.136    2.411
    8894   10.929    1.422
    8895   10.604    2.279
    8896   10.230    1.256
    8897   11.837    2.177
    8898   10.630    2.768
    8899   10.522    2.780
    8900   10.384    3.620
    8901   10.736    5.405
    8902   10.798    1.412
    8903   10.342    2.848
    8904   10.196    2.167
    8905   10.175    1.393
    8906    9.326   -0.491
    8907    9.637    1.292
    8908   11.056    0.911
    8909   10.333    2.760
    8910   10.377    2.123
    8911    9.657    2.818
    8912   12.743    0.501
    8913   10.421    0.090
    8914   11.520    0.881
    8915    8.713   -0.859
    8916   10.354   -0.211
    8917   10.400    0.044
    8918    9.628   -2.017
    8919    5.824   -3.440
    8920    6.310   -1.183
    8921    7.055    1.931
    8922    8.303    2.434
    8923    8.530    0.755
    8924    9.654   -0.100
    8925    8.949    0.443
    8926    9.194   -0.300
    8927    9.748   -0.905
    8928   10.714   -1.501
    8929   10.720   -1.274
    8930    7.478   -3.093
    8931    8.404   -2.326
    8932    6.915   -4.137
    8933    6.963   -2.580
    8934    7.634   -2.380
    8935    5.339   -2.520
    8936    8.091   -2.245
    8937    8.230   -1.639
    8938    8.704    0.335
    8939    7.881    0.705
    8940    8.134   -0.450
    8941    9.458   -0.588
    8942    9.035   -0.192
    8943    6.609    1.016
    8944    6.031    2.220
    8945    6.141   -0.092
    8946    6.764    2.402
    8947    8.326    2.643
    8948    8.739    2.909
    8949    7.600    3.004
    8950    6.979    1.490
    8951    8.016    0.527
    8952    8.898   -0.093
    8953    8.615   -0.108
    8954    9.223    0.591
    8955    9.974    2.754
    8956    9.965    2.027
    8957    9.709    3.754
    8958    8.890    0.730
    8959    9.951    2.448
    8960   11.839    2.134
    8961   10.881    4.413
    8962    8.652    4.483
    8963   11.529    3.597
    8964   11.311    2.426
    8965   11.363    3.260
    8966   10.163    4.139
    8967   10.163    4.140
    8968   10.533    5.782
    8969    9.875    3.022
    8970    9.885    2.994
    8971   11.407    3.664
    8972   10.444    2.128
    8973    9.796    5.066
    8974   10.017    6.157
    8975    8.675    4.482
    8976   10.499    4.062
    8977   10.370    5.639
    8978    8.472    5.370
    8979    9.035    6.921
    8980    8.567    5.927
    8981   10.011    6.034
    8982    9.226    6.711
    8983   10.017    5.465
    8984   12.116    5.790
    8985   11.230    6.396
    8986   10.479    6.249
    8987    9.620    4.755
    8988   11.731    5.586
    8989    9.664    6.862
    8990    8.403    5.412
    8991    7.577    4.056
    8992    7.115    4.249
    8993    7.539    2.814
    8994    8.003    3.982
    8995    8.741    6.228
    8996    8.439    6.023
    8997    9.379    5.201
    8998    8.482    3.297
    8999    9.528    5.024
    9000    8.678    6.043
    9001    5.946    5.901
    9002    7.095    6.027
    9003    9.084    7.030
    9004    6.321    5.425
    9005    7.597    7.015
    9006    6.114    7.474
    9007    8.714    9.827
    9008    7.890    7.985
    9009    8.349    7.693
    9010    7.331    9.782
    9011    6.981    6.796
    9012    7.224    5.140
    9013    7.087    6.110
    9014    7.906    7.867
    9015    8.718    7.126
    9016    8.352    5.575
    9017    8.352    6.461
    9018    9.755    6.134
    9019    9.874    4.728
    9020    7.724    6.889
    9021    8.267    5.750
    9022    9.453    6.364
    9023   10.078    6.615
    9024    9.597    6.146
    9025    8.560    4.859
    9026    8.698    6.295
    9027    8.371    6.732
    9028    9.179    9.729
    9029    8.346    7.042
    9030    7.117    5.194
    9031    7.514    6.723
    9032    6.848    6.008
    9033    6.853    6.238
    9034    7.649    6.483
    9035    8.007    4.724
    9036    8.501    5.369
    9037    7.413    6.197
    9038    8.488    5.000
    9039   11.304    7.416
    9040    9.123    7.125
    9041    8.125    8.085
    9042    9.750    8.479
    9043    9.486    7.647
    9044    8.670    7.654
    9045    8.531    7.076
    9046   10.618    8.587
    9047   10.802    5.665
    9048   10.165    5.978
    9049    8.045    5.111
    9050    8.564    7.203
    9051    8.891    8.865
    9052    9.477    8.647
    9053    8.875    7.013
    9054   10.966    6.286
    9055    9.126    5.136
    9056    8.556    4.838
    9057    8.920    5.925
    9058   11.036    4.626
    9059    9.780    5.463
    9060    9.061    2.769
    9061    9.024    4.828
    9062    8.256    4.162
    9063    8.750    3.240
    9064    8.295    1.322
    9065    9.580    2.505
    9066    9.561    5.573
    9067    8.631    3.002
    9068    7.566    4.811
    9069    9.164    3.539
    9070    8.369    1.404
    9071    8.722    2.212
    9072    9.298    1.926
    9073   10.487    2.682
    9074    8.036    1.650
    9075    7.384    1.362
    9076    7.264    2.332
    9077    8.529    2.260
    9078    7.044    1.920
    9079    9.289    3.812
    9080    8.924    3.078
    9081    8.370    3.134
    9082    8.814    2.898
    9083    9.117    5.415
    9084    9.968    7.532
    9085    9.579    5.752
    9086    8.196    4.928
    9087    7.622    4.626
    9088    9.242    3.136
    9089    5.332    5.600
    9090    5.509    6.024
    9091    7.899    5.472
    9092    9.306    4.508
    9093    8.853    3.387
    9094    8.065    2.635
    9095    9.007    3.757
    9096    9.200    5.347
    9097   11.264    4.903
    9098   10.026    2.546
    9099    9.495    2.341
    9100    9.264    3.385
    9101    8.476    1.880
    9102    8.417    4.403
    9103    8.629    4.653
    9104    7.861    3.558
    9105    5.779    4.504
    9106    6.714    4.831
    9107    7.201    5.152
    9108    7.359    5.348
    9109   10.196    5.319
    9110    8.113    7.631
    9111    8.908    6.909
    9112    7.179    6.722
    9113    9.329    5.705
    9114    7.977    6.859
    9115    8.918    6.908
    9116    9.780    8.070
    9117    8.945    6.456
    9118    9.567    6.311
    9119    8.695    5.069
    9120    7.292    3.447
    9121    8.803    4.189
    9122    7.287    6.690
    9123    9.029    5.116
    9124    9.468    5.625
    9125    8.892    4.823
    9126    9.757    3.191
    9127    9.358    4.900
    9128    8.474    5.395
    9129    8.597    4.451
    9130    6.269    5.349
    9131    6.676    4.693
    9132    6.276    5.089
    9133    7.536    4.984
    9134    6.910    7.287
    9135    6.814    5.828
    9136    7.638    8.659
    9137    8.563    6.469
    9138    9.409    8.023
    9139    8.603    5.983
    9140    8.871    6.789
    9141    9.796    7.881
    9142    9.234    9.704
    9143    8.115    9.227
    9144    7.146    8.346
    9145   10.283    7.215
    9146    9.006    8.258
    9147    8.381    7.759
    9148    8.085   10.951
    9149    7.914    6.530
    9150    5.947    6.770
    9151    7.197    8.203
    9152    7.765    8.932
    9153    7.841    8.442
    9154    9.204    9.322
    9155    7.279    7.202
    9156    6.097    7.268
    9157    5.414    5.936
    9158    7.136    6.121
    9159    6.654    7.440
    9160    8.761    6.793
    9161    7.148    5.603
    9162    6.375    6.329
    9163    7.686    6.624
    9164    7.796    3.920
    9165    8.248    4.980
    9166    6.858    3.785
    9167    7.333    5.697
    9168    6.487    5.683
    9169    6.445    3.190
    9170    5.919    3.483
    9171    7.770    3.446
    9172    6.842    4.680
    9173    8.878    5.967
    9174    8.060    6.194
    9175    7.044    7.277
    9176    7.387    6.108
    9177    6.196    6.663
    9178    9.088    6.666
    9179    9.236    6.984
    9180    8.203    5.409
    9181    6.856    4.133
    9182    6.815    4.468
    9183    8.003    3.687
    9184    6.025    2.717
    9185    7.372    6.033
    9186    7.105    5.878
    9187    8.918    4.437
    9188    9.848    4.948
    9189    8.173    4.570
    9190    9.400    3.742
    9191    7.847    6.911
    9192    9.193    6.844
    9193    8.079    5.581
    9194    8.662    7.766
    9195    9.294    5.485
    9196    7.154    7.570
    9197    7.405    5.057
    9198    6.310    5.806
    9199    5.275    3.253
    9200    5.914    6.893
    9201    5.967    7.139
    9202    5.418    6.235
    9203    3.468    4.844
    9204    2.376    4.551
    9205    4.082    6.422
    9206    3.965    4.888
    9207    5.119    6.543
    9208    5.503    5.632
    9209    7.536    5.544
    9210    7.150    5.327
    9211    6.832    2.721
    9212    7.201    3.390
    9213    5.248    0.940
    9214    5.311    1.326
    9215    6.892   -0.217
    9216    7.007    2.613
    9217    6.434    2.052
    9218    7.176    3.658
    9219    6.907    3.499
    9220    7.119    5.392
    9221    6.748    1.774
    9222    7.287    2.347
    9223    6.513    1.917
    9224    7.423    1.812
    9225    6.615    1.283
    9226    5.013    1.974
    9227    6.233    3.069
    9228    6.409    2.092
    9229    7.511    4.114
    9230    5.621    4.639
    9231    5.452    2.245
    9232    7.933    5.222
    9233    7.609    2.554
    9234    7.725    2.077
    9235    8.297    3.659
    9236    6.539    2.470
    9237    6.174    1.471
    9238    7.421    3.977
    9239    5.871    3.555
    9240    3.883    1.927
    9241    5.516    2.512
    9242    4.944    0.950
    9243    4.280   -0.849
    9244    4.063   -1.563
    9245    2.909   -3.631
    9246    3.833   -0.236
    9247    5.008   -1.205
    9248    3.422   -3.114
    9249    6.330   -1.437
    9250    6.077   -0.554
    9251    7.156    1.147
    9252    7.472    0.352
    9253    6.389    0.109
    9254    5.821    1.697
    9255    6.353    1.778
    9256    6.118    4.529
    9257    7.419    4.569
    9258    6.196    4.357
    9259    5.493    2.627
    9260    6.971    2.378
    9261    7.919    2.445
    9262    6.201    2.320
    9263    6.638    1.306
    9264    6.642    0.360
    9265    6.736    1.685
    9266    8.483    0.673
    9267    6.424    0.874
    9268    8.109    1.293
    9269    9.208    3.585
    9270    6.689    0.223
    9271    7.510    4.072
    9272    7.347    3.750
    9273    8.162    4.656
    9274    7.613    4.445
    9275    8.996    5.015
    9276    9.954    7.082
    9277   10.453    6.943
    9278    9.633    5.798
    9279   10.715    4.921
    9280    8.485    2.194
    9281    9.626    2.860
    9282    9.818    3.490
    9283    7.382    1.783
    9284    7.636    0.915
    9285    7.758    1.664
    9286    8.687    3.685
    9287    8.758    5.329
    9288    7.790    5.077
    9289    7.086    1.743
    9290    8.213    3.250
    9291    8.880    4.143
    9292   10.173    3.166
    9293   10.664    3.636
    9294    8.835    4.924
    9295    8.448    5.315
    9296    8.369    3.943
    9297    8.339    5.075
    9298    7.514    5.961
    9299    9.998    5.922
    9300    9.149    5.781
    9301    7.184    4.228
    9302    6.569    4.408
    9303    7.151    6.468
    9304    7.648    5.864
    9305    7.953    4.577
    9306    8.132    6.716
    9307    6.384    5.929
    9308    6.711    5.324
    9309    6.820    6.121
    9310    6.645    6.078
    9311    6.722    5.450
    9312    8.345    4.573
    9313    7.341    4.421
    9314    8.431    5.149
    9315    9.409    5.487
    9316    8.975    5.516
    9317    7.903    4.180
    9318    4.605    2.476
    9319    4.697    0.853
    9320    8.168    1.767
    9321    8.654    3.285
    9322    8.454    2.667
    9323    8.450    2.728
    9324    7.586    1.974
    9325    8.434    2.585
    9326    7.541    4.518
    9327    8.170    3.816
    9328    7.242    2.488
    9329    5.412    4.302
    9330    6.721    2.967
    9331    7.334    3.413
    9332    8.674    3.630
    9333    8.163    5.367
    9334    8.598    4.301
    9335    7.427    4.532
    9336    7.886    5.284
    9337    9.038    6.565
    9338    9.110    4.267
    9339    7.396    4.409
    9340    8.023    2.370
    9341    8.616    5.014
    9342    7.596    4.565
    9343   10.016    4.763
    9344    9.515    7.265
    9345    8.988    6.469
    9346    9.032    5.655
    9347    8.650    5.457
    9348    7.297    6.897
    9349    7.699    6.674
    9350    7.181    3.659
    9351    7.832    3.447
    9352    7.662    3.637
    9353    8.978    4.173
    9354    8.430    4.642
    9355    7.424    2.615
    9356    7.350    2.218
    9357    7.471    4.442
    9358    7.841    4.988
    9359    7.340    4.572
    9360    7.638    4.440
    9361    6.906    5.801
    9362    7.076    6.804
    9363    5.463    6.088
    9364    4.812    5.819
    9365    6.551    6.919
    9366    6.940    7.247
    9367    5.251    4.143
    9368    4.650    3.851
    9369    5.915    4.229
    9370    5.610    3.716
    9371    4.874    2.615
    9372    4.361    1.238
    9373    3.884    2.190
    9374    4.192    2.332
    9375    3.766    0.265
    9376    4.119   -1.832
    9377    2.493   -1.187
    9378    4.738   -1.532
    9379    5.827   -0.552
    9380    7.314   -0.010
    9381    6.696   -0.698
    9382    4.818    0.212
    9383    7.402    0.836
    9384    7.540   -0.214
    9385    6.258    3.338
    9386    8.182    5.059
    9387    5.525    3.432
    9388    5.018    4.331
    9389    6.374    1.807
    9390    6.480    1.271
    9391    5.413    1.147
    9392    4.608   -1.118
    9393    5.260    0.286
    9394    5.472    2.115
    9395    5.091    3.177
    9396    4.447    2.709
    9397    6.410    4.467
    9398    6.772    2.896
    9399    6.676    2.850
    9400    6.967    2.518
    9401    8.443    3.770
    9402    6.365    4.036
    9403    6.179    5.726
    9404    5.550    5.374
    9405    5.535    4.908
    9406    4.284    4.153
    9407    3.456    2.649
    9408    6.112    3.484
    9409    6.428    4.470
    9410    5.161    4.357
    9411    5.323    5.146
    9412    5.248    6.990
    9413    5.611    8.205
    9414    6.820    6.967
    9415    5.651    7.332
    9416    5.783    8.560
    9417    6.179    8.454
    9418    4.299    7.458
    9419    4.279    6.395
    9420    6.706    7.832
    9421    6.457    8.487
    9422    7.083   10.715
    9423    5.701    9.854
    9424    4.533    9.233
    9425    4.622    9.597
    9426    6.794    9.794
    9427    7.252   10.543
    9428    6.905    9.930
    9429    6.750    9.616
    9430    6.890   11.622
    9431    8.525   10.452
    9432    8.410   10.651
    9433    8.362    8.383
    9434    7.956   11.061
    9435    7.306    9.760
    9436    7.831    9.220
    9437    6.699   10.663
    9438    7.450    7.849
    9439    5.198    4.888
    9440    7.749    5.337
    9441    8.065    4.122
    9442    8.330    5.640
    9443    8.363    6.810
    9444    6.386    5.861
    9445    6.350    4.386
    9446    7.173    4.545
    9447   10.031    6.612
    9448    9.580    7.598
    9449    7.708    8.517
    9450    6.887    7.384
    9451    8.798    8.471
    9452    8.588    6.708
    9453    8.542    8.793
    9454    6.364    6.656
    9455    8.941    6.785
    9456    7.825    8.394
    9457    7.126    9.675
    9458    9.596    9.473
    9459    9.985    7.535
    9460    7.849    9.688
    9461    7.342    7.266
    9462    8.631    7.778
    9463    7.509    7.456
    9464    7.543    5.990
    9465    6.722    5.429
    9466    7.935    4.701
    9467    8.646    5.970
    9468    6.888    3.976
    9469    7.290    3.875
    9470    7.086    3.538
    9471    6.926    6.619
    9472    8.204    5.814
    9473    8.572    4.431
    9474   10.839    5.731
    9475    9.963    6.946
    9476    7.852    6.099
    9477    7.191    5.803
    9478    8.171    5.921
    9479    7.395    4.563
    9480    8.149    4.455
    9481    7.910    5.080
    9482    8.107    5.134
    9483    6.604    4.836
    9484    7.452    4.035
    9485    8.284    3.353
    9486    8.098    5.107
    9487    9.707    4.744
    9488    9.813    3.627
    9489    8.853    4.540
    9490    7.925    3.009
    9491    7.765    3.421
    9492    7.105    2.786
    9493    8.604    2.788
    9494    7.477    3.171
    9495    7.958    3.559
    9496    8.250    3.189
    9497    8.546    4.692
    9498    6.669    4.940
    9499    8.217    5.249
    9500    8.386    3.510
    9501    9.241    4.800
    9502    9.635    5.346
    9503    8.765    3.664
    9504    8.463    5.680
    9505    8.646    5.022
    9506   10.099    4.621
    9507    9.348    6.217
    9508    9.625    7.332
    9509    9.580    5.338
    9510    8.965    4.563
    9511    7.209    5.624
    9512    7.852    5.907
    9513    7.820    7.224
    9514    7.560    4.275
    9515    7.866    5.244
    9516    7.724    6.363
    9517    6.831    6.481
    9518    6.027    5.194
    9519    6.114    5.164
    9520    6.193    5.099
    9521    6.441    3.712
    9522    5.777    3.938
    9523    6.209    3.036
    9524    6.019    1.025
    9525    7.445    2.684
    9526    6.904    4.204
    9527    5.706    4.142
    9528    7.584    4.488
    9529    7.658    5.157
    9530    7.928    6.152
    9531    7.623    7.917
    9532    8.812    6.679
    9533    7.309    6.565
    9534    7.537    6.695
    9535    8.617    5.822
    9536    9.077    6.495
    9537    8.692    6.471
    9538    9.333    6.251
    9539    9.759    6.615
    9540    7.287    4.389
    9541    7.913    5.037
    9542    8.514    6.107
    9543    8.477    5.357
    9544    9.372    5.457
    9545    8.550    6.633
    9546    7.019    6.637
    9547    8.915    6.052
    9548    8.133    5.648
    9549    7.557    5.849
    9550    8.527    7.695
    9551    8.294    4.900
    9552    7.896    6.284
    9553    7.643    5.580
    9554    8.048    7.078
    9555    8.162    6.549
    9556    7.821    4.790
    9557    9.446    4.259
    9558    8.412    3.562
    9559    8.438    2.732
    9560    9.416    3.362
    9561    8.263    2.678
    9562    9.165    5.005
    9563    7.978    4.467
    9564    7.610    4.212
    9565    7.701    2.742
    9566    8.315    5.325
    9567    7.337    2.917
    9568    7.482    3.446
    9569    9.321    3.438
    9570   11.388    7.059
    9571   10.713    5.254
    9572    9.286    3.159
    9573   10.986    2.931
    9574    8.878    5.453
    9575    6.278    5.545
    9576    8.177    5.108
    9577    7.880    5.971
    9578    6.257    2.295
    9579    8.446    5.459
    9580    7.974    3.927
    9581    8.749    5.605
    9582    6.843    4.552
    9583    6.888    3.781
    9584    8.649    2.775
    9585    7.596    3.539
    9586    9.833    5.359
    9587    9.261    4.736
    9588   10.542    3.527
    9589    9.692    2.869
    9590    7.288    2.862
    9591    8.048    3.292
    9592    8.515    3.370
    9593    8.763    4.520
    9594    8.021    5.691
    9595    7.606    2.994
    9596    9.035    3.711
    9597   10.776    6.375
    9598    9.467    5.907
    9599    9.638    6.147
    9600    9.749    6.417
    9601   10.193    5.782
    9602    9.279    5.368
    9603    9.302    5.051
    9604    9.261    5.389
    9605    9.170    4.886
    9606    9.908    5.785
    9607    9.865    6.187
    9608    8.793    5.390
    9609    9.974    5.824
    9610    9.273    5.139
    9611    9.397    4.783
    9612    9.751    5.734
    9613    8.535    3.889
    9614    9.852    4.837
    9615   11.314    7.022
    9616    9.187    7.637
    9617    9.608    7.455
    9618    8.820    7.746
    9619    8.896    7.215
    9620    9.718    7.614
    9621    9.210    6.788
    9622   10.987    5.678
    9623   10.268    3.450
    9624   10.979    2.612
    9625    8.634    5.838
    9626    8.348    5.832
    9627    8.751    8.093
    9628   10.604    6.288
    9629   10.724    4.112
    9630    9.187    5.660
    9631    8.088    3.590
    9632    8.665    4.013
    9633   10.037    2.693
    9634    7.277    4.013
    9635    7.453    2.987
    9636    7.708    4.653
    9637    8.420    3.841
    9638    9.903    3.682
    9639    7.042    2.908
    9640    5.945    1.434
    9641    7.748    3.922
    9642    6.014    4.248
    9643    7.018    6.633
    9644    6.388    2.424
    9645    7.947    4.732
    9646    6.622    5.759
    9647    4.519    2.404
    9648    3.660    3.264
    9649    5.314    3.563
    9650    6.922    3.730
    9651    7.419    6.125
    9652    6.810    6.124
    9653    9.262    6.518
    9654    8.748    6.505
    9655    8.529    7.134
    9656    7.242    3.142
    9657    7.691    3.584
    9658    8.825    4.943
    9659    9.612    4.722
    9660    8.878    3.282
    9661    9.011    4.964
    9662    6.982    4.138
    9663    9.201    4.277
    9664    9.854    4.304
    9665    7.764    6.211
    9666    8.776    4.992
    9667    8.382    3.820
    9668    7.718    4.560
    9669    8.362    3.854
    9670    8.347    3.324
    9671    8.489    4.690
    9672    8.025    6.189
    9673    9.072    4.273
    9674    8.435    4.673
    9675    8.079    4.517
    9676   10.410    4.088
    9677    9.216    3.907
    9678    9.088    3.460
    9679   10.280    2.333
    9680    9.626    2.229
    9681    6.503    1.869
    9682    8.262    2.680
    9683    8.068    1.836
    9684    8.444    2.424
    9685    9.735    2.350
    9686    9.868    1.715
    9687   10.139    4.280
    9688    7.549    4.776
    9689    7.160    4.731
    9690    8.515    5.065
    9691   10.259    7.390
    9692    9.673    3.811
    9693    8.517    4.385
    9694   10.766    6.332
    9695   10.442    6.844
    9696    9.067    5.800
    9697    9.082    5.755
    9698    9.058    5.802
    9699    9.821    8.830
    9700   10.826    7.937
    9701    9.463    7.691
    9702    8.355    8.600
    9703    7.049    7.189
    9704    9.066    7.256
    9705    9.413    7.697
    9706    8.467    7.788
    9707    9.351    7.370
    9708    8.484    7.748
    9709    8.138    8.108
    9710    5.686    8.324
    9711    7.760    7.738
    9712    7.663    6.446
    9713    7.992    7.256
    9714    6.691    7.622
    9715    8.666    7.649
    9716    7.216    7.485
    9717    7.707    6.359
    9718    8.110    6.183
    9719    6.007    6.134
    9720    6.908    6.708
    9721    7.408    4.833
    9722    5.985    5.572
    9723    7.328    5.528
    9724    7.056    5.925
    9725    5.448    6.018
    9726    6.793    7.663
    9727    8.191    5.511
    9728    7.831    5.307
    9729    6.882    4.137
    9730    8.400    5.804
    9731    7.905    5.761
    9732    7.530    3.759
    9733    9.858    5.466
    9734    9.260    5.601
    9735    8.305    5.089
    9736    7.605    5.591
    9737    7.516    3.939
    9738    6.488    5.395
    9739    8.571    4.358
    9740    8.758    3.841
    9741    7.654    5.500
    9742    9.939    5.552
    9743    9.724    3.575
    9744    8.155    6.361
    9745    8.413    4.198
    9746    9.200    5.011
    9747    9.528    5.509
    9748    9.115    5.033
    9749    7.969    5.923
    9750    8.525    5.822
    9751    7.044    4.465
    9752    7.964    4.257
    9753    7.155    3.501
    9754    7.316    4.092
    9755    7.642    5.479
    9756    6.994    4.641
    9757    7.743    5.381
    9758    8.259    5.446
    9759    7.763    5.362
    9760    7.216    4.759
    9761    7.716    5.430
    9762    6.753    3.969
    9763    7.773    5.617
    9764    8.379    5.733
    9765    8.801    4.260
    9766    7.441    3.224
    9767    5.701    5.459
    9768    5.801    6.460
    9769    6.573    5.020
    9770    7.937    3.216
    9771    6.218    3.518
    9772    5.330    3.301
    9773    7.069    4.554
    9774    6.528    4.828
    9775    6.984    6.099
    9776    6.781    4.576
    9777    7.207    6.284
    9778    7.335    6.604
    9779    7.155    6.176
    9780    6.866    6.082
    9781    5.797    6.435
    9782    7.471    4.773
    9783    6.341    4.427
    9784    7.617    4.001
    9785    8.224    5.548
    9786    7.680    3.273
    9787    8.456    5.248
    9788    6.173    4.812
    9789    7.561    4.129
    9790    9.923    6.249
    9791    8.515    5.533
    9792    9.573    6.313
    9793    7.872    5.437
    9794    7.788    4.070
    9795    6.955    4.297
    9796    9.902    4.192
    9797    8.253    5.492
    9798    8.941    3.593
    9799    6.009    1.146
    9800    7.165    3.157
    9801    7.063    3.156
    9802    6.954    3.677
    9803    8.191    4.675
    9804    7.712    5.896
    9805    7.054    6.083
    9806    6.926    5.347
    9807    5.833    4.536
    9808    4.780   -0.262
    9809    6.129    2.722
    9810    6.722    0.966
    9811    7.554    1.390
    9812    5.796   -0.431
    9813    5.252    3.795
    9814    6.794    5.125
    9815    7.400    4.082
    9816    5.462    4.096
    9817    6.538    3.523
    9818    7.512    4.516
    9819    6.856    2.374
    9820    7.754    3.638
    9821    7.775    4.925
    9822    6.250    5.231
    9823    7.314    5.102
    9824    7.632    3.912
    9825    7.772    4.507
    9826    9.670    3.153
    9827    8.642    2.855
    9828    7.311    3.931
    9829    6.552    2.062
    9830    7.592    3.103
    9831    7.811    3.014
    9832    5.939    1.240
    9833    5.098    1.078
    9834    5.477    1.350
    9835    4.800    2.272
    9836    6.560    4.343
    9837    7.679    2.299
    9838    6.296    3.431
    9839    7.023    4.093
    9840    5.987    4.166
    9841    6.507    3.389
    9842    7.081    6.171
    9843    6.702    4.551
    9844    5.370    2.300
    9845    7.119    0.493
    9846    5.511   -0.429
    9847    5.929   -1.021
    9848    8.189   -1.001
    9849    6.469   -0.986
    9850    6.009    0.111
    9851    5.550    0.616
    9852    9.039    1.321
    9853    6.112    1.210
    9854    7.694    3.820
    9855    9.884    3.121
    9856    6.980    2.248
    9857    7.354    0.765
    9858    7.110    1.636
    9859    7.546    1.179
    9860    9.445    2.614
    9861   10.212    3.125
    9862    9.453    1.644
    9863    9.034    0.600
    9864    6.848    0.612
    9865    8.789    2.612
    9866    8.377    3.474
    9867    7.859    3.197
    9868    5.472    3.059
    9869    6.831    2.061
    9870    7.009   -0.346
    9871    5.746   -0.634
    9872    7.318   -0.838
    9873    7.954    2.553
    9874    7.866    1.738
    9875    7.379    2.471
    9876    6.943    3.258
    9877    6.004    3.419
    9878    6.390    2.315
    9879    6.745    1.764
    9880    6.882    1.790
    9881    4.910    1.978
    9882    5.288    4.763
    9883    6.890    3.882
    9884    6.460    2.890
    9885    7.291    1.423
    9886    7.931    0.649
    9887    6.215    1.624
    9888    6.078   -0.586
    9889    5.143   -0.239
    9890    6.683    2.795
    9891    7.265    1.160
    9892    6.320    0.866
    9893    6.250    2.522
    9894    6.235    0.006
    9895    5.340   -1.436
    9896    5.878   -2.066
    9897    3.126   -3.742
    9898    4.940   -0.802
    9899    5.272   -0.612
    9900    8.074    1.320
    9901    7.161   -0.163
    9902    9.117   -0.073
    9903    7.541    2.026
    9904    8.218   -0.467
    9905    6.989    0.327
    9906    6.174    2.238
    9907    8.086   -0.120
    9908    8.073    1.393
    9909    7.160    1.409
    9910    7.083    3.010
    9911    8.061    0.612
    9912    6.715    1.323
    9913    8.724    1.493
    9914    5.939    1.967
    9915    7.300    0.707
    9916    8.060    2.283
    9917    7.081   -0.762
    9918    7.441    1.205
    9919    8.557    2.878
    9920    6.636    1.768
    9921    7.156    1.150
    9922    8.977    0.617
    9923    7.074    0.389
    9924    8.027    1.307
    9925    8.082    0.605
    9926    8.174    2.865
    9927    5.520    0.997
    9928    6.453    1.770
    9929    5.226   -1.606
    9930    6.385    2.995
    9931    7.489    0.870
    9932    7.701    0.990
    9933    7.010   -1.669
    9934    7.848    0.775
    9935    8.328    2.259
    9936    7.651    2.287
    9937    8.978    0.840
    9938    8.400   -0.401
    9939    7.531   -1.502
    9940    6.618   -2.100
    9941    8.254   -0.815
    9942    5.596   -0.196
    9943    6.350    1.027
    9944    7.517    1.412
    9945    6.919    1.619
    9946    8.416    4.029
    9947    7.467    1.509
    9948    8.810    1.887
    9949    5.510    0.766
    9950    7.524    0.682
    9951    7.228   -0.612
    9952    7.875   -1.613
    9953    8.674   -0.382
    9954    7.552    1.574
    9955    8.811    1.205
    9956    8.784   -1.114
    9957   11.180    0.856
    9958   10.311    0.714
    9959   10.743    1.321
    9960   10.719    2.101
    9961   11.900    3.864
    9962    9.107    2.799
    9963    9.599    3.414
    9964    8.795    2.537
    9965    9.977    1.724
    9966    9.323    2.213
    9967    9.704    2.923
    9968    7.880   -0.851
    9969    8.779    1.393
    9970    9.256    0.008
    9971    9.735    2.055
    9972    8.557    0.100
    9973    7.464    2.853
    9974    7.685    1.527
    9975    8.365    0.486
    9976    6.232   -0.663
    9977    7.010    1.147
    9978    6.983    0.339
    9979    9.323    2.638
    9980    9.947    2.025
    9981    9.192    3.513
    9982    8.616    3.586
    9983    8.967    2.923
    9984    8.027    0.601
    9985    9.712    1.838
    9986   10.404    2.960
    9987    9.560    3.486
    9988    9.638    2.096
    9989    8.450    5.304
    9990    8.608    3.774
    9991    8.003    1.558
    9992    6.936    0.559
    9993    8.121    1.483
    9994   11.785    3.836
    9995   10.979    4.736
    9996   10.948    2.953
    9997   11.070    3.842
    9998   10.430    4.228
    9999   10.313    4.307
   10000    9.235    2.865
