# Supplementary material for: Discovery of novel RARα agonists using pharmacophore-based virtual screening, molecular docking, and molecular dynamics simulation studies
Source: PLoS One. 2023 Aug 24;18(8):e0289046. doi: 10.1371/journal.pone.0289046 (PMC10449137; doi:10.1371/journal.pone.0289046)
Supplement: S1 File — (ZIP) [file pone.0289046.s003.zip › Supplementary/Compound 1/MD/Potential energy/Potential energy.EPTOT]

     302.000      -85404.3162
     304.000      -85136.3434
     306.000      -85402.4304
     308.000      -85024.1793
     310.000      -84848.4434
     312.000      -85127.2718
     314.000      -85056.7771
     316.000      -85371.3350
     318.000      -85231.6003
     320.000      -85235.1514
     322.000      -85247.4206
     324.000      -85247.9900
     326.000      -85069.5203
     328.000      -85095.7892
     330.000      -85385.7492
     332.000      -85188.1129
     334.000      -84974.9621
     336.000      -85374.2766
     338.000      -85297.2444
     340.000      -85222.2657
     342.000      -85207.4942
     344.000      -85200.6395
     346.000      -85401.3500
     348.000      -85530.0672
     350.000      -85249.5178
     352.000      -85430.8848
     354.000      -85181.6327
     356.000      -85618.5701
     358.000      -85217.6544
     360.000      -85063.2541
     362.000      -85690.8680
     364.000      -85285.9957
     366.000      -85522.4088
     368.000      -85461.3488
     370.000      -85422.3717
     372.000      -85366.6063
     374.000      -85521.8495
     376.000      -85609.2425
     378.000      -85453.8752
     380.000      -85386.0249
     382.000      -85367.0338
     384.000      -85533.3384
     386.000      -85200.2706
     388.000      -85468.8125
     390.000      -85327.6734
     392.000      -85459.6113
     394.000      -85470.7859
     396.000      -85224.9483
     398.000      -85551.0341
     400.000      -85024.9073
     402.000      -85431.3789
     404.000      -85336.9287
     406.000      -85340.0183
     408.000      -85414.2935
     410.000      -85232.0102
     412.000      -85299.5769
     414.000      -85260.4702
     416.000      -85264.0604
     418.000      -85459.0508
     420.000      -85333.6130
     422.000      -85595.0814
     424.000      -85380.2496
     426.000      -85337.9590
     428.000      -85444.7184
     430.000      -85355.3885
     432.000      -85558.9687
     434.000      -85235.1133
     436.000      -85226.1786
     438.000      -85307.4333
     440.000      -85354.4753
     442.000      -85512.0782
     444.000      -85588.7640
     446.000      -85626.2433
     448.000      -85488.3268
     450.000      -85211.9066
     452.000      -85438.7389
     454.000      -85360.8807
     456.000      -85147.5277
     458.000      -85330.0504
     460.000      -85467.9860
     462.000      -85310.8509
     464.000      -85213.9955
     466.000      -85267.3518
     468.000      -85003.3720
     470.000      -85355.0753
     472.000      -85408.1196
     474.000      -85438.5427
     476.000      -85139.6181
     478.000      -85391.8056
     480.000      -85339.5730
     482.000      -85183.5643
     484.000      -85232.4857
     486.000      -85422.7767
     488.000      -85600.9719
     490.000      -85338.6790
     492.000      -85345.0760
     494.000      -85427.1809
     496.000      -85423.3293
     498.000      -85287.0608
     500.000      -85421.4745
     502.000      -85445.0341
     504.000      -85288.4012
     506.000      -85345.0278
     508.000      -85046.6767
     510.000      -85404.4172
     512.000      -85395.1317
     514.000      -85347.1442
     516.000      -84931.6502
     518.000      -85062.1581
     520.000      -84879.0217
     522.000      -85414.4685
     524.000      -85596.2391
     526.000      -85329.1910
     528.000      -85386.7707
     530.000      -85155.4771
     532.000      -85599.4303
     534.000      -85275.2205
     536.000      -85205.6661
     538.000      -85139.6156
     540.000      -85531.8921
     542.000      -85337.0628
     544.000      -85266.9333
     546.000      -85351.3457
     548.000      -85157.0657
     550.000      -85160.2226
     552.000      -85567.6951
     554.000      -85421.5745
     556.000      -85265.1959
     558.000      -85231.9792
     560.000      -85421.1932
     562.000      -85409.8800
     564.000      -85486.4231
     566.000      -85187.8419
     568.000      -85250.0568
     570.000      -85438.5107
     572.000      -85472.6227
     574.000      -85493.3846
     576.000      -85486.1211
     578.000      -85333.2145
     580.000      -85307.4198
     582.000      -85175.6000
     584.000      -85213.8182
     586.000      -85313.4944
     588.000      -85431.5068
     590.000      -85398.8078
     592.000      -85217.3887
     594.000      -85260.5579
     596.000      -85274.2924
     598.000      -85474.8747
     600.000      -85399.2576
     602.000      -85407.2884
     604.000      -85696.1263
     606.000      -85407.3177
     608.000      -85598.0914
     610.000      -85413.4596
     612.000      -85357.1192
     614.000      -85324.0642
     616.000      -85287.2030
     618.000      -85428.9566
     620.000      -85580.0525
     622.000      -85303.7780
     624.000      -85517.2951
     626.000      -85479.5030
     628.000      -85241.1212
     630.000      -85064.4321
     632.000      -85486.6103
     634.000      -85459.5766
     636.000      -85451.3181
     638.000      -85472.3256
     640.000      -85415.9566
     642.000      -85567.4773
     644.000      -85536.8933
     646.000      -85175.5221
     648.000      -85056.8483
     650.000      -85393.7518
     652.000      -85484.8790
     654.000      -85636.4332
     656.000      -85437.5801
     658.000      -85533.3657
     660.000      -85183.8555
     662.000      -85483.9044
     664.000      -85382.3343
     666.000      -85257.3511
     668.000      -85381.3334
     670.000      -85116.9733
     672.000      -85634.1172
     674.000      -85587.4366
     676.000      -85519.4247
     678.000      -85402.3014
     680.000      -85331.2512
     682.000      -85328.5487
     684.000      -85424.7129
     686.000      -85505.4496
     688.000      -85554.3892
     690.000      -85364.1100
     692.000      -85571.7792
     694.000      -85401.0998
     696.000      -85433.2172
     698.000      -85414.3659
     700.000      -85453.9677
     702.000      -85315.5100
     704.000      -85844.2370
     706.000      -85253.5784
     708.000      -85441.0872
     710.000      -85496.1351
     712.000      -85470.0543
     714.000      -85301.6221
     716.000      -85331.5928
     718.000      -85212.1987
     720.000      -85418.7753
     722.000      -85535.8819
     724.000      -85621.9006
     726.000      -85373.1941
     728.000      -85280.1809
     730.000      -85541.5041
     732.000      -85103.1461
     734.000      -85488.9941
     736.000      -85782.6008
     738.000      -85240.5212
     740.000      -85258.8981
     742.000      -85181.7436
     744.000      -85381.7312
     746.000      -85267.7028
     748.000      -85257.0304
     750.000      -85476.0985
     752.000      -85542.2687
     754.000      -85513.7965
     756.000      -85141.4185
     758.000      -85247.4383
     760.000      -85381.1672
     762.000      -85329.4986
     764.000      -85423.1358
     766.000      -85448.1280
     768.000      -85301.9109
     770.000      -85338.1405
     772.000      -85396.0367
     774.000      -85210.7324
     776.000      -85416.8384
     778.000      -85625.7969
     780.000      -85462.9292
     782.000      -85635.8827
     784.000      -85420.9678
     786.000      -85482.3368
     788.000      -85294.3619
     790.000      -85466.4016
     792.000      -85585.2751
     794.000      -85381.9135
     796.000      -85682.1516
     798.000      -85252.0134
     800.000      -85364.4939
     802.000      -85405.9886
     804.000      -85433.7204
     806.000      -85580.9379
     808.000      -85474.7680
     810.000      -85600.1535
     812.000      -85377.2610
     814.000      -85652.4779
     816.000      -85355.5717
     818.000      -85155.0975
     820.000      -85333.2022
     822.000      -85397.4085
     824.000      -85472.4509
     826.000      -85591.0988
     828.000      -85414.3720
     830.000      -85148.8146
     832.000      -85307.5755
     834.000      -85345.6785
     836.000      -85438.5957
     838.000      -85639.4552
     840.000      -85392.1585
     842.000      -85202.2404
     844.000      -85315.8978
     846.000      -85098.9364
     848.000      -85066.0159
     850.000      -85185.8580
     852.000      -85295.8201
     854.000      -85211.1122
     856.000      -85203.8796
     858.000      -85302.1619
     860.000      -85182.9033
     862.000      -85486.2774
     864.000      -85182.9856
     866.000      -85520.1124
     868.000      -85318.1993
     870.000      -85335.4972
     872.000      -85312.0493
     874.000      -85361.4366
     876.000      -85394.2180
     878.000      -85479.2331
     880.000      -85370.3432
     882.000      -85206.4465
     884.000      -85413.0476
     886.000      -85584.5733
     888.000      -85240.0535
     890.000      -85500.3208
     892.000      -85440.8037
     894.000      -85374.1759
     896.000      -85431.7454
     898.000      -85609.5559
     900.000      -85280.6315
     902.000      -85286.7410
     904.000      -85429.5410
     906.000      -85407.3309
     908.000      -85625.9471
     910.000      -85797.4598
     912.000      -85337.3843
     914.000      -85399.6367
     916.000      -85339.4039
     918.000      -85553.0736
     920.000      -85470.4573
     922.000      -85389.8537
     924.000      -85400.3803
     926.000      -85596.2268
     928.000      -85637.6448
     930.000      -85536.5405
     932.000      -85464.0257
     934.000      -85541.4202
     936.000      -85148.7324
     938.000      -85321.1408
     940.000      -85440.3018
     942.000      -85362.6489
     944.000      -85410.2372
     946.000      -85269.0890
     948.000      -85453.4880
     950.000      -85292.3590
     952.000      -85298.5355
     954.000      -85249.2762
     956.000      -85559.4219
     958.000      -85163.8996
     960.000      -85142.0282
     962.000      -85253.4637
     964.000      -84977.0200
     966.000      -85119.6739
     968.000      -85212.6544
     970.000      -85321.6838
     972.000      -85168.7788
     974.000      -85439.6277
     976.000      -85254.5625
     978.000      -85347.1486
     980.000      -85363.7641
     982.000      -85203.1163
     984.000      -85205.4482
     986.000      -85126.2391
     988.000      -85411.8107
     990.000      -85385.6352
     992.000      -85511.4831
     994.000      -85242.7688
     996.000      -85612.9445
     998.000      -85635.0926
    1000.000      -85493.2086
    1002.000      -85436.3399
    1004.000      -85436.3140
    1006.000      -85484.5325
    1008.000      -85392.4408
    1010.000      -85553.6639
    1012.000      -85346.2901
    1014.000      -85300.5938
    1016.000      -85295.5296
    1018.000      -85318.2314
    1020.000      -85469.8303
    1022.000      -85574.9252
    1024.000      -85310.5027
    1026.000      -85134.3844
    1028.000      -85266.7349
    1030.000      -85132.1141
    1032.000      -85356.3438
    1034.000      -85131.0152
    1036.000      -85185.9269
    1038.000      -85373.0602
    1040.000      -85398.3561
    1042.000      -85650.1465
    1044.000      -85446.5924
    1046.000      -85677.5681
    1048.000      -85328.0895
    1050.000      -85296.4876
    1052.000      -85444.8679
    1054.000      -85339.2801
    1056.000      -85557.3995
    1058.000      -85456.2586
    1060.000      -85365.3686
    1062.000      -85445.9100
    1064.000      -85269.7570
    1066.000      -85167.9605
    1068.000      -85364.7389
    1070.000      -85497.0522
    1072.000      -85251.4823
    1074.000      -85269.1494
    1076.000      -85430.7839
    1078.000      -85279.6093
    1080.000      -85203.6704
    1082.000      -85334.3898
    1084.000      -85449.6098
    1086.000      -85505.4490
    1088.000      -85411.1104
    1090.000      -85483.5114
    1092.000      -85196.7368
    1094.000      -85303.7085
    1096.000      -85596.7663
    1098.000      -85326.4393
    1100.000      -85314.1382
    1102.000      -85253.5069
    1104.000      -85548.4171
    1106.000      -85231.6343
    1108.000      -85717.6687
    1110.000      -85417.5342
    1112.000      -85160.9993
    1114.000      -85023.2048
    1116.000      -85393.0422
    1118.000      -85217.4185
    1120.000      -85389.9236
    1122.000      -85255.0489
    1124.000      -85588.0875
    1126.000      -85216.0103
    1128.000      -85247.7478
    1130.000      -85224.6150
    1132.000      -85361.1516
    1134.000      -85600.9593
    1136.000      -85249.8533
    1138.000      -85054.4074
    1140.000      -85382.0461
    1142.000      -85551.4462
    1144.000      -85344.6409
    1146.000      -85495.3167
    1148.000      -85657.1840
    1150.000      -85258.7305
    1152.000      -85518.9908
    1154.000      -85267.7923
    1156.000      -85478.3363
    1158.000      -85600.9188
    1160.000      -85488.1110
    1162.000      -85513.0192
    1164.000      -85320.1456
    1166.000      -85446.7294
    1168.000      -85378.1496
    1170.000      -85617.0084
    1172.000      -85192.9702
    1174.000      -85217.3186
    1176.000      -85192.7560
    1178.000      -85467.5497
    1180.000      -85272.0256
    1182.000      -85498.9771
    1184.000      -85209.5435
    1186.000      -85517.4010
    1188.000      -85400.7875
    1190.000      -85139.4510
    1192.000      -85492.8291
    1194.000      -85398.6762
    1196.000      -85412.5580
    1198.000      -85230.0466
    1200.000      -85452.2740
    1202.000      -85104.7316
    1204.000      -85305.8905
    1206.000      -85405.9828
    1208.000      -85513.3079
    1210.000      -85503.9868
    1212.000      -85553.5470
    1214.000      -85416.8520
    1216.000      -85480.2698
    1218.000      -85338.2868
    1220.000      -85342.1804
    1222.000      -85540.9638
    1224.000      -85490.4784
    1226.000      -85356.8566
    1228.000      -85388.6944
    1230.000      -85287.3196
    1232.000      -85416.2330
    1234.000      -85565.3177
    1236.000      -85605.8587
    1238.000      -85182.9997
    1240.000      -85379.7367
    1242.000      -85110.2244
    1244.000      -85489.3079
    1246.000      -85508.9720
    1248.000      -85265.2897
    1250.000      -85382.1812
    1252.000      -85235.2270
    1254.000      -85312.6672
    1256.000      -85381.4820
    1258.000      -85451.6322
    1260.000      -85717.0888
    1262.000      -85304.9249
    1264.000      -85225.7760
    1266.000      -85384.2119
    1268.000      -85434.1366
    1270.000      -85441.7165
    1272.000      -85411.1109
    1274.000      -85362.2021
    1276.000      -85559.5765
    1278.000      -85362.9492
    1280.000      -85433.9179
    1282.000      -85402.3088
    1284.000      -85319.4500
    1286.000      -85291.7337
    1288.000      -85168.2144
    1290.000      -85268.7882
    1292.000      -85512.3546
    1294.000      -85428.0896
    1296.000      -85166.3053
    1298.000      -85354.4017
    1300.000      -85375.3649
    1302.000      -85463.0300
    1304.000      -85464.6514
    1306.000      -85521.4704
    1308.000      -85444.6119
    1310.000      -85636.6953
    1312.000      -85347.7242
    1314.000      -85248.4534
    1316.000      -85202.9656
    1318.000      -85578.5391
    1320.000      -85676.6565
    1322.000      -85461.5770
    1324.000      -85527.1511
    1326.000      -85583.3222
    1328.000      -85361.9505
    1330.000      -85181.0245
    1332.000      -85468.4051
    1334.000      -85131.5122
    1336.000      -85312.0877
    1338.000      -85354.6887
    1340.000      -85688.8110
    1342.000      -85507.8547
    1344.000      -85411.7975
    1346.000      -85481.5640
    1348.000      -85079.8918
    1350.000      -85426.1862
    1352.000      -85118.7014
    1354.000      -85406.3300
    1356.000      -85412.9612
    1358.000      -85209.4432
    1360.000      -85156.5366
    1362.000      -85185.3839
    1364.000      -85444.9518
    1366.000      -85305.7535
    1368.000      -85277.7884
    1370.000      -85259.3257
    1372.000      -85526.5314
    1374.000      -85548.2288
    1376.000      -85302.2264
    1378.000      -85399.9109
    1380.000      -85439.3258
    1382.000      -85369.8578
    1384.000      -85433.2935
    1386.000      -85534.5498
    1388.000      -85256.5763
    1390.000      -85290.0727
    1392.000      -85560.0481
    1394.000      -85285.2965
    1396.000      -85256.4010
    1398.000      -85604.5809
    1400.000      -85224.7066
    1402.000      -85350.2556
    1404.000      -85490.1368
    1406.000      -85340.0191
    1408.000      -85567.1353
    1410.000      -85336.1030
    1412.000      -85364.6899
    1414.000      -85438.1970
    1416.000      -85355.5284
    1418.000      -85334.8720
    1420.000      -85351.4821
    1422.000      -85443.2219
    1424.000      -85262.0669
    1426.000      -85244.9605
    1428.000      -85244.8144
    1430.000      -85201.9624
    1432.000      -85419.5137
    1434.000      -85496.3575
    1436.000      -85262.9119
    1438.000      -85192.1130
    1440.000      -85508.2497
    1442.000      -85249.2420
    1444.000      -85555.6538
    1446.000      -85329.4892
    1448.000      -85347.1058
    1450.000      -85377.6741
    1452.000      -85492.4865
    1454.000      -85364.5588
    1456.000      -85391.4128
    1458.000      -85308.6616
    1460.000      -85227.2325
    1462.000      -85384.6225
    1464.000      -85480.7439
    1466.000      -85215.4901
    1468.000      -85061.9284
    1470.000      -85308.3658
    1472.000      -85158.6170
    1474.000      -85254.9834
    1476.000      -85476.4227
    1478.000      -85379.2088
    1480.000      -85520.9290
    1482.000      -85410.7986
    1484.000      -85330.8099
    1486.000      -85631.6263
    1488.000      -85583.4500
    1490.000      -85431.3925
    1492.000      -85452.8097
    1494.000      -85489.7291
    1496.000      -85302.9294
    1498.000      -85540.4151
    1500.000      -85358.4046
    1502.000      -85238.4427
    1504.000      -85358.0452
    1506.000      -85655.0155
    1508.000      -85288.8044
    1510.000      -85672.5630
    1512.000      -85120.7977
    1514.000      -85384.1621
    1516.000      -85227.2961
    1518.000      -85381.6342
    1520.000      -85187.2038
    1522.000      -85307.7316
    1524.000      -85404.2473
    1526.000      -85275.9518
    1528.000      -85300.3086
    1530.000      -85235.2294
    1532.000      -85413.2631
    1534.000      -85357.7584
    1536.000      -85471.1354
    1538.000      -85527.4011
    1540.000      -85510.0305
    1542.000      -85566.9139
    1544.000      -85470.3677
    1546.000      -85227.9476
    1548.000      -85520.4720
    1550.000      -85652.7569
    1552.000      -85650.1875
    1554.000      -85518.1509
    1556.000      -85363.2348
    1558.000      -85551.3088
    1560.000      -85341.3777
    1562.000      -85240.1310
    1564.000      -85314.1668
    1566.000      -85623.2582
    1568.000      -85345.7543
    1570.000      -85304.1981
    1572.000      -85405.0177
    1574.000      -85275.6497
    1576.000      -85568.4296
    1578.000      -85595.9149
    1580.000      -85402.9876
    1582.000      -85677.4222
    1584.000      -85478.1590
    1586.000      -85507.0604
    1588.000      -85587.7451
    1590.000      -85287.7538
    1592.000      -85467.1829
    1594.000      -85468.3885
    1596.000      -85388.0272
    1598.000      -85519.4265
    1600.000      -85436.6431
    1602.000      -85524.4064
    1604.000      -85516.6657
    1606.000      -85473.6951
    1608.000      -85495.6269
    1610.000      -85425.0152
    1612.000      -85639.2170
    1614.000      -85492.6609
    1616.000      -85728.3427
    1618.000      -85457.7203
    1620.000      -85461.4483
    1622.000      -85273.6302
    1624.000      -85163.0551
    1626.000      -85307.2718
    1628.000      -85421.0683
    1630.000      -85314.1015
    1632.000      -85430.8871
    1634.000      -85414.4007
    1636.000      -85151.6910
    1638.000      -85380.3200
    1640.000      -85166.4601
    1642.000      -85326.8607
    1644.000      -85253.2233
    1646.000      -85261.8092
    1648.000      -85004.1663
    1650.000      -85527.6968
    1652.000      -85529.1210
    1654.000      -85274.1729
    1656.000      -85579.7061
    1658.000      -85224.6858
    1660.000      -85227.8387
    1662.000      -85507.6822
    1664.000      -85200.0684
    1666.000      -85501.4379
    1668.000      -85569.3250
    1670.000      -85425.0621
    1672.000      -85573.2572
    1674.000      -85571.5469
    1676.000      -85393.3712
    1678.000      -85463.0380
    1680.000      -85471.4746
    1682.000      -85618.4085
    1684.000      -85359.0688
    1686.000      -85376.6179
    1688.000      -85235.3015
    1690.000      -85343.1796
    1692.000      -85391.1478
    1694.000      -85266.4440
    1696.000      -85469.5661
    1698.000      -85667.0821
    1700.000      -85725.7432
    1702.000      -85422.6955
    1704.000      -85485.4696
    1706.000      -85723.5779
    1708.000      -85574.4273
    1710.000      -85423.6971
    1712.000      -85441.5819
    1714.000      -85621.1242
    1716.000      -85398.9029
    1718.000      -85341.3052
    1720.000      -85395.7845
    1722.000      -85452.3437
    1724.000      -85310.3534
    1726.000      -85191.2517
    1728.000      -85351.3121
    1730.000      -85478.4977
    1732.000      -85455.4334
    1734.000      -85388.6232
    1736.000      -85368.2819
    1738.000      -85221.0185
    1740.000      -85295.3457
    1742.000      -85093.5561
    1744.000      -85558.6884
    1746.000      -85495.1939
    1748.000      -85353.2175
    1750.000      -85381.2487
    1752.000      -85796.7375
    1754.000      -85581.5596
    1756.000      -85281.0723
    1758.000      -85356.5213
    1760.000      -85389.5969
    1762.000      -85353.4634
    1764.000      -85372.4827
    1766.000      -85527.2469
    1768.000      -85482.4187
    1770.000      -85092.3649
    1772.000      -85276.4484
    1774.000      -85317.8330
    1776.000      -85320.2519
    1778.000      -85319.2427
    1780.000      -85137.8083
    1782.000      -85493.8631
    1784.000      -85445.7936
    1786.000      -85455.7127
    1788.000      -85320.7764
    1790.000      -85402.4477
    1792.000      -85236.2835
    1794.000      -85249.0437
    1796.000      -85418.2059
    1798.000      -85355.6573
    1800.000      -85051.1292
    1802.000      -85451.7785
    1804.000      -85460.5600
    1806.000      -85567.7440
    1808.000      -85289.6279
    1810.000      -85313.0015
    1812.000      -85000.5750
    1814.000      -85135.1684
    1816.000      -85301.1617
    1818.000      -85349.5232
    1820.000      -85483.2436
    1822.000      -85363.4151
    1824.000      -85280.2423
    1826.000      -85242.0042
    1828.000      -85546.0818
    1830.000      -85287.1591
    1832.000      -85345.1166
    1834.000      -85259.6596
    1836.000      -85576.5305
    1838.000      -85263.4215
    1840.000      -85539.4754
    1842.000      -85421.6771
    1844.000      -85021.9010
    1846.000      -85390.9646
    1848.000      -85439.3392
    1850.000      -85346.5847
    1852.000      -85372.8410
    1854.000      -85303.8355
    1856.000      -85024.8664
    1858.000      -85527.9460
    1860.000      -85808.3725
    1862.000      -85476.2561
    1864.000      -85093.0178
    1866.000      -85298.7857
    1868.000      -85300.9394
    1870.000      -85161.7101
    1872.000      -85557.9648
    1874.000      -85583.1916
    1876.000      -85761.3005
    1878.000      -85228.1074
    1880.000      -85471.7380
    1882.000      -85368.4528
    1884.000      -85627.7408
    1886.000      -85512.2200
    1888.000      -85423.8624
    1890.000      -85496.0275
    1892.000      -85609.1190
    1894.000      -85217.6965
    1896.000      -85498.8876
    1898.000      -85491.2768
    1900.000      -85509.7998
    1902.000      -85222.8193
    1904.000      -85385.1631
    1906.000      -85517.4179
    1908.000      -85434.7668
    1910.000      -85432.7859
    1912.000      -85560.3410
    1914.000      -85485.8629
    1916.000      -85552.0666
    1918.000      -85422.8695
    1920.000      -85273.6064
    1922.000      -85394.0099
    1924.000      -85634.4013
    1926.000      -85843.2413
    1928.000      -85354.2013
    1930.000      -85453.2708
    1932.000      -85643.1931
    1934.000      -85350.8737
    1936.000      -85558.4524
    1938.000      -85222.3062
    1940.000      -85246.7661
    1942.000      -85309.8964
    1944.000      -85671.6638
    1946.000      -85438.3106
    1948.000      -85337.6877
    1950.000      -85598.3322
    1952.000      -85511.0434
    1954.000      -85487.3724
    1956.000      -85414.3378
    1958.000      -85587.7645
    1960.000      -85257.9282
    1962.000      -85311.9834
    1964.000      -85299.2344
    1966.000      -85238.9779
    1968.000      -85175.5327
    1970.000      -85394.4516
    1972.000      -85079.4336
    1974.000      -85565.9167
    1976.000      -85544.8566
    1978.000      -85296.1856
    1980.000      -85443.7437
    1982.000      -85460.3243
    1984.000      -85509.9540
    1986.000      -85744.0260
    1988.000      -85671.5948
    1990.000      -85611.3553
    1992.000      -85510.6351
    1994.000      -85424.2329
    1996.000      -85359.7591
    1998.000      -85613.1000
    2000.000      -85506.1991
    2002.000      -85527.6145
    2004.000      -85593.9899
    2006.000      -85507.1408
    2008.000      -85389.0565
    2010.000      -85355.6681
    2012.000      -85281.2737
    2014.000      -85462.0387
    2016.000      -85315.1203
    2018.000      -85406.3384
    2020.000      -85279.2508
    2022.000      -85263.0969
    2024.000      -85363.7098
    2026.000      -85495.7334
    2028.000      -85638.7667
    2030.000      -85555.0182
    2032.000      -85404.3506
    2034.000      -85245.9869
    2036.000      -85341.9703
    2038.000      -85446.4859
    2040.000      -85479.3173
    2042.000      -85168.6744
    2044.000      -85573.7276
    2046.000      -85473.1814
    2048.000      -85540.6878
    2050.000      -85581.9054
    2052.000      -85168.3706
    2054.000      -85660.7915
    2056.000      -85412.8745
    2058.000      -85558.1577
    2060.000      -85527.0877
    2062.000      -85619.5072
    2064.000      -85362.0195
    2066.000      -85199.3686
    2068.000      -85383.5795
    2070.000      -85408.8904
    2072.000      -85449.9773
    2074.000      -85559.8132
    2076.000      -85319.8769
    2078.000      -85239.0639
    2080.000      -85203.0107
    2082.000      -85396.5573
    2084.000      -85254.3863
    2086.000      -85353.3425
    2088.000      -85350.4479
    2090.000      -85422.1209
    2092.000      -85373.7650
    2094.000      -85487.1790
    2096.000      -85353.8933
    2098.000      -85271.3713
    2100.000      -85316.8931
    2102.000      -85005.0812
    2104.000      -85236.7289
    2106.000      -85592.5121
    2108.000      -85710.5765
    2110.000      -85316.6949
    2112.000      -85450.6025
    2114.000      -85331.6329
    2116.000      -85238.4878
    2118.000      -85400.7651
    2120.000      -85521.6105
    2122.000      -85375.2379
    2124.000      -85433.4704
    2126.000      -85469.2504
    2128.000      -85457.8573
    2130.000      -85562.5067
    2132.000      -85545.5175
    2134.000      -85435.5173
    2136.000      -85253.3362
    2138.000      -85523.9692
    2140.000      -85198.4179
    2142.000      -85335.5386
    2144.000      -85252.3484
    2146.000      -85328.2238
    2148.000      -85397.9078
    2150.000      -85465.6368
    2152.000      -85514.9340
    2154.000      -85563.7477
    2156.000      -85353.6955
    2158.000      -85524.5240
    2160.000      -85174.8300
    2162.000      -85299.9460
    2164.000      -85296.1913
    2166.000      -85360.0572
    2168.000      -85643.7805
    2170.000      -85552.2911
    2172.000      -85660.3468
    2174.000      -85540.1876
    2176.000      -85311.7773
    2178.000      -85672.8404
    2180.000      -85082.0436
    2182.000      -85404.9207
    2184.000      -85328.2582
    2186.000      -85227.8629
    2188.000      -85329.7095
    2190.000      -85478.9286
    2192.000      -85245.4917
    2194.000      -85461.7925
    2196.000      -85468.8248
    2198.000      -85437.7931
    2200.000      -85352.6775
    2202.000      -85336.0146
    2204.000      -85485.3566
    2206.000      -85546.1400
    2208.000      -85505.8935
    2210.000      -85550.3077
    2212.000      -85328.4353
    2214.000      -85327.0297
    2216.000      -85302.9589
    2218.000      -85278.5243
    2220.000      -85611.2627
    2222.000      -85445.3662
    2224.000      -85396.4396
    2226.000      -85353.0408
    2228.000      -85382.6249
    2230.000      -85509.2609
    2232.000      -85249.3222
    2234.000      -85408.2502
    2236.000      -85325.7983
    2238.000      -85320.6789
    2240.000      -85278.6268
    2242.000      -85270.3396
    2244.000      -85287.4005
    2246.000      -85652.8655
    2248.000      -85444.7327
    2250.000      -85585.2243
    2252.000      -85398.2822
    2254.000      -85319.3071
    2256.000      -85324.0816
    2258.000      -85292.4198
    2260.000      -85567.9699
    2262.000      -85294.6430
    2264.000      -85407.0939
    2266.000      -85528.2838
    2268.000      -85510.6655
    2270.000      -85481.0812
    2272.000      -85432.5022
    2274.000      -85343.3434
    2276.000      -85360.0062
    2278.000      -85265.2622
    2280.000      -85364.6157
    2282.000      -85281.8495
    2284.000      -85548.2567
    2286.000      -85379.2626
    2288.000      -85285.4479
    2290.000      -85613.9428
    2292.000      -85377.3632
    2294.000      -85733.5909
    2296.000      -85621.5570
    2298.000      -85752.2265
    2300.000      -85530.1367
    2302.000      -85507.1377
    2304.000      -85231.9092
    2306.000      -85524.0453
    2308.000      -85543.2795
    2310.000      -85252.3979
    2312.000      -85197.4022
    2314.000      -85229.3390
    2316.000      -85491.3680
    2318.000      -85477.9179
    2320.000      -85597.2782
    2322.000      -85425.9551
    2324.000      -85394.1237
    2326.000      -85600.3236
    2328.000      -85295.4151
    2330.000      -85223.4020
    2332.000      -85332.1613
    2334.000      -85046.7959
    2336.000      -85349.7029
    2338.000      -85439.8575
    2340.000      -85201.1105
    2342.000      -85318.6696
    2344.000      -85194.9339
    2346.000      -85398.7134
    2348.000      -85222.5940
    2350.000      -85427.5285
    2352.000      -85601.9200
    2354.000      -85360.8462
    2356.000      -85284.7458
    2358.000      -85538.4034
    2360.000      -85515.6321
    2362.000      -85270.7727
    2364.000      -85360.0266
    2366.000      -85145.2484
    2368.000      -85720.7456
    2370.000      -85359.6013
    2372.000      -85405.2194
    2374.000      -85465.5544
    2376.000      -85328.6528
    2378.000      -85385.8431
    2380.000      -85335.1724
    2382.000      -85306.3987
    2384.000      -85206.6033
    2386.000      -85406.1141
    2388.000      -85282.2093
    2390.000      -85299.1239
    2392.000      -85440.8256
    2394.000      -85668.8187
    2396.000      -85386.8168
    2398.000      -85454.9804
    2400.000      -85183.3185
    2402.000      -85332.1771
    2404.000      -85331.9511
    2406.000      -85229.1690
    2408.000      -85447.7104
    2410.000      -85459.2823
    2412.000      -85273.2328
    2414.000      -85436.8851
    2416.000      -85480.7132
    2418.000      -85313.2361
    2420.000      -85467.4627
    2422.000      -85337.0475
    2424.000      -85451.2201
    2426.000      -85210.5245
    2428.000      -85397.7618
    2430.000      -85515.2342
    2432.000      -85186.5473
    2434.000      -85386.8669
    2436.000      -85318.7806
    2438.000      -85153.4266
    2440.000      -85301.4213
    2442.000      -85478.0472
    2444.000      -85375.6158
    2446.000      -85492.3653
    2448.000      -85411.8371
    2450.000      -85266.8022
    2452.000      -85202.9896
    2454.000      -85282.6075
    2456.000      -85341.2506
    2458.000      -85331.1366
    2460.000      -85375.0654
    2462.000      -85532.1986
    2464.000      -85553.8009
    2466.000      -85546.5691
    2468.000      -85757.5673
    2470.000      -85366.8865
    2472.000      -85416.4299
    2474.000      -85481.0858
    2476.000      -85486.8680
    2478.000      -85378.5085
    2480.000      -85526.3079
    2482.000      -85698.5798
    2484.000      -85561.1511
    2486.000      -85427.7590
    2488.000      -85615.4746
    2490.000      -85673.9063
    2492.000      -85750.7725
    2494.000      -85548.7428
    2496.000      -85411.9370
    2498.000      -85369.2841
    2500.000      -85569.6470
    2502.000      -85347.3178
    2504.000      -85443.4088
    2506.000      -85380.1000
    2508.000      -85547.5785
    2510.000      -85654.2325
    2512.000      -85716.6557
    2514.000      -85376.6922
    2516.000      -85321.3722
    2518.000      -85349.7736
    2520.000      -85126.8012
    2522.000      -85248.1296
    2524.000      -85401.2943
    2526.000      -85345.3840
    2528.000      -85738.3398
    2530.000      -85536.9950
    2532.000      -85642.0343
    2534.000      -85651.0548
    2536.000      -85686.5142
    2538.000      -85481.6020
    2540.000      -85336.6654
    2542.000      -85436.0738
    2544.000      -85417.2378
    2546.000      -85402.9495
    2548.000      -85549.6254
    2550.000      -85480.9642
    2552.000      -85715.1817
    2554.000      -85191.7196
    2556.000      -85436.5646
    2558.000      -85285.3403
    2560.000      -85366.9680
    2562.000      -85337.5033
    2564.000      -85500.0302
    2566.000      -85396.1581
    2568.000      -85408.2159
    2570.000      -85443.7909
    2572.000      -85515.1909
    2574.000      -84998.8237
    2576.000      -85384.6288
    2578.000      -85265.7927
    2580.000      -85307.1612
    2582.000      -85220.8953
    2584.000      -85335.7878
    2586.000      -85316.3416
    2588.000      -85474.2417
    2590.000      -85384.2942
    2592.000      -85388.7428
    2594.000      -85496.4319
    2596.000      -85207.0045
    2598.000      -85402.0481
    2600.000      -85436.2746
    2602.000      -85528.7596
    2604.000      -85336.8865
    2606.000      -85283.4720
    2608.000      -85314.7722
    2610.000      -85631.1087
    2612.000      -85464.7220
    2614.000      -85456.0645
    2616.000      -85520.2448
    2618.000      -85437.9429
    2620.000      -85485.9501
    2622.000      -85393.4945
    2624.000      -85469.0490
    2626.000      -85362.6380
    2628.000      -85256.3740
    2630.000      -85581.5882
    2632.000      -85400.9982
    2634.000      -85399.0839
    2636.000      -85369.9290
    2638.000      -85593.6438
    2640.000      -85393.8286
    2642.000      -85363.6455
    2644.000      -85328.3512
    2646.000      -85166.3623
    2648.000      -85362.1130
    2650.000      -85523.9469
    2652.000      -85335.8125
    2654.000      -85153.9170
    2656.000      -85417.8560
    2658.000      -85207.8402
    2660.000      -85552.2137
    2662.000      -85361.6345
    2664.000      -85288.8951
    2666.000      -85535.3032
    2668.000      -85626.7691
    2670.000      -85618.9172
    2672.000      -85582.1262
    2674.000      -85590.8816
    2676.000      -85691.1891
    2678.000      -85312.7951
    2680.000      -85463.5144
    2682.000      -85357.4147
    2684.000      -85423.0676
    2686.000      -85372.6591
    2688.000      -85347.4203
    2690.000      -85470.0365
    2692.000      -85683.5274
    2694.000      -85464.9113
    2696.000      -85505.6040
    2698.000      -85449.1419
    2700.000      -85391.9056
    2702.000      -85362.9691
    2704.000      -85126.5269
    2706.000      -85317.5620
    2708.000      -85495.0113
    2710.000      -85378.0924
    2712.000      -85314.9010
    2714.000      -85527.1469
    2716.000      -85431.8806
    2718.000      -85332.1933
    2720.000      -85401.7607
    2722.000      -85366.4632
    2724.000      -85209.9169
    2726.000      -85427.6696
    2728.000      -85149.6557
    2730.000      -85410.3266
    2732.000      -85515.0299
    2734.000      -85390.4361
    2736.000      -85671.4896
    2738.000      -85429.6295
    2740.000      -85402.4463
    2742.000      -85288.1231
    2744.000      -85577.4717
    2746.000      -85441.1876
    2748.000      -85417.0858
    2750.000      -85231.3451
    2752.000      -85333.6652
    2754.000      -85311.5452
    2756.000      -85446.7946
    2758.000      -85262.4216
    2760.000      -85428.8775
    2762.000      -85436.2551
    2764.000      -85461.3500
    2766.000      -85222.2060
    2768.000      -85346.1005
    2770.000      -85507.0725
    2772.000      -85431.8869
    2774.000      -85591.8951
    2776.000      -85318.3431
    2778.000      -85136.9147
    2780.000      -85310.6102
    2782.000      -85343.6103
    2784.000      -85403.1701
    2786.000      -85322.2969
    2788.000      -85533.5654
    2790.000      -85288.5377
    2792.000      -85553.4501
    2794.000      -85554.8839
    2796.000      -85424.0956
    2798.000      -85085.1837
    2800.000      -85474.1992
    2802.000      -85401.6965
    2804.000      -85538.3239
    2806.000      -85114.2503
    2808.000      -85493.0446
    2810.000      -85456.4135
    2812.000      -85357.5403
    2814.000      -85285.7853
    2816.000      -85251.0989
    2818.000      -85290.0662
    2820.000      -85231.6644
    2822.000      -85238.0685
    2824.000      -85699.8083
    2826.000      -85311.9656
    2828.000      -85544.3606
    2830.000      -85523.9724
    2832.000      -85280.1879
    2834.000      -85711.0783
    2836.000      -85703.9735
    2838.000      -85604.5020
    2840.000      -85715.0181
    2842.000      -85404.9844
    2844.000      -85579.0942
    2846.000      -85355.0009
    2848.000      -85472.1130
    2850.000      -85475.8225
    2852.000      -85222.1938
    2854.000      -85340.1638
    2856.000      -85459.1119
    2858.000      -85254.3116
    2860.000      -85275.8369
    2862.000      -85249.6057
    2864.000      -85399.5492
    2866.000      -85235.6656
    2868.000      -85172.9443
    2870.000      -85543.7793
    2872.000      -85359.9854
    2874.000      -85259.4909
    2876.000      -85596.3387
    2878.000      -85220.8552
    2880.000      -85583.3395
    2882.000      -85414.9807
    2884.000      -85169.4021
    2886.000      -85491.7983
    2888.000      -85344.1853
    2890.000      -85243.1475
    2892.000      -85406.2728
    2894.000      -85163.8894
    2896.000      -85218.5286
    2898.000      -85253.3416
    2900.000      -85351.5162
    2902.000      -85420.8690
    2904.000      -85520.6790
    2906.000      -85211.3782
    2908.000      -85474.9646
    2910.000      -85654.2414
    2912.000      -85410.8345
    2914.000      -85402.5091
    2916.000      -85443.4597
    2918.000      -85327.5411
    2920.000      -85368.7534
    2922.000      -85480.2343
    2924.000      -85504.2874
    2926.000      -85590.1105
    2928.000      -85467.7318
    2930.000      -85311.7573
    2932.000      -85115.9495
    2934.000      -85340.9678
    2936.000      -85780.3714
    2938.000      -85577.6974
    2940.000      -85502.7817
    2942.000      -85210.8900
    2944.000      -85395.2573
    2946.000      -84969.7886
    2948.000      -85364.0688
    2950.000      -85249.0668
    2952.000      -85367.7470
    2954.000      -85411.3607
    2956.000      -85435.5776
    2958.000      -85392.6854
    2960.000      -85491.1300
    2962.000      -85368.8258
    2964.000      -85649.6163
    2966.000      -85179.0759
    2968.000      -85430.0834
    2970.000      -85206.9067
    2972.000      -85149.2891
    2974.000      -85546.6213
    2976.000      -85391.6808
    2978.000      -85449.9016
    2980.000      -85244.9581
    2982.000      -85449.7018
    2984.000      -85333.8874
    2986.000      -85264.4305
    2988.000      -85416.0578
    2990.000      -85306.5742
    2992.000      -85372.5237
    2994.000      -85298.5603
    2996.000      -85573.0135
    2998.000      -85176.0658
    3000.000      -85157.3839
    3002.000      -85355.6667
    3004.000      -85312.8266
    3006.000      -85208.7443
    3008.000      -85273.5987
    3010.000      -85522.7408
    3012.000      -85034.6523
    3014.000      -85447.5226
    3016.000      -85364.3940
    3018.000      -85364.7959
    3020.000      -85697.9794
    3022.000      -85429.8081
    3024.000      -85471.2816
    3026.000      -85400.8260
    3028.000      -85449.6952
    3030.000      -85502.1862
    3032.000      -85240.7346
    3034.000      -85588.8934
    3036.000      -85468.1040
    3038.000      -85532.0221
    3040.000      -85379.4034
    3042.000      -85571.8488
    3044.000      -85355.5078
    3046.000      -85334.0545
    3048.000      -85532.1118
    3050.000      -85439.0674
    3052.000      -85536.6331
    3054.000      -85369.9318
    3056.000      -85481.4367
    3058.000      -85567.5124
    3060.000      -85738.4894
    3062.000      -85385.8203
    3064.000      -85485.0333
    3066.000      -85163.2675
    3068.000      -85327.1691
    3070.000      -85039.5200
    3072.000      -85149.0132
    3074.000      -85550.9187
    3076.000      -85266.1431
    3078.000      -85598.0331
    3080.000      -85268.7862
    3082.000      -85326.1525
    3084.000      -85400.5677
    3086.000      -85618.8227
    3088.000      -85526.4122
    3090.000      -85459.4412
    3092.000      -85254.3475
    3094.000      -85364.0759
    3096.000      -85484.8850
    3098.000      -85437.3897
    3100.000      -85217.5462
    3102.000      -85317.8334
    3104.000      -85673.2454
    3106.000      -85523.6708
    3108.000      -85386.0142
    3110.000      -85520.4052
    3112.000      -85339.0868
    3114.000      -85461.3394
    3116.000      -85449.8937
    3118.000      -85258.2911
    3120.000      -85304.6463
    3122.000      -85044.5253
    3124.000      -85308.3946
    3126.000      -85534.8157
    3128.000      -85375.2534
    3130.000      -85429.6943
    3132.000      -85297.8037
    3134.000      -85607.0959
    3136.000      -85272.1531
    3138.000      -85618.7928
    3140.000      -85608.9919
    3142.000      -85237.0586
    3144.000      -85306.2682
    3146.000      -85122.9814
    3148.000      -85155.8462
    3150.000      -85476.7818
    3152.000      -85432.2832
    3154.000      -85503.5569
    3156.000      -85646.7362
    3158.000      -85368.2654
    3160.000      -85275.3121
    3162.000      -85265.1095
    3164.000      -85626.1697
    3166.000      -85466.8054
    3168.000      -85076.3898
    3170.000      -85262.6463
    3172.000      -85421.1524
    3174.000      -85271.7345
    3176.000      -85241.8451
    3178.000      -85735.1363
    3180.000      -85214.5531
    3182.000      -85366.5922
    3184.000      -85255.9877
    3186.000      -85205.7157
    3188.000      -85209.1442
    3190.000      -85145.6658
    3192.000      -85230.7426
    3194.000      -85418.2484
    3196.000      -85282.1852
    3198.000      -85569.8363
    3200.000      -85402.1325
    3202.000      -85249.6028
    3204.000      -85295.3347
    3206.000      -85543.9927
    3208.000      -85174.0523
    3210.000      -85307.0860
    3212.000      -85417.2861
    3214.000      -85486.5518
    3216.000      -85408.7215
    3218.000      -85475.7711
    3220.000      -85716.0305
    3222.000      -85499.2800
    3224.000      -85578.5448
    3226.000      -85383.1984
    3228.000      -85833.9746
    3230.000      -85526.5281
    3232.000      -85409.0550
    3234.000      -85557.4352
    3236.000      -85526.8894
    3238.000      -85231.2412
    3240.000      -85386.7833
    3242.000      -85214.4555
    3244.000      -85389.5455
    3246.000      -85232.5565
    3248.000      -85646.3101
    3250.000      -85192.0641
    3252.000      -85551.6958
    3254.000      -85460.9041
    3256.000      -85351.4363
    3258.000      -85362.9959
    3260.000      -85350.2161
    3262.000      -85895.4824
    3264.000      -85384.7330
    3266.000      -85235.0329
    3268.000      -85028.9986
    3270.000      -85140.1060
    3272.000      -85528.2796
    3274.000      -85454.1526
    3276.000      -85372.9519
    3278.000      -85446.0635
    3280.000      -85647.6796
    3282.000      -85785.9688
    3284.000      -85767.8744
    3286.000      -85433.8196
    3288.000      -85451.3955
    3290.000      -85563.3508
    3292.000      -85505.9882
    3294.000      -85313.5353
    3296.000      -85374.4282
    3298.000      -85423.2832
    3300.000      -85580.3254
    3302.000      -85621.8881
    3304.000      -85261.3846
    3306.000      -85390.9570
    3308.000      -85448.2994
    3310.000      -85340.6498
    3312.000      -85126.1178
    3314.000      -85364.9925
    3316.000      -85528.5885
    3318.000      -85034.9859
    3320.000      -85369.7000
    3322.000      -85459.2202
    3324.000      -85418.7904
    3326.000      -85366.7196
    3328.000      -85283.4806
    3330.000      -85407.2459
    3332.000      -85523.7128
    3334.000      -85594.0085
    3336.000      -85307.2201
    3338.000      -85269.2098
    3340.000      -85362.0208
    3342.000      -85471.4074
    3344.000      -85492.7445
    3346.000      -85414.6492
    3348.000      -85642.0765
    3350.000      -85406.6257
    3352.000      -85168.5664
    3354.000      -85256.6045
    3356.000      -85631.7461
    3358.000      -85701.1470
    3360.000      -85493.6718
    3362.000      -85677.4256
    3364.000      -85471.8951
    3366.000      -85488.3569
    3368.000      -85180.8042
    3370.000      -85316.8412
    3372.000      -85245.2818
    3374.000      -85247.0311
    3376.000      -85670.6935
    3378.000      -85351.6376
    3380.000      -85282.6764
    3382.000      -85280.2076
    3384.000      -85688.6756
    3386.000      -85523.0423
    3388.000      -85069.9040
    3390.000      -85244.9330
    3392.000      -85235.6387
    3394.000      -85458.3064
    3396.000      -85475.2633
    3398.000      -85600.1853
    3400.000      -85295.8416
    3402.000      -85087.0157
    3404.000      -85090.0294
    3406.000      -85676.9316
    3408.000      -85524.6314
    3410.000      -85336.0576
    3412.000      -85205.5257
    3414.000      -85534.7354
    3416.000      -85307.4092
    3418.000      -85431.3197
    3420.000      -85392.9058
    3422.000      -85481.7941
    3424.000      -85261.7033
    3426.000      -85303.8307
    3428.000      -85427.3891
    3430.000      -85475.0884
    3432.000      -85411.5818
    3434.000      -85409.6383
    3436.000      -85325.6302
    3438.000      -85373.1532
    3440.000      -85369.4817
    3442.000      -85412.0997
    3444.000      -85340.2011
    3446.000      -85743.9926
    3448.000      -85404.0661
    3450.000      -85445.3935
    3452.000      -85582.6644
    3454.000      -85458.5764
    3456.000      -85506.8390
    3458.000      -85116.4393
    3460.000      -85473.4161
    3462.000      -85298.0868
    3464.000      -85525.2536
    3466.000      -85322.7627
    3468.000      -85655.8176
    3470.000      -85534.9393
    3472.000      -85094.4175
    3474.000      -85492.0689
    3476.000      -85490.5888
    3478.000      -85540.3177
    3480.000      -85564.2390
    3482.000      -85613.6914
    3484.000      -85436.0726
    3486.000      -85730.8016
    3488.000      -85560.5845
    3490.000      -85571.0550
    3492.000      -85411.9977
    3494.000      -85165.7307
    3496.000      -85307.7890
    3498.000      -85339.7570
    3500.000      -85296.1641
    3502.000      -85440.7394
    3504.000      -85349.7243
    3506.000      -85348.2436
    3508.000      -85195.1904
    3510.000      -85224.1757
    3512.000      -85552.3418
    3514.000      -85406.5902
    3516.000      -85635.1738
    3518.000      -85263.3313
    3520.000      -85392.5721
    3522.000      -85189.6300
    3524.000      -85430.8846
    3526.000      -85378.2103
    3528.000      -85388.3288
    3530.000      -85216.3446
    3532.000      -85552.0917
    3534.000      -85371.4062
    3536.000      -85487.4471
    3538.000      -85580.4888
    3540.000      -85707.1935
    3542.000      -85684.8435
    3544.000      -85700.8069
    3546.000      -85486.4102
    3548.000      -85262.8119
    3550.000      -85450.8538
    3552.000      -85345.3847
    3554.000      -85426.9466
    3556.000      -85448.9951
    3558.000      -85479.8009
    3560.000      -85400.8674
    3562.000      -85428.9578
    3564.000      -85609.7160
    3566.000      -85464.8510
    3568.000      -85500.2072
    3570.000      -85402.3425
    3572.000      -85393.0726
    3574.000      -85544.2253
    3576.000      -85462.8526
    3578.000      -85584.9051
    3580.000      -85729.9289
    3582.000      -85335.6623
    3584.000      -85169.3954
    3586.000      -85452.3742
    3588.000      -85400.9728
    3590.000      -85531.6285
    3592.000      -85237.4221
    3594.000      -85357.1520
    3596.000      -85445.0296
    3598.000      -85607.8969
    3600.000      -85648.9445
    3602.000      -85334.4669
    3604.000      -85474.4803
    3606.000      -85642.1892
    3608.000      -85385.5798
    3610.000      -85372.2565
    3612.000      -85522.0517
    3614.000      -85304.5936
    3616.000      -85188.9978
    3618.000      -85333.6732
    3620.000      -85544.1802
    3622.000      -85363.5610
    3624.000      -85587.1662
    3626.000      -85430.7626
    3628.000      -85390.7816
    3630.000      -85457.3850
    3632.000      -85380.8263
    3634.000      -85520.9956
    3636.000      -85541.3891
    3638.000      -85247.6728
    3640.000      -85356.9967
    3642.000      -85401.4906
    3644.000      -85429.3510
    3646.000      -85491.2726
    3648.000      -85475.5245
    3650.000      -85422.4530
    3652.000      -85408.8308
    3654.000      -85245.6718
    3656.000      -85151.6594
    3658.000      -85421.1068
    3660.000      -85642.2196
    3662.000      -85395.6476
    3664.000      -85616.4268
    3666.000      -85424.2664
    3668.000      -85237.7117
    3670.000      -85495.5998
    3672.000      -85485.1444
    3674.000      -85604.4654
    3676.000      -85500.4342
    3678.000      -85423.7122
    3680.000      -85440.2228
    3682.000      -85482.8911
    3684.000      -85597.6438
    3686.000      -85253.0557
    3688.000      -85435.8652
    3690.000      -85533.1225
    3692.000      -85280.0497
    3694.000      -85445.6612
    3696.000      -85593.1262
    3698.000      -85375.8868
    3700.000      -85250.3247
    3702.000      -85420.2150
    3704.000      -85356.8767
    3706.000      -85164.6639
    3708.000      -85199.6036
    3710.000      -85193.4950
    3712.000      -85122.5889
    3714.000      -85482.0446
    3716.000      -85424.2966
    3718.000      -85444.5516
    3720.000      -85347.2791
    3722.000      -85594.0025
    3724.000      -85486.3701
    3726.000      -85428.3962
    3728.000      -85279.2024
    3730.000      -85330.1016
    3732.000      -85364.8895
    3734.000      -85620.6659
    3736.000      -85467.3665
    3738.000      -85115.5935
    3740.000      -85331.0830
    3742.000      -85376.6967
    3744.000      -85491.5657
    3746.000      -85561.2392
    3748.000      -85429.8907
    3750.000      -85341.4549
    3752.000      -85704.3628
    3754.000      -85571.8464
    3756.000      -85609.8766
    3758.000      -85444.7351
    3760.000      -84983.0667
    3762.000      -85299.1044
    3764.000      -84996.9914
    3766.000      -85268.4765
    3768.000      -85565.1291
    3770.000      -85511.2335
    3772.000      -85223.3144
    3774.000      -85552.2972
    3776.000      -85736.0676
    3778.000      -85729.0567
    3780.000      -85791.3124
    3782.000      -85210.7917
    3784.000      -85210.9449
    3786.000      -85641.8161
    3788.000      -85433.2294
    3790.000      -85315.0867
    3792.000      -85505.0788
    3794.000      -85308.0529
    3796.000      -85421.9464
    3798.000      -85431.7009
    3800.000      -85598.1152
    3802.000      -85597.5683
    3804.000      -85323.7280
    3806.000      -85332.3660
    3808.000      -85318.4502
    3810.000      -85111.5842
    3812.000      -85295.2486
    3814.000      -85547.7243
    3816.000      -85335.8634
    3818.000      -85450.1602
    3820.000      -85369.6104
    3822.000      -85456.3048
    3824.000      -85235.3190
    3826.000      -85566.4356
    3828.000      -85457.7187
    3830.000      -85489.6793
    3832.000      -85333.4276
    3834.000      -85415.2959
    3836.000      -85466.6450
    3838.000      -85425.9797
    3840.000      -85449.1653
    3842.000      -85512.4111
    3844.000      -85184.7847
    3846.000      -85384.0390
    3848.000      -85254.0827
    3850.000      -85359.8723
    3852.000      -85484.0996
    3854.000      -85251.2812
    3856.000      -85373.2147
    3858.000      -85179.8465
    3860.000      -85442.6064
    3862.000      -85465.4717
    3864.000      -85601.8226
    3866.000      -85435.2679
    3868.000      -85390.6080
    3870.000      -85362.4881
    3872.000      -85716.0722
    3874.000      -85354.3320
    3876.000      -85228.0941
    3878.000      -85510.5077
    3880.000      -85504.7260
    3882.000      -85554.9614
    3884.000      -85294.1281
    3886.000      -85438.0953
    3888.000      -85433.2786
    3890.000      -85641.8672
    3892.000      -85669.4261
    3894.000      -85698.1907
    3896.000      -85534.4396
    3898.000      -85605.7033
    3900.000      -85422.8355
    3902.000      -85367.6099
    3904.000      -85632.9219
    3906.000      -85475.1189
    3908.000      -85590.5058
    3910.000      -85534.2137
    3912.000      -85376.1686
    3914.000      -85455.0450
    3916.000      -85128.3145
    3918.000      -85464.8682
    3920.000      -85431.0025
    3922.000      -85328.2411
    3924.000      -85624.0308
    3926.000      -85438.9383
    3928.000      -85417.3954
    3930.000      -85188.9466
    3932.000      -85444.8883
    3934.000      -85551.5686
    3936.000      -85534.5607
    3938.000      -85355.5753
    3940.000      -85216.1187
    3942.000      -85471.4678
    3944.000      -85431.0615
    3946.000      -85630.9158
    3948.000      -85252.0533
    3950.000      -85324.9238
    3952.000      -85217.3161
    3954.000      -85564.5764
    3956.000      -85331.7796
    3958.000      -85398.2011
    3960.000      -85378.8212
    3962.000      -85283.9734
    3964.000      -85682.5149
    3966.000      -85315.0515
    3968.000      -85409.8420
    3970.000      -85453.8780
    3972.000      -85246.8300
    3974.000      -85441.8869
    3976.000      -85238.7855
    3978.000      -85167.4037
    3980.000      -85383.7126
    3982.000      -85500.1217
    3984.000      -85302.1865
    3986.000      -85563.3208
    3988.000      -85503.5030
    3990.000      -85132.8155
    3992.000      -85436.9084
    3994.000      -85417.0518
    3996.000      -85372.3711
    3998.000      -85332.9515
    4000.000      -85400.3324
    4002.000      -85205.5883
    4004.000      -85274.0057
    4006.000      -85192.5407
    4008.000      -85302.0661
    4010.000      -85318.9133
    4012.000      -85391.8605
    4014.000      -85668.9771
    4016.000      -85435.2905
    4018.000      -85299.9933
    4020.000      -85104.4860
    4022.000      -85411.7682
    4024.000      -85365.1511
    4026.000      -85194.8765
    4028.000      -85072.2631
    4030.000      -85210.4292
    4032.000      -85070.1498
    4034.000      -85445.9730
    4036.000      -85238.0774
    4038.000      -85435.1533
    4040.000      -85443.7926
    4042.000      -85576.5594
    4044.000      -85550.1646
    4046.000      -85387.6762
    4048.000      -85370.9239
    4050.000      -85087.4974
    4052.000      -85508.9707
    4054.000      -85385.7566
    4056.000      -85404.7625
    4058.000      -85344.4684
    4060.000      -85254.0741
    4062.000      -85293.7678
    4064.000      -85369.9416
    4066.000      -85314.3766
    4068.000      -85422.6760
    4070.000      -85384.0661
    4072.000      -85298.2092
    4074.000      -85419.2751
    4076.000      -85711.5026
    4078.000      -85544.8931
    4080.000      -85501.1523
    4082.000      -85411.2985
    4084.000      -85370.5750
    4086.000      -85177.4785
    4088.000      -85314.8046
    4090.000      -85380.8696
    4092.000      -85524.5208
    4094.000      -85665.1729
    4096.000      -85659.4459
    4098.000      -85362.9466
    4100.000      -85437.2013
    4102.000      -85773.0495
    4104.000      -85387.1887
    4106.000      -85501.5757
    4108.000      -85113.2430
    4110.000      -85202.0350
    4112.000      -85323.6689
    4114.000      -85782.8776
    4116.000      -85566.4130
    4118.000      -85354.1093
    4120.000      -85254.5046
    4122.000      -85312.3574
    4124.000      -85237.2908
    4126.000      -85484.3161
    4128.000      -85613.7911
    4130.000      -85472.5366
    4132.000      -85326.2588
    4134.000      -85433.0924
    4136.000      -85314.4989
    4138.000      -85279.1935
    4140.000      -85288.0517
    4142.000      -85447.0563
    4144.000      -85410.5577
    4146.000      -85501.8913
    4148.000      -85617.6038
    4150.000      -85408.7244
    4152.000      -85250.9654
    4154.000      -85532.6231
    4156.000      -85343.3925
    4158.000      -85194.7069
    4160.000      -85293.4685
    4162.000      -85316.0727
    4164.000      -85374.2638
    4166.000      -85285.7387
    4168.000      -85564.8200
    4170.000      -85445.3721
    4172.000      -85461.4785
    4174.000      -85312.9557
    4176.000      -85393.0932
    4178.000      -85519.5627
    4180.000      -85398.6822
    4182.000      -85265.3790
    4184.000      -85436.3770
    4186.000      -85283.9352
    4188.000      -85550.6574
    4190.000      -85333.7056
    4192.000      -85162.4996
    4194.000      -85404.3275
    4196.000      -85521.5049
    4198.000      -85158.5986
    4200.000      -85251.5031
    4202.000      -85589.0959
    4204.000      -85420.9533
    4206.000      -85533.5815
    4208.000      -85545.9271
    4210.000      -85155.8464
    4212.000      -85591.4857
    4214.000      -85716.6549
    4216.000      -85617.9783
    4218.000      -85376.4064
    4220.000      -85276.2070
    4222.000      -85598.6306
    4224.000      -85229.9675
    4226.000      -85495.2951
    4228.000      -85601.1318
    4230.000      -85450.1308
    4232.000      -85363.8890
    4234.000      -85399.3447
    4236.000      -85293.7033
    4238.000      -85443.3518
    4240.000      -85393.3476
    4242.000      -85485.3387
    4244.000      -85649.7211
    4246.000      -85310.0948
    4248.000      -85335.2275
    4250.000      -85507.3578
    4252.000      -85301.0053
    4254.000      -85169.6491
    4256.000      -85411.7590
    4258.000      -85474.3897
    4260.000      -85268.9613
    4262.000      -85262.8773
    4264.000      -85315.5067
    4266.000      -85208.6348
    4268.000      -85178.8811
    4270.000      -85520.0282
    4272.000      -85659.4644
    4274.000      -85320.2975
    4276.000      -85412.2362
    4278.000      -85603.8570
    4280.000      -85072.0851
    4282.000      -85531.7536
    4284.000      -85345.4607
    4286.000      -85535.3694
    4288.000      -85371.2194
    4290.000      -85552.1237
    4292.000      -85506.8517
    4294.000      -85307.7414
    4296.000      -85493.3495
    4298.000      -85243.0192
    4300.000      -85557.2396
    4302.000      -85291.7884
    4304.000      -85319.9220
    4306.000      -85557.6275
    4308.000      -85280.4830
    4310.000      -85304.5054
    4312.000      -85444.6623
    4314.000      -85277.5893
    4316.000      -85385.3718
    4318.000      -85389.3132
    4320.000      -85492.2396
    4322.000      -85215.7140
    4324.000      -85582.7988
    4326.000      -85468.2526
    4328.000      -85317.9592
    4330.000      -85494.1356
    4332.000      -85516.3209
    4334.000      -85401.8658
    4336.000      -85250.6200
    4338.000      -85288.8648
    4340.000      -85251.9813
    4342.000      -85472.6213
    4344.000      -85383.8106
    4346.000      -85319.9362
    4348.000      -85145.0067
    4350.000      -85234.5923
    4352.000      -85358.2904
    4354.000      -85486.4525
    4356.000      -85412.8180
    4358.000      -85424.2945
    4360.000      -85533.3043
    4362.000      -85533.1851
    4364.000      -85444.1845
    4366.000      -85404.3428
    4368.000      -85153.5487
    4370.000      -85129.9439
    4372.000      -85338.1689
    4374.000      -85493.1123
    4376.000      -85379.3504
    4378.000      -85353.5062
    4380.000      -85486.7510
    4382.000      -85436.5093
    4384.000      -85158.0893
    4386.000      -85382.4861
    4388.000      -85496.7032
    4390.000      -85469.7958
    4392.000      -85615.6910
    4394.000      -85283.2853
    4396.000      -85633.4601
    4398.000      -85665.4261
    4400.000      -85342.4053
    4402.000      -85669.0622
    4404.000      -85478.9953
    4406.000      -85162.5454
    4408.000      -85369.1780
    4410.000      -85362.3261
    4412.000      -85290.6295
    4414.000      -85196.5691
    4416.000      -85362.6491
    4418.000      -85466.3015
    4420.000      -85297.7618
    4422.000      -85502.2899
    4424.000      -85473.6587
    4426.000      -85404.0806
    4428.000      -85304.1114
    4430.000      -85652.7380
    4432.000      -85280.9928
    4434.000      -85369.7858
    4436.000      -85576.9080
    4438.000      -85327.7724
    4440.000      -85524.6473
    4442.000      -85418.1930
    4444.000      -85479.9336
    4446.000      -85419.2314
    4448.000      -85414.0665
    4450.000      -85538.5655
    4452.000      -85345.9360
    4454.000      -85484.2141
    4456.000      -85191.0716
    4458.000      -85322.5254
    4460.000      -85567.5487
    4462.000      -85494.0546
    4464.000      -85266.0175
    4466.000      -85154.3093
    4468.000      -85164.5544
    4470.000      -85369.2983
    4472.000      -85292.8915
    4474.000      -85420.3398
    4476.000      -85660.9128
    4478.000      -85077.8150
    4480.000      -85294.9304
    4482.000      -85377.2937
    4484.000      -85558.6412
    4486.000      -85429.9830
    4488.000      -84903.4876
    4490.000      -85304.8768
    4492.000      -85431.2932
    4494.000      -85263.5843
    4496.000      -85381.3319
    4498.000      -85364.4849
    4500.000      -85304.8108
    4502.000      -85127.3516
    4504.000      -85118.7421
    4506.000      -85398.2474
    4508.000      -85515.9092
    4510.000      -85138.3990
    4512.000      -85385.7173
    4514.000      -85349.6294
    4516.000      -85330.7726
    4518.000      -85157.4350
    4520.000      -85455.0904
    4522.000      -85508.3109
    4524.000      -85353.9365
    4526.000      -85504.1017
    4528.000      -85521.3752
    4530.000      -85447.8598
    4532.000      -85354.1046
    4534.000      -85431.6853
    4536.000      -85352.9910
    4538.000      -85369.2899
    4540.000      -85443.0460
    4542.000      -85408.3482
    4544.000      -85365.0214
    4546.000      -85543.0980
    4548.000      -85549.1290
    4550.000      -85336.6024
    4552.000      -85716.0546
    4554.000      -85458.3465
    4556.000      -85503.6943
    4558.000      -85314.0435
    4560.000      -85444.8528
    4562.000      -85380.4885
    4564.000      -85527.7929
    4566.000      -85527.5059
    4568.000      -85358.7897
    4570.000      -85466.7156
    4572.000      -85370.1735
    4574.000      -85122.9102
    4576.000      -85581.1357
    4578.000      -85403.0109
    4580.000      -85421.4282
    4582.000      -85421.0102
    4584.000      -85472.7864
    4586.000      -85510.1909
    4588.000      -85316.8005
    4590.000      -85205.3152
    4592.000      -85515.0475
    4594.000      -85672.0788
    4596.000      -85425.5704
    4598.000      -85453.2425
    4600.000      -85423.3684
    4602.000      -85573.5634
    4604.000      -85382.1202
    4606.000      -85274.2362
    4608.000      -85385.3388
    4610.000      -85332.0366
    4612.000      -85507.3911
    4614.000      -85306.4404
    4616.000      -85480.9535
    4618.000      -85364.6089
    4620.000      -85183.3539
    4622.000      -85402.8079
    4624.000      -85450.3338
    4626.000      -85436.8125
    4628.000      -85466.0907
    4630.000      -85448.0136
    4632.000      -85045.5208
    4634.000      -85514.8064
    4636.000      -85361.1541
    4638.000      -85357.1334
    4640.000      -85330.1272
    4642.000      -85446.0334
    4644.000      -85345.0443
    4646.000      -85515.4046
    4648.000      -85134.1192
    4650.000      -85360.6335
    4652.000      -85341.8623
    4654.000      -85572.3005
    4656.000      -85353.1030
    4658.000      -85636.1281
    4660.000      -85209.6000
    4662.000      -85416.6673
    4664.000      -85426.0522
    4666.000      -85320.6518
    4668.000      -85328.8600
    4670.000      -85483.5112
    4672.000      -85117.6198
    4674.000      -85299.4472
    4676.000      -85310.4529
    4678.000      -85376.4414
    4680.000      -85545.7467
    4682.000      -85276.9588
    4684.000      -85364.7828
    4686.000      -85502.5802
    4688.000      -85407.5922
    4690.000      -85335.9994
    4692.000      -85319.2224
    4694.000      -85540.2836
    4696.000      -85380.4528
    4698.000      -85275.4516
    4700.000      -85490.8256
    4702.000      -85409.2449
    4704.000      -85491.7385
    4706.000      -85615.1746
    4708.000      -85560.9124
    4710.000      -85576.0054
    4712.000      -85486.9718
    4714.000      -85288.1548
    4716.000      -85529.9647
    4718.000      -85444.6616
    4720.000      -85260.8241
    4722.000      -85202.8231
    4724.000      -85248.0910
    4726.000      -85549.9279
    4728.000      -85358.1168
    4730.000      -85477.8950
    4732.000      -85385.2525
    4734.000      -85395.6842
    4736.000      -85607.4212
    4738.000      -85260.9465
    4740.000      -85487.5565
    4742.000      -85547.5211
    4744.000      -85707.8354
    4746.000      -85530.7328
    4748.000      -85538.7724
    4750.000      -85167.6661
    4752.000      -85091.8414
    4754.000      -85447.3012
    4756.000      -85541.8521
    4758.000      -85532.2353
    4760.000      -85024.9206
    4762.000      -85350.3015
    4764.000      -85415.9168
    4766.000      -85386.6758
    4768.000      -85339.1335
    4770.000      -85171.6254
    4772.000      -85347.6298
    4774.000      -85307.4022
    4776.000      -85345.2651
    4778.000      -85507.2142
    4780.000      -85418.3882
    4782.000      -85486.7174
    4784.000      -85133.7230
    4786.000      -85418.3172
    4788.000      -85330.9518
    4790.000      -85428.7378
    4792.000      -85623.5709
    4794.000      -85312.0648
    4796.000      -85591.9540
    4798.000      -85259.2256
    4800.000      -85418.3347
    4802.000      -85424.2801
    4804.000      -85629.0280
    4806.000      -85541.0813
    4808.000      -85437.8382
    4810.000      -85501.9669
    4812.000      -85352.7467
    4814.000      -85577.9009
    4816.000      -85449.8399
    4818.000      -85567.5043
    4820.000      -85719.3265
    4822.000      -85435.7901
    4824.000      -85354.2850
    4826.000      -85435.3971
    4828.000      -85465.8935
    4830.000      -85405.5029
    4832.000      -85445.2668
    4834.000      -85665.4937
    4836.000      -85506.0340
    4838.000      -85495.8283
    4840.000      -85406.9261
    4842.000      -85702.2114
    4844.000      -85446.9741
    4846.000      -85418.9364
    4848.000      -85391.1288
    4850.000      -85612.1183
    4852.000      -85152.5503
    4854.000      -85440.9073
    4856.000      -85334.2658
    4858.000      -85638.1738
    4860.000      -85586.7598
    4862.000      -85326.4304
    4864.000      -85350.8034
    4866.000      -85409.4666
    4868.000      -85440.6853
    4870.000      -85127.6806
    4872.000      -85706.5598
    4874.000      -85630.8310
    4876.000      -85286.6956
    4878.000      -85686.0364
    4880.000      -85618.0211
    4882.000      -85236.0174
    4884.000      -85575.8096
    4886.000      -85500.4160
    4888.000      -85245.5705
    4890.000      -85317.4384
    4892.000      -85385.3722
    4894.000      -85362.7344
    4896.000      -85374.2829
    4898.000      -85232.6927
    4900.000      -85485.5441
    4902.000      -85587.0326
    4904.000      -85684.7884
    4906.000      -85565.0090
    4908.000      -85134.2476
    4910.000      -85610.3295
    4912.000      -85631.3565
    4914.000      -85369.3528
    4916.000      -85376.9077
    4918.000      -85325.7744
    4920.000      -85497.7756
    4922.000      -85392.1050
    4924.000      -85556.0542
    4926.000      -85238.7416
    4928.000      -85465.6022
    4930.000      -85516.4882
    4932.000      -85309.2368
    4934.000      -85222.0370
    4936.000      -85502.0107
    4938.000      -85295.5380
    4940.000      -85517.7908
    4942.000      -85632.6538
    4944.000      -85249.6040
    4946.000      -85431.1657
    4948.000      -85385.8434
    4950.000      -85521.7565
    4952.000      -85634.0143
    4954.000      -85604.5113
    4956.000      -85721.4471
    4958.000      -85473.0626
    4960.000      -85539.1750
    4962.000      -85167.3715
    4964.000      -85252.2171
    4966.000      -85221.8913
    4968.000      -85406.6408
    4970.000      -85461.4057
    4972.000      -85199.3750
    4974.000      -85112.0777
    4976.000      -85380.2690
    4978.000      -85349.2634
    4980.000      -85253.7014
    4982.000      -85137.2625
    4984.000      -85274.2545
    4986.000      -85325.8230
    4988.000      -85393.2831
    4990.000      -85213.0515
    4992.000      -85224.3014
    4994.000      -85685.5945
    4996.000      -85457.7141
    4998.000      -85317.0762
    5000.000      -85527.5011
    5002.000      -85239.6948
    5004.000      -85144.1055
    5006.000      -85399.2560
    5008.000      -85281.7184
    5010.000      -85534.3718
    5012.000      -85235.1661
    5014.000      -85389.5254
    5016.000      -85669.8590
    5018.000      -85345.1431
    5020.000      -85379.6233
    5022.000      -85396.1607
    5024.000      -85206.9579
    5026.000      -85487.3786
    5028.000      -85451.4693
    5030.000      -85347.7047
    5032.000      -85330.7204
    5034.000      -85252.7281
    5036.000      -85556.4476
    5038.000      -85486.9036
    5040.000      -85304.9719
    5042.000      -85033.5517
    5044.000      -85328.7521
    5046.000      -85213.9811
    5048.000      -85200.4440
    5050.000      -85185.0344
    5052.000      -85499.8204
    5054.000      -85631.6795
    5056.000      -85325.4986
    5058.000      -85489.4396
    5060.000      -85400.8990
    5062.000      -85369.7956
    5064.000      -85350.3024
    5066.000      -85762.4464
    5068.000      -85424.0979
    5070.000      -85673.6237
    5072.000      -85493.5438
    5074.000      -85327.1269
    5076.000      -85601.8804
    5078.000      -85241.0362
    5080.000      -85292.4118
    5082.000      -85421.8881
    5084.000      -85469.7079
    5086.000      -85353.4566
    5088.000      -85404.5061
    5090.000      -85254.9089
    5092.000      -85268.9156
    5094.000      -85409.9245
    5096.000      -85519.1090
    5098.000      -85666.7305
    5100.000      -85520.6136
    5102.000      -85553.8972
    5104.000      -85317.3308
    5106.000      -85321.1072
    5108.000      -85420.0947
    5110.000      -85505.3222
    5112.000      -85364.5304
    5114.000      -85173.0987
    5116.000      -85243.7597
    5118.000      -85331.6650
    5120.000      -85437.5534
    5122.000      -85302.6635
    5124.000      -85564.4510
    5126.000      -85510.2591
    5128.000      -85506.2623
    5130.000      -85343.3451
    5132.000      -85461.2269
    5134.000      -85352.6714
    5136.000      -85262.4038
    5138.000      -85461.3516
    5140.000      -85698.3797
    5142.000      -85499.7263
    5144.000      -85420.5108
    5146.000      -85507.4762
    5148.000      -85297.0855
    5150.000      -85443.1060
    5152.000      -85456.2173
    5154.000      -85263.1392
    5156.000      -85541.6044
    5158.000      -85395.0275
    5160.000      -85297.1878
    5162.000      -85417.9723
    5164.000      -85219.8589
    5166.000      -85382.5506
    5168.000      -85358.0551
    5170.000      -85513.1935
    5172.000      -85348.5279
    5174.000      -85438.6669
    5176.000      -85428.1306
    5178.000      -85757.0593
    5180.000      -85486.1862
    5182.000      -85359.5325
    5184.000      -85399.3398
    5186.000      -85401.0393
    5188.000      -85749.6597
    5190.000      -85417.7144
    5192.000      -85376.9131
    5194.000      -85433.1887
    5196.000      -85316.1161
    5198.000      -85429.9772
    5200.000      -85674.8535
    5202.000      -85401.6767
    5204.000      -85381.2512
    5206.000      -85431.5491
    5208.000      -85337.6569
    5210.000      -85597.1935
    5212.000      -85518.4002
    5214.000      -85340.7899
    5216.000      -85309.6063
    5218.000      -85170.1091
    5220.000      -85167.5122
    5222.000      -85441.5388
    5224.000      -85277.8666
    5226.000      -85499.3365
    5228.000      -85148.8411
    5230.000      -85580.5532
    5232.000      -85423.2252
    5234.000      -85359.1331
    5236.000      -85339.7703
    5238.000      -85553.7588
    5240.000      -85446.2582
    5242.000      -85497.7823
    5244.000      -85340.9363
    5246.000      -85283.5571
    5248.000      -85516.4545
    5250.000      -85421.5366
    5252.000      -85291.0643
    5254.000      -85448.4272
    5256.000      -85546.2384
    5258.000      -85320.5279
    5260.000      -85324.8299
    5262.000      -85151.4652
    5264.000      -85248.9459
    5266.000      -85267.6804
    5268.000      -85085.1460
    5270.000      -85352.6711
    5272.000      -85139.5999
    5274.000      -85487.1521
    5276.000      -85240.5505
    5278.000      -85420.9600
    5280.000      -85133.2190
    5282.000      -85224.8346
    5284.000      -85119.0326
    5286.000      -85050.7647
    5288.000      -85294.8294
    5290.000      -85406.2426
    5292.000      -85434.8037
    5294.000      -85448.8540
    5296.000      -85450.3448
    5298.000      -85229.2115
    5300.000      -85388.8062
    5302.000      -85064.2020
    5304.000      -85380.4155
    5306.000      -85312.6127
    5308.000      -85277.7384
    5310.000      -85289.5618
    5312.000      -85373.7434
    5314.000      -85574.8090
    5316.000      -85334.9982
    5318.000      -85307.0964
    5320.000      -85349.2299
    5322.000      -85466.5967
    5324.000      -85258.3223
    5326.000      -85439.1773
    5328.000      -85394.5046
    5330.000      -85460.9513
    5332.000      -85298.7858
    5334.000      -85538.0160
    5336.000      -85579.0840
    5338.000      -85520.0392
    5340.000      -85444.9025
    5342.000      -85316.0615
    5344.000      -85523.2770
    5346.000      -85287.8002
    5348.000      -85278.8506
    5350.000      -85382.1180
    5352.000      -85442.4338
    5354.000      -85549.2390
    5356.000      -85300.9917
    5358.000      -85417.3241
    5360.000      -85485.0959
    5362.000      -85382.9489
    5364.000      -85692.1065
    5366.000      -85586.6775
    5368.000      -85415.3164
    5370.000      -85408.1272
    5372.000      -85382.8242
    5374.000      -85171.9156
    5376.000      -85282.1658
    5378.000      -85411.8931
    5380.000      -85418.9642
    5382.000      -85380.4495
    5384.000      -85414.0577
    5386.000      -85573.2845
    5388.000      -85388.0054
    5390.000      -85633.4945
    5392.000      -85320.8787
    5394.000      -85317.7101
    5396.000      -85349.6449
    5398.000      -85183.1584
    5400.000      -85693.2142
    5402.000      -85517.2772
    5404.000      -85570.2361
    5406.000      -85384.8965
    5408.000      -85476.9429
    5410.000      -85399.8237
    5412.000      -85633.9686
    5414.000      -85634.7781
    5416.000      -85638.2114
    5418.000      -85626.9004
    5420.000      -85401.3215
    5422.000      -85436.3463
    5424.000      -85416.1762
    5426.000      -85346.4993
    5428.000      -85362.4376
    5430.000      -85442.7793
    5432.000      -85260.2112
    5434.000      -85255.5519
    5436.000      -85331.2368
    5438.000      -85357.8484
    5440.000      -85202.9926
    5442.000      -85312.3265
    5444.000      -85384.9496
    5446.000      -85600.3753
    5448.000      -85381.9396
    5450.000      -85251.7166
    5452.000      -85482.8527
    5454.000      -85251.5760
    5456.000      -85259.7775
    5458.000      -85339.3052
    5460.000      -85823.7330
    5462.000      -85481.9929
    5464.000      -85429.1931
    5466.000      -85725.1377
    5468.000      -85497.1893
    5470.000      -85508.8156
    5472.000      -85348.6104
    5474.000      -85349.4251
    5476.000      -85539.7488
    5478.000      -85305.0627
    5480.000      -85343.9898
    5482.000      -85676.6118
    5484.000      -85425.9689
    5486.000      -85598.8714
    5488.000      -85400.0814
    5490.000      -85222.1801
    5492.000      -85370.5189
    5494.000      -85745.3981
    5496.000      -85546.6307
    5498.000      -85445.7015
    5500.000      -85405.5392
    5502.000      -85518.0204
    5504.000      -85351.9991
    5506.000      -85491.7716
    5508.000      -85576.8500
    5510.000      -85608.6391
    5512.000      -85492.3142
    5514.000      -85267.6330
    5516.000      -85463.7555
    5518.000      -85389.7003
    5520.000      -85472.4476
    5522.000      -85230.8077
    5524.000      -85212.4560
    5526.000      -85317.1537
    5528.000      -85544.9552
    5530.000      -85325.4321
    5532.000      -85258.6589
    5534.000      -85325.2019
    5536.000      -85301.8691
    5538.000      -85263.3679
    5540.000      -85271.1247
    5542.000      -85310.7734
    5544.000      -85449.6946
    5546.000      -85384.2056
    5548.000      -85648.5057
    5550.000      -85583.1463
    5552.000      -85557.2032
    5554.000      -85220.3336
    5556.000      -85720.0857
    5558.000      -85475.4556
    5560.000      -85270.3767
    5562.000      -85244.8582
    5564.000      -85428.8937
    5566.000      -85576.0031
    5568.000      -85492.8137
    5570.000      -85369.2141
    5572.000      -85383.5326
    5574.000      -85323.4743
    5576.000      -85084.8455
    5578.000      -85318.5557
    5580.000      -85210.3042
    5582.000      -85168.9987
    5584.000      -85485.4398
    5586.000      -85360.7569
    5588.000      -85399.4949
    5590.000      -85431.4523
    5592.000      -85423.5679
    5594.000      -85478.2445
    5596.000      -85326.6762
    5598.000      -85415.4029
    5600.000      -85353.7514
    5602.000      -85423.3122
    5604.000      -85464.3148
    5606.000      -85492.1285
    5608.000      -85457.1230
    5610.000      -85389.1343
    5612.000      -85178.5420
    5614.000      -85157.8081
    5616.000      -85468.6206
    5618.000      -85235.3099
    5620.000      -85963.5112
    5622.000      -85299.5903
    5624.000      -85276.2355
    5626.000      -85547.7183
    5628.000      -85400.8921
    5630.000      -85509.8387
    5632.000      -85444.0657
    5634.000      -85382.2652
    5636.000      -85166.1069
    5638.000      -85285.0473
    5640.000      -85116.1692
    5642.000      -85386.8725
    5644.000      -85341.8981
    5646.000      -85174.8707
    5648.000      -85567.5338
    5650.000      -85633.9737
    5652.000      -85336.7156
    5654.000      -85492.9898
    5656.000      -85665.5115
    5658.000      -85335.2753
    5660.000      -85668.8831
    5662.000      -85574.3320
    5664.000      -85306.1802
    5666.000      -85413.9413
    5668.000      -85444.7344
    5670.000      -85392.4313
    5672.000      -85324.1708
    5674.000      -85370.1182
    5676.000      -85471.4874
    5678.000      -85367.0751
    5680.000      -85360.9660
    5682.000      -85330.5938
    5684.000      -85536.2577
    5686.000      -84973.3386
    5688.000      -85323.3524
    5690.000      -85321.4123
    5692.000      -85492.0673
    5694.000      -85242.2158
    5696.000      -85390.5686
    5698.000      -85344.7148
    5700.000      -85450.6440
    5702.000      -85703.3693
    5704.000      -85098.3892
    5706.000      -85472.4645
    5708.000      -85331.0080
    5710.000      -85420.1171
    5712.000      -85378.7530
    5714.000      -85345.5536
    5716.000      -85110.2175
    5718.000      -85495.9275
    5720.000      -85255.0833
    5722.000      -85112.9556
    5724.000      -85073.8030
    5726.000      -85179.6129
    5728.000      -85360.8736
    5730.000      -85306.9720
    5732.000      -85339.4373
    5734.000      -85156.0167
    5736.000      -85099.8843
    5738.000      -85240.9330
    5740.000      -85494.1301
    5742.000      -85605.4827
    5744.000      -85401.4112
    5746.000      -85386.7404
    5748.000      -85404.7899
    5750.000      -85201.8985
    5752.000      -85409.9601
    5754.000      -85474.6883
    5756.000      -85567.3873
    5758.000      -85633.4069
    5760.000      -85359.7983
    5762.000      -85529.4439
    5764.000      -85548.8850
    5766.000      -85546.6375
    5768.000      -85457.8545
    5770.000      -85218.3977
    5772.000      -85182.9770
    5774.000      -85279.5750
    5776.000      -85216.8857
    5778.000      -85324.2833
    5780.000      -85450.9888
    5782.000      -85116.4161
    5784.000      -85312.2516
    5786.000      -85293.8719
    5788.000      -85534.6343
    5790.000      -85497.5256
    5792.000      -84954.3102
    5794.000      -85096.2487
    5796.000      -85286.3990
    5798.000      -84941.3048
    5800.000      -85212.5385
    5802.000      -85445.5551
    5804.000      -85529.1007
    5806.000      -85416.5874
    5808.000      -85323.7764
    5810.000      -85436.3454
    5812.000      -85452.0593
    5814.000      -85364.6222
    5816.000      -85204.2948
    5818.000      -85321.3355
    5820.000      -85201.9256
    5822.000      -85196.4368
    5824.000      -85558.7399
    5826.000      -85598.4695
    5828.000      -85451.3907
    5830.000      -85605.1657
    5832.000      -85539.4542
    5834.000      -85718.9108
    5836.000      -85347.0209
    5838.000      -85466.3836
    5840.000      -85519.8014
    5842.000      -85465.9279
    5844.000      -85375.4495
    5846.000      -85257.9645
    5848.000      -85673.5894
    5850.000      -85415.1508
    5852.000      -85278.9481
    5854.000      -85717.0139
    5856.000      -85278.9057
    5858.000      -85215.6033
    5860.000      -85395.6753
    5862.000      -85300.7954
    5864.000      -85372.7823
    5866.000      -85446.0625
    5868.000      -85522.4312
    5870.000      -85417.9231
    5872.000      -85413.2767
    5874.000      -85399.1192
    5876.000      -85605.3801
    5878.000      -85573.6064
    5880.000      -85456.7810
    5882.000      -85413.0216
    5884.000      -85610.9989
    5886.000      -85423.2172
    5888.000      -85134.6361
    5890.000      -85258.1318
    5892.000      -85288.5186
    5894.000      -85290.2469
    5896.000      -85266.5499
    5898.000      -85337.4041
    5900.000      -85246.1312
    5902.000      -85359.7006
    5904.000      -85278.2081
    5906.000      -85412.5306
    5908.000      -85523.4830
    5910.000      -85606.4546
    5912.000      -85254.9160
    5914.000      -85603.2902
    5916.000      -85526.0382
    5918.000      -85335.5097
    5920.000      -85320.6378
    5922.000      -85487.7734
    5924.000      -85349.7791
    5926.000      -85757.4814
    5928.000      -85591.4766
    5930.000      -85653.6117
    5932.000      -85532.4107
    5934.000      -85583.1129
    5936.000      -85159.1166
    5938.000      -85651.2392
    5940.000      -85485.8901
    5942.000      -85399.7548
    5944.000      -85376.1502
    5946.000      -85258.0313
    5948.000      -85231.2049
    5950.000      -85356.2693
    5952.000      -85379.3620
    5954.000      -85367.9484
    5956.000      -85374.2447
    5958.000      -85403.2343
    5960.000      -85634.5437
    5962.000      -85477.1625
    5964.000      -85347.8904
    5966.000      -85417.7921
    5968.000      -85489.7588
    5970.000      -85407.1610
    5972.000      -85380.8688
    5974.000      -85373.4570
    5976.000      -85312.0257
    5978.000      -85605.0064
    5980.000      -85496.5825
    5982.000      -85690.8816
    5984.000      -85465.3832
    5986.000      -85442.4822
    5988.000      -85260.0196
    5990.000      -85453.0215
    5992.000      -85485.6683
    5994.000      -85405.5871
    5996.000      -85429.3204
    5998.000      -85231.8324
    6000.000      -85489.0760
    6002.000      -85288.5655
    6004.000      -85252.3231
    6006.000      -85652.5884
    6008.000      -85789.4048
    6010.000      -85512.1970
    6012.000      -85710.0135
    6014.000      -85519.7949
    6016.000      -85679.5545
    6018.000      -85492.0609
    6020.000      -85594.1973
    6022.000      -85581.4183
    6024.000      -85426.5707
    6026.000      -85577.1251
    6028.000      -85434.1970
    6030.000      -85424.6945
    6032.000      -85555.5932
    6034.000      -85457.3027
    6036.000      -85436.4066
    6038.000      -85418.9308
    6040.000      -85345.5920
    6042.000      -85516.5799
    6044.000      -85328.0106
    6046.000      -85508.5166
    6048.000      -85233.0792
    6050.000      -85218.4264
    6052.000      -85515.6419
    6054.000      -85225.7297
    6056.000      -85602.5653
    6058.000      -85329.4690
    6060.000      -85297.5128
    6062.000      -85392.2848
    6064.000      -85388.0940
    6066.000      -85366.1413
    6068.000      -85344.9909
    6070.000      -85632.8579
    6072.000      -85411.5539
    6074.000      -85635.6940
    6076.000      -85507.1013
    6078.000      -85209.0795
    6080.000      -85377.4143
    6082.000      -85363.8453
    6084.000      -85141.8643
    6086.000      -85206.3001
    6088.000      -85169.1640
    6090.000      -85497.7533
    6092.000      -85419.2148
    6094.000      -85330.5140
    6096.000      -85439.3806
    6098.000      -85231.0057
    6100.000      -85525.4688
    6102.000      -85565.6188
    6104.000      -85373.6031
    6106.000      -85267.2466
    6108.000      -85609.3519
    6110.000      -85007.5176
    6112.000      -85127.0332
    6114.000      -85520.8932
    6116.000      -85390.4184
    6118.000      -85397.8707
    6120.000      -85525.2622
    6122.000      -85403.8461
    6124.000      -85479.0137
    6126.000      -85571.0091
    6128.000      -85474.8153
    6130.000      -85535.1922
    6132.000      -85506.1719
    6134.000      -85697.6084
    6136.000      -85422.0004
    6138.000      -85624.8511
    6140.000      -85691.4326
    6142.000      -85128.7368
    6144.000      -85319.6763
    6146.000      -85526.4193
    6148.000      -85122.4935
    6150.000      -85516.8543
    6152.000      -85640.5615
    6154.000      -85411.4413
    6156.000      -85546.8025
    6158.000      -85568.3467
    6160.000      -85119.9703
    6162.000      -85454.3595
    6164.000      -85527.9949
    6166.000      -85533.4459
    6168.000      -85342.1168
    6170.000      -85500.1476
    6172.000      -85551.4191
    6174.000      -85605.6070
    6176.000      -85535.3875
    6178.000      -85432.5898
    6180.000      -85301.9079
    6182.000      -85550.5101
    6184.000      -85470.4556
    6186.000      -85467.2918
    6188.000      -85541.9789
    6190.000      -85435.9538
    6192.000      -85565.2791
    6194.000      -85401.5822
    6196.000      -85248.5474
    6198.000      -85678.2640
    6200.000      -85537.2365
    6202.000      -85107.1051
    6204.000      -85546.0076
    6206.000      -85841.6583
    6208.000      -85595.8252
    6210.000      -85606.9207
    6212.000      -85434.8863
    6214.000      -85456.1198
    6216.000      -85357.4289
    6218.000      -85338.0426
    6220.000      -85382.1642
    6222.000      -85455.9462
    6224.000      -85525.3164
    6226.000      -85527.6293
    6228.000      -85421.0692
    6230.000      -85522.4775
    6232.000      -85368.0109
    6234.000      -85226.3741
    6236.000      -85385.1436
    6238.000      -85391.9905
    6240.000      -85548.7856
    6242.000      -85860.5881
    6244.000      -85335.3773
    6246.000      -85449.3043
    6248.000      -85425.3395
    6250.000      -85013.1150
    6252.000      -85165.4676
    6254.000      -85416.2551
    6256.000      -85555.2842
    6258.000      -85541.5244
    6260.000      -85678.2389
    6262.000      -85600.6860
    6264.000      -85212.0810
    6266.000      -85581.7393
    6268.000      -85557.6065
    6270.000      -85346.2332
    6272.000      -85020.3547
    6274.000      -85345.6554
    6276.000      -85289.3146
    6278.000      -85203.3748
    6280.000      -85432.1426
    6282.000      -85527.0844
    6284.000      -85469.9732
    6286.000      -85288.6675
    6288.000      -85332.2259
    6290.000      -85358.8589
    6292.000      -85647.6276
    6294.000      -85387.3017
    6296.000      -85168.0131
    6298.000      -85224.2205
    6300.000      -85454.2951
    6302.000      -85448.2513
    6304.000      -85550.7025
    6306.000      -85423.1238
    6308.000      -85427.1453
    6310.000      -85503.5309
    6312.000      -85553.9928
    6314.000      -85353.9354
    6316.000      -85481.0836
    6318.000      -85360.6324
    6320.000      -85314.6332
    6322.000      -85568.8447
    6324.000      -85415.8227
    6326.000      -85084.3475
    6328.000      -85326.7661
    6330.000      -85303.7209
    6332.000      -85371.5678
    6334.000      -85283.8181
    6336.000      -85131.0617
    6338.000      -85354.6331
    6340.000      -85541.8906
    6342.000      -85653.3913
    6344.000      -85247.6413
    6346.000      -85357.7949
    6348.000      -85561.1178
    6350.000      -85391.9025
    6352.000      -85424.5717
    6354.000      -85279.8519
    6356.000      -85575.6498
    6358.000      -85358.0766
    6360.000      -85549.5647
    6362.000      -85490.9019
    6364.000      -85276.1886
    6366.000      -85247.0473
    6368.000      -85544.6998
    6370.000      -85412.8689
    6372.000      -85349.7848
    6374.000      -85302.1249
    6376.000      -85289.8015
    6378.000      -85580.2540
    6380.000      -85356.0926
    6382.000      -85190.6932
    6384.000      -85404.6373
    6386.000      -85345.9500
    6388.000      -85522.0293
    6390.000      -85367.8795
    6392.000      -85243.0888
    6394.000      -85521.4177
    6396.000      -85431.5050
    6398.000      -85418.6055
    6400.000      -85211.5015
    6402.000      -85418.4362
    6404.000      -85557.0879
    6406.000      -85417.6223
    6408.000      -85318.2232
    6410.000      -85350.8493
    6412.000      -85447.8293
    6414.000      -85381.0086
    6416.000      -85469.7069
    6418.000      -85214.9315
    6420.000      -85345.8056
    6422.000      -85542.2897
    6424.000      -85408.5924
    6426.000      -85357.1165
    6428.000      -85487.3655
    6430.000      -85539.3943
    6432.000      -85411.0282
    6434.000      -85393.8254
    6436.000      -85332.2909
    6438.000      -85395.5934
    6440.000      -85398.4988
    6442.000      -85441.5882
    6444.000      -85423.1304
    6446.000      -85349.3914
    6448.000      -85443.7513
    6450.000      -85221.9500
    6452.000      -85381.0626
    6454.000      -85297.4534
    6456.000      -85030.9890
    6458.000      -85107.0434
    6460.000      -85447.1769
    6462.000      -85536.1198
    6464.000      -85491.2519
    6466.000      -85434.4356
    6468.000      -85541.5536
    6470.000      -85444.5776
    6472.000      -85516.0827
    6474.000      -85171.5393
    6476.000      -85498.3215
    6478.000      -85719.3042
    6480.000      -85229.6683
    6482.000      -85164.3388
    6484.000      -85374.9576
    6486.000      -85315.7970
    6488.000      -85385.4124
    6490.000      -85189.7136
    6492.000      -85443.1175
    6494.000      -85382.9052
    6496.000      -85198.1616
    6498.000      -85251.9876
    6500.000      -85403.8181
    6502.000      -85460.2975
    6504.000      -85377.3261
    6506.000      -85269.3468
    6508.000      -85088.3178
    6510.000      -85064.7926
    6512.000      -85465.3080
    6514.000      -85360.1891
    6516.000      -85345.8106
    6518.000      -85706.2491
    6520.000      -85366.9422
    6522.000      -85581.0635
    6524.000      -85137.2269
    6526.000      -85637.5331
    6528.000      -85505.9221
    6530.000      -85395.2905
    6532.000      -85533.6641
    6534.000      -85533.1366
    6536.000      -85389.0663
    6538.000      -85405.9119
    6540.000      -85658.4369
    6542.000      -85302.7964
    6544.000      -85393.2754
    6546.000      -85424.3934
    6548.000      -85310.9806
    6550.000      -85620.4200
    6552.000      -85454.7589
    6554.000      -85518.7593
    6556.000      -85420.1448
    6558.000      -85493.7826
    6560.000      -85443.1352
    6562.000      -85536.4172
    6564.000      -85589.5561
    6566.000      -85612.5764
    6568.000      -85479.2774
    6570.000      -85478.3993
    6572.000      -85475.9168
    6574.000      -85304.8045
    6576.000      -85613.0950
    6578.000      -85441.8227
    6580.000      -85435.7931
    6582.000      -85468.7327
    6584.000      -85611.7886
    6586.000      -85488.2618
    6588.000      -85355.8557
    6590.000      -85383.8379
    6592.000      -85317.6569
    6594.000      -85086.0344
    6596.000      -85544.6135
    6598.000      -85422.2618
    6600.000      -85552.7544
    6602.000      -85353.6381
    6604.000      -85637.5677
    6606.000      -85306.1396
    6608.000      -85533.6828
    6610.000      -85523.9379
    6612.000      -85560.4754
    6614.000      -85341.8889
    6616.000      -85211.4006
    6618.000      -85473.2995
    6620.000      -85435.1270
    6622.000      -85428.3229
    6624.000      -85499.5457
    6626.000      -85304.6269
    6628.000      -85353.1169
    6630.000      -85420.5775
    6632.000      -85483.9850
    6634.000      -85487.8385
    6636.000      -85597.4552
    6638.000      -85285.0647
    6640.000      -85368.9121
    6642.000      -85326.7732
    6644.000      -85406.4017
    6646.000      -85293.7654
    6648.000      -85436.8959
    6650.000      -85473.7810
    6652.000      -85497.7894
    6654.000      -85396.3311
    6656.000      -85340.7018
    6658.000      -85517.1746
    6660.000      -85378.2180
    6662.000      -85497.5204
    6664.000      -85322.6853
    6666.000      -85417.6060
    6668.000      -85339.6684
    6670.000      -85423.4711
    6672.000      -85409.6691
    6674.000      -85497.1155
    6676.000      -85412.7119
    6678.000      -85308.7255
    6680.000      -85570.7939
    6682.000      -85328.9175
    6684.000      -85336.1081
    6686.000      -85488.4887
    6688.000      -85500.4963
    6690.000      -85347.4961
    6692.000      -85335.3183
    6694.000      -85302.8115
    6696.000      -85258.2576
    6698.000      -85338.4984
    6700.000      -85647.3998
    6702.000      -85255.9755
    6704.000      -85530.2430
    6706.000      -85430.2714
    6708.000      -85268.2155
    6710.000      -85505.7118
    6712.000      -85514.5235
    6714.000      -85421.4898
    6716.000      -85466.3029
    6718.000      -85392.4031
    6720.000      -85669.0906
    6722.000      -85490.9221
    6724.000      -85365.5407
    6726.000      -85436.9382
    6728.000      -85532.1064
    6730.000      -85442.8927
    6732.000      -85348.1630
    6734.000      -85340.5922
    6736.000      -85290.3868
    6738.000      -85129.6088
    6740.000      -85358.3469
    6742.000      -85504.2036
    6744.000      -85679.9783
    6746.000      -85455.0453
    6748.000      -85504.2409
    6750.000      -85565.8680
    6752.000      -85452.6758
    6754.000      -85533.5055
    6756.000      -85109.7997
    6758.000      -85415.1047
    6760.000      -85571.3644
    6762.000      -85398.0775
    6764.000      -85476.4891
    6766.000      -85332.1653
    6768.000      -85392.6816
    6770.000      -85595.3010
    6772.000      -85372.2252
    6774.000      -85489.2007
    6776.000      -85455.9557
    6778.000      -85563.3338
    6780.000      -85424.2397
    6782.000      -85497.3751
    6784.000      -85534.6846
    6786.000      -85481.6272
    6788.000      -85548.4377
    6790.000      -85416.3781
    6792.000      -85235.9751
    6794.000      -85249.8593
    6796.000      -85583.1069
    6798.000      -85679.7745
    6800.000      -85481.2530
    6802.000      -85459.1355
    6804.000      -85252.5787
    6806.000      -85115.8863
    6808.000      -85543.0603
    6810.000      -85348.4727
    6812.000      -85336.9079
    6814.000      -85189.9042
    6816.000      -85203.4183
    6818.000      -85290.0663
    6820.000      -85242.2855
    6822.000      -85675.5878
    6824.000      -85344.0676
    6826.000      -85552.2700
    6828.000      -85873.9719
    6830.000      -85525.9411
    6832.000      -85300.4133
    6834.000      -85545.2694
    6836.000      -85369.6396
    6838.000      -85348.1412
    6840.000      -85591.0120
    6842.000      -85546.0607
    6844.000      -85411.1396
    6846.000      -85562.4612
    6848.000      -85432.1968
    6850.000      -85654.5082
    6852.000      -85309.1006
    6854.000      -85252.2877
    6856.000      -85189.6552
    6858.000      -85427.8655
    6860.000      -85433.5546
    6862.000      -85461.1074
    6864.000      -85319.4834
    6866.000      -85514.7554
    6868.000      -85239.4787
    6870.000      -85607.5729
    6872.000      -85439.2832
    6874.000      -85316.7687
    6876.000      -85142.9905
    6878.000      -85432.8514
    6880.000      -85408.6303
    6882.000      -85327.7372
    6884.000      -85464.1084
    6886.000      -85328.8754
    6888.000      -85364.5954
    6890.000      -85302.7030
    6892.000      -85536.6597
    6894.000      -85359.2739
    6896.000      -85365.2084
    6898.000      -85309.8161
    6900.000      -85193.5936
    6902.000      -85317.6359
    6904.000      -85499.4475
    6906.000      -85354.0649
    6908.000      -85395.8150
    6910.000      -85512.5459
    6912.000      -85450.9484
    6914.000      -85315.9321
    6916.000      -85282.6582
    6918.000      -85377.7634
    6920.000      -85426.5568
    6922.000      -85227.3530
    6924.000      -85034.6083
    6926.000      -85535.8629
    6928.000      -85114.8454
    6930.000      -85488.1277
    6932.000      -85353.8639
    6934.000      -85573.9878
    6936.000      -85558.3785
    6938.000      -85362.8155
    6940.000      -85302.1230
    6942.000      -85454.0462
    6944.000      -85619.4738
    6946.000      -85265.9304
    6948.000      -85311.8447
    6950.000      -85549.3114
    6952.000      -85249.2803
    6954.000      -85384.7087
    6956.000      -85459.5717
    6958.000      -85547.1228
    6960.000      -85547.0911
    6962.000      -85490.7431
    6964.000      -85599.8770
    6966.000      -85451.0832
    6968.000      -85554.6496
    6970.000      -85669.0459
    6972.000      -85442.3000
    6974.000      -85513.9913
    6976.000      -85365.7523
    6978.000      -85480.6344
    6980.000      -85194.6162
    6982.000      -85316.3458
    6984.000      -85427.9988
    6986.000      -85391.0445
    6988.000      -85487.3371
    6990.000      -85317.4629
    6992.000      -85470.0630
    6994.000      -85513.2369
    6996.000      -85396.9596
    6998.000      -85290.5888
    7000.000      -85404.2719
    7002.000      -85538.9149
    7004.000      -85187.6172
    7006.000      -85487.5897
    7008.000      -85614.1683
    7010.000      -85590.8258
    7012.000      -85529.3426
    7014.000      -85616.5812
    7016.000      -85799.3977
    7018.000      -85504.5817
    7020.000      -85453.9563
    7022.000      -85635.0638
    7024.000      -85382.1800
    7026.000      -85477.3411
    7028.000      -85465.2305
    7030.000      -85624.6011
    7032.000      -85448.4334
    7034.000      -85421.1807
    7036.000      -85512.4418
    7038.000      -85425.6628
    7040.000      -85375.0106
    7042.000      -85443.4527
    7044.000      -85417.2723
    7046.000      -85688.6129
    7048.000      -85392.0178
    7050.000      -85125.9946
    7052.000      -85557.3317
    7054.000      -85593.3109
    7056.000      -85428.3341
    7058.000      -85525.4835
    7060.000      -85346.2957
    7062.000      -85183.8408
    7064.000      -85533.9196
    7066.000      -85279.9577
    7068.000      -85559.4883
    7070.000      -85420.0696
    7072.000      -85527.6957
    7074.000      -85365.5780
    7076.000      -85217.9753
    7078.000      -85530.4618
    7080.000      -85518.8169
    7082.000      -85210.0821
    7084.000      -85382.9110
    7086.000      -85243.9642
    7088.000      -85484.8011
    7090.000      -85497.5989
    7092.000      -85381.1467
    7094.000      -85448.2391
    7096.000      -85542.3485
    7098.000      -85392.2415
    7100.000      -85495.7033
    7102.000      -85365.6752
    7104.000      -85719.0926
    7106.000      -85177.2935
    7108.000      -85277.3716
    7110.000      -85265.9659
    7112.000      -85472.7050
    7114.000      -85175.1891
    7116.000      -85369.3680
    7118.000      -85558.1258
    7120.000      -85157.2863
    7122.000      -85381.7281
    7124.000      -85539.9299
    7126.000      -85588.5045
    7128.000      -85720.8549
    7130.000      -85450.5508
    7132.000      -85503.4162
    7134.000      -85495.6731
    7136.000      -85318.7315
    7138.000      -85533.5105
    7140.000      -85656.0300
    7142.000      -85283.0236
    7144.000      -85303.8997
    7146.000      -85479.8333
    7148.000      -85503.5801
    7150.000      -85414.4217
    7152.000      -85319.6641
    7154.000      -85169.1763
    7156.000      -85183.4646
    7158.000      -85222.1344
    7160.000      -85373.8344
    7162.000      -85419.6644
    7164.000      -85439.3334
    7166.000      -85486.2992
    7168.000      -85681.5756
    7170.000      -85362.6660
    7172.000      -85347.9092
    7174.000      -85533.8283
    7176.000      -85236.0473
    7178.000      -85600.0897
    7180.000      -85564.4824
    7182.000      -85552.5295
    7184.000      -85253.8317
    7186.000      -85544.3813
    7188.000      -85414.0069
    7190.000      -85347.8140
    7192.000      -85442.9614
    7194.000      -85360.6716
    7196.000      -85502.9709
    7198.000      -85467.1583
    7200.000      -85074.0060
    7202.000      -85480.6165
    7204.000      -85275.4694
    7206.000      -85154.0142
    7208.000      -85440.1013
    7210.000      -85238.7030
    7212.000      -85477.1069
    7214.000      -85463.7008
    7216.000      -85419.7235
    7218.000      -85429.0238
    7220.000      -85343.6261
    7222.000      -85672.1490
    7224.000      -85423.0152
    7226.000      -85481.6538
    7228.000      -85491.9383
    7230.000      -85176.8296
    7232.000      -85403.8582
    7234.000      -85414.7056
    7236.000      -85484.0980
    7238.000      -85577.5179
    7240.000      -85536.7565
    7242.000      -85101.7651
    7244.000      -85297.9074
    7246.000      -85451.9982
    7248.000      -85489.5390
    7250.000      -85402.4470
    7252.000      -85310.3694
    7254.000      -85463.9000
    7256.000      -85269.7058
    7258.000      -85548.9172
    7260.000      -85513.2592
    7262.000      -85407.3158
    7264.000      -85387.1548
    7266.000      -85206.9352
    7268.000      -85133.4640
    7270.000      -85366.4462
    7272.000      -85570.2397
    7274.000      -85382.2930
    7276.000      -85180.8749
    7278.000      -84976.9713
    7280.000      -85099.7278
    7282.000      -85310.2166
    7284.000      -85449.0399
    7286.000      -85608.0253
    7288.000      -85188.7479
    7290.000      -85492.3155
    7292.000      -85442.1750
    7294.000      -85499.8143
    7296.000      -85233.7925
    7298.000      -85451.2498
    7300.000      -85292.9211
    7302.000      -85290.3818
    7304.000      -85318.3575
    7306.000      -85213.6696
    7308.000      -85665.8376
    7310.000      -85573.6307
    7312.000      -85365.1039
    7314.000      -85444.9594
    7316.000      -85352.2277
    7318.000      -85280.0427
    7320.000      -85406.8459
    7322.000      -85545.2283
    7324.000      -85330.0410
    7326.000      -85418.8046
    7328.000      -85586.9074
    7330.000      -85724.1890
    7332.000      -85491.8362
    7334.000      -85472.0158
    7336.000      -85212.4830
    7338.000      -85300.6269
    7340.000      -85321.8637
    7342.000      -85470.3864
    7344.000      -85229.3250
    7346.000      -85365.3878
    7348.000      -85372.5198
    7350.000      -85420.8919
    7352.000      -85392.2449
    7354.000      -85420.4982
    7356.000      -85312.5133
    7358.000      -85373.4042
    7360.000      -85514.2986
    7362.000      -85577.6064
    7364.000      -85356.6689
    7366.000      -85430.9169
    7368.000      -85271.0905
    7370.000      -85359.1234
    7372.000      -85306.3072
    7374.000      -85392.8903
    7376.000      -85653.8277
    7378.000      -85315.7760
    7380.000      -85281.3916
    7382.000      -85610.3271
    7384.000      -85460.9611
    7386.000      -85451.4089
    7388.000      -85212.6823
    7390.000      -85391.6949
    7392.000      -85592.7874
    7394.000      -85393.2579
    7396.000      -85410.5218
    7398.000      -85743.9225
    7400.000      -85596.6142
    7402.000      -85381.5489
    7404.000      -85479.7773
    7406.000      -85338.8493
    7408.000      -85571.8411
    7410.000      -85514.0122
    7412.000      -85318.3668
    7414.000      -85412.6700
    7416.000      -85348.6153
    7418.000      -85469.9752
    7420.000      -85396.5452
    7422.000      -85264.2591
    7424.000      -85603.4251
    7426.000      -85500.9772
    7428.000      -85450.8203
    7430.000      -85513.3630
    7432.000      -85379.0332
    7434.000      -85246.1890
    7436.000      -85350.5170
    7438.000      -85295.5684
    7440.000      -85534.6885
    7442.000      -85489.8681
    7444.000      -85233.5004
    7446.000      -85262.5959
    7448.000      -85405.4335
    7450.000      -85456.6533
    7452.000      -85566.8923
    7454.000      -85282.5888
    7456.000      -85256.1511
    7458.000      -85365.2792
    7460.000      -85500.9133
    7462.000      -85424.8286
    7464.000      -85363.0254
    7466.000      -85421.7321
    7468.000      -85283.3242
    7470.000      -85349.6703
    7472.000      -85273.9446
    7474.000      -85521.6812
    7476.000      -85295.9128
    7478.000      -85430.3824
    7480.000      -85240.3215
    7482.000      -85324.3422
    7484.000      -85266.0375
    7486.000      -85407.7489
    7488.000      -85294.3866
    7490.000      -85142.2613
    7492.000      -85305.2423
    7494.000      -85511.4357
    7496.000      -85552.3167
    7498.000      -85508.4852
    7500.000      -85414.8503
    7502.000      -85554.4073
    7504.000      -85408.6569
    7506.000      -85555.7019
    7508.000      -85372.3575
    7510.000      -85615.2579
    7512.000      -85641.2422
    7514.000      -85186.3270
    7516.000      -85401.3330
    7518.000      -85068.5088
    7520.000      -85242.6508
    7522.000      -85323.9969
    7524.000      -85255.2162
    7526.000      -85289.4960
    7528.000      -85582.1645
    7530.000      -85355.7929
    7532.000      -85472.4295
    7534.000      -85395.7352
    7536.000      -85493.5595
    7538.000      -85561.0138
    7540.000      -85339.9249
    7542.000      -85445.7713
    7544.000      -85749.5594
    7546.000      -85526.1643
    7548.000      -85205.0119
    7550.000      -85249.3450
    7552.000      -85516.3216
    7554.000      -85576.6476
    7556.000      -85089.7974
    7558.000      -85383.8670
    7560.000      -85316.7141
    7562.000      -85273.5510
    7564.000      -85389.2841
    7566.000      -85454.9229
    7568.000      -85655.6262
    7570.000      -85470.7541
    7572.000      -85673.3376
    7574.000      -85727.9011
    7576.000      -85560.2369
    7578.000      -85266.1744
    7580.000      -85486.0095
    7582.000      -85689.1187
    7584.000      -85542.0484
    7586.000      -85292.2935
    7588.000      -85466.1173
    7590.000      -85366.1160
    7592.000      -85374.6022
    7594.000      -85483.2833
    7596.000      -85713.7728
    7598.000      -85277.4781
    7600.000      -85241.8870
    7602.000      -85165.8737
    7604.000      -85311.5153
    7606.000      -85358.4602
    7608.000      -85429.8269
    7610.000      -85329.4227
    7612.000      -85267.8467
    7614.000      -85237.2787
    7616.000      -85168.3408
    7618.000      -85410.4120
    7620.000      -85409.5220
    7622.000      -85393.5437
    7624.000      -85265.5629
    7626.000      -85610.6166
    7628.000      -85465.8989
    7630.000      -85187.9508
    7632.000      -85582.8091
    7634.000      -85497.0263
    7636.000      -85628.4496
    7638.000      -85554.8836
    7640.000      -85304.2152
    7642.000      -85375.2702
    7644.000      -85546.6116
    7646.000      -85363.4198
    7648.000      -85070.2910
    7650.000      -85329.7979
    7652.000      -85550.7816
    7654.000      -85260.4554
    7656.000      -85401.2750
    7658.000      -85751.3065
    7660.000      -85508.9660
    7662.000      -85539.0242
    7664.000      -85417.9567
    7666.000      -85536.7043
    7668.000      -85390.8637
    7670.000      -85472.7553
    7672.000      -85467.3948
    7674.000      -85238.5837
    7676.000      -85524.5775
    7678.000      -85135.2506
    7680.000      -85497.8135
    7682.000      -85365.7250
    7684.000      -85571.3782
    7686.000      -85550.6127
    7688.000      -85336.9868
    7690.000      -85257.2864
    7692.000      -85592.9088
    7694.000      -85266.7679
    7696.000      -85428.8158
    7698.000      -85189.6629
    7700.000      -85618.3823
    7702.000      -85553.7945
    7704.000      -85591.0434
    7706.000      -85619.4779
    7708.000      -85295.7698
    7710.000      -85297.4814
    7712.000      -85457.4598
    7714.000      -85368.2396
    7716.000      -85606.8109
    7718.000      -85438.0797
    7720.000      -85215.5990
    7722.000      -85432.2870
    7724.000      -85230.8038
    7726.000      -85528.2831
    7728.000      -85306.5158
    7730.000      -85679.7632
    7732.000      -85366.8410
    7734.000      -85510.1527
    7736.000      -85479.9443
    7738.000      -85478.0049
    7740.000      -85262.5746
    7742.000      -85477.7248
    7744.000      -85252.8080
    7746.000      -85089.7015
    7748.000      -85156.0792
    7750.000      -85486.7292
    7752.000      -85332.4458
    7754.000      -85310.1920
    7756.000      -85405.0286
    7758.000      -85651.6009
    7760.000      -85783.6673
    7762.000      -85152.3524
    7764.000      -85265.1113
    7766.000      -85089.9790
    7768.000      -85339.8831
    7770.000      -85437.3947
    7772.000      -85448.5960
    7774.000      -85425.9920
    7776.000      -85380.3116
    7778.000      -85489.7625
    7780.000      -85398.9082
    7782.000      -85519.6775
    7784.000      -85597.9595
    7786.000      -85392.9999
    7788.000      -85320.8536
    7790.000      -85407.8341
    7792.000      -85432.3312
    7794.000      -85646.4607
    7796.000      -85468.3095
    7798.000      -85369.0320
    7800.000      -85197.9008
    7802.000      -85505.5777
    7804.000      -85351.9696
    7806.000      -85490.6474
    7808.000      -85638.1179
    7810.000      -85384.8174
    7812.000      -85427.4807
    7814.000      -85437.8841
    7816.000      -85634.1094
    7818.000      -85318.5949
    7820.000      -85308.0537
    7822.000      -85362.8960
    7824.000      -85375.5851
    7826.000      -85468.0677
    7828.000      -85426.8115
    7830.000      -85386.2427
    7832.000      -85314.2152
    7834.000      -85512.0957
    7836.000      -85211.5790
    7838.000      -85413.1806
    7840.000      -85587.0582
    7842.000      -85367.0145
    7844.000      -85434.6676
    7846.000      -85507.5462
    7848.000      -85002.2859
    7850.000      -85289.5792
    7852.000      -85130.4051
    7854.000      -85457.6618
    7856.000      -85470.0320
    7858.000      -85546.2871
    7860.000      -85619.3207
    7862.000      -85278.9825
    7864.000      -85424.7966
    7866.000      -85291.3861
    7868.000      -85335.5972
    7870.000      -85545.2242
    7872.000      -85596.2491
    7874.000      -85414.1678
    7876.000      -85513.6965
    7878.000      -85480.0463
    7880.000      -85455.2809
    7882.000      -85605.0438
    7884.000      -85280.6040
    7886.000      -85317.5275
    7888.000      -85340.2644
    7890.000      -85070.7791
    7892.000      -85127.2686
    7894.000      -85382.8157
    7896.000      -85462.0772
    7898.000      -85655.2222
    7900.000      -85611.2649
    7902.000      -85162.5334
    7904.000      -85114.9104
    7906.000      -85198.4080
    7908.000      -85363.4119
    7910.000      -85257.0590
    7912.000      -85368.9234
    7914.000      -85574.3498
    7916.000      -85388.7525
    7918.000      -85394.4760
    7920.000      -85532.6054
    7922.000      -85370.5747
    7924.000      -85588.6734
    7926.000      -85341.9018
    7928.000      -85641.3667
    7930.000      -85493.2664
    7932.000      -85633.9548
    7934.000      -85617.3534
    7936.000      -85457.7748
    7938.000      -85419.3671
    7940.000      -85376.3299
    7942.000      -85335.7719
    7944.000      -85502.4358
    7946.000      -85488.5725
    7948.000      -85646.3407
    7950.000      -85339.2616
    7952.000      -85592.2039
    7954.000      -85472.9426
    7956.000      -85367.4521
    7958.000      -85189.1479
    7960.000      -85284.2029
    7962.000      -85440.2353
    7964.000      -85392.9602
    7966.000      -85553.3658
    7968.000      -85552.3458
    7970.000      -85341.4634
    7972.000      -85249.3614
    7974.000      -85437.1366
    7976.000      -85463.4229
    7978.000      -85388.6707
    7980.000      -85249.9711
    7982.000      -85126.0238
    7984.000      -85234.2006
    7986.000      -85536.3539
    7988.000      -85357.9137
    7990.000      -85370.6898
    7992.000      -85423.3353
    7994.000      -85317.0113
    7996.000      -85152.8215
    7998.000      -85135.0556
    8000.000      -85233.0081
    8002.000      -84934.2865
    8004.000      -85077.5135
    8006.000      -85338.2715
    8008.000      -85478.5342
    8010.000      -85476.6962
    8012.000      -85402.2163
    8014.000      -85399.0374
    8016.000      -85258.8703
    8018.000      -85162.9942
    8020.000      -85424.1590
    8022.000      -85344.7738
    8024.000      -85321.6813
    8026.000      -85438.3644
    8028.000      -85361.5498
    8030.000      -85612.6613
    8032.000      -85560.5548
    8034.000      -85608.0966
    8036.000      -85216.1709
    8038.000      -85369.6321
    8040.000      -85237.5657
    8042.000      -85409.2150
    8044.000      -85439.7632
    8046.000      -85622.2076
    8048.000      -85367.4419
    8050.000      -85342.0571
    8052.000      -85685.5560
    8054.000      -85451.1289
    8056.000      -85755.0521
    8058.000      -85452.7038
    8060.000      -85464.2732
    8062.000      -85453.8678
    8064.000      -85579.5726
    8066.000      -85575.3725
    8068.000      -85515.3877
    8070.000      -85266.6918
    8072.000      -85379.0267
    8074.000      -85366.3795
    8076.000      -85487.1986
    8078.000      -85352.4225
    8080.000      -85042.2437
    8082.000      -85187.7936
    8084.000      -85265.2244
    8086.000      -85274.9775
    8088.000      -85355.3020
    8090.000      -85383.9124
    8092.000      -85480.0753
    8094.000      -85502.7246
    8096.000      -85157.8211
    8098.000      -85149.7376
    8100.000      -85322.6430
    8102.000      -85203.7664
    8104.000      -85402.4444
    8106.000      -85416.5243
    8108.000      -85424.5958
    8110.000      -85319.8400
    8112.000      -85469.8184
    8114.000      -85484.6963
    8116.000      -85442.0417
    8118.000      -85446.9670
    8120.000      -85436.2573
    8122.000      -85384.5987
    8124.000      -85382.6746
    8126.000      -85786.1577
    8128.000      -85571.7292
    8130.000      -85406.6092
    8132.000      -85388.8685
    8134.000      -85287.0358
    8136.000      -85486.3602
    8138.000      -85392.0376
    8140.000      -85247.2187
    8142.000      -85234.1089
    8144.000      -85374.7538
    8146.000      -85414.5472
    8148.000      -85208.5130
    8150.000      -85448.9070
    8152.000      -85511.6861
    8154.000      -85264.0989
    8156.000      -85449.9258
    8158.000      -85567.7093
    8160.000      -85465.3050
    8162.000      -85513.2347
    8164.000      -85303.2735
    8166.000      -85262.8082
    8168.000      -85374.5102
    8170.000      -85407.5548
    8172.000      -85531.1479
    8174.000      -85268.6957
    8176.000      -85411.7879
    8178.000      -85377.6374
    8180.000      -85397.1200
    8182.000      -85718.6296
    8184.000      -85557.3351
    8186.000      -85452.5659
    8188.000      -85346.7373
    8190.000      -85511.9758
    8192.000      -85447.1563
    8194.000      -85532.4959
    8196.000      -85380.4186
    8198.000      -85415.4219
    8200.000      -85471.7019
    8202.000      -85546.2517
    8204.000      -85332.5715
    8206.000      -85348.4918
    8208.000      -85204.6593
    8210.000      -85364.3571
    8212.000      -85405.3507
    8214.000      -85242.9559
    8216.000      -85472.7255
    8218.000      -85163.1124
    8220.000      -85210.4777
    8222.000      -85601.1541
    8224.000      -85670.3482
    8226.000      -85610.2128
    8228.000      -85217.6932
    8230.000      -85596.4186
    8232.000      -85486.5297
    8234.000      -85448.5306
    8236.000      -85751.8629
    8238.000      -85483.5702
    8240.000      -85781.4885
    8242.000      -85668.4998
    8244.000      -85284.5481
    8246.000      -85499.9556
    8248.000      -85575.8961
    8250.000      -85758.5508
    8252.000      -85483.1996
    8254.000      -85468.3461
    8256.000      -85473.4784
    8258.000      -85516.0380
    8260.000      -85532.5474
    8262.000      -85505.7174
    8264.000      -85371.1138
    8266.000      -85454.0928
    8268.000      -85323.3970
    8270.000      -85407.9680
    8272.000      -85393.1737
    8274.000      -85377.6549
    8276.000      -85386.5897
    8278.000      -85308.7199
    8280.000      -85296.6083
    8282.000      -85528.8238
    8284.000      -85431.2602
    8286.000      -85318.8971
    8288.000      -85612.5715
    8290.000      -85296.8070
    8292.000      -85339.4865
    8294.000      -85334.0438
    8296.000      -85446.2821
    8298.000      -85400.7984
    8300.000      -85217.7623
    8302.000      -85406.2583
    8304.000      -85468.6388
    8306.000      -85530.9846
    8308.000      -85355.4236
    8310.000      -85476.0863
    8312.000      -85331.4909
    8314.000      -85312.5150
    8316.000      -85553.6365
    8318.000      -85574.2704
    8320.000      -85579.6124
    8322.000      -85530.9582
    8324.000      -85423.9929
    8326.000      -85316.2365
    8328.000      -85400.5426
    8330.000      -85606.6055
    8332.000      -85203.4434
    8334.000      -85352.0912
    8336.000      -85645.3227
    8338.000      -85330.2308
    8340.000      -85250.2094
    8342.000      -84941.9324
    8344.000      -85077.1875
    8346.000      -85195.3995
    8348.000      -85199.6905
    8350.000      -85392.4057
    8352.000      -85386.6900
    8354.000      -85282.0664
    8356.000      -85230.0768
    8358.000      -85472.1719
    8360.000      -85520.9272
    8362.000      -85587.6682
    8364.000      -85391.1881
    8366.000      -85343.1389
    8368.000      -85266.3193
    8370.000      -85372.6686
    8372.000      -85557.0697
    8374.000      -85459.0046
    8376.000      -85580.5445
    8378.000      -85610.4760
    8380.000      -85607.9668
    8382.000      -85603.9201
    8384.000      -85537.7809
    8386.000      -85419.9109
    8388.000      -85336.0690
    8390.000      -85511.9154
    8392.000      -85353.0109
    8394.000      -85331.2967
    8396.000      -85415.8268
    8398.000      -85626.6042
    8400.000      -85344.0737
    8402.000      -85273.7152
    8404.000      -85402.1737
    8406.000      -85397.8658
    8408.000      -85276.8935
    8410.000      -85349.5608
    8412.000      -85504.5966
    8414.000      -85506.2762
    8416.000      -85352.7420
    8418.000      -85226.2968
    8420.000      -85423.7751
    8422.000      -85326.8294
    8424.000      -85430.6635
    8426.000      -85511.3419
    8428.000      -85186.0226
    8430.000      -85501.8107
    8432.000      -85421.7461
    8434.000      -85530.4495
    8436.000      -85403.8013
    8438.000      -85326.7297
    8440.000      -85364.8713
    8442.000      -85412.9240
    8444.000      -85517.6957
    8446.000      -85507.7469
    8448.000      -85354.9574
    8450.000      -85335.4358
    8452.000      -84949.3981
    8454.000      -85541.2914
    8456.000      -85167.2307
    8458.000      -85442.3956
    8460.000      -85495.5542
    8462.000      -85267.7622
    8464.000      -85182.1522
    8466.000      -85350.5493
    8468.000      -85295.7489
    8470.000      -85643.5070
    8472.000      -85311.2164
    8474.000      -85463.9276
    8476.000      -85310.2797
    8478.000      -85337.4355
    8480.000      -85415.6720
    8482.000      -85370.5369
    8484.000      -85478.8148
    8486.000      -85801.9971
    8488.000      -85868.6745
    8490.000      -85433.1567
    8492.000      -85613.7548
    8494.000      -85397.1613
    8496.000      -85534.2445
    8498.000      -85628.1702
    8500.000      -85672.2269
    8502.000      -85399.4485
    8504.000      -85078.3201
    8506.000      -85418.6499
    8508.000      -85474.2050
    8510.000      -85494.8922
    8512.000      -85311.6508
    8514.000      -85379.5386
    8516.000      -85363.0289
    8518.000      -85580.1609
    8520.000      -85672.3029
    8522.000      -85319.4292
    8524.000      -85376.1015
    8526.000      -85418.0386
    8528.000      -85515.9051
    8530.000      -85532.1514
    8532.000      -85335.7020
    8534.000      -85251.0364
    8536.000      -85145.5751
    8538.000      -85083.0030
    8540.000      -85417.6403
    8542.000      -85174.9416
    8544.000      -85268.8492
    8546.000      -85185.5138
    8548.000      -85276.4995
    8550.000      -85165.2827
    8552.000      -85483.9829
    8554.000      -85419.1831
    8556.000      -85169.4591
    8558.000      -85180.9428
    8560.000      -85327.3590
    8562.000      -85105.9707
    8564.000      -85146.5876
    8566.000      -85387.1301
    8568.000      -85465.2396
    8570.000      -85364.1292
    8572.000      -85563.2955
    8574.000      -85690.3944
    8576.000      -85341.7342
    8578.000      -85447.6883
    8580.000      -85230.7128
    8582.000      -85357.2523
    8584.000      -85478.0820
    8586.000      -85429.8406
    8588.000      -85663.8426
    8590.000      -85192.4903
    8592.000      -85414.8418
    8594.000      -85162.6643
    8596.000      -85524.4444
    8598.000      -85398.2535
    8600.000      -85347.9162
    8602.000      -85366.0407
    8604.000      -85318.1462
    8606.000      -85300.2006
    8608.000      -85402.3878
    8610.000      -85322.3029
    8612.000      -85584.9679
    8614.000      -85401.4043
    8616.000      -85328.7548
    8618.000      -85193.5572
    8620.000      -85392.5733
    8622.000      -85329.6874
    8624.000      -85305.5762
    8626.000      -85525.5647
    8628.000      -85393.9954
    8630.000      -85404.2663
    8632.000      -85457.9287
    8634.000      -85441.6979
    8636.000      -85359.4813
    8638.000      -85563.2755
    8640.000      -85590.0478
    8642.000      -85708.8065
    8644.000      -85383.4318
    8646.000      -85600.5139
    8648.000      -85375.3855
    8650.000      -85490.3309
    8652.000      -85241.1551
    8654.000      -85716.8440
    8656.000      -85460.5140
    8658.000      -85377.5762
    8660.000      -85827.1930
    8662.000      -85430.2508
    8664.000      -85243.6618
    8666.000      -85248.5874
    8668.000      -85273.7972
    8670.000      -85321.2997
    8672.000      -85314.1615
    8674.000      -85548.9372
    8676.000      -85301.0742
    8678.000      -85344.9887
    8680.000      -85520.8811
    8682.000      -85533.3956
    8684.000      -85284.3796
    8686.000      -85608.4667
    8688.000      -85471.0710
    8690.000      -85744.7129
    8692.000      -85715.4062
    8694.000      -85467.0165
    8696.000      -85434.2667
    8698.000      -85377.6660
    8700.000      -85305.8086
    8702.000      -85427.1227
    8704.000      -85763.2243
    8706.000      -85399.0187
    8708.000      -85121.7371
    8710.000      -85654.5815
    8712.000      -85551.2257
    8714.000      -85333.0921
    8716.000      -85195.9643
    8718.000      -85606.3355
    8720.000      -85506.6613
    8722.000      -85653.5795
    8724.000      -85194.6590
    8726.000      -85398.8855
    8728.000      -85752.8271
    8730.000      -85549.0061
    8732.000      -85426.1436
    8734.000      -85404.4051
    8736.000      -85579.2255
    8738.000      -85532.0484
    8740.000      -85380.9836
    8742.000      -85111.7323
    8744.000      -85379.5725
    8746.000      -85435.2639
    8748.000      -85286.2521
    8750.000      -85351.8329
    8752.000      -85500.7122
    8754.000      -85371.2545
    8756.000      -85412.1290
    8758.000      -85420.0599
    8760.000      -85453.7483
    8762.000      -85273.2605
    8764.000      -85573.8383
    8766.000      -85494.7878
    8768.000      -85291.2066
    8770.000      -85399.7673
    8772.000      -85396.7322
    8774.000      -85346.9773
    8776.000      -85387.2224
    8778.000      -85489.6664
    8780.000      -85471.4591
    8782.000      -85495.4526
    8784.000      -85509.7878
    8786.000      -85560.8663
    8788.000      -85321.0809
    8790.000      -85434.2051
    8792.000      -85345.2030
    8794.000      -85621.6297
    8796.000      -85334.1120
    8798.000      -85359.8782
    8800.000      -85558.9249
    8802.000      -85107.4242
    8804.000      -85698.5760
    8806.000      -85403.4300
    8808.000      -85261.3158
    8810.000      -85550.0900
    8812.000      -85296.9297
    8814.000      -85456.4792
    8816.000      -85208.3561
    8818.000      -85245.6113
    8820.000      -84920.1160
    8822.000      -85311.2576
    8824.000      -85510.4722
    8826.000      -85290.6646
    8828.000      -85520.4455
    8830.000      -85145.7100
    8832.000      -85294.8683
    8834.000      -85357.2680
    8836.000      -85458.1291
    8838.000      -85068.5894
    8840.000      -85238.2616
    8842.000      -85082.3837
    8844.000      -85418.2958
    8846.000      -85593.1045
    8848.000      -85220.3892
    8850.000      -85549.0268
    8852.000      -85529.6129
    8854.000      -85441.2138
    8856.000      -85610.6342
    8858.000      -85504.6960
    8860.000      -85483.8537
    8862.000      -85455.5992
    8864.000      -85522.2848
    8866.000      -85540.8431
    8868.000      -85298.0245
    8870.000      -85456.6739
    8872.000      -85498.9280
    8874.000      -85130.7765
    8876.000      -85430.0541
    8878.000      -85307.6690
    8880.000      -85498.2137
    8882.000      -85296.1462
    8884.000      -85351.1825
    8886.000      -85715.3942
    8888.000      -85489.6912
    8890.000      -85668.1771
    8892.000      -85685.3008
    8894.000      -85622.3017
    8896.000      -85261.5468
    8898.000      -85594.7359
    8900.000      -85458.8305
    8902.000      -85441.6500
    8904.000      -85627.9986
    8906.000      -85552.5725
    8908.000      -85649.0620
    8910.000      -85320.4532
    8912.000      -85486.5039
    8914.000      -85421.2679
    8916.000      -85480.4329
    8918.000      -85656.4946
    8920.000      -85629.0491
    8922.000      -85312.7652
    8924.000      -85564.4770
    8926.000      -85420.1566
    8928.000      -85476.0635
    8930.000      -85556.0261
    8932.000      -85414.0156
    8934.000      -85233.0636
    8936.000      -85561.0110
    8938.000      -85404.7880
    8940.000      -85376.1968
    8942.000      -85542.2331
    8944.000      -85388.2624
    8946.000      -85503.8164
    8948.000      -85414.6126
    8950.000      -85696.0189
    8952.000      -85443.5450
    8954.000      -85408.9247
    8956.000      -85419.2259
    8958.000      -85456.5623
    8960.000      -85402.8587
    8962.000      -85595.4244
    8964.000      -85417.7789
    8966.000      -85477.0418
    8968.000      -85624.3819
    8970.000      -85512.4157
    8972.000      -85513.9482
    8974.000      -85434.5465
    8976.000      -85244.9201
    8978.000      -85406.8189
    8980.000      -85357.2027
    8982.000      -85432.8772
    8984.000      -85464.5900
    8986.000      -85623.2800
    8988.000      -85128.5113
    8990.000      -85315.6421
    8992.000      -85553.9003
    8994.000      -85291.7213
    8996.000      -85094.6576
    8998.000      -85437.2315
    9000.000      -85718.3170
    9002.000      -85632.7958
    9004.000      -85437.2680
    9006.000      -85289.3787
    9008.000      -85324.2166
    9010.000      -85410.3579
    9012.000      -85280.6417
    9014.000      -85092.8410
    9016.000      -85302.6762
    9018.000      -85564.8426
    9020.000      -85460.4164
    9022.000      -85355.5060
    9024.000      -85427.0434
    9026.000      -85200.5509
    9028.000      -85468.0766
    9030.000      -85775.5934
    9032.000      -85549.3554
    9034.000      -85496.4563
    9036.000      -85394.5677
    9038.000      -85598.8265
    9040.000      -85572.6259
    9042.000      -85592.3008
    9044.000      -85529.1957
    9046.000      -85446.3869
    9048.000      -85317.0644
    9050.000      -85432.1623
    9052.000      -85271.9591
    9054.000      -85396.3622
    9056.000      -85364.9535
    9058.000      -85576.2824
    9060.000      -85462.5358
    9062.000      -85369.9610
    9064.000      -85362.3450
    9066.000      -85452.0938
    9068.000      -85588.8586
    9070.000      -85543.1588
    9072.000      -85725.5115
    9074.000      -85647.2906
    9076.000      -85401.2285
    9078.000      -85438.8604
    9080.000      -85697.6633
    9082.000      -85505.5354
    9084.000      -85322.6118
    9086.000      -85459.1873
    9088.000      -85554.5524
    9090.000      -85326.8435
    9092.000      -85304.0259
    9094.000      -85605.2525
    9096.000      -85445.8892
    9098.000      -85357.3559
    9100.000      -85381.1200
    9102.000      -85474.1383
    9104.000      -85764.1731
    9106.000      -85536.5765
    9108.000      -85616.4382
    9110.000      -85381.3816
    9112.000      -85376.8880
    9114.000      -85600.2471
    9116.000      -85500.9953
    9118.000      -85486.5741
    9120.000      -85472.8762
    9122.000      -85553.0232
    9124.000      -85304.6549
    9126.000      -85243.7435
    9128.000      -85381.6388
    9130.000      -85263.1163
    9132.000      -85348.0424
    9134.000      -85460.6087
    9136.000      -85680.6473
    9138.000      -85406.8515
    9140.000      -85253.6178
    9142.000      -85482.8463
    9144.000      -85285.9904
    9146.000      -85298.9861
    9148.000      -85205.1292
    9150.000      -85477.8176
    9152.000      -85178.8575
    9154.000      -85302.3170
    9156.000      -85549.5566
    9158.000      -85558.0546
    9160.000      -85341.1547
    9162.000      -85292.3966
    9164.000      -85156.5394
    9166.000      -85517.5505
    9168.000      -85337.4340
    9170.000      -85292.5537
    9172.000      -85073.4708
    9174.000      -85415.0857
    9176.000      -85280.0254
    9178.000      -85347.7949
    9180.000      -85672.3380
    9182.000      -85265.8512
    9184.000      -85547.3952
    9186.000      -85327.3099
    9188.000      -85324.1302
    9190.000      -85181.1846
    9192.000      -85377.9242
    9194.000      -85375.9269
    9196.000      -85554.7668
    9198.000      -85495.1239
    9200.000      -85324.3169
    9202.000      -85303.1728
    9204.000      -85306.6214
    9206.000      -85478.6432
    9208.000      -85743.8363
    9210.000      -85598.9854
    9212.000      -85684.4618
    9214.000      -85371.2765
    9216.000      -85533.1441
    9218.000      -85445.2677
    9220.000      -85361.1990
    9222.000      -85681.6337
    9224.000      -85563.4656
    9226.000      -85383.0496
    9228.000      -85328.6301
    9230.000      -85512.2532
    9232.000      -85455.3051
    9234.000      -85480.0927
    9236.000      -85395.5823
    9238.000      -85538.3446
    9240.000      -85277.0698
    9242.000      -85592.2022
    9244.000      -85571.4410
    9246.000      -85424.0747
    9248.000      -85610.5086
    9250.000      -85644.1110
    9252.000      -85437.7484
    9254.000      -85417.3735
    9256.000      -85346.9677
    9258.000      -85610.8940
    9260.000      -85484.9959
    9262.000      -85315.7335
    9264.000      -85307.5610
    9266.000      -85267.4024
    9268.000      -85640.9077
    9270.000      -85506.2410
    9272.000      -85139.1239
    9274.000      -85557.2635
    9276.000      -85347.2426
    9278.000      -85539.3599
    9280.000      -85433.5791
    9282.000      -85628.8811
    9284.000      -85565.7909
    9286.000      -85528.2700
    9288.000      -85549.7436
    9290.000      -85433.5339
    9292.000      -85302.8237
    9294.000      -85300.3363
    9296.000      -85200.1570
    9298.000      -85305.2379
    9300.000      -85475.8787
    9302.000      -85349.2357
    9304.000      -85359.0603
    9306.000      -85649.1178
    9308.000      -85286.9506
    9310.000      -85322.7096
    9312.000      -85622.1015
    9314.000      -85574.6901
    9316.000      -85480.9875
    9318.000      -85797.3912
    9320.000      -85540.4970
    9322.000      -85349.0248
    9324.000      -85581.5849
    9326.000      -85411.3635
    9328.000      -85656.1774
    9330.000      -85410.2615
    9332.000      -85141.4282
    9334.000      -85442.7892
    9336.000      -85536.7913
    9338.000      -85431.7776
    9340.000      -85226.1670
    9342.000      -85065.5329
    9344.000      -85272.3967
    9346.000      -85211.1837
    9348.000      -85150.2696
    9350.000      -85457.7828
    9352.000      -85455.5383
    9354.000      -85416.1260
    9356.000      -85358.1860
    9358.000      -85376.7826
    9360.000      -85453.7206
    9362.000      -85439.1773
    9364.000      -85224.0613
    9366.000      -85453.4486
    9368.000      -85441.9657
    9370.000      -85496.6893
    9372.000      -85498.7090
    9374.000      -85461.9166
    9376.000      -85358.7691
    9378.000      -85422.7580
    9380.000      -85179.6060
    9382.000      -85590.9586
    9384.000      -85390.7223
    9386.000      -85209.0416
    9388.000      -85380.3949
    9390.000      -85466.0061
    9392.000      -85037.6752
    9394.000      -85459.2281
    9396.000      -85238.3767
    9398.000      -85121.5342
    9400.000      -85298.7074
    9402.000      -85432.1019
    9404.000      -85516.9737
    9406.000      -85427.7584
    9408.000      -85374.7937
    9410.000      -85201.6508
    9412.000      -85298.5237
    9414.000      -85389.7429
    9416.000      -85547.2049
    9418.000      -85552.3144
    9420.000      -85479.2203
    9422.000      -85192.9914
    9424.000      -85250.4070
    9426.000      -85303.4194
    9428.000      -85360.9918
    9430.000      -85482.9986
    9432.000      -85353.1137
    9434.000      -85378.6608
    9436.000      -85511.9296
    9438.000      -85552.2452
    9440.000      -85521.0183
    9442.000      -85457.2321
    9444.000      -85397.7960
    9446.000      -85494.7890
    9448.000      -85569.0597
    9450.000      -85394.8789
    9452.000      -85413.8875
    9454.000      -85230.6568
    9456.000      -85306.1734
    9458.000      -85243.5607
    9460.000      -85606.7882
    9462.000      -85454.4254
    9464.000      -85263.1609
    9466.000      -85630.8925
    9468.000      -85199.8152
    9470.000      -85322.9272
    9472.000      -85275.3193
    9474.000      -85387.1395
    9476.000      -85344.0919
    9478.000      -85189.9990
    9480.000      -85213.8335
    9482.000      -85180.3764
    9484.000      -85363.4431
    9486.000      -85362.3332
    9488.000      -85350.1727
    9490.000      -85498.6018
    9492.000      -85590.8259
    9494.000      -85495.4798
    9496.000      -85473.9374
    9498.000      -85336.5135
    9500.000      -85416.8112
    9502.000      -85621.1631
    9504.000      -85352.5662
    9506.000      -85571.8034
    9508.000      -85491.3419
    9510.000      -85453.9718
    9512.000      -85246.8226
    9514.000      -85457.2593
    9516.000      -85325.4094
    9518.000      -85308.3984
    9520.000      -85291.5102
    9522.000      -85510.3113
    9524.000      -85381.6824
    9526.000      -85132.8757
    9528.000      -85494.1240
    9530.000      -85543.1784
    9532.000      -85375.9408
    9534.000      -85349.9539
    9536.000      -85376.5254
    9538.000      -85557.2743
    9540.000      -85318.7333
    9542.000      -85319.4757
    9544.000      -85145.3871
    9546.000      -85517.7440
    9548.000      -85343.5634
    9550.000      -85060.9751
    9552.000      -85481.5526
    9554.000      -85723.9576
    9556.000      -85328.9056
    9558.000      -85202.0202
    9560.000      -85461.8785
    9562.000      -85452.4178
    9564.000      -85481.4527
    9566.000      -85167.1611
    9568.000      -85487.1304
    9570.000      -85459.5144
    9572.000      -85495.5619
    9574.000      -85390.7627
    9576.000      -85248.0804
    9578.000      -85260.7299
    9580.000      -85220.5908
    9582.000      -85518.8504
    9584.000      -85398.6026
    9586.000      -85467.1605
    9588.000      -85464.8344
    9590.000      -85586.3684
    9592.000      -85499.4430
    9594.000      -85361.0548
    9596.000      -85279.1891
    9598.000      -85420.9528
    9600.000      -85463.4961
    9602.000      -85415.9079
    9604.000      -85410.7647
    9606.000      -85564.6655
    9608.000      -85587.9339
    9610.000      -85468.6720
    9612.000      -85480.0293
    9614.000      -85464.4370
    9616.000      -85481.6938
    9618.000      -85628.2209
    9620.000      -85264.0645
    9622.000      -85449.0999
    9624.000      -85547.1102
    9626.000      -85491.3113
    9628.000      -85442.2792
    9630.000      -85425.1968
    9632.000      -85507.3839
    9634.000      -85102.8255
    9636.000      -85464.9565
    9638.000      -85627.7844
    9640.000      -85451.8862
    9642.000      -85282.0448
    9644.000      -85641.0423
    9646.000      -85356.0326
    9648.000      -85456.8888
    9650.000      -85336.5493
    9652.000      -85369.1385
    9654.000      -85437.3564
    9656.000      -85487.1659
    9658.000      -85629.6976
    9660.000      -85651.9313
    9662.000      -85555.8934
    9664.000      -85404.3396
    9666.000      -85631.6428
    9668.000      -85379.7299
    9670.000      -85427.6588
    9672.000      -85363.7267
    9674.000      -85822.5284
    9676.000      -85297.9134
    9678.000      -85501.4106
    9680.000      -85574.5948
    9682.000      -85555.0868
    9684.000      -85515.9250
    9686.000      -85316.3354
    9688.000      -85546.2513
    9690.000      -85694.9601
    9692.000      -85489.7887
    9694.000      -85237.2219
    9696.000      -85403.7804
    9698.000      -85529.8530
    9700.000      -85547.7021
    9702.000      -85459.8765
    9704.000      -85437.6377
    9706.000      -85665.9713
    9708.000      -85443.4095
    9710.000      -85534.2043
    9712.000      -85504.1584
    9714.000      -85338.5769
    9716.000      -85331.5779
    9718.000      -85433.6069
    9720.000      -85303.7225
    9722.000      -85205.7527
    9724.000      -85197.6851
    9726.000      -85392.5747
    9728.000      -85559.6076
    9730.000      -85286.7261
    9732.000      -85441.8746
    9734.000      -85323.4786
    9736.000      -85403.0765
    9738.000      -85380.2994
    9740.000      -85548.7413
    9742.000      -85527.6416
    9744.000      -85424.2252
    9746.000      -85388.7644
    9748.000      -85440.1637
    9750.000      -85512.2764
    9752.000      -85634.9584
    9754.000      -85508.0059
    9756.000      -85304.5233
    9758.000      -85695.6550
    9760.000      -85602.1095
    9762.000      -85299.1241
    9764.000      -85448.3445
    9766.000      -85454.6670
    9768.000      -85731.9221
    9770.000      -85611.4326
    9772.000      -85439.9437
    9774.000      -85669.9763
    9776.000      -85665.7184
    9778.000      -85267.9927
    9780.000      -85450.3115
    9782.000      -85636.3049
    9784.000      -85629.5800
    9786.000      -85354.9166
    9788.000      -85390.8422
    9790.000      -85584.2479
    9792.000      -85556.9289
    9794.000      -85348.4811
    9796.000      -85461.9711
    9798.000      -85355.8162
    9800.000      -85286.6925
    9802.000      -85579.9040
    9804.000      -85387.5482
    9806.000      -85384.2862
    9808.000      -85366.7005
    9810.000      -85463.0815
    9812.000      -85155.6969
    9814.000      -85320.8551
    9816.000      -85512.4806
    9818.000      -85405.3668
    9820.000      -85367.8652
    9822.000      -85523.9878
    9824.000      -85845.1390
    9826.000      -85378.4567
    9828.000      -85613.1789
    9830.000      -85416.6309
    9832.000      -85460.3444
    9834.000      -85432.2667
    9836.000      -85332.8881
    9838.000      -85541.5528
    9840.000      -85086.4865
    9842.000      -85390.5394
    9844.000      -85228.8525
    9846.000      -85418.3042
    9848.000      -85368.9318
    9850.000      -85321.6468
    9852.000      -85352.8548
    9854.000      -85529.2164
    9856.000      -85345.2282
    9858.000      -85126.4990
    9860.000      -85443.3566
    9862.000      -85644.1643
    9864.000      -85510.4705
    9866.000      -85532.0917
    9868.000      -85642.7187
    9870.000      -85380.5071
    9872.000      -85541.6846
    9874.000      -85378.3582
    9876.000      -85401.2028
    9878.000      -85734.2756
    9880.000      -85310.9610
    9882.000      -85373.7727
    9884.000      -85581.3696
    9886.000      -85212.4231
    9888.000      -85273.3328
    9890.000      -85262.2111
    9892.000      -85211.8706
    9894.000      -85289.2076
    9896.000      -85283.9507
    9898.000      -85565.9518
    9900.000      -85564.9118
    9902.000      -85550.4602
    9904.000      -85397.6820
    9906.000      -85487.0804
    9908.000      -85551.2244
    9910.000      -85303.6075
    9912.000      -85550.8415
    9914.000      -85360.3013
    9916.000      -85689.3433
    9918.000      -85411.6576
    9920.000      -85415.9152
    9922.000      -85088.2383
    9924.000      -85393.3601
    9926.000      -85489.2958
    9928.000      -85394.6785
    9930.000      -85442.9077
    9932.000      -85469.3089
    9934.000      -85631.9284
    9936.000      -85361.9277
    9938.000      -85459.9576
    9940.000      -85715.2963
    9942.000      -85549.2646
    9944.000      -85370.8981
    9946.000      -85463.1172
    9948.000      -85108.3302
    9950.000      -85253.8988
    9952.000      -85409.4409
    9954.000      -85491.9025
    9956.000      -85440.0741
    9958.000      -85438.5844
    9960.000      -85593.7735
    9962.000      -85331.1246
    9964.000      -85543.9350
    9966.000      -85352.7770
    9968.000      -85510.3001
    9970.000      -85215.3732
    9972.000      -85540.1599
    9974.000      -85289.8793
    9976.000      -85474.7029
    9978.000      -85312.7933
    9980.000      -85400.5218
    9982.000      -85344.6908
    9984.000      -85577.5907
    9986.000      -85554.1631
    9988.000      -85449.7013
    9990.000      -85574.6805
    9992.000      -85377.9795
    9994.000      -85527.8309
    9996.000      -85636.8954
    9998.000      -85405.8072
   10000.000      -85764.0874
   10002.000      -85750.4623
   10004.000      -85564.6188
   10006.000      -85550.7073
   10008.000      -85402.6020
   10010.000      -85383.9806
   10012.000      -85444.1337
   10014.000      -85279.4823
   10016.000      -85430.3562
   10018.000      -85584.0913
   10020.000      -85382.4116
   10022.000      -85380.6339
   10024.000      -85298.8484
   10026.000      -85635.8664
   10028.000      -85325.1506
   10030.000      -85529.9460
   10032.000      -85404.2073
   10034.000      -85496.4047
   10036.000      -85403.2485
   10038.000      -85406.5208
   10040.000      -85476.5200
   10042.000      -85485.3771
   10044.000      -85534.7393
   10046.000      -85270.6602
   10048.000      -85415.8220
   10050.000      -85401.1215
   10052.000      -85624.7056
   10054.000      -85245.0410
   10056.000      -85386.4869
   10058.000      -85458.6895
   10060.000      -85465.1931
   10062.000      -85538.8276
   10064.000      -85349.7046
   10066.000      -85320.0576
   10068.000      -85272.2382
   10070.000      -85359.5309
   10072.000      -85324.1566
   10074.000      -85615.1876
   10076.000      -85333.1376
   10078.000      -85378.4706
   10080.000      -85336.7948
   10082.000      -85576.3840
   10084.000      -85373.4056
   10086.000      -85391.3918
   10088.000      -85594.5025
   10090.000      -85160.2346
   10092.000      -85425.5740
   10094.000      -85354.1898
   10096.000      -85494.8636
   10098.000      -85320.1409
   10100.000      -85319.7346
   10102.000      -85444.0175
   10104.000      -85589.4565
   10106.000      -85454.0866
   10108.000      -85355.0507
   10110.000      -85563.9725
   10112.000      -85440.8727
   10114.000      -85442.2697
   10116.000      -85506.5362
   10118.000      -85508.7731
   10120.000      -85084.4405
   10122.000      -85342.1120
   10124.000      -85536.7290
   10126.000      -85500.1130
   10128.000      -85537.4009
   10130.000      -85357.7916
   10132.000      -85476.3471
   10134.000      -85488.8628
   10136.000      -85689.0451
   10138.000      -85229.5461
   10140.000      -85159.4941
   10142.000      -85186.5065
   10144.000      -85327.7981
   10146.000      -85285.7135
   10148.000      -85245.7635
   10150.000      -85195.8807
   10152.000      -85489.1792
   10154.000      -85269.6024
   10156.000      -85502.4582
   10158.000      -85539.6283
   10160.000      -85627.3313
   10162.000      -85235.8086
   10164.000      -85243.9884
   10166.000      -85308.2069
   10168.000      -85645.8315
   10170.000      -85281.9158
   10172.000      -85448.8784
   10174.000      -85380.5672
   10176.000      -85265.1604
   10178.000      -85650.5774
   10180.000      -85603.6168
   10182.000      -85542.4402
   10184.000      -85241.1161
   10186.000      -85311.0239
   10188.000      -85497.8963
   10190.000      -85234.4450
   10192.000      -85400.9799
   10194.000      -85665.6951
   10196.000      -85360.9301
   10198.000      -85363.6504
   10200.000      -85497.5322
   10202.000      -85352.0615
   10204.000      -85324.8257
   10206.000      -85735.9075
   10208.000      -85573.9856
   10210.000      -85559.2643
   10212.000      -85584.6826
   10214.000      -85594.6143
   10216.000      -85813.5186
   10218.000      -85247.6474
   10220.000      -85124.4748
   10222.000      -85381.1148
   10224.000      -85402.8518
   10226.000      -85237.7960
   10228.000      -85227.4076
   10230.000      -85556.0275
   10232.000      -85618.2250
   10234.000      -85548.4449
   10236.000      -85423.9245
   10238.000      -85583.1552
   10240.000      -85537.5869
   10242.000      -85342.2555
   10244.000      -85321.4460
   10246.000      -85412.0330
   10248.000      -85289.2068
   10250.000      -85517.9201
   10252.000      -85481.6129
   10254.000      -85680.6502
   10256.000      -85651.2987
   10258.000      -85578.3211
   10260.000      -85515.6940
   10262.000      -85273.7637
   10264.000      -85468.5457
   10266.000      -85451.2796
   10268.000      -85410.2838
   10270.000      -85311.4016
   10272.000      -85542.4884
   10274.000      -85504.5017
   10276.000      -85304.1555
   10278.000      -85456.5310
   10280.000      -85357.5858
   10282.000      -85466.2923
   10284.000      -85643.0868
   10286.000      -85859.9558
   10288.000      -85517.8653
   10290.000      -85734.5557
   10292.000      -85484.2188
   10294.000      -85507.9327
   10296.000      -85458.2186
   10298.000      -85392.1088
   10300.000      -85424.0377
   10302.000      -85179.6186
   10304.000      -85583.5967
   10306.000      -85399.7418
   10308.000      -85241.4293
   10310.000      -85505.2961
   10312.000      -85241.0809
   10314.000      -85510.4730
   10316.000      -85523.9091
   10318.000      -85330.3875
   10320.000      -85523.5161
   10322.000      -85443.9863
   10324.000      -85318.5248
   10326.000      -85078.6853
   10328.000      -85312.1398
   10330.000      -85685.2238
   10332.000      -85672.3655
   10334.000      -85482.0769
   10336.000      -85423.2129
   10338.000      -85734.3960
   10340.000      -85429.5733
   10342.000      -85521.5484
   10344.000      -85340.9524
   10346.000      -85518.9157
   10348.000      -85426.9539
   10350.000      -85617.7061
   10352.000      -85455.7449
   10354.000      -85457.1865
   10356.000      -85532.5883
   10358.000      -85359.5635
   10360.000      -85506.5125
   10362.000      -85347.7034
   10364.000      -85283.3330
   10366.000      -85387.0029
   10368.000      -85580.5523
   10370.000      -85672.3243
   10372.000      -85445.6418
   10374.000      -85589.1336
   10376.000      -85449.0996
   10378.000      -85540.9033
   10380.000      -85276.4101
   10382.000      -85341.1933
   10384.000      -85629.7108
   10386.000      -85427.9044
   10388.000      -85472.2321
   10390.000      -85251.4385
   10392.000      -85353.0974
   10394.000      -85177.5306
   10396.000      -85320.9783
   10398.000      -85316.9959
   10400.000      -85580.1904
   10402.000      -85461.0657
   10404.000      -85232.7673
   10406.000      -85574.6246
   10408.000      -85575.3007
   10410.000      -85548.9091
   10412.000      -85612.7880
   10414.000      -85475.4123
   10416.000      -85610.2025
   10418.000      -85439.3565
   10420.000      -85499.3149
   10422.000      -85491.1683
   10424.000      -85684.5733
   10426.000      -85432.7526
   10428.000      -85287.5005
   10430.000      -85624.8538
   10432.000      -85278.2366
   10434.000      -85561.4153
   10436.000      -85246.4236
   10438.000      -85608.6804
   10440.000      -85446.1642
   10442.000      -85352.3081
   10444.000      -85454.3287
   10446.000      -85288.6977
   10448.000      -85559.8061
   10450.000      -85501.4383
   10452.000      -85545.4152
   10454.000      -85657.1397
   10456.000      -85696.8473
   10458.000      -85188.9021
   10460.000      -85341.7062
   10462.000      -85511.9584
   10464.000      -85362.7664
   10466.000      -85348.6949
   10468.000      -85383.5721
   10470.000      -85559.2117
   10472.000      -85627.1073
   10474.000      -85532.7736
   10476.000      -85413.1284
   10478.000      -85463.8146
   10480.000      -85427.6980
   10482.000      -85229.9224
   10484.000      -85254.4884
   10486.000      -85255.1451
   10488.000      -85421.6046
   10490.000      -85517.9896
   10492.000      -85500.5664
   10494.000      -85571.6648
   10496.000      -85252.0257
   10498.000      -85271.7705
   10500.000      -85360.7457
   10502.000      -85678.3229
   10504.000      -85533.6129
   10506.000      -85335.9337
   10508.000      -85536.0191
   10510.000      -85435.7594
   10512.000      -85323.3340
   10514.000      -85384.2175
   10516.000      -85362.3743
   10518.000      -85367.1189
   10520.000      -85420.6318
   10522.000      -85437.3464
   10524.000      -85342.5619
   10526.000      -85482.4783
   10528.000      -85692.2236
   10530.000      -85424.8254
   10532.000      -85681.9356
   10534.000      -85665.3164
   10536.000      -85685.4307
   10538.000      -85468.2465
   10540.000      -85532.5657
   10542.000      -85365.7003
   10544.000      -85354.5145
   10546.000      -85660.3152
   10548.000      -85510.2028
   10550.000      -85599.0580
   10552.000      -85692.2308
   10554.000      -85355.0161
   10556.000      -85322.8064
   10558.000      -85514.9407
   10560.000      -85441.1760
   10562.000      -85615.0340
   10564.000      -85426.5890
   10566.000      -85297.4336
   10568.000      -85476.3106
   10570.000      -85508.8594
   10572.000      -85528.8469
   10574.000      -85225.4705
   10576.000      -85560.9507
   10578.000      -85354.0953
   10580.000      -85286.1568
   10582.000      -85422.5413
   10584.000      -85508.7555
   10586.000      -85263.6439
   10588.000      -85262.7227
   10590.000      -85206.8563
   10592.000      -85345.6037
   10594.000      -85395.8278
   10596.000      -85634.2020
   10598.000      -85338.6583
   10600.000      -85759.6162
   10602.000      -85378.2831
   10604.000      -85429.3828
   10606.000      -85452.3144
   10608.000      -85536.6553
   10610.000      -85349.0301
   10612.000      -85446.2853
   10614.000      -85652.0998
   10616.000      -85474.9292
   10618.000      -85991.7245
   10620.000      -85541.4837
   10622.000      -85345.6367
   10624.000      -85685.2706
   10626.000      -85319.7169
   10628.000      -85465.4851
   10630.000      -85099.4812
   10632.000      -85487.4338
   10634.000      -85419.3078
   10636.000      -85276.5101
   10638.000      -85369.8793
   10640.000      -85394.8134
   10642.000      -85519.7986
   10644.000      -85244.8596
   10646.000      -85404.7041
   10648.000      -85432.3444
   10650.000      -85681.1315
   10652.000      -85474.8811
   10654.000      -85424.7751
   10656.000      -85577.0373
   10658.000      -85287.4773
   10660.000      -85432.8610
   10662.000      -85290.1414
   10664.000      -85145.4724
   10666.000      -85402.9103
   10668.000      -85412.2157
   10670.000      -85330.9880
   10672.000      -85369.7900
   10674.000      -85328.9722
   10676.000      -85639.8501
   10678.000      -85189.0474
   10680.000      -85190.7240
   10682.000      -85621.8909
   10684.000      -85520.0541
   10686.000      -85487.1134
   10688.000      -85326.5883
   10690.000      -85479.5378
   10692.000      -85115.8597
   10694.000      -85368.2797
   10696.000      -85280.3871
   10698.000      -85442.3078
   10700.000      -85462.6513
   10702.000      -85625.8904
   10704.000      -85281.4471
   10706.000      -85148.6089
   10708.000      -85396.2836
   10710.000      -85383.0405
   10712.000      -85211.4067
   10714.000      -85386.3292
   10716.000      -85434.6412
   10718.000      -85382.5961
   10720.000      -85342.6193
   10722.000      -85440.1651
   10724.000      -85532.6158
   10726.000      -85688.8563
   10728.000      -85506.2249
   10730.000      -85221.0781
   10732.000      -85598.2496
   10734.000      -85612.5606
   10736.000      -85338.4224
   10738.000      -85388.7792
   10740.000      -85443.9164
   10742.000      -85256.9684
   10744.000      -84998.3323
   10746.000      -85274.5590
   10748.000      -85206.9837
   10750.000      -85604.9564
   10752.000      -85580.3912
   10754.000      -85371.5025
   10756.000      -85630.3792
   10758.000      -85501.8439
   10760.000      -85330.8813
   10762.000      -85807.8624
   10764.000      -85490.1717
   10766.000      -85596.6035
   10768.000      -85626.2320
   10770.000      -85657.0903
   10772.000      -85090.4863
   10774.000      -85225.3152
   10776.000      -85039.3315
   10778.000      -85501.5453
   10780.000      -85568.4652
   10782.000      -85488.7808
   10784.000      -85620.9557
   10786.000      -85275.2340
   10788.000      -85468.2811
   10790.000      -85643.3643
   10792.000      -85336.1299
   10794.000      -85527.9295
   10796.000      -85267.5798
   10798.000      -85234.6217
   10800.000      -85486.6605
   10802.000      -85425.5662
   10804.000      -85427.8261
   10806.000      -85563.7706
   10808.000      -85397.3114
   10810.000      -85524.1765
   10812.000      -85256.2935
   10814.000      -85378.2888
   10816.000      -85627.0466
   10818.000      -85598.6644
   10820.000      -85576.6302
   10822.000      -85484.4124
   10824.000      -85363.7708
   10826.000      -85411.8609
   10828.000      -85321.7692
   10830.000      -85479.4429
   10832.000      -85499.4968
   10834.000      -85640.7717
   10836.000      -85316.3161
   10838.000      -85585.3508
   10840.000      -85357.9554
   10842.000      -85354.4357
   10844.000      -85069.0908
   10846.000      -85317.9203
   10848.000      -85283.4289
   10850.000      -85306.2698
   10852.000      -85264.1192
   10854.000      -85376.4210
   10856.000      -85072.2436
   10858.000      -85225.3446
   10860.000      -85255.9998
   10862.000      -85544.2491
   10864.000      -85645.8687
   10866.000      -85436.7660
   10868.000      -85387.4724
   10870.000      -85404.5720
   10872.000      -85317.2138
   10874.000      -85424.4062
   10876.000      -85310.9829
   10878.000      -85301.0840
   10880.000      -85317.0611
   10882.000      -85297.6157
   10884.000      -85359.9542
   10886.000      -85304.4492
   10888.000      -85434.2615
   10890.000      -85518.7865
   10892.000      -85412.6946
   10894.000      -85171.9199
   10896.000      -85426.3484
   10898.000      -85376.4633
   10900.000      -85485.9613
   10902.000      -85274.8436
   10904.000      -85318.2120
   10906.000      -85398.8932
   10908.000      -85474.4036
   10910.000      -85512.9936
   10912.000      -85276.4400
   10914.000      -85315.5664
   10916.000      -85458.7929
   10918.000      -85316.9708
   10920.000      -85237.9054
   10922.000      -85353.5787
   10924.000      -85487.5921
   10926.000      -85665.5009
   10928.000      -85633.1295
   10930.000      -85527.4790
   10932.000      -85438.3945
   10934.000      -85492.5399
   10936.000      -85862.8386
   10938.000      -85536.1848
   10940.000      -85641.3815
   10942.000      -85195.1767
   10944.000      -85160.1717
   10946.000      -85610.0364
   10948.000      -85211.8855
   10950.000      -85412.3895
   10952.000      -85311.9982
   10954.000      -85423.6130
   10956.000      -85415.0336
   10958.000      -85229.5356
   10960.000      -85219.0506
   10962.000      -85387.5489
   10964.000      -85647.8962
   10966.000      -85291.0641
   10968.000      -85429.6828
   10970.000      -85259.0634
   10972.000      -85509.3971
   10974.000      -85236.8183
   10976.000      -85341.9552
   10978.000      -85310.8167
   10980.000      -85376.0798
   10982.000      -85597.5278
   10984.000      -85647.3227
   10986.000      -85279.1440
   10988.000      -85561.1205
   10990.000      -85388.7167
   10992.000      -85291.8384
   10994.000      -85434.0933
   10996.000      -85291.6874
   10998.000      -85558.0109
   11000.000      -85177.6053
   11002.000      -85537.1506
   11004.000      -85435.3379
   11006.000      -85472.9304
   11008.000      -85582.3131
   11010.000      -85572.7225
   11012.000      -85421.3826
   11014.000      -85535.1588
   11016.000      -85650.4475
   11018.000      -85381.0621
   11020.000      -85368.9196
   11022.000      -85444.3315
   11024.000      -85577.8096
   11026.000      -85274.1782
   11028.000      -84949.6179
   11030.000      -85172.0217
   11032.000      -85554.7006
   11034.000      -85301.6334
   11036.000      -85368.0163
   11038.000      -85665.8334
   11040.000      -85273.4775
   11042.000      -85562.4109
   11044.000      -85557.5257
   11046.000      -85438.8027
   11048.000      -85253.3393
   11050.000      -85326.4975
   11052.000      -85341.9557
   11054.000      -85079.3072
   11056.000      -85486.6783
   11058.000      -85351.5506
   11060.000      -85613.2674
   11062.000      -85419.5174
   11064.000      -85196.4375
   11066.000      -85244.0445
   11068.000      -85430.5739
   11070.000      -85459.9347
   11072.000      -85495.8187
   11074.000      -85500.6719
   11076.000      -85464.1158
   11078.000      -85701.9258
   11080.000      -85437.4339
   11082.000      -85479.6630
   11084.000      -85749.2790
   11086.000      -85486.1895
   11088.000      -85253.8053
   11090.000      -85455.9171
   11092.000      -85624.9190
   11094.000      -85704.3743
   11096.000      -85543.4172
   11098.000      -85444.2913
   11100.000      -85495.0058
   11102.000      -85436.2180
   11104.000      -85143.3403
   11106.000      -85479.4895
   11108.000      -85736.5291
   11110.000      -85509.4261
   11112.000      -85401.7621
   11114.000      -85559.3447
   11116.000      -85519.8754
   11118.000      -85454.8259
   11120.000      -85463.1147
   11122.000      -85484.8972
   11124.000      -85401.5847
   11126.000      -85474.9700
   11128.000      -85540.7420
   11130.000      -85380.5253
   11132.000      -85372.4814
   11134.000      -85673.2825
   11136.000      -85505.2573
   11138.000      -85359.8186
   11140.000      -85498.4743
   11142.000      -85260.7249
   11144.000      -85533.2954
   11146.000      -85674.3749
   11148.000      -85360.4169
   11150.000      -85505.0247
   11152.000      -85498.1927
   11154.000      -85567.7084
   11156.000      -85502.1917
   11158.000      -85399.2624
   11160.000      -85405.7870
   11162.000      -85553.1838
   11164.000      -85494.5571
   11166.000      -85441.9917
   11168.000      -85484.1604
   11170.000      -85555.7062
   11172.000      -85524.7538
   11174.000      -85535.5391
   11176.000      -85556.7080
   11178.000      -85493.4435
   11180.000      -85274.1779
   11182.000      -85498.2142
   11184.000      -85545.2576
   11186.000      -85391.4774
   11188.000      -85341.8524
   11190.000      -85309.9723
   11192.000      -85449.3678
   11194.000      -85278.1161
   11196.000      -85473.2475
   11198.000      -85292.5416
   11200.000      -85231.3363
   11202.000      -85337.3386
   11204.000      -85396.2555
   11206.000      -85201.3814
   11208.000      -85245.1097
   11210.000      -85140.0297
   11212.000      -85598.6977
   11214.000      -85454.2159
   11216.000      -85337.4446
   11218.000      -85459.7013
   11220.000      -85328.7395
   11222.000      -85256.3266
   11224.000      -85574.4355
   11226.000      -85576.7688
   11228.000      -85365.4407
   11230.000      -85290.2461
   11232.000      -85549.5424
   11234.000      -85390.2374
   11236.000      -85379.7991
   11238.000      -85429.9379
   11240.000      -85552.2132
   11242.000      -85429.0388
   11244.000      -85446.7243
   11246.000      -85377.4792
   11248.000      -85307.4755
   11250.000      -85182.6961
   11252.000      -85040.3536
   11254.000      -85057.7399
   11256.000      -85567.7351
   11258.000      -85356.9164
   11260.000      -85585.9363
   11262.000      -85231.8236
   11264.000      -85478.8781
   11266.000      -85236.9654
   11268.000      -85170.8558
   11270.000      -85331.4080
   11272.000      -85649.0003
   11274.000      -85315.9903
   11276.000      -85491.8043
   11278.000      -85318.2841
   11280.000      -85343.8390
   11282.000      -85477.5359
   11284.000      -85621.4255
   11286.000      -85499.6323
   11288.000      -85310.9408
   11290.000      -85385.3171
   11292.000      -85449.8643
   11294.000      -85522.3377
   11296.000      -85337.9660
   11298.000      -85301.8363
   11300.000      -85465.6131
   11302.000      -85352.3087
   11304.000      -85239.0933
   11306.000      -85443.2271
   11308.000      -85591.2920
   11310.000      -85426.8269
   11312.000      -85561.5663
   11314.000      -85584.1165
   11316.000      -85592.8721
   11318.000      -85368.4265
   11320.000      -85327.6524
   11322.000      -85493.1268
   11324.000      -85610.3738
   11326.000      -85432.6449
   11328.000      -85421.6600
   11330.000      -85329.5291
   11332.000      -85595.5038
   11334.000      -85333.1870
   11336.000      -85556.2401
   11338.000      -85491.7049
   11340.000      -85372.6985
   11342.000      -85630.0356
   11344.000      -85344.3060
   11346.000      -85255.2353
   11348.000      -85500.1139
   11350.000      -85615.4304
   11352.000      -85372.0895
   11354.000      -85400.4082
   11356.000      -85233.0575
   11358.000      -85423.4856
   11360.000      -85714.9175
   11362.000      -85513.5018
   11364.000      -85629.3603
   11366.000      -85756.2070
   11368.000      -85626.3710
   11370.000      -85347.0588
   11372.000      -85427.6665
   11374.000      -85676.8669
   11376.000      -85372.2614
   11378.000      -85123.2598
   11380.000      -85350.8588
   11382.000      -85506.1795
   11384.000      -85345.8185
   11386.000      -85352.7053
   11388.000      -85554.4237
   11390.000      -85480.0217
   11392.000      -85545.4175
   11394.000      -85649.2633
   11396.000      -85314.8004
   11398.000      -85492.1726
   11400.000      -85578.8551
   11402.000      -85473.1872
   11404.000      -85470.3762
   11406.000      -85353.4054
   11408.000      -85467.9602
   11410.000      -85498.7140
   11412.000      -85253.5013
   11414.000      -85489.5948
   11416.000      -85508.2636
   11418.000      -85172.5684
   11420.000      -85527.8985
   11422.000      -85199.3459
   11424.000      -85546.6705
   11426.000      -85325.3518
   11428.000      -85420.8189
   11430.000      -85658.9323
   11432.000      -85472.1531
   11434.000      -85403.5882
   11436.000      -85586.2248
   11438.000      -85603.3312
   11440.000      -85405.6745
   11442.000      -85407.4122
   11444.000      -85294.1293
   11446.000      -85456.5631
   11448.000      -85365.2406
   11450.000      -85219.3725
   11452.000      -85514.6903
   11454.000      -85353.4262
   11456.000      -85310.7442
   11458.000      -85362.2749
   11460.000      -85663.1753
   11462.000      -85505.7595
   11464.000      -85416.0457
   11466.000      -85754.5141
   11468.000      -85230.1043
   11470.000      -85237.0553
   11472.000      -85320.0581
   11474.000      -85405.4192
   11476.000      -85507.9824
   11478.000      -85418.0770
   11480.000      -85638.8832
   11482.000      -85375.6756
   11484.000      -85266.3316
   11486.000      -85453.4196
   11488.000      -85264.9976
   11490.000      -85283.5852
   11492.000      -85194.9458
   11494.000      -85617.5337
   11496.000      -85442.7512
   11498.000      -85363.2058
   11500.000      -85437.7877
   11502.000      -85413.6829
   11504.000      -85624.5330
   11506.000      -85353.8395
   11508.000      -85332.7348
   11510.000      -85546.0907
   11512.000      -85492.0201
   11514.000      -85430.1698
   11516.000      -85235.5778
   11518.000      -85517.7438
   11520.000      -85205.8383
   11522.000      -85050.2887
   11524.000      -85260.9060
   11526.000      -85466.5996
   11528.000      -85402.4216
   11530.000      -85612.1992
   11532.000      -85181.6664
   11534.000      -85262.1674
   11536.000      -85413.4660
   11538.000      -85616.0083
   11540.000      -85324.4905
   11542.000      -85293.0417
   11544.000      -85423.3216
   11546.000      -85633.4160
   11548.000      -85508.8525
   11550.000      -85856.3738
   11552.000      -85547.5123
   11554.000      -85507.3421
   11556.000      -85195.7641
   11558.000      -85141.6395
   11560.000      -85464.1638
   11562.000      -85233.3320
   11564.000      -85549.7659
   11566.000      -85573.9147
   11568.000      -85689.5730
   11570.000      -85569.3764
   11572.000      -85672.2082
   11574.000      -85282.6418
   11576.000      -85211.7773
   11578.000      -85773.5582
   11580.000      -85479.7945
   11582.000      -85356.5745
   11584.000      -85407.2563
   11586.000      -85521.1285
   11588.000      -85389.6762
   11590.000      -85358.5291
   11592.000      -85326.6044
   11594.000      -85475.5611
   11596.000      -85362.8138
   11598.000      -85585.5709
   11600.000      -85567.9950
   11602.000      -85489.3017
   11604.000      -85397.0404
   11606.000      -85652.5707
   11608.000      -85683.3087
   11610.000      -85385.5551
   11612.000      -85647.4911
   11614.000      -85465.7327
   11616.000      -85610.1272
   11618.000      -85431.2989
   11620.000      -85621.1912
   11622.000      -85320.8810
   11624.000      -85503.6252
   11626.000      -85215.1527
   11628.000      -85311.5130
   11630.000      -85315.7577
   11632.000      -85385.6913
   11634.000      -85597.6853
   11636.000      -85467.5865
   11638.000      -85342.0831
   11640.000      -85545.2512
   11642.000      -85422.0487
   11644.000      -85501.0031
   11646.000      -85466.0508
   11648.000      -85600.1007
   11650.000      -85545.1364
   11652.000      -85298.6493
   11654.000      -85517.1615
   11656.000      -85301.4650
   11658.000      -85339.4921
   11660.000      -85579.2623
   11662.000      -85416.1876
   11664.000      -85555.6933
   11666.000      -85576.1125
   11668.000      -85527.2157
   11670.000      -85300.1787
   11672.000      -85453.2547
   11674.000      -85509.3311
   11676.000      -85869.2953
   11678.000      -85526.1097
   11680.000      -85376.0067
   11682.000      -85322.9431
   11684.000      -85326.4259
   11686.000      -85567.8731
   11688.000      -85627.3634
   11690.000      -85520.1129
   11692.000      -85381.3303
   11694.000      -85442.3747
   11696.000      -85139.8012
   11698.000      -85283.1153
   11700.000      -85529.3631
   11702.000      -85360.1829
   11704.000      -85609.1741
   11706.000      -85594.4004
   11708.000      -85289.7753
   11710.000      -85320.0436
   11712.000      -85492.4860
   11714.000      -85598.9535
   11716.000      -85544.5058
   11718.000      -85506.1616
   11720.000      -85386.6890
   11722.000      -85535.5213
   11724.000      -85584.7694
   11726.000      -85416.8834
   11728.000      -85531.3207
   11730.000      -85587.3641
   11732.000      -85429.9944
   11734.000      -85283.1221
   11736.000      -85236.5427
   11738.000      -85453.7782
   11740.000      -85452.8341
   11742.000      -85398.7414
   11744.000      -85384.1526
   11746.000      -85349.1137
   11748.000      -85327.7772
   11750.000      -85422.2663
   11752.000      -85363.1022
   11754.000      -85339.5601
   11756.000      -85538.7618
   11758.000      -85456.2109
   11760.000      -85350.3677
   11762.000      -85342.9461
   11764.000      -85339.5422
   11766.000      -85195.3535
   11768.000      -85458.0545
   11770.000      -85373.2435
   11772.000      -85527.1914
   11774.000      -85495.5603
   11776.000      -85489.7281
   11778.000      -85609.9836
   11780.000      -85403.2483
   11782.000      -85329.7004
   11784.000      -85471.8137
   11786.000      -85467.8595
   11788.000      -85280.2256
   11790.000      -85399.3480
   11792.000      -85453.8306
   11794.000      -85207.3688
   11796.000      -85152.5484
   11798.000      -85335.7793
   11800.000      -85669.3673
   11802.000      -85734.4852
   11804.000      -85685.6744
   11806.000      -85458.6819
   11808.000      -85275.3814
   11810.000      -85363.6987
   11812.000      -85571.8040
   11814.000      -85457.3458
   11816.000      -85687.0775
   11818.000      -85614.3896
   11820.000      -85613.9656
   11822.000      -85205.9122
   11824.000      -85313.1917
   11826.000      -85410.5046
   11828.000      -85419.5449
   11830.000      -85585.9705
   11832.000      -85489.4171
   11834.000      -85405.3620
   11836.000      -85614.1358
   11838.000      -85640.1635
   11840.000      -85562.5793
   11842.000      -85166.8152
   11844.000      -85245.3812
   11846.000      -85390.5589
   11848.000      -85248.5684
   11850.000      -85466.0625
   11852.000      -85596.1514
   11854.000      -85291.0330
   11856.000      -85541.3587
   11858.000      -85438.7486
   11860.000      -85616.2456
   11862.000      -85554.8971
   11864.000      -85384.0603
   11866.000      -85213.5000
   11868.000      -85466.1495
   11870.000      -85363.5078
   11872.000      -85511.8912
   11874.000      -85363.4286
   11876.000      -85347.9024
   11878.000      -85121.0752
   11880.000      -85481.5402
   11882.000      -85375.5716
   11884.000      -85268.6704
   11886.000      -85294.0530
   11888.000      -85370.6048
   11890.000      -85444.6775
   11892.000      -85362.5839
   11894.000      -85519.8482
   11896.000      -85373.6739
   11898.000      -85382.7233
   11900.000      -85573.1477
   11902.000      -85550.1435
   11904.000      -85459.7502
   11906.000      -85476.7349
   11908.000      -85353.3607
   11910.000      -85074.3265
   11912.000      -85335.5907
   11914.000      -85299.0494
   11916.000      -85168.3617
   11918.000      -85278.1728
   11920.000      -85422.8487
   11922.000      -85309.5328
   11924.000      -85400.8520
   11926.000      -85110.5539
   11928.000      -85230.3502
   11930.000      -85245.8088
   11932.000      -85529.2772
   11934.000      -85488.3631
   11936.000      -85334.5952
   11938.000      -85679.3703
   11940.000      -85372.5716
   11942.000      -85280.3347
   11944.000      -85524.6607
   11946.000      -85419.1015
   11948.000      -85408.7555
   11950.000      -85303.3445
   11952.000      -85566.9402
   11954.000      -85215.4809
   11956.000      -85452.7488
   11958.000      -85210.9260
   11960.000      -85340.1425
   11962.000      -85314.2527
   11964.000      -85630.8526
   11966.000      -85574.3266
   11968.000      -85420.5447
   11970.000      -85356.3457
   11972.000      -85538.4060
   11974.000      -85559.8788
   11976.000      -85559.9084
   11978.000      -85374.1829
   11980.000      -85199.9295
   11982.000      -85797.7450
   11984.000      -85567.5003
   11986.000      -85462.8326
   11988.000      -85524.4200
   11990.000      -85235.8219
   11992.000      -85315.9370
   11994.000      -85236.0932
   11996.000      -85345.1620
   11998.000      -85325.7864
   12000.000      -85301.8766
   12002.000      -85471.4134
   12004.000      -85381.3256
   12006.000      -85517.2660
   12008.000      -85562.6443
   12010.000      -85742.8846
   12012.000      -85529.0335
   12014.000      -85728.3746
   12016.000      -85279.9211
   12018.000      -85301.4602
   12020.000      -85450.6309
   12022.000      -85290.0052
   12024.000      -85500.2020
   12026.000      -85262.4748
   12028.000      -85512.6766
   12030.000      -85271.9562
   12032.000      -85699.2210
   12034.000      -85654.4610
   12036.000      -85848.8889
   12038.000      -85404.2170
   12040.000      -85189.0967
   12042.000      -85509.8069
   12044.000      -85552.9042
   12046.000      -85410.2966
   12048.000      -85575.8239
   12050.000      -85486.2476
   12052.000      -85488.2943
   12054.000      -85590.2946
   12056.000      -85490.3313
   12058.000      -85589.0170
   12060.000      -85722.4321
   12062.000      -85499.3030
   12064.000      -85546.0823
   12066.000      -85525.8241
   12068.000      -85498.0490
   12070.000      -85272.8932
   12072.000      -85403.6905
   12074.000      -85492.3479
   12076.000      -85391.4163
   12078.000      -85488.8676
   12080.000      -85254.2772
   12082.000      -85323.8700
   12084.000      -85402.1584
   12086.000      -85497.9475
   12088.000      -85346.0661
   12090.000      -85363.9069
   12092.000      -85456.0566
   12094.000      -85037.9901
   12096.000      -85492.9631
   12098.000      -85486.7890
   12100.000      -85407.2509
   12102.000      -85416.3633
   12104.000      -85265.8278
   12106.000      -85203.7505
   12108.000      -85333.5697
   12110.000      -85408.4217
   12112.000      -85491.9168
   12114.000      -85476.3429
   12116.000      -85468.2297
   12118.000      -85330.7140
   12120.000      -85155.2119
   12122.000      -85436.3844
   12124.000      -85594.3801
   12126.000      -85385.1570
   12128.000      -85335.9149
   12130.000      -85514.1720
   12132.000      -85273.5771
   12134.000      -85384.9326
   12136.000      -85510.8956
   12138.000      -85699.2853
   12140.000      -85467.5181
   12142.000      -85514.5209
   12144.000      -85147.6745
   12146.000      -85267.9262
   12148.000      -85486.9183
   12150.000      -85441.1010
   12152.000      -85413.3704
   12154.000      -85589.2016
   12156.000      -85443.6761
   12158.000      -85164.8748
   12160.000      -85343.7480
   12162.000      -85349.2475
   12164.000      -85131.2705
   12166.000      -85233.3047
   12168.000      -85357.5130
   12170.000      -85379.3437
   12172.000      -85315.0615
   12174.000      -85660.9809
   12176.000      -85474.0563
   12178.000      -85570.0694
   12180.000      -85261.0419
   12182.000      -85373.6021
   12184.000      -85175.7051
   12186.000      -85618.1775
   12188.000      -85396.2958
   12190.000      -85386.7778
   12192.000      -85191.2930
   12194.000      -85374.6793
   12196.000      -85308.4916
   12198.000      -85460.2382
   12200.000      -85357.9205
   12202.000      -85339.5078
   12204.000      -85348.1140
   12206.000      -85371.8268
   12208.000      -85193.4591
   12210.000      -85669.6876
   12212.000      -85288.2284
   12214.000      -85408.9820
   12216.000      -85743.2655
   12218.000      -85738.2151
   12220.000      -85436.8220
   12222.000      -85086.6650
   12224.000      -85447.1971
   12226.000      -85917.3228
   12228.000      -85394.7565
   12230.000      -85471.0009
   12232.000      -85186.8033
   12234.000      -85562.7700
   12236.000      -85244.5738
   12238.000      -85411.9814
   12240.000      -85534.4290
   12242.000      -85519.6855
   12244.000      -85375.1326
   12246.000      -85278.3000
   12248.000      -85187.7819
   12250.000      -85442.8971
   12252.000      -85613.9708
   12254.000      -85728.3982
   12256.000      -85673.6631
   12258.000      -85664.9341
   12260.000      -85253.0102
   12262.000      -85372.8035
   12264.000      -85229.2673
   12266.000      -85470.7873
   12268.000      -85546.0984
   12270.000      -85580.3321
   12272.000      -85481.2929
   12274.000      -85499.8615
   12276.000      -85325.8195
   12278.000      -85473.6450
   12280.000      -85529.7530
   12282.000      -85457.8861
   12284.000      -85773.3354
   12286.000      -85248.4809
   12288.000      -85544.9067
   12290.000      -85488.3892
   12292.000      -85545.8591
   12294.000      -85406.1914
   12296.000      -85603.1568
   12298.000      -85513.5733
   12300.000      -85384.5906
   12302.000      -85239.4613
   12304.000      -85247.7188
   12306.000      -85127.7209
   12308.000      -85377.9842
   12310.000      -85326.8470
   12312.000      -85126.8665
   12314.000      -85373.1164
   12316.000      -85528.3386
   12318.000      -85563.8288
   12320.000      -85255.9826
   12322.000      -85512.5448
   12324.000      -85460.0583
   12326.000      -85412.5487
   12328.000      -85367.3533
   12330.000      -85329.0181
   12332.000      -85477.8096
   12334.000      -85668.1711
   12336.000      -85765.2372
   12338.000      -85334.8246
   12340.000      -85612.7198
   12342.000      -85397.2700
   12344.000      -85426.9832
   12346.000      -85529.4666
   12348.000      -85432.0656
   12350.000      -85492.9473
   12352.000      -85653.4884
   12354.000      -85428.8432
   12356.000      -85315.6460
   12358.000      -85182.3949
   12360.000      -85279.8717
   12362.000      -85356.3611
   12364.000      -85506.0673
   12366.000      -85726.6327
   12368.000      -85638.5779
   12370.000      -85277.8219
   12372.000      -85273.3290
   12374.000      -85506.4734
   12376.000      -85545.8373
   12378.000      -85146.5304
   12380.000      -85621.3965
   12382.000      -85568.7925
   12384.000      -85087.6888
   12386.000      -85458.7142
   12388.000      -85313.5706
   12390.000      -85565.9668
   12392.000      -85521.5551
   12394.000      -85591.9751
   12396.000      -85765.1951
   12398.000      -85643.5556
   12400.000      -85545.8193
   12402.000      -85549.6954
   12404.000      -85490.0983
   12406.000      -85461.1636
   12408.000      -85369.2360
   12410.000      -85655.3192
   12412.000      -85750.2865
   12414.000      -85577.1416
   12416.000      -85307.5634
   12418.000      -85539.8089
   12420.000      -85225.1654
   12422.000      -85490.2131
   12424.000      -85371.2705
   12426.000      -85614.8073
   12428.000      -85094.9224
   12430.000      -85315.4511
   12432.000      -85312.3295
   12434.000      -85471.7028
   12436.000      -85540.6719
   12438.000      -85395.9811
   12440.000      -85761.7662
   12442.000      -85543.5526
   12444.000      -85309.6146
   12446.000      -85537.2801
   12448.000      -85432.5364
   12450.000      -85236.1974
   12452.000      -85359.7619
   12454.000      -85493.6991
   12456.000      -85389.5232
   12458.000      -85403.9575
   12460.000      -85377.1131
   12462.000      -85568.7352
   12464.000      -85275.9483
   12466.000      -85539.9243
   12468.000      -85673.5613
   12470.000      -84952.0579
   12472.000      -85215.6812
   12474.000      -85260.1946
   12476.000      -85673.0856
   12478.000      -85539.6315
   12480.000      -85547.3300
   12482.000      -85501.1379
   12484.000      -85550.3017
   12486.000      -85431.4046
   12488.000      -85588.5365
   12490.000      -85551.9115
   12492.000      -85507.1765
   12494.000      -85211.4916
   12496.000      -85273.7665
   12498.000      -85423.1837
   12500.000      -85341.6358
   12502.000      -85470.0974
   12504.000      -85224.0226
   12506.000      -85207.2279
   12508.000      -85551.1549
   12510.000      -85494.2885
   12512.000      -85399.4691
   12514.000      -85540.7168
   12516.000      -85723.1635
   12518.000      -85377.6693
   12520.000      -85540.2321
   12522.000      -85383.7374
   12524.000      -85628.8768
   12526.000      -85214.3092
   12528.000      -85558.8699
   12530.000      -85416.7663
   12532.000      -85191.9340
   12534.000      -85398.2893
   12536.000      -85297.2292
   12538.000      -85463.5189
   12540.000      -85352.7228
   12542.000      -85599.6021
   12544.000      -85380.9658
   12546.000      -85407.5648
   12548.000      -85509.8851
   12550.000      -85462.6209
   12552.000      -85497.1788
   12554.000      -85350.7921
   12556.000      -85288.2813
   12558.000      -85449.8623
   12560.000      -85505.5563
   12562.000      -85462.6552
   12564.000      -85386.3246
   12566.000      -85430.5628
   12568.000      -85341.9956
   12570.000      -85345.0458
   12572.000      -85326.6555
   12574.000      -85579.0316
   12576.000      -85594.7250
   12578.000      -85373.6665
   12580.000      -85210.0998
   12582.000      -85416.2580
   12584.000      -84931.1689
   12586.000      -85193.0147
   12588.000      -85401.6727
   12590.000      -85517.6594
   12592.000      -85352.6835
   12594.000      -85566.5974
   12596.000      -85235.7316
   12598.000      -85642.3138
   12600.000      -85262.5589
   12602.000      -85447.9195
   12604.000      -85523.1698
   12606.000      -85380.3435
   12608.000      -85421.9713
   12610.000      -85622.6487
   12612.000      -85680.3820
   12614.000      -85359.0614
   12616.000      -85567.3661
   12618.000      -85417.6273
   12620.000      -85480.8881
   12622.000      -85461.1237
   12624.000      -85398.5695
   12626.000      -85525.4176
   12628.000      -85138.1942
   12630.000      -85482.6757
   12632.000      -85203.9373
   12634.000      -85261.8867
   12636.000      -85697.0432
   12638.000      -85446.3816
   12640.000      -85541.3904
   12642.000      -85396.5101
   12644.000      -85667.2448
   12646.000      -85650.0648
   12648.000      -85343.9652
   12650.000      -85613.0595
   12652.000      -85134.6172
   12654.000      -85442.6976
   12656.000      -85447.1012
   12658.000      -85676.1435
   12660.000      -85446.7527
   12662.000      -85652.0654
   12664.000      -85348.3413
   12666.000      -85410.9928
   12668.000      -85372.5952
   12670.000      -85257.1035
   12672.000      -85468.2207
   12674.000      -85564.8233
   12676.000      -85502.5208
   12678.000      -85382.8662
   12680.000      -85437.6351
   12682.000      -85553.0427
   12684.000      -85460.8671
   12686.000      -85511.4399
   12688.000      -85211.1524
   12690.000      -85313.9006
   12692.000      -85364.9314
   12694.000      -85393.5925
   12696.000      -85098.1892
   12698.000      -85321.7160
   12700.000      -85617.6174
   12702.000      -85319.2340
   12704.000      -85417.6060
   12706.000      -85337.3375
   12708.000      -85564.4354
   12710.000      -85498.9187
   12712.000      -85470.1795
   12714.000      -85575.2241
   12716.000      -85410.7383
   12718.000      -85375.7430
   12720.000      -85305.5594
   12722.000      -85357.6191
   12724.000      -85172.2952
   12726.000      -85532.0005
   12728.000      -85492.4165
   12730.000      -85314.3333
   12732.000      -85511.7249
   12734.000      -85621.5453
   12736.000      -85662.8242
   12738.000      -85460.2564
   12740.000      -85502.3243
   12742.000      -85437.9630
   12744.000      -85496.0805
   12746.000      -85611.3993
   12748.000      -85181.9165
   12750.000      -85537.5523
   12752.000      -85241.2129
   12754.000      -85553.8716
   12756.000      -85591.2236
   12758.000      -85621.9244
   12760.000      -85341.5631
   12762.000      -85373.7105
   12764.000      -85410.8043
   12766.000      -85222.8307
   12768.000      -85260.1335
   12770.000      -85263.5509
   12772.000      -85360.0928
   12774.000      -85368.3208
   12776.000      -85452.7948
   12778.000      -85381.6719
   12780.000      -85525.7968
   12782.000      -85665.4162
   12784.000      -85526.6787
   12786.000      -85445.3010
   12788.000      -85589.2982
   12790.000      -85379.4793
   12792.000      -85638.4766
   12794.000      -85391.3700
   12796.000      -85499.0057
   12798.000      -85361.7331
   12800.000      -85234.9622
   12802.000      -85502.0875
   12804.000      -85485.4806
   12806.000      -85654.0828
   12808.000      -85486.7828
   12810.000      -85577.0969
   12812.000      -85460.4781
   12814.000      -85559.4322
   12816.000      -85516.7652
   12818.000      -85360.8753
   12820.000      -85341.4896
   12822.000      -85326.6633
   12824.000      -85401.1589
   12826.000      -85407.7867
   12828.000      -85347.9870
   12830.000      -85340.0280
   12832.000      -85231.5131
   12834.000      -85388.5421
   12836.000      -85501.4205
   12838.000      -85421.6860
   12840.000      -85444.9743
   12842.000      -85475.6931
   12844.000      -85513.5918
   12846.000      -85530.9465
   12848.000      -85367.1033
   12850.000      -85446.6557
   12852.000      -85352.7395
   12854.000      -85419.8281
   12856.000      -85203.7196
   12858.000      -85391.3780
   12860.000      -85359.6826
   12862.000      -85333.0812
   12864.000      -85343.9582
   12866.000      -85383.0767
   12868.000      -85487.7391
   12870.000      -85482.3182
   12872.000      -85589.0321
   12874.000      -85403.7300
   12876.000      -85567.7674
   12878.000      -85513.6359
   12880.000      -85252.4880
   12882.000      -85390.5577
   12884.000      -85545.0117
   12886.000      -85177.2158
   12888.000      -85574.5320
   12890.000      -85222.1731
   12892.000      -85418.3676
   12894.000      -85426.8919
   12896.000      -85483.4847
   12898.000      -85368.0866
   12900.000      -85446.7102
   12902.000      -85383.0789
   12904.000      -85656.9579
   12906.000      -85556.4831
   12908.000      -85447.0824
   12910.000      -85466.1641
   12912.000      -85346.4177
   12914.000      -85537.9657
   12916.000      -85101.0559
   12918.000      -85184.3163
   12920.000      -85345.2313
   12922.000      -85281.1944
   12924.000      -85677.8201
   12926.000      -85511.2152
   12928.000      -85524.8937
   12930.000      -85340.9421
   12932.000      -85515.4636
   12934.000      -85567.5056
   12936.000      -85041.8817
   12938.000      -85127.5470
   12940.000      -85172.0044
   12942.000      -85202.3465
   12944.000      -85416.1161
   12946.000      -85380.2854
   12948.000      -85421.1479
   12950.000      -85250.3502
   12952.000      -85428.7574
   12954.000      -85071.4134
   12956.000      -85332.6873
   12958.000      -85415.6443
   12960.000      -85286.1325
   12962.000      -85429.8989
   12964.000      -85293.1183
   12966.000      -85511.8382
   12968.000      -85436.1072
   12970.000      -85618.8409
   12972.000      -85367.3279
   12974.000      -85623.0513
   12976.000      -85639.6353
   12978.000      -85181.3322
   12980.000      -85437.3830
   12982.000      -85532.5029
   12984.000      -85592.5410
   12986.000      -85198.9817
   12988.000      -85595.6332
   12990.000      -85566.4044
   12992.000      -85464.0699
   12994.000      -85278.4745
   12996.000      -85721.3828
   12998.000      -85622.7606
   13000.000      -85504.2757
   13002.000      -85740.4351
   13004.000      -85236.0832
   13006.000      -85302.0817
   13008.000      -85606.1428
   13010.000      -85361.4608
   13012.000      -85482.1385
   13014.000      -85805.0313
   13016.000      -85796.7882
   13018.000      -85798.0157
   13020.000      -85489.5823
   13022.000      -85577.3798
   13024.000      -85392.4244
   13026.000      -85696.3259
   13028.000      -85356.2735
   13030.000      -85658.3360
   13032.000      -85473.6772
   13034.000      -85288.1976
   13036.000      -85443.2600
   13038.000      -85524.9430
   13040.000      -85423.6865
   13042.000      -85420.2849
   13044.000      -85386.3478
   13046.000      -85353.9895
   13048.000      -85436.9250
   13050.000      -85469.1489
   13052.000      -85351.3707
   13054.000      -85628.8857
   13056.000      -85539.9044
   13058.000      -85496.9476
   13060.000      -85283.0905
   13062.000      -85420.1869
   13064.000      -85371.4217
   13066.000      -85387.1140
   13068.000      -85586.0969
   13070.000      -85572.3968
   13072.000      -85288.9611
   13074.000      -85453.7454
   13076.000      -85407.1757
   13078.000      -85606.6351
   13080.000      -85493.8360
   13082.000      -85277.9140
   13084.000      -85056.8905
   13086.000      -85299.5865
   13088.000      -85577.1439
   13090.000      -85472.3809
   13092.000      -85509.4739
   13094.000      -85150.9626
   13096.000      -85450.1531
   13098.000      -85159.9229
   13100.000      -85217.5868
   13102.000      -85794.7524
   13104.000      -85514.6829
   13106.000      -85270.7400
   13108.000      -85287.0633
   13110.000      -85478.3691
   13112.000      -85499.7101
   13114.000      -85492.5860
   13116.000      -85456.0673
   13118.000      -85564.9738
   13120.000      -85327.9349
   13122.000      -85401.8139
   13124.000      -85252.3944
   13126.000      -85229.5419
   13128.000      -85190.0259
   13130.000      -85097.0349
   13132.000      -85406.5567
   13134.000      -85599.1232
   13136.000      -85376.3681
   13138.000      -85382.1960
   13140.000      -85626.3972
   13142.000      -85339.8652
   13144.000      -85222.7958
   13146.000      -85339.5757
   13148.000      -85220.0470
   13150.000      -85590.0181
   13152.000      -85418.4210
   13154.000      -85332.6266
   13156.000      -85265.9976
   13158.000      -85353.3212
   13160.000      -85382.8464
   13162.000      -85299.6035
   13164.000      -85472.9902
   13166.000      -85471.1484
   13168.000      -85343.0786
   13170.000      -85450.7602
   13172.000      -85835.6906
   13174.000      -85534.4699
   13176.000      -85515.4130
   13178.000      -85309.8773
   13180.000      -85096.0793
   13182.000      -85169.8663
   13184.000      -85548.0658
   13186.000      -85457.7723
   13188.000      -85463.7753
   13190.000      -85605.9290
   13192.000      -85519.7186
   13194.000      -85459.8723
   13196.000      -85540.1108
   13198.000      -85494.9689
   13200.000      -85512.0490
   13202.000      -85558.0356
   13204.000      -85206.4825
   13206.000      -85454.3417
   13208.000      -85488.3597
   13210.000      -85318.6402
   13212.000      -85596.8171
   13214.000      -85709.8553
   13216.000      -85461.3788
   13218.000      -85745.0556
   13220.000      -85458.1269
   13222.000      -85182.7282
   13224.000      -85484.1873
   13226.000      -85678.6462
   13228.000      -85605.7253
   13230.000      -85561.6994
   13232.000      -85015.7892
   13234.000      -85326.8031
   13236.000      -85481.1592
   13238.000      -85401.8874
   13240.000      -85305.1330
   13242.000      -85357.2608
   13244.000      -85102.7894
   13246.000      -85143.9610
   13248.000      -85453.1125
   13250.000      -85343.9393
   13252.000      -85384.3650
   13254.000      -85374.6296
   13256.000      -85345.4240
   13258.000      -85240.1871
   13260.000      -85535.9789
   13262.000      -85335.6796
   13264.000      -85430.8924
   13266.000      -85428.7809
   13268.000      -85513.3526
   13270.000      -85374.2952
   13272.000      -85459.9271
   13274.000      -85347.5704
   13276.000      -85456.2628
   13278.000      -85446.5937
   13280.000      -85132.4202
   13282.000      -85373.8322
   13284.000      -85594.7893
   13286.000      -85386.8669
   13288.000      -85094.7243
   13290.000      -85518.7443
   13292.000      -85523.5445
   13294.000      -85370.3918
   13296.000      -85478.2925
   13298.000      -85529.6328
   13300.000      -85475.1861
   13302.000      -85420.5338
   13304.000      -85093.4801
   13306.000      -85453.7879
   13308.000      -85481.3125
   13310.000      -85492.9678
   13312.000      -85275.0691
   13314.000      -85477.2764
   13316.000      -85306.3232
   13318.000      -85208.0385
   13320.000      -85250.2254
   13322.000      -85463.1307
   13324.000      -85423.3738
   13326.000      -85179.9736
   13328.000      -85564.0566
   13330.000      -85554.0872
   13332.000      -85322.9290
   13334.000      -85271.7977
   13336.000      -85386.5428
   13338.000      -85610.8894
   13340.000      -85684.7650
   13342.000      -85371.2601
   13344.000      -85306.8793
   13346.000      -85386.2016
   13348.000      -85528.6772
   13350.000      -85636.7617
   13352.000      -85371.6221
   13354.000      -85204.9703
   13356.000      -85447.2814
   13358.000      -85470.9272
   13360.000      -85521.1575
   13362.000      -85305.9279
   13364.000      -85184.2610
   13366.000      -85240.5819
   13368.000      -85629.0597
   13370.000      -85248.8579
   13372.000      -85380.4659
   13374.000      -85559.9467
   13376.000      -85332.5219
   13378.000      -85670.5077
   13380.000      -85530.3638
   13382.000      -85529.7902
   13384.000      -85187.6309
   13386.000      -85573.1747
   13388.000      -85532.1620
   13390.000      -85445.9583
   13392.000      -84937.9844
   13394.000      -85401.8277
   13396.000      -85362.1332
   13398.000      -85400.1633
   13400.000      -85179.5555
   13402.000      -85377.3569
   13404.000      -85331.6651
   13406.000      -85520.1352
   13408.000      -85566.3497
   13410.000      -85338.6203
   13412.000      -85537.5400
   13414.000      -85581.4933
   13416.000      -85310.5289
   13418.000      -85311.0178
   13420.000      -85323.9106
   13422.000      -85125.1831
   13424.000      -85674.2203
   13426.000      -85506.4972
   13428.000      -85442.8079
   13430.000      -85202.5586
   13432.000      -85540.0595
   13434.000      -85539.7574
   13436.000      -85381.7010
   13438.000      -85445.3231
   13440.000      -85443.8309
   13442.000      -85204.9848
   13444.000      -85184.0216
   13446.000      -85436.7820
   13448.000      -85452.3035
   13450.000      -85519.2995
   13452.000      -85450.8745
   13454.000      -85354.3945
   13456.000      -85445.4554
   13458.000      -85493.4689
   13460.000      -85560.0583
   13462.000      -85471.7488
   13464.000      -85494.3870
   13466.000      -85755.9227
   13468.000      -85571.6051
   13470.000      -85446.8595
   13472.000      -85588.9499
   13474.000      -85432.8818
   13476.000      -85638.0740
   13478.000      -85203.1862
   13480.000      -85395.3121
   13482.000      -85317.6834
   13484.000      -85277.3613
   13486.000      -85321.3169
   13488.000      -85170.0400
   13490.000      -85176.4793
   13492.000      -85142.6061
   13494.000      -85370.0187
   13496.000      -85171.1772
   13498.000      -85593.4744
   13500.000      -85442.0245
   13502.000      -85299.3413
   13504.000      -85452.7265
   13506.000      -85378.7725
   13508.000      -85413.2084
   13510.000      -85389.4774
   13512.000      -85448.3084
   13514.000      -85323.4875
   13516.000      -85338.6426
   13518.000      -85226.6761
   13520.000      -85288.7181
   13522.000      -85350.1706
   13524.000      -85422.5396
   13526.000      -85504.9128
   13528.000      -85450.4263
   13530.000      -85232.3912
   13532.000      -85661.5953
   13534.000      -85601.7104
   13536.000      -85488.0994
   13538.000      -85475.4710
   13540.000      -85534.2687
   13542.000      -85419.1740
   13544.000      -85445.7542
   13546.000      -85434.2106
   13548.000      -85311.8981
   13550.000      -85397.7873
   13552.000      -85496.3532
   13554.000      -85536.1156
   13556.000      -85503.8166
   13558.000      -85494.3981
   13560.000      -85229.1080
   13562.000      -85623.7114
   13564.000      -85448.6415
   13566.000      -85559.7350
   13568.000      -85547.0501
   13570.000      -85297.8314
   13572.000      -85319.9593
   13574.000      -85538.2574
   13576.000      -85544.9305
   13578.000      -85523.8347
   13580.000      -85411.8976
   13582.000      -85477.3166
   13584.000      -85323.9202
   13586.000      -85291.6474
   13588.000      -85550.7753
   13590.000      -85615.6224
   13592.000      -85515.0346
   13594.000      -85350.1087
   13596.000      -85378.7993
   13598.000      -85492.5396
   13600.000      -85399.2527
   13602.000      -85362.5627
   13604.000      -85321.5973
   13606.000      -85317.2163
   13608.000      -85339.8971
   13610.000      -85432.7088
   13612.000      -85425.9368
   13614.000      -85167.7265
   13616.000      -85563.3426
   13618.000      -85317.8499
   13620.000      -85129.8606
   13622.000      -85316.4739
   13624.000      -85261.3236
   13626.000      -85351.9484
   13628.000      -85443.9918
   13630.000      -85370.2363
   13632.000      -85533.3946
   13634.000      -85267.7577
   13636.000      -85328.0021
   13638.000      -85171.0281
   13640.000      -85414.8591
   13642.000      -85245.7288
   13644.000      -85335.9602
   13646.000      -85506.6125
   13648.000      -85220.9777
   13650.000      -85251.9724
   13652.000      -85325.1593
   13654.000      -85429.7045
   13656.000      -85492.5116
   13658.000      -85150.2708
   13660.000      -85347.6509
   13662.000      -85446.2713
   13664.000      -85458.8838
   13666.000      -85525.2880
   13668.000      -85638.6940
   13670.000      -85621.9471
   13672.000      -85544.8857
   13674.000      -85423.8359
   13676.000      -85440.2569
   13678.000      -85290.0837
   13680.000      -85576.8961
   13682.000      -85632.7902
   13684.000      -85679.0325
   13686.000      -85603.9272
   13688.000      -85188.5409
   13690.000      -85317.0977
   13692.000      -85650.0981
   13694.000      -85231.6355
   13696.000      -85263.0371
   13698.000      -85260.6643
   13700.000      -85440.9944
   13702.000      -85340.0743
   13704.000      -85109.8928
   13706.000      -85182.4699
   13708.000      -85209.3614
   13710.000      -85548.7825
   13712.000      -85226.9690
   13714.000      -85411.0915
   13716.000      -85411.0414
   13718.000      -85770.5002
   13720.000      -85395.6768
   13722.000      -85767.6397
   13724.000      -85516.9169
   13726.000      -85284.6896
   13728.000      -85282.7809
   13730.000      -85485.7221
   13732.000      -85153.6080
   13734.000      -85497.2367
   13736.000      -85530.4175
   13738.000      -85480.6889
   13740.000      -85481.9727
   13742.000      -85230.5275
   13744.000      -85147.8044
   13746.000      -85526.3482
   13748.000      -85600.8224
   13750.000      -85277.1162
   13752.000      -85462.0412
   13754.000      -85766.6486
   13756.000      -85538.8675
   13758.000      -85718.1155
   13760.000      -85207.0587
   13762.000      -85786.9720
   13764.000      -85595.9454
   13766.000      -85754.3655
   13768.000      -85339.9621
   13770.000      -85549.9102
   13772.000      -85243.0780
   13774.000      -85414.3234
   13776.000      -85459.0214
   13778.000      -85335.6531
   13780.000      -85455.8292
   13782.000      -85506.1557
   13784.000      -85416.8774
   13786.000      -85354.6839
   13788.000      -85433.4439
   13790.000      -85310.3583
   13792.000      -85577.5797
   13794.000      -85383.8722
   13796.000      -85505.2658
   13798.000      -85129.0290
   13800.000      -85395.7422
   13802.000      -85210.2908
   13804.000      -85077.8802
   13806.000      -85321.7770
   13808.000      -85504.3435
   13810.000      -85290.1740
   13812.000      -85505.1009
   13814.000      -85542.3513
   13816.000      -85510.9911
   13818.000      -85290.2248
   13820.000      -85223.8840
   13822.000      -85252.1818
   13824.000      -85393.5582
   13826.000      -85172.9648
   13828.000      -85348.8025
   13830.000      -85300.2158
   13832.000      -85300.9030
   13834.000      -85184.9766
   13836.000      -85252.2942
   13838.000      -85372.0465
   13840.000      -85490.9493
   13842.000      -85293.0385
   13844.000      -85328.5366
   13846.000      -85463.5679
   13848.000      -85368.4472
   13850.000      -85464.1246
   13852.000      -85279.2951
   13854.000      -85404.8460
   13856.000      -85526.4787
   13858.000      -85525.1195
   13860.000      -85369.4445
   13862.000      -85477.3874
   13864.000      -85471.9648
   13866.000      -85299.1400
   13868.000      -85243.5768
   13870.000      -85383.0107
   13872.000      -85574.0930
   13874.000      -85554.5595
   13876.000      -85756.0465
   13878.000      -85746.6062
   13880.000      -85447.9807
   13882.000      -85445.9164
   13884.000      -85361.4986
   13886.000      -85451.5255
   13888.000      -85435.1960
   13890.000      -85481.1180
   13892.000      -85431.2825
   13894.000      -85383.9521
   13896.000      -85172.9560
   13898.000      -85316.0108
   13900.000      -85263.4594
   13902.000      -85317.2714
   13904.000      -85419.8490
   13906.000      -85279.1018
   13908.000      -85298.5139
   13910.000      -85580.3975
   13912.000      -85280.4157
   13914.000      -85534.0811
   13916.000      -85433.1415
   13918.000      -85336.0272
   13920.000      -85698.4040
   13922.000      -85334.3542
   13924.000      -85506.4011
   13926.000      -85448.4864
   13928.000      -85305.8216
   13930.000      -85606.3026
   13932.000      -85175.0696
   13934.000      -85423.1927
   13936.000      -85232.1007
   13938.000      -85438.8676
   13940.000      -85478.2889
   13942.000      -85239.1192
   13944.000      -85519.4037
   13946.000      -85639.3056
   13948.000      -85349.5996
   13950.000      -85378.1742
   13952.000      -85872.1655
   13954.000      -85579.9883
   13956.000      -85474.7249
   13958.000      -85431.6428
   13960.000      -85609.1948
   13962.000      -85457.1644
   13964.000      -85419.8576
   13966.000      -85631.2088
   13968.000      -85230.2373
   13970.000      -85414.2319
   13972.000      -85158.6411
   13974.000      -85439.3238
   13976.000      -85671.4390
   13978.000      -85180.5280
   13980.000      -85309.6053
   13982.000      -85209.1773
   13984.000      -85078.9382
   13986.000      -85243.0248
   13988.000      -85363.7327
   13990.000      -85315.5714
   13992.000      -85343.3621
   13994.000      -85335.1004
   13996.000      -85505.8308
   13998.000      -85432.2534
   14000.000      -85688.7522
   14002.000      -85382.9344
   14004.000      -85473.6855
   14006.000      -85243.6954
   14008.000      -85342.1282
   14010.000      -85263.7316
   14012.000      -85847.4428
   14014.000      -85676.8473
   14016.000      -85648.2437
   14018.000      -85283.1427
   14020.000      -85558.4630
   14022.000      -85441.5863
   14024.000      -85530.4075
   14026.000      -85440.2859
   14028.000      -85261.9992
   14030.000      -85671.5306
   14032.000      -85627.9588
   14034.000      -85491.6788
   14036.000      -85525.3642
   14038.000      -85227.0928
   14040.000      -85496.7427
   14042.000      -85503.3511
   14044.000      -85193.3227
   14046.000      -85437.7490
   14048.000      -85456.8714
   14050.000      -85309.7147
   14052.000      -85287.6372
   14054.000      -85412.2351
   14056.000      -85160.9934
   14058.000      -85235.8247
   14060.000      -85382.7308
   14062.000      -85638.5437
   14064.000      -85438.8730
   14066.000      -85495.1995
   14068.000      -85466.5621
   14070.000      -85278.9415
   14072.000      -85440.2531
   14074.000      -85455.0732
   14076.000      -85605.3835
   14078.000      -85409.1888
   14080.000      -85465.2172
   14082.000      -85543.5111
   14084.000      -85411.8205
   14086.000      -85561.1631
   14088.000      -85542.2166
   14090.000      -85522.6264
   14092.000      -85597.9228
   14094.000      -85462.3414
   14096.000      -85275.9533
   14098.000      -85494.7349
   14100.000      -85538.0610
   14102.000      -85339.1257
   14104.000      -85444.6944
   14106.000      -85407.2722
   14108.000      -85291.6759
   14110.000      -85296.6890
   14112.000      -85402.1304
   14114.000      -85542.7324
   14116.000      -85612.3334
   14118.000      -85265.7908
   14120.000      -85479.7054
   14122.000      -85492.7138
   14124.000      -85185.0825
   14126.000      -85282.2962
   14128.000      -85275.1092
   14130.000      -85380.5313
   14132.000      -85396.0308
   14134.000      -85532.3065
   14136.000      -85569.8873
   14138.000      -85275.6425
   14140.000      -85468.3633
   14142.000      -85476.6865
   14144.000      -85588.2366
   14146.000      -85460.3743
   14148.000      -85733.0089
   14150.000      -85256.7667
   14152.000      -85768.6198
   14154.000      -85472.4372
   14156.000      -85414.7874
   14158.000      -85456.4537
   14160.000      -85371.0291
   14162.000      -85376.1717
   14164.000      -85364.7141
   14166.000      -85585.4629
   14168.000      -85265.5339
   14170.000      -85563.6027
   14172.000      -85489.9918
   14174.000      -85320.6286
   14176.000      -85227.1815
   14178.000      -85390.0346
   14180.000      -85301.4710
   14182.000      -85565.7288
   14184.000      -85344.2262
   14186.000      -85331.2578
   14188.000      -85562.2548
   14190.000      -85454.1304
   14192.000      -85638.9529
   14194.000      -85662.8650
   14196.000      -85685.9859
   14198.000      -85443.8863
   14200.000      -85447.9170
   14202.000      -85387.0965
   14204.000      -85163.7889
   14206.000      -85551.4405
   14208.000      -85382.6541
   14210.000      -85479.8893
   14212.000      -85487.1403
   14214.000      -85481.4422
   14216.000      -85584.3749
   14218.000      -85562.5266
   14220.000      -85477.6968
   14222.000      -85639.3311
   14224.000      -85490.6598
   14226.000      -85521.4941
   14228.000      -85303.1842
   14230.000      -85701.5128
   14232.000      -85468.8930
   14234.000      -85562.2589
   14236.000      -85499.7101
   14238.000      -85409.9666
   14240.000      -85661.6510
   14242.000      -85616.7993
   14244.000      -85343.6311
   14246.000      -85209.4683
   14248.000      -85462.1054
   14250.000      -85280.3552
   14252.000      -85386.5542
   14254.000      -85578.0250
   14256.000      -85336.2066
   14258.000      -85231.1060
   14260.000      -85497.1375
   14262.000      -85479.4370
   14264.000      -85599.2412
   14266.000      -85480.5982
   14268.000      -85657.9493
   14270.000      -85516.7580
   14272.000      -85372.4555
   14274.000      -85409.6253
   14276.000      -85464.4277
   14278.000      -85228.9164
   14280.000      -85479.7949
   14282.000      -85196.9620
   14284.000      -85390.8120
   14286.000      -85406.7014
   14288.000      -85359.1843
   14290.000      -85327.9092
   14292.000      -85502.0627
   14294.000      -85555.9873
   14296.000      -85595.4530
   14298.000      -85206.1749
   14300.000      -85442.1718
   14302.000      -85216.3919
   14304.000      -85377.7622
   14306.000      -85505.8310
   14308.000      -85319.9719
   14310.000      -85406.8004
   14312.000      -85248.5417
   14314.000      -85430.5448
   14316.000      -85429.0506
   14318.000      -85370.8013
   14320.000      -85663.5344
   14322.000      -85554.0320
   14324.000      -85494.2754
   14326.000      -85562.0942
   14328.000      -85331.3233
   14330.000      -85316.7138
   14332.000      -85437.5087
   14334.000      -85634.3968
   14336.000      -85374.3511
   14338.000      -85373.4774
   14340.000      -85256.6207
   14342.000      -85358.9070
   14344.000      -85466.4611
   14346.000      -85350.4836
   14348.000      -85333.0654
   14350.000      -85369.4185
   14352.000      -85481.7185
   14354.000      -85372.2306
   14356.000      -85656.8151
   14358.000      -85218.4886
   14360.000      -85399.8634
   14362.000      -85441.3348
   14364.000      -85270.2662
   14366.000      -85423.0520
   14368.000      -85571.4473
   14370.000      -85571.2283
   14372.000      -85347.1277
   14374.000      -85402.5946
   14376.000      -85417.2229
   14378.000      -85384.2090
   14380.000      -85525.4690
   14382.000      -85332.9491
   14384.000      -85468.8132
   14386.000      -85423.4231
   14388.000      -85396.9086
   14390.000      -85501.3313
   14392.000      -85408.0131
   14394.000      -85322.8676
   14396.000      -85231.8994
   14398.000      -85261.1085
   14400.000      -85531.4914
   14402.000      -85173.2678
   14404.000      -85255.6132
   14406.000      -85245.2269
   14408.000      -85226.1317
   14410.000      -85178.1873
   14412.000      -85268.3558
   14414.000      -85620.6810
   14416.000      -85259.3016
   14418.000      -85447.6578
   14420.000      -85232.2692
   14422.000      -85334.6909
   14424.000      -85334.4799
   14426.000      -85487.8405
   14428.000      -85610.7266
   14430.000      -85441.5746
   14432.000      -85629.6140
   14434.000      -85562.1521
   14436.000      -85191.9653
   14438.000      -85458.5542
   14440.000      -85494.9193
   14442.000      -85421.7022
   14444.000      -85356.5557
   14446.000      -85175.4619
   14448.000      -85162.9416
   14450.000      -85311.4335
   14452.000      -85265.6362
   14454.000      -85012.9230
   14456.000      -85324.1960
   14458.000      -85448.6395
   14460.000      -85515.3142
   14462.000      -85444.5400
   14464.000      -85135.3453
   14466.000      -85393.5128
   14468.000      -85593.1202
   14470.000      -85340.9529
   14472.000      -85320.1344
   14474.000      -85465.6868
   14476.000      -85391.6289
   14478.000      -85118.1728
   14480.000      -85128.0008
   14482.000      -85201.7528
   14484.000      -85325.3518
   14486.000      -85089.4228
   14488.000      -85348.9349
   14490.000      -85230.0828
   14492.000      -85300.5664
   14494.000      -85546.2189
   14496.000      -85410.2822
   14498.000      -85520.1970
   14500.000      -85491.7963
   14502.000      -85259.2344
   14504.000      -85233.7054
   14506.000      -85319.0968
   14508.000      -85456.5099
   14510.000      -85448.5032
   14512.000      -85273.7261
   14514.000      -85349.9675
   14516.000      -85676.4774
   14518.000      -85559.9525
   14520.000      -85403.6365
   14522.000      -85646.4618
   14524.000      -85229.4579
   14526.000      -85333.4459
   14528.000      -85540.1011
   14530.000      -85245.8116
   14532.000      -85293.5572
   14534.000      -85183.2248
   14536.000      -85416.8364
   14538.000      -85370.2244
   14540.000      -85586.6994
   14542.000      -85427.8011
   14544.000      -85315.5651
   14546.000      -85489.3452
   14548.000      -85318.8808
   14550.000      -85596.9638
   14552.000      -85255.8002
   14554.000      -85316.7582
   14556.000      -85252.9144
   14558.000      -85487.7308
   14560.000      -85429.4307
   14562.000      -85391.2201
   14564.000      -85279.0544
   14566.000      -85574.9227
   14568.000      -85487.4557
   14570.000      -85385.6356
   14572.000      -85508.3340
   14574.000      -85665.8961
   14576.000      -85483.9526
   14578.000      -85579.8366
   14580.000      -85137.6471
   14582.000      -85195.7010
   14584.000      -85253.7419
   14586.000      -85499.2409
   14588.000      -85225.0290
   14590.000      -85498.4651
   14592.000      -85428.1308
   14594.000      -85502.5036
   14596.000      -85318.2374
   14598.000      -85378.1031
   14600.000      -85611.7407
   14602.000      -85631.9774
   14604.000      -85499.4450
   14606.000      -85467.8966
   14608.000      -85431.6297
   14610.000      -85307.5554
   14612.000      -85351.1191
   14614.000      -85501.0198
   14616.000      -85458.0636
   14618.000      -85585.7450
   14620.000      -85330.5239
   14622.000      -85353.2497
   14624.000      -85427.8216
   14626.000      -85254.9970
   14628.000      -85385.8834
   14630.000      -85615.1609
   14632.000      -85279.7367
   14634.000      -85625.8057
   14636.000      -85522.3715
   14638.000      -85578.5103
   14640.000      -85442.9343
   14642.000      -85190.0456
   14644.000      -85096.0177
   14646.000      -85467.2970
   14648.000      -85387.0066
   14650.000      -85328.5752
   14652.000      -85560.7497
   14654.000      -85441.5622
   14656.000      -85407.7684
   14658.000      -85279.4380
   14660.000      -85159.5740
   14662.000      -85439.6028
   14664.000      -85252.2067
   14666.000      -85521.6659
   14668.000      -85261.7327
   14670.000      -85248.8531
   14672.000      -85335.7933
   14674.000      -85667.1025
   14676.000      -85568.8330
   14678.000      -85583.5350
   14680.000      -85528.2271
   14682.000      -85667.2050
   14684.000      -85611.6998
   14686.000      -85448.6489
   14688.000      -85431.7767
   14690.000      -85720.7276
   14692.000      -85601.7702
   14694.000      -85239.3841
   14696.000      -85511.4940
   14698.000      -85522.1744
   14700.000      -85349.1069
   14702.000      -85430.1553
   14704.000      -85159.2130
   14706.000      -85258.0418
   14708.000      -85470.0753
   14710.000      -85551.0188
   14712.000      -85438.3494
   14714.000      -85178.2691
   14716.000      -85272.2232
   14718.000      -85280.2951
   14720.000      -85535.1143
   14722.000      -85388.4619
   14724.000      -85392.1572
   14726.000      -85568.0466
   14728.000      -85507.0100
   14730.000      -85462.7852
   14732.000      -85431.6291
   14734.000      -85714.4732
   14736.000      -85362.7272
   14738.000      -85389.2312
   14740.000      -85366.1043
   14742.000      -85498.2098
   14744.000      -85435.8704
   14746.000      -85506.0353
   14748.000      -85412.7458
   14750.000      -85580.0977
   14752.000      -85577.7769
   14754.000      -85294.7820
   14756.000      -85660.9528
   14758.000      -85533.2645
   14760.000      -85630.4596
   14762.000      -85276.4314
   14764.000      -85603.6065
   14766.000      -85599.9338
   14768.000      -85770.0350
   14770.000      -85534.6575
   14772.000      -85516.5086
   14774.000      -85530.2098
   14776.000      -85476.1122
   14778.000      -85539.9058
   14780.000      -85476.5824
   14782.000      -85357.7921
   14784.000      -85206.0397
   14786.000      -85297.4565
   14788.000      -85445.8699
   14790.000      -85475.4571
   14792.000      -85334.7393
   14794.000      -85540.8773
   14796.000      -85426.6513
   14798.000      -85253.0959
   14800.000      -85189.9374
   14802.000      -85459.1389
   14804.000      -85135.1597
   14806.000      -85254.2056
   14808.000      -85459.1155
   14810.000      -85354.6430
   14812.000      -85570.8026
   14814.000      -85400.6947
   14816.000      -85198.8175
   14818.000      -85160.7237
   14820.000      -85204.2728
   14822.000      -85325.5039
   14824.000      -85264.6812
   14826.000      -85259.2569
   14828.000      -85293.9044
   14830.000      -85313.3189
   14832.000      -85397.4654
   14834.000      -85756.8227
   14836.000      -85354.0560
   14838.000      -85396.5498
   14840.000      -85230.3621
   14842.000      -85235.4908
   14844.000      -85546.8765
   14846.000      -85313.7685
   14848.000      -85341.2408
   14850.000      -85380.8504
   14852.000      -85313.4789
   14854.000      -85474.7648
   14856.000      -85341.9738
   14858.000      -85399.3837
   14860.000      -85423.1203
   14862.000      -85626.6056
   14864.000      -85418.4689
   14866.000      -85336.4677
   14868.000      -85434.5118
   14870.000      -85561.6005
   14872.000      -85442.5191
   14874.000      -85088.5954
   14876.000      -85236.9996
   14878.000      -85239.1917
   14880.000      -85185.1125
   14882.000      -85491.3345
   14884.000      -85669.0453
   14886.000      -85418.5075
   14888.000      -85563.8789
   14890.000      -85352.1444
   14892.000      -85245.9284
   14894.000      -85387.7821
   14896.000      -85493.1794
   14898.000      -85517.2068
   14900.000      -85160.6597
   14902.000      -85400.0883
   14904.000      -85330.2844
   14906.000      -85539.9085
   14908.000      -85546.1702
   14910.000      -85481.7447
   14912.000      -85579.8765
   14914.000      -85531.2627
   14916.000      -85477.7286
   14918.000      -85593.0764
   14920.000      -85482.2921
   14922.000      -85501.4794
   14924.000      -85330.1969
   14926.000      -85213.2827
   14928.000      -85245.2470
   14930.000      -85498.8401
   14932.000      -85251.0834
   14934.000      -85457.6649
   14936.000      -85504.8449
   14938.000      -85574.4618
   14940.000      -85263.3602
   14942.000      -85510.5051
   14944.000      -85232.2662
   14946.000      -85436.4573
   14948.000      -85714.3085
   14950.000      -85539.5364
   14952.000      -85505.2433
   14954.000      -85588.9557
   14956.000      -85359.6346
   14958.000      -85375.9958
   14960.000      -85330.2814
   14962.000      -85527.9087
   14964.000      -85330.6674
   14966.000      -85453.1224
   14968.000      -85504.2122
   14970.000      -85563.3453
   14972.000      -85549.0496
   14974.000      -85367.9291
   14976.000      -85468.4984
   14978.000      -85489.8254
   14980.000      -85811.0946
   14982.000      -85431.0326
   14984.000      -85564.3497
   14986.000      -85304.1748
   14988.000      -85329.7276
   14990.000      -85152.8830
   14992.000      -85415.5846
   14994.000      -85425.3671
   14996.000      -85427.7796
   14998.000      -85371.6697
   15000.000      -85378.3853
   15002.000      -85361.5549
   15004.000      -85368.4326
   15006.000      -85514.2968
   15008.000      -85433.8239
   15010.000      -85469.6250
   15012.000      -85476.2267
   15014.000      -85413.5410
   15016.000      -85519.8270
   15018.000      -85386.4381
   15020.000      -85348.7884
   15022.000      -85460.4738
   15024.000      -85303.0740
   15026.000      -85490.4291
   15028.000      -85346.7742
   15030.000      -85441.8710
   15032.000      -85551.7269
   15034.000      -85345.6814
   15036.000      -85535.0620
   15038.000      -85604.8399
   15040.000      -85359.8329
   15042.000      -85406.3498
   15044.000      -85374.7031
   15046.000      -85438.0110
   15048.000      -85345.3627
   15050.000      -85598.3247
   15052.000      -85292.3625
   15054.000      -85159.1118
   15056.000      -85578.9061
   15058.000      -85361.5522
   15060.000      -85179.4622
   15062.000      -85485.9288
   15064.000      -85597.5162
   15066.000      -85348.5019
   15068.000      -84989.9336
   15070.000      -85433.4617
   15072.000      -85070.5480
   15074.000      -85254.6544
   15076.000      -85443.3024
   15078.000      -85437.4876
   15080.000      -85574.8727
   15082.000      -85589.7993
   15084.000      -85587.4935
   15086.000      -85232.7604
   15088.000      -85281.6912
   15090.000      -85552.2248
   15092.000      -85506.9645
   15094.000      -85476.5378
   15096.000      -85604.5929
   15098.000      -85646.3744
   15100.000      -85388.8719
   15102.000      -85174.0022
   15104.000      -85508.1591
   15106.000      -85342.4057
   15108.000      -85365.1900
   15110.000      -85432.7746
   15112.000      -85187.4981
   15114.000      -85664.6767
   15116.000      -85390.6997
   15118.000      -85492.9116
   15120.000      -85281.1976
   15122.000      -85133.2746
   15124.000      -85275.8719
   15126.000      -85429.8841
   15128.000      -85539.2187
   15130.000      -85463.0639
   15132.000      -85230.7673
   15134.000      -85298.2355
   15136.000      -85377.6391
   15138.000      -85463.2003
   15140.000      -85334.3295
   15142.000      -85282.9089
   15144.000      -85378.2918
   15146.000      -85234.3612
   15148.000      -85171.4072
   15150.000      -85304.4658
   15152.000      -85503.2441
   15154.000      -85169.4616
   15156.000      -85229.0050
   15158.000      -85355.0653
   15160.000      -85236.8277
   15162.000      -85253.2038
   15164.000      -85493.0978
   15166.000      -85519.5941
   15168.000      -85441.6621
   15170.000      -85645.0807
   15172.000      -85233.0848
   15174.000      -85592.7671
   15176.000      -85294.5403
   15178.000      -85520.6636
   15180.000      -85538.6112
   15182.000      -85367.3394
   15184.000      -85318.0489
   15186.000      -85198.9983
   15188.000      -85396.1361
   15190.000      -85364.9297
   15192.000      -85407.0553
   15194.000      -85542.9625
   15196.000      -85341.5809
   15198.000      -85354.5969
   15200.000      -85247.9604
   15202.000      -85339.7591
   15204.000      -85401.0261
   15206.000      -85620.8651
   15208.000      -85355.6459
   15210.000      -85424.8946
   15212.000      -85529.7112
   15214.000      -85448.8273
   15216.000      -85494.8054
   15218.000      -85446.7007
   15220.000      -85410.1668
   15222.000      -85458.2802
   15224.000      -85360.8815
   15226.000      -85694.2629
   15228.000      -85492.1570
   15230.000      -85117.6763
   15232.000      -85409.7830
   15234.000      -85405.1594
   15236.000      -85358.7291
   15238.000      -85575.3512
   15240.000      -85276.3017
   15242.000      -85418.7565
   15244.000      -85274.3722
   15246.000      -85404.2836
   15248.000      -85609.3084
   15250.000      -85431.5051
   15252.000      -85030.7082
   15254.000      -85388.6997
   15256.000      -85411.7775
   15258.000      -85347.1382
   15260.000      -85285.8850
   15262.000      -85421.1689
   15264.000      -85371.7250
   15266.000      -85436.1227
   15268.000      -85151.1469
   15270.000      -85641.4897
   15272.000      -85455.7051
   15274.000      -85681.8954
   15276.000      -85694.6710
   15278.000      -85384.4877
   15280.000      -85275.4213
   15282.000      -85383.2080
   15284.000      -85498.4795
   15286.000      -85736.2356
   15288.000      -85560.9447
   15290.000      -85254.3492
   15292.000      -85532.3683
   15294.000      -85567.4632
   15296.000      -85633.1002
   15298.000      -85473.6160
   15300.000      -85421.3344
   15302.000      -85548.2282
   15304.000      -85283.0567
   15306.000      -85316.7854
   15308.000      -85319.2835
   15310.000      -85683.9888
   15312.000      -85317.7627
   15314.000      -85473.0484
   15316.000      -85401.1320
   15318.000      -85536.7748
   15320.000      -85529.1160
   15322.000      -85298.3577
   15324.000      -85696.1056
   15326.000      -85795.2019
   15328.000      -85732.4076
   15330.000      -85682.6455
   15332.000      -85500.0452
   15334.000      -85241.1503
   15336.000      -85294.6364
   15338.000      -85609.8139
   15340.000      -85787.7116
   15342.000      -85369.9494
   15344.000      -85557.2225
   15346.000      -85589.3226
   15348.000      -85600.1900
   15350.000      -85623.1973
   15352.000      -85252.5718
   15354.000      -85246.7197
   15356.000      -85457.2106
   15358.000      -85431.6533
   15360.000      -85430.3622
   15362.000      -85723.2180
   15364.000      -85630.6312
   15366.000      -85476.3691
   15368.000      -85287.5594
   15370.000      -85565.9998
   15372.000      -85444.9685
   15374.000      -85285.0464
   15376.000      -85281.7799
   15378.000      -85415.3984
   15380.000      -85432.7856
   15382.000      -85207.0511
   15384.000      -85164.7434
   15386.000      -85215.5295
   15388.000      -85250.6122
   15390.000      -85341.3969
   15392.000      -85491.7081
   15394.000      -85153.9714
   15396.000      -85244.5471
   15398.000      -85672.2619
   15400.000      -85270.8970
   15402.000      -85252.5655
   15404.000      -85350.0496
   15406.000      -85578.4864
   15408.000      -85209.4153
   15410.000      -85566.3006
   15412.000      -85545.9492
   15414.000      -85756.7858
   15416.000      -85565.1589
   15418.000      -85472.2302
   15420.000      -85417.1738
   15422.000      -85489.4618
   15424.000      -85449.3712
   15426.000      -85581.4475
   15428.000      -85509.4929
   15430.000      -85289.1213
   15432.000      -85638.8887
   15434.000      -85536.6981
   15436.000      -85390.3399
   15438.000      -85676.4364
   15440.000      -85287.9136
   15442.000      -85316.3676
   15444.000      -85265.8537
   15446.000      -85609.3265
   15448.000      -85570.4930
   15450.000      -85379.7501
   15452.000      -85422.4396
   15454.000      -85332.1914
   15456.000      -85335.2502
   15458.000      -85152.3379
   15460.000      -85362.6348
   15462.000      -85278.3257
   15464.000      -85596.1198
   15466.000      -85607.2435
   15468.000      -85597.6851
   15470.000      -85480.1387
   15472.000      -85674.2241
   15474.000      -85486.4646
   15476.000      -85495.6497
   15478.000      -85239.6826
   15480.000      -85288.0755
   15482.000      -85593.6485
   15484.000      -85349.2969
   15486.000      -85520.1824
   15488.000      -85287.6494
   15490.000      -85207.8739
   15492.000      -85238.0630
   15494.000      -85386.7852
   15496.000      -85644.7938
   15498.000      -85426.5581
   15500.000      -85559.9672
   15502.000      -85365.6082
   15504.000      -85410.2360
   15506.000      -85282.9281
   15508.000      -85519.5599
   15510.000      -85449.1585
   15512.000      -85296.4639
   15514.000      -85362.0644
   15516.000      -85486.0460
   15518.000      -85412.0505
   15520.000      -85523.9950
   15522.000      -85361.8589
   15524.000      -85494.3230
   15526.000      -85503.0502
   15528.000      -85766.6600
   15530.000      -85295.4738
   15532.000      -85373.5776
   15534.000      -85522.4054
   15536.000      -85298.7779
   15538.000      -85314.4223
   15540.000      -85195.0626
   15542.000      -85561.6533
   15544.000      -85153.9128
   15546.000      -85666.4043
   15548.000      -85466.1307
   15550.000      -85526.7790
   15552.000      -85605.9950
   15554.000      -85406.0861
   15556.000      -85608.3810
   15558.000      -85498.1902
   15560.000      -85191.0646
   15562.000      -85367.0954
   15564.000      -85161.8038
   15566.000      -85334.5768
   15568.000      -85456.9708
   15570.000      -85546.6304
   15572.000      -85277.5616
   15574.000      -85182.5848
   15576.000      -85316.7911
   15578.000      -85575.7132
   15580.000      -85388.0398
   15582.000      -85250.5195
   15584.000      -85393.9658
   15586.000      -85379.1083
   15588.000      -85364.9338
   15590.000      -85226.1857
   15592.000      -85417.1094
   15594.000      -85366.3366
   15596.000      -85415.4687
   15598.000      -85326.2605
   15600.000      -85248.1735
   15602.000      -85270.3807
   15604.000      -85424.6449
   15606.000      -85355.6924
   15608.000      -85209.4884
   15610.000      -85394.0170
   15612.000      -85234.2737
   15614.000      -85697.8902
   15616.000      -85234.3368
   15618.000      -85530.2235
   15620.000      -85500.2440
   15622.000      -85443.2793
   15624.000      -85261.6672
   15626.000      -85299.8620
   15628.000      -85411.3578
   15630.000      -85689.7061
   15632.000      -85601.8853
   15634.000      -85459.3885
   15636.000      -85438.3901
   15638.000      -85529.5667
   15640.000      -85696.0318
   15642.000      -85408.3811
   15644.000      -85349.8519
   15646.000      -85573.8582
   15648.000      -85420.4044
   15650.000      -85512.9506
   15652.000      -85256.7698
   15654.000      -85404.7119
   15656.000      -85333.2421
   15658.000      -85501.3032
   15660.000      -85610.0671
   15662.000      -85397.9869
   15664.000      -85460.8484
   15666.000      -85413.7274
   15668.000      -85383.3884
   15670.000      -85657.1488
   15672.000      -85343.2651
   15674.000      -85587.3812
   15676.000      -85422.1703
   15678.000      -85458.9812
   15680.000      -85578.7276
   15682.000      -85702.5328
   15684.000      -85385.0908
   15686.000      -85407.7350
   15688.000      -85459.5020
   15690.000      -85222.9663
   15692.000      -85199.6956
   15694.000      -85241.1749
   15696.000      -85128.3428
   15698.000      -85024.6843
   15700.000      -85334.1509
   15702.000      -85329.5260
   15704.000      -85510.6423
   15706.000      -85460.0436
   15708.000      -85282.5039
   15710.000      -85538.6605
   15712.000      -85345.5551
   15714.000      -85499.4198
   15716.000      -85315.8295
   15718.000      -85613.0665
   15720.000      -85400.6343
   15722.000      -85402.1878
   15724.000      -85228.9745
   15726.000      -85343.4511
   15728.000      -85503.7940
   15730.000      -85460.7246
   15732.000      -85627.6677
   15734.000      -85390.8877
   15736.000      -85328.9321
   15738.000      -85301.1936
   15740.000      -85287.3323
   15742.000      -85600.2443
   15744.000      -85385.7547
   15746.000      -85653.5932
   15748.000      -85439.9285
   15750.000      -85341.8675
   15752.000      -85312.2377
   15754.000      -85193.5517
   15756.000      -85367.1036
   15758.000      -85337.1058
   15760.000      -85295.8059
   15762.000      -85336.9404
   15764.000      -85610.7637
   15766.000      -85422.2036
   15768.000      -85477.1883
   15770.000      -85008.0186
   15772.000      -85021.5316
   15774.000      -85562.2372
   15776.000      -85276.9276
   15778.000      -85713.7726
   15780.000      -85207.1587
   15782.000      -85471.5652
   15784.000      -85342.2018
   15786.000      -85434.0907
   15788.000      -85359.1546
   15790.000      -85382.5746
   15792.000      -85466.9620
   15794.000      -85495.3144
   15796.000      -85132.5639
   15798.000      -85341.5122
   15800.000      -85227.7522
   15802.000      -85457.2859
   15804.000      -85362.9799
   15806.000      -85448.9144
   15808.000      -85468.2095
   15810.000      -85506.3769
   15812.000      -85199.4912
   15814.000      -85500.9105
   15816.000      -85556.4990
   15818.000      -85669.4231
   15820.000      -85271.1285
   15822.000      -85372.1516
   15824.000      -85303.4866
   15826.000      -85351.5106
   15828.000      -85169.2507
   15830.000      -85467.1171
   15832.000      -85590.3015
   15834.000      -85347.1141
   15836.000      -85218.4649
   15838.000      -85301.0125
   15840.000      -85313.6968
   15842.000      -85392.8940
   15844.000      -85448.3355
   15846.000      -85243.7297
   15848.000      -85343.8970
   15850.000      -85404.8717
   15852.000      -85346.8534
   15854.000      -85591.3791
   15856.000      -85553.5540
   15858.000      -85649.0191
   15860.000      -85327.7800
   15862.000      -85646.6182
   15864.000      -85358.5955
   15866.000      -85118.5693
   15868.000      -85725.1748
   15870.000      -85233.3328
   15872.000      -85157.7776
   15874.000      -85197.9741
   15876.000      -85365.6892
   15878.000      -85550.1599
   15880.000      -85464.8653
   15882.000      -85388.0409
   15884.000      -85469.8773
   15886.000      -85463.2785
   15888.000      -85480.5296
   15890.000      -85121.8385
   15892.000      -85506.0472
   15894.000      -85642.2632
   15896.000      -85376.1008
   15898.000      -85577.0634
   15900.000      -85614.7219
   15902.000      -85490.8750
   15904.000      -85367.0425
   15906.000      -85492.7194
   15908.000      -85700.8772
   15910.000      -85731.4654
   15912.000      -85460.4548
   15914.000      -85239.4510
   15916.000      -85733.1048
   15918.000      -85597.1166
   15920.000      -85778.5501
   15922.000      -85494.5121
   15924.000      -85446.7201
   15926.000      -85348.7941
   15928.000      -85276.4593
   15930.000      -85671.3227
   15932.000      -85548.9895
   15934.000      -85355.5169
   15936.000      -85279.2460
   15938.000      -85120.7573
   15940.000      -85431.8347
   15942.000      -85347.5161
   15944.000      -85314.6891
   15946.000      -85307.5554
   15948.000      -85473.7561
   15950.000      -85445.0296
   15952.000      -85427.3544
   15954.000      -85461.0802
   15956.000      -85409.5413
   15958.000      -85406.6886
   15960.000      -85410.1832
   15962.000      -85327.4380
   15964.000      -85555.8056
   15966.000      -85466.1546
   15968.000      -85590.5931
   15970.000      -85386.8479
   15972.000      -85325.2996
   15974.000      -85388.5050
   15976.000      -85566.1891
   15978.000      -85277.1723
   15980.000      -85615.7464
   15982.000      -85418.7323
   15984.000      -85497.6011
   15986.000      -85513.2528
   15988.000      -85350.1769
   15990.000      -85506.4495
   15992.000      -85455.1692
   15994.000      -85436.4382
   15996.000      -85572.2212
   15998.000      -85344.1130
   16000.000      -85393.7550
   16002.000      -85149.7004
   16004.000      -85691.3903
   16006.000      -85393.5976
   16008.000      -85534.3538
   16010.000      -85493.2064
   16012.000      -85446.2570
   16014.000      -85248.3093
   16016.000      -85210.0255
   16018.000      -85333.3602
   16020.000      -85666.9002
   16022.000      -85404.0116
   16024.000      -85314.5886
   16026.000      -85580.2119
   16028.000      -85299.8142
   16030.000      -85536.2212
   16032.000      -85529.1155
   16034.000      -85538.5803
   16036.000      -85265.4244
   16038.000      -85539.1245
   16040.000      -85515.7635
   16042.000      -85519.5111
   16044.000      -85444.7317
   16046.000      -85363.4755
   16048.000      -85553.9208
   16050.000      -85746.9549
   16052.000      -85507.7865
   16054.000      -85695.7115
   16056.000      -85381.7353
   16058.000      -85442.1864
   16060.000      -85432.6125
   16062.000      -85410.0312
   16064.000      -85498.3667
   16066.000      -85381.4780
   16068.000      -85430.7729
   16070.000      -85434.0566
   16072.000      -85488.6032
   16074.000      -85228.2203
   16076.000      -85306.4677
   16078.000      -85242.6029
   16080.000      -85291.8904
   16082.000      -85279.2549
   16084.000      -85164.8748
   16086.000      -85415.1195
   16088.000      -85237.3193
   16090.000      -85340.5703
   16092.000      -85603.6105
   16094.000      -85485.5686
   16096.000      -85693.6884
   16098.000      -85703.4309
   16100.000      -85498.9522
   16102.000      -85434.9351
   16104.000      -85426.2453
   16106.000      -85353.4819
   16108.000      -85262.5470
   16110.000      -85399.1689
   16112.000      -85321.3076
   16114.000      -85471.6972
   16116.000      -85348.9642
   16118.000      -85345.2994
   16120.000      -85309.4691
   16122.000      -85625.8858
   16124.000      -85389.5369
   16126.000      -85350.3697
   16128.000      -85343.9921
   16130.000      -85508.0423
   16132.000      -85276.8183
   16134.000      -85469.6850
   16136.000      -85520.4733
   16138.000      -85376.7127
   16140.000      -85693.0773
   16142.000      -85494.2567
   16144.000      -85221.0209
   16146.000      -85630.1669
   16148.000      -85514.4077
   16150.000      -85483.0393
   16152.000      -85317.7682
   16154.000      -85517.2682
   16156.000      -85367.3921
   16158.000      -85459.2822
   16160.000      -85154.3911
   16162.000      -85258.1817
   16164.000      -85270.1375
   16166.000      -85225.3566
   16168.000      -85489.4996
   16170.000      -85385.4724
   16172.000      -85212.8812
   16174.000      -85491.6846
   16176.000      -85014.3113
   16178.000      -85404.3420
   16180.000      -85357.3166
   16182.000      -85229.4821
   16184.000      -85409.0876
   16186.000      -85514.3958
   16188.000      -85613.8216
   16190.000      -85365.1634
   16192.000      -85485.5920
   16194.000      -85652.5806
   16196.000      -85450.8612
   16198.000      -85646.5618
   16200.000      -85425.7493
   16202.000      -85552.0508
   16204.000      -85523.0004
   16206.000      -85399.4811
   16208.000      -85577.3237
   16210.000      -85810.1513
   16212.000      -85523.9286
   16214.000      -85452.9206
   16216.000      -85712.9603
   16218.000      -85559.9202
   16220.000      -85513.7214
   16222.000      -85516.2927
   16224.000      -85056.0984
   16226.000      -85421.7609
   16228.000      -85529.9630
   16230.000      -85229.3660
   16232.000      -85626.0577
   16234.000      -85414.5123
   16236.000      -85361.6482
   16238.000      -85302.5163
   16240.000      -85398.2610
   16242.000      -85539.1221
   16244.000      -85642.2562
   16246.000      -85502.2689
   16248.000      -85531.8476
   16250.000      -85410.4377
   16252.000      -85169.1134
   16254.000      -85377.5388
   16256.000      -85324.6736
   16258.000      -85490.6509
   16260.000      -85469.4880
   16262.000      -85633.2140
   16264.000      -85482.8018
   16266.000      -85398.6295
   16268.000      -85383.0083
   16270.000      -85599.0119
   16272.000      -85362.4094
   16274.000      -85538.7787
   16276.000      -85639.3935
   16278.000      -85399.1723
   16280.000      -85294.4726
   16282.000      -85381.0680
   16284.000      -85326.5529
   16286.000      -85541.3646
   16288.000      -85482.5188
   16290.000      -85514.0466
   16292.000      -85633.3219
   16294.000      -85326.1010
   16296.000      -85431.6849
   16298.000      -85677.9433
   16300.000      -85492.9477
   16302.000      -85045.0869
   16304.000      -85391.0146
   16306.000      -85508.7470
   16308.000      -85564.9934
   16310.000      -85414.9383
   16312.000      -85724.8717
   16314.000      -85587.0511
   16316.000      -85556.4072
   16318.000      -85397.5236
   16320.000      -85512.2519
   16322.000      -85363.5495
   16324.000      -85677.1999
   16326.000      -85187.8983
   16328.000      -85466.8060
   16330.000      -85518.2792
   16332.000      -85443.7958
   16334.000      -85170.6935
   16336.000      -85399.3439
   16338.000      -85286.6118
   16340.000      -85176.4961
   16342.000      -85228.4472
   16344.000      -85247.0115
   16346.000      -85658.9408
   16348.000      -85576.9150
   16350.000      -85254.3668
   16352.000      -85454.0194
   16354.000      -85214.8539
   16356.000      -85348.6488
   16358.000      -85618.0877
   16360.000      -85332.2961
   16362.000      -85418.9631
   16364.000      -85429.5544
   16366.000      -85509.4974
   16368.000      -85341.4227
   16370.000      -85395.5784
   16372.000      -85230.1781
   16374.000      -85168.8290
   16376.000      -85528.8318
   16378.000      -85236.9268
   16380.000      -85532.3922
   16382.000      -85376.5201
   16384.000      -85417.0819
   16386.000      -85406.6417
   16388.000      -85636.9359
   16390.000      -85452.8864
   16392.000      -85488.6991
   16394.000      -85517.2614
   16396.000      -85619.3754
   16398.000      -85469.9608
   16400.000      -85584.9740
   16402.000      -85615.3644
   16404.000      -85292.3413
   16406.000      -85164.2642
   16408.000      -85248.1911
   16410.000      -85470.1171
   16412.000      -85255.6593
   16414.000      -85109.9146
   16416.000      -85507.8873
   16418.000      -85378.3894
   16420.000      -85273.1406
   16422.000      -85410.8318
   16424.000      -85543.2884
   16426.000      -85304.2230
   16428.000      -85395.1450
   16430.000      -85231.7995
   16432.000      -85433.4760
   16434.000      -85694.4719
   16436.000      -85381.8554
   16438.000      -85415.3396
   16440.000      -85601.3576
   16442.000      -85480.6129
   16444.000      -85293.5039
   16446.000      -85371.3933
   16448.000      -85518.3512
   16450.000      -85555.6580
   16452.000      -85214.3961
   16454.000      -85121.9941
   16456.000      -85474.2164
   16458.000      -85418.3481
   16460.000      -85308.3247
   16462.000      -85636.6472
   16464.000      -85567.6715
   16466.000      -85435.8361
   16468.000      -85460.0709
   16470.000      -85515.8004
   16472.000      -85426.4392
   16474.000      -85195.0949
   16476.000      -85460.3033
   16478.000      -85385.1781
   16480.000      -85146.2818
   16482.000      -85532.1932
   16484.000      -85475.6543
   16486.000      -85717.6754
   16488.000      -85386.4290
   16490.000      -85331.3535
   16492.000      -85402.8906
   16494.000      -85215.3025
   16496.000      -85428.6503
   16498.000      -85541.4164
   16500.000      -85418.7551
   16502.000      -85575.6567
   16504.000      -85185.2445
   16506.000      -85555.3454
   16508.000      -85396.2052
   16510.000      -85587.3315
   16512.000      -85400.4089
   16514.000      -85370.8970
   16516.000      -85607.0496
   16518.000      -85803.8048
   16520.000      -85561.1653
   16522.000      -85307.1155
   16524.000      -85556.2028
   16526.000      -85581.3179
   16528.000      -85292.1810
   16530.000      -85369.3240
   16532.000      -85460.5870
   16534.000      -85660.6119
   16536.000      -85517.6596
   16538.000      -85867.1087
   16540.000      -85464.8766
   16542.000      -85533.6324
   16544.000      -85286.5966
   16546.000      -85370.4673
   16548.000      -85571.7044
   16550.000      -85318.8646
   16552.000      -85479.2486
   16554.000      -85471.7959
   16556.000      -85394.5423
   16558.000      -85372.8177
   16560.000      -85521.6469
   16562.000      -85233.6702
   16564.000      -85130.2419
   16566.000      -85469.6678
   16568.000      -85404.2512
   16570.000      -85120.4530
   16572.000      -85258.5553
   16574.000      -85261.1189
   16576.000      -85480.8360
   16578.000      -85616.5610
   16580.000      -85596.6270
   16582.000      -85717.2142
   16584.000      -85458.6279
   16586.000      -85393.2477
   16588.000      -85491.8644
   16590.000      -85498.1228
   16592.000      -85624.0339
   16594.000      -85787.3876
   16596.000      -85368.8672
   16598.000      -85416.3906
   16600.000      -85440.2034
   16602.000      -85443.6630
   16604.000      -85354.8135
   16606.000      -85572.3757
   16608.000      -85402.1851
   16610.000      -85713.7294
   16612.000      -85390.4077
   16614.000      -85321.5180
   16616.000      -85426.5993
   16618.000      -85597.5076
   16620.000      -85592.5952
   16622.000      -85460.9063
   16624.000      -85499.8848
   16626.000      -85420.0178
   16628.000      -85488.2974
   16630.000      -85542.4446
   16632.000      -85545.8086
   16634.000      -85447.2014
   16636.000      -85402.4922
   16638.000      -85320.1793
   16640.000      -85263.4387
   16642.000      -85245.6653
   16644.000      -85513.5825
   16646.000      -85485.3326
   16648.000      -85395.0857
   16650.000      -85470.6497
   16652.000      -85657.3474
   16654.000      -85425.0241
   16656.000      -85529.0564
   16658.000      -85399.9844
   16660.000      -85398.5646
   16662.000      -85747.9113
   16664.000      -85422.7734
   16666.000      -85449.7236
   16668.000      -85522.0941
   16670.000      -85356.7011
   16672.000      -85471.5167
   16674.000      -85189.1333
   16676.000      -85439.9846
   16678.000      -85423.4413
   16680.000      -85567.9769
   16682.000      -85319.0400
   16684.000      -85197.6735
   16686.000      -85414.3264
   16688.000      -85296.1484
   16690.000      -85350.5485
   16692.000      -85189.8022
   16694.000      -85473.4298
   16696.000      -85243.1913
   16698.000      -85397.3807
   16700.000      -85210.9602
   16702.000      -85272.3868
   16704.000      -85207.4414
   16706.000      -85207.6945
   16708.000      -85230.8560
   16710.000      -85436.1104
   16712.000      -85147.5744
   16714.000      -85213.0566
   16716.000      -85586.9931
   16718.000      -85557.6655
   16720.000      -85525.3174
   16722.000      -85148.3667
   16724.000      -85388.9717
   16726.000      -85561.3888
   16728.000      -85604.8639
   16730.000      -85439.7187
   16732.000      -85437.8983
   16734.000      -85514.3117
   16736.000      -85574.6768
   16738.000      -85606.0372
   16740.000      -85501.6484
   16742.000      -85583.4005
   16744.000      -85687.6601
   16746.000      -85439.6009
   16748.000      -85579.5156
   16750.000      -85466.4512
   16752.000      -85226.5418
   16754.000      -85277.5097
   16756.000      -85496.8440
   16758.000      -85393.3815
   16760.000      -85385.3972
   16762.000      -85385.3351
   16764.000      -85321.6914
   16766.000      -85646.5598
   16768.000      -85450.6502
   16770.000      -85294.9529
   16772.000      -85357.8923
   16774.000      -85398.0246
   16776.000      -85183.3677
   16778.000      -85438.4491
   16780.000      -85319.6307
   16782.000      -85457.5857
   16784.000      -85411.6561
   16786.000      -85464.1161
   16788.000      -85361.8944
   16790.000      -85470.0189
   16792.000      -85627.5952
   16794.000      -85612.5254
   16796.000      -85441.5937
   16798.000      -85467.1295
   16800.000      -85445.2889
   16802.000      -85842.8975
   16804.000      -85597.9506
   16806.000      -85415.4860
   16808.000      -85447.8155
   16810.000      -85348.6350
   16812.000      -85326.8096
   16814.000      -85655.2886
   16816.000      -85279.5724
   16818.000      -85111.8453
   16820.000      -85192.3213
   16822.000      -84987.0768
   16824.000      -85560.4972
   16826.000      -85317.1624
   16828.000      -85336.4533
   16830.000      -85291.0950
   16832.000      -85368.1380
   16834.000      -85571.9420
   16836.000      -85435.5831
   16838.000      -85676.8887
   16840.000      -85486.8789
   16842.000      -85252.7094
   16844.000      -85480.2071
   16846.000      -85292.4928
   16848.000      -85423.1155
   16850.000      -85405.4725
   16852.000      -85401.8904
   16854.000      -85296.9866
   16856.000      -85078.9219
   16858.000      -85535.0462
   16860.000      -85475.5449
   16862.000      -85420.6597
   16864.000      -85311.3660
   16866.000      -85478.5099
   16868.000      -85639.0712
   16870.000      -85617.5029
   16872.000      -85505.5710
   16874.000      -85314.8894
   16876.000      -85282.7169
   16878.000      -85458.4363
   16880.000      -85567.1660
   16882.000      -85470.0819
   16884.000      -85278.1377
   16886.000      -85410.2741
   16888.000      -85464.2897
   16890.000      -85395.2470
   16892.000      -85488.4176
   16894.000      -85385.3344
   16896.000      -85274.4223
   16898.000      -85321.0665
   16900.000      -85537.0711
   16902.000      -85425.7496
   16904.000      -85240.4992
   16906.000      -85659.7039
   16908.000      -85559.0498
   16910.000      -85672.2663
   16912.000      -85253.3394
   16914.000      -85783.7167
   16916.000      -85554.8663
   16918.000      -85274.0020
   16920.000      -85164.2110
   16922.000      -85566.5190
   16924.000      -85460.4295
   16926.000      -85491.7051
   16928.000      -85414.6992
   16930.000      -85459.9419
   16932.000      -85305.2338
   16934.000      -85420.2322
   16936.000      -85471.1846
   16938.000      -85431.6909
   16940.000      -85761.0474
   16942.000      -85384.2485
   16944.000      -85516.2745
   16946.000      -85742.4101
   16948.000      -85492.1547
   16950.000      -85361.8034
   16952.000      -85563.7167
   16954.000      -85667.6345
   16956.000      -85439.3978
   16958.000      -85488.7004
   16960.000      -85538.2086
   16962.000      -85197.4766
   16964.000      -85494.9251
   16966.000      -85247.7054
   16968.000      -85248.3506
   16970.000      -85400.5809
   16972.000      -85622.7475
   16974.000      -85601.2059
   16976.000      -85569.9721
   16978.000      -85525.2802
   16980.000      -85576.2998
   16982.000      -85355.2722
   16984.000      -85466.6374
   16986.000      -85320.2588
   16988.000      -85414.0519
   16990.000      -85344.7539
   16992.000      -85182.7539
   16994.000      -85180.2636
   16996.000      -85379.0250
   16998.000      -85278.0534
   17000.000      -85217.1744
   17002.000      -85343.8664
   17004.000      -85488.0825
   17006.000      -85526.1149
   17008.000      -85426.3413
   17010.000      -85271.6400
   17012.000      -85321.8594
   17014.000      -85487.1686
   17016.000      -85293.5224
   17018.000      -85372.2932
   17020.000      -85522.5023
   17022.000      -85430.0804
   17024.000      -85564.1422
   17026.000      -85429.3570
   17028.000      -85479.9695
   17030.000      -85391.9279
   17032.000      -85231.6205
   17034.000      -85196.4759
   17036.000      -85224.1317
   17038.000      -85540.7260
   17040.000      -85365.8728
   17042.000      -85633.3766
   17044.000      -85472.1705
   17046.000      -85512.6796
   17048.000      -85316.2242
   17050.000      -85387.8949
   17052.000      -85393.0733
   17054.000      -85375.5565
   17056.000      -85476.5258
   17058.000      -85565.4083
   17060.000      -85537.9460
   17062.000      -85605.4023
   17064.000      -85595.1820
   17066.000      -85617.2302
   17068.000      -85224.5323
   17070.000      -85420.6612
   17072.000      -85354.3308
   17074.000      -85264.9987
   17076.000      -85377.9520
   17078.000      -85425.4470
   17080.000      -85496.8253
   17082.000      -85275.4846
   17084.000      -85406.8508
   17086.000      -85341.1498
   17088.000      -85344.9352
   17090.000      -85684.1756
   17092.000      -85378.8708
   17094.000      -85589.7606
   17096.000      -85478.3658
   17098.000      -85619.5411
   17100.000      -85492.3174
   17102.000      -85436.7343
   17104.000      -85487.7216
   17106.000      -85528.2842
   17108.000      -85657.8446
   17110.000      -85311.4869
   17112.000      -85401.1785
   17114.000      -85377.2981
   17116.000      -85296.4269
   17118.000      -85323.4574
   17120.000      -85387.1546
   17122.000      -85319.9760
   17124.000      -85441.5395
   17126.000      -85636.8706
   17128.000      -85592.6622
   17130.000      -85629.7879
   17132.000      -85266.3957
   17134.000      -85127.2972
   17136.000      -85524.9404
   17138.000      -85355.6618
   17140.000      -85252.0316
   17142.000      -85191.2088
   17144.000      -85391.0897
   17146.000      -85112.8409
   17148.000      -85125.0297
   17150.000      -85537.5479
   17152.000      -85597.2656
   17154.000      -85604.9750
   17156.000      -85527.7860
   17158.000      -85548.9875
   17160.000      -85592.6339
   17162.000      -85624.6698
   17164.000      -84916.8984
   17166.000      -85215.9120
   17168.000      -85362.0324
   17170.000      -85331.5077
   17172.000      -85395.9844
   17174.000      -85562.4257
   17176.000      -85600.6037
   17178.000      -85835.6978
   17180.000      -85648.2479
   17182.000      -85638.0211
   17184.000      -85659.7014
   17186.000      -85565.4300
   17188.000      -85858.6468
   17190.000      -85468.3020
   17192.000      -85541.7598
   17194.000      -85437.5232
   17196.000      -85415.8849
   17198.000      -85365.4486
   17200.000      -85448.3847
   17202.000      -85537.2474
   17204.000      -85421.9537
   17206.000      -85492.3583
   17208.000      -85585.0020
   17210.000      -85693.7977
   17212.000      -85815.1337
   17214.000      -85545.3266
   17216.000      -85281.5980
   17218.000      -85343.5331
   17220.000      -85384.9441
   17222.000      -85141.4489
   17224.000      -85567.5916
   17226.000      -85524.1770
   17228.000      -85400.4254
   17230.000      -85262.4715
   17232.000      -85307.4971
   17234.000      -85706.4650
   17236.000      -85477.1470
   17238.000      -85234.8033
   17240.000      -85381.1825
   17242.000      -85506.4732
   17244.000      -85528.4079
   17246.000      -85467.6338
   17248.000      -85210.8147
   17250.000      -85441.5969
   17252.000      -85444.2896
   17254.000      -85283.2807
   17256.000      -85636.2581
   17258.000      -85459.2211
   17260.000      -85405.7630
   17262.000      -85477.4067
   17264.000      -85491.2621
   17266.000      -85406.0676
   17268.000      -85554.3760
   17270.000      -85241.5732
   17272.000      -85296.9920
   17274.000      -85282.5506
   17276.000      -85330.5610
   17278.000      -85480.8922
   17280.000      -85431.0408
   17282.000      -85205.9155
   17284.000      -85487.2276
   17286.000      -85156.9742
   17288.000      -85523.3735
   17290.000      -85523.1399
   17292.000      -85241.4962
   17294.000      -85660.4382
   17296.000      -85647.5636
   17298.000      -85472.5963
   17300.000      -85538.2582
   17302.000      -85471.9460
   17304.000      -85639.7876
   17306.000      -85204.1526
   17308.000      -85561.7866
   17310.000      -85446.5772
   17312.000      -85414.7282
   17314.000      -85401.7747
   17316.000      -85322.3592
   17318.000      -85369.4113
   17320.000      -85528.2028
   17322.000      -85435.9155
   17324.000      -85462.7983
   17326.000      -85402.9603
   17328.000      -85299.0240
   17330.000      -85259.4479
   17332.000      -85288.7104
   17334.000      -85174.5812
   17336.000      -85233.2518
   17338.000      -85226.1695
   17340.000      -85129.9659
   17342.000      -85425.9771
   17344.000      -85257.7396
   17346.000      -85193.9919
   17348.000      -85562.2172
   17350.000      -85468.7432
   17352.000      -85281.3552
   17354.000      -85305.0238
   17356.000      -85556.3935
   17358.000      -85300.9398
   17360.000      -85428.7687
   17362.000      -85379.7671
   17364.000      -85478.6874
   17366.000      -85517.3911
   17368.000      -85373.9254
   17370.000      -85444.8166
   17372.000      -85141.5564
   17374.000      -85572.0082
   17376.000      -85380.7001
   17378.000      -85503.8058
   17380.000      -85176.2943
   17382.000      -85132.3498
   17384.000      -85390.5345
   17386.000      -85512.6448
   17388.000      -85688.5629
   17390.000      -85545.5306
   17392.000      -85266.7931
   17394.000      -85313.2788
   17396.000      -85524.9507
   17398.000      -85349.4371
   17400.000      -85346.4569
   17402.000      -85308.3490
   17404.000      -85706.7762
   17406.000      -85384.3864
   17408.000      -85274.1253
   17410.000      -85527.7659
   17412.000      -85396.4267
   17414.000      -85305.9294
   17416.000      -85421.1314
   17418.000      -85568.9612
   17420.000      -85309.7383
   17422.000      -85400.1673
   17424.000      -85502.5822
   17426.000      -85160.6048
   17428.000      -85245.5746
   17430.000      -85335.5287
   17432.000      -85421.7458
   17434.000      -85427.9709
   17436.000      -85470.6621
   17438.000      -85624.7623
   17440.000      -85360.9034
   17442.000      -85217.4500
   17444.000      -85422.1595
   17446.000      -85285.4804
   17448.000      -85135.5558
   17450.000      -85449.4351
   17452.000      -85454.8488
   17454.000      -85192.0835
   17456.000      -85391.6054
   17458.000      -85357.9078
   17460.000      -85755.3921
   17462.000      -85314.8342
   17464.000      -85793.2309
   17466.000      -85308.4304
   17468.000      -85319.1553
   17470.000      -85458.5750
   17472.000      -85431.6917
   17474.000      -85503.0349
   17476.000      -85528.2214
   17478.000      -85391.4730
   17480.000      -85624.5187
   17482.000      -85322.7454
   17484.000      -85249.1064
   17486.000      -85478.0325
   17488.000      -85413.2149
   17490.000      -85349.9017
   17492.000      -85330.6742
   17494.000      -85600.1766
   17496.000      -85590.2881
   17498.000      -85605.8151
   17500.000      -85279.6148
   17502.000      -85267.1392
   17504.000      -85414.2990
   17506.000      -85286.1234
   17508.000      -85380.1476
   17510.000      -85359.0514
   17512.000      -85345.5304
   17514.000      -85372.0604
   17516.000      -85625.3204
   17518.000      -85490.9144
   17520.000      -85253.2848
   17522.000      -85361.4826
   17524.000      -85601.3835
   17526.000      -85480.7739
   17528.000      -85370.5700
   17530.000      -85445.0151
   17532.000      -85420.8873
   17534.000      -85190.3801
   17536.000      -85373.9323
   17538.000      -85208.1017
   17540.000      -85545.4322
   17542.000      -85365.5338
   17544.000      -85575.3958
   17546.000      -85400.3248
   17548.000      -85558.9667
   17550.000      -85551.9515
   17552.000      -85472.9202
   17554.000      -85566.0737
   17556.000      -85523.2742
   17558.000      -85446.3689
   17560.000      -85262.1659
   17562.000      -85388.6140
   17564.000      -85352.3138
   17566.000      -85273.3052
   17568.000      -85501.5093
   17570.000      -85399.9402
   17572.000      -85554.9881
   17574.000      -85497.8181
   17576.000      -85588.6827
   17578.000      -85468.2485
   17580.000      -85254.4265
   17582.000      -85657.7345
   17584.000      -85568.1471
   17586.000      -85318.4895
   17588.000      -85471.8455
   17590.000      -85319.8874
   17592.000      -85139.3995
   17594.000      -85227.2303
   17596.000      -85485.0963
   17598.000      -85530.3680
   17600.000      -85755.4003
   17602.000      -85450.6571
   17604.000      -85403.1570
   17606.000      -85545.5110
   17608.000      -85309.4701
   17610.000      -85396.9216
   17612.000      -85685.7275
   17614.000      -85612.4151
   17616.000      -85491.6587
   17618.000      -84946.4569
   17620.000      -85384.9709
   17622.000      -85586.3896
   17624.000      -85507.8110
   17626.000      -85453.0528
   17628.000      -85202.6007
   17630.000      -85206.5428
   17632.000      -85433.1033
   17634.000      -85303.5112
   17636.000      -85723.1454
   17638.000      -85215.6053
   17640.000      -85194.9163
   17642.000      -85280.1507
   17644.000      -85447.1927
   17646.000      -85500.0530
   17648.000      -85470.2255
   17650.000      -85475.3036
   17652.000      -85520.2771
   17654.000      -85406.2282
   17656.000      -85241.1759
   17658.000      -85237.4120
   17660.000      -85514.4394
   17662.000      -85486.3243
   17664.000      -85634.5024
   17666.000      -85392.5425
   17668.000      -85398.1977
   17670.000      -85249.6608
   17672.000      -85472.2136
   17674.000      -85371.5727
   17676.000      -85428.2082
   17678.000      -85567.2031
   17680.000      -85478.0601
   17682.000      -85433.2749
   17684.000      -85411.4330
   17686.000      -85656.7215
   17688.000      -85466.9802
   17690.000      -85525.5490
   17692.000      -85251.0216
   17694.000      -85464.6689
   17696.000      -85242.5792
   17698.000      -85220.9650
   17700.000      -85331.2415
   17702.000      -85116.9043
   17704.000      -85360.2542
   17706.000      -85589.2854
   17708.000      -85503.2792
   17710.000      -85094.5765
   17712.000      -85414.3611
   17714.000      -85124.0421
   17716.000      -85195.4593
   17718.000      -85225.5487
   17720.000      -85353.9716
   17722.000      -85334.5966
   17724.000      -85259.7041
   17726.000      -85610.6225
   17728.000      -85494.0526
   17730.000      -85613.9033
   17732.000      -85418.6638
   17734.000      -85533.6998
   17736.000      -85334.5022
   17738.000      -85371.6022
   17740.000      -85446.0523
   17742.000      -85335.6004
   17744.000      -85108.5765
   17746.000      -85265.3668
   17748.000      -85156.8789
   17750.000      -85387.3749
   17752.000      -85448.1045
   17754.000      -85206.2111
   17756.000      -85221.9275
   17758.000      -85389.9730
   17760.000      -85617.3333
   17762.000      -85385.1092
   17764.000      -85361.0663
   17766.000      -85505.3407
   17768.000      -85401.8060
   17770.000      -85534.7545
   17772.000      -85747.1134
   17774.000      -85238.5781
   17776.000      -85379.6487
   17778.000      -85808.3936
   17780.000      -85317.3905
   17782.000      -85562.8122
   17784.000      -85504.1671
   17786.000      -85262.1972
   17788.000      -85413.7060
   17790.000      -85225.0491
   17792.000      -85518.3500
   17794.000      -85485.9359
   17796.000      -85469.3077
   17798.000      -85313.9780
   17800.000      -85173.9038
   17802.000      -85542.7955
   17804.000      -85316.0496
   17806.000      -85566.9196
   17808.000      -85347.6120
   17810.000      -85564.8653
   17812.000      -85375.4791
   17814.000      -85517.5727
   17816.000      -85570.2814
   17818.000      -85389.3766
   17820.000      -85150.5410
   17822.000      -85451.0680
   17824.000      -85280.3519
   17826.000      -85494.9096
   17828.000      -85494.1280
   17830.000      -85443.2816
   17832.000      -85567.6392
   17834.000      -85393.3034
   17836.000      -85431.6982
   17838.000      -85472.7279
   17840.000      -85232.9485
   17842.000      -85334.6083
   17844.000      -85407.1241
   17846.000      -85302.9582
   17848.000      -85448.2383
   17850.000      -85401.5480
   17852.000      -85307.8355
   17854.000      -85207.0876
   17856.000      -85636.9081
   17858.000      -85578.8836
   17860.000      -85548.2175
   17862.000      -85480.6225
   17864.000      -85775.2620
   17866.000      -85337.6504
   17868.000      -85106.0610
   17870.000      -85225.8445
   17872.000      -85614.2874
   17874.000      -85527.4432
   17876.000      -85617.2806
   17878.000      -85324.8812
   17880.000      -85338.1277
   17882.000      -85356.9535
   17884.000      -85286.0834
   17886.000      -85263.1069
   17888.000      -85550.0453
   17890.000      -85388.5410
   17892.000      -85520.5505
   17894.000      -85465.0877
   17896.000      -85196.9074
   17898.000      -85298.2158
   17900.000      -85347.3062
   17902.000      -85761.0502
   17904.000      -85427.7612
   17906.000      -85439.3821
   17908.000      -85462.3518
   17910.000      -85703.1952
   17912.000      -85574.9996
   17914.000      -85391.5008
   17916.000      -85100.4082
   17918.000      -85523.4695
   17920.000      -85548.8575
   17922.000      -85621.6812
   17924.000      -85595.2757
   17926.000      -85819.7486
   17928.000      -85450.5656
   17930.000      -85354.4962
   17932.000      -85666.1413
   17934.000      -85661.2670
   17936.000      -85455.8200
   17938.000      -85473.4394
   17940.000      -85305.3008
   17942.000      -85281.5489
   17944.000      -85441.0615
   17946.000      -85257.8751
   17948.000      -85347.3980
   17950.000      -85364.0915
   17952.000      -85046.2420
   17954.000      -85417.0053
   17956.000      -85445.7104
   17958.000      -85193.1546
   17960.000      -85673.6325
   17962.000      -85212.9732
   17964.000      -85533.2827
   17966.000      -85191.4322
   17968.000      -85162.0574
   17970.000      -85195.5824
   17972.000      -85490.4229
   17974.000      -85134.4328
   17976.000      -85252.4329
   17978.000      -85129.9600
   17980.000      -85321.0468
   17982.000      -85200.3904
   17984.000      -85468.5313
   17986.000      -85509.1917
   17988.000      -85583.5819
   17990.000      -85190.1416
   17992.000      -85376.2730
   17994.000      -85118.1331
   17996.000      -85449.4852
   17998.000      -85124.8777
   18000.000      -85313.5742
   18002.000      -85088.3272
   18004.000      -85462.9504
   18006.000      -85335.2626
   18008.000      -85349.7046
   18010.000      -85451.5138
   18012.000      -85319.3998
   18014.000      -85589.7648
   18016.000      -85258.6369
   18018.000      -85380.7542
   18020.000      -85420.5316
   18022.000      -85551.0992
   18024.000      -85476.7077
   18026.000      -85327.5446
   18028.000      -85479.5591
   18030.000      -85462.6369
   18032.000      -85464.0051
   18034.000      -85259.9046
   18036.000      -85325.6514
   18038.000      -85367.2366
   18040.000      -85440.4187
   18042.000      -85440.1509
   18044.000      -85311.0002
   18046.000      -85279.4952
   18048.000      -85250.8566
   18050.000      -85226.1846
   18052.000      -85393.4008
   18054.000      -85358.1243
   18056.000      -85149.3643
   18058.000      -85208.9349
   18060.000      -85190.8524
   18062.000      -85520.5829
   18064.000      -85226.4611
   18066.000      -85250.9150
   18068.000      -85536.3104
   18070.000      -85345.1512
   18072.000      -85869.2552
   18074.000      -85517.2924
   18076.000      -85241.7654
   18078.000      -85224.3761
   18080.000      -85346.3817
   18082.000      -85372.0363
   18084.000      -85153.2105
   18086.000      -85225.7346
   18088.000      -85396.6042
   18090.000      -85414.7178
   18092.000      -85204.1205
   18094.000      -85342.3238
   18096.000      -85271.1321
   18098.000      -85457.8859
   18100.000      -85311.5728
   18102.000      -85325.9885
   18104.000      -85402.9328
   18106.000      -85614.0908
   18108.000      -85430.5460
   18110.000      -85484.4783
   18112.000      -85398.6539
   18114.000      -85297.5371
   18116.000      -85420.2422
   18118.000      -85415.9587
   18120.000      -85384.9981
   18122.000      -85247.5095
   18124.000      -85457.5749
   18126.000      -85503.5712
   18128.000      -85622.1878
   18130.000      -85538.8157
   18132.000      -85744.5948
   18134.000      -85456.6318
   18136.000      -85607.4382
   18138.000      -85485.6208
   18140.000      -85453.5509
   18142.000      -85292.1037
   18144.000      -85372.6543
   18146.000      -85449.0993
   18148.000      -85436.7003
   18150.000      -85603.1375
   18152.000      -85519.9518
   18154.000      -85693.4175
   18156.000      -85459.5477
   18158.000      -85157.9437
   18160.000      -85468.3128
   18162.000      -85379.1069
   18164.000      -85440.0413
   18166.000      -85084.6261
   18168.000      -85370.4801
   18170.000      -85289.9299
   18172.000      -85522.3190
   18174.000      -85261.8537
   18176.000      -85492.7324
   18178.000      -85470.3696
   18180.000      -85618.4834
   18182.000      -85246.6612
   18184.000      -85633.2641
   18186.000      -85454.2917
   18188.000      -85384.8251
   18190.000      -85423.3347
   18192.000      -85359.0175
   18194.000      -85190.2970
   18196.000      -85344.5134
   18198.000      -85114.3027
   18200.000      -85448.4861
   18202.000      -85296.7951
   18204.000      -85195.3620
   18206.000      -85473.3219
   18208.000      -85421.5511
   18210.000      -85561.3816
   18212.000      -85305.2842
   18214.000      -85418.5706
   18216.000      -85405.1026
   18218.000      -85449.7349
   18220.000      -85519.7125
   18222.000      -85127.1563
   18224.000      -85496.5959
   18226.000      -85378.8506
   18228.000      -85535.3522
   18230.000      -85259.7143
   18232.000      -85386.4105
   18234.000      -85439.5823
   18236.000      -85391.4090
   18238.000      -85326.0987
   18240.000      -85328.3537
   18242.000      -85572.3048
   18244.000      -85732.9422
   18246.000      -85182.5462
   18248.000      -85434.1861
   18250.000      -85566.5027
   18252.000      -85411.0105
   18254.000      -85354.7455
   18256.000      -85260.9744
   18258.000      -85330.5604
   18260.000      -85277.5386
   18262.000      -85160.9081
   18264.000      -85413.6653
   18266.000      -85584.7118
   18268.000      -85478.1209
   18270.000      -85630.8942
   18272.000      -85753.4112
   18274.000      -85470.2426
   18276.000      -85476.3377
   18278.000      -85496.4881
   18280.000      -85416.5514
   18282.000      -85474.6964
   18284.000      -85483.1131
   18286.000      -85533.0558
   18288.000      -85298.9223
   18290.000      -85416.4259
   18292.000      -85455.6576
   18294.000      -85345.4720
   18296.000      -85622.5044
   18298.000      -85175.3213
   18300.000      -85414.7220
   18302.000      -85433.3347
   18304.000      -85359.5020
   18306.000      -85631.3081
   18308.000      -85438.2034
   18310.000      -85233.4181
   18312.000      -85458.2762
   18314.000      -85329.2939
   18316.000      -85344.0929
   18318.000      -85305.6335
   18320.000      -85337.9384
   18322.000      -85360.8715
   18324.000      -85656.2591
   18326.000      -85329.4997
   18328.000      -85389.9792
   18330.000      -85460.2169
   18332.000      -85527.6564
   18334.000      -85524.9392
   18336.000      -85521.9433
   18338.000      -85774.4561
   18340.000      -85651.9387
   18342.000      -85475.6137
   18344.000      -85267.8117
   18346.000      -85470.2819
   18348.000      -85391.1081
   18350.000      -85284.1050
   18352.000      -85312.5260
   18354.000      -85463.2324
   18356.000      -85272.0735
   18358.000      -85600.0954
   18360.000      -85500.4750
   18362.000      -85319.3023
   18364.000      -85536.5848
   18366.000      -85490.6464
   18368.000      -85562.1704
   18370.000      -85393.3512
   18372.000      -85675.6704
   18374.000      -85613.8537
   18376.000      -85707.2972
   18378.000      -85469.3415
   18380.000      -85328.3670
   18382.000      -85398.1079
   18384.000      -85578.5553
   18386.000      -85341.9729
   18388.000      -85168.6874
   18390.000      -85333.3855
   18392.000      -85464.4781
   18394.000      -85311.3837
   18396.000      -85324.2825
   18398.000      -85393.8922
   18400.000      -85398.4221
   18402.000      -85558.5486
   18404.000      -85545.6008
   18406.000      -85550.4110
   18408.000      -85627.2788
   18410.000      -85460.2948
   18412.000      -85524.8561
   18414.000      -85334.3670
   18416.000      -85369.1985
   18418.000      -85570.8380
   18420.000      -85296.5574
   18422.000      -85375.6749
   18424.000      -85382.3082
   18426.000      -85363.9368
   18428.000      -85419.5593
   18430.000      -85687.1740
   18432.000      -85386.3917
   18434.000      -85250.1830
   18436.000      -85262.8310
   18438.000      -85774.9812
   18440.000      -85527.0637
   18442.000      -85505.6969
   18444.000      -85427.2330
   18446.000      -85280.5838
   18448.000      -85295.8587
   18450.000      -85424.1866
   18452.000      -85293.7560
   18454.000      -85328.7266
   18456.000      -85302.8223
   18458.000      -85258.4943
   18460.000      -85358.6863
   18462.000      -85254.7170
   18464.000      -85130.5569
   18466.000      -85384.8520
   18468.000      -85335.5770
   18470.000      -85634.0080
   18472.000      -85337.8111
   18474.000      -85152.4443
   18476.000      -85552.5636
   18478.000      -85219.4684
   18480.000      -85435.3719
   18482.000      -85218.5775
   18484.000      -85437.7089
   18486.000      -85319.8966
   18488.000      -85281.8234
   18490.000      -85279.1757
   18492.000      -85326.8309
   18494.000      -85516.7582
   18496.000      -85409.3224
   18498.000      -85263.2044
   18500.000      -85237.2917
   18502.000      -85301.1908
   18504.000      -85265.2337
   18506.000      -85773.0005
   18508.000      -85250.0600
   18510.000      -85494.6021
   18512.000      -85215.7781
   18514.000      -85341.5325
   18516.000      -85329.6046
   18518.000      -85617.3251
   18520.000      -85523.2696
   18522.000      -85544.6964
   18524.000      -85486.5607
   18526.000      -85422.8400
   18528.000      -85366.3308
   18530.000      -85533.0580
   18532.000      -85412.4627
   18534.000      -85439.6034
   18536.000      -85462.4644
   18538.000      -85253.0132
   18540.000      -85416.9881
   18542.000      -85253.7693
   18544.000      -85431.4153
   18546.000      -85643.4051
   18548.000      -85627.6219
   18550.000      -85266.1237
   18552.000      -85358.7099
   18554.000      -85521.6485
   18556.000      -85573.2221
   18558.000      -85532.4999
   18560.000      -85405.7501
   18562.000      -85471.3562
   18564.000      -85277.3053
   18566.000      -85423.9894
   18568.000      -85264.7292
   18570.000      -85423.0681
   18572.000      -85556.1284
   18574.000      -85452.3617
   18576.000      -85357.8333
   18578.000      -85421.5142
   18580.000      -85501.1985
   18582.000      -85709.0695
   18584.000      -85271.5851
   18586.000      -85480.4851
   18588.000      -85177.8758
   18590.000      -85407.2037
   18592.000      -85238.2408
   18594.000      -85243.1079
   18596.000      -85434.3541
   18598.000      -85540.6804
   18600.000      -85568.3625
   18602.000      -85561.2125
   18604.000      -85149.7694
   18606.000      -85458.2297
   18608.000      -85619.7900
   18610.000      -85513.8905
   18612.000      -85165.6047
   18614.000      -85425.0555
   18616.000      -85255.2206
   18618.000      -85408.0964
   18620.000      -85713.4077
   18622.000      -85404.1616
   18624.000      -85501.9238
   18626.000      -85301.0729
   18628.000      -85446.9675
   18630.000      -85406.2951
   18632.000      -85339.7759
   18634.000      -85427.1135
   18636.000      -85563.2917
   18638.000      -85594.6846
   18640.000      -85463.7006
   18642.000      -85278.1303
   18644.000      -85381.7839
   18646.000      -85341.8883
   18648.000      -85367.6152
   18650.000      -85590.6775
   18652.000      -85234.4110
   18654.000      -85501.9126
   18656.000      -85356.9824
   18658.000      -85226.8421
   18660.000      -85528.7326
   18662.000      -85554.1473
   18664.000      -85302.9554
   18666.000      -85579.2369
   18668.000      -85424.2220
   18670.000      -85368.8570
   18672.000      -85473.7847
   18674.000      -85259.3166
   18676.000      -85241.3711
   18678.000      -85148.0573
   18680.000      -85244.3691
   18682.000      -85164.6496
   18684.000      -85510.7040
   18686.000      -85147.0988
   18688.000      -85319.4198
   18690.000      -85220.6991
   18692.000      -85684.7725
   18694.000      -85652.0647
   18696.000      -85331.5817
   18698.000      -85503.9944
   18700.000      -85536.5051
   18702.000      -85262.8620
   18704.000      -85272.8538
   18706.000      -85473.0487
   18708.000      -85471.9140
   18710.000      -85021.1755
   18712.000      -85633.9823
   18714.000      -85729.8103
   18716.000      -85547.9201
   18718.000      -85318.6782
   18720.000      -85671.5077
   18722.000      -85594.1688
   18724.000      -85428.1473
   18726.000      -85102.3027
   18728.000      -85348.8715
   18730.000      -85501.7100
   18732.000      -85435.0734
   18734.000      -85514.2736
   18736.000      -85540.6772
   18738.000      -85814.8628
   18740.000      -85515.4227
   18742.000      -85625.4279
   18744.000      -85441.3634
   18746.000      -85348.9715
   18748.000      -85495.3565
   18750.000      -85489.6829
   18752.000      -85446.6463
   18754.000      -85228.3822
   18756.000      -85227.8472
   18758.000      -85375.3687
   18760.000      -85114.9249
   18762.000      -85438.9200
   18764.000      -85512.5867
   18766.000      -85273.8958
   18768.000      -85401.4946
   18770.000      -85399.2941
   18772.000      -85566.4264
   18774.000      -85403.3919
   18776.000      -85507.2705
   18778.000      -85494.2401
   18780.000      -85364.2728
   18782.000      -85399.3610
   18784.000      -85598.1695
   18786.000      -85128.1263
   18788.000      -85345.8986
   18790.000      -85665.9619
   18792.000      -85529.9190
   18794.000      -85489.6081
   18796.000      -85382.8212
   18798.000      -85452.6199
   18800.000      -85141.5406
   18802.000      -85648.7073
   18804.000      -85407.3072
   18806.000      -85336.9703
   18808.000      -85518.8499
   18810.000      -85443.5911
   18812.000      -85774.9355
   18814.000      -85454.4299
   18816.000      -85374.3277
   18818.000      -85536.8776
   18820.000      -85394.5209
   18822.000      -85321.7778
   18824.000      -85447.2394
   18826.000      -85511.0339
   18828.000      -85323.9378
   18830.000      -85322.1841
   18832.000      -85144.3591
   18834.000      -85361.7060
   18836.000      -85424.7070
   18838.000      -85406.0460
   18840.000      -85325.5339
   18842.000      -85487.2490
   18844.000      -85572.7298
   18846.000      -85600.8568
   18848.000      -85293.1975
   18850.000      -85543.9523
   18852.000      -85618.7365
   18854.000      -85519.1538
   18856.000      -85610.9459
   18858.000      -85333.7163
   18860.000      -85362.0421
   18862.000      -85512.6331
   18864.000      -85471.0495
   18866.000      -85446.0465
   18868.000      -85277.9581
   18870.000      -85325.6925
   18872.000      -85290.7697
   18874.000      -85294.8254
   18876.000      -85241.9550
   18878.000      -85294.9670
   18880.000      -85388.9891
   18882.000      -85424.9895
   18884.000      -85464.9025
   18886.000      -85670.5800
   18888.000      -85508.8139
   18890.000      -85672.7861
   18892.000      -85169.2797
   18894.000      -85538.8170
   18896.000      -85545.1089
   18898.000      -85378.0239
   18900.000      -85613.0319
   18902.000      -85217.4312
   18904.000      -85375.6149
   18906.000      -85672.7465
   18908.000      -85733.9172
   18910.000      -85546.3480
   18912.000      -85465.6052
   18914.000      -85332.3870
   18916.000      -85440.3862
   18918.000      -85364.8408
   18920.000      -85601.5385
   18922.000      -85520.9409
   18924.000      -85596.5326
   18926.000      -85340.7196
   18928.000      -85509.7562
   18930.000      -85469.7139
   18932.000      -85626.0176
   18934.000      -85160.2954
   18936.000      -85379.6567
   18938.000      -85206.0699
   18940.000      -85333.0256
   18942.000      -85356.7696
   18944.000      -85268.8551
   18946.000      -85467.7860
   18948.000      -85449.1381
   18950.000      -85452.9628
   18952.000      -85473.3708
   18954.000      -85244.6149
   18956.000      -85064.7063
   18958.000      -85268.8164
   18960.000      -85322.6971
   18962.000      -85241.5626
   18964.000      -85352.7896
   18966.000      -85069.7341
   18968.000      -85302.4740
   18970.000      -85299.7434
   18972.000      -85252.6097
   18974.000      -85402.3263
   18976.000      -85164.7043
   18978.000      -85427.5522
   18980.000      -85344.8850
   18982.000      -85482.7741
   18984.000      -85544.4427
   18986.000      -85568.6902
   18988.000      -85399.6754
   18990.000      -85262.7120
   18992.000      -85317.8328
   18994.000      -85481.5700
   18996.000      -85463.5361
   18998.000      -85332.8339
   19000.000      -85400.6189
   19002.000      -85043.4839
   19004.000      -85269.4644
   19006.000      -85241.8287
   19008.000      -85351.8815
   19010.000      -85366.6277
   19012.000      -85358.2921
   19014.000      -85304.3852
   19016.000      -85544.2842
   19018.000      -85513.4170
   19020.000      -85468.4779
   19022.000      -85227.2436
   19024.000      -85388.7760
   19026.000      -85376.1521
   19028.000      -85569.1361
   19030.000      -85337.5250
   19032.000      -85480.9725
   19034.000      -85455.0913
   19036.000      -85400.0283
   19038.000      -85379.5771
   19040.000      -85389.8162
   19042.000      -85420.2644
   19044.000      -85362.0709
   19046.000      -85242.4745
   19048.000      -85174.5534
   19050.000      -85314.4432
   19052.000      -85539.9158
   19054.000      -85807.1060
   19056.000      -85426.1012
   19058.000      -85573.4105
   19060.000      -85362.3372
   19062.000      -85467.7796
   19064.000      -85320.5177
   19066.000      -85500.8776
   19068.000      -85479.6845
   19070.000      -85271.0831
   19072.000      -85370.6632
   19074.000      -85456.7409
   19076.000      -85662.7720
   19078.000      -85386.8452
   19080.000      -85344.9961
   19082.000      -85134.3111
   19084.000      -85657.8712
   19086.000      -85516.0177
   19088.000      -85195.6159
   19090.000      -85449.1369
   19092.000      -85319.8195
   19094.000      -85307.5446
   19096.000      -85347.2704
   19098.000      -85471.8761
   19100.000      -85328.1196
   19102.000      -85534.6959
   19104.000      -85505.6133
   19106.000      -85236.3934
   19108.000      -85619.1357
   19110.000      -85274.6122
   19112.000      -85275.2429
   19114.000      -85417.9077
   19116.000      -85249.2964
   19118.000      -85450.8026
   19120.000      -85638.2271
   19122.000      -85460.2119
   19124.000      -85444.5111
   19126.000      -85183.4392
   19128.000      -85184.9523
   19130.000      -85207.4297
   19132.000      -85562.4329
   19134.000      -85548.6875
   19136.000      -85673.2328
   19138.000      -85378.7981
   19140.000      -85342.6955
   19142.000      -85392.0778
   19144.000      -85644.8763
   19146.000      -85299.8887
   19148.000      -85350.8744
   19150.000      -84971.1385
   19152.000      -85205.1195
   19154.000      -85517.7608
   19156.000      -85352.8916
   19158.000      -85574.2136
   19160.000      -85413.0721
   19162.000      -85379.0457
   19164.000      -85642.2860
   19166.000      -85400.4267
   19168.000      -85316.1605
   19170.000      -85313.2460
   19172.000      -85067.0681
   19174.000      -85390.9334
   19176.000      -85528.7050
   19178.000      -85256.1693
   19180.000      -85172.4653
   19182.000      -85164.2078
   19184.000      -85206.9935
   19186.000      -85491.0254
   19188.000      -85514.3372
   19190.000      -85619.5980
   19192.000      -85488.8378
   19194.000      -85013.2395
   19196.000      -85397.3372
   19198.000      -85244.2738
   19200.000      -85353.5235
   19202.000      -84946.4401
   19204.000      -85344.7824
   19206.000      -85369.5099
   19208.000      -85249.5502
   19210.000      -85415.8341
   19212.000      -85464.2468
   19214.000      -85553.9028
   19216.000      -85301.6430
   19218.000      -85386.5429
   19220.000      -85104.2790
   19222.000      -85332.0896
   19224.000      -85086.8363
   19226.000      -85339.8670
   19228.000      -85371.9083
   19230.000      -85447.3984
   19232.000      -85295.5050
   19234.000      -85457.6844
   19236.000      -85356.4960
   19238.000      -85321.3772
   19240.000      -85408.2691
   19242.000      -85581.5015
   19244.000      -85408.9446
   19246.000      -85273.0035
   19248.000      -85157.6054
   19250.000      -85462.2285
   19252.000      -85477.0202
   19254.000      -85263.9217
   19256.000      -85326.6177
   19258.000      -85184.2084
   19260.000      -85414.7739
   19262.000      -85276.6451
   19264.000      -85315.0349
   19266.000      -85477.3687
   19268.000      -85102.8826
   19270.000      -85168.8493
   19272.000      -85574.4510
   19274.000      -85369.9343
   19276.000      -85299.5718
   19278.000      -85512.7861
   19280.000      -85365.0240
   19282.000      -85478.9847
   19284.000      -85303.3476
   19286.000      -85465.1351
   19288.000      -85482.9775
   19290.000      -85332.1977
   19292.000      -85401.3396
   19294.000      -85536.3474
   19296.000      -85478.6782
   19298.000      -85279.7025
   19300.000      -85419.8183
   19302.000      -85488.0357
   19304.000      -85196.0015
   19306.000      -85553.4226
   19308.000      -85476.1964
   19310.000      -85429.2717
   19312.000      -85374.7916
   19314.000      -85247.3273
   19316.000      -85512.5630
   19318.000      -85581.6691
   19320.000      -85509.2282
   19322.000      -85359.1914
   19324.000      -85627.2830
   19326.000      -85553.1752
   19328.000      -85311.0428
   19330.000      -85232.4457
   19332.000      -85414.2764
   19334.000      -85420.8837
   19336.000      -85198.0685
   19338.000      -85222.0989
   19340.000      -85443.0147
   19342.000      -85739.0619
   19344.000      -85341.4799
   19346.000      -85496.3949
   19348.000      -85248.5849
   19350.000      -85568.6719
   19352.000      -85231.8745
   19354.000      -85119.8241
   19356.000      -85414.3210
   19358.000      -85176.1371
   19360.000      -85321.5740
   19362.000      -85289.8742
   19364.000      -85537.5891
   19366.000      -85588.7696
   19368.000      -85477.5019
   19370.000      -85470.1805
   19372.000      -85402.8495
   19374.000      -85325.9423
   19376.000      -85489.3066
   19378.000      -85399.9495
   19380.000      -85283.7217
   19382.000      -85419.4063
   19384.000      -85602.3772
   19386.000      -85559.6442
   19388.000      -85487.4159
   19390.000      -85591.4756
   19392.000      -85520.4250
   19394.000      -85326.5728
   19396.000      -85453.2793
   19398.000      -85422.4994
   19400.000      -85594.4397
   19402.000      -85523.8202
   19404.000      -85361.1568
   19406.000      -85453.3367
   19408.000      -85137.4913
   19410.000      -85508.3427
   19412.000      -85452.1170
   19414.000      -85490.4197
   19416.000      -85876.9367
   19418.000      -85536.8153
   19420.000      -85491.9920
   19422.000      -85578.5484
   19424.000      -85612.0074
   19426.000      -85616.2721
   19428.000      -85559.2479
   19430.000      -85239.9065
   19432.000      -85486.2681
   19434.000      -85483.5679
   19436.000      -85681.1437
   19438.000      -85451.1422
   19440.000      -85432.3084
   19442.000      -85433.8323
   19444.000      -85318.9191
   19446.000      -85346.7820
   19448.000      -85430.6796
   19450.000      -85504.4117
   19452.000      -85450.9492
   19454.000      -85272.5824
   19456.000      -85145.8487
   19458.000      -85244.9281
   19460.000      -85207.1489
   19462.000      -85287.3573
   19464.000      -85483.0276
   19466.000      -85420.6389
   19468.000      -85320.3295
   19470.000      -85204.4408
   19472.000      -85069.3018
   19474.000      -85255.9898
   19476.000      -85399.9345
   19478.000      -85282.1093
   19480.000      -85347.7670
   19482.000      -85123.0440
   19484.000      -85404.2782
   19486.000      -85452.8618
   19488.000      -85217.0588
   19490.000      -85224.6390
   19492.000      -85436.6696
   19494.000      -85485.9268
   19496.000      -85159.1493
   19498.000      -85368.0204
   19500.000      -85256.3652
   19502.000      -85157.3500
   19504.000      -85383.2416
   19506.000      -85439.3454
   19508.000      -85351.5678
   19510.000      -85443.7925
   19512.000      -85451.9740
   19514.000      -85398.2193
   19516.000      -85684.3294
   19518.000      -85626.1883
   19520.000      -85568.3156
   19522.000      -85371.7138
   19524.000      -85399.9247
   19526.000      -85372.3874
   19528.000      -84979.3443
   19530.000      -85204.5800
   19532.000      -85470.0264
   19534.000      -85481.2236
   19536.000      -85385.7079
   19538.000      -85351.6544
   19540.000      -85299.6867
   19542.000      -85245.1986
   19544.000      -85511.9483
   19546.000      -85393.1419
   19548.000      -85299.3365
   19550.000      -85365.6828
   19552.000      -85256.3864
   19554.000      -85399.5228
   19556.000      -85087.7097
   19558.000      -85291.7459
   19560.000      -85501.3152
   19562.000      -85345.0968
   19564.000      -85264.1460
   19566.000      -85510.2551
   19568.000      -85147.8358
   19570.000      -85605.2017
   19572.000      -85533.2708
   19574.000      -85179.3461
   19576.000      -85546.6954
   19578.000      -85640.3521
   19580.000      -85548.3230
   19582.000      -85410.0030
   19584.000      -85187.0303
   19586.000      -84968.2885
   19588.000      -85220.4112
   19590.000      -85567.3503
   19592.000      -85563.6769
   19594.000      -85457.5607
   19596.000      -85243.5548
   19598.000      -85375.9485
   19600.000      -85483.8869
   19602.000      -85459.3286
   19604.000      -85444.2977
   19606.000      -85531.4249
   19608.000      -85757.8818
   19610.000      -85772.5294
   19612.000      -85417.1636
   19614.000      -85227.4021
   19616.000      -85204.8068
   19618.000      -85343.4135
   19620.000      -85365.5051
   19622.000      -85476.9168
   19624.000      -85468.6408
   19626.000      -85231.7372
   19628.000      -85278.8347
   19630.000      -85381.4900
   19632.000      -85405.2232
   19634.000      -85352.7781
   19636.000      -85407.1307
   19638.000      -85259.9564
   19640.000      -85365.4574
   19642.000      -85543.6785
   19644.000      -85464.1917
   19646.000      -85444.5855
   19648.000      -85589.3480
   19650.000      -85287.3071
   19652.000      -85266.0945
   19654.000      -85205.6472
   19656.000      -85566.4275
   19658.000      -85202.7332
   19660.000      -85358.5787
   19662.000      -85472.4860
   19664.000      -85282.1676
   19666.000      -85359.2600
   19668.000      -85319.0252
   19670.000      -85495.6092
   19672.000      -85293.4839
   19674.000      -85280.6574
   19676.000      -85346.8757
   19678.000      -85748.3575
   19680.000      -85377.6359
   19682.000      -85467.6704
   19684.000      -85262.8945
   19686.000      -85293.9701
   19688.000      -85266.4732
   19690.000      -85396.6150
   19692.000      -85602.7895
   19694.000      -85362.9435
   19696.000      -85448.5482
   19698.000      -85452.4563
   19700.000      -85786.5237
   19702.000      -85686.4861
   19704.000      -85346.7439
   19706.000      -85337.3284
   19708.000      -85375.7423
   19710.000      -85271.2369
   19712.000      -85246.8636
   19714.000      -85230.6209
   19716.000      -85089.9118
   19718.000      -85273.5985
   19720.000      -85454.2678
   19722.000      -85441.9649
   19724.000      -85539.3481
   19726.000      -85705.3792
   19728.000      -85538.3022
   19730.000      -85585.0308
   19732.000      -85531.1918
   19734.000      -85487.0900
   19736.000      -85425.1377
   19738.000      -85479.0389
   19740.000      -85140.5660
   19742.000      -85138.9741
   19744.000      -85367.5220
   19746.000      -85233.9200
   19748.000      -85393.1205
   19750.000      -85457.9422
   19752.000      -85655.7478
   19754.000      -85511.8265
   19756.000      -85630.4652
   19758.000      -85357.1797
   19760.000      -85334.7388
   19762.000      -85228.5367
   19764.000      -85117.7694
   19766.000      -85666.5875
   19768.000      -85208.6148
   19770.000      -85184.0352
   19772.000      -85147.0855
   19774.000      -85437.9866
   19776.000      -85404.9355
   19778.000      -85527.4123
   19780.000      -85469.2576
   19782.000      -85208.7961
   19784.000      -85311.3147
   19786.000      -85287.5257
   19788.000      -85524.1025
   19790.000      -85683.9131
   19792.000      -85449.9609
   19794.000      -85490.3590
   19796.000      -85411.9443
   19798.000      -85200.9991
   19800.000      -85168.7878
   19802.000      -85059.3159
   19804.000      -85320.4426
   19806.000      -85494.1483
   19808.000      -85575.6362
   19810.000      -85313.1736
   19812.000      -85304.7471
   19814.000      -85196.5821
   19816.000      -85354.3569
   19818.000      -85358.4647
   19820.000      -85272.7331
   19822.000      -85384.3273
   19824.000      -85281.7005
   19826.000      -85189.3633
   19828.000      -85299.3261
   19830.000      -85342.1189
   19832.000      -85207.4898
   19834.000      -85509.6742
   19836.000      -85425.1884
   19838.000      -85486.0227
   19840.000      -85480.4493
   19842.000      -85474.2871
   19844.000      -85543.3001
   19846.000      -85469.8982
   19848.000      -85758.0231
   19850.000      -85306.3928
   19852.000      -85324.1057
   19854.000      -85473.9592
   19856.000      -85371.5837
   19858.000      -85096.0850
   19860.000      -85109.6011
   19862.000      -85211.4709
   19864.000      -85533.6552
   19866.000      -85328.5794
   19868.000      -85434.9086
   19870.000      -85647.5233
   19872.000      -85370.6392
   19874.000      -85473.1676
   19876.000      -85582.0627
   19878.000      -85512.4533
   19880.000      -85354.2319
   19882.000      -85603.7731
   19884.000      -85387.7161
   19886.000      -85370.1901
   19888.000      -85243.5229
   19890.000      -85258.9240
   19892.000      -85290.7280
   19894.000      -85398.9114
   19896.000      -85586.1513
   19898.000      -85180.4262
   19900.000      -85276.1933
   19902.000      -85194.1032
   19904.000      -85451.1695
   19906.000      -85280.9267
   19908.000      -85465.7255
   19910.000      -85366.6439
   19912.000      -85075.3682
   19914.000      -85140.3432
   19916.000      -85196.2312
   19918.000      -85477.8402
   19920.000      -85403.8120
   19922.000      -85427.9042
   19924.000      -85347.6022
   19926.000      -85589.1720
   19928.000      -85408.8242
   19930.000      -85381.2155
   19932.000      -85405.5317
   19934.000      -85549.1282
   19936.000      -85064.8603
   19938.000      -85579.8389
   19940.000      -85447.0569
   19942.000      -85357.7582
   19944.000      -85308.7673
   19946.000      -85548.0984
   19948.000      -85672.2543
   19950.000      -85358.3305
   19952.000      -85342.4727
   19954.000      -85342.9516
   19956.000      -85417.7769
   19958.000      -85364.5002
   19960.000      -85443.4073
   19962.000      -85368.6453
   19964.000      -85277.0917
   19966.000      -85501.1566
   19968.000      -85565.8060
   19970.000      -85386.7335
   19972.000      -85562.7133
   19974.000      -85476.6815
   19976.000      -85582.3703
   19978.000      -85798.4379
   19980.000      -85247.6068
   19982.000      -85537.2903
   19984.000      -85355.5069
   19986.000      -85488.4738
   19988.000      -85514.5892
   19990.000      -85325.7202
   19992.000      -85460.1794
   19994.000      -85227.5435
   19996.000      -85426.8894
   19998.000      -85642.9638
   20000.000      -85402.3242
   20002.000      -85315.6539
   20004.000      -85511.5002
   20006.000      -85196.0213
   20008.000      -85398.0796
   20010.000      -85443.6527
   20012.000      -85327.4786
   20014.000      -85180.3735
   20016.000      -85441.0757
   20018.000      -85384.4307
   20020.000      -85449.2589
   20022.000      -85447.0789
   20024.000      -85524.6545
   20026.000      -85392.7278
   20028.000      -85344.1769
   20030.000      -85572.7371
   20032.000      -85530.0902
   20034.000      -85451.9711
   20036.000      -85669.4061
   20038.000      -85554.1319
   20040.000      -85400.2099
   20042.000      -85418.3686
   20044.000      -85368.7216
   20046.000      -85383.4000
   20048.000      -85514.3513
   20050.000      -85433.1372
   20052.000      -85136.1978
   20054.000      -84981.5616
   20056.000      -85448.9565
   20058.000      -85339.6798
   20060.000      -85342.7016
   20062.000      -85410.3421
   20064.000      -85453.0691
   20066.000      -85515.4868
   20068.000      -85532.5074
   20070.000      -85722.9043
   20072.000      -85265.2558
   20074.000      -85477.9606
   20076.000      -85400.3788
   20078.000      -85186.8188
   20080.000      -85378.3891
   20082.000      -85636.0422
   20084.000      -85424.6359
   20086.000      -85161.1147
   20088.000      -85663.0550
   20090.000      -85285.9092
   20092.000      -85429.4819
   20094.000      -85558.1490
   20096.000      -85550.7094
   20098.000      -85299.5093
   20100.000      -85435.1239
   20102.000      -85201.7834
   20104.000      -85549.6088
   20106.000      -85343.4288
   20108.000      -85165.7298
   20110.000      -85479.9730
   20112.000      -85406.2746
   20114.000      -85279.3207
   20116.000      -85314.8509
   20118.000      -85487.2752
   20120.000      -85326.2932
   20122.000      -85495.2272
   20124.000      -85545.2622
   20126.000      -85265.6713
   20128.000      -85170.1073
   20130.000      -85724.4470
   20132.000      -85382.2827
   20134.000      -85318.2310
   20136.000      -85360.1200
   20138.000      -85582.2615
   20140.000      -85437.6815
   20142.000      -85569.2251
   20144.000      -85381.9032
   20146.000      -85523.3794
   20148.000      -85501.6258
   20150.000      -85293.8759
   20152.000      -85305.2257
   20154.000      -85308.4083
   20156.000      -85208.3220
   20158.000      -85395.7945
   20160.000      -85054.2585
   20162.000      -85162.5889
   20164.000      -85263.6533
   20166.000      -85218.3373
   20168.000      -85240.8740
   20170.000      -85277.3895
   20172.000      -85411.7719
   20174.000      -85430.1392
   20176.000      -85651.8868
   20178.000      -85460.5984
   20180.000      -85530.3416
   20182.000      -85468.8568
   20184.000      -85308.7915
   20186.000      -85387.2681
   20188.000      -85383.5128
   20190.000      -85375.0939
   20192.000      -85521.5772
   20194.000      -85421.9636
   20196.000      -85544.8517
   20198.000      -85432.1600
   20200.000      -85380.4266
   20202.000      -85512.1517
   20204.000      -85646.4290
   20206.000      -85326.1381
   20208.000      -85596.2520
   20210.000      -85394.7721
   20212.000      -85516.1982
   20214.000      -85398.9873
   20216.000      -85359.5454
   20218.000      -85159.3401
   20220.000      -85689.1500
   20222.000      -85296.4951
   20224.000      -85494.5151
   20226.000      -85275.3174
   20228.000      -85482.4278
   20230.000      -85731.7228
   20232.000      -85474.5306
   20234.000      -85379.6969
   20236.000      -85517.7826
   20238.000      -85669.0333
   20240.000      -85473.7919
   20242.000      -85405.5149
   20244.000      -85468.7157
   20246.000      -85344.4443
   20248.000      -85343.8131
   20250.000      -85409.5503
   20252.000      -85383.4623
   20254.000      -85464.3550
   20256.000      -85391.3743
   20258.000      -85478.9665
   20260.000      -85373.6151
   20262.000      -85295.9237
   20264.000      -85425.0518
   20266.000      -85576.5846
   20268.000      -85064.9184
   20270.000      -85373.8407
   20272.000      -85320.8911
   20274.000      -85321.7151
   20276.000      -85265.8729
   20278.000      -85505.1073
   20280.000      -85361.3102
   20282.000      -85409.5836
   20284.000      -85570.6167
   20286.000      -85385.7681
   20288.000      -85491.8775
   20290.000      -85466.3317
   20292.000      -85462.8279
   20294.000      -85454.2621
   20296.000      -85405.4196
   20298.000      -85318.1790
   20300.000      -85631.2313
   20302.000      -85408.6466
   20304.000      -85516.1550
   20306.000      -85338.4636
   20308.000      -85454.8026
   20310.000      -85552.5202
   20312.000      -85250.8328
   20314.000      -85425.8857
   20316.000      -85289.5152
   20318.000      -85320.4078
   20320.000      -85398.3788
   20322.000      -85414.2440
   20324.000      -85431.6249
   20326.000      -85500.7999
   20328.000      -85309.4186
   20330.000      -85390.7789
   20332.000      -85225.6426
   20334.000      -85497.9308
   20336.000      -85505.5802
   20338.000      -85458.2619
   20340.000      -85573.9114
   20342.000      -85450.2881
   20344.000      -85431.6356
   20346.000      -85768.5303
   20348.000      -85571.1201
   20350.000      -85386.4412
   20352.000      -85548.1831
   20354.000      -85521.8457
   20356.000      -85420.5176
   20358.000      -85237.2910
   20360.000      -85363.0423
   20362.000      -85287.2596
   20364.000      -85431.8239
   20366.000      -85362.3969
   20368.000      -85633.9852
   20370.000      -85515.2660
   20372.000      -85330.6570
   20374.000      -85545.4668
   20376.000      -85415.7611
   20378.000      -85215.6358
   20380.000      -85539.3820
   20382.000      -85277.8387
   20384.000      -85319.0324
   20386.000      -85635.6137
   20388.000      -85354.1895
   20390.000      -85429.1425
   20392.000      -85236.5064
   20394.000      -85546.0747
   20396.000      -85537.5705
   20398.000      -85426.1065
   20400.000      -85498.5456
   20402.000      -85413.0467
   20404.000      -85581.8120
   20406.000      -85675.3788
   20408.000      -85196.2671
   20410.000      -85561.1689
   20412.000      -85338.0568
   20414.000      -85374.4988
   20416.000      -85183.5315
   20418.000      -85167.1298
   20420.000      -85250.7326
   20422.000      -85235.6387
   20424.000      -85545.0247
   20426.000      -85630.2496
   20428.000      -85433.6577
   20430.000      -85258.2245
   20432.000      -85432.5837
   20434.000      -85499.2592
   20436.000      -85636.7397
   20438.000      -85583.1612
   20440.000      -85302.9688
   20442.000      -85778.3522
   20444.000      -85412.2729
   20446.000      -85335.6892
   20448.000      -85483.8859
   20450.000      -85561.8300
   20452.000      -85286.5881
   20454.000      -85248.4781
   20456.000      -85374.6054
   20458.000      -85534.1616
   20460.000      -85563.9758
   20462.000      -85327.8041
   20464.000      -85609.8172
   20466.000      -85424.4834
   20468.000      -85222.8292
   20470.000      -85258.4907
   20472.000      -85401.7302
   20474.000      -85218.7308
   20476.000      -85217.7053
   20478.000      -85394.3375
   20480.000      -85315.4511
   20482.000      -85338.2245
   20484.000      -85498.3416
   20486.000      -85374.7200
   20488.000      -85422.8755
   20490.000      -85321.0651
   20492.000      -85497.5217
   20494.000      -85491.9909
   20496.000      -85298.1114
   20498.000      -85351.6861
   20500.000      -85318.3294
   20502.000      -85251.8915
   20504.000      -85263.0699
   20506.000      -85472.1991
   20508.000      -85165.9413
   20510.000      -85532.0110
   20512.000      -85543.4481
   20514.000      -85289.5117
   20516.000      -85477.2123
   20518.000      -85405.8892
   20520.000      -85545.8696
   20522.000      -85044.9615
   20524.000      -85444.5364
   20526.000      -85472.8951
   20528.000      -85489.5159
   20530.000      -85472.4470
   20532.000      -85463.7377
   20534.000      -85619.9325
   20536.000      -85262.9752
   20538.000      -85742.9128
   20540.000      -85437.0094
   20542.000      -85338.7914
   20544.000      -85278.8375
   20546.000      -85633.3949
   20548.000      -85255.5412
   20550.000      -85185.8172
   20552.000      -84962.8815
   20554.000      -85430.2603
   20556.000      -85335.8564
   20558.000      -85500.0463
   20560.000      -85173.3574
   20562.000      -85401.0751
   20564.000      -85338.6195
   20566.000      -85428.7923
   20568.000      -85245.6438
   20570.000      -85319.4753
   20572.000      -85201.3972
   20574.000      -85383.3609
   20576.000      -85330.2086
   20578.000      -85391.9457
   20580.000      -85147.2070
   20582.000      -85328.6217
   20584.000      -85319.8644
   20586.000      -85237.1794
   20588.000      -85165.7235
   20590.000      -85506.0960
   20592.000      -85575.4746
   20594.000      -85492.4920
   20596.000      -85135.9212
   20598.000      -85241.1011
   20600.000      -85382.0614
   20602.000      -85459.1179
   20604.000      -85539.9462
   20606.000      -85792.4311
   20608.000      -85229.2535
   20610.000      -85492.4574
   20612.000      -85227.8015
   20614.000      -85213.3334
   20616.000      -85343.7516
   20618.000      -85170.9133
   20620.000      -85310.1671
   20622.000      -85603.6547
   20624.000      -85598.9426
   20626.000      -85392.2167
   20628.000      -85425.1654
   20630.000      -85197.5725
   20632.000      -85529.3796
   20634.000      -85723.9273
   20636.000      -85487.6654
   20638.000      -85193.2995
   20640.000      -85533.6048
   20642.000      -85720.3626
   20644.000      -85393.4480
   20646.000      -85009.9184
   20648.000      -85263.0142
   20650.000      -85342.6002
   20652.000      -85417.5013
   20654.000      -85208.2397
   20656.000      -85293.0846
   20658.000      -85354.4423
   20660.000      -85319.2337
   20662.000      -85292.8051
   20664.000      -85276.5268
   20666.000      -85432.0646
   20668.000      -85310.1253
   20670.000      -85395.0139
   20672.000      -85224.2807
   20674.000      -85292.8601
   20676.000      -85339.6705
   20678.000      -85066.8835
   20680.000      -85389.5768
   20682.000      -85402.3805
   20684.000      -85182.9145
   20686.000      -85435.2341
   20688.000      -85407.1832
   20690.000      -85541.2896
   20692.000      -85450.0828
   20694.000      -85334.3610
   20696.000      -85527.2954
   20698.000      -85467.0862
   20700.000      -85218.1581
   20702.000      -85345.9041
   20704.000      -85487.5796
   20706.000      -85422.8042
   20708.000      -85121.1468
   20710.000      -85506.4060
   20712.000      -85289.6811
   20714.000      -85193.7446
   20716.000      -85273.9809
   20718.000      -85498.4529
   20720.000      -85499.9822
   20722.000      -85620.5744
   20724.000      -85421.2618
   20726.000      -85362.8497
   20728.000      -85360.8016
   20730.000      -85405.4720
   20732.000      -85681.3848
   20734.000      -85221.6340
   20736.000      -85309.3289
   20738.000      -85212.3998
   20740.000      -85586.0415
   20742.000      -85610.5730
   20744.000      -85208.3535
   20746.000      -85321.2808
   20748.000      -85439.6222
   20750.000      -85382.1721
   20752.000      -85225.3436
   20754.000      -85540.7126
   20756.000      -85503.4278
   20758.000      -85520.6675
   20760.000      -85512.9223
   20762.000      -85331.3248
   20764.000      -85446.7290
   20766.000      -85752.9231
   20768.000      -85742.3540
   20770.000      -85297.6961
   20772.000      -85465.6699
   20774.000      -85438.2152
   20776.000      -85295.2797
   20778.000      -85612.0738
   20780.000      -85291.1609
   20782.000      -85547.8185
   20784.000      -85616.4565
   20786.000      -85553.9029
   20788.000      -85517.3389
   20790.000      -85384.1244
   20792.000      -85323.5076
   20794.000      -85794.0930
   20796.000      -85640.9521
   20798.000      -85300.2173
   20800.000      -85254.9431
   20802.000      -85358.8453
   20804.000      -85446.8170
   20806.000      -85606.1715
   20808.000      -85377.4806
   20810.000      -85444.6383
   20812.000      -85672.3008
   20814.000      -85430.3151
   20816.000      -85546.8857
   20818.000      -85304.8780
   20820.000      -85351.2608
   20822.000      -85234.6807
   20824.000      -85529.8454
   20826.000      -85335.1291
   20828.000      -85522.0319
   20830.000      -85246.3194
   20832.000      -85286.7431
   20834.000      -85426.8114
   20836.000      -85449.9556
   20838.000      -85460.6870
   20840.000      -85378.9785
   20842.000      -85180.8013
   20844.000      -85525.4113
   20846.000      -85530.0514
   20848.000      -85194.0710
   20850.000      -85361.6437
   20852.000      -85329.9083
   20854.000      -85480.0460
   20856.000      -85640.3193
   20858.000      -85441.8002
   20860.000      -85396.1018
   20862.000      -85323.0181
   20864.000      -85432.4049
   20866.000      -85319.6575
   20868.000      -85416.8411
   20870.000      -85220.1562
   20872.000      -85438.3308
   20874.000      -85526.4919
   20876.000      -85567.0564
   20878.000      -85641.7277
   20880.000      -85427.2908
   20882.000      -85580.8950
   20884.000      -85263.5436
   20886.000      -85131.4230
   20888.000      -85493.7258
   20890.000      -85274.7167
   20892.000      -85656.0647
   20894.000      -85335.9622
   20896.000      -85181.8426
   20898.000      -85326.3073
   20900.000      -85379.0123
   20902.000      -85460.1528
   20904.000      -85547.4007
   20906.000      -85663.8064
   20908.000      -85289.5234
   20910.000      -85332.3694
   20912.000      -85659.6690
   20914.000      -85627.1444
   20916.000      -85496.3809
   20918.000      -85257.4229
   20920.000      -85382.0857
   20922.000      -85411.1833
   20924.000      -85352.8981
   20926.000      -85387.8779
   20928.000      -85210.9969
   20930.000      -85180.2746
   20932.000      -85659.9827
   20934.000      -85211.3978
   20936.000      -85444.0530
   20938.000      -85326.0234
   20940.000      -85166.2943
   20942.000      -85316.5483
   20944.000      -85467.0416
   20946.000      -85560.8585
   20948.000      -85421.6949
   20950.000      -85439.1303
   20952.000      -85517.3383
   20954.000      -85449.9796
   20956.000      -85490.8709
   20958.000      -85761.4409
   20960.000      -85414.0016
   20962.000      -85567.4933
   20964.000      -85200.0168
   20966.000      -85156.4325
   20968.000      -85318.0272
   20970.000      -85244.9707
   20972.000      -85428.0696
   20974.000      -85099.0827
   20976.000      -84900.3060
   20978.000      -85444.9847
   20980.000      -85290.0355
   20982.000      -85171.3870
   20984.000      -85240.0094
   20986.000      -85572.0580
   20988.000      -85451.9047
   20990.000      -85540.8342
   20992.000      -85259.8418
   20994.000      -85392.9311
   20996.000      -85486.4070
   20998.000      -85531.0976
   21000.000      -85607.6078
   21002.000      -85649.7742
   21004.000      -85195.6524
   21006.000      -85443.1601
   21008.000      -85405.1342
   21010.000      -85541.0199
   21012.000      -85531.9818
   21014.000      -85300.6994
   21016.000      -85108.5389
   21018.000      -85443.7743
   21020.000      -85576.6923
   21022.000      -85358.3786
   21024.000      -85448.9230
   21026.000      -85484.6853
   21028.000      -85425.2340
   21030.000      -85531.9938
   21032.000      -85255.9686
   21034.000      -85249.8454
   21036.000      -85384.8352
   21038.000      -85422.2254
   21040.000      -85187.7818
   21042.000      -85480.1611
   21044.000      -85498.7874
   21046.000      -85474.1017
   21048.000      -85612.7658
   21050.000      -85560.3303
   21052.000      -85504.2288
   21054.000      -85317.8841
   21056.000      -85579.9435
   21058.000      -85258.2797
   21060.000      -85254.8441
   21062.000      -85227.6605
   21064.000      -85261.6538
   21066.000      -85466.5911
   21068.000      -85359.3252
   21070.000      -85471.0484
   21072.000      -85397.4630
   21074.000      -85260.2447
   21076.000      -85246.3994
   21078.000      -85203.6440
   21080.000      -85173.0076
   21082.000      -85444.8202
   21084.000      -85549.1856
   21086.000      -85374.8871
   21088.000      -85368.2941
   21090.000      -85525.9202
   21092.000      -85522.2741
   21094.000      -85343.1548
   21096.000      -85206.4241
   21098.000      -85612.3279
   21100.000      -85409.8176
   21102.000      -85355.2409
   21104.000      -85221.6785
   21106.000      -85007.3253
   21108.000      -85172.2393
   21110.000      -85416.8848
   21112.000      -85074.1706
   21114.000      -85228.8126
   21116.000      -85310.6814
   21118.000      -85491.6268
   21120.000      -85544.4645
   21122.000      -85524.9095
   21124.000      -85397.3294
   21126.000      -85376.2637
   21128.000      -85317.0281
   21130.000      -85728.4271
   21132.000      -85349.5800
   21134.000      -85482.7175
   21136.000      -85633.9614
   21138.000      -85497.0612
   21140.000      -85504.1630
   21142.000      -85271.9154
   21144.000      -85454.3890
   21146.000      -85426.3268
   21148.000      -85501.4493
   21150.000      -85378.0867
   21152.000      -85295.3529
   21154.000      -85334.6772
   21156.000      -85358.8041
   21158.000      -85588.4885
   21160.000      -85371.2178
   21162.000      -85534.3359
   21164.000      -85267.6186
   21166.000      -85554.7347
   21168.000      -85518.0111
   21170.000      -85347.5905
   21172.000      -85054.0257
   21174.000      -85327.0918
   21176.000      -85397.1277
   21178.000      -85366.9491
   21180.000      -85184.6150
   21182.000      -85541.9930
   21184.000      -85304.7132
   21186.000      -85318.3433
   21188.000      -85406.9588
   21190.000      -85120.3956
   21192.000      -85414.8382
   21194.000      -85346.2963
   21196.000      -85378.2566
   21198.000      -85474.7328
   21200.000      -85603.9828
   21202.000      -85607.6462
   21204.000      -85490.5453
   21206.000      -85548.5961
   21208.000      -85259.5678
   21210.000      -85190.6178
   21212.000      -85292.0666
   21214.000      -85446.4269
   21216.000      -85302.6152
   21218.000      -85297.9948
   21220.000      -85544.2356
   21222.000      -85476.6386
   21224.000      -85260.4605
   21226.000      -85331.6828
   21228.000      -85136.7026
   21230.000      -85520.0537
   21232.000      -85545.0791
   21234.000      -85607.1424
   21236.000      -85311.2723
   21238.000      -85407.1886
   21240.000      -85440.0596
   21242.000      -85343.9980
   21244.000      -85249.8116
   21246.000      -85305.6630
   21248.000      -85406.8131
   21250.000      -85720.6927
   21252.000      -85660.3871
   21254.000      -85355.7837
   21256.000      -85293.7484
   21258.000      -85359.4569
   21260.000      -85379.1458
   21262.000      -85813.7407
   21264.000      -85605.0846
   21266.000      -85513.1137
   21268.000      -85314.8118
   21270.000      -85617.8916
   21272.000      -85232.8999
   21274.000      -85499.3523
   21276.000      -85199.6461
   21278.000      -85297.4725
   21280.000      -85357.6228
   21282.000      -85285.1936
   21284.000      -85149.0367
   21286.000      -85208.9443
   21288.000      -85376.7777
   21290.000      -85591.0866
   21292.000      -85531.6858
   21294.000      -85453.4922
   21296.000      -85184.3041
   21298.000      -85364.6647
   21300.000      -85439.2033
   21302.000      -85565.7130
   21304.000      -85649.6844
   21306.000      -85420.3400
   21308.000      -85413.6374
   21310.000      -85817.2212
   21312.000      -85252.3680
   21314.000      -85339.7701
   21316.000      -85441.2298
   21318.000      -85056.8738
   21320.000      -85517.4644
   21322.000      -85565.1565
   21324.000      -85289.7770
   21326.000      -85393.0664
   21328.000      -85450.4398
   21330.000      -85637.4318
   21332.000      -85287.8626
   21334.000      -85204.5381
   21336.000      -85527.4377
   21338.000      -85585.6503
   21340.000      -85550.8295
   21342.000      -85562.3095
   21344.000      -85423.6164
   21346.000      -85310.2061
   21348.000      -85310.4786
   21350.000      -85386.3758
   21352.000      -85465.2635
   21354.000      -85433.2274
   21356.000      -85645.1238
   21358.000      -85413.7841
   21360.000      -84991.7751
   21362.000      -85341.7475
   21364.000      -85221.5760
   21366.000      -85433.7632
   21368.000      -85415.7256
   21370.000      -85240.9514
   21372.000      -85357.3950
   21374.000      -85608.3648
   21376.000      -85483.6717
   21378.000      -85373.6389
   21380.000      -85433.0161
   21382.000      -85514.0947
   21384.000      -85510.4001
   21386.000      -85357.9655
   21388.000      -85325.4823
   21390.000      -85446.6864
   21392.000      -85618.9804
   21394.000      -85237.6940
   21396.000      -85163.2846
   21398.000      -85282.2751
   21400.000      -85294.7799
   21402.000      -85290.2905
   21404.000      -85434.6787
   21406.000      -85436.9097
   21408.000      -85179.0714
   21410.000      -85270.7899
   21412.000      -85248.5717
   21414.000      -85332.5855
   21416.000      -85438.0972
   21418.000      -85339.2198
   21420.000      -85226.3879
   21422.000      -85208.2891
   21424.000      -85460.3865
   21426.000      -85402.1582
   21428.000      -85360.4918
   21430.000      -85304.9290
   21432.000      -85304.0900
   21434.000      -85447.8738
   21436.000      -85355.1296
   21438.000      -85316.6941
   21440.000      -85382.1602
   21442.000      -85389.0332
   21444.000      -85350.2926
   21446.000      -85499.0598
   21448.000      -85217.3924
   21450.000      -85395.7192
   21452.000      -85515.4030
   21454.000      -85318.3614
   21456.000      -85351.7588
   21458.000      -85551.2495
   21460.000      -85523.1158
   21462.000      -85652.0253
   21464.000      -85789.0321
   21466.000      -85181.6175
   21468.000      -85502.1329
   21470.000      -85652.3332
   21472.000      -85431.1651
   21474.000      -85486.9471
   21476.000      -85486.1887
   21478.000      -85613.3932
   21480.000      -85600.4446
   21482.000      -85412.2983
   21484.000      -85542.5583
   21486.000      -85477.3749
   21488.000      -85511.2627
   21490.000      -85244.7074
   21492.000      -85379.1357
   21494.000      -85561.0102
   21496.000      -85160.7172
   21498.000      -85498.8860
   21500.000      -85399.9683
   21502.000      -85451.8088
   21504.000      -85301.5001
   21506.000      -85266.1904
   21508.000      -85340.5702
   21510.000      -85268.3579
   21512.000      -85299.3458
   21514.000      -85361.8398
   21516.000      -85582.9829
   21518.000      -85903.0050
   21520.000      -85789.6081
   21522.000      -85542.5029
   21524.000      -85387.5794
   21526.000      -85528.9245
   21528.000      -85616.5841
   21530.000      -85506.1043
   21532.000      -85588.3906
   21534.000      -85605.1187
   21536.000      -85237.7617
   21538.000      -85334.6914
   21540.000      -85334.7194
   21542.000      -85505.7500
   21544.000      -85288.2622
   21546.000      -85409.0210
   21548.000      -85466.5568
   21550.000      -85340.9488
   21552.000      -85300.4298
   21554.000      -85523.1349
   21556.000      -85437.7990
   21558.000      -85126.3474
   21560.000      -85165.0291
   21562.000      -85718.0495
   21564.000      -85590.7758
   21566.000      -85427.1071
   21568.000      -85632.7291
   21570.000      -85365.9962
   21572.000      -85231.9353
   21574.000      -85331.3949
   21576.000      -85506.6611
   21578.000      -85566.1178
   21580.000      -85363.0901
   21582.000      -85213.6133
   21584.000      -85330.5926
   21586.000      -85407.1492
   21588.000      -85389.9632
   21590.000      -85486.2045
   21592.000      -85176.7682
   21594.000      -85411.8233
   21596.000      -85380.9363
   21598.000      -85463.1476
   21600.000      -85466.0581
   21602.000      -85643.2290
   21604.000      -85461.0146
   21606.000      -85281.1244
   21608.000      -85455.7015
   21610.000      -85291.0802
   21612.000      -85526.2156
   21614.000      -85576.8360
   21616.000      -85355.5447
   21618.000      -85490.3856
   21620.000      -85533.7875
   21622.000      -85320.8873
   21624.000      -85589.8844
   21626.000      -85354.7975
   21628.000      -85549.2060
   21630.000      -85681.7806
   21632.000      -85530.2612
   21634.000      -85503.0753
   21636.000      -85642.1527
   21638.000      -85413.5862
   21640.000      -85579.9237
   21642.000      -85417.0545
   21644.000      -85366.9896
   21646.000      -85620.6363
   21648.000      -85623.5375
   21650.000      -85539.8115
   21652.000      -85456.0187
   21654.000      -85289.3201
   21656.000      -85561.5271
   21658.000      -85217.6421
   21660.000      -85682.1827
   21662.000      -85677.5658
   21664.000      -85672.2994
   21666.000      -85592.7679
   21668.000      -85437.2575
   21670.000      -85660.7927
   21672.000      -85462.9188
   21674.000      -85453.1602
   21676.000      -85397.9123
   21678.000      -85269.4967
   21680.000      -85174.1078
   21682.000      -85185.1096
   21684.000      -85593.1361
   21686.000      -85354.6547
   21688.000      -85403.2277
   21690.000      -85375.1875
   21692.000      -85687.7478
   21694.000      -85313.4071
   21696.000      -85196.4717
   21698.000      -85688.4726
   21700.000      -85531.1436
   21702.000      -85572.5568
   21704.000      -85409.6472
   21706.000      -85084.0944
   21708.000      -85573.3515
   21710.000      -85500.6336
   21712.000      -85193.4435
   21714.000      -85591.0432
   21716.000      -85486.8873
   21718.000      -85482.8442
   21720.000      -85508.7597
   21722.000      -85437.6776
   21724.000      -85460.8168
   21726.000      -85698.6216
   21728.000      -85505.1234
   21730.000      -85503.3168
   21732.000      -85428.7245
   21734.000      -85412.1659
   21736.000      -85503.4480
   21738.000      -85424.6198
   21740.000      -85308.5088
   21742.000      -85143.8756
   21744.000      -85164.4408
   21746.000      -85763.7443
   21748.000      -85272.3034
   21750.000      -85512.3212
   21752.000      -85312.1835
   21754.000      -85325.4470
   21756.000      -85598.1938
   21758.000      -85357.6211
   21760.000      -85487.3365
   21762.000      -85320.1835
   21764.000      -85525.0728
   21766.000      -85540.6907
   21768.000      -85318.4941
   21770.000      -85744.2139
   21772.000      -85761.1039
   21774.000      -85483.4223
   21776.000      -85464.0104
   21778.000      -85215.1088
   21780.000      -85161.4852
   21782.000      -85737.3529
   21784.000      -85549.3946
   21786.000      -85348.2544
   21788.000      -85437.5677
   21790.000      -85571.2659
   21792.000      -85438.7998
   21794.000      -85637.2365
   21796.000      -85365.1585
   21798.000      -85552.1197
   21800.000      -85314.0644
   21802.000      -85668.2405
   21804.000      -85409.5135
   21806.000      -85354.4528
   21808.000      -85596.5235
   21810.000      -85581.4730
   21812.000      -85447.8431
   21814.000      -85462.5482
   21816.000      -85631.5160
   21818.000      -85547.6816
   21820.000      -85381.6483
   21822.000      -85567.7254
   21824.000      -85390.5680
   21826.000      -85664.8167
   21828.000      -85571.4981
   21830.000      -85533.8733
   21832.000      -85242.7551
   21834.000      -85262.5750
   21836.000      -85523.9179
   21838.000      -85246.4739
   21840.000      -85305.0610
   21842.000      -85453.1873
   21844.000      -85693.7720
   21846.000      -85449.5116
   21848.000      -85533.3496
   21850.000      -85324.9957
   21852.000      -85495.0182
   21854.000      -85380.6861
   21856.000      -85398.4511
   21858.000      -85419.8103
   21860.000      -85189.1479
   21862.000      -85727.6733
   21864.000      -85472.9516
   21866.000      -85540.5237
   21868.000      -85604.0201
   21870.000      -85528.0371
   21872.000      -85187.6430
   21874.000      -85322.6744
   21876.000      -85442.5876
   21878.000      -85272.3232
   21880.000      -85310.3613
   21882.000      -85319.8205
   21884.000      -85435.6672
   21886.000      -85109.6722
   21888.000      -85220.7981
   21890.000      -85117.6485
   21892.000      -85202.8913
   21894.000      -85301.0364
   21896.000      -85347.9284
   21898.000      -85497.9436
   21900.000      -85562.5405
   21902.000      -85385.7443
   21904.000      -85341.5807
   21906.000      -85256.5551
   21908.000      -85358.5549
   21910.000      -85381.4927
   21912.000      -85438.9508
   21914.000      -85640.3036
   21916.000      -85417.5099
   21918.000      -85410.1698
   21920.000      -85478.0145
   21922.000      -85488.1948
   21924.000      -85296.1501
   21926.000      -85436.0754
   21928.000      -85750.0267
   21930.000      -85402.5813
   21932.000      -85438.3366
   21934.000      -85407.3290
   21936.000      -85267.4724
   21938.000      -85529.3350
   21940.000      -85377.0879
   21942.000      -85537.7777
   21944.000      -85612.4075
   21946.000      -85716.0321
   21948.000      -85403.2662
   21950.000      -85452.8026
   21952.000      -85661.3658
   21954.000      -85654.9882
   21956.000      -85275.2504
   21958.000      -85515.0828
   21960.000      -85246.2840
   21962.000      -85048.5380
   21964.000      -85265.4920
   21966.000      -85374.2790
   21968.000      -85419.1274
   21970.000      -85251.6156
   21972.000      -85143.0165
   21974.000      -85449.1861
   21976.000      -85344.0990
   21978.000      -85309.6213
   21980.000      -85280.5006
   21982.000      -85352.5031
   21984.000      -85321.6682
   21986.000      -85330.9384
   21988.000      -85478.7994
   21990.000      -85433.8926
   21992.000      -85625.6328
   21994.000      -85687.4034
   21996.000      -85412.7562
   21998.000      -85348.2107
   22000.000      -85435.8957
   22002.000      -85280.3465
   22004.000      -85297.1318
   22006.000      -85324.4187
   22008.000      -85425.2952
   22010.000      -85148.6192
   22012.000      -85374.7384
   22014.000      -85382.2317
   22016.000      -85212.8037
   22018.000      -85224.3491
   22020.000      -85606.2328
   22022.000      -85194.2124
   22024.000      -85263.0848
   22026.000      -85309.6026
   22028.000      -85370.8497
   22030.000      -85275.3196
   22032.000      -85328.0577
   22034.000      -85444.6908
   22036.000      -85223.6160
   22038.000      -85346.9390
   22040.000      -85309.6803
   22042.000      -85617.3442
   22044.000      -85283.6687
   22046.000      -85306.8457
   22048.000      -85331.4736
   22050.000      -85408.4623
   22052.000      -85458.5464
   22054.000      -85530.0429
   22056.000      -85600.1850
   22058.000      -85555.7372
   22060.000      -85569.5320
   22062.000      -85309.7757
   22064.000      -85626.4159
   22066.000      -85416.6924
   22068.000      -85183.7731
   22070.000      -85270.4457
   22072.000      -85287.7145
   22074.000      -85283.7259
   22076.000      -85309.9601
   22078.000      -85288.3398
   22080.000      -85110.6980
   22082.000      -85492.8592
   22084.000      -85679.7769
   22086.000      -85441.2975
   22088.000      -85196.7862
   22090.000      -85480.1549
   22092.000      -85683.0997
   22094.000      -85579.6817
   22096.000      -85421.2452
   22098.000      -85492.1155
   22100.000      -85334.7536
   22102.000      -85309.4131
   22104.000      -85188.9186
   22106.000      -85376.7387
   22108.000      -85179.3605
   22110.000      -85494.5740
   22112.000      -85419.9926
   22114.000      -85410.2146
   22116.000      -85695.9611
   22118.000      -85371.7540
   22120.000      -85488.0780
   22122.000      -85280.5283
   22124.000      -85534.8082
   22126.000      -85231.6021
   22128.000      -85152.9307
   22130.000      -85440.0964
   22132.000      -85631.2731
   22134.000      -85583.3107
   22136.000      -85280.7275
   22138.000      -85357.8768
   22140.000      -85195.6208
   22142.000      -85314.8361
   22144.000      -85398.1555
   22146.000      -85620.5434
   22148.000      -85477.6047
   22150.000      -85461.9342
   22152.000      -85278.2857
   22154.000      -85247.5900
   22156.000      -85335.2008
   22158.000      -85350.5350
   22160.000      -85661.5377
   22162.000      -85419.3940
   22164.000      -85547.1218
   22166.000      -85285.9501
   22168.000      -85327.1560
   22170.000      -85510.8464
   22172.000      -85427.2525
   22174.000      -85171.4936
   22176.000      -85346.1881
   22178.000      -85353.3268
   22180.000      -85408.9752
   22182.000      -85415.0795
   22184.000      -85317.7833
   22186.000      -85316.3330
   22188.000      -85319.2261
   22190.000      -85236.3754
   22192.000      -85367.5604
   22194.000      -85259.0838
   22196.000      -85564.6538
   22198.000      -85425.8192
   22200.000      -85358.1314
   22202.000      -85422.2843
   22204.000      -85054.7399
   22206.000      -85472.2250
   22208.000      -85264.8490
   22210.000      -85253.7261
   22212.000      -85417.8616
   22214.000      -85338.1605
   22216.000      -85146.8271
   22218.000      -85536.1094
   22220.000      -85414.1412
   22222.000      -85159.2300
   22224.000      -85553.5356
   22226.000      -85503.2070
   22228.000      -85525.2146
   22230.000      -85528.7942
   22232.000      -85531.0394
   22234.000      -85434.2579
   22236.000      -85469.1738
   22238.000      -85513.9351
   22240.000      -85283.7768
   22242.000      -85258.5568
   22244.000      -85446.2878
   22246.000      -85496.5216
   22248.000      -85250.0262
   22250.000      -85443.2853
   22252.000      -85407.5830
   22254.000      -85299.8130
   22256.000      -85196.7256
   22258.000      -85344.8886
   22260.000      -85201.1175
   22262.000      -85306.4395
   22264.000      -85345.8322
   22266.000      -85251.5094
   22268.000      -85365.4347
   22270.000      -85347.0541
   22272.000      -85247.8352
   22274.000      -85410.8956
   22276.000      -85315.9514
   22278.000      -85107.1705
   22280.000      -85183.8696
   22282.000      -85164.3426
   22284.000      -85337.9665
   22286.000      -85478.9260
   22288.000      -85526.4142
   22290.000      -85451.0227
   22292.000      -85724.7842
   22294.000      -85511.6580
   22296.000      -85176.4690
   22298.000      -85142.7284
   22300.000      -85444.5408
   22302.000      -85809.5796
   22304.000      -85356.3769
   22306.000      -85092.1897
   22308.000      -85400.5438
   22310.000      -85321.8181
   22312.000      -85623.9407
   22314.000      -85591.5846
   22316.000      -85509.4866
   22318.000      -85502.9630
   22320.000      -85341.0505
   22322.000      -85077.6647
   22324.000      -85261.2519
   22326.000      -85422.1613
   22328.000      -85328.8123
   22330.000      -85424.0989
   22332.000      -85283.1160
   22334.000      -85438.1551
   22336.000      -85372.6485
   22338.000      -85152.0531
   22340.000      -85359.4630
   22342.000      -85491.7922
   22344.000      -85517.4391
   22346.000      -85233.4662
   22348.000      -85374.2959
   22350.000      -85173.8077
   22352.000      -85165.3603
   22354.000      -85305.2273
   22356.000      -85393.1795
   22358.000      -85554.2784
   22360.000      -85522.7899
   22362.000      -85420.1671
   22364.000      -85330.4183
   22366.000      -85346.7146
   22368.000      -85352.7090
   22370.000      -85691.2042
   22372.000      -85274.9408
   22374.000      -85075.8259
   22376.000      -85363.9544
   22378.000      -85622.9280
   22380.000      -85329.8475
   22382.000      -85389.7198
   22384.000      -85583.3422
   22386.000      -85498.1293
   22388.000      -85499.5637
   22390.000      -85415.3390
   22392.000      -85409.9780
   22394.000      -85610.7760
   22396.000      -85435.5510
   22398.000      -85461.3647
   22400.000      -85496.5993
   22402.000      -85370.7483
   22404.000      -85181.0036
   22406.000      -85437.1947
   22408.000      -85525.8435
   22410.000      -85433.0188
   22412.000      -85544.3140
   22414.000      -85323.3182
   22416.000      -85375.1135
   22418.000      -85285.0637
   22420.000      -85284.3102
   22422.000      -85415.3888
   22424.000      -85369.8051
   22426.000      -85374.0847
   22428.000      -85623.5258
   22430.000      -85468.1228
   22432.000      -85408.7974
   22434.000      -85572.1442
   22436.000      -85497.5252
   22438.000      -85356.7367
   22440.000      -85252.4028
   22442.000      -85437.2677
   22444.000      -85354.4616
   22446.000      -85434.4604
   22448.000      -85181.1513
   22450.000      -85571.0018
   22452.000      -85567.0387
   22454.000      -85402.6682
   22456.000      -85356.6170
   22458.000      -85158.2744
   22460.000      -85194.8907
   22462.000      -85432.3610
   22464.000      -85317.8558
   22466.000      -85194.0853
   22468.000      -85358.0312
   22470.000      -85356.9874
   22472.000      -85556.1923
   22474.000      -85330.0747
   22476.000      -85484.8302
   22478.000      -85439.5144
   22480.000      -85538.8099
   22482.000      -85512.9030
   22484.000      -85499.7265
   22486.000      -85427.6407
   22488.000      -85406.1416
   22490.000      -85441.3252
   22492.000      -84887.4049
   22494.000      -85279.5417
   22496.000      -85306.6845
   22498.000      -85065.7632
   22500.000      -85284.6503
   22502.000      -85265.0441
   22504.000      -85291.5901
   22506.000      -85212.1929
   22508.000      -85282.4480
   22510.000      -85523.5435
   22512.000      -85766.5887
   22514.000      -85572.1961
   22516.000      -85483.7963
   22518.000      -85396.0103
   22520.000      -85254.5935
   22522.000      -85219.4501
   22524.000      -85485.1025
   22526.000      -85463.5873
   22528.000      -85929.1587
   22530.000      -85672.6549
   22532.000      -85439.2387
   22534.000      -85380.1522
   22536.000      -85515.3458
   22538.000      -85214.9735
   22540.000      -85309.4247
   22542.000      -85578.2998
   22544.000      -85559.3026
   22546.000      -85587.6477
   22548.000      -85504.8515
   22550.000      -85652.0346
   22552.000      -85516.2802
   22554.000      -85589.5999
   22556.000      -85549.5001
   22558.000      -85545.0820
   22560.000      -85463.3755
   22562.000      -85238.3709
   22564.000      -85592.9158
   22566.000      -85638.2664
   22568.000      -85599.8543
   22570.000      -85374.9494
   22572.000      -85501.5970
   22574.000      -85321.7684
   22576.000      -85322.2196
   22578.000      -85184.6677
   22580.000      -85433.1694
   22582.000      -85401.8129
   22584.000      -85284.7902
   22586.000      -85602.6333
   22588.000      -85578.0449
   22590.000      -85567.1072
   22592.000      -85312.3438
   22594.000      -85157.0919
   22596.000      -85622.9882
   22598.000      -85528.7411
   22600.000      -85471.9694
   22602.000      -85194.6841
   22604.000      -85432.5201
   22606.000      -85258.6871
   22608.000      -85366.1918
   22610.000      -85443.2145
   22612.000      -85345.6492
   22614.000      -85446.4748
   22616.000      -85267.4647
   22618.000      -85377.7998
   22620.000      -85334.2826
   22622.000      -85274.5233
   22624.000      -85508.8129
   22626.000      -85550.9354
   22628.000      -85322.2700
   22630.000      -85376.4874
   22632.000      -85396.6667
   22634.000      -85395.9414
   22636.000      -85357.7654
   22638.000      -85147.0213
   22640.000      -85523.5222
   22642.000      -85581.8626
   22644.000      -85369.9516
   22646.000      -85163.3168
   22648.000      -85463.0661
   22650.000      -85482.6873
   22652.000      -85359.2345
   22654.000      -85316.3896
   22656.000      -85466.9273
   22658.000      -85488.0804
   22660.000      -85004.9239
   22662.000      -85429.7809
   22664.000      -85458.8680
   22666.000      -85598.4487
   22668.000      -85492.6478
   22670.000      -85309.3907
   22672.000      -85176.0593
   22674.000      -85286.0757
   22676.000      -85426.5361
   22678.000      -85192.2389
   22680.000      -85119.6110
   22682.000      -85052.7807
   22684.000      -85403.2333
   22686.000      -85361.3555
   22688.000      -85387.9911
   22690.000      -85544.9213
   22692.000      -85374.9315
   22694.000      -85410.3841
   22696.000      -85120.3946
   22698.000      -85413.4239
   22700.000      -85589.7346
   22702.000      -85473.9593
   22704.000      -85457.8172
   22706.000      -85418.6238
   22708.000      -85672.7154
   22710.000      -85643.1671
   22712.000      -85501.5907
   22714.000      -85464.0808
   22716.000      -85552.9816
   22718.000      -85376.5969
   22720.000      -85272.8056
   22722.000      -85055.5800
   22724.000      -85386.5737
   22726.000      -85293.1925
   22728.000      -85212.5931
   22730.000      -85136.2853
   22732.000      -85497.6410
   22734.000      -85311.7438
   22736.000      -85362.8155
   22738.000      -85663.6411
   22740.000      -85363.0177
   22742.000      -85404.3011
   22744.000      -85622.5513
   22746.000      -85296.9604
   22748.000      -85694.4630
   22750.000      -85433.6863
   22752.000      -85375.3085
   22754.000      -85328.7773
   22756.000      -85642.4397
   22758.000      -85292.6811
   22760.000      -85394.1156
   22762.000      -85346.4849
   22764.000      -85506.7077
   22766.000      -85284.1962
   22768.000      -85619.4785
   22770.000      -85442.9327
   22772.000      -85338.6683
   22774.000      -85291.9381
   22776.000      -85103.4443
   22778.000      -85223.5735
   22780.000      -85154.7227
   22782.000      -84970.9616
   22784.000      -85510.1980
   22786.000      -85157.9288
   22788.000      -85464.1617
   22790.000      -85562.6584
   22792.000      -85424.6639
   22794.000      -85151.4035
   22796.000      -85294.7280
   22798.000      -85290.6548
   22800.000      -85368.2978
   22802.000      -85332.2768
   22804.000      -85260.5108
   22806.000      -85350.2388
   22808.000      -85364.7974
   22810.000      -85432.9383
   22812.000      -85349.9111
   22814.000      -85375.7232
   22816.000      -85430.1236
   22818.000      -85168.9091
   22820.000      -85481.3308
   22822.000      -85496.0878
   22824.000      -85314.3915
   22826.000      -85266.7016
   22828.000      -85527.4576
   22830.000      -85645.3933
   22832.000      -85501.8397
   22834.000      -85258.8197
   22836.000      -85338.7038
   22838.000      -85454.0483
   22840.000      -85302.7118
   22842.000      -85460.8552
   22844.000      -85362.5095
   22846.000      -85366.3189
   22848.000      -85431.5724
   22850.000      -85587.8194
   22852.000      -85285.8448
   22854.000      -85259.3824
   22856.000      -85158.1786
   22858.000      -85346.5390
   22860.000      -85344.4306
   22862.000      -85442.8698
   22864.000      -85319.4419
   22866.000      -85235.7666
   22868.000      -85416.9258
   22870.000      -85752.2957
   22872.000      -85538.4929
   22874.000      -85379.3353
   22876.000      -85567.1416
   22878.000      -85576.6874
   22880.000      -85166.7140
   22882.000      -85315.9036
   22884.000      -85396.0960
   22886.000      -85499.9614
   22888.000      -85597.1881
   22890.000      -85470.4574
   22892.000      -85299.1471
   22894.000      -85484.2364
   22896.000      -85622.8473
   22898.000      -85656.4116
   22900.000      -85304.8227
   22902.000      -85303.9652
   22904.000      -85605.0863
   22906.000      -85325.5951
   22908.000      -85348.4844
   22910.000      -85006.4555
   22912.000      -85196.0500
   22914.000      -85391.1162
   22916.000      -85539.6088
   22918.000      -85407.9696
   22920.000      -85490.6644
   22922.000      -85492.7427
   22924.000      -85229.3939
   22926.000      -85400.5453
   22928.000      -85273.5313
   22930.000      -85369.1839
   22932.000      -85506.4709
   22934.000      -85318.1566
   22936.000      -85292.9808
   22938.000      -85460.1776
   22940.000      -85264.9088
   22942.000      -85347.1699
   22944.000      -85410.4359
   22946.000      -85390.3438
   22948.000      -85388.7051
   22950.000      -85667.8887
   22952.000      -85506.0827
   22954.000      -85639.5758
   22956.000      -85524.8689
   22958.000      -85164.6726
   22960.000      -85649.8104
   22962.000      -85512.0955
   22964.000      -85219.9725
   22966.000      -85325.4670
   22968.000      -85623.5440
   22970.000      -85297.3770
   22972.000      -85137.6362
   22974.000      -85573.2645
   22976.000      -85469.3201
   22978.000      -85151.3533
   22980.000      -85287.7742
   22982.000      -85399.1387
   22984.000      -85105.2613
   22986.000      -85765.4773
   22988.000      -85512.2502
   22990.000      -85230.1451
   22992.000      -85438.3320
   22994.000      -85228.4516
   22996.000      -85430.5605
   22998.000      -85476.5937
   23000.000      -85671.2091
   23002.000      -85401.3724
   23004.000      -85666.4801
   23006.000      -85173.6445
   23008.000      -85396.9430
   23010.000      -85209.7150
   23012.000      -85261.7749
   23014.000      -85418.5209
   23016.000      -85240.8233
   23018.000      -85082.0428
   23020.000      -85394.4947
   23022.000      -85477.0370
   23024.000      -85277.8598
   23026.000      -85518.6992
   23028.000      -85469.6623
   23030.000      -85473.4538
   23032.000      -85364.6289
   23034.000      -85494.8474
   23036.000      -85546.0674
   23038.000      -85507.1127
   23040.000      -85453.3482
   23042.000      -85571.4774
   23044.000      -85466.7702
   23046.000      -85363.5700
   23048.000      -85428.0584
   23050.000      -85598.8379
   23052.000      -85546.4547
   23054.000      -85560.6294
   23056.000      -85330.4444
   23058.000      -85434.0109
   23060.000      -85189.9260
   23062.000      -85155.2586
   23064.000      -85268.3210
   23066.000      -85237.8841
   23068.000      -85460.5551
   23070.000      -85635.4807
   23072.000      -85163.3656
   23074.000      -85583.7280
   23076.000      -85423.5903
   23078.000      -85153.8385
   23080.000      -85810.0716
   23082.000      -85442.0359
   23084.000      -85482.5691
   23086.000      -85297.4829
   23088.000      -85283.7474
   23090.000      -85340.4141
   23092.000      -85386.1377
   23094.000      -85592.2999
   23096.000      -85600.0011
   23098.000      -85568.5154
   23100.000      -85556.9913
   23102.000      -85615.1940
   23104.000      -85354.0141
   23106.000      -85559.3625
   23108.000      -85414.0275
   23110.000      -85465.8478
   23112.000      -85376.2809
   23114.000      -85310.5074
   23116.000      -85371.9652
   23118.000      -85430.8285
   23120.000      -85491.7773
   23122.000      -85710.0893
   23124.000      -85246.8105
   23126.000      -85322.5775
   23128.000      -85541.5672
   23130.000      -85394.0483
   23132.000      -85181.2847
   23134.000      -85340.2571
   23136.000      -85321.0165
   23138.000      -85524.0299
   23140.000      -85390.1952
   23142.000      -85048.9109
   23144.000      -85282.5445
   23146.000      -85340.7662
   23148.000      -85454.1813
   23150.000      -85196.5217
   23152.000      -85437.3479
   23154.000      -85552.1819
   23156.000      -85603.4078
   23158.000      -85435.6622
   23160.000      -85555.2682
   23162.000      -85599.6740
   23164.000      -85410.0527
   23166.000      -85608.6589
   23168.000      -85517.5776
   23170.000      -85232.1965
   23172.000      -85660.0758
   23174.000      -85277.6812
   23176.000      -85299.3579
   23178.000      -85312.0920
   23180.000      -85640.1110
   23182.000      -85612.6539
   23184.000      -85509.9123
   23186.000      -85624.3267
   23188.000      -85424.4140
   23190.000      -85654.0612
   23192.000      -85618.4332
   23194.000      -85254.7705
   23196.000      -85429.0327
   23198.000      -85535.2248
   23200.000      -85591.8944
   23202.000      -85357.5472
   23204.000      -85415.1461
   23206.000      -85470.0117
   23208.000      -85186.8888
   23210.000      -85358.4997
   23212.000      -85466.5847
   23214.000      -85491.2031
   23216.000      -85651.5015
   23218.000      -85345.2240
   23220.000      -85477.9250
   23222.000      -85378.0650
   23224.000      -85351.4053
   23226.000      -85125.3144
   23228.000      -85728.5312
   23230.000      -85555.6364
   23232.000      -85165.4014
   23234.000      -85527.8821
   23236.000      -85176.5612
   23238.000      -85501.3897
   23240.000      -85308.4083
   23242.000      -85260.1075
   23244.000      -85289.1100
   23246.000      -85420.4530
   23248.000      -85376.3781
   23250.000      -85487.6157
   23252.000      -85626.1124
   23254.000      -85586.5568
   23256.000      -85523.7057
   23258.000      -85551.0654
   23260.000      -85397.6936
   23262.000      -85455.2112
   23264.000      -85011.4250
   23266.000      -85481.4524
   23268.000      -85180.4114
   23270.000      -85358.8403
   23272.000      -85490.4906
   23274.000      -85532.6899
   23276.000      -85738.5935
   23278.000      -85387.4465
   23280.000      -85349.0623
   23282.000      -85474.4011
   23284.000      -85473.0888
   23286.000      -85605.2774
   23288.000      -85335.2959
   23290.000      -85173.2241
   23292.000      -85177.3242
   23294.000      -85575.2397
   23296.000      -85253.0639
   23298.000      -85509.1826
   23300.000      -85731.9755
   23302.000      -85564.0238
   23304.000      -85400.4412
   23306.000      -85363.3058
   23308.000      -85453.5084
   23310.000      -85472.9538
   23312.000      -85504.4771
   23314.000      -85275.3836
   23316.000      -85149.1533
   23318.000      -85477.4947
   23320.000      -85240.8261
   23322.000      -85392.2527
   23324.000      -84943.3002
   23326.000      -85204.5341
   23328.000      -85093.9190
   23330.000      -85634.2196
   23332.000      -85429.9991
   23334.000      -85704.7698
   23336.000      -85392.4641
   23338.000      -85617.1036
   23340.000      -85476.4949
   23342.000      -85425.5237
   23344.000      -85493.1442
   23346.000      -85410.3339
   23348.000      -85488.1959
   23350.000      -85539.7683
   23352.000      -85473.5707
   23354.000      -85500.1471
   23356.000      -85491.5779
   23358.000      -85576.3684
   23360.000      -85348.0487
   23362.000      -85505.1851
   23364.000      -85477.4319
   23366.000      -85528.0466
   23368.000      -85448.3769
   23370.000      -85496.2272
   23372.000      -85460.7990
   23374.000      -85298.0110
   23376.000      -85355.5012
   23378.000      -85382.5085
   23380.000      -85214.4092
   23382.000      -85511.7905
   23384.000      -85230.5208
   23386.000      -85499.9122
   23388.000      -85441.9295
   23390.000      -85576.9064
   23392.000      -85370.4305
   23394.000      -85265.9035
   23396.000      -85676.2673
   23398.000      -85269.1396
   23400.000      -85378.3572
   23402.000      -85222.0950
   23404.000      -85150.4755
   23406.000      -85567.4346
   23408.000      -85434.3282
   23410.000      -85283.4489
   23412.000      -85691.0108
   23414.000      -85432.2905
   23416.000      -85325.8576
   23418.000      -85808.5271
   23420.000      -85787.6624
   23422.000      -85267.3883
   23424.000      -85424.1983
   23426.000      -85348.7153
   23428.000      -85567.4992
   23430.000      -85317.1746
   23432.000      -85599.4788
   23434.000      -85399.3604
   23436.000      -85488.8956
   23438.000      -85234.2081
   23440.000      -85341.7080
   23442.000      -85738.1748
   23444.000      -85515.5392
   23446.000      -85436.8052
   23448.000      -85304.7979
   23450.000      -85322.6186
   23452.000      -85545.7489
   23454.000      -85284.2090
   23456.000      -85234.2387
   23458.000      -85377.0934
   23460.000      -85503.3504
   23462.000      -85296.1701
   23464.000      -85554.0307
   23466.000      -85522.7579
   23468.000      -85471.3888
   23470.000      -85459.2976
   23472.000      -85453.1970
   23474.000      -85099.2237
   23476.000      -85291.0014
   23478.000      -85118.9856
   23480.000      -85537.9255
   23482.000      -85507.6289
   23484.000      -85566.6515
   23486.000      -85539.0891
   23488.000      -85455.2415
   23490.000      -85359.1487
   23492.000      -85613.3679
   23494.000      -85363.7445
   23496.000      -85372.9764
   23498.000      -85363.9179
   23500.000      -85078.8821
   23502.000      -85411.4231
   23504.000      -85479.7296
   23506.000      -85489.3422
   23508.000      -85340.2965
   23510.000      -85431.9674
   23512.000      -85582.5864
   23514.000      -85404.2878
   23516.000      -85255.4221
   23518.000      -85511.3138
   23520.000      -85435.1367
   23522.000      -85286.9411
   23524.000      -85344.6280
   23526.000      -85302.5814
   23528.000      -85208.9273
   23530.000      -85235.2931
   23532.000      -85273.4673
   23534.000      -85436.8913
   23536.000      -85657.2370
   23538.000      -85173.2712
   23540.000      -85529.6170
   23542.000      -85308.6637
   23544.000      -85393.0578
   23546.000      -85155.1253
   23548.000      -85455.8449
   23550.000      -85379.6879
   23552.000      -85326.0951
   23554.000      -85438.8691
   23556.000      -85549.2226
   23558.000      -85669.4388
   23560.000      -85387.5527
   23562.000      -85464.5569
   23564.000      -85416.4775
   23566.000      -85355.6204
   23568.000      -85214.5638
   23570.000      -85469.0550
   23572.000      -85469.4097
   23574.000      -85493.4576
   23576.000      -85480.3014
   23578.000      -85392.8443
   23580.000      -85448.7396
   23582.000      -85371.6388
   23584.000      -85405.4642
   23586.000      -85066.9499
   23588.000      -85470.7062
   23590.000      -85132.7660
   23592.000      -85323.6314
   23594.000      -85604.5524
   23596.000      -85508.7402
   23598.000      -85285.5301
   23600.000      -85212.0321
   23602.000      -85368.2819
   23604.000      -85195.7924
   23606.000      -85379.8075
   23608.000      -85236.5201
   23610.000      -85503.6459
   23612.000      -85731.0312
   23614.000      -85684.8514
   23616.000      -85361.8423
   23618.000      -85271.1912
   23620.000      -85371.1557
   23622.000      -85489.8430
   23624.000      -85346.6712
   23626.000      -85568.0880
   23628.000      -85294.2820
   23630.000      -85495.1354
   23632.000      -85307.9143
   23634.000      -85644.9001
   23636.000      -85361.3501
   23638.000      -85581.1348
   23640.000      -85416.3555
   23642.000      -85453.9013
   23644.000      -85481.6215
   23646.000      -85610.9668
   23648.000      -85549.8852
   23650.000      -85332.4525
   23652.000      -85346.5185
   23654.000      -85481.3165
   23656.000      -85592.6177
   23658.000      -85700.3479
   23660.000      -85369.8891
   23662.000      -85549.1194
   23664.000      -85529.7166
   23666.000      -85432.1058
   23668.000      -85526.6186
   23670.000      -85544.6471
   23672.000      -85530.0375
   23674.000      -85454.6631
   23676.000      -85411.8790
   23678.000      -85481.9550
   23680.000      -85692.5070
   23682.000      -85396.4997
   23684.000      -85443.4322
   23686.000      -85385.5178
   23688.000      -85526.1612
   23690.000      -85561.1135
   23692.000      -85538.6356
   23694.000      -85587.2989
   23696.000      -85389.1998
   23698.000      -85331.2547
   23700.000      -85444.8837
   23702.000      -85335.9162
   23704.000      -85609.5856
   23706.000      -85453.8011
   23708.000      -85175.8797
   23710.000      -85539.9280
   23712.000      -85141.2247
   23714.000      -85513.2896
   23716.000      -85159.1169
   23718.000      -85610.8149
   23720.000      -85606.1062
   23722.000      -85420.7530
   23724.000      -85686.0190
   23726.000      -85721.0610
   23728.000      -85547.9625
   23730.000      -85371.7156
   23732.000      -85672.9941
   23734.000      -85369.8639
   23736.000      -85671.5928
   23738.000      -85400.4269
   23740.000      -85549.7813
   23742.000      -85476.1049
   23744.000      -85436.9260
   23746.000      -85374.0987
   23748.000      -85661.1387
   23750.000      -85427.7166
   23752.000      -85170.1264
   23754.000      -85109.6982
   23756.000      -85381.4659
   23758.000      -85448.6775
   23760.000      -85305.8854
   23762.000      -85292.0883
   23764.000      -85534.1581
   23766.000      -85363.6956
   23768.000      -85498.2766
   23770.000      -85361.3232
   23772.000      -85203.3738
   23774.000      -85326.9369
   23776.000      -85314.3984
   23778.000      -85315.9609
   23780.000      -85424.9517
   23782.000      -85503.7295
   23784.000      -85640.1472
   23786.000      -85583.4235
   23788.000      -85379.0476
   23790.000      -85331.9789
   23792.000      -85504.8300
   23794.000      -85228.4848
   23796.000      -85239.2777
   23798.000      -85522.9938
   23800.000      -85442.2956
   23802.000      -85231.0161
   23804.000      -85243.5552
   23806.000      -85118.6422
   23808.000      -85488.8720
   23810.000      -85498.3033
   23812.000      -85413.1541
   23814.000      -85050.4654
   23816.000      -85586.8218
   23818.000      -85229.9546
   23820.000      -85248.4698
   23822.000      -85539.5599
   23824.000      -85434.5199
   23826.000      -85560.0712
   23828.000      -85386.9405
   23830.000      -85318.8096
   23832.000      -85209.9229
   23834.000      -85348.3531
   23836.000      -85318.4336
   23838.000      -85465.1915
   23840.000      -85468.1444
   23842.000      -85481.0102
   23844.000      -85437.3601
   23846.000      -85228.8362
   23848.000      -85281.3618
   23850.000      -85535.3208
   23852.000      -85292.3814
   23854.000      -85240.7032
   23856.000      -85369.9369
   23858.000      -85354.0462
   23860.000      -85582.4195
   23862.000      -85290.7187
   23864.000      -85379.9724
   23866.000      -85352.7399
   23868.000      -85346.0992
   23870.000      -85319.3015
   23872.000      -85411.1549
   23874.000      -85419.6637
   23876.000      -85735.5080
   23878.000      -85629.9229
   23880.000      -85395.5094
   23882.000      -85287.4678
   23884.000      -85576.6494
   23886.000      -85437.6383
   23888.000      -85340.0084
   23890.000      -85523.1021
   23892.000      -85397.5521
   23894.000      -85301.4019
   23896.000      -85603.5645
   23898.000      -85324.7952
   23900.000      -85469.7323
   23902.000      -85410.2182
   23904.000      -85370.7596
   23906.000      -85365.3620
   23908.000      -85409.1122
   23910.000      -85548.9277
   23912.000      -85626.7624
   23914.000      -85613.0461
   23916.000      -85447.0655
   23918.000      -85391.4220
   23920.000      -85472.0371
   23922.000      -85446.5400
   23924.000      -85349.4046
   23926.000      -85694.1911
   23928.000      -85444.5356
   23930.000      -85412.8659
   23932.000      -85522.5721
   23934.000      -85446.5179
   23936.000      -85387.2279
   23938.000      -85398.5475
   23940.000      -85331.2512
   23942.000      -85506.0605
   23944.000      -85417.3366
   23946.000      -85498.4338
   23948.000      -85529.5000
   23950.000      -85264.8911
   23952.000      -85311.5461
   23954.000      -85483.4109
   23956.000      -85563.1722
   23958.000      -85562.3871
   23960.000      -85834.2151
   23962.000      -85405.4851
   23964.000      -85445.7983
   23966.000      -85463.9552
   23968.000      -85273.9804
   23970.000      -85384.2853
   23972.000      -85424.2762
   23974.000      -85503.0846
   23976.000      -85660.5521
   23978.000      -85367.0514
   23980.000      -85333.7019
   23982.000      -85366.6484
   23984.000      -85581.0078
   23986.000      -85388.4862
   23988.000      -85148.7831
   23990.000      -85388.4794
   23992.000      -85388.6844
   23994.000      -85451.2412
   23996.000      -85234.3455
   23998.000      -85517.8689
   24000.000      -85542.9176
   24002.000      -85477.7792
   24004.000      -85305.0068
   24006.000      -85549.0048
   24008.000      -85477.7886
   24010.000      -85584.2648
   24012.000      -85445.3891
   24014.000      -85465.7945
   24016.000      -85547.1761
   24018.000      -85702.1291
   24020.000      -85700.9625
   24022.000      -85237.0195
   24024.000      -85385.8850
   24026.000      -85297.3668
   24028.000      -85568.3702
   24030.000      -85450.6802
   24032.000      -85436.1057
   24034.000      -85169.8638
   24036.000      -85386.1732
   24038.000      -85351.3793
   24040.000      -85312.6271
   24042.000      -85076.9087
   24044.000      -85234.9405
   24046.000      -85371.1653
   24048.000      -85508.8521
   24050.000      -85264.8259
   24052.000      -85360.8890
   24054.000      -85607.1029
   24056.000      -85216.6895
   24058.000      -85330.4310
   24060.000      -85316.7199
   24062.000      -85283.6067
   24064.000      -85501.6825
   24066.000      -85487.0469
   24068.000      -85514.1491
   24070.000      -85632.9490
   24072.000      -85146.8960
   24074.000      -85673.0846
   24076.000      -85267.6383
   24078.000      -85454.2094
   24080.000      -85378.7166
   24082.000      -85602.8604
   24084.000      -85507.3339
   24086.000      -85506.0692
   24088.000      -85195.9782
   24090.000      -85217.6543
   24092.000      -85244.0067
   24094.000      -85236.4214
   24096.000      -85156.2398
   24098.000      -85404.2440
   24100.000      -85250.2365
   24102.000      -85289.3071
   24104.000      -85308.0715
   24106.000      -85298.6447
   24108.000      -85259.7935
   24110.000      -85499.8594
   24112.000      -85358.3885
   24114.000      -85217.6535
   24116.000      -84970.2586
   24118.000      -85458.5547
   24120.000      -85523.8783
   24122.000      -85358.3667
   24124.000      -85462.1555
   24126.000      -85635.8864
   24128.000      -85319.1052
   24130.000      -85335.9959
   24132.000      -85148.0505
   24134.000      -85440.2218
   24136.000      -85403.8948
   24138.000      -85150.1689
   24140.000      -85537.4290
   24142.000      -85506.3269
   24144.000      -85369.3614
   24146.000      -85247.4218
   24148.000      -85378.2680
   24150.000      -85175.2558
   24152.000      -85161.2020
   24154.000      -85225.0881
   24156.000      -85022.1547
   24158.000      -85284.9557
   24160.000      -85228.6109
   24162.000      -85396.3612
   24164.000      -85443.8714
   24166.000      -85495.3218
   24168.000      -85372.6291
   24170.000      -85515.8495
   24172.000      -85581.0832
   24174.000      -85478.8916
   24176.000      -85351.4634
   24178.000      -85360.3025
   24180.000      -85777.7217
   24182.000      -85607.8560
   24184.000      -85660.4820
   24186.000      -85441.1421
   24188.000      -85495.2400
   24190.000      -85643.0462
   24192.000      -85755.1787
   24194.000      -85516.7699
   24196.000      -85539.4725
   24198.000      -85378.4900
   24200.000      -85280.7980
   24202.000      -85304.9978
   24204.000      -85118.3945
   24206.000      -85325.2710
   24208.000      -85455.3690
   24210.000      -85286.1588
   24212.000      -85418.7035
   24214.000      -85199.9406
   24216.000      -85461.5657
   24218.000      -85337.4310
   24220.000      -85417.8111
   24222.000      -85368.1085
   24224.000      -85529.4592
   24226.000      -85291.5330
   24228.000      -85466.7117
   24230.000      -85327.4713
   24232.000      -85354.5149
   24234.000      -85374.2749
   24236.000      -85475.1596
   24238.000      -85538.4964
   24240.000      -85334.8385
   24242.000      -85465.4686
   24244.000      -85406.5616
   24246.000      -85637.3030
   24248.000      -85283.0763
   24250.000      -85312.7323
   24252.000      -85252.8713
   24254.000      -85480.0060
   24256.000      -85334.6631
   24258.000      -85273.4419
   24260.000      -85476.3406
   24262.000      -85512.0250
   24264.000      -85197.2440
   24266.000      -85266.5480
   24268.000      -85434.0064
   24270.000      -85586.8888
   24272.000      -85408.5870
   24274.000      -85670.4062
   24276.000      -85284.5944
   24278.000      -85484.5268
   24280.000      -85408.6407
   24282.000      -85506.4160
   24284.000      -85470.1192
   24286.000      -85537.7560
   24288.000      -85328.9749
   24290.000      -85549.4314
   24292.000      -85418.1463
   24294.000      -85320.3217
   24296.000      -85282.9528
   24298.000      -85221.6847
   24300.000      -85550.5257
   24302.000      -85642.4682
   24304.000      -85305.8462
   24306.000      -85701.3931
   24308.000      -85522.9714
   24310.000      -85432.0277
   24312.000      -85474.7010
   24314.000      -85807.5783
   24316.000      -85568.5559
   24318.000      -85091.2897
   24320.000      -85383.3479
   24322.000      -85185.0725
   24324.000      -85280.5823
   24326.000      -85217.5364
   24328.000      -85353.8162
   24330.000      -85317.1068
   24332.000      -85575.5767
   24334.000      -85414.0688
   24336.000      -85479.7729
   24338.000      -85492.5179
   24340.000      -85298.7994
   24342.000      -85337.4133
   24344.000      -85433.0915
   24346.000      -85470.5508
   24348.000      -85466.3853
   24350.000      -85383.9955
   24352.000      -85736.7698
   24354.000      -85225.8579
   24356.000      -85478.8330
   24358.000      -85606.6308
   24360.000      -85559.4542
   24362.000      -85459.6895
   24364.000      -85619.6828
   24366.000      -85445.5511
   24368.000      -85566.0350
   24370.000      -85503.9430
   24372.000      -85525.9816
   24374.000      -85246.7036
   24376.000      -85450.3628
   24378.000      -85478.8637
   24380.000      -85496.9091
   24382.000      -85540.7078
   24384.000      -85369.6144
   24386.000      -85437.6462
   24388.000      -85287.8240
   24390.000      -85337.2648
   24392.000      -85360.9884
   24394.000      -85423.4180
   24396.000      -85206.2387
   24398.000      -85444.6898
   24400.000      -85182.5318
   24402.000      -85229.2846
   24404.000      -85385.2034
   24406.000      -85202.0099
   24408.000      -85132.3861
   24410.000      -85257.9381
   24412.000      -85381.6756
   24414.000      -85249.3787
   24416.000      -85336.9801
   24418.000      -85278.9569
   24420.000      -85024.9555
   24422.000      -85288.3973
   24424.000      -85616.1910
   24426.000      -85461.2545
   24428.000      -85430.1615
   24430.000      -85511.1856
   24432.000      -85393.7973
   24434.000      -85442.7753
   24436.000      -85487.3021
   24438.000      -85316.2034
   24440.000      -85384.6454
   24442.000      -85438.8036
   24444.000      -85412.2361
   24446.000      -85544.0433
   24448.000      -85409.0911
   24450.000      -85464.7514
   24452.000      -85403.4362
   24454.000      -85363.3863
   24456.000      -85403.1246
   24458.000      -85486.8398
   24460.000      -85501.0824
   24462.000      -85318.3254
   24464.000      -85490.2361
   24466.000      -85356.2350
   24468.000      -85585.6069
   24470.000      -85614.6128
   24472.000      -85297.9478
   24474.000      -85378.2193
   24476.000      -85414.9375
   24478.000      -85363.0231
   24480.000      -85294.3294
   24482.000      -85331.5927
   24484.000      -85293.3239
   24486.000      -85557.4198
   24488.000      -85475.2026
   24490.000      -85345.3433
   24492.000      -85264.4895
   24494.000      -85215.9561
   24496.000      -85287.1061
   24498.000      -85556.8785
   24500.000      -85270.6543
   24502.000      -85130.0937
   24504.000      -85378.0617
   24506.000      -85192.0536
   24508.000      -85290.5835
   24510.000      -85319.6581
   24512.000      -85212.0031
   24514.000      -85423.3602
   24516.000      -85491.3001
   24518.000      -85503.2775
   24520.000      -85527.2216
   24522.000      -85383.1601
   24524.000      -85441.1174
   24526.000      -85698.5903
   24528.000      -85742.2271
   24530.000      -85465.6650
   24532.000      -85219.1531
   24534.000      -85453.5623
   24536.000      -85375.6136
   24538.000      -85428.4830
   24540.000      -85274.5791
   24542.000      -85284.0291
   24544.000      -85578.1533
   24546.000      -85119.3085
   24548.000      -85488.8391
   24550.000      -85402.5450
   24552.000      -85406.8514
   24554.000      -85284.6423
   24556.000      -85547.5456
   24558.000      -85408.8366
   24560.000      -85295.9121
   24562.000      -85450.6268
   24564.000      -85552.2331
   24566.000      -85382.2956
   24568.000      -85648.6386
   24570.000      -85524.7279
   24572.000      -85455.7955
   24574.000      -85395.3064
   24576.000      -85418.9249
   24578.000      -85451.3107
   24580.000      -85515.4090
   24582.000      -85395.3575
   24584.000      -85445.1936
   24586.000      -85377.9744
   24588.000      -85625.1050
   24590.000      -85218.7346
   24592.000      -85348.4673
   24594.000      -85591.0112
   24596.000      -85640.8801
   24598.000      -85436.7436
   24600.000      -85624.0792
   24602.000      -85490.1014
   24604.000      -85489.9724
   24606.000      -85507.4413
   24608.000      -85574.8210
   24610.000      -85723.1890
   24612.000      -85489.0848
   24614.000      -85445.7452
   24616.000      -85477.4198
   24618.000      -85488.2126
   24620.000      -85140.3896
   24622.000      -85228.8012
   24624.000      -85378.3844
   24626.000      -85420.5789
   24628.000      -85571.5393
   24630.000      -85392.4296
   24632.000      -85341.6949
   24634.000      -85235.1596
   24636.000      -85360.2310
   24638.000      -85265.8615
   24640.000      -85392.5764
   24642.000      -85449.1914
   24644.000      -85369.7077
   24646.000      -85416.6979
   24648.000      -85190.0778
   24650.000      -85247.4126
   24652.000      -85230.7809
   24654.000      -85590.2451
   24656.000      -85531.2862
   24658.000      -85528.4878
   24660.000      -85361.8290
   24662.000      -85443.3121
   24664.000      -85520.3968
   24666.000      -85517.8445
   24668.000      -85529.7551
   24670.000      -85727.8551
   24672.000      -85536.7092
   24674.000      -85567.6026
   24676.000      -85436.8158
   24678.000      -85661.5174
   24680.000      -85381.4199
   24682.000      -85462.4188
   24684.000      -85582.1773
   24686.000      -85542.9371
   24688.000      -85461.8998
   24690.000      -85352.2601
   24692.000      -85561.5580
   24694.000      -85489.2366
   24696.000      -85514.0281
   24698.000      -85401.7825
   24700.000      -85320.5121
   24702.000      -85385.9870
   24704.000      -85363.0006
   24706.000      -85458.3808
   24708.000      -85362.5284
   24710.000      -85330.0091
   24712.000      -85086.9843
   24714.000      -85522.3040
   24716.000      -85316.2969
   24718.000      -85350.3405
   24720.000      -85292.2845
   24722.000      -85565.1095
   24724.000      -85491.3057
   24726.000      -85703.4675
   24728.000      -85570.7651
   24730.000      -85381.6220
   24732.000      -85587.5227
   24734.000      -85714.6122
   24736.000      -85507.8212
   24738.000      -85469.0891
   24740.000      -85793.2649
   24742.000      -85332.5520
   24744.000      -85530.7041
   24746.000      -85516.3874
   24748.000      -85174.9968
   24750.000      -85564.2703
   24752.000      -85115.4966
   24754.000      -85391.0494
   24756.000      -85238.0361
   24758.000      -85613.6487
   24760.000      -84984.3340
   24762.000      -85349.4694
   24764.000      -85519.7205
   24766.000      -85563.6449
   24768.000      -85505.0340
   24770.000      -85216.8312
   24772.000      -85367.8567
   24774.000      -85401.7132
   24776.000      -85422.2406
   24778.000      -85541.9380
   24780.000      -85556.9375
   24782.000      -85389.7514
   24784.000      -85610.9979
   24786.000      -85524.7752
   24788.000      -85643.6203
   24790.000      -85304.4874
   24792.000      -85629.8513
   24794.000      -85410.9394
   24796.000      -85393.5625
   24798.000      -85549.9059
   24800.000      -85463.1173
   24802.000      -85466.1950
   24804.000      -85584.5030
   24806.000      -85491.0953
   24808.000      -85641.1743
   24810.000      -85416.5138
   24812.000      -85499.8021
   24814.000      -85543.3952
   24816.000      -85540.8980
   24818.000      -85496.6487
   24820.000      -85380.9128
   24822.000      -85333.1621
   24824.000      -85363.1371
   24826.000      -85529.5094
   24828.000      -85535.0662
   24830.000      -85261.8683
   24832.000      -85519.3161
   24834.000      -85371.1221
   24836.000      -85406.0264
   24838.000      -85379.8519
   24840.000      -85221.9088
   24842.000      -85119.5049
   24844.000      -85382.7433
   24846.000      -85398.6504
   24848.000      -85728.9849
   24850.000      -85300.4782
   24852.000      -85553.0771
   24854.000      -85409.3991
   24856.000      -85562.5778
   24858.000      -85526.2252
   24860.000      -85276.7678
   24862.000      -85444.4029
   24864.000      -85289.6287
   24866.000      -85520.5418
   24868.000      -85286.0661
   24870.000      -85387.7910
   24872.000      -85255.4133
   24874.000      -85091.0453
   24876.000      -85430.4895
   24878.000      -85455.2325
   24880.000      -85163.0233
   24882.000      -85195.1119
   24884.000      -85378.9041
   24886.000      -85309.2083
   24888.000      -85274.3308
   24890.000      -85691.9351
   24892.000      -85556.3559
   24894.000      -85346.9456
   24896.000      -85394.4495
   24898.000      -85283.3999
   24900.000      -85756.8788
   24902.000      -85431.1499
   24904.000      -85437.7768
   24906.000      -85553.6999
   24908.000      -85601.3868
   24910.000      -85483.0212
   24912.000      -85438.9115
   24914.000      -85502.1386
   24916.000      -85627.6795
   24918.000      -85267.1677
   24920.000      -85482.5376
   24922.000      -85459.6321
   24924.000      -85428.0075
   24926.000      -85494.0756
   24928.000      -85638.8778
   24930.000      -85489.7529
   24932.000      -85387.1240
   24934.000      -85653.2788
   24936.000      -85392.8321
   24938.000      -85386.8616
   24940.000      -85152.7601
   24942.000      -85460.5959
   24944.000      -85255.7291
   24946.000      -85078.1050
   24948.000      -85535.9991
   24950.000      -85088.0394
   24952.000      -85286.1651
   24954.000      -85450.9769
   24956.000      -85321.8366
   24958.000      -85432.8263
   24960.000      -85398.3889
   24962.000      -85347.6680
   24964.000      -85202.9549
   24966.000      -84981.7239
   24968.000      -85314.2423
   24970.000      -85219.9250
   24972.000      -85220.0839
   24974.000      -85242.3620
   24976.000      -85469.2536
   24978.000      -85334.6380
   24980.000      -85409.7275
   24982.000      -85256.1596
   24984.000      -85427.1234
   24986.000      -85463.8808
   24988.000      -85202.6979
   24990.000      -85439.8787
   24992.000      -85362.0193
   24994.000      -85441.6439
   24996.000      -85202.8557
   24998.000      -85270.4388
   25000.000      -85352.4196
   25002.000      -85389.9768
   25004.000      -85548.3172
   25006.000      -85461.8622
   25008.000      -85536.1995
   25010.000      -85838.2977
   25012.000      -85658.7965
   25014.000      -85571.3770
   25016.000      -85490.4889
   25018.000      -85399.0974
   25020.000      -85366.4263
   25022.000      -85307.4979
   25024.000      -85352.2985
   25026.000      -85382.4644
   25028.000      -85407.7809
   25030.000      -85260.9239
   25032.000      -85180.3030
   25034.000      -85626.1861
   25036.000      -85301.2106
   25038.000      -85288.7181
   25040.000      -85447.2273
   25042.000      -85619.2079
   25044.000      -85429.5413
   25046.000      -85452.5552
   25048.000      -85426.7593
   25050.000      -85295.3588
   25052.000      -85437.4473
   25054.000      -85334.4859
   25056.000      -85220.5029
   25058.000      -85357.5208
   25060.000      -85549.9447
   25062.000      -85440.9461
   25064.000      -85292.6365
   25066.000      -85206.2892
   25068.000      -85392.8990
   25070.000      -85102.0584
   25072.000      -85498.5414
   25074.000      -85531.6429
   25076.000      -85491.5438
   25078.000      -85488.4136
   25080.000      -85709.4918
   25082.000      -85489.9279
   25084.000      -85303.8761
   25086.000      -85521.4199
   25088.000      -85539.7306
   25090.000      -85589.8603
   25092.000      -85472.9395
   25094.000      -85299.7587
   25096.000      -85459.5877
   25098.000      -85304.6466
   25100.000      -85421.3478
   25102.000      -85173.8274
   25104.000      -85486.2353
   25106.000      -85600.6673
   25108.000      -85347.1423
   25110.000      -85415.6054
   25112.000      -85374.7953
   25114.000      -85435.5843
   25116.000      -85355.0786
   25118.000      -85702.8665
   25120.000      -85395.9417
   25122.000      -85565.0161
   25124.000      -85425.3246
   25126.000      -85702.5622
   25128.000      -85743.3159
   25130.000      -85564.7103
   25132.000      -85571.9903
   25134.000      -85806.1114
   25136.000      -85556.3408
   25138.000      -85581.3239
   25140.000      -85301.6750
   25142.000      -85505.4343
   25144.000      -85620.5688
   25146.000      -85670.0944
   25148.000      -85403.9109
   25150.000      -85622.2761
   25152.000      -85536.8178
   25154.000      -85307.8547
   25156.000      -85325.9227
   25158.000      -85368.5206
   25160.000      -85128.9921
   25162.000      -85466.8293
   25164.000      -85237.8075
   25166.000      -85098.9792
   25168.000      -85464.2039
   25170.000      -85309.5778
   25172.000      -85277.2178
   25174.000      -85413.7467
   25176.000      -85516.0958
   25178.000      -85326.8458
   25180.000      -85300.9057
   25182.000      -85108.9258
   25184.000      -85324.2266
   25186.000      -85446.4558
   25188.000      -85434.5082
   25190.000      -85595.1413
   25192.000      -85624.2295
   25194.000      -85534.5211
   25196.000      -85330.8057
   25198.000      -85563.7327
   25200.000      -85289.0456
   25202.000      -85314.1967
   25204.000      -85633.4312
   25206.000      -85538.8591
   25208.000      -85482.1346
   25210.000      -85274.9703
   25212.000      -85382.6965
   25214.000      -85444.9671
   25216.000      -85291.1800
   25218.000      -85362.2242
   25220.000      -85496.3178
   25222.000      -85363.5945
   25224.000      -85661.6325
   25226.000      -85631.7034
   25228.000      -85738.8458
   25230.000      -85582.3053
   25232.000      -85439.4477
   25234.000      -85541.8080
   25236.000      -85644.0266
   25238.000      -85386.1332
   25240.000      -85571.0536
   25242.000      -85633.5144
   25244.000      -85293.7862
   25246.000      -85537.4254
   25248.000      -85306.0582
   25250.000      -85353.0148
   25252.000      -85540.9764
   25254.000      -85440.4908
   25256.000      -85456.6544
   25258.000      -85477.7475
   25260.000      -85218.9469
   25262.000      -85465.2468
   25264.000      -85439.5988
   25266.000      -85359.4585
   25268.000      -85346.4715
   25270.000      -85511.4578
   25272.000      -85282.6787
   25274.000      -85490.7417
   25276.000      -85236.9339
   25278.000      -85526.8611
   25280.000      -85254.2850
   25282.000      -85320.2619
   25284.000      -85574.8148
   25286.000      -85263.1084
   25288.000      -85394.2419
   25290.000      -85332.2134
   25292.000      -85418.5586
   25294.000      -85337.0088
   25296.000      -85491.0343
   25298.000      -85428.0631
   25300.000      -85738.1604
   25302.000      -85548.0833
   25304.000      -85894.2497
   25306.000      -85589.2475
   25308.000      -85535.4869
   25310.000      -85250.9791
   25312.000      -85389.4583
   25314.000      -85343.7066
   25316.000      -85339.5891
   25318.000      -85501.5482
   25320.000      -85512.8214
   25322.000      -85560.9351
   25324.000      -85330.5179
   25326.000      -85390.5796
   25328.000      -85608.4532
   25330.000      -85513.0482
   25332.000      -85417.7735
   25334.000      -85326.8564
   25336.000      -85363.3992
   25338.000      -85299.5354
   25340.000      -85369.0847
   25342.000      -85326.1005
   25344.000      -85404.6325
   25346.000      -85583.8020
   25348.000      -85513.2581
   25350.000      -85514.9848
   25352.000      -85643.9593
   25354.000      -85631.5666
   25356.000      -85482.2056
   25358.000      -85331.4842
   25360.000      -85313.2476
   25362.000      -85521.1768
   25364.000      -85498.6201
   25366.000      -85418.6834
   25368.000      -85418.1818
   25370.000      -85439.1826
   25372.000      -85783.8820
   25374.000      -85530.5420
   25376.000      -85403.7732
   25378.000      -85325.4781
   25380.000      -85220.3680
   25382.000      -85365.3181
   25384.000      -85348.3648
   25386.000      -85635.5141
   25388.000      -85309.8283
   25390.000      -85394.2260
   25392.000      -85565.8841
   25394.000      -85266.1880
   25396.000      -85441.5589
   25398.000      -85223.7232
   25400.000      -85589.3424
   25402.000      -85592.7820
   25404.000      -85384.3399
   25406.000      -85585.8206
   25408.000      -85481.6879
   25410.000      -85323.7068
   25412.000      -85465.9225
   25414.000      -85705.5902
   25416.000      -85510.4499
   25418.000      -85312.4486
   25420.000      -85326.8711
   25422.000      -85436.6723
   25424.000      -85357.7580
   25426.000      -85367.4756
   25428.000      -85648.1431
   25430.000      -85586.8019
   25432.000      -85416.4866
   25434.000      -85302.4362
   25436.000      -85486.1675
   25438.000      -85489.5801
   25440.000      -85583.6705
   25442.000      -85529.8086
   25444.000      -85321.4501
   25446.000      -85061.7390
   25448.000      -85408.8421
   25450.000      -85186.5972
   25452.000      -85240.7652
   25454.000      -85280.6218
   25456.000      -85395.0754
   25458.000      -85270.8261
   25460.000      -85301.3766
   25462.000      -85353.8978
   25464.000      -85019.0844
   25466.000      -85382.0748
   25468.000      -85313.9075
   25470.000      -85491.4141
   25472.000      -85060.0689
   25474.000      -85432.2179
   25476.000      -85416.9851
   25478.000      -85644.9454
   25480.000      -85520.0502
   25482.000      -85448.4478
   25484.000      -85621.4349
   25486.000      -85684.2392
   25488.000      -85071.7709
   25490.000      -85447.4383
   25492.000      -85532.0389
   25494.000      -85630.8499
   25496.000      -85261.3303
   25498.000      -85405.0149
   25500.000      -85421.2578
   25502.000      -85584.9909
   25504.000      -85241.3994
   25506.000      -85353.9407
   25508.000      -85401.5177
   25510.000      -85428.6848
   25512.000      -85375.0082
   25514.000      -85350.1468
   25516.000      -85345.9903
   25518.000      -85396.0908
   25520.000      -85219.4769
   25522.000      -85386.5389
   25524.000      -85290.0148
   25526.000      -85537.4538
   25528.000      -85392.5906
   25530.000      -85256.3954
   25532.000      -85287.4333
   25534.000      -85332.4877
   25536.000      -85343.9986
   25538.000      -85363.2799
   25540.000      -85525.7167
   25542.000      -85645.4764
   25544.000      -85552.4704
   25546.000      -85398.8188
   25548.000      -85451.0628
   25550.000      -85559.0277
   25552.000      -85308.2164
   25554.000      -85422.8653
   25556.000      -85392.4509
   25558.000      -85225.4198
   25560.000      -85418.1426
   25562.000      -85144.2564
   25564.000      -85111.9721
   25566.000      -85382.4236
   25568.000      -85312.8692
   25570.000      -85582.6550
   25572.000      -85329.8722
   25574.000      -85482.0183
   25576.000      -85409.5824
   25578.000      -85238.6142
   25580.000      -85467.0011
   25582.000      -85555.1727
   25584.000      -85021.8936
   25586.000      -85021.9571
   25588.000      -85361.1549
   25590.000      -85405.4858
   25592.000      -85308.4497
   25594.000      -85535.3089
   25596.000      -85545.6426
   25598.000      -85578.3300
   25600.000      -85210.5971
   25602.000      -85370.2439
   25604.000      -85402.9734
   25606.000      -85286.9944
   25608.000      -85525.3795
   25610.000      -85714.4784
   25612.000      -85153.6524
   25614.000      -85411.6623
   25616.000      -85059.7964
   25618.000      -85220.8502
   25620.000      -85185.5716
   25622.000      -85462.6016
   25624.000      -85399.5911
   25626.000      -85414.6326
   25628.000      -85466.3380
   25630.000      -85243.6343
   25632.000      -85508.4033
   25634.000      -85489.1900
   25636.000      -85481.9678
   25638.000      -85487.4522
   25640.000      -85286.4012
   25642.000      -85532.2200
   25644.000      -85266.3748
   25646.000      -85552.8772
   25648.000      -85617.8672
   25650.000      -85446.2025
   25652.000      -85530.1943
   25654.000      -85271.7841
   25656.000      -85484.7362
   25658.000      -85452.3623
   25660.000      -85585.9189
   25662.000      -85193.1943
   25664.000      -85411.9833
   25666.000      -85175.7053
   25668.000      -85401.7998
   25670.000      -85321.9129
   25672.000      -85568.7156
   25674.000      -85407.8927
   25676.000      -85335.6084
   25678.000      -85277.1030
   25680.000      -85139.6372
   25682.000      -85223.3569
   25684.000      -85398.9732
   25686.000      -85315.7823
   25688.000      -85358.5273
   25690.000      -85372.7503
   25692.000      -85379.1422
   25694.000      -85462.2875
   25696.000      -85376.5520
   25698.000      -85477.1819
   25700.000      -85475.6251
   25702.000      -85472.7187
   25704.000      -85537.4227
   25706.000      -85261.8023
   25708.000      -85240.4799
   25710.000      -85250.0986
   25712.000      -85442.9725
   25714.000      -85177.0586
   25716.000      -85341.5493
   25718.000      -85463.4136
   25720.000      -85373.9893
   25722.000      -85203.4508
   25724.000      -85282.1416
   25726.000      -85130.8309
   25728.000      -85332.5494
   25730.000      -85165.2607
   25732.000      -85332.9741
   25734.000      -85454.8426
   25736.000      -85452.7594
   25738.000      -85641.6899
   25740.000      -85163.6047
   25742.000      -85397.9249
   25744.000      -85394.1816
   25746.000      -85644.2091
   25748.000      -85672.7124
   25750.000      -85519.9217
   25752.000      -85453.8240
   25754.000      -85538.0034
   25756.000      -85645.1993
   25758.000      -85423.9520
   25760.000      -85467.0019
   25762.000      -85388.1822
   25764.000      -85168.7758
   25766.000      -85313.0249
   25768.000      -85760.3523
   25770.000      -85123.4971
   25772.000      -85342.2548
   25774.000      -85312.8241
   25776.000      -85504.0587
   25778.000      -85347.8123
   25780.000      -85547.2785
   25782.000      -85446.0901
   25784.000      -85300.1168
   25786.000      -85453.4489
   25788.000      -85352.2023
   25790.000      -85300.2391
   25792.000      -85233.4920
   25794.000      -85517.2176
   25796.000      -85675.9895
   25798.000      -85472.1052
   25800.000      -85211.2156
   25802.000      -85329.5923
   25804.000      -85010.6201
   25806.000      -85207.6155
   25808.000      -85258.8672
   25810.000      -85557.2924
   25812.000      -85381.0361
   25814.000      -85679.1047
   25816.000      -85561.5837
   25818.000      -85442.4676
   25820.000      -85099.3441
   25822.000      -85094.1818
   25824.000      -85362.3901
   25826.000      -85367.8097
   25828.000      -85415.4171
   25830.000      -85502.1905
   25832.000      -85587.8524
   25834.000      -85270.9096
   25836.000      -85253.5618
   25838.000      -85272.2296
   25840.000      -85393.3056
   25842.000      -85186.9837
   25844.000      -85380.5594
   25846.000      -85127.0709
   25848.000      -85157.4506
   25850.000      -85307.2613
   25852.000      -85534.5544
   25854.000      -85455.9809
   25856.000      -85547.7063
   25858.000      -85388.8480
   25860.000      -85400.3902
   25862.000      -85391.7426
   25864.000      -85261.2973
   25866.000      -85509.6110
   25868.000      -85443.2950
   25870.000      -85484.4899
   25872.000      -85388.6856
   25874.000      -85369.7197
   25876.000      -85223.4495
   25878.000      -85544.2302
   25880.000      -85336.6571
   25882.000      -85452.8729
   25884.000      -85306.6971
   25886.000      -85370.1624
   25888.000      -85109.8354
   25890.000      -85301.8262
   25892.000      -85352.1481
   25894.000      -85496.3991
   25896.000      -85636.2514
   25898.000      -85630.7263
   25900.000      -85635.7462
   25902.000      -85531.0086
   25904.000      -85288.1496
   25906.000      -85420.9371
   25908.000      -85429.5654
   25910.000      -85397.1935
   25912.000      -85551.3025
   25914.000      -85666.2714
   25916.000      -85532.1263
   25918.000      -85676.8455
   25920.000      -85615.9435
   25922.000      -85342.8014
   25924.000      -85548.4632
   25926.000      -85260.6151
   25928.000      -85424.0852
   25930.000      -85465.1869
   25932.000      -85241.0966
   25934.000      -85379.0228
   25936.000      -85473.6830
   25938.000      -85312.8607
   25940.000      -85510.8620
   25942.000      -85541.6296
   25944.000      -85338.3661
   25946.000      -85624.3702
   25948.000      -85476.2462
   25950.000      -85457.4642
   25952.000      -85106.3075
   25954.000      -85482.6603
   25956.000      -85446.8723
   25958.000      -85480.6591
   25960.000      -85424.2286
   25962.000      -85269.5003
   25964.000      -85573.8273
   25966.000      -85444.1276
   25968.000      -85166.5280
   25970.000      -85424.0672
   25972.000      -85565.0904
   25974.000      -85554.0743
   25976.000      -85391.8957
   25978.000      -85471.3921
   25980.000      -85173.9134
   25982.000      -85450.4245
   25984.000      -85567.8898
   25986.000      -85330.4963
   25988.000      -85260.6218
   25990.000      -85330.0303
   25992.000      -85301.7001
   25994.000      -85348.1567
   25996.000      -85180.3304
   25998.000      -85379.9452
   26000.000      -85579.7293
   26002.000      -85419.5619
   26004.000      -85594.9177
   26006.000      -85363.8143
   26008.000      -85380.2336
   26010.000      -85322.2647
   26012.000      -85508.0241
   26014.000      -85650.3138
   26016.000      -85794.6009
   26018.000      -85401.7555
   26020.000      -85395.0614
   26022.000      -85345.6103
   26024.000      -85243.6020
   26026.000      -85436.9988
   26028.000      -85432.7644
   26030.000      -85497.2939
   26032.000      -85398.8853
   26034.000      -85451.3040
   26036.000      -85440.2170
   26038.000      -85426.2198
   26040.000      -85126.3725
   26042.000      -85312.2025
   26044.000      -85403.7205
   26046.000      -85260.2035
   26048.000      -85440.4905
   26050.000      -85335.1315
   26052.000      -85496.0111
   26054.000      -85360.9313
   26056.000      -85259.3368
   26058.000      -85394.8101
   26060.000      -85516.8797
   26062.000      -85242.5074
   26064.000      -85376.8733
   26066.000      -85175.2920
   26068.000      -85418.0038
   26070.000      -85538.4179
   26072.000      -85447.9594
   26074.000      -85272.8253
   26076.000      -85322.7384
   26078.000      -85240.5065
   26080.000      -85429.5331
   26082.000      -85180.0984
   26084.000      -85466.0533
   26086.000      -85278.5882
   26088.000      -85505.8735
   26090.000      -85407.1024
   26092.000      -85248.8031
   26094.000      -85526.6321
   26096.000      -85340.8783
   26098.000      -85409.1297
   26100.000      -85296.2161
   26102.000      -85399.2558
   26104.000      -85397.4095
   26106.000      -85546.1079
   26108.000      -85278.7118
   26110.000      -85497.0014
   26112.000      -85391.7672
   26114.000      -85242.1396
   26116.000      -85293.6981
   26118.000      -85167.5765
   26120.000      -85257.7478
   26122.000      -85255.5860
   26124.000      -85265.6052
   26126.000      -85507.6707
   26128.000      -85494.0065
   26130.000      -85462.5406
   26132.000      -85225.1204
   26134.000      -85354.1700
   26136.000      -85331.5903
   26138.000      -85447.9971
   26140.000      -85620.8528
   26142.000      -85506.7073
   26144.000      -85376.4862
   26146.000      -85421.5990
   26148.000      -85331.6716
   26150.000      -85173.1207
   26152.000      -85272.3704
   26154.000      -85581.6708
   26156.000      -85631.1088
   26158.000      -85402.3538
   26160.000      -85363.5204
   26162.000      -85351.9665
   26164.000      -85734.6966
   26166.000      -85143.4569
   26168.000      -85433.9482
   26170.000      -85483.6204
   26172.000      -85590.5265
   26174.000      -85343.5138
   26176.000      -85300.4545
   26178.000      -85382.8984
   26180.000      -85739.5409
   26182.000      -85492.1869
   26184.000      -85481.2037
   26186.000      -85685.5641
   26188.000      -85519.6831
   26190.000      -85558.4502
   26192.000      -85495.2835
   26194.000      -85577.7720
   26196.000      -85494.6643
   26198.000      -85449.4341
   26200.000      -85487.6005
   26202.000      -85475.5279
   26204.000      -85535.3284
   26206.000      -85475.6360
   26208.000      -85557.0604
   26210.000      -85371.1077
   26212.000      -85563.4918
   26214.000      -85412.1889
   26216.000      -85384.8098
   26218.000      -85510.6292
   26220.000      -85404.5890
   26222.000      -85364.1422
   26224.000      -85459.8036
   26226.000      -85307.8159
   26228.000      -85370.1911
   26230.000      -85257.2688
   26232.000      -85452.7917
   26234.000      -85375.5021
   26236.000      -85414.9829
   26238.000      -85210.4107
   26240.000      -85321.0320
   26242.000      -85177.7732
   26244.000      -85349.9282
   26246.000      -85357.7795
   26248.000      -85360.0222
   26250.000      -85355.6369
   26252.000      -85299.3689
   26254.000      -85143.1417
   26256.000      -85129.2877
   26258.000      -85273.3764
   26260.000      -85559.2956
   26262.000      -85338.9812
   26264.000      -85580.2204
   26266.000      -85311.1791
   26268.000      -85266.8606
   26270.000      -85337.9793
   26272.000      -85627.2284
   26274.000      -85774.6636
   26276.000      -85499.9269
   26278.000      -85492.2042
   26280.000      -85427.3935
   26282.000      -85512.7562
   26284.000      -85313.0559
   26286.000      -85553.8834
   26288.000      -85485.9135
   26290.000      -85424.9010
   26292.000      -85654.6733
   26294.000      -85401.1481
   26296.000      -85548.0903
   26298.000      -85452.9404
   26300.000      -85435.2916
   26302.000      -85550.7291
   26304.000      -85384.3462
   26306.000      -85347.1739
   26308.000      -85290.7706
   26310.000      -85410.4426
   26312.000      -85513.6679
   26314.000      -85517.6501
   26316.000      -85401.6392
   26318.000      -85399.6196
   26320.000      -85386.5683
   26322.000      -85392.2209
   26324.000      -85150.6238
   26326.000      -85332.3343
   26328.000      -85249.1609
   26330.000      -85296.7939
   26332.000      -85394.4737
   26334.000      -85342.0639
   26336.000      -85394.6480
   26338.000      -85333.8100
   26340.000      -85351.9917
   26342.000      -85320.1053
   26344.000      -85284.7023
   26346.000      -85473.3358
   26348.000      -85218.2967
   26350.000      -85443.0845
   26352.000      -85607.5478
   26354.000      -85444.5885
   26356.000      -85498.5793
   26358.000      -85187.7579
   26360.000      -85349.9208
   26362.000      -85605.3128
   26364.000      -85522.3058
   26366.000      -85479.7905
   26368.000      -85435.0267
   26370.000      -85459.2633
   26372.000      -85610.7502
   26374.000      -85371.9901
   26376.000      -85366.0655
   26378.000      -85345.3368
   26380.000      -85363.4015
   26382.000      -85502.2092
   26384.000      -85493.6498
   26386.000      -85688.5394
   26388.000      -85491.0783
   26390.000      -85191.2462
   26392.000      -85411.0510
   26394.000      -85590.1852
   26396.000      -85627.9893
   26398.000      -85610.6674
   26400.000      -85665.7496
   26402.000      -85410.6921
   26404.000      -85414.5189
   26406.000      -85257.6952
   26408.000      -85490.0894
   26410.000      -85265.7720
   26412.000      -85459.8832
   26414.000      -85202.5977
   26416.000      -85195.4810
   26418.000      -85280.6427
   26420.000      -85339.9109
   26422.000      -85319.1098
   26424.000      -85567.6014
   26426.000      -85341.5664
   26428.000      -85401.5457
   26430.000      -85522.5467
   26432.000      -85773.6948
   26434.000      -85458.2182
   26436.000      -85191.9471
   26438.000      -85138.5168
   26440.000      -85492.4668
   26442.000      -85640.0914
   26444.000      -85563.1557
   26446.000      -85339.6595
   26448.000      -85293.6970
   26450.000      -85465.0971
   26452.000      -85198.1105
   26454.000      -85438.0501
   26456.000      -85470.0228
   26458.000      -85661.8960
   26460.000      -85572.8528
   26462.000      -85167.6009
   26464.000      -85299.4409
   26466.000      -85393.5807
   26468.000      -85363.6553
   26470.000      -85127.3940
   26472.000      -85411.9086
   26474.000      -85309.4872
   26476.000      -85392.7575
   26478.000      -85422.3712
   26480.000      -85474.1794
   26482.000      -85269.9329
   26484.000      -85472.1128
   26486.000      -85423.2811
   26488.000      -85407.7563
   26490.000      -85368.2738
   26492.000      -85323.9977
   26494.000      -85309.2869
   26496.000      -85530.1209
   26498.000      -85452.3908
   26500.000      -85258.3620
   26502.000      -85509.7570
   26504.000      -85374.5533
   26506.000      -85427.4811
   26508.000      -85421.1914
   26510.000      -85364.1921
   26512.000      -85486.0975
   26514.000      -85456.9116
   26516.000      -85199.5201
   26518.000      -85220.0774
   26520.000      -85284.4831
   26522.000      -85349.4945
   26524.000      -85085.1071
   26526.000      -85480.4615
   26528.000      -85420.3284
   26530.000      -85432.9308
   26532.000      -85317.3082
   26534.000      -85312.6769
   26536.000      -85266.4482
   26538.000      -85414.5532
   26540.000      -85206.8138
   26542.000      -85248.8903
   26544.000      -85606.6054
   26546.000      -85352.1648
   26548.000      -85475.6069
   26550.000      -85375.0943
   26552.000      -85583.4021
   26554.000      -85529.0842
   26556.000      -85461.0010
   26558.000      -85198.0294
   26560.000      -85527.6702
   26562.000      -85645.4406
   26564.000      -85322.3447
   26566.000      -85380.8289
   26568.000      -85550.5237
   26570.000      -85538.3087
   26572.000      -85486.7346
   26574.000      -85602.6887
   26576.000      -85694.6045
   26578.000      -85540.5772
   26580.000      -85411.7562
   26582.000      -85469.9504
   26584.000      -85566.0828
   26586.000      -85483.7665
   26588.000      -85235.9188
   26590.000      -85275.6067
   26592.000      -85393.6231
   26594.000      -85523.3667
   26596.000      -85432.5073
   26598.000      -85496.0359
   26600.000      -85230.4616
   26602.000      -85469.9391
   26604.000      -85353.2002
   26606.000      -85656.3530
   26608.000      -85242.4634
   26610.000      -85493.7828
   26612.000      -85447.4790
   26614.000      -85412.3187
   26616.000      -85150.2308
   26618.000      -85019.2542
   26620.000      -85347.1797
   26622.000      -85449.6273
   26624.000      -85192.9172
   26626.000      -85214.5556
   26628.000      -85117.0435
   26630.000      -85384.2819
   26632.000      -85260.0996
   26634.000      -85237.5622
   26636.000      -85309.7304
   26638.000      -85329.4708
   26640.000      -85286.8153
   26642.000      -85334.9396
   26644.000      -85383.3550
   26646.000      -85563.6627
   26648.000      -85336.5703
   26650.000      -85716.5600
   26652.000      -85324.7592
   26654.000      -85326.0470
   26656.000      -85429.5424
   26658.000      -85443.9459
   26660.000      -85364.1573
   26662.000      -85129.7702
   26664.000      -85406.7420
   26666.000      -85401.7274
   26668.000      -85496.6942
   26670.000      -85541.3616
   26672.000      -85287.5841
   26674.000      -85377.5227
   26676.000      -85589.8680
   26678.000      -85460.5009
   26680.000      -85593.4976
   26682.000      -85299.0460
   26684.000      -85329.8121
   26686.000      -85504.0402
   26688.000      -85493.2030
   26690.000      -85572.1266
   26692.000      -85565.9365
   26694.000      -85433.4729
   26696.000      -85410.2742
   26698.000      -85423.0223
   26700.000      -85389.7629
   26702.000      -85434.9475
   26704.000      -85453.0272
   26706.000      -85208.3049
   26708.000      -85242.5907
   26710.000      -85164.2907
   26712.000      -85439.2526
   26714.000      -85448.9415
   26716.000      -85541.4114
   26718.000      -85631.1377
   26720.000      -85655.4369
   26722.000      -85332.5229
   26724.000      -85461.3764
   26726.000      -85294.2927
   26728.000      -85349.7420
   26730.000      -85407.5094
   26732.000      -85191.1276
   26734.000      -85122.7458
   26736.000      -85225.6536
   26738.000      -85320.2503
   26740.000      -85256.4263
   26742.000      -85470.9697
   26744.000      -85355.3577
   26746.000      -85447.2322
   26748.000      -85519.8935
   26750.000      -85531.7500
   26752.000      -85506.5759
   26754.000      -85600.5901
   26756.000      -85633.8213
   26758.000      -85320.1396
   26760.000      -85659.6410
   26762.000      -85712.2162
   26764.000      -85442.5118
   26766.000      -85510.1327
   26768.000      -85574.8453
   26770.000      -85305.9136
   26772.000      -85444.6112
   26774.000      -85237.6522
   26776.000      -85459.9310
   26778.000      -85528.3323
   26780.000      -85296.3193
   26782.000      -85516.7868
   26784.000      -85441.6779
   26786.000      -85412.2145
   26788.000      -85085.5616
   26790.000      -85331.6192
   26792.000      -85593.6934
   26794.000      -85544.7978
   26796.000      -85645.5568
   26798.000      -85410.1159
   26800.000      -85354.2058
   26802.000      -85415.4883
   26804.000      -85605.5843
   26806.000      -85588.4438
   26808.000      -85498.0936
   26810.000      -85759.8334
   26812.000      -85639.7590
   26814.000      -85573.0689
   26816.000      -85492.1590
   26818.000      -85270.7642
   26820.000      -85210.4026
   26822.000      -85097.0813
   26824.000      -85415.6569
   26826.000      -85363.1867
   26828.000      -85333.2980
   26830.000      -85510.3283
   26832.000      -85729.8054
   26834.000      -85413.5203
   26836.000      -85268.4569
   26838.000      -85616.8282
   26840.000      -85488.7579
   26842.000      -85355.2931
   26844.000      -85308.9302
   26846.000      -85422.5563
   26848.000      -85453.5908
   26850.000      -85257.5592
   26852.000      -85704.0243
   26854.000      -85582.2897
   26856.000      -85501.7041
   26858.000      -85412.6649
   26860.000      -85607.1917
   26862.000      -85536.1608
   26864.000      -85631.8331
   26866.000      -85356.9882
   26868.000      -85622.8446
   26870.000      -85330.5154
   26872.000      -85345.4577
   26874.000      -85656.7510
   26876.000      -85397.4789
   26878.000      -85635.3952
   26880.000      -85359.6891
   26882.000      -85441.2523
   26884.000      -85575.7852
   26886.000      -85342.3922
   26888.000      -85170.6325
   26890.000      -85325.8623
   26892.000      -85294.5280
   26894.000      -85631.6998
   26896.000      -85424.5792
   26898.000      -85264.7592
   26900.000      -85326.7985
   26902.000      -85473.6453
   26904.000      -85493.0628
   26906.000      -85500.5298
   26908.000      -85328.2252
   26910.000      -85616.4483
   26912.000      -85260.9013
   26914.000      -85299.3256
   26916.000      -85467.2923
   26918.000      -85361.6874
   26920.000      -85493.5631
   26922.000      -85569.9603
   26924.000      -85470.1941
   26926.000      -85433.4437
   26928.000      -85802.1126
   26930.000      -85637.2593
   26932.000      -85264.1401
   26934.000      -85510.5717
   26936.000      -85548.0487
   26938.000      -85408.9568
   26940.000      -85555.9083
   26942.000      -85330.6735
   26944.000      -85471.0376
   26946.000      -85415.9310
   26948.000      -85289.4201
   26950.000      -85372.6270
   26952.000      -85442.9820
   26954.000      -85634.2454
   26956.000      -85540.4322
   26958.000      -85483.7820
   26960.000      -85372.1974
   26962.000      -85445.6653
   26964.000      -85368.5545
   26966.000      -85306.5161
[truncated: 1,100,011 more chars]
