# Supplementary material for: Discovery of novel RARα agonists using pharmacophore-based virtual screening, molecular docking, and molecular dynamics simulation studies
Source: PLoS One. 2023 Aug 24;18(8):e0289046. doi: 10.1371/journal.pone.0289046 (PMC10449137; doi:10.1371/journal.pone.0289046)
Supplement: S1 File — (ZIP) [file pone.0289046.s003.zip › Supplementary/Compound 1/MD/RMSD/RMSD.xvg]

#Frame     RMSD_00001
       1       0.0000
       2       0.7107
       3       0.7133
       4       0.7343
       5       0.7841
       6       0.7873
       7       0.8391
       8       0.8596
       9       0.7534
      10       0.8086
      11       0.7993
      12       0.7805
      13       0.7820
      14       0.8756
      15       0.8567
      16       1.0371
      17       0.9086
      18       1.0051
      19       1.0539
      20       0.9945
      21       0.9464
      22       0.8711
      23       0.9408
      24       0.8972
      25       0.8499
      26       0.9681
      27       0.9946
      28       1.0116
      29       0.9902
      30       1.0030
      31       0.9523
      32       0.8949
      33       0.8867
      34       0.9397
      35       1.0099
      36       0.9586
      37       0.9220
      38       0.9432
      39       0.9584
      40       0.9952
      41       0.8364
      42       1.0156
      43       1.0206
      44       0.9575
      45       0.9247
      46       0.9466
      47       1.0129
      48       1.0027
      49       1.0789
      50       0.9856
      51       0.9125
      52       0.9070
      53       0.9798
      54       0.8999
      55       0.9675
      56       0.9572
      57       0.9471
      58       1.0077
      59       0.9396
      60       0.9137
      61       0.9285
      62       0.8098
      63       0.9660
      64       1.0113
      65       0.9475
      66       0.8956
      67       0.9137
      68       0.9543
      69       0.9270
      70       0.8892
      71       0.9136
      72       0.9982
      73       0.8633
      74       0.9589
      75       0.8514
      76       0.8451
      77       0.8377
      78       0.8571
      79       0.9189
      80       0.9428
      81       0.9522
      82       0.9664
      83       0.9731
      84       0.9747
      85       0.8313
      86       0.8679
      87       0.8878
      88       0.9683
      89       0.9568
      90       0.9169
      91       0.9178
      92       0.9138
      93       0.9355
      94       1.0604
      95       1.0337
      96       0.9022
      97       0.9060
      98       0.9250
      99       0.9484
     100       0.9002
     101       0.9230
     102       0.7514
     103       0.8351
     104       0.8296
     105       0.9188
     106       0.8025
     107       0.9200
     108       0.7998
     109       0.8621
     110       0.9439
     111       0.9374
     112       0.9659
     113       0.9422
     114       0.8919
     115       0.8607
     116       0.9311
     117       0.9602
     118       0.8947
     119       0.8886
     120       0.8891
     121       0.9059
     122       0.9525
     123       1.0522
     124       1.1294
     125       1.1823
     126       0.8950
     127       0.9659
     128       0.9300
     129       0.9615
     130       0.8996
     131       0.9000
     132       0.9885
     133       0.9562
     134       0.9367
     135       0.9431
     136       0.9141
     137       0.9856
     138       0.8964
     139       0.9242
     140       0.9543
     141       0.9411
     142       0.9113
     143       0.8465
     144       0.8672
     145       0.9228
     146       0.9112
     147       0.9672
     148       0.9536
     149       0.9004
     150       0.8970
     151       0.8995
     152       0.9644
     153       0.8689
     154       0.8791
     155       0.8706
     156       0.8439
     157       0.9465
     158       0.9488
     159       0.9433
     160       0.9830
     161       0.9274
     162       0.9367
     163       0.9518
     164       0.9288
     165       1.0174
     166       0.9055
     167       0.9034
     168       0.9610
     169       0.8980
     170       0.9640
     171       0.8800
     172       0.9733
     173       0.9099
     174       0.9392
     175       0.9745
     176       1.0346
     177       1.0512
     178       1.0517
     179       1.1334
     180       1.1261
     181       1.1416
     182       1.0085
     183       0.9637
     184       0.9323
     185       1.0097
     186       1.0083
     187       0.9890
     188       1.1316
     189       0.9910
     190       1.0357
     191       0.9508
     192       1.0496
     193       1.0384
     194       0.9664
     195       1.0243
     196       1.0659
     197       0.9462
     198       0.8744
     199       0.9918
     200       0.9905
     201       0.9598
     202       0.9133
     203       0.9056
     204       1.0651
     205       1.0355
     206       1.0671
     207       0.9060
     208       0.9684
     209       1.0062
     210       1.0217
     211       0.9171
     212       0.9962
     213       0.9910
     214       0.9619
     215       1.0143
     216       0.9874
     217       0.9817
     218       1.0437
     219       0.9698
     220       0.9515
     221       1.0391
     222       1.0212
     223       1.1001
     224       0.9358
     225       1.0423
     226       0.9430
     227       1.0971
     228       1.0308
     229       1.0789
     230       0.9235
     231       0.8764
     232       0.9371
     233       0.9418
     234       0.9968
     235       1.0186
     236       1.0376
     237       1.0150
     238       1.0010
     239       1.0705
     240       1.0996
     241       1.0803
     242       1.0488
     243       0.9412
     244       1.0136
     245       1.0207
     246       1.0362
     247       1.0570
     248       1.1210
     249       1.0248
     250       1.0359
     251       1.0638
     252       1.0127
     253       1.1407
     254       1.2375
     255       1.0949
     256       1.1234
     257       1.2150
     258       1.1886
     259       1.1553
     260       1.1701
     261       1.1439
     262       1.1047
     263       1.1406
     264       1.1997
     265       1.1151
     266       1.0762
     267       0.9698
     268       1.0825
     269       1.1599
     270       1.2218
     271       1.1881
     272       1.1754
     273       1.1360
     274       1.1899
     275       1.1683
     276       1.1528
     277       1.0985
     278       1.1664
     279       1.2060
     280       1.1410
     281       1.0993
     282       1.0452
     283       1.1153
     284       1.1633
     285       1.1403
     286       1.2567
     287       1.1396
     288       1.1204
     289       1.0623
     290       1.1764
     291       1.0618
     292       1.0294
     293       1.1825
     294       1.2451
     295       1.1742
     296       1.1329
     297       1.2842
     298       1.2016
     299       1.1765
     300       1.1876
     301       1.1966
     302       1.1743
     303       1.1526
     304       1.1921
     305       1.1984
     306       1.1281
     307       1.0417
     308       1.0998
     309       1.0887
     310       1.1574
     311       1.1514
     312       1.1331
     313       1.2731
     314       1.1836
     315       1.2221
     316       1.2526
     317       1.2022
     318       1.1389
     319       1.2876
     320       1.1370
     321       1.2029
     322       1.1792
     323       1.2671
     324       1.1654
     325       1.2257
     326       1.2021
     327       1.2023
     328       1.2488
     329       1.2991
     330       1.2416
     331       1.3119
     332       1.2517
     333       1.1930
     334       1.2268
     335       1.2410
     336       1.2220
     337       1.2010
     338       1.1658
     339       1.1939
     340       1.2478
     341       1.1605
     342       1.1107
     343       1.1791
     344       1.1566
     345       1.0767
     346       1.1924
     347       1.1317
     348       1.1460
     349       1.1208
     350       1.1397
     351       1.0743
     352       1.1173
     353       1.0439
     354       1.0747
     355       1.0927
     356       0.9869
     357       1.1008
     358       1.1523
     359       1.1441
     360       1.0829
     361       1.1592
     362       1.1226
     363       1.1819
     364       1.2588
     365       1.3411
     366       1.2149
     367       1.1423
     368       1.1462
     369       1.2131
     370       1.0926
     371       1.1604
     372       1.2460
     373       1.2016
     374       1.1568
     375       1.0960
     376       1.3863
     377       1.3829
     378       1.3098
     379       1.3039
     380       1.2239
     381       1.1969
     382       1.2563
     383       1.1141
     384       1.1334
     385       1.0802
     386       1.2714
     387       1.0858
     388       1.0306
     389       1.0727
     390       1.1069
     391       1.2303
     392       1.0856
     393       0.9906
     394       1.1365
     395       1.0836
     396       1.0986
     397       1.3033
     398       1.2700
     399       1.2268
     400       1.1324
     401       1.2212
     402       1.1607
     403       1.1891
     404       1.1679
     405       1.2133
     406       1.1990
     407       1.1533
     408       1.1510
     409       1.1694
     410       1.1872
     411       1.0609
     412       1.1192
     413       1.1512
     414       1.0853
     415       1.1777
     416       1.0397
     417       1.1003
     418       1.0372
     419       1.1233
     420       1.0634
     421       0.9897
     422       1.0901
     423       1.1595
     424       1.0804
     425       1.1029
     426       1.0809
     427       1.1629
     428       1.2579
     429       1.1145
     430       1.1706
     431       1.1206
     432       1.1387
     433       1.0998
     434       1.1597
     435       1.0995
     436       0.9884
     437       0.9887
     438       1.0433
     439       1.0789
     440       1.0444
     441       1.0032
     442       0.9691
     443       1.0062
     444       1.0618
     445       1.0005
     446       1.1133
     447       1.1092
     448       1.2167
     449       1.1734
     450       1.1471
     451       1.2098
     452       1.1877
     453       1.1345
     454       1.0856
     455       1.2708
     456       1.1225
     457       1.0732
     458       1.1058
     459       1.0058
     460       1.0213
     461       1.0985
     462       1.0453
     463       1.1431
     464       1.0845
     465       1.1121
     466       1.0998
     467       1.1194
     468       1.0912
     469       0.9825
     470       0.9394
     471       0.9780
     472       0.8786
     473       0.9542
     474       0.9891
     475       1.0235
     476       0.9013
     477       1.2029
     478       1.2081
     479       1.1622
     480       1.0788
     481       1.1086
     482       1.0123
     483       1.1259
     484       1.0897
     485       1.0602
     486       1.0088
     487       1.1486
     488       1.0110
     489       1.0103
     490       1.1624
     491       1.0575
     492       1.0812
     493       1.1278
     494       1.0804
     495       1.0710
     496       1.0924
     497       1.1260
     498       1.1289
     499       1.0510
     500       0.9130
     501       0.9926
     502       0.9678
     503       0.9417
     504       0.9414
     505       0.9535
     506       0.9286
     507       1.0492
     508       1.0215
     509       0.9478
     510       0.9407
     511       0.8451
     512       0.9882
     513       0.9981
     514       0.9825
     515       1.0062
     516       1.0352
     517       1.0318
     518       1.0814
     519       1.0865
     520       1.1097
     521       1.1012
     522       1.0095
     523       0.9873
     524       0.9948
     525       1.1388
     526       1.0246
     527       0.9884
     528       1.0300
     529       0.9622
     530       0.9528
     531       1.0558
     532       1.0367
     533       1.0731
     534       1.0005
     535       1.0615
     536       1.0062
     537       1.0780
     538       1.1527
     539       1.1046
     540       1.2155
     541       1.1526
     542       0.9899
     543       1.0563
     544       1.0771
     545       1.1248
     546       1.0999
     547       1.1254
     548       1.1749
     549       1.0475
     550       1.1122
     551       1.0521
     552       1.0654
     553       1.0873
     554       1.0891
     555       1.0548
     556       1.0734
     557       1.1087
     558       1.0280
     559       1.0360
     560       1.0131
     561       1.2274
     562       1.0714
     563       0.9849
     564       1.0168
     565       1.0494
     566       1.1790
     567       1.1375
     568       1.0304
     569       0.9547
     570       0.8783
     571       0.9085
     572       0.9338
     573       1.0076
     574       1.0780
     575       1.0777
     576       1.0391
     577       1.0209
     578       1.0690
     579       1.0970
     580       1.0407
     581       1.1380
     582       1.0453
     583       1.1325
     584       0.9919
     585       0.9818
     586       0.9656
     587       0.9898
     588       0.9945
     589       0.9429
     590       0.9773
     591       0.9797
     592       1.0063
     593       0.9662
     594       0.9692
     595       0.9694
     596       1.0672
     597       0.9668
     598       1.0220
     599       0.9780
     600       1.0758
     601       1.1006
     602       1.0656
     603       1.0081
     604       1.0053
     605       1.0345
     606       1.0314
     607       0.9665
     608       0.9414
     609       1.0229
     610       1.0387
     611       0.9319
     612       1.1190
     613       1.0752
     614       1.0678
     615       1.0839
     616       1.0438
     617       1.0717
     618       1.0974
     619       1.1004
     620       1.1007
     621       1.0046
     622       1.0661
     623       1.0857
     624       0.9867
     625       1.0287
     626       1.0894
     627       1.0224
     628       1.0423
     629       1.1052
     630       1.0693
     631       1.0754
     632       1.0558
     633       1.2243
     634       1.1184
     635       1.0613
     636       0.9745
     637       1.0382
     638       1.0813
     639       1.1472
     640       1.0399
     641       1.1943
     642       1.0982
     643       1.2003
     644       1.1575
     645       1.1973
     646       1.1309
     647       1.0431
     648       1.0841
     649       1.0220
     650       1.0665
     651       1.0055
     652       1.0561
     653       1.0202
     654       1.0814
     655       1.1114
     656       1.1075
     657       1.1041
     658       1.0204
     659       1.0409
     660       1.0690
     661       1.1469
     662       1.1393
     663       1.0908
     664       1.0863
     665       1.0875
     666       1.1136
     667       1.2152
     668       1.2507
     669       1.3080
     670       1.2457
     671       1.2715
     672       1.3144
     673       1.3078
     674       1.2911
     675       1.3469
     676       1.3417
     677       1.3013
     678       1.1943
     679       1.2395
     680       1.2153
     681       1.2188
     682       1.2085
     683       1.1584
     684       1.1718
     685       1.1335
     686       1.0652
     687       1.0745
     688       1.1807
     689       1.0813
     690       1.0770
     691       1.0985
     692       1.1855
     693       1.2721
     694       1.1598
     695       1.2188
     696       1.2092
     697       1.2743
     698       1.2221
     699       1.2319
     700       1.1140
     701       1.1606
     702       1.1909
     703       1.1659
     704       1.1476
     705       1.1655
     706       1.2856
     707       1.1318
     708       1.0641
     709       1.0817
     710       1.1029
     711       1.2526
     712       1.1887
     713       1.1548
     714       1.2237
     715       1.2781
     716       1.1457
     717       1.2367
     718       1.1967
     719       1.1450
     720       1.1723
     721       1.2089
     722       1.1235
     723       1.2586
     724       1.1607
     725       1.1614
     726       1.1555
     727       1.2439
     728       1.2477
     729       1.2770
     730       1.2348
     731       1.1740
     732       1.1627
     733       1.0538
     734       1.1097
     735       1.1198
     736       1.0602
     737       1.1712
     738       1.1742
     739       1.2760
     740       1.1756
     741       1.2178
     742       1.0674
     743       1.0883
     744       1.1232
     745       1.0817
     746       1.1349
     747       1.0654
     748       1.0674
     749       1.0384
     750       1.1304
     751       1.0726
     752       1.1248
     753       1.0904
     754       1.1598
     755       1.1012
     756       1.0967
     757       1.0987
     758       1.1192
     759       1.1233
     760       1.1270
     761       1.0757
     762       1.0840
     763       1.1406
     764       1.1329
     765       1.1026
     766       1.1142
     767       1.2279
     768       1.1617
     769       1.0967
     770       1.0983
     771       1.1504
     772       1.0799
     773       1.1777
     774       1.0555
     775       1.0308
     776       1.1090
     777       1.0785
     778       1.1000
     779       1.0579
     780       1.0894
     781       1.1435
     782       1.0365
     783       1.0938
     784       1.1369
     785       1.0493
     786       1.0032
     787       1.0476
     788       1.0293
     789       1.1140
     790       1.0563
     791       1.1187
     792       0.9786
     793       1.0454
     794       1.1232
     795       1.0804
     796       1.1685
     797       1.0401
     798       1.0467
     799       1.0330
     800       1.1182
     801       1.1681
     802       1.2126
     803       1.1228
     804       1.0949
     805       1.0752
     806       1.2187
     807       1.1617
     808       1.2044
     809       1.1413
     810       1.2584
     811       1.2266
     812       1.1037
     813       1.1098
     814       1.0917
     815       1.1056
     816       1.0748
     817       1.0231
     818       1.0387
     819       1.0138
     820       1.0190
     821       1.0085
     822       1.1131
     823       0.9749
     824       1.0495
     825       1.0406
     826       1.0164
     827       0.9941
     828       0.9615
     829       0.9894
     830       1.0253
     831       1.0155
     832       1.0499
     833       1.0879
     834       1.1088
     835       0.9973
     836       1.0504
     837       1.1015
     838       1.0421
     839       1.0457
     840       1.0743
     841       1.1111
     842       1.0885
     843       1.0842
     844       1.1444
     845       1.0382
     846       1.0280
     847       1.0686
     848       1.1346
     849       1.2182
     850       1.1175
     851       1.1852
     852       1.2277
     853       1.1980
     854       1.0881
     855       1.1121
     856       1.2154
     857       1.1373
     858       1.0888
     859       1.0622
     860       1.0239
     861       1.0785
     862       1.0597
     863       1.1132
     864       1.0390
     865       1.1045
     866       1.0998
     867       1.0866
     868       1.0632
     869       1.0833
     870       1.0649
     871       1.1203
     872       1.0353
     873       1.1055
     874       1.1798
     875       1.1288
     876       1.2335
     877       1.2572
     878       1.1920
     879       1.0664
     880       1.1317
     881       1.1499
     882       1.2062
     883       1.1822
     884       1.2065
     885       1.0957
     886       1.0670
     887       1.0914
     888       1.1225
     889       1.0994
     890       1.1729
     891       1.1565
     892       1.1868
     893       1.2465
     894       1.0925
     895       1.1277
     896       1.0884
     897       1.1077
     898       1.0483
     899       1.0492
     900       1.0663
     901       1.1298
     902       1.1099
     903       1.1138
     904       1.1492
     905       1.1813
     906       1.1975
     907       1.0551
     908       1.0247
     909       1.0786
     910       1.0807
     911       1.0427
     912       1.1208
     913       1.1351
     914       1.0719
     915       1.0912
     916       1.1624
     917       1.0917
     918       1.1920
     919       1.0528
     920       1.1133
     921       1.1180
     922       1.0966
     923       1.0852
     924       1.1648
     925       1.1359
     926       1.1808
     927       1.1484
     928       1.0831
     929       1.1164
     930       1.0831
     931       1.1551
     932       1.1193
     933       1.0632
     934       1.1051
     935       1.2049
     936       1.1424
     937       1.1433
     938       1.1841
     939       1.1544
     940       1.1510
     941       1.1681
     942       1.1928
     943       1.1312
     944       1.1445
     945       1.2035
     946       1.2471
     947       1.3075
     948       1.1743
     949       1.1031
     950       1.1238
     951       1.1160
     952       1.1533
     953       1.0464
     954       1.0728
     955       1.0906
     956       1.0573
     957       1.1059
     958       1.0559
     959       1.0595
     960       1.0825
     961       1.1286
     962       1.0698
     963       1.1505
     964       1.0548
     965       1.1316
     966       1.1124
     967       1.0530
     968       1.0790
     969       1.0627
     970       1.1389
     971       1.1588
     972       1.1377
     973       1.1147
     974       1.1104
     975       1.2087
     976       1.1414
     977       1.1171
     978       1.0747
     979       1.1040
     980       1.0997
     981       1.1345
     982       1.1310
     983       1.1352
     984       1.1889
     985       1.0901
     986       1.1269
     987       1.1372
     988       1.1200
     989       1.0767
     990       1.0719
     991       1.1831
     992       1.0860
     993       1.1423
     994       1.0470
     995       1.0296
     996       1.0651
     997       1.1227
     998       1.0319
     999       1.0508
    1000       1.1137
    1001       1.1036
    1002       1.0551
    1003       1.1081
    1004       1.0369
    1005       1.0374
    1006       1.0165
    1007       1.0620
    1008       1.0404
    1009       0.9654
    1010       1.0889
    1011       1.1098
    1012       1.1435
    1013       1.0835
    1014       1.0886
    1015       1.1141
    1016       1.1177
    1017       1.1627
    1018       1.0599
    1019       1.0970
    1020       1.1649
    1021       1.1839
    1022       1.1580
    1023       1.1975
    1024       1.1551
    1025       1.0674
    1026       1.1268
    1027       1.0327
    1028       1.0955
    1029       1.1514
    1030       1.1317
    1031       1.1637
    1032       1.1909
    1033       1.2008
    1034       1.1509
    1035       1.0925
    1036       1.0717
    1037       1.1811
    1038       1.1692
    1039       1.0633
    1040       1.1851
    1041       1.1626
    1042       1.1163
    1043       1.1616
    1044       1.2045
    1045       1.0744
    1046       1.0968
    1047       1.0979
    1048       1.2349
    1049       1.1658
    1050       1.2137
    1051       1.1357
    1052       1.1698
    1053       1.1327
    1054       1.1753
    1055       1.1702
    1056       1.2184
    1057       1.1825
    1058       1.1661
    1059       1.1845
    1060       1.1912
    1061       1.0578
    1062       1.1104
    1063       1.1550
    1064       1.2615
    1065       1.1967
    1066       1.2060
    1067       1.2963
    1068       1.2473
    1069       1.1706
    1070       1.1871
    1071       1.3134
    1072       1.2461
    1073       1.2427
    1074       1.3139
    1075       1.1307
    1076       1.3283
    1077       1.2246
    1078       1.1512
    1079       1.2417
    1080       1.2817
    1081       1.2406
    1082       1.2332
    1083       1.2360
    1084       1.1596
    1085       1.2584
    1086       1.2318
    1087       1.2306
    1088       1.1375
    1089       1.1390
    1090       1.2266
    1091       1.2587
    1092       1.2257
    1093       1.1456
    1094       1.1938
    1095       1.2073
    1096       1.1624
    1097       1.1810
    1098       1.2309
    1099       1.1853
    1100       1.1631
    1101       1.1363
    1102       1.3084
    1103       1.2127
    1104       1.1635
    1105       1.0916
    1106       1.1974
    1107       1.1990
    1108       1.1421
    1109       1.1145
    1110       1.2762
    1111       1.1865
    1112       1.2038
    1113       1.2253
    1114       1.1891
    1115       1.1169
    1116       1.1827
    1117       1.2077
    1118       1.2429
    1119       1.1968
    1120       1.1853
    1121       1.1699
    1122       1.2088
    1123       1.3113
    1124       1.3281
    1125       1.2777
    1126       1.2922
    1127       1.2630
    1128       1.1827
    1129       1.2142
    1130       1.1924
    1131       1.2039
    1132       1.3595
    1133       1.3974
    1134       1.2636
    1135       1.3115
    1136       1.2684
    1137       1.3113
    1138       1.3462
    1139       1.3621
    1140       1.3520
    1141       1.3226
    1142       1.2191
    1143       1.2628
    1144       1.1879
    1145       1.1885
    1146       1.2250
    1147       1.2000
    1148       1.2739
    1149       1.3191
    1150       1.3423
    1151       1.2939
    1152       1.2222
    1153       1.2500
    1154       1.2233
    1155       1.2779
    1156       1.3105
    1157       1.2714
    1158       1.2388
    1159       1.3455
    1160       1.2730
    1161       1.2572
    1162       1.2945
    1163       1.2565
    1164       1.3440
    1165       1.1702
    1166       1.2806
    1167       1.1920
    1168       1.1365
    1169       1.1567
    1170       1.1839
    1171       1.2011
    1172       1.1828
    1173       1.1573
    1174       1.1620
    1175       1.1325
    1176       1.1375
    1177       1.1333
    1178       1.2265
    1179       1.1534
    1180       1.1633
    1181       1.1713
    1182       1.2872
    1183       1.3664
    1184       1.3367
    1185       1.3444
    1186       1.3974
    1187       1.2499
    1188       1.3345
    1189       1.2858
    1190       1.3999
    1191       1.2939
    1192       1.2445
    1193       1.2912
    1194       1.2663
    1195       1.3075
    1196       1.2832
    1197       1.2393
    1198       1.2322
    1199       1.2902
    1200       1.2959
    1201       1.2872
    1202       1.3800
    1203       1.3841
    1204       1.4074
    1205       1.4429
    1206       1.3509
    1207       1.3670
    1208       1.3551
    1209       1.4090
    1210       1.4072
    1211       1.3573
    1212       1.4014
    1213       1.3424
    1214       1.4419
    1215       1.3831
    1216       1.2922
    1217       1.3118
    1218       1.3110
    1219       1.2896
    1220       1.3203
    1221       1.3079
    1222       1.3449
    1223       1.2821
    1224       1.2912
    1225       1.2633
    1226       1.3278
    1227       1.4297
    1228       1.3068
    1229       1.4068
    1230       1.2829
    1231       1.3299
    1232       1.3406
    1233       1.3246
    1234       1.2944
    1235       1.3619
    1236       1.3258
    1237       1.2304
    1238       1.3511
    1239       1.3122
    1240       1.3367
    1241       1.3769
    1242       1.3498
    1243       1.2559
    1244       1.3131
    1245       1.2531
    1246       1.3241
    1247       1.3648
    1248       1.3475
    1249       1.2805
    1250       1.2911
    1251       1.2470
    1252       1.2655
    1253       1.3740
    1254       1.3803
    1255       1.3440
    1256       1.3392
    1257       1.3437
    1258       1.4045
    1259       1.2897
    1260       1.3167
    1261       1.3938
    1262       1.2696
    1263       1.3125
    1264       1.3301
    1265       1.4519
    1266       1.3303
    1267       1.3797
    1268       1.3216
    1269       1.3565
    1270       1.4356
    1271       1.4513
    1272       1.4332
    1273       1.5023
    1274       1.4718
    1275       1.4435
    1276       1.4477
    1277       1.3816
    1278       1.3905
    1279       1.4004
    1280       1.5113
    1281       1.3376
    1282       1.3846
    1283       1.3450
    1284       1.4757
    1285       1.4728
    1286       1.3758
    1287       1.3963
    1288       1.4353
    1289       1.3608
    1290       1.2430
    1291       1.2939
    1292       1.3017
    1293       1.3543
    1294       1.4078
    1295       1.3967
    1296       1.3698
    1297       1.3511
    1298       1.3956
    1299       1.4209
    1300       1.3980
    1301       1.3919
    1302       1.3031
    1303       1.3793
    1304       1.4177
    1305       1.4137
    1306       1.5145
    1307       1.4705
    1308       1.4381
    1309       1.3998
    1310       1.3445
    1311       1.3137
    1312       1.4890
    1313       1.4165
    1314       1.4230
    1315       1.4332
    1316       1.4310
    1317       1.3248
    1318       1.3247
    1319       1.3224
    1320       1.4623
    1321       1.4787
    1322       1.3519
    1323       1.3431
    1324       1.2753
    1325       1.2883
    1326       1.2292
    1327       1.3020
    1328       1.2555
    1329       1.2628
    1330       1.3469
    1331       1.2529
    1332       1.2498
    1333       1.3570
    1334       1.2633
    1335       1.2928
    1336       1.2150
    1337       1.2790
    1338       1.2526
    1339       1.3364
    1340       1.2841
    1341       1.2478
    1342       1.2584
    1343       1.2514
    1344       1.2190
    1345       1.3397
    1346       1.3553
    1347       1.2517
    1348       1.3120
    1349       1.2267
    1350       1.2668
    1351       1.2708
    1352       1.3585
    1353       1.2273
    1354       1.2351
    1355       1.2362
    1356       1.2798
    1357       1.2876
    1358       1.3256
    1359       1.2312
    1360       1.3445
    1361       1.2569
    1362       1.3199
    1363       1.3005
    1364       1.3105
    1365       1.3407
    1366       1.3749
    1367       1.4384
    1368       1.4045
    1369       1.3202
    1370       1.3032
    1371       1.4146
    1372       1.4181
    1373       1.3161
    1374       1.3222
    1375       1.3001
    1376       1.2563
    1377       1.3118
    1378       1.3457
    1379       1.4198
    1380       1.3870
    1381       1.3623
    1382       1.4283
    1383       1.4193
    1384       1.3341
    1385       1.3360
    1386       1.2907
    1387       1.2971
    1388       1.3155
    1389       1.3573
    1390       1.4782
    1391       1.4366
    1392       1.3029
    1393       1.3889
    1394       1.3291
    1395       1.3161
    1396       1.4218
    1397       1.3352
    1398       1.3251
    1399       1.4708
    1400       1.3293
    1401       1.4434
    1402       1.4290
    1403       1.4087
    1404       1.3576
    1405       1.4818
    1406       1.4759
    1407       1.4080
    1408       1.4463
    1409       1.3753
    1410       1.2743
    1411       1.2269
    1412       1.3494
    1413       1.3987
    1414       1.3042
    1415       1.3252
    1416       1.3368
    1417       1.3160
    1418       1.3417
    1419       1.3096
    1420       1.2999
    1421       1.2369
    1422       1.2395
    1423       1.3509
    1424       1.4208
    1425       1.3840
    1426       1.3348
    1427       1.3196
    1428       1.3347
    1429       1.3249
    1430       1.3441
    1431       1.4664
    1432       1.3490
    1433       1.3192
    1434       1.4004
    1435       1.4550
    1436       1.4515
    1437       1.4267
    1438       1.3319
    1439       1.3456
    1440       1.3458
    1441       1.2725
    1442       1.3506
    1443       1.3827
    1444       1.3315
    1445       1.3813
    1446       1.3790
    1447       1.4447
    1448       1.3970
    1449       1.4159
    1450       1.2748
    1451       1.3612
    1452       1.3707
    1453       1.4216
    1454       1.3963
    1455       1.3221
    1456       1.4111
    1457       1.3945
    1458       1.3964
    1459       1.5545
    1460       1.4674
    1461       1.4315
    1462       1.4166
    1463       1.4603
    1464       1.3933
    1465       1.2682
    1466       1.4227
    1467       1.3393
    1468       1.2952
    1469       1.4128
    1470       1.3035
    1471       1.2849
    1472       1.2068
    1473       1.2877
    1474       1.3764
    1475       1.3634
    1476       1.2796
    1477       1.3728
    1478       1.3442
    1479       1.4364
    1480       1.3480
    1481       1.4092
    1482       1.4327
    1483       1.3988
    1484       1.4179
    1485       1.4117
    1486       1.3610
    1487       1.3195
    1488       1.3261
    1489       1.3315
    1490       1.3510
    1491       1.3314
    1492       1.3760
    1493       1.3468
    1494       1.4350
    1495       1.3604
    1496       1.3732
    1497       1.3096
    1498       1.2775
    1499       1.2608
    1500       1.3415
    1501       1.2810
    1502       1.2975
    1503       1.2822
    1504       1.3466
    1505       1.3493
    1506       1.3255
    1507       1.3032
    1508       1.2628
    1509       1.2527
    1510       1.2772
    1511       1.2500
    1512       1.3100
    1513       1.3619
    1514       1.4056
    1515       1.4177
    1516       1.4306
    1517       1.4486
    1518       1.4106
    1519       1.5163
    1520       1.5759
    1521       1.5224
    1522       1.3905
    1523       1.3602
    1524       1.3981
    1525       1.3815
    1526       1.3054
    1527       1.3161
    1528       1.3825
    1529       1.3788
    1530       1.4693
    1531       1.4424
    1532       1.4071
    1533       1.3193
    1534       1.2982
    1535       1.2952
    1536       1.2673
    1537       1.2677
    1538       1.2937
    1539       1.2568
    1540       1.3244
    1541       1.2863
    1542       1.2482
    1543       1.3344
    1544       1.2695
    1545       1.3591
    1546       1.3656
    1547       1.4189
    1548       1.4136
    1549       1.3305
    1550       1.4774
    1551       1.3810
    1552       1.3310
    1553       1.3320
    1554       1.3296
    1555       1.3794
    1556       1.3680
    1557       1.3340
    1558       1.3227
    1559       1.4345
    1560       1.3016
    1561       1.2670
    1562       1.3407
    1563       1.2455
    1564       1.2123
    1565       1.3015
    1566       1.3475
    1567       1.2985
    1568       1.3596
    1569       1.2693
    1570       1.3324
    1571       1.2824
    1572       1.3461
    1573       1.3586
    1574       1.2975
    1575       1.2948
    1576       1.2837
    1577       1.2758
    1578       1.3285
    1579       1.3805
    1580       1.3612
    1581       1.3443
    1582       1.4020
    1583       1.3199
    1584       1.2961
    1585       1.3615
    1586       1.3846
    1587       1.3024
    1588       1.3601
    1589       1.3964
    1590       1.3061
    1591       1.4215
    1592       1.4144
    1593       1.3689
    1594       1.2789
    1595       1.3360
    1596       1.3936
    1597       1.3197
    1598       1.4694
    1599       1.4026
    1600       1.5012
    1601       1.4134
    1602       1.4092
    1603       1.3554
    1604       1.3607
    1605       1.3693
    1606       1.3701
    1607       1.3769
    1608       1.3610
    1609       1.3776
    1610       1.3163
    1611       1.3674
    1612       1.3551
    1613       1.3601
    1614       1.3175
    1615       1.2956
    1616       1.4007
    1617       1.4204
    1618       1.3875
    1619       1.4101
    1620       1.4468
    1621       1.5191
    1622       1.3817
    1623       1.3212
    1624       1.4501
    1625       1.3604
    1626       1.4295
    1627       1.3033
    1628       1.3552
    1629       1.3596
    1630       1.2799
    1631       1.2965
    1632       1.3503
    1633       1.3783
    1634       1.3970
    1635       1.3385
    1636       1.3558
    1637       1.3436
    1638       1.4161
    1639       1.4146
    1640       1.4406
    1641       1.3769
    1642       1.3891
    1643       1.4300
    1644       1.4703
    1645       1.3667
    1646       1.3930
    1647       1.3585
    1648       1.3953
    1649       1.4494
    1650       1.4312
    1651       1.4292
    1652       1.4938
    1653       1.4332
    1654       1.4530
    1655       1.4775
    1656       1.3665
    1657       1.3979
    1658       1.4701
    1659       1.4567
    1660       1.3701
    1661       1.4604
    1662       1.3453
    1663       1.2821
    1664       1.3824
    1665       1.4247
    1666       1.3939
    1667       1.3811
    1668       1.4242
    1669       1.4494
    1670       1.4091
    1671       1.4793
    1672       1.4357
    1673       1.4494
    1674       1.3928
    1675       1.4013
    1676       1.3898
    1677       1.3398
    1678       1.4104
    1679       1.4262
    1680       1.5099
    1681       1.4788
    1682       1.5315
    1683       1.4517
    1684       1.5237
    1685       1.4412
    1686       1.4916
    1687       1.3321
    1688       1.4047
    1689       1.4021
    1690       1.3515
    1691       1.3720
    1692       1.3964
    1693       1.4243
    1694       1.3775
    1695       1.3189
    1696       1.3776
    1697       1.3652
    1698       1.3764
    1699       1.3562
    1700       1.3842
    1701       1.3424
    1702       1.3584
    1703       1.3229
    1704       1.4121
    1705       1.3205
    1706       1.2478
    1707       1.2792
    1708       1.3098
    1709       1.3217
    1710       1.2843
    1711       1.2886
    1712       1.3221
    1713       1.2410
    1714       1.3318
    1715       1.3565
    1716       1.3408
    1717       1.2815
    1718       1.2600
    1719       1.3704
    1720       1.3463
    1721       1.2575
    1722       1.3708
    1723       1.4453
    1724       1.4942
    1725       1.3934
    1726       1.4063
    1727       1.3359
    1728       1.3903
    1729       1.3840
    1730       1.3559
    1731       1.3753
    1732       1.3926
    1733       1.3463
    1734       1.5233
    1735       1.4852
    1736       1.5466
    1737       1.3943
    1738       1.4417
    1739       1.4178
    1740       1.4799
    1741       1.4783
    1742       1.3150
    1743       1.3527
    1744       1.4279
    1745       1.3685
    1746       1.2215
    1747       1.2839
    1748       1.2480
    1749       1.3350
    1750       1.2858
    1751       1.3089
    1752       1.3498
    1753       1.3282
    1754       1.3210
    1755       1.4048
    1756       1.4036
    1757       1.4003
    1758       1.3157
    1759       1.3695
    1760       1.3808
    1761       1.2435
    1762       1.1967
    1763       1.3343
    1764       1.3650
    1765       1.3713
    1766       1.2651
    1767       1.3273
    1768       1.3013
    1769       1.2903
    1770       1.3059
    1771       1.2944
    1772       1.3845
    1773       1.2472
    1774       1.3054
    1775       1.3639
    1776       1.3001
    1777       1.2882
    1778       1.2509
    1779       1.2635
    1780       1.3117
    1781       1.2829
    1782       1.2927
    1783       1.3581
    1784       1.3691
    1785       1.4369
    1786       1.4336
    1787       1.4181
    1788       1.3232
    1789       1.3469
    1790       1.3635
    1791       1.2961
    1792       1.3453
    1793       1.2110
    1794       1.3302
    1795       1.3027
    1796       1.3263
    1797       1.2876
    1798       1.2454
    1799       1.2318
    1800       1.3027
    1801       1.3406
    1802       1.2553
    1803       1.3517
    1804       1.3769
    1805       1.3552
    1806       1.3524
    1807       1.3144
    1808       1.3394
    1809       1.3826
    1810       1.3244
    1811       1.3685
    1812       1.3484
    1813       1.3801
    1814       1.4563
    1815       1.3974
    1816       1.4907
    1817       1.3890
    1818       1.3797
    1819       1.4236
    1820       1.4476
    1821       1.3391
    1822       1.2978
    1823       1.1891
    1824       1.2457
    1825       1.2921
    1826       1.2542
    1827       1.3326
    1828       1.3235
    1829       1.3277
    1830       1.3221
    1831       1.2102
    1832       1.3750
    1833       1.2610
    1834       1.3852
    1835       1.3399
    1836       1.3436
    1837       1.3747
    1838       1.3897
    1839       1.4202
    1840       1.3151
    1841       1.4190
    1842       1.3456
    1843       1.2777
    1844       1.2634
    1845       1.3672
    1846       1.3520
    1847       1.3360
    1848       1.2908
    1849       1.4002
    1850       1.2997
    1851       1.2986
    1852       1.3500
    1853       1.2941
    1854       1.4045
    1855       1.2543
    1856       1.1336
    1857       1.2535
    1858       1.2853
    1859       1.3493
    1860       1.3481
    1861       1.2585
    1862       1.2799
    1863       1.3102
    1864       1.3261
    1865       1.3422
    1866       1.3000
    1867       1.3450
    1868       1.3310
    1869       1.3168
    1870       1.2613
    1871       1.2672
    1872       1.2608
    1873       1.2357
    1874       1.2831
    1875       1.2608
    1876       1.2475
    1877       1.2069
    1878       1.2306
    1879       1.2378
    1880       1.2160
    1881       1.2191
    1882       1.3280
    1883       1.2614
    1884       1.1971
    1885       1.2907
    1886       1.2682
    1887       1.1969
    1888       1.2712
    1889       1.2707
    1890       1.4016
    1891       1.3308
    1892       1.2828
    1893       1.2551
    1894       1.3494
    1895       1.3709
    1896       1.3013
    1897       1.3838
    1898       1.4180
    1899       1.3855
    1900       1.3567
    1901       1.2679
    1902       1.2981
    1903       1.4220
    1904       1.3286
    1905       1.3125
    1906       1.4030
    1907       1.3027
    1908       1.3329
    1909       1.3567
    1910       1.3531
    1911       1.4024
    1912       1.3744
    1913       1.3530
    1914       1.3815
    1915       1.2548
    1916       1.2705
    1917       1.2525
    1918       1.2230
    1919       1.2242
    1920       1.2922
    1921       1.2132
    1922       1.4491
    1923       1.3769
    1924       1.2436
    1925       1.2850
    1926       1.3602
    1927       1.3479
    1928       1.3333
    1929       1.2309
    1930       1.2929
    1931       1.3030
    1932       1.3922
    1933       1.3041
    1934       1.2234
    1935       1.1864
    1936       1.2865
    1937       1.2781
    1938       1.3360
    1939       1.2643
    1940       1.2292
    1941       1.2665
    1942       1.2572
    1943       1.2483
    1944       1.1658
    1945       1.4096
    1946       1.3136
    1947       1.3223
    1948       1.3473
    1949       1.2730
    1950       1.2422
    1951       1.2449
    1952       1.2954
    1953       1.3108
    1954       1.1812
    1955       1.1810
    1956       1.2078
    1957       1.2257
    1958       1.2831
    1959       1.2305
    1960       1.2232
    1961       1.2288
    1962       1.2114
    1963       1.2309
    1964       1.2949
    1965       1.3153
    1966       1.3387
    1967       1.2427
    1968       1.2521
    1969       1.3658
    1970       1.3127
    1971       1.3559
    1972       1.2838
    1973       1.2455
    1974       1.3046
    1975       1.2660
    1976       1.2640
    1977       1.2095
    1978       1.2240
    1979       1.2600
    1980       1.2499
    1981       1.2882
    1982       1.2785
    1983       1.3454
    1984       1.2416
    1985       1.2697
    1986       1.2762
    1987       1.2558
    1988       1.2318
    1989       1.3453
    1990       1.3691
    1991       1.3853
    1992       1.2775
    1993       1.2922
    1994       1.2675
    1995       1.3008
    1996       1.3100
    1997       1.3469
    1998       1.4033
    1999       1.3933
    2000       1.4396
    2001       1.4326
    2002       1.4060
    2003       1.4815
    2004       1.4489
    2005       1.4316
    2006       1.4860
    2007       1.3436
    2008       1.4201
    2009       1.3830
    2010       1.3149
    2011       1.4126
    2012       1.4389
    2013       1.3403
    2014       1.3775
    2015       1.3740
    2016       1.4555
    2017       1.5051
    2018       1.3930
    2019       1.3514
    2020       1.4501
    2021       1.4447
    2022       1.4153
    2023       1.3701
    2024       1.3755
    2025       1.4747
    2026       1.3793
    2027       1.4247
    2028       1.4592
    2029       1.3594
    2030       1.3399
    2031       1.3155
    2032       1.3288
    2033       1.3303
    2034       1.2885
    2035       1.3213
    2036       1.3322
    2037       1.3425
    2038       1.3356
    2039       1.2096
    2040       1.3173
    2041       1.2657
    2042       1.2540
    2043       1.3124
    2044       1.2188
    2045       1.2622
    2046       1.2706
    2047       1.1629
    2048       1.2168
    2049       1.2214
    2050       1.2158
    2051       1.2623
    2052       1.2328
    2053       1.2341
    2054       1.2850
    2055       1.2403
    2056       1.2372
    2057       1.1847
    2058       1.2794
    2059       1.3305
    2060       1.1811
    2061       1.2403
    2062       1.2146
    2063       1.3385
    2064       1.3467
    2065       1.3210
    2066       1.3219
    2067       1.2413
    2068       1.3209
    2069       1.2743
    2070       1.2120
    2071       1.2746
    2072       1.1700
    2073       1.2989
    2074       1.2909
    2075       1.2270
    2076       1.3357
    2077       1.2229
    2078       1.2368
    2079       1.2543
    2080       1.2314
    2081       1.2052
    2082       1.2045
    2083       1.1924
    2084       1.2498
    2085       1.2462
    2086       1.2399
    2087       1.2182
    2088       1.3893
    2089       1.2548
    2090       1.2941
    2091       1.3360
    2092       1.2665
    2093       1.2583
    2094       1.2422
    2095       1.3124
    2096       1.3942
    2097       1.4071
    2098       1.2954
    2099       1.3511
    2100       1.3181
    2101       1.2769
    2102       1.4566
    2103       1.3594
    2104       1.3620
    2105       1.3652
    2106       1.2821
    2107       1.3768
    2108       1.2916
    2109       1.3282
    2110       1.3510
    2111       1.3914
    2112       1.3441
    2113       1.4085
    2114       1.3336
    2115       1.3312
    2116       1.3746
    2117       1.3873
    2118       1.3885
    2119       1.3239
    2120       1.3836
    2121       1.4346
    2122       1.3985
    2123       1.3831
    2124       1.3864
    2125       1.3247
    2126       1.3114
    2127       1.3241
    2128       1.4695
    2129       1.4177
    2130       1.4924
    2131       1.5074
    2132       1.4397
    2133       1.3593
    2134       1.3648
    2135       1.4330
    2136       1.4453
    2137       1.4698
    2138       1.5188
    2139       1.5626
    2140       1.6597
    2141       1.6238
    2142       1.5766
    2143       1.4858
    2144       1.4720
    2145       1.4985
    2146       1.4481
    2147       1.3781
    2148       1.4251
    2149       1.4324
    2150       1.3935
    2151       1.3540
    2152       1.3177
    2153       1.2495
    2154       1.2754
    2155       1.3537
    2156       1.3472
    2157       1.3342
    2158       1.3717
    2159       1.3140
    2160       1.3832
    2161       1.3275
    2162       1.2784
    2163       1.3153
    2164       1.2619
    2165       1.2296
    2166       1.2053
    2167       1.1794
    2168       1.3229
    2169       1.2851
    2170       1.3928
    2171       1.3535
    2172       1.2679
    2173       1.2419
    2174       1.2725
    2175       1.2618
    2176       1.2301
    2177       1.2273
    2178       1.3076
    2179       1.2652
    2180       1.2811
    2181       1.2631
    2182       1.2552
    2183       1.1783
    2184       1.2258
    2185       1.2104
    2186       1.3408
    2187       1.2859
    2188       1.2406
    2189       1.2227
    2190       1.3004
    2191       1.2236
    2192       1.3198
    2193       1.2399
    2194       1.3608
    2195       1.2528
    2196       1.2874
    2197       1.2848
    2198       1.3867
    2199       1.2713
    2200       1.2766
    2201       1.3946
    2202       1.4181
    2203       1.3960
    2204       1.3560
    2205       1.3130
    2206       1.3211
    2207       1.2469
    2208       1.2990
    2209       1.3408
    2210       1.3682
    2211       1.3497
    2212       1.3237
    2213       1.3535
    2214       1.3301
    2215       1.2557
    2216       1.2835
    2217       1.2626
    2218       1.2998
    2219       1.2962
    2220       1.2457
    2221       1.2943
    2222       1.2908
    2223       1.2028
    2224       1.2923
    2225       1.2613
    2226       1.2461
    2227       1.2565
    2228       1.1702
    2229       1.1994
    2230       1.2160
    2231       1.2654
    2232       1.3338
    2233       1.2804
    2234       1.3266
    2235       1.2458
    2236       1.3380
    2237       1.3285
    2238       1.3126
    2239       1.3089
    2240       1.3016
    2241       1.2934
    2242       1.3858
    2243       1.2988
    2244       1.4031
    2245       1.3360
    2246       1.3695
    2247       1.3736
    2248       1.3753
    2249       1.3546
    2250       1.1869
    2251       1.2658
    2252       1.1676
    2253       1.1303
    2254       1.1516
    2255       1.2296
    2256       1.1999
    2257       1.2624
    2258       1.2412
    2259       1.2994
    2260       1.2778
    2261       1.3092
    2262       1.2596
    2263       1.3722
    2264       1.3627
    2265       1.4301
    2266       1.3545
    2267       1.3408
    2268       1.2735
    2269       1.2796
    2270       1.2875
    2271       1.2075
    2272       1.2877
    2273       1.2285
    2274       1.2548
    2275       1.2697
    2276       1.2358
    2277       1.2571
    2278       1.2762
    2279       1.2267
    2280       1.2542
    2281       1.2111
    2282       1.3428
    2283       1.3524
    2284       1.4276
    2285       1.4160
    2286       1.3648
    2287       1.3547
    2288       1.4521
    2289       1.3464
    2290       1.2540
    2291       1.4138
    2292       1.4063
    2293       1.3619
    2294       1.2853
    2295       1.2601
    2296       1.2127
    2297       1.2300
    2298       1.2310
    2299       1.1730
    2300       1.1978
    2301       1.3000
    2302       1.2531
    2303       1.4051
    2304       1.2536
    2305       1.3852
    2306       1.1968
    2307       1.2408
    2308       1.1577
    2309       1.1580
    2310       1.2748
    2311       1.2496
    2312       1.1736
    2313       1.1733
    2314       1.0444
    2315       1.1558
    2316       1.2239
    2317       1.2552
    2318       1.2935
    2319       1.3608
    2320       1.2029
    2321       1.1484
    2322       1.3231
    2323       1.2349
    2324       1.2323
    2325       1.3350
    2326       1.3240
    2327       1.4179
    2328       1.3185
    2329       1.3099
    2330       1.2569
    2331       1.2572
    2332       1.2590
    2333       1.2458
    2334       1.2118
    2335       1.2792
    2336       1.4442
    2337       1.2956
    2338       1.3849
    2339       1.2561
    2340       1.3417
    2341       1.4704
    2342       1.4554
    2343       1.3859
    2344       1.2648
    2345       1.2904
    2346       1.3894
    2347       1.2372
    2348       1.3510
    2349       1.3633
    2350       1.4094
    2351       1.3679
    2352       1.2896
    2353       1.2089
    2354       1.2439
    2355       1.2456
    2356       1.3553
    2357       1.2495
    2358       1.2986
    2359       1.4817
    2360       1.2695
    2361       1.4269
    2362       1.4980
    2363       1.4089
    2364       1.3559
    2365       1.2589
    2366       1.3382
    2367       1.4697
    2368       1.4302
    2369       1.4676
    2370       1.4120
    2371       1.3822
    2372       1.3179
    2373       1.3574
    2374       1.3718
    2375       1.3815
    2376       1.3215
    2377       1.2787
    2378       1.3370
    2379       1.4535
    2380       1.2842
    2381       1.2218
    2382       1.2506
    2383       1.2648
    2384       1.3307
    2385       1.3154
    2386       1.1342
    2387       1.1423
    2388       1.2660
    2389       1.2454
    2390       1.1736
    2391       1.2078
    2392       1.1488
    2393       1.1309
    2394       1.2573
    2395       1.1701
    2396       1.1026
    2397       1.1816
    2398       1.3743
    2399       1.2354
    2400       1.1866
    2401       1.2731
    2402       1.3148
    2403       1.2818
    2404       1.1811
    2405       1.1626
    2406       1.2123
    2407       1.1611
    2408       1.1897
    2409       1.1903
    2410       1.1934
    2411       1.1910
    2412       1.1948
    2413       1.1811
    2414       1.1423
    2415       1.1455
    2416       1.1099
    2417       1.2298
    2418       1.1700
    2419       1.1021
    2420       1.0913
    2421       1.0711
    2422       1.2040
    2423       1.1573
    2424       1.2354
    2425       1.2100
    2426       1.2994
    2427       1.2346
    2428       1.2088
    2429       1.2405
    2430       1.2450
    2431       1.2627
    2432       1.1766
    2433       1.2489
    2434       1.1848
    2435       1.1798
    2436       1.2432
    2437       1.2827
    2438       1.2305
    2439       1.2678
    2440       1.2304
    2441       1.2743
    2442       1.2625
    2443       1.2913
    2444       1.2061
    2445       1.1782
    2446       1.1641
    2447       1.1951
    2448       1.1950
    2449       1.2242
    2450       1.1916
    2451       1.1947
    2452       1.1626
    2453       1.2342
    2454       1.2605
    2455       1.3352
    2456       1.2889
    2457       1.2334
    2458       1.2042
    2459       1.2098
    2460       1.3015
    2461       1.3248
    2462       1.2244
    2463       1.2453
    2464       1.2497
    2465       1.3590
    2466       1.2361
    2467       1.2329
    2468       1.2193
    2469       1.2498
    2470       1.2332
    2471       1.2950
    2472       1.2414
    2473       1.2530
    2474       1.2960
    2475       1.2860
    2476       1.2250
    2477       1.2266
    2478       1.3112
    2479       1.3577
    2480       1.3229
    2481       1.2701
    2482       1.2623
    2483       1.3384
    2484       1.2758
    2485       1.2869
    2486       1.2949
    2487       1.2566
    2488       1.3856
    2489       1.3054
    2490       1.2955
    2491       1.3945
    2492       1.2727
    2493       1.2947
    2494       1.2761
    2495       1.3494
    2496       1.4486
    2497       1.4318
    2498       1.4003
    2499       1.3990
    2500       1.4344
    2501       1.2895
    2502       1.3368
    2503       1.3042
    2504       1.3275
    2505       1.3230
    2506       1.2454
    2507       1.2173
    2508       1.3571
    2509       1.2553
    2510       1.2433
    2511       1.2864
    2512       1.2672
    2513       1.3582
    2514       1.2552
    2515       1.2997
    2516       1.3109
    2517       1.3478
    2518       1.2754
    2519       1.2921
    2520       1.3036
    2521       1.3000
    2522       1.2993
    2523       1.2510
    2524       1.2792
    2525       1.3342
    2526       1.2609
    2527       1.2005
    2528       1.2549
    2529       1.2863
    2530       1.3140
    2531       1.3634
    2532       1.4068
    2533       1.3567
    2534       1.3196
    2535       1.3595
    2536       1.3508
    2537       1.3278
    2538       1.3572
    2539       1.3585
    2540       1.3509
    2541       1.2897
    2542       1.2992
    2543       1.3229
    2544       1.2105
    2545       1.3833
    2546       1.2555
    2547       1.2919
    2548       1.3451
    2549       1.3118
    2550       1.3025
    2551       1.3626
    2552       1.3497
    2553       1.4102
    2554       1.3577
    2555       1.2423
    2556       1.3584
    2557       1.3260
    2558       1.3160
    2559       1.2674
    2560       1.3358
    2561       1.3337
    2562       1.2764
    2563       1.2761
    2564       1.3658
    2565       1.3056
    2566       1.3262
    2567       1.3935
    2568       1.4293
    2569       1.3881
    2570       1.3152
    2571       1.2920
    2572       1.3690
    2573       1.3567
    2574       1.3247
    2575       1.3176
    2576       1.3188
    2577       1.4132
    2578       1.4224
    2579       1.4441
    2580       1.4007
    2581       1.3638
    2582       1.3555
    2583       1.3540
    2584       1.3362
    2585       1.3058
    2586       1.3114
    2587       1.3728
    2588       1.3397
    2589       1.3274
    2590       1.3639
    2591       1.2370
    2592       1.3315
    2593       1.3190
    2594       1.3271
    2595       1.3332
    2596       1.2721
    2597       1.2076
    2598       1.2599
    2599       1.2626
    2600       1.2882
    2601       1.2702
    2602       1.2252
    2603       1.3303
    2604       1.2500
    2605       1.2842
    2606       1.3221
    2607       1.2771
    2608       1.2756
    2609       1.2257
    2610       1.2819
    2611       1.2546
    2612       1.2303
    2613       1.2778
    2614       1.2759
    2615       1.3223
    2616       1.2473
    2617       1.2710
    2618       1.2346
    2619       1.2682
    2620       1.2106
    2621       1.2989
    2622       1.1525
    2623       1.2504
    2624       1.2398
    2625       1.2567
    2626       1.2775
    2627       1.1382
    2628       1.2617
    2629       1.2909
    2630       1.2833
    2631       1.3034
    2632       1.3421
    2633       1.2863
    2634       1.2102
    2635       1.2865
    2636       1.2149
    2637       1.2697
    2638       1.1745
    2639       1.2247
    2640       1.1885
    2641       1.1598
    2642       1.2483
    2643       1.2048
    2644       1.1577
    2645       1.1929
    2646       1.2166
    2647       1.1934
    2648       1.1945
    2649       1.2431
    2650       1.2737
    2651       1.2568
    2652       1.2568
    2653       1.2645
    2654       1.2287
    2655       1.2775
    2656       1.2597
    2657       1.3511
    2658       1.2900
    2659       1.2739
    2660       1.3259
    2661       1.3016
    2662       1.3633
    2663       1.3615
    2664       1.3444
    2665       1.3794
    2666       1.2162
    2667       1.2126
    2668       1.3811
    2669       1.3443
    2670       1.3756
    2671       1.2480
    2672       1.2513
    2673       1.3526
    2674       1.3404
    2675       1.3624
    2676       1.3120
    2677       1.3479
    2678       1.2161
    2679       1.1258
    2680       1.2778
    2681       1.1758
    2682       1.2959
    2683       1.2723
    2684       1.2605
    2685       1.3512
    2686       1.2423
    2687       1.3264
    2688       1.4535
    2689       1.3687
    2690       1.3979
    2691       1.3825
    2692       1.3939
    2693       1.4205
    2694       1.4563
    2695       1.4471
    2696       1.6010
    2697       1.6693
    2698       1.6292
    2699       1.5899
    2700       1.5904
    2701       1.6732
    2702       1.6501
    2703       1.6146
    2704       1.6115
    2705       1.6883
    2706       1.6628
    2707       1.6728
    2708       1.6693
    2709       1.6954
    2710       1.6963
    2711       1.6169
    2712       1.6530
    2713       1.7054
    2714       1.6853
    2715       1.5089
    2716       1.5663
    2717       1.5802
    2718       1.5615
    2719       1.6004
    2720       1.6453
    2721       1.7253
    2722       1.5328
    2723       1.5017
    2724       1.4376
    2725       1.4961
    2726       1.4591
    2727       1.4350
    2728       1.4072
    2729       1.4142
    2730       1.4235
    2731       1.4428
    2732       1.4234
    2733       1.4139
    2734       1.4362
    2735       1.3577
    2736       1.4001
    2737       1.3677
    2738       1.3806
    2739       1.4192
    2740       1.4508
    2741       1.4871
    2742       1.3914
    2743       1.4279
    2744       1.3927
    2745       1.4047
    2746       1.3702
    2747       1.4920
    2748       1.3987
    2749       1.4172
    2750       1.4714
    2751       1.2646
    2752       1.2969
    2753       1.2741
    2754       1.3026
    2755       1.3168
    2756       1.2948
    2757       1.2314
    2758       1.3497
    2759       1.3592
    2760       1.3553
    2761       1.3838
    2762       1.4076
    2763       1.3920
    2764       1.3375
    2765       1.3095
    2766       1.2612
    2767       1.3426
    2768       1.2687
    2769       1.3149
    2770       1.2076
    2771       1.3094
    2772       1.2805
    2773       1.3305
    2774       1.4212
    2775       1.4370
    2776       1.4606
    2777       1.4145
    2778       1.4564
    2779       1.4358
    2780       1.4294
    2781       1.3966
    2782       1.3806
    2783       1.3636
    2784       1.3383
    2785       1.3014
    2786       1.2474
    2787       1.3242
    2788       1.4158
    2789       1.3860
    2790       1.3768
    2791       1.4196
    2792       1.3158
    2793       1.4061
    2794       1.4022
    2795       1.3004
    2796       1.3599
    2797       1.3467
    2798       1.3168
    2799       1.2991
    2800       1.2233
    2801       1.3930
    2802       1.2669
    2803       1.3003
    2804       1.2765
    2805       1.2443
    2806       1.3249
    2807       1.2934
    2808       1.3588
    2809       1.3987
    2810       1.4436
    2811       1.3348
    2812       1.3156
    2813       1.2726
    2814       1.3444
    2815       1.3623
    2816       1.3388
    2817       1.3928
    2818       1.3367
    2819       1.4271
    2820       1.4452
    2821       1.3554
    2822       1.3399
    2823       1.2731
    2824       1.3573
    2825       1.4019
    2826       1.3494
    2827       1.3672
    2828       1.3795
    2829       1.4275
    2830       1.4357
    2831       1.4357
    2832       1.3784
    2833       1.3421
    2834       1.3570
    2835       1.2878
    2836       1.3420
    2837       1.3063
    2838       1.3772
    2839       1.3680
    2840       1.3579
    2841       1.4663
    2842       1.4329
    2843       1.4083
    2844       1.4409
    2845       1.3664
    2846       1.3890
    2847       1.3821
    2848       1.3090
    2849       1.3458
    2850       1.3781
    2851       1.4272
    2852       1.4193
    2853       1.4385
    2854       1.5151
    2855       1.5424
    2856       1.4351
    2857       1.5020
    2858       1.5068
    2859       1.4236
    2860       1.4806
    2861       1.4773
    2862       1.4076
    2863       1.3625
    2864       1.3228
    2865       1.3569
    2866       1.3437
    2867       1.3336
    2868       1.3352
    2869       1.4426
    2870       1.4406
    2871       1.4718
    2872       1.3914
    2873       1.2329
    2874       1.3514
    2875       1.4386
    2876       1.3978
    2877       1.4245
    2878       1.4012
    2879       1.4139
    2880       1.4108
    2881       1.4260
    2882       1.4114
    2883       1.3798
    2884       1.3989
    2885       1.4354
    2886       1.3636
    2887       1.3448
    2888       1.3128
    2889       1.3717
    2890       1.4407
    2891       1.3186
    2892       1.3407
    2893       1.4055
    2894       1.4210
    2895       1.3984
    2896       1.3993
    2897       1.3723
    2898       1.3301
    2899       1.3472
    2900       1.4560
    2901       1.4405
    2902       1.4684
    2903       1.4043
    2904       1.4251
    2905       1.3710
    2906       1.4783
    2907       1.4809
    2908       1.4684
    2909       1.5384
    2910       1.4858
    2911       1.3076
    2912       1.4610
    2913       1.3759
    2914       1.3025
    2915       1.3375
    2916       1.3069
    2917       1.2854
    2918       1.3538
    2919       1.3993
    2920       1.4076
    2921       1.3671
    2922       1.3637
    2923       1.3384
    2924       1.2792
    2925       1.3451
    2926       1.3216
    2927       1.3527
    2928       1.3566
    2929       1.2921
    2930       1.3291
    2931       1.3502
    2932       1.4502
    2933       1.4007
    2934       1.3626
    2935       1.3832
    2936       1.3236
    2937       1.3642
    2938       1.3328
    2939       1.3556
    2940       1.3169
    2941       1.3521
    2942       1.3703
    2943       1.3174
    2944       1.2612
    2945       1.2998
    2946       1.2628
    2947       1.3098
    2948       1.2714
    2949       1.3636
    2950       1.3329
    2951       1.4027
    2952       1.4609
    2953       1.3886
    2954       1.4143
    2955       1.4760
    2956       1.3385
    2957       1.2476
    2958       1.3153
    2959       1.3386
    2960       1.3895
    2961       1.4195
    2962       1.2896
    2963       1.3182
    2964       1.3125
    2965       1.3512
    2966       1.3643
    2967       1.3660
    2968       1.4189
    2969       1.2966
    2970       1.3839
    2971       1.3830
    2972       1.3532
    2973       1.3230
    2974       1.3430
    2975       1.2711
    2976       1.2383
    2977       1.3872
    2978       1.4086
    2979       1.3686
    2980       1.3095
    2981       1.3284
    2982       1.3420
    2983       1.2934
    2984       1.3067
    2985       1.2496
    2986       1.3271
    2987       1.2781
    2988       1.2148
    2989       1.3471
    2990       1.3322
    2991       1.3241
    2992       1.3170
    2993       1.2833
    2994       1.3435
    2995       1.3511
    2996       1.3108
    2997       1.3408
    2998       1.2649
    2999       1.3297
    3000       1.3622
    3001       1.3443
    3002       1.3482
    3003       1.3578
    3004       1.3343
    3005       1.2800
    3006       1.3062
    3007       1.3927
    3008       1.4959
    3009       1.4562
    3010       1.3979
    3011       1.3683
    3012       1.3991
    3013       1.4608
    3014       1.3644
    3015       1.3219
    3016       1.3584
    3017       1.3548
    3018       1.2622
    3019       1.2396
    3020       1.2154
    3021       1.2092
    3022       1.2651
    3023       1.2874
    3024       1.3643
    3025       1.2994
    3026       1.2441
    3027       1.2163
    3028       1.3401
    3029       1.2688
    3030       1.2967
    3031       1.3825
    3032       1.3699
    3033       1.3228
    3034       1.3650
    3035       1.3279
    3036       1.3897
    3037       1.4293
    3038       1.4096
    3039       1.3468
    3040       1.3044
    3041       1.2727
    3042       1.3267
    3043       1.3490
    3044       1.3977
    3045       1.3285
    3046       1.2293
    3047       1.2250
    3048       1.2672
    3049       1.2401
    3050       1.2480
    3051       1.2831
    3052       1.2981
    3053       1.3102
    3054       1.3569
    3055       1.3123
    3056       1.2943
    3057       1.2203
    3058       1.2041
    3059       1.2517
    3060       1.2509
    3061       1.2740
    3062       1.2330
    3063       1.2428
    3064       1.3266
    3065       1.3925
    3066       1.3226
    3067       1.3560
    3068       1.3262
    3069       1.2815
    3070       1.2364
    3071       1.3276
    3072       1.3489
    3073       1.3065
    3074       1.3335
    3075       1.2572
    3076       1.2806
    3077       1.2984
    3078       1.2685
    3079       1.2810
    3080       1.3076
    3081       1.3349
    3082       1.2763
    3083       1.2798
    3084       1.3040
    3085       1.3502
    3086       1.2703
    3087       1.2842
    3088       1.2598
    3089       1.2559
    3090       1.2781
    3091       1.3064
    3092       1.3822
    3093       1.2959
    3094       1.3334
    3095       1.2900
    3096       1.3704
    3097       1.3544
    3098       1.2917
    3099       1.2665
    3100       1.3182
    3101       1.3276
    3102       1.3217
    3103       1.3877
    3104       1.3517
    3105       1.4609
    3106       1.3857
    3107       1.3205
    3108       1.3746
    3109       1.3320
    3110       1.3214
    3111       1.3364
    3112       1.3997
    3113       1.3386
    3114       1.3664
    3115       1.3592
    3116       1.3845
    3117       1.3635
    3118       1.3998
    3119       1.4937
    3120       1.4913
    3121       1.5258
    3122       1.4355
    3123       1.4388
    3124       1.3505
    3125       1.3325
    3126       1.2943
    3127       1.2843
    3128       1.3571
    3129       1.4267
    3130       1.4293
    3131       1.4039
    3132       1.4202
    3133       1.3178
    3134       1.3335
    3135       1.4054
    3136       1.4301
    3137       1.3852
    3138       1.3153
    3139       1.3440
    3140       1.4392
    3141       1.4796
    3142       1.5348
    3143       1.4924
    3144       1.5277
    3145       1.4464
    3146       1.4707
    3147       1.5021
    3148       1.4179
    3149       1.3792
    3150       1.4394
    3151       1.4019
    3152       1.4435
    3153       1.5249
    3154       1.6022
    3155       1.4966
    3156       1.5424
    3157       1.5915
    3158       1.4916
    3159       1.4627
    3160       1.4759
    3161       1.2971
    3162       1.3424
    3163       1.3188
    3164       1.4262
    3165       1.3712
    3166       1.4204
    3167       1.4539
    3168       1.4582
    3169       1.5021
    3170       1.3260
    3171       1.2817
    3172       1.3397
    3173       1.3353
    3174       1.2740
    3175       1.2936
    3176       1.2334
    3177       1.3558
    3178       1.3449
    3179       1.3529
    3180       1.3862
    3181       1.4178
    3182       1.3690
    3183       1.3411
    3184       1.4140
    3185       1.4103
    3186       1.3967
    3187       1.2229
    3188       1.2725
    3189       1.2707
    3190       1.3289
    3191       1.3120
    3192       1.3378
    3193       1.3085
    3194       1.3242
    3195       1.3709
    3196       1.3792
    3197       1.3015
    3198       1.3429
    3199       1.2880
    3200       1.2333
    3201       1.2151
    3202       1.3595
    3203       1.4295
    3204       1.3794
    3205       1.2839
    3206       1.2758
    3207       1.2988
    3208       1.3869
    3209       1.2990
    3210       1.4239
    3211       1.3790
    3212       1.3839
    3213       1.3778
    3214       1.2311
    3215       1.1595
    3216       1.2047
    3217       1.2413
    3218       1.2472
    3219       1.4274
    3220       1.3387
    3221       1.3906
    3222       1.3516
    3223       1.3238
    3224       1.3262
    3225       1.3498
    3226       1.3518
    3227       1.3797
    3228       1.3515
    3229       1.3038
    3230       1.2681
    3231       1.2685
    3232       1.2741
    3233       1.2711
    3234       1.3622
    3235       1.3553
    3236       1.3584
    3237       1.2715
    3238       1.2870
    3239       1.2502
    3240       1.4079
    3241       1.3997
    3242       1.3201
    3243       1.2803
    3244       1.3023
    3245       1.3102
    3246       1.2527
    3247       1.2767
    3248       1.2917
    3249       1.2862
    3250       1.3504
    3251       1.3098
    3252       1.3626
    3253       1.3081
    3254       1.3079
    3255       1.4294
    3256       1.4152
    3257       1.3893
    3258       1.3029
    3259       1.3261
    3260       1.3109
    3261       1.3124
    3262       1.3144
    3263       1.2574
    3264       1.1891
    3265       1.1899
    3266       1.1942
    3267       1.1755
    3268       1.3204
    3269       1.3158
    3270       1.3982
    3271       1.3921
    3272       1.3579
    3273       1.3922
    3274       1.3484
    3275       1.3337
    3276       1.3058
    3277       1.4160
    3278       1.4627
    3279       1.3756
    3280       1.3085
    3281       1.2565
    3282       1.2424
    3283       1.2235
    3284       1.2116
    3285       1.2382
    3286       1.2961
    3287       1.3083
    3288       1.2673
    3289       1.2657
    3290       1.2230
    3291       1.3528
    3292       1.3939
    3293       1.3410
    3294       1.3173
    3295       1.3986
    3296       1.3020
    3297       1.2545
    3298       1.2443
    3299       1.2597
    3300       1.1788
    3301       1.1897
    3302       1.1593
    3303       1.2005
    3304       1.1356
    3305       1.1826
    3306       1.3143
    3307       1.2371
    3308       1.3614
    3309       1.4667
    3310       1.3117
    3311       1.2398
    3312       1.3566
    3313       1.3647
    3314       1.2898
    3315       1.3066
    3316       1.2507
    3317       1.2690
    3318       1.2585
    3319       1.3599
    3320       1.3132
    3321       1.1521
    3322       1.2747
    3323       1.3640
    3324       1.3648
    3325       1.3919
    3326       1.3696
    3327       1.2124
    3328       1.2743
    3329       1.2595
    3330       1.3162
    3331       1.3945
    3332       1.3596
    3333       1.2615
    3334       1.1867
    3335       1.3482
    3336       1.3039
    3337       1.3411
    3338       1.3121
    3339       1.3213
    3340       1.3698
    3341       1.3685
    3342       1.3866
    3343       1.3617
    3344       1.3199
    3345       1.3023
    3346       1.3058
    3347       1.2340
    3348       1.2328
    3349       1.3547
    3350       1.3734
    3351       1.3603
    3352       1.3258
    3353       1.3882
    3354       1.2904
    3355       1.3382
    3356       1.2841
    3357       1.2442
    3358       1.1737
    3359       1.2175
    3360       1.2699
    3361       1.3914
    3362       1.2491
    3363       1.3527
    3364       1.4042
    3365       1.3457
    3366       1.1998
    3367       1.2268
    3368       1.2095
    3369       1.3139
    3370       1.2148
    3371       1.2719
    3372       1.2402
    3373       1.2060
    3374       1.2447
    3375       1.2619
    3376       1.2053
    3377       1.2344
    3378       1.2903
    3379       1.2679
    3380       1.2536
    3381       1.1658
    3382       1.2770
    3383       1.2864
    3384       1.2212
    3385       1.3483
    3386       1.2776
    3387       1.2288
    3388       1.2803
    3389       1.1609
    3390       1.1684
    3391       1.1569
    3392       1.2099
    3393       1.2094
    3394       1.2726
    3395       1.2145
    3396       1.2802
    3397       1.2703
    3398       1.2070
    3399       1.2840
    3400       1.2575
    3401       1.3373
    3402       1.3840
    3403       1.3369
    3404       1.3148
    3405       1.3322
    3406       1.3594
    3407       1.3102
    3408       1.3711
    3409       1.3109
    3410       1.3789
    3411       1.3614
    3412       1.3866
    3413       1.3376
    3414       1.3111
    3415       1.4115
    3416       1.3448
    3417       1.4542
    3418       1.3668
    3419       1.3020
    3420       1.3544
    3421       1.4007
    3422       1.2537
    3423       1.2279
    3424       1.2339
    3425       1.3167
    3426       1.2919
    3427       1.2479
    3428       1.3118
    3429       1.3259
    3430       1.3341
    3431       1.3305
    3432       1.4416
    3433       1.4375
    3434       1.4295
    3435       1.3420
    3436       1.3784
    3437       1.4312
    3438       1.3034
    3439       1.3208
    3440       1.3031
    3441       1.3300
    3442       1.3727
    3443       1.2761
    3444       1.2829
    3445       1.3126
    3446       1.2683
    3447       1.2806
    3448       1.1592
    3449       1.1404
    3450       1.2821
    3451       1.2143
    3452       1.2550
    3453       1.3192
    3454       1.3029
    3455       1.3792
    3456       1.2597
    3457       1.2825
    3458       1.3063
    3459       1.3396
    3460       1.2699
    3461       1.3296
    3462       1.3298
    3463       1.3717
    3464       1.2925
    3465       1.3287
    3466       1.2601
    3467       1.2730
    3468       1.2045
    3469       1.2156
    3470       1.3587
    3471       1.4073
    3472       1.4939
    3473       1.2942
    3474       1.4133
    3475       1.3267
    3476       1.2952
    3477       1.4225
    3478       1.3219
    3479       1.2897
    3480       1.2697
    3481       1.2723
    3482       1.3410
    3483       1.3763
    3484       1.2844
    3485       1.3030
    3486       1.3496
    3487       1.3214
    3488       1.2901
    3489       1.4282
    3490       1.3441
    3491       1.3223
    3492       1.3540
    3493       1.3298
    3494       1.3839
    3495       1.2700
    3496       1.3965
    3497       1.3504
    3498       1.4034
    3499       1.3225
    3500       1.2717
    3501       1.2829
    3502       1.3266
    3503       1.3636
    3504       1.3313
    3505       1.3389
    3506       1.2458
    3507       1.2859
    3508       1.3458
    3509       1.3189
    3510       1.3411
    3511       1.3535
    3512       1.3284
    3513       1.4222
    3514       1.3545
    3515       1.4330
    3516       1.3070
    3517       1.3568
    3518       1.3375
    3519       1.3473
    3520       1.3225
    3521       1.3253
    3522       1.3518
    3523       1.2918
    3524       1.3226
    3525       1.2961
    3526       1.3506
    3527       1.3109
    3528       1.3384
    3529       1.3958
    3530       1.3873
    3531       1.4574
    3532       1.4644
    3533       1.4053
    3534       1.4452
    3535       1.4177
    3536       1.3846
    3537       1.4067
    3538       1.3374
    3539       1.4269
    3540       1.3752
    3541       1.4227
    3542       1.4040
    3543       1.4388
    3544       1.4319
    3545       1.3750
    3546       1.4185
    3547       1.4676
    3548       1.4625
    3549       1.4327
    3550       1.3839
    3551       1.3834
    3552       1.4363
    3553       1.4249
    3554       1.3873
    3555       1.5102
    3556       1.5626
    3557       1.3995
    3558       1.3179
    3559       1.2562
    3560       1.2441
    3561       1.2766
    3562       1.2618
    3563       1.2321
    3564       1.2143
    3565       1.2766
    3566       1.2470
    3567       1.2480
    3568       1.2223
    3569       1.2153
    3570       1.1461
    3571       1.2104
    3572       1.2371
    3573       1.2094
    3574       1.2530
    3575       1.2763
    3576       1.2338
    3577       1.2495
    3578       1.2269
    3579       1.2454
    3580       1.2978
    3581       1.2454
    3582       1.2750
    3583       1.2754
    3584       1.2610
    3585       1.2382
    3586       1.3145
    3587       1.2286
    3588       1.2471
    3589       1.2534
    3590       1.2824
    3591       1.3219
    3592       1.2696
    3593       1.2999
    3594       1.3036
    3595       1.2514
    3596       1.2717
    3597       1.2311
    3598       1.3101
    3599       1.3554
    3600       1.4058
    3601       1.3831
    3602       1.2903
    3603       1.3401
    3604       1.3164
    3605       1.3434
    3606       1.3174
    3607       1.2770
    3608       1.2530
    3609       1.1879
    3610       1.1909
    3611       1.2563
    3612       1.2997
    3613       1.2950
    3614       1.3064
    3615       1.2557
    3616       1.2778
    3617       1.2785
    3618       1.1928
    3619       1.1964
    3620       1.1608
    3621       1.1553
    3622       1.1834
    3623       1.2399
    3624       1.2394
    3625       1.2750
    3626       1.2744
    3627       1.1911
    3628       1.1323
    3629       1.1889
    3630       1.2071
    3631       1.1731
    3632       1.1499
    3633       1.2559
    3634       1.2085
    3635       1.2443
    3636       1.2210
    3637       1.2230
    3638       1.2014
    3639       1.2397
    3640       1.1974
    3641       1.2530
    3642       1.2262
    3643       1.1931
    3644       1.2058
    3645       1.1829
    3646       1.2258
    3647       1.2336
    3648       1.2393
    3649       1.1360
    3650       1.1222
    3651       1.2375
    3652       1.2082
    3653       1.1942
    3654       1.2157
    3655       1.1479
    3656       1.2734
    3657       1.2456
    3658       1.3354
    3659       1.2334
    3660       1.2192
    3661       1.2322
    3662       1.3636
    3663       1.2985
    3664       1.3024
    3665       1.2664
    3666       1.3015
    3667       1.2105
    3668       1.2248
    3669       1.1659
    3670       1.1633
    3671       1.1611
    3672       1.2401
    3673       1.2414
    3674       1.2036
    3675       1.2446
    3676       1.2577
    3677       1.2431
    3678       1.2180
    3679       1.2847
    3680       1.2442
    3681       1.2591
    3682       1.2081
    3683       1.1680
    3684       1.2467
    3685       1.1720
    3686       1.2383
    3687       1.2582
    3688       1.3083
    3689       1.3315
    3690       1.3278
    3691       1.2611
    3692       1.2813
    3693       1.2363
    3694       1.1743
    3695       1.2700
    3696       1.2919
    3697       1.2678
    3698       1.3135
    3699       1.2984
    3700       1.2781
    3701       1.2820
    3702       1.2699
    3703       1.2919
    3704       1.2568
    3705       1.3658
    3706       1.2629
    3707       1.3076
    3708       1.3134
    3709       1.2722
    3710       1.2079
    3711       1.2508
    3712       1.2954
    3713       1.2130
    3714       1.2210
    3715       1.2099
    3716       1.1867
    3717       1.2189
    3718       1.1978
    3719       1.2594
    3720       1.1491
    3721       1.1889
    3722       1.1074
    3723       1.2140
    3724       1.2592
    3725       1.2786
    3726       1.2064
    3727       1.2654
    3728       1.1925
    3729       1.2837
    3730       1.2278
    3731       1.2745
    3732       1.3247
    3733       1.3360
    3734       1.2590
    3735       1.2932
    3736       1.2618
    3737       1.2070
    3738       1.2185
    3739       1.1991
    3740       1.1949
    3741       1.1545
    3742       1.2257
    3743       1.2114
    3744       1.2527
    3745       1.3164
    3746       1.2689
    3747       1.3526
    3748       1.1922
    3749       1.1901
    3750       1.1802
    3751       1.2167
    3752       1.1747
    3753       1.2401
    3754       1.2238
    3755       1.2332
    3756       1.1589
    3757       1.2946
    3758       1.3138
    3759       1.2352
    3760       1.3118
    3761       1.3118
    3762       1.2784
    3763       1.2662
    3764       1.2762
    3765       1.2734
    3766       1.2775
    3767       1.2268
    3768       1.2544
    3769       1.2561
    3770       1.2400
    3771       1.2086
    3772       1.2511
    3773       1.1955
    3774       1.1627
    3775       1.2581
    3776       1.2559
    3777       1.2601
    3778       1.3400
    3779       1.1889
    3780       1.2199
    3781       1.2403
    3782       1.2757
    3783       1.3198
    3784       1.3638
    3785       1.2973
    3786       1.2702
    3787       1.1635
    3788       1.1519
    3789       1.1575
    3790       1.2512
    3791       1.2813
    3792       1.3024
    3793       1.3680
    3794       1.1835
    3795       1.1806
    3796       1.2816
    3797       1.3535
    3798       1.2762
    3799       1.3323
    3800       1.3149
    3801       1.3479
    3802       1.2390
    3803       1.3831
    3804       1.3868
    3805       1.3675
    3806       1.3660
    3807       1.3775
    3808       1.3612
    3809       1.3637
    3810       1.3265
    3811       1.3860
    3812       1.4218
    3813       1.3748
    3814       1.3799
    3815       1.3480
    3816       1.3827
    3817       1.4278
    3818       1.3099
    3819       1.3541
    3820       1.2494
    3821       1.3117
    3822       1.3195
    3823       1.3853
    3824       1.2574
    3825       1.2893
    3826       1.3527
    3827       1.2631
    3828       1.3101
    3829       1.3581
    3830       1.2893
    3831       1.3162
    3832       1.3868
    3833       1.2683
    3834       1.3248
    3835       1.2489
    3836       1.2804
    3837       1.2914
    3838       1.3242
    3839       1.2562
    3840       1.2724
    3841       1.3084
    3842       1.2810
    3843       1.2388
    3844       1.2885
    3845       1.2923
    3846       1.2444
    3847       1.2364
    3848       1.4064
    3849       1.3679
    3850       1.3735
    3851       1.3046
    3852       1.2714
    3853       1.3303
    3854       1.2971
    3855       1.3519
    3856       1.4747
    3857       1.4846
    3858       1.3882
    3859       1.3550
    3860       1.4516
    3861       1.4320
    3862       1.4135
    3863       1.3053
    3864       1.3221
    3865       1.3345
    3866       1.2896
    3867       1.3050
    3868       1.3264
    3869       1.3501
    3870       1.4067
    3871       1.3435
    3872       1.3351
    3873       1.3091
    3874       1.2786
    3875       1.2812
    3876       1.3039
    3877       1.3406
    3878       1.4447
    3879       1.4086
    3880       1.3425
    3881       1.2185
    3882       1.2242
    3883       1.3145
    3884       1.4922
    3885       1.4573
    3886       1.4643
    3887       1.3524
    3888       1.3782
    3889       1.2777
    3890       1.2452
    3891       1.3628
    3892       1.3608
    3893       1.3380
    3894       1.3086
    3895       1.3199
    3896       1.4256
    3897       1.3859
    3898       1.3363
    3899       1.3529
    3900       1.2523
    3901       1.2558
    3902       1.3559
    3903       1.3969
    3904       1.3867
    3905       1.3804
    3906       1.3416
    3907       1.4409
    3908       1.4684
    3909       1.5051
    3910       1.3735
    3911       1.2875
    3912       1.2439
    3913       1.2551
    3914       1.2314
    3915       1.3060
    3916       1.3370
    3917       1.3805
    3918       1.2967
    3919       1.3650
    3920       1.3684
    3921       1.3207
    3922       1.2742
    3923       1.2699
    3924       1.2688
    3925       1.3363
    3926       1.3532
    3927       1.2954
    3928       1.3673
    3929       1.2900
    3930       1.3534
    3931       1.3298
    3932       1.3097
    3933       1.2384
    3934       1.3161
    3935       1.2700
    3936       1.2847
    3937       1.3597
    3938       1.3589
    3939       1.4425
    3940       1.3470
    3941       1.2475
    3942       1.3236
    3943       1.3552
    3944       1.2614
    3945       1.2336
    3946       1.3154
    3947       1.3653
    3948       1.2430
    3949       1.2893
    3950       1.1935
    3951       1.2182
    3952       1.2781
    3953       1.2569
    3954       1.2475
    3955       1.3185
    3956       1.3702
    3957       1.3307
    3958       1.2960
    3959       1.3358
    3960       1.4726
    3961       1.3548
    3962       1.3027
    3963       1.3103
    3964       1.2829
    3965       1.2813
    3966       1.2495
    3967       1.1919
    3968       1.2210
    3969       1.2296
    3970       1.3754
    3971       1.4023
    3972       1.2853
    3973       1.3999
    3974       1.3644
    3975       1.3844
    3976       1.3775
    3977       1.4275
    3978       1.3891
    3979       1.4613
    3980       1.3884
    3981       1.4912
    3982       1.3194
    3983       1.2932
    3984       1.3056
    3985       1.2935
    3986       1.3229
    3987       1.3492
    3988       1.3825
    3989       1.2852
    3990       1.4189
    3991       1.3745
    3992       1.4188
    3993       1.5145
    3994       1.4405
    3995       1.2989
    3996       1.3392
    3997       1.2270
    3998       1.1302
    3999       1.2646
    4000       1.2186
    4001       1.2761
    4002       1.2756
    4003       1.3008
    4004       1.3594
    4005       1.3054
    4006       1.3168
    4007       1.3830
    4008       1.3718
    4009       1.3400
    4010       1.4567
    4011       1.4025
    4012       1.4344
    4013       1.3867
    4014       1.3777
    4015       1.3156
    4016       1.2674
    4017       1.2602
    4018       1.2127
    4019       1.2238
    4020       1.3079
    4021       1.2832
    4022       1.3853
    4023       1.3772
    4024       1.2161
    4025       1.2892
    4026       1.3445
    4027       1.2280
    4028       1.2869
    4029       1.3082
    4030       1.3168
    4031       1.3335
    4032       1.2509
    4033       1.2398
    4034       1.3054
    4035       1.3102
    4036       1.2990
    4037       1.2855
    4038       1.2206
    4039       1.3256
    4040       1.3199
    4041       1.3516
    4042       1.3438
    4043       1.2961
    4044       1.3119
    4045       1.2627
    4046       1.2823
    4047       1.3542
    4048       1.2984
    4049       1.3023
    4050       1.3793
    4051       1.3590
    4052       1.2620
    4053       1.3318
    4054       1.4064
    4055       1.3718
    4056       1.2987
    4057       1.3003
    4058       1.2505
    4059       1.3426
    4060       1.3755
    4061       1.4153
    4062       1.4387
    4063       1.3844
    4064       1.5272
    4065       1.5137
    4066       1.4217
    4067       1.3605
    4068       1.3310
    4069       1.2776
    4070       1.2597
    4071       1.3579
    4072       1.4143
    4073       1.2965
    4074       1.3010
    4075       1.3229
    4076       1.4246
    4077       1.3065
    4078       1.2980
    4079       1.2863
    4080       1.3102
    4081       1.1268
    4082       1.2575
    4083       1.2631
    4084       1.3179
    4085       1.4562
    4086       1.4874
    4087       1.4637
    4088       1.3970
    4089       1.3670
    4090       1.4210
    4091       1.4628
    4092       1.4537
    4093       1.3061
    4094       1.3091
    4095       1.2613
    4096       1.3743
    4097       1.3870
    4098       1.3252
    4099       1.4172
    4100       1.4142
    4101       1.5539
    4102       1.4650
    4103       1.4493
    4104       1.3963
    4105       1.4414
    4106       1.3871
    4107       1.3900
    4108       1.3467
    4109       1.4166
    4110       1.3588
    4111       1.3477
    4112       1.3701
    4113       1.3810
    4114       1.4150
    4115       1.4223
    4116       1.4933
    4117       1.5272
    4118       1.5044
    4119       1.5507
    4120       1.5060
    4121       1.5234
    4122       1.5379
    4123       1.5362
    4124       1.3965
    4125       1.3527
    4126       1.3968
    4127       1.4125
    4128       1.3627
    4129       1.4530
    4130       1.3720
    4131       1.3251
    4132       1.3216
    4133       1.4051
    4134       1.3340
    4135       1.3234
    4136       1.3705
    4137       1.2649
    4138       1.3101
    4139       1.3110
    4140       1.2284
    4141       1.2471
    4142       1.3164
    4143       1.2228
    4144       1.3171
    4145       1.3475
    4146       1.3454
    4147       1.3120
    4148       1.2587
    4149       1.2253
    4150       1.2126
    4151       1.2268
    4152       1.2062
    4153       1.2190
    4154       1.2194
    4155       1.3005
    4156       1.3882
    4157       1.3928
    4158       1.3421
    4159       1.3232
    4160       1.3991
    4161       1.4350
    4162       1.4218
    4163       1.3040
    4164       1.3254
    4165       1.3075
    4166       1.1944
    4167       1.2221
    4168       1.2521
    4169       1.2101
    4170       1.2825
    4171       1.2016
    4172       1.2296
    4173       1.1961
    4174       1.2382
    4175       1.2144
    4176       1.1798
    4177       1.2507
    4178       1.2496
    4179       1.2037
    4180       1.1625
    4181       1.2143
    4182       1.1872
    4183       1.2365
    4184       1.3254
    4185       1.2378
    4186       1.2515
    4187       1.2639
    4188       1.2665
    4189       1.2295
    4190       1.2333
    4191       1.2881
    4192       1.2602
    4193       1.3006
    4194       1.2139
    4195       1.2414
    4196       1.2908
    4197       1.3070
    4198       1.2700
    4199       1.2331
    4200       1.2247
    4201       1.1603
    4202       1.2739
    4203       1.2113
    4204       1.1736
    4205       1.2401
    4206       1.3193
    4207       1.2949
    4208       1.2556
    4209       1.3557
    4210       1.2759
    4211       1.2236
    4212       1.3247
    4213       1.3126
    4214       1.3405
    4215       1.3646
    4216       1.3224
    4217       1.3315
    4218       1.3359
    4219       1.3537
    4220       1.3228
    4221       1.3267
    4222       1.2460
    4223       1.2550
    4224       1.2310
    4225       1.3102
    4226       1.2718
    4227       1.3779
    4228       1.3302
    4229       1.2266
    4230       1.1938
    4231       1.2257
    4232       1.2440
    4233       1.2422
    4234       1.1986
    4235       1.2519
    4236       1.3062
    4237       1.2927
    4238       1.3650
    4239       1.4596
    4240       1.4188
    4241       1.3681
    4242       1.3492
    4243       1.4065
    4244       1.3744
    4245       1.3659
    4246       1.4072
    4247       1.2563
    4248       1.3439
    4249       1.3759
    4250       1.3704
    4251       1.3371
    4252       1.3937
    4253       1.3319
    4254       1.3591
    4255       1.2995
    4256       1.2960
    4257       1.3701
    4258       1.3546
    4259       1.3964
    4260       1.2758
    4261       1.3543
    4262       1.3326
    4263       1.3415
    4264       1.3023
    4265       1.3949
    4266       1.3360
    4267       1.3071
    4268       1.4211
    4269       1.4140
    4270       1.4506
    4271       1.4506
    4272       1.4431
    4273       1.4188
    4274       1.3880
    4275       1.3342
    4276       1.3213
    4277       1.4556
    4278       1.3950
    4279       1.3341
    4280       1.3023
    4281       1.3807
    4282       1.4125
    4283       1.4384
    4284       1.2988
    4285       1.3057
    4286       1.4772
    4287       1.4318
    4288       1.4116
    4289       1.3871
    4290       1.3614
    4291       1.4666
    4292       1.4689
    4293       1.5118
    4294       1.4904
    4295       1.4183
    4296       1.4381
    4297       1.4676
    4298       1.4002
    4299       1.4333
    4300       1.4320
    4301       1.4956
    4302       1.5519
    4303       1.5837
    4304       1.5470
    4305       1.4814
    4306       1.5306
    4307       1.4555
    4308       1.5018
    4309       1.4129
    4310       1.5124
    4311       1.4517
    4312       1.4636
    4313       1.4640
    4314       1.4944
    4315       1.5089
    4316       1.4884
    4317       1.4044
    4318       1.3794
    4319       1.5446
    4320       1.4606
    4321       1.5288
    4322       1.4899
    4323       1.4301
    4324       1.4967
    4325       1.4592
    4326       1.3541
    4327       1.3299
    4328       1.3845
    4329       1.4135
    4330       1.3682
    4331       1.3565
    4332       1.3759
    4333       1.4069
    4334       1.4014
    4335       1.3656
    4336       1.3752
    4337       1.2918
    4338       1.3629
    4339       1.3324
    4340       1.4046
    4341       1.4550
    4342       1.3519
    4343       1.3605
    4344       1.2375
    4345       1.2650
    4346       1.3172
    4347       1.3131
    4348       1.3316
    4349       1.2826
    4350       1.3326
    4351       1.2363
    4352       1.2466
    4353       1.2610
    4354       1.3222
    4355       1.3061
    4356       1.3064
    4357       1.3486
    4358       1.3933
    4359       1.2650
    4360       1.3006
    4361       1.3537
    4362       1.3782
    4363       1.3371
    4364       1.3971
    4365       1.3464
    4366       1.2941
    4367       1.3102
    4368       1.4360
    4369       1.3150
    4370       1.3183
    4371       1.3457
    4372       1.2819
    4373       1.2993
    4374       1.2777
    4375       1.1993
    4376       1.2371
    4377       1.3092
    4378       1.3613
    4379       1.4075
    4380       1.2953
    4381       1.3713
    4382       1.2996
    4383       1.3644
    4384       1.3488
    4385       1.3384
    4386       1.3703
    4387       1.3014
    4388       1.2722
    4389       1.2825
    4390       1.3141
    4391       1.2928
    4392       1.2872
    4393       1.3379
    4394       1.3453
    4395       1.3478
    4396       1.3755
    4397       1.3763
    4398       1.3601
    4399       1.2656
    4400       1.3596
    4401       1.3390
    4402       1.4015
    4403       1.3840
    4404       1.3585
    4405       1.3730
    4406       1.2885
    4407       1.3076
    4408       1.3789
    4409       1.3717
    4410       1.3706
    4411       1.4253
    4412       1.3750
    4413       1.3006
    4414       1.3907
    4415       1.3108
    4416       1.3146
    4417       1.4050
    4418       1.3836
    4419       1.4328
    4420       1.4479
    4421       1.4262
    4422       1.3879
    4423       1.3029
    4424       1.3410
    4425       1.4154
    4426       1.3477
    4427       1.3720
    4428       1.2773
    4429       1.3153
    4430       1.3469
    4431       1.2944
    4432       1.3110
    4433       1.2775
    4434       1.3412
    4435       1.3386
    4436       1.2573
    4437       1.3397
    4438       1.3602
    4439       1.4264
    4440       1.2845
    4441       1.3121
    4442       1.4950
    4443       1.3708
    4444       1.4217
    4445       1.4161
    4446       1.3495
    4447       1.3958
    4448       1.5481
    4449       1.4306
    4450       1.3262
    4451       1.3442
    4452       1.2731
    4453       1.3484
    4454       1.3109
    4455       1.2485
    4456       1.2923
    4457       1.2908
    4458       1.3672
    4459       1.3448
    4460       1.3998
    4461       1.4352
    4462       1.4048
    4463       1.5352
    4464       1.4138
    4465       1.4039
    4466       1.3585
    4467       1.4225
    4468       1.4306
    4469       1.4618
    4470       1.5882
    4471       1.4765
    4472       1.4989
    4473       1.4624
    4474       1.4670
    4475       1.5033
    4476       1.4399
    4477       1.3252
    4478       1.3393
    4479       1.2736
    4480       1.3243
    4481       1.2932
    4482       1.3364
    4483       1.3632
    4484       1.4179
    4485       1.4563
    4486       1.3401
    4487       1.3253
    4488       1.2943
    4489       1.3902
    4490       1.3626
    4491       1.4099
    4492       1.3220
    4493       1.3392
    4494       1.2656
    4495       1.2649
    4496       1.3180
    4497       1.3481
    4498       1.3073
    4499       1.2972
    4500       1.3390
    4501       1.4018
    4502       1.3387
    4503       1.3417
    4504       1.2934
    4505       1.2848
    4506       1.2972
    4507       1.2973
    4508       1.2959
    4509       1.2676
    4510       1.2415
    4511       1.1795
    4512       1.3089
    4513       1.3156
    4514       1.2538
    4515       1.3625
    4516       1.4442
    4517       1.3763
    4518       1.2337
    4519       1.3693
    4520       1.3888
    4521       1.3764
    4522       1.3218
    4523       1.4239
    4524       1.3863
    4525       1.3499
    4526       1.3025
    4527       1.2527
    4528       1.2822
    4529       1.2020
    4530       1.2006
    4531       1.2699
    4532       1.1949
    4533       1.1444
    4534       1.2066
    4535       1.1505
    4536       1.2368
    4537       1.2237
    4538       1.1421
    4539       1.2502
    4540       1.3014
    4541       1.2744
    4542       1.2253
    4543       1.2909
    4544       1.2346
    4545       1.2161
    4546       1.2519
    4547       1.2534
    4548       1.2665
    4549       1.3238
    4550       1.3219
    4551       1.2503
    4552       1.2985
    4553       1.2308
    4554       1.2495
    4555       1.1771
    4556       1.1998
    4557       1.2241
    4558       1.1770
    4559       1.1491
    4560       1.2145
    4561       1.1632
    4562       1.2253
    4563       1.2323
    4564       1.2257
    4565       1.2116
    4566       1.2870
    4567       1.3269
    4568       1.3173
    4569       1.3399
    4570       1.2847
    4571       1.2706
    4572       1.3180
    4573       1.2489
    4574       1.1665
    4575       1.1593
    4576       1.2742
    4577       1.2113
    4578       1.2238
    4579       1.2538
    4580       1.2462
    4581       1.2317
    4582       1.1937
    4583       1.2027
    4584       1.2420
    4585       1.3518
    4586       1.2241
    4587       1.2579
    4588       1.2179
    4589       1.1417
    4590       1.1740
    4591       1.1722
    4592       1.1737
    4593       1.2530
    4594       1.1352
    4595       1.2613
    4596       1.2635
    4597       1.1857
    4598       1.1726
    4599       1.1625
    4600       1.1512
    4601       1.1344
    4602       1.1221
    4603       1.2087
    4604       1.1682
    4605       1.1986
    4606       1.1971
    4607       1.2783
    4608       1.3043
    4609       1.3367
    4610       1.4079
    4611       1.3725
    4612       1.2742
    4613       1.2701
    4614       1.2747
    4615       1.3542
    4616       1.3433
    4617       1.3060
    4618       1.2427
    4619       1.2620
    4620       1.2843
    4621       1.2641
    4622       1.2011
    4623       1.2072
    4624       1.2559
    4625       1.1655
    4626       1.2314
    4627       1.2330
    4628       1.2855
    4629       1.1948
    4630       1.2834
    4631       1.2199
    4632       1.3014
    4633       1.2990
    4634       1.2830
    4635       1.2038
    4636       1.2422
    4637       1.3423
    4638       1.3207
    4639       1.2451
    4640       1.2198
    4641       1.2282
    4642       1.2938
    4643       1.2410
    4644       1.2144
    4645       1.1630
    4646       1.1712
    4647       1.1508
    4648       1.1645
    4649       1.2042
    4650       1.2060
    4651       1.1644
    4652       1.2245
    4653       1.2313
    4654       1.2180
    4655       1.3332
    4656       1.2221
    4657       1.2152
    4658       1.1703
    4659       1.1807
    4660       1.2101
    4661       1.2356
    4662       1.2174
    4663       1.1965
    4664       1.2488
    4665       1.1641
    4666       1.2541
    4667       1.2701
    4668       1.3030
    4669       1.3143
    4670       1.3684
    4671       1.3864
    4672       1.3416
    4673       1.2686
    4674       1.2954
    4675       1.2611
    4676       1.2037
    4677       1.2479
    4678       1.2947
    4679       1.1846
    4680       1.2496
    4681       1.2895
    4682       1.2854
    4683       1.2683
    4684       1.3279
    4685       1.2020
    4686       1.2796
    4687       1.2227
    4688       1.2880
    4689       1.2472
    4690       1.2231
    4691       1.2589
    4692       1.1878
    4693       1.2154
    4694       1.2282
    4695       1.3400
    4696       1.3906
    4697       1.3244
    4698       1.2900
    4699       1.3772
    4700       1.2817
    4701       1.3362
    4702       1.3477
    4703       1.1940
    4704       1.2845
    4705       1.2976
    4706       1.2991
    4707       1.2597
    4708       1.2582
    4709       1.3013
    4710       1.3401
    4711       1.3365
    4712       1.2655
    4713       1.3581
    4714       1.3398
    4715       1.2510
    4716       1.2956
    4717       1.2505
    4718       1.2128
    4719       1.2554
    4720       1.2001
    4721       1.2186
    4722       1.2400
    4723       1.2360
    4724       1.1917
    4725       1.1294
    4726       1.2195
    4727       1.1822
    4728       1.1822
    4729       1.1122
    4730       1.2320
    4731       1.2077
    4732       1.2117
    4733       1.2110
    4734       1.3525
    4735       1.3449
    4736       1.2928
    4737       1.3079
    4738       1.3037
    4739       1.3083
    4740       1.3400
    4741       1.3360
    4742       1.3136
    4743       1.3913
    4744       1.2955
    4745       1.2925
    4746       1.2767
    4747       1.2732
    4748       1.3030
    4749       1.2767
    4750       1.3344
    4751       1.3567
    4752       1.3449
    4753       1.3553
    4754       1.3534
    4755       1.4226
    4756       1.4109
    4757       1.3569
    4758       1.2960
    4759       1.3424
    4760       1.4097
    4761       1.3921
    4762       1.2782
    4763       1.3418
    4764       1.3654
    4765       1.3308
    4766       1.2984
    4767       1.2824
    4768       1.3046
    4769       1.3141
    4770       1.2652
    4771       1.2712
    4772       1.3252
    4773       1.3432
    4774       1.3271
    4775       1.3530
    4776       1.3389
    4777       1.2732
    4778       1.4306
    4779       1.2419
    4780       1.3070
    4781       1.2530
    4782       1.3949
    4783       1.3994
    4784       1.4555
    4785       1.3332
    4786       1.4207
    4787       1.3966
    4788       1.2875
    4789       1.4408
    4790       1.3864
    4791       1.3371
    4792       1.3586
    4793       1.3145
    4794       1.3580
    4795       1.3146
    4796       1.2779
    4797       1.2634
    4798       1.3330
    4799       1.3461
    4800       1.3811
    4801       1.3083
    4802       1.4125
    4803       1.3802
    4804       1.3165
    4805       1.2958
    4806       1.2432
    4807       1.2649
    4808       1.2847
    4809       1.3760
    4810       1.3781
    4811       1.3198
    4812       1.2607
    4813       1.2281
    4814       1.3309
    4815       1.3855
    4816       1.3809
    4817       1.4023
    4818       1.3291
    4819       1.2689
    4820       1.2974
    4821       1.3722
    4822       1.3147
    4823       1.3068
    4824       1.3121
    4825       1.3399
    4826       1.3486
    4827       1.2682
    4828       1.3521
    4829       1.2697
    4830       1.2594
    4831       1.2539
    4832       1.3313
    4833       1.3022
    4834       1.2969
    4835       1.3615
    4836       1.3699
    4837       1.3328
    4838       1.3687
    4839       1.3478
    4840       1.2486
    4841       1.3032
    4842       1.3362
    4843       1.3474
    4844       1.3148
    4845       1.3546
    4846       1.3332
    4847       1.3562
    4848       1.3789
    4849       1.3945
    4850       1.3797
    4851       1.3378
    4852       1.4326
    4853       1.4188
    4854       1.3400
    4855       1.3478
    4856       1.2830
    4857       1.3227
    4858       1.3541
    4859       1.3358
    4860       1.2949
    4861       1.2816
    4862       1.3036
    4863       1.2789
    4864       1.3168
    4865       1.3039
    4866       1.2327
    4867       1.3540
    4868       1.3746
    4869       1.3625
    4870       1.3744
    4871       1.2964
    4872       1.3241
    4873       1.3763
    4874       1.3885
    4875       1.3210
    4876       1.2558
    4877       1.3170
    4878       1.2836
    4879       1.2638
    4880       1.1770
    4881       1.3045
    4882       1.3265
    4883       1.2982
    4884       1.2128
    4885       1.3060
    4886       1.2571
    4887       1.2072
    4888       1.2218
    4889       1.2215
    4890       1.2109
    4891       1.2404
    4892       1.2779
    4893       1.2980
    4894       1.2297
    4895       1.2784
    4896       1.2956
    4897       1.3102
    4898       1.1900
    4899       1.2793
    4900       1.1813
    4901       1.2343
    4902       1.1804
    4903       1.2545
    4904       1.2675
    4905       1.2124
    4906       1.2529
    4907       1.2879
    4908       1.3168
    4909       1.1961
    4910       1.2101
    4911       1.2317
    4912       1.2690
    4913       1.2373
    4914       1.2136
    4915       1.3016
    4916       1.2934
    4917       1.2912
    4918       1.3444
    4919       1.3467
    4920       1.2980
    4921       1.3314
    4922       1.3198
    4923       1.2748
    4924       1.2640
    4925       1.2175
    4926       1.2713
    4927       1.2846
    4928       1.3289
    4929       1.2642
    4930       1.2834
    4931       1.3080
    4932       1.3540
    4933       1.2187
    4934       1.2602
    4935       1.2354
    4936       1.2684
    4937       1.1731
    4938       1.2862
    4939       1.3584
    4940       1.2810
    4941       1.2970
    4942       1.2724
    4943       1.2805
    4944       1.3724
    4945       1.3865
    4946       1.3814
    4947       1.3526
    4948       1.4367
    4949       1.4533
    4950       1.4712
    4951       1.3840
    4952       1.3836
    4953       1.4487
    4954       1.5438
    4955       1.3851
    4956       1.4484
    4957       1.4037
    4958       1.3872
    4959       1.3983
    4960       1.3951
    4961       1.4447
    4962       1.3682
    4963       1.4232
    4964       1.3641
    4965       1.3940
    4966       1.4520
    4967       1.3917
    4968       1.3850
    4969       1.4932
    4970       1.4960
    4971       1.4873
    4972       1.3108
    4973       1.2895
    4974       1.3264
    4975       1.3485
    4976       1.2390
    4977       1.2478
    4978       1.3438
    4979       1.2431
    4980       1.4254
    4981       1.4059
    4982       1.3110
    4983       1.3366
    4984       1.3107
    4985       1.3467
    4986       1.3405
    4987       1.4572
    4988       1.3700
    4989       1.3839
    4990       1.3775
    4991       1.3052
    4992       1.3029
    4993       1.3879
    4994       1.3821
    4995       1.2987
    4996       1.3813
    4997       1.3660
    4998       1.3350
    4999       1.2824
    5000       1.2916
    5001       1.3428
    5002       1.3166
    5003       1.3112
    5004       1.3592
    5005       1.3054
    5006       1.3429
    5007       1.3213
    5008       1.3355
    5009       1.3604
    5010       1.3731
    5011       1.3500
    5012       1.2798
    5013       1.3590
    5014       1.3306
    5015       1.3871
    5016       1.3652
    5017       1.2846
    5018       1.3196
    5019       1.3879
    5020       1.3665
    5021       1.4271
    5022       1.4109
    5023       1.4513
    5024       1.5025
    5025       1.3689
    5026       1.3236
    5027       1.3608
    5028       1.3854
    5029       1.3527
    5030       1.3801
    5031       1.3283
    5032       1.2982
    5033       1.3437
    5034       1.2902
    5035       1.3322
    5036       1.3967
    5037       1.2955
    5038       1.3167
    5039       1.3472
    5040       1.4403
    5041       1.3915
    5042       1.4328
    5043       1.5108
    5044       1.4821
    5045       1.3229
    5046       1.4343
    5047       1.4608
    5048       1.3341
    5049       1.3301
    5050       1.3387
    5051       1.4162
    5052       1.3696
    5053       1.4028
    5054       1.4078
    5055       1.4364
    5056       1.3469
    5057       1.3291
    5058       1.3936
    5059       1.4265
    5060       1.4262
    5061       1.4105
    5062       1.3990
    5063       1.4443
    5064       1.4415
    5065       1.4634
    5066       1.4772
    5067       1.5111
    5068       1.5259
    5069       1.4331
    5070       1.3928
    5071       1.3676
    5072       1.4651
    5073       1.4457
    5074       1.3727
    5075       1.3830
    5076       1.4197
    5077       1.3300
    5078       1.4142
    5079       1.3208
    5080       1.2807
    5081       1.3435
    5082       1.3967
    5083       1.4366
    5084       1.4176
    5085       1.3712
    5086       1.3425
    5087       1.4430
    5088       1.3414
    5089       1.4278
    5090       1.4402
    5091       1.3169
    5092       1.3430
    5093       1.3668
    5094       1.4352
    5095       1.3569
    5096       1.3684
    5097       1.4129
    5098       1.3784
    5099       1.4070
    5100       1.3923
    5101       1.3877
    5102       1.3809
    5103       1.4017
    5104       1.4122
    5105       1.3572
    5106       1.4106
    5107       1.3858
    5108       1.4144
    5109       1.3990
    5110       1.3465
    5111       1.2921
    5112       1.3911
    5113       1.4024
    5114       1.4133
    5115       1.3626
    5116       1.4351
    5117       1.3434
    5118       1.3616
    5119       1.4431
    5120       1.4658
    5121       1.4305
    5122       1.4449
    5123       1.3608
    5124       1.4317
    5125       1.4282
    5126       1.4900
    5127       1.4933
    5128       1.4177
    5129       1.4636
    5130       1.3730
    5131       1.4219
    5132       1.4537
    5133       1.4828
    5134       1.4980
    5135       1.4638
    5136       1.3430
    5137       1.3319
    5138       1.3991
    5139       1.3605
    5140       1.3806
    5141       1.3698
    5142       1.4163
    5143       1.3308
    5144       1.3046
    5145       1.3373
    5146       1.3123
    5147       1.3142
    5148       1.3617
    5149       1.3508
    5150       1.3200
    5151       1.3598
    5152       1.3653
    5153       1.4060
    5154       1.3507
    5155       1.3269
    5156       1.3230
    5157       1.3461
    5158       1.3564
    5159       1.4438
    5160       1.3424
    5161       1.3652
    5162       1.4742
    5163       1.3693
    5164       1.4538
    5165       1.3891
    5166       1.4485
    5167       1.4524
    5168       1.4099
    5169       1.4511
    5170       1.5430
    5171       1.4573
    5172       1.4788
    5173       1.3785
    5174       1.3447
    5175       1.4446
    5176       1.3776
    5177       1.4195
    5178       1.4264
    5179       1.4846
    5180       1.4323
    5181       1.4661
    5182       1.3864
    5183       1.4591
    5184       1.4116
    5185       1.4002
    5186       1.4292
    5187       1.3866
    5188       1.3938
    5189       1.3369
    5190       1.4220
    5191       1.4297
    5192       1.3850
    5193       1.4530
    5194       1.4320
    5195       1.3685
    5196       1.3679
    5197       1.3503
    5198       1.4108
    5199       1.3334
    5200       1.4238
    5201       1.3648
    5202       1.4218
    5203       1.3250
    5204       1.3885
    5205       1.3886
    5206       1.4030
    5207       1.3938
    5208       1.2412
    5209       1.2565
    5210       1.3322
    5211       1.2798
    5212       1.2332
    5213       1.3566
    5214       1.3477
    5215       1.3424
    5216       1.3102
    5217       1.3581
    5218       1.2734
    5219       1.3292
    5220       1.4068
    5221       1.4556
    5222       1.3157
    5223       1.4500
    5224       1.4022
    5225       1.3449
    5226       1.3752
    5227       1.3697
    5228       1.3543
    5229       1.4103
    5230       1.3059
    5231       1.3256
    5232       1.2856
    5233       1.3872
    5234       1.4661
    5235       1.3066
    5236       1.4220
    5237       1.4709
    5238       1.4833
    5239       1.3984
    5240       1.4350
    5241       1.5025
    5242       1.4215
    5243       1.4834
    5244       1.4286
    5245       1.3739
    5246       1.3168
    5247       1.2407
    5248       1.1933
    5249       1.2156
    5250       1.2567
    5251       1.3025
    5252       1.2583
    5253       1.2389
    5254       1.2956
    5255       1.3423
    5256       1.2921
    5257       1.2819
    5258       1.3116
    5259       1.3473
    5260       1.3856
    5261       1.3345
    5262       1.3558
    5263       1.1992
    5264       1.2893
    5265       1.3128
    5266       1.2076
    5267       1.2006
    5268       1.2244
    5269       1.2059
    5270       1.2114
    5271       1.2535
    5272       1.3008
    5273       1.3478
    5274       1.3118
    5275       1.3184
    5276       1.2630
    5277       1.3155
    5278       1.3049
    5279       1.2141
    5280       1.1994
    5281       1.1537
    5282       1.2178
    5283       1.2782
    5284       1.2302
    5285       1.2457
    5286       1.1903
    5287       1.2242
    5288       1.2175
    5289       1.2469
    5290       1.2621
    5291       1.1942
    5292       1.2289
    5293       1.3653
    5294       1.3198
    5295       1.2342
    5296       1.2967
    5297       1.2869
    5298       1.3180
    5299       1.2770
    5300       1.2583
    5301       1.2405
    5302       1.2932
    5303       1.3096
    5304       1.3666
    5305       1.2580
    5306       1.2936
    5307       1.2473
    5308       1.2399
    5309       1.2722
    5310       1.3035
    5311       1.3025
    5312       1.3654
    5313       1.3114
    5314       1.3457
    5315       1.2520
    5316       1.2601
    5317       1.4038
    5318       1.3187
    5319       1.3104
    5320       1.3655
    5321       1.4024
    5322       1.3722
    5323       1.3572
    5324       1.3771
    5325       1.3035
    5326       1.3180
    5327       1.3884
    5328       1.2590
    5329       1.2810
    5330       1.2548
    5331       1.3036
    5332       1.2713
    5333       1.3498
    5334       1.3235
    5335       1.3319
    5336       1.3940
    5337       1.3548
    5338       1.3607
    5339       1.4123
    5340       1.3577
    5341       1.4028
    5342       1.3124
    5343       1.3168
    5344       1.4025
    5345       1.3218
    5346       1.3466
    5347       1.4185
    5348       1.3128
    5349       1.3073
    5350       1.3052
    5351       1.2837
    5352       1.2913
    5353       1.3624
    5354       1.2838
    5355       1.3404
    5356       1.3211
    5357       1.3240
    5358       1.3984
    5359       1.3965
    5360       1.4262
    5361       1.4301
    5362       1.3396
    5363       1.3226
    5364       1.3771
    5365       1.3247
    5366       1.3869
    5367       1.3710
    5368       1.4025
    5369       1.3470
    5370       1.3248
    5371       1.3342
    5372       1.3216
    5373       1.3042
    5374       1.3718
    5375       1.3299
    5376       1.3656
    5377       1.3028
    5378       1.3762
    5379       1.3727
    5380       1.3955
    5381       1.3911
    5382       1.3938
    5383       1.4368
    5384       1.4196
    5385       1.3731
    5386       1.3350
    5387       1.3355
    5388       1.3230
    5389       1.4557
    5390       1.3892
    5391       1.3783
    5392       1.3444
    5393       1.3068
    5394       1.3652
    5395       1.3291
    5396       1.3892
    5397       1.4002
    5398       1.3721
    5399       1.3666
    5400       1.2204
    5401       1.3421
    5402       1.3298
    5403       1.3361
    5404       1.3523
    5405       1.3407
    5406       1.3064
    5407       1.3542
    5408       1.3400
    5409       1.3364
    5410       1.3488
    5411       1.3249
    5412       1.3490
    5413       1.3218
    5414       1.3328
    5415       1.3453
    5416       1.3393
    5417       1.3784
    5418       1.3683
    5419       1.2800
    5420       1.2561
    5421       1.3966
    5422       1.3976
    5423       1.3716
    5424       1.3248
    5425       1.3075
    5426       1.2830
    5427       1.3662
    5428       1.2850
    5429       1.3195
    5430       1.3840
    5431       1.3543
    5432       1.3237
    5433       1.3916
    5434       1.3742
    5435       1.4410
    5436       1.3891
    5437       1.3967
    5438       1.3993
    5439       1.3561
    5440       1.3759
    5441       1.4274
    5442       1.2761
    5443       1.2855
    5444       1.3349
    5445       1.3671
    5446       1.3504
    5447       1.4139
    5448       1.4639
    5449       1.3131
    5450       1.3345
    5451       1.3845
    5452       1.3204
    5453       1.3430
    5454       1.3725
    5455       1.3310
    5456       1.2926
    5457       1.3941
    5458       1.3966
    5459       1.3780
    5460       1.4304
    5461       1.3522
    5462       1.3811
    5463       1.3788
    5464       1.3749
    5465       1.3323
    5466       1.3482
    5467       1.3395
    5468       1.2553
    5469       1.3570
    5470       1.3496
    5471       1.4225
    5472       1.3646
    5473       1.3311
    5474       1.3880
    5475       1.3292
    5476       1.3586
    5477       1.2369
    5478       1.2944
    5479       1.3129
    5480       1.2763
    5481       1.2838
    5482       1.2809
    5483       1.3001
    5484       1.3692
    5485       1.3258
    5486       1.3485
    5487       1.4219
    5488       1.3473
    5489       1.3878
    5490       1.3479
    5491       1.3673
    5492       1.3407
    5493       1.3795
    5494       1.4566
    5495       1.3015
    5496       1.3097
    5497       1.2606
    5498       1.2995
    5499       1.3152
    5500       1.3381
    5501       1.3353
    5502       1.2763
    5503       1.3172
    5504       1.3228
    5505       1.4052
    5506       1.3888
    5507       1.3468
    5508       1.3628
    5509       1.3210
    5510       1.3409
    5511       1.4066
    5512       1.3768
    5513       1.4039
    5514       1.3340
    5515       1.3548
    5516       1.3267
    5517       1.2387
    5518       1.3420
    5519       1.3776
    5520       1.3580
    5521       1.2724
    5522       1.3345
    5523       1.3197
    5524       1.3012
    5525       1.2055
    5526       1.3138
    5527       1.3242
    5528       1.2626
    5529       1.2921
    5530       1.2440
    5531       1.2924
    5532       1.3368
    5533       1.3616
    5534       1.3659
    5535       1.3629
    5536       1.3020
    5537       1.3030
    5538       1.3080
    5539       1.3505
    5540       1.3740
    5541       1.2651
    5542       1.2759
    5543       1.2891
    5544       1.2434
    5545       1.2385
    5546       1.2920
    5547       1.3488
    5548       1.4247
    5549       1.3035
    5550       1.3280
    5551       1.3397
    5552       1.2803
    5553       1.3606
    5554       1.3382
    5555       1.3196
    5556       1.3824
    5557       1.3873
    5558       1.3851
    5559       1.5193
    5560       1.4197
    5561       1.3616
    5562       1.3515
    5563       1.3714
    5564       1.3836
    5565       1.4467
    5566       1.3826
    5567       1.4070
    5568       1.3982
    5569       1.3686
    5570       1.3065
    5571       1.2909
    5572       1.3129
    5573       1.2764
    5574       1.2995
    5575       1.3274
    5576       1.4247
    5577       1.4110
    5578       1.3377
    5579       1.3029
    5580       1.3011
    5581       1.3270
    5582       1.2578
    5583       1.3465
    5584       1.3374
    5585       1.2541
    5586       1.2500
    5587       1.3130
    5588       1.3601
    5589       1.3073
    5590       1.3627
    5591       1.4026
    5592       1.3773
    5593       1.3909
    5594       1.3996
    5595       1.4206
    5596       1.4890
    5597       1.3615
    5598       1.3029
    5599       1.3564
    5600       1.3291
    5601       1.4015
    5602       1.4423
    5603       1.4469
    5604       1.3110
    5605       1.3789
    5606       1.3935
    5607       1.3076
    5608       1.2956
    5609       1.3133
    5610       1.2995
    5611       1.3132
    5612       1.3009
    5613       1.3078
    5614       1.2850
    5615       1.2751
    5616       1.2522
    5617       1.2501
    5618       1.2560
    5619       1.2321
    5620       1.3459
    5621       1.2780
    5622       1.3130
    5623       1.3305
    5624       1.4048
    5625       1.4361
    5626       1.4489
    5627       1.3308
    5628       1.3058
    5629       1.2866
    5630       1.2909
    5631       1.2092
    5632       1.3822
    5633       1.3199
    5634       1.2671
    5635       1.2441
    5636       1.2711
    5637       1.2749
    5638       1.3042
    5639       1.2486
    5640       1.1954
    5641       1.2342
    5642       1.2409
    5643       1.2421
    5644       1.3248
    5645       1.2952
    5646       1.3174
    5647       1.3369
    5648       1.4061
    5649       1.3808
    5650       1.4079
    5651       1.2592
    5652       1.2678
    5653       1.2936
    5654       1.3447
    5655       1.3081
    5656       1.3691
    5657       1.4028
    5658       1.3247
    5659       1.3731
    5660       1.3924
    5661       1.3679
    5662       1.4298
    5663       1.3687
    5664       1.2153
    5665       1.3410
    5666       1.2685
    5667       1.2939
    5668       1.2539
    5669       1.3186
    5670       1.2681
    5671       1.2543
    5672       1.2874
    5673       1.1554
    5674       1.2894
    5675       1.2500
    5676       1.1954
    5677       1.2333
    5678       1.2447
    5679       1.1957
    5680       1.2549
    5681       1.2328
    5682       1.1556
    5683       1.2018
    5684       1.1626
    5685       1.1547
    5686       1.2846
    5687       1.3046
    5688       1.2951
    5689       1.3133
    5690       1.3329
    5691       1.2641
    5692       1.2399
    5693       1.3090
    5694       1.2312
    5695       1.2948
    5696       1.3007
    5697       1.2812
    5698       1.3247
    5699       1.2812
    5700       1.2535
    5701       1.3214
    5702       1.2559
    5703       1.2524
    5704       1.2226
    5705       1.2706
    5706       1.2832
    5707       1.3265
    5708       1.3482
    5709       1.2985
    5710       1.2825
    5711       1.2390
    5712       1.2899
    5713       1.1747
    5714       1.2146
    5715       1.2219
    5716       1.2831
    5717       1.2432
    5718       1.3281
    5719       1.3154
    5720       1.3816
    5721       1.3136
    5722       1.3722
    5723       1.3290
    5724       1.3515
    5725       1.3304
    5726       1.2996
    5727       1.3040
    5728       1.2913
    5729       1.2645
    5730       1.3677
    5731       1.2226
    5732       1.2432
    5733       1.2934
    5734       1.3566
    5735       1.3028
    5736       1.4077
    5737       1.2899
    5738       1.2610
    5739       1.3410
    5740       1.3515
    5741       1.3448
    5742       1.2958
    5743       1.4235
    5744       1.3559
    5745       1.3292
    5746       1.4000
    5747       1.3484
    5748       1.2240
    5749       1.3137
    5750       1.2374
    5751       1.1767
    5752       1.2403
    5753       1.1840
    5754       1.2600
    5755       1.2411
    5756       1.1500
    5757       1.1571
    5758       1.1921
    5759       1.1881
    5760       1.1195
    5761       1.1460
    5762       1.2368
    5763       1.2150
    5764       1.2652
    5765       1.3083
    5766       1.3083
    5767       1.3207
    5768       1.2457
    5769       1.2682
    5770       1.3149
    5771       1.3312
    5772       1.1903
    5773       1.3205
    5774       1.2592
    5775       1.1851
    5776       1.1973
    5777       1.1368
    5778       1.1723
    5779       1.1519
    5780       1.2088
    5781       1.2725
    5782       1.2527
    5783       1.2468
    5784       1.1674
    5785       1.2043
    5786       1.1553
    5787       1.2550
    5788       1.2168
    5789       1.1973
    5790       1.2122
    5791       1.1968
    5792       1.2327
    5793       1.1522
    5794       1.1917
    5795       1.1973
    5796       1.1793
    5797       1.2434
    5798       1.2259
    5799       1.2464
    5800       1.2479
    5801       1.2158
    5802       1.1315
    5803       1.2146
    5804       1.1482
    5805       1.1624
    5806       1.1345
    5807       1.1546
    5808       1.1720
    5809       1.2173
    5810       1.1467
    5811       1.2409
    5812       1.1367
    5813       1.1887
    5814       1.1235
    5815       1.2100
    5816       1.2303
    5817       1.2219
    5818       1.2893
    5819       1.3478
    5820       1.2486
    5821       1.3057
    5822       1.2595
    5823       1.2670
    5824       1.2450
    5825       1.2892
    5826       1.2235
    5827       1.2429
    5828       1.2482
    5829       1.3294
    5830       1.2635
    5831       1.2404
    5832       1.2917
    5833       1.2741
    5834       1.2448
    5835       1.2590
    5836       1.1691
    5837       1.2072
    5838       1.1833
    5839       1.1471
    5840       1.2324
    5841       1.2419
    5842       1.2523
    5843       1.2833
    5844       1.3909
    5845       1.3806
    5846       1.3598
    5847       1.3951
    5848       1.3951
    5849       1.3000
    5850       1.2416
    5851       1.3484
    5852       1.3549
    5853       1.2973
    5854       1.2602
    5855       1.3075
    5856       1.3495
    5857       1.3550
    5858       1.3438
    5859       1.2950
    5860       1.2951
    5861       1.3083
    5862       1.3226
    5863       1.2792
    5864       1.2620
    5865       1.3184
    5866       1.1592
    5867       1.1990
    5868       1.1776
    5869       1.2060
    5870       1.2726
    5871       1.3165
    5872       1.2187
    5873       1.2761
    5874       1.2769
    5875       1.2377
    5876       1.1744
    5877       1.2190
    5878       1.1918
    5879       1.1291
    5880       1.1695
    5881       1.2375
    5882       1.2893
    5883       1.2675
    5884       1.2631
    5885       1.1862
    5886       1.2519
    5887       1.2054
    5888       1.1983
    5889       1.2944
    5890       1.3481
    5891       1.3172
    5892       1.2692
    5893       1.3447
    5894       1.2772
    5895       1.3353
    5896       1.2913
    5897       1.2534
    5898       1.3013
    5899       1.3013
    5900       1.3290
    5901       1.3484
    5902       1.2779
    5903       1.2953
    5904       1.3293
    5905       1.2881
    5906       1.2521
    5907       1.2620
    5908       1.3208
    5909       1.2701
    5910       1.3135
    5911       1.2673
    5912       1.2155
    5913       1.2255
    5914       1.2750
    5915       1.3227
    5916       1.3114
    5917       1.3061
    5918       1.2515
    5919       1.2538
    5920       1.2445
    5921       1.2513
    5922       1.2330
    5923       1.2352
    5924       1.1464
    5925       1.2404
    5926       1.2557
    5927       1.2036
    5928       1.2199
    5929       1.2237
    5930       1.1817
    5931       1.2408
    5932       1.2960
    5933       1.2740
    5934       1.2930
    5935       1.2561
    5936       1.2728
    5937       1.2638
    5938       1.2770
    5939       1.2156
    5940       1.2247
    5941       1.2228
    5942       1.2179
    5943       1.2684
    5944       1.1972
    5945       1.2394
    5946       1.1744
    5947       1.2018
    5948       1.2518
    5949       1.1669
    5950       1.2225
    5951       1.1922
    5952       1.1991
    5953       1.1854
    5954       1.1280
    5955       1.1307
    5956       1.2147
    5957       1.2327
    5958       1.1923
    5959       1.3218
    5960       1.2290
    5961       1.1797
    5962       1.2037
    5963       1.2079
    5964       1.2849
    5965       1.2693
    5966       1.2313
    5967       1.3036
    5968       1.2413
    5969       1.2142
    5970       1.1629
    5971       1.2100
    5972       1.1860
    5973       1.2585
    5974       1.2249
    5975       1.2129
    5976       1.2728
    5977       1.2453
    5978       1.1577
    5979       1.1967
    5980       1.1781
    5981       1.1491
    5982       1.1900
    5983       1.1476
    5984       1.1718
    5985       1.1424
    5986       1.1483
    5987       1.1266
    5988       1.1224
    5989       1.1241
    5990       1.2124
    5991       1.2337
    5992       1.1116
    5993       1.0811
    5994       1.1526
    5995       1.1828
    5996       1.2462
    5997       1.2402
    5998       1.2355
    5999       1.2249
    6000       1.2277
    6001       1.2750
    6002       1.3411
    6003       1.2967
    6004       1.3339
    6005       1.3948
    6006       1.2918
    6007       1.3391
    6008       1.4527
    6009       1.3479
    6010       1.2332
    6011       1.2336
    6012       1.2661
    6013       1.2170
    6014       1.3205
    6015       1.2873
    6016       1.3463
    6017       1.3323
    6018       1.3855
    6019       1.2825
    6020       1.3108
    6021       1.2766
    6022       1.3658
    6023       1.3559
    6024       1.3083
    6025       1.4274
    6026       1.3431
    6027       1.3917
    6028       1.3101
    6029       1.2950
    6030       1.3135
    6031       1.3406
    6032       1.3271
    6033       1.3203
    6034       1.3442
    6035       1.3087
    6036       1.2611
    6037       1.3543
    6038       1.3213
    6039       1.3518
    6040       1.2332
    6041       1.2883
    6042       1.2105
    6043       1.2293
    6044       1.2370
    6045       1.2762
    6046       1.2244
    6047       1.2780
    6048       1.2192
    6049       1.2613
    6050       1.2355
    6051       1.2423
    6052       1.2925
    6053       1.2748
    6054       1.2364
    6055       1.2689
    6056       1.3321
    6057       1.3403
    6058       1.3066
    6059       1.3131
    6060       1.3018
    6061       1.2727
    6062       1.2059
    6063       1.3080
    6064       1.2562
    6065       1.3400
    6066       1.3129
    6067       1.2889
    6068       1.3281
    6069       1.3154
    6070       1.2575
    6071       1.3295
    6072       1.3330
    6073       1.2976
    6074       1.3199
    6075       1.3844
    6076       1.3438
    6077       1.3700
    6078       1.3132
    6079       1.2889
    6080       1.2419
    6081       1.2178
    6082       1.2360
    6083       1.2676
    6084       1.2143
    6085       1.2397
    6086       1.2128
    6087       1.3047
    6088       1.3116
    6089       1.3844
    6090       1.3102
    6091       1.3095
    6092       1.2712
    6093       1.2668
    6094       1.3088
    6095       1.2774
    6096       1.2762
    6097       1.2459
    6098       1.2776
    6099       1.2948
    6100       1.3136
    6101       1.2579
    6102       1.2039
    6103       1.1887
    6104       1.1948
    6105       1.2287
    6106       1.2822
    6107       1.2173
    6108       1.2792
    6109       1.2383
    6110       1.2831
    6111       1.2371
    6112       1.3722
    6113       1.4032
    6114       1.4888
    6115       1.3892
    6116       1.3915
    6117       1.2698
    6118       1.3765
    6119       1.2975
    6120       1.3021
    6121       1.2910
    6122       1.3034
    6123       1.3258
    6124       1.3818
    6125       1.3279
    6126       1.3190
    6127       1.2554
    6128       1.2170
    6129       1.1811
    6130       1.2078
    6131       1.2186
    6132       1.2127
    6133       1.2485
    6134       1.2273
    6135       1.2792
    6136       1.2098
    6137       1.2207
    6138       1.3157
    6139       1.2141
    6140       1.2343
    6141       1.2467
    6142       1.2513
    6143       1.2339
    6144       1.3210
    6145       1.2637
    6146       1.2866
    6147       1.2905
    6148       1.3482
    6149       1.3282
    6150       1.3143
    6151       1.3100
    6152       1.2660
    6153       1.2159
    6154       1.2737
    6155       1.2883
    6156       1.3252
    6157       1.3871
    6158       1.2983
    6159       1.3435
    6160       1.3394
    6161       1.2431
    6162       1.2845
    6163       1.2066
    6164       1.2686
    6165       1.1878
    6166       1.2454
    6167       1.2866
    6168       1.1954
    6169       1.1633
    6170       1.1351
    6171       1.1602
    6172       1.2893
    6173       1.3465
    6174       1.2415
    6175       1.2488
    6176       1.2141
    6177       1.2465
    6178       1.3294
    6179       1.2626
    6180       1.2682
    6181       1.3179
    6182       1.3238
    6183       1.2470
    6184       1.2680
    6185       1.1026
    6186       1.2544
    6187       1.1497
    6188       1.2738
    6189       1.2936
    6190       1.3576
    6191       1.3071
    6192       1.3488
    6193       1.2879
    6194       1.3698
    6195       1.3367
    6196       1.3676
    6197       1.3493
    6198       1.3036
    6199       1.2459
    6200       1.2577
    6201       1.2925
    6202       1.3355
    6203       1.3871
    6204       1.2877
    6205       1.3038
    6206       1.3049
    6207       1.2885
    6208       1.2799
    6209       1.4060
    6210       1.3043
    6211       1.3472
    6212       1.3249
    6213       1.2449
    6214       1.2661
    6215       1.3303
    6216       1.3316
    6217       1.2804
    6218       1.3474
    6219       1.3692
    6220       1.3250
    6221       1.3353
    6222       1.3388
    6223       1.2673
    6224       1.2638
    6225       1.2881
    6226       1.4635
    6227       1.3928
    6228       1.2745
    6229       1.3245
    6230       1.2338
    6231       1.3021
    6232       1.3344
    6233       1.2659
    6234       1.3063
    6235       1.2528
    6236       1.2553
    6237       1.2354
    6238       1.2071
    6239       1.2463
    6240       1.2480
    6241       1.2123
    6242       1.2639
    6243       1.2686
    6244       1.2701
    6245       1.2134
    6246       1.2512
    6247       1.2990
    6248       1.3601
    6249       1.3317
    6250       1.3585
    6251       1.5047
    6252       1.4486
    6253       1.3929
    6254       1.3378
    6255       1.3438
    6256       1.4432
    6257       1.3483
    6258       1.4877
    6259       1.5134
    6260       1.4757
    6261       1.3970
    6262       1.4112
    6263       1.4494
    6264       1.4309
    6265       1.4132
    6266       1.3228
    6267       1.4300
    6268       1.4074
    6269       1.4998
    6270       1.3981
    6271       1.4558
    6272       1.4528
    6273       1.3288
    6274       1.3713
    6275       1.3582
    6276       1.2974
    6277       1.4068
    6278       1.3989
    6279       1.2941
    6280       1.3839
    6281       1.3561
    6282       1.3470
    6283       1.4147
    6284       1.4047
    6285       1.3559
    6286       1.3200
    6287       1.3197
    6288       1.3308
    6289       1.3386
    6290       1.3448
    6291       1.4723
    6292       1.3747
    6293       1.2714
    6294       1.2493
    6295       1.3043
    6296       1.3171
    6297       1.2679
    6298       1.2597
    6299       1.2846
    6300       1.2117
    6301       1.3161
    6302       1.2518
    6303       1.2550
    6304       1.2341
    6305       1.2455
    6306       1.2877
    6307       1.2973
    6308       1.2385
    6309       1.2656
    6310       1.3760
    6311       1.2766
    6312       1.2675
    6313       1.2530
    6314       1.2484
    6315       1.2320
    6316       1.1322
    6317       1.2459
    6318       1.2164
    6319       1.3130
    6320       1.2385
    6321       1.1407
    6322       1.2097
    6323       1.2688
    6324       1.2555
    6325       1.2301
    6326       1.3345
    6327       1.2425
    6328       1.2405
    6329       1.3125
    6330       1.3213
    6331       1.2490
    6332       1.2418
    6333       1.2991
    6334       1.2829
    6335       1.2087
    6336       1.2314
    6337       1.3190
    6338       1.2541
    6339       1.2300
    6340       1.2327
    6341       1.2637
    6342       1.2403
    6343       1.3483
    6344       1.3140
    6345       1.3154
    6346       1.4662
    6347       1.3089
    6348       1.3152
    6349       1.2879
    6350       1.2539
    6351       1.2848
    6352       1.3195
    6353       1.3406
    6354       1.2892
    6355       1.3695
    6356       1.3051
    6357       1.2950
    6358       1.2800
    6359       1.3222
    6360       1.2816
    6361       1.3417
    6362       1.3687
    6363       1.4003
    6364       1.4485
    6365       1.3620
    6366       1.4695
    6367       1.4583
    6368       1.4418
    6369       1.3204
    6370       1.2825
    6371       1.3598
    6372       1.4749
    6373       1.3921
    6374       1.2551
    6375       1.4128
    6376       1.3032
    6377       1.3049
    6378       1.2692
    6379       1.3660
    6380       1.4066
    6381       1.3951
    6382       1.4290
    6383       1.3396
    6384       1.4133
    6385       1.3612
    6386       1.3363
    6387       1.4321
    6388       1.3670
    6389       1.4900
    6390       1.3556
    6391       1.3671
    6392       1.4112
    6393       1.4001
    6394       1.4476
    6395       1.4296
    6396       1.3652
    6397       1.3121
    6398       1.2704
    6399       1.2250
    6400       1.1920
    6401       1.2735
    6402       1.2723
    6403       1.1707
    6404       1.2296
    6405       1.2286
    6406       1.2635
    6407       1.1695
    6408       1.2275
    6409       1.2548
    6410       1.2105
    6411       1.2320
    6412       1.3321
    6413       1.2536
    6414       1.2641
    6415       1.3914
    6416       1.2228
    6417       1.2622
    6418       1.2874
    6419       1.2190
    6420       1.3019
    6421       1.2114
    6422       1.2878
    6423       1.2184
    6424       1.2147
    6425       1.2151
    6426       1.2910
    6427       1.3041
    6428       1.2645
    6429       1.2259
    6430       1.2098
    6431       1.3460
    6432       1.2881
    6433       1.2766
    6434       1.3084
    6435       1.3067
    6436       1.3850
    6437       1.4320
    6438       1.3394
    6439       1.2249
    6440       1.2493
    6441       1.2029
    6442       1.2413
    6443       1.2630
    6444       1.3028
    6445       1.2315
    6446       1.2279
    6447       1.2218
    6448       1.2827
    6449       1.1913
    6450       1.2099
    6451       1.2603
    6452       1.2789
    6453       1.2957
    6454       1.2132
    6455       1.3110
    6456       1.2434
    6457       1.2987
    6458       1.2222
    6459       1.2642
    6460       1.2691
    6461       1.2245
    6462       1.2447
    6463       1.2547
    6464       1.2305
    6465       1.3611
    6466       1.2711
    6467       1.3234
    6468       1.2212
    6469       1.1968
    6470       1.2930
    6471       1.3377
    6472       1.2631
    6473       1.2463
    6474       1.1819
    6475       1.1637
    6476       1.1454
    6477       1.2024
    6478       1.1270
    6479       1.2110
    6480       1.1855
    6481       1.1342
    6482       1.1566
    6483       1.1373
    6484       1.1828
    6485       1.1866
    6486       1.2211
    6487       1.1744
    6488       1.2555
    6489       1.2175
    6490       1.2081
    6491       1.2738
    6492       1.2268
    6493       1.2592
    6494       1.2255
    6495       1.2265
    6496       1.2921
    6497       1.3505
    6498       1.2562
    6499       1.2905
    6500       1.2753
    6501       1.1969
    6502       1.2362
    6503       1.1919
    6504       1.2161
    6505       1.1973
    6506       1.2599
    6507       1.2703
    6508       1.1937
    6509       1.1800
    6510       1.2727
    6511       1.2268
    6512       1.2814
    6513       1.3137
    6514       1.2441
    6515       1.2169
    6516       1.2567
    6517       1.2763
    6518       1.2562
    6519       1.2199
    6520       1.2624
    6521       1.2205
    6522       1.2887
    6523       1.2340
    6524       1.2131
    6525       1.2664
    6526       1.2367
    6527       1.1724
    6528       1.2613
    6529       1.2278
    6530       1.2039
    6531       1.2826
    6532       1.3470
    6533       1.3148
    6534       1.2239
    6535       1.3803
    6536       1.3600
    6537       1.3046
    6538       1.2849
    6539       1.3057
    6540       1.2411
    6541       1.3205
    6542       1.3049
    6543       1.2837
    6544       1.2385
    6545       1.3110
    6546       1.2753
    6547       1.2967
    6548       1.3525
    6549       1.3447
    6550       1.3502
    6551       1.2994
    6552       1.3905
    6553       1.3964
    6554       1.3720
    6555       1.3449
    6556       1.3109
    6557       1.3206
    6558       1.3454
    6559       1.3824
    6560       1.4163
    6561       1.4032
    6562       1.3724
    6563       1.3837
    6564       1.3483
    6565       1.2757
    6566       1.1878
    6567       1.3202
    6568       1.2792
    6569       1.3327
    6570       1.2791
    6571       1.3375
    6572       1.3903
    6573       1.3498
    6574       1.2656
    6575       1.3487
    6576       1.2864
    6577       1.3285
    6578       1.2615
    6579       1.2556
    6580       1.3733
    6581       1.3509
    6582       1.4288
    6583       1.3709
    6584       1.4332
    6585       1.3947
    6586       1.3279
    6587       1.3213
    6588       1.3096
    6589       1.2089
    6590       1.2957
    6591       1.2625
    6592       1.2627
    6593       1.3233
    6594       1.2400
    6595       1.3422
    6596       1.3695
    6597       1.3691
    6598       1.3962
    6599       1.4215
    6600       1.3653
    6601       1.3534
    6602       1.3868
    6603       1.2573
    6604       1.3582
    6605       1.4653
    6606       1.4375
    6607       1.3546
    6608       1.4676
    6609       1.4414
    6610       1.3260
    6611       1.3741
    6612       1.2816
    6613       1.2519
    6614       1.2271
    6615       1.2351
    6616       1.2816
    6617       1.2491
    6618       1.2427
    6619       1.2738
    6620       1.2138
    6621       1.2426
    6622       1.2835
    6623       1.2664
    6624       1.3066
    6625       1.2987
    6626       1.2653
    6627       1.2848
    6628       1.3228
    6629       1.2586
    6630       1.2711
    6631       1.3225
    6632       1.3267
    6633       1.3448
    6634       1.4010
    6635       1.3728
    6636       1.2994
    6637       1.3229
    6638       1.3394
    6639       1.2719
    6640       1.2711
    6641       1.3119
    6642       1.2690
    6643       1.3135
    6644       1.3373
    6645       1.2682
    6646       1.2722
    6647       1.2765
    6648       1.3220
    6649       1.3686
    6650       1.3124
    6651       1.3513
    6652       1.3157
    6653       1.2477
    6654       1.2797
    6655       1.2490
    6656       1.2875
    6657       1.2811
    6658       1.3253
    6659       1.2652
    6660       1.2875
    6661       1.2613
    6662       1.2710
    6663       1.3179
    6664       1.3584
    6665       1.2288
    6666       1.3352
    6667       1.2549
    6668       1.2433
    6669       1.2714
    6670       1.2971
    6671       1.3752
    6672       1.4027
    6673       1.3439
    6674       1.3237
    6675       1.3355
    6676       1.4311
    6677       1.3952
    6678       1.4127
    6679       1.4513
    6680       1.3902
    6681       1.2942
    6682       1.2994
    6683       1.4056
    6684       1.2654
    6685       1.2833
    6686       1.3225
    6687       1.2775
    6688       1.3572
    6689       1.2916
    6690       1.3597
    6691       1.3243
    6692       1.4467
    6693       1.3769
    6694       1.3975
    6695       1.3892
    6696       1.4679
    6697       1.4207
    6698       1.5283
    6699       1.4406
    6700       1.4381
    6701       1.4997
    6702       1.4134
    6703       1.3743
    6704       1.3824
    6705       1.3782
    6706       1.3891
    6707       1.4139
    6708       1.3150
    6709       1.3679
    6710       1.5137
    6711       1.4759
    6712       1.4516
    6713       1.3179
    6714       1.4119
    6715       1.3063
    6716       1.4188
    6717       1.3756
    6718       1.4759
    6719       1.4817
    6720       1.4877
    6721       1.4505
    6722       1.3716
    6723       1.3983
    6724       1.3540
    6725       1.3992
    6726       1.3652
    6727       1.3542
    6728       1.4013
    6729       1.4190
    6730       1.3773
    6731       1.4368
    6732       1.3788
    6733       1.3473
    6734       1.2864
    6735       1.3475
    6736       1.3451
    6737       1.4092
    6738       1.4985
    6739       1.4468
    6740       1.4268
    6741       1.4129
    6742       1.4702
    6743       1.4355
    6744       1.4194
    6745       1.4010
    6746       1.3361
    6747       1.4294
    6748       1.3516
    6749       1.4015
    6750       1.3879
    6751       1.4287
    6752       1.4084
    6753       1.3075
    6754       1.2999
    6755       1.3468
    6756       1.2949
    6757       1.3434
    6758       1.2543
    6759       1.3821
    6760       1.4311
    6761       1.3796
    6762       1.3511
    6763       1.2999
    6764       1.3638
    6765       1.3907
    6766       1.3911
    6767       1.4680
    6768       1.3940
    6769       1.3702
    6770       1.2850
    6771       1.3202
    6772       1.2956
    6773       1.3939
    6774       1.3217
    6775       1.3011
    6776       1.3497
    6777       1.2839
    6778       1.3345
    6779       1.3154
    6780       1.3815
    6781       1.4294
    6782       1.4227
    6783       1.4490
    6784       1.4072
    6785       1.4980
    6786       1.4690
    6787       1.4181
    6788       1.4224
    6789       1.3383
    6790       1.3337
    6791       1.3899
    6792       1.3839
    6793       1.3935
    6794       1.3796
    6795       1.3906
    6796       1.4872
    6797       1.4315
    6798       1.3606
    6799       1.4797
    6800       1.4270
    6801       1.4498
    6802       1.4302
    6803       1.3264
    6804       1.3902
    6805       1.3491
    6806       1.4225
    6807       1.4008
    6808       1.4990
    6809       1.4618
    6810       1.4225
    6811       1.3102
    6812       1.3900
    6813       1.3630
    6814       1.4044
    6815       1.4429
    6816       1.3979
    6817       1.4465
    6818       1.3698
    6819       1.2963
    6820       1.2827
    6821       1.2532
    6822       1.2243
    6823       1.2352
    6824       1.2325
    6825       1.3044
    6826       1.3189
    6827       1.3785
    6828       1.4219
    6829       1.4080
    6830       1.4684
    6831       1.4360
    6832       1.4423
    6833       1.4537
    6834       1.3387
    6835       1.3179
    6836       1.3690
    6837       1.3509
    6838       1.3789
    6839       1.3483
    6840       1.5144
    6841       1.3601
    6842       1.3650
    6843       1.4314
    6844       1.4468
    6845       1.4110
    6846       1.4101
    6847       1.3633
    6848       1.4184
    6849       1.4285
    6850       1.4951
    6851       1.4562
    6852       1.3648
    6853       1.3840
    6854       1.3696
    6855       1.4821
    6856       1.4381
    6857       1.5080
    6858       1.4455
    6859       1.4268
    6860       1.5006
    6861       1.5535
    6862       1.4550
    6863       1.5763
    6864       1.4581
    6865       1.4435
    6866       1.3684
    6867       1.3390
    6868       1.3988
    6869       1.3047
    6870       1.3498
    6871       1.4137
    6872       1.3397
    6873       1.4031
    6874       1.4266
    6875       1.4255
    6876       1.3186
    6877       1.3761
    6878       1.3765
    6879       1.4508
    6880       1.3911
    6881       1.3867
    6882       1.3860
    6883       1.3885
    6884       1.3772
    6885       1.4520
    6886       1.4375
    6887       1.4505
    6888       1.4212
    6889       1.4519
    6890       1.4091
    6891       1.4327
    6892       1.4553
    6893       1.4017
    6894       1.3071
    6895       1.2829
    6896       1.4350
    6897       1.4017
    6898       1.3483
    6899       1.3906
    6900       1.3178
    6901       1.3767
    6902       1.4195
    6903       1.3953
    6904       1.2748
    6905       1.3448
    6906       1.3742
    6907       1.4322
    6908       1.3384
    6909       1.3662
    6910       1.3448
    6911       1.3713
    6912       1.3514
    6913       1.3252
    6914       1.2814
    6915       1.3679
    6916       1.3805
    6917       1.3463
    6918       1.3363
    6919       1.3515
    6920       1.3376
    6921       1.3737
    6922       1.4367
    6923       1.3571
    6924       1.3164
    6925       1.3625
    6926       1.3816
    6927       1.3789
    6928       1.4302
    6929       1.3790
    6930       1.3705
    6931       1.4381
    6932       1.3688
    6933       1.3548
    6934       1.3868
    6935       1.4192
    6936       1.5333
    6937       1.4651
    6938       1.3843
    6939       1.3815
    6940       1.4102
    6941       1.3535
    6942       1.3854
    6943       1.3942
    6944       1.4167
    6945       1.4286
    6946       1.3635
    6947       1.2947
    6948       1.2812
    6949       1.3283
    6950       1.3991
    6951       1.4199
    6952       1.3649
    6953       1.3792
    6954       1.3094
    6955       1.4219
    6956       1.3324
    6957       1.3332
    6958       1.3649
    6959       1.2871
    6960       1.3316
    6961       1.4362
    6962       1.3380
    6963       1.3300
    6964       1.3412
    6965       1.4046
    6966       1.3769
    6967       1.3334
    6968       1.4033
    6969       1.3584
    6970       1.3279
    6971       1.3382
    6972       1.3511
    6973       1.3978
    6974       1.3525
    6975       1.3373
    6976       1.3534
    6977       1.3650
    6978       1.3029
    6979       1.2938
    6980       1.2236
    6981       1.2619
    6982       1.2619
    6983       1.2642
    6984       1.3288
    6985       1.2850
    6986       1.3208
    6987       1.3056
    6988       1.2776
    6989       1.3141
    6990       1.3060
    6991       1.3801
    6992       1.2769
    6993       1.2861
    6994       1.3013
    6995       1.2748
    6996       1.2708
    6997       1.3859
    6998       1.3106
    6999       1.3787
    7000       1.3800
    7001       1.3179
    7002       1.2820
    7003       1.2981
    7004       1.2516
    7005       1.2347
    7006       1.3581
    7007       1.3802
    7008       1.3627
    7009       1.3495
    7010       1.3207
    7011       1.3824
    7012       1.3859
    7013       1.4482
    7014       1.2868
    7015       1.3645
    7016       1.3766
    7017       1.3867
    7018       1.3823
    7019       1.3740
    7020       1.4112
    7021       1.3224
    7022       1.3066
    7023       1.4552
    7024       1.3717
    7025       1.3926
    7026       1.5489
    7027       1.4573
    7028       1.4732
    7029       1.4081
    7030       1.4438
    7031       1.4305
    7032       1.4589
    7033       1.3768
    7034       1.4958
    7035       1.4984
    7036       1.4491
    7037       1.4645
    7038       1.3935
    7039       1.4196
    7040       1.5326
    7041       1.5230
    7042       1.6032
    7043       1.5158
    7044       1.4439
    7045       1.3997
    7046       1.4743
    7047       1.4179
    7048       1.3980
    7049       1.4328
    7050       1.3650
    7051       1.4195
    7052       1.2901
    7053       1.4334
    7054       1.3652
    7055       1.3069
    7056       1.2504
    7057       1.3743
    7058       1.3370
    7059       1.3587
    7060       1.3678
    7061       1.3657
    7062       1.3968
    7063       1.5511
    7064       1.4475
    7065       1.5189
    7066       1.3745
    7067       1.4479
    7068       1.4924
    7069       1.4574
    7070       1.5398
    7071       1.4437
    7072       1.5133
    7073       1.3594
    7074       1.4734
    7075       1.5964
    7076       1.4906
    7077       1.5391
    7078       1.5025
    7079       1.4037
    7080       1.4566
    7081       1.3368
    7082       1.3485
    7083       1.4315
    7084       1.4349
    7085       1.4659
    7086       1.3950
    7087       1.4730
    7088       1.4439
    7089       1.5571
    7090       1.5191
    7091       1.5072
    7092       1.5019
    7093       1.5716
    7094       1.6021
    7095       1.4213
    7096       1.4458
    7097       1.3107
    7098       1.3753
    7099       1.3470
    7100       1.3970
    7101       1.4441
    7102       1.4758
    7103       1.4448
    7104       1.2870
    7105       1.3920
    7106       1.4293
    7107       1.4139
    7108       1.5470
    7109       1.5310
    7110       1.3803
    7111       1.4756
    7112       1.3293
    7113       1.5458
    7114       1.5926
    7115       1.4614
    7116       1.5090
    7117       1.5091
    7118       1.5127
    7119       1.4633
    7120       1.4592
    7121       1.4523
    7122       1.4766
    7123       1.4631
    7124       1.3897
    7125       1.3926
    7126       1.4370
    7127       1.4497
    7128       1.3953
    7129       1.4754
    7130       1.4911
    7131       1.4905
    7132       1.4645
    7133       1.5317
    7134       1.3997
    7135       1.4495
    7136       1.4426
    7137       1.3697
    7138       1.3741
    7139       1.3695
    7140       1.3320
    7141       1.4349
    7142       1.4192
    7143       1.4039
    7144       1.4804
    7145       1.4175
    7146       1.4832
    7147       1.3857
    7148       1.4560
    7149       1.4094
    7150       1.3478
    7151       1.4489
    7152       1.3332
    7153       1.3656
    7154       1.4424
    7155       1.3660
    7156       1.4097
    7157       1.3597
    7158       1.3626
    7159       1.4350
    7160       1.3855
    7161       1.3783
    7162       1.3566
    7163       1.3067
    7164       1.3344
    7165       1.3897
    7166       1.3934
    7167       1.3094
    7168       1.3272
    7169       1.3062
    7170       1.3186
    7171       1.4246
    7172       1.2602
    7173       1.3290
    7174       1.3498
    7175       1.3647
    7176       1.2138
    7177       1.2934
    7178       1.2911
    7179       1.3415
    7180       1.2435
    7181       1.2778
    7182       1.3245
    7183       1.4411
    7184       1.3350
    7185       1.2862
    7186       1.3353
    7187       1.2548
    7188       1.2280
    7189       1.3304
    7190       1.3011
    7191       1.2888
    7192       1.2873
    7193       1.2486
    7194       1.3636
    7195       1.2912
    7196       1.3243
    7197       1.2730
    7198       1.2943
    7199       1.2789
    7200       1.2955
    7201       1.2831
    7202       1.3700
    7203       1.3965
    7204       1.4148
    7205       1.2541
    7206       1.3033
    7207       1.3134
    7208       1.2530
    7209       1.2255
    7210       1.2134
    7211       1.1923
    7212       1.2496
    7213       1.3330
    7214       1.2651
    7215       1.3741
    7216       1.2895
    7217       1.2866
    7218       1.3109
    7219       1.3696
    7220       1.3949
    7221       1.3937
    7222       1.3459
    7223       1.3373
    7224       1.3086
    7225       1.3410
    7226       1.4228
    7227       1.2507
    7228       1.2280
    7229       1.2798
    7230       1.3694
    7231       1.4234
    7232       1.4553
    7233       1.3854
    7234       1.2768
    7235       1.3217
    7236       1.4488
    7237       1.3556
    7238       1.2069
    7239       1.2052
    7240       1.2242
    7241       1.1945
    7242       1.2853
    7243       1.2821
    7244       1.2393
    7245       1.3519
    7246       1.2634
    7247       1.2222
    7248       1.2730
    7249       1.2479
    7250       1.2946
    7251       1.2277
    7252       1.2804
    7253       1.2104
    7254       1.2355
    7255       1.2925
    7256       1.1762
    7257       1.1888
    7258       1.2319
    7259       1.2806
    7260       1.2516
    7261       1.2432
    7262       1.2832
    7263       1.2354
    7264       1.3137
    7265       1.3072
    7266       1.2082
    7267       1.2766
    7268       1.2820
    7269       1.3051
    7270       1.3435
    7271       1.2649
    7272       1.2924
    7273       1.2525
    7274       1.3065
    7275       1.3015
    7276       1.2227
    7277       1.1857
    7278       1.2475
    7279       1.2946
    7280       1.3049
    7281       1.3037
    7282       1.3934
    7283       1.2439
    7284       1.2188
    7285       1.2794
    7286       1.2527
    7287       1.2744
    7288       1.2622
    7289       1.2277
    7290       1.3419
    7291       1.2908
    7292       1.3539
    7293       1.2811
    7294       1.2686
    7295       1.3479
    7296       1.3088
    7297       1.3260
    7298       1.2990
    7299       1.2592
    7300       1.3257
    7301       1.2403
    7302       1.2995
    7303       1.2381
    7304       1.2417
    7305       1.2291
    7306       1.2091
    7307       1.2625
    7308       1.2315
    7309       1.3194
    7310       1.2901
    7311       1.2601
    7312       1.3138
    7313       1.2631
    7314       1.3090
    7315       1.2809
    7316       1.2276
    7317       1.2878
    7318       1.3272
    7319       1.3013
    7320       1.2963
    7321       1.3809
    7322       1.4029
    7323       1.4087
    7324       1.3463
    7325       1.3719
    7326       1.3763
    7327       1.3735
    7328       1.4286
    7329       1.3537
    7330       1.3856
    7331       1.3393
    7332       1.2505
    7333       1.3178
    7334       1.3799
    7335       1.4130
    7336       1.3040
    7337       1.2482
    7338       1.3011
    7339       1.3329
    7340       1.3337
    7341       1.2950
    7342       1.3044
    7343       1.3936
    7344       1.3866
    7345       1.3916
    7346       1.3964
    7347       1.4383
    7348       1.4752
    7349       1.3485
    7350       1.3720
    7351       1.4660
    7352       1.3804
    7353       1.3765
    7354       1.3603
    7355       1.3790
    7356       1.3470
    7357       1.3349
    7358       1.3904
    7359       1.3364
    7360       1.2658
    7361       1.3900
    7362       1.3224
    7363       1.3320
    7364       1.2694
    7365       1.3135
    7366       1.2191
    7367       1.1588
    7368       1.2439
    7369       1.2377
    7370       1.3538
    7371       1.2986
    7372       1.3319
    7373       1.3623
    7374       1.3167
    7375       1.3362
    7376       1.2946
    7377       1.2813
    7378       1.3040
    7379       1.2772
    7380       1.2450
    7381       1.2959
    7382       1.3427
    7383       1.3424
    7384       1.2328
    7385       1.2300
    7386       1.2435
    7387       1.3486
    7388       1.2143
    7389       1.2220
    7390       1.2312
    7391       1.2856
    7392       1.3192
    7393       1.3817
    7394       1.3170
    7395       1.1970
    7396       1.2243
    7397       1.2784
    7398       1.2314
    7399       1.2425
    7400       1.2566
    7401       1.2303
    7402       1.3111
    7403       1.3288
    7404       1.3173
    7405       1.3120
    7406       1.3336
    7407       1.2791
    7408       1.3359
    7409       1.2079
    7410       1.3290
    7411       1.3066
    7412       1.3198
    7413       1.2904
    7414       1.2906
    7415       1.3172
    7416       1.3301
    7417       1.3340
    7418       1.2585
    7419       1.2748
    7420       1.3893
    7421       1.3105
    7422       1.3172
    7423       1.3047
    7424       1.3391
    7425       1.3443
    7426       1.3243
    7427       1.3619
    7428       1.3325
    7429       1.3802
    7430       1.4117
    7431       1.3770
    7432       1.3296
    7433       1.3968
    7434       1.3695
    7435       1.3874
    7436       1.4045
    7437       1.3655
    7438       1.3317
    7439       1.2940
    7440       1.3018
    7441       1.2896
    7442       1.3541
    7443       1.4598
    7444       1.4410
    7445       1.3832
    7446       1.3483
    7447       1.4297
    7448       1.3528
    7449       1.3893
    7450       1.4384
    7451       1.4697
    7452       1.5324
    7453       1.5176
    7454       1.4225
    7455       1.5538
    7456       1.5602
    7457       1.4209
    7458       1.4067
    7459       1.4590
    7460       1.3924
    7461       1.4533
    7462       1.3900
    7463       1.4348
    7464       1.4673
    7465       1.4699
    7466       1.4170
    7467       1.4564
    7468       1.4497
    7469       1.4161
    7470       1.3334
    7471       1.3630
    7472       1.4021
    7473       1.3993
    7474       1.3515
    7475       1.3576
    7476       1.3918
    7477       1.5283
    7478       1.5489
    7479       1.3537
    7480       1.4209
    7481       1.3831
    7482       1.4172
    7483       1.3040
    7484       1.3401
    7485       1.2807
    7486       1.2853
    7487       1.2920
    7488       1.2778
    7489       1.2957
    7490       1.3016
    7491       1.3388
    7492       1.4352
    7493       1.3428
    7494       1.4826
    7495       1.4940
    7496       1.4803
    7497       1.4209
    7498       1.4051
    7499       1.4014
    7500       1.4972
    7501       1.4816
    7502       1.4112
    7503       1.3866
    7504       1.4497
    7505       1.4206
    7506       1.4388
    7507       1.4831
    7508       1.4106
    7509       1.4776
    7510       1.3971
    7511       1.4552
    7512       1.4115
    7513       1.4789
    7514       1.5102
    7515       1.5121
    7516       1.4040
    7517       1.4104
    7518       1.4390
    7519       1.3578
    7520       1.3716
    7521       1.3679
    7522       1.3483
    7523       1.3736
    7524       1.4311
    7525       1.3864
    7526       1.4258
    7527       1.3691
    7528       1.3585
    7529       1.3494
    7530       1.4438
    7531       1.3659
    7532       1.3788
    7533       1.3525
    7534       1.3143
    7535       1.3072
    7536       1.2843
    7537       1.3261
    7538       1.3900
    7539       1.3477
    7540       1.3390
    7541       1.3673
    7542       1.4045
    7543       1.4016
    7544       1.3671
    7545       1.2949
    7546       1.3069
    7547       1.2939
    7548       1.4363
    7549       1.3204
    7550       1.4064
    7551       1.3914
    7552       1.3603
    7553       1.3995
    7554       1.4171
    7555       1.3996
    7556       1.4264
    7557       1.3591
    7558       1.4222
    7559       1.3813
    7560       1.2934
    7561       1.4038
    7562       1.3083
    7563       1.3023
    7564       1.3062
    7565       1.3251
    7566       1.2482
    7567       1.2579
    7568       1.3156
    7569       1.2997
    7570       1.3269
    7571       1.3795
    7572       1.4093
    7573       1.3617
    7574       1.3842
    7575       1.3455
    7576       1.3673
    7577       1.4235
    7578       1.3171
    7579       1.3804
    7580       1.3242
    7581       1.4153
    7582       1.3730
    7583       1.4012
    7584       1.4095
    7585       1.3736
    7586       1.3037
    7587       1.4142
    7588       1.3732
    7589       1.4599
    7590       1.4077
    7591       1.4609
    7592       1.4119
    7593       1.4246
    7594       1.3651
    7595       1.2678
    7596       1.2797
    7597       1.3228
    7598       1.4078
    7599       1.3338
    7600       1.3764
    7601       1.3842
    7602       1.3332
    7603       1.3569
    7604       1.3198
    7605       1.3922
    7606       1.4712
    7607       1.3392
    7608       1.3535
    7609       1.3447
    7610       1.3836
    7611       1.3421
    7612       1.3801
    7613       1.3135
    7614       1.3326
    7615       1.3993
    7616       1.3249
    7617       1.4232
    7618       1.3854
    7619       1.4429
    7620       1.3470
    7621       1.4206
    7622       1.4051
    7623       1.4104
    7624       1.3300
    7625       1.3910
    7626       1.3857
    7627       1.2859
    7628       1.4493
    7629       1.4407
    7630       1.3855
    7631       1.3318
    7632       1.3373
    7633       1.2726
    7634       1.3362
    7635       1.3848
    7636       1.3667
    7637       1.3458
    7638       1.4491
    7639       1.3771
    7640       1.3757
    7641       1.3472
    7642       1.3887
    7643       1.3558
    7644       1.3930
    7645       1.3523
    7646       1.4263
    7647       1.3652
    7648       1.3718
    7649       1.3491
    7650       1.3748
    7651       1.4189
    7652       1.3636
    7653       1.3657
    7654       1.3629
    7655       1.4259
    7656       1.3313
    7657       1.4190
    7658       1.3701
    7659       1.3526
    7660       1.3430
    7661       1.3701
    7662       1.4129
    7663       1.3622
    7664       1.3830
    7665       1.3703
    7666       1.3093
    7667       1.3294
    7668       1.4443
    7669       1.3914
    7670       1.3168
    7671       1.3113
    7672       1.3389
    7673       1.4709
    7674       1.3978
    7675       1.3098
    7676       1.2772
    7677       1.4134
    7678       1.3585
    7679       1.3802
    7680       1.3262
    7681       1.3190
    7682       1.4069
    7683       1.4216
    7684       1.3681
    7685       1.3866
    7686       1.3180
    7687       1.3846
    7688       1.3085
    7689       1.4375
    7690       1.3988
    7691       1.3443
    7692       1.3971
    7693       1.3108
    7694       1.4083
    7695       1.3620
    7696       1.4141
    7697       1.5634
    7698       1.4629
    7699       1.4326
    7700       1.3198
    7701       1.3455
    7702       1.4025
    7703       1.4831
    7704       1.4230
    7705       1.4077
    7706       1.4480
    7707       1.4102
    7708       1.4773
    7709       1.5257
    7710       1.4099
    7711       1.5043
    7712       1.4648
    7713       1.4554
    7714       1.4917
    7715       1.5279
    7716       1.4405
    7717       1.4531
    7718       1.4067
    7719       1.4118
    7720       1.3551
    7721       1.3699
    7722       1.3962
    7723       1.3906
    7724       1.3970
    7725       1.3361
    7726       1.3259
    7727       1.3169
    7728       1.3389
    7729       1.3134
    7730       1.3815
    7731       1.3743
    7732       1.4966
    7733       1.4290
    7734       1.4991
    7735       1.4515
    7736       1.4251
    7737       1.3686
    7738       1.3092
    7739       1.3083
    7740       1.3866
    7741       1.4365
    7742       1.4251
    7743       1.3772
    7744       1.4914
    7745       1.4158
    7746       1.4862
    7747       1.4063
    7748       1.4812
    7749       1.4351
    7750       1.3267
    7751       1.3940
    7752       1.4059
    7753       1.3456
    7754       1.3631
    7755       1.4601
    7756       1.3727
    7757       1.3812
    7758       1.3855
    7759       1.3960
    7760       1.4121
    7761       1.3482
    7762       1.4664
    7763       1.4053
    7764       1.4133
    7765       1.4750
    7766       1.3746
    7767       1.3444
    7768       1.4740
    7769       1.3798
    7770       1.2905
    7771       1.3467
    7772       1.4168
    7773       1.3754
    7774       1.3669
    7775       1.4445
    7776       1.5618
    7777       1.4436
    7778       1.4602
    7779       1.3840
    7780       1.4794
    7781       1.4645
    7782       1.4756
    7783       1.4426
    7784       1.3780
    7785       1.4335
    7786       1.3533
    7787       1.4497
    7788       1.4348
    7789       1.4303
    7790       1.4469
    7791       1.3798
    7792       1.4352
    7793       1.4323
    7794       1.4912
    7795       1.6348
    7796       1.5360
    7797       1.5494
    7798       1.4407
    7799       1.5400
    7800       1.5159
    7801       1.4391
    7802       1.3903
    7803       1.4910
    7804       1.4420
    7805       1.4489
    7806       1.4568
    7807       1.4385
    7808       1.4011
    7809       1.5022
    7810       1.5060
    7811       1.4986
    7812       1.4721
    7813       1.4664
    7814       1.5204
    7815       1.3611
    7816       1.3667
    7817       1.4000
    7818       1.4113
    7819       1.4965
    7820       1.3688
    7821       1.4121
    7822       1.3531
    7823       1.3412
    7824       1.3268
    7825       1.3493
    7826       1.3356
    7827       1.3951
    7828       1.3390
    7829       1.3509
    7830       1.3691
    7831       1.3505
    7832       1.3751
    7833       1.3821
    7834       1.4529
    7835       1.4995
    7836       1.4537
    7837       1.3946
    7838       1.3972
    7839       1.4035
    7840       1.4658
    7841       1.3561
    7842       1.3433
    7843       1.3778
    7844       1.3746
    7845       1.3212
    7846       1.3724
    7847       1.3726
    7848       1.4162
    7849       1.3875
    7850       1.3604
    7851       1.4425
    7852       1.3477
    7853       1.3829
    7854       1.3116
    7855       1.2808
    7856       1.3415
    7857       1.2887
    7858       1.3363
    7859       1.3535
    7860       1.3657
    7861       1.3804
    7862       1.3617
    7863       1.3967
    7864       1.4869
    7865       1.3708
    7866       1.3409
    7867       1.4610
    7868       1.3922
    7869       1.4229
    7870       1.3319
    7871       1.3766
    7872       1.2846
    7873       1.3205
    7874       1.3604
    7875       1.3277
    7876       1.4119
    7877       1.2744
    7878       1.4096
    7879       1.3725
    7880       1.3171
    7881       1.3650
    7882       1.4000
    7883       1.3190
    7884       1.2807
    7885       1.2844
    7886       1.3477
    7887       1.3655
    7888       1.3089
    7889       1.3028
    7890       1.3390
    7891       1.3575
    7892       1.3256
    7893       1.3679
    7894       1.3518
    7895       1.3628
    7896       1.3027
    7897       1.3186
    7898       1.3589
    7899       1.3273
    7900       1.3473
    7901       1.3587
    7902       1.3445
    7903       1.2854
    7904       1.3096
    7905       1.2819
    7906       1.2639
    7907       1.2881
    7908       1.2930
    7909       1.3245
    7910       1.2995
    7911       1.3178
    7912       1.4290
    7913       1.4493
    7914       1.3943
    7915       1.3988
    7916       1.3800
    7917       1.3459
    7918       1.2606
    7919       1.3058
    7920       1.2756
    7921       1.2680
    7922       1.3249
    7923       1.2508
    7924       1.2704
    7925       1.2255
    7926       1.2254
    7927       1.2760
    7928       1.3669
    7929       1.2698
    7930       1.2118
    7931       1.3188
    7932       1.1598
    7933       1.2248
    7934       1.2406
    7935       1.2407
    7936       1.1982
    7937       1.2724
    7938       1.2225
    7939       1.2127
    7940       1.2396
    7941       1.2332
    7942       1.1959
    7943       1.2922
    7944       1.2179
    7945       1.1909
    7946       1.2692
    7947       1.2472
    7948       1.2317
    7949       1.2769
    7950       1.2380
    7951       1.2096
    7952       1.2743
    7953       1.2369
    7954       1.2464
    7955       1.2292
    7956       1.1898
    7957       1.2388
    7958       1.2845
    7959       1.2164
    7960       1.2829
    7961       1.2449
    7962       1.1599
    7963       1.1975
    7964       1.3341
    7965       1.3248
    7966       1.2476
    7967       1.3057
    7968       1.2943
    7969       1.2786
    7970       1.2801
    7971       1.4524
    7972       1.2791
    7973       1.3887
    7974       1.2789
    7975       1.2376
    7976       1.3053
    7977       1.2606
    7978       1.2556
    7979       1.1813
    7980       1.2203
    7981       1.2634
    7982       1.3033
    7983       1.2533
    7984       1.2849
    7985       1.2268
    7986       1.2208
    7987       1.2541
    7988       1.2611
    7989       1.2529
    7990       1.1911
    7991       1.2428
    7992       1.1907
    7993       1.3446
    7994       1.2339
    7995       1.3053
    7996       1.2878
    7997       1.2146
    7998       1.3222
    7999       1.4152
    8000       1.3778
    8001       1.3172
    8002       1.3165
    8003       1.3434
    8004       1.3640
    8005       1.3197
    8006       1.3129
    8007       1.3493
    8008       1.2699
    8009       1.3315
    8010       1.3251
    8011       1.3062
    8012       1.3346
    8013       1.3233
    8014       1.2613
    8015       1.4175
    8016       1.4203
    8017       1.4165
    8018       1.2727
    8019       1.2459
    8020       1.2709
    8021       1.2791
    8022       1.2936
    8023       1.2524
    8024       1.2597
    8025       1.2679
    8026       1.2098
    8027       1.2629
    8028       1.2601
    8029       1.2225
    8030       1.2729
    8031       1.2744
    8032       1.3514
    8033       1.3427
    8034       1.3700
    8035       1.4117
    8036       1.3077
    8037       1.2726
    8038       1.2956
    8039       1.3608
    8040       1.3962
    8041       1.3343
    8042       1.3355
    8043       1.3269
    8044       1.3232
    8045       1.3271
    8046       1.4046
    8047       1.3746
    8048       1.3543
    8049       1.3182
    8050       1.3565
    8051       1.3571
    8052       1.4156
    8053       1.4109
    8054       1.4090
    8055       1.4211
    8056       1.3832
    8057       1.4213
    8058       1.4225
    8059       1.4259
    8060       1.3274
    8061       1.3817
    8062       1.4298
    8063       1.3708
    8064       1.3605
    8065       1.3525
    8066       1.2996
    8067       1.2946
    8068       1.3608
    8069       1.3596
    8070       1.3641
    8071       1.3190
    8072       1.2881
    8073       1.3494
    8074       1.3071
    8075       1.3052
    8076       1.2903
    8077       1.3088
    8078       1.3599
    8079       1.3923
    8080       1.3714
    8081       1.3171
    8082       1.3542
    8083       1.2725
    8084       1.3674
    8085       1.3792
    8086       1.3092
    8087       1.3638
    8088       1.4148
    8089       1.4096
    8090       1.4040
    8091       1.4625
    8092       1.4152
    8093       1.3926
    8094       1.3938
    8095       1.3989
    8096       1.4231
    8097       1.4185
    8098       1.2731
    8099       1.3094
    8100       1.2801
    8101       1.4365
    8102       1.3735
    8103       1.5049
    8104       1.4023
    8105       1.3575
    8106       1.3891
    8107       1.3215
    8108       1.3102
    8109       1.4049
    8110       1.3417
    8111       1.3556
    8112       1.2495
    8113       1.2051
    8114       1.3582
    8115       1.3657
    8116       1.3508
    8117       1.4011
    8118       1.3196
    8119       1.2591
    8120       1.2909
    8121       1.3596
    8122       1.3030
    8123       1.2348
    8124       1.3165
    8125       1.3297
    8126       1.3832
    8127       1.4042
    8128       1.2577
    8129       1.1791
    8130       1.2855
    8131       1.3189
    8132       1.2669
    8133       1.1753
    8134       1.2968
    8135       1.2778
    8136       1.3395
    8137       1.2403
    8138       1.3365
    8139       1.2888
    8140       1.3117
    8141       1.3009
    8142       1.3702
    8143       1.3918
    8144       1.4441
    8145       1.4528
    8146       1.3687
    8147       1.4161
    8148       1.3067
    8149       1.3282
    8150       1.2363
    8151       1.3017
    8152       1.2958
    8153       1.2779
    8154       1.2879
    8155       1.1791
    8156       1.2793
    8157       1.3472
    8158       1.2795
    8159       1.2406
    8160       1.2837
    8161       1.2226
    8162       1.2315
    8163       1.2547
    8164       1.2581
    8165       1.2250
    8166       1.3135
    8167       1.2354
    8168       1.2750
    8169       1.2318
    8170       1.1624
    8171       1.3171
    8172       1.3332
    8173       1.3576
    8174       1.3108
    8175       1.3233
    8176       1.3802
    8177       1.4541
    8178       1.4376
    8179       1.3170
    8180       1.3304
    8181       1.3852
    8182       1.4492
    8183       1.4354
    8184       1.4044
    8185       1.4178
    8186       1.3350
    8187       1.2953
    8188       1.3742
    8189       1.3055
    8190       1.3508
    8191       1.2894
    8192       1.3468
    8193       1.3145
    8194       1.3609
    8195       1.3875
    8196       1.3661
    8197       1.3927
    8198       1.3729
    8199       1.3081
    8200       1.3528
    8201       1.3582
    8202       1.3874
    8203       1.3812
    8204       1.3460
    8205       1.4104
    8206       1.3708
    8207       1.3545
    8208       1.3721
    8209       1.3944
    8210       1.3000
    8211       1.3543
    8212       1.2610
    8213       1.2606
    8214       1.2096
    8215       1.2776
    8216       1.2408
    8217       1.3110
    8218       1.3448
    8219       1.3172
    8220       1.4039
    8221       1.3832
    8222       1.2993
    8223       1.2581
    8224       1.3784
    8225       1.3688
    8226       1.4018
    8227       1.3587
    8228       1.3856
    8229       1.3749
    8230       1.3098
    8231       1.2987
    8232       1.3386
    8233       1.3404
    8234       1.3102
    8235       1.3299
    8236       1.2569
    8237       1.3125
    8238       1.3099
    8239       1.3325
    8240       1.3408
    8241       1.3096
    8242       1.3372
    8243       1.2775
    8244       1.2800
    8245       1.2897
    8246       1.3037
    8247       1.3260
    8248       1.3854
    8249       1.3822
    8250       1.2959
    8251       1.3042
    8252       1.3391
    8253       1.3343
    8254       1.3721
    8255       1.3545
    8256       1.3070
    8257       1.3815
    8258       1.3300
    8259       1.3604
    8260       1.4008
    8261       1.3986
    8262       1.3808
    8263       1.3663
    8264       1.3003
    8265       1.3872
    8266       1.4243
    8267       1.3246
    8268       1.3799
    8269       1.2741
    8270       1.3484
    8271       1.2711
    8272       1.2387
    8273       1.3231
    8274       1.2447
    8275       1.2667
    8276       1.2417
    8277       1.2501
    8278       1.3377
    8279       1.2943
    8280       1.3578
    8281       1.2924
    8282       1.3327
    8283       1.3479
    8284       1.2660
    8285       1.2460
    8286       1.2974
    8287       1.2173
    8288       1.2599
    8289       1.2276
    8290       1.2604
    8291       1.2325
    8292       1.2598
    8293       1.2093
    8294       1.3610
    8295       1.3513
    8296       1.3313
    8297       1.2891
    8298       1.3655
    8299       1.2168
    8300       1.2852
    8301       1.3159
    8302       1.3341
    8303       1.3403
    8304       1.3282
    8305       1.3170
    8306       1.3117
    8307       1.4333
    8308       1.3804
    8309       1.3292
    8310       1.3920
    8311       1.3578
    8312       1.3241
    8313       1.3463
    8314       1.4111
    8315       1.3225
    8316       1.3712
    8317       1.3720
    8318       1.2287
    8319       1.2186
    8320       1.3088
    8321       1.3573
    8322       1.2009
    8323       1.2207
    8324       1.2033
    8325       1.3864
    8326       1.4276
    8327       1.4610
    8328       1.4917
    8329       1.4662
    8330       1.4306
    8331       1.4249
    8332       1.4103
    8333       1.3000
    8334       1.3033
    8335       1.2976
    8336       1.3528
    8337       1.3802
    8338       1.3091
    8339       1.3431
    8340       1.3696
    8341       1.3632
    8342       1.4622
    8343       1.4024
    8344       1.4052
    8345       1.4163
    8346       1.4256
    8347       1.3658
    8348       1.4105
    8349       1.2389
    8350       1.3557
    8351       1.3056
    8352       1.2867
    8353       1.3438
    8354       1.3843
    8355       1.4020
    8356       1.3920
    8357       1.4752
    8358       1.4465
    8359       1.5072
    8360       1.3607
    8361       1.4232
    8362       1.4537
    8363       1.3743
    8364       1.3708
    8365       1.4480
    8366       1.3655
    8367       1.4190
    8368       1.3799
    8369       1.3496
    8370       1.3889
    8371       1.4187
    8372       1.4434
    8373       1.3778
    8374       1.4423
    8375       1.4760
    8376       1.4672
    8377       1.4931
    8378       1.5207
    8379       1.5095
    8380       1.5273
    8381       1.4035
    8382       1.4753
    8383       1.3255
    8384       1.4369
    8385       1.4075
    8386       1.4674
    8387       1.4432
    8388       1.5260
    8389       1.3773
    8390       1.4319
    8391       1.4131
    8392       1.3756
    8393       1.3871
    8394       1.4605
    8395       1.4418
    8396       1.4124
    8397       1.4139
    8398       1.4368
    8399       1.4388
    8400       1.4052
    8401       1.3858
    8402       1.4532
    8403       1.4120
    8404       1.3776
    8405       1.5652
    8406       1.4862
    8407       1.4365
    8408       1.4414
    8409       1.5098
    8410       1.4839
    8411       1.4242
    8412       1.4211
    8413       1.4794
    8414       1.4040
    8415       1.4658
    8416       1.5009
    8417       1.5675
    8418       1.6722
    8419       1.5885
    8420       1.4393
    8421       1.4705
    8422       1.4905
    8423       1.5105
    8424       1.3880
    8425       1.3711
    8426       1.3364
    8427       1.4345
    8428       1.4247
    8429       1.5436
    8430       1.5054
    8431       1.5858
    8432       1.4130
    8433       1.5596
    8434       1.4843
    8435       1.3858
    8436       1.3771
    8437       1.3167
    8438       1.2947
    8439       1.4053
    8440       1.4643
    8441       1.5155
    8442       1.5042
    8443       1.4633
    8444       1.4111
    8445       1.4824
    8446       1.4375
    8447       1.4549
    8448       1.4245
    8449       1.3625
    8450       1.4099
    8451       1.3928
    8452       1.4627
    8453       1.3472
    8454       1.3849
    8455       1.4096
    8456       1.3434
    8457       1.3657
    8458       1.3954
    8459       1.3383
    8460       1.3925
    8461       1.3709
    8462       1.4531
    8463       1.4631
    8464       1.4278
    8465       1.4246
    8466       1.4033
    8467       1.4229
    8468       1.4389
    8469       1.4771
    8470       1.3195
    8471       1.3213
    8472       1.4189
    8473       1.4739
    8474       1.3552
    8475       1.3719
    8476       1.2997
    8477       1.3543
    8478       1.4009
    8479       1.4761
    8480       1.5240
    8481       1.3878
    8482       1.4072
    8483       1.4381
    8484       1.4502
    8485       1.5481
    8486       1.4101
    8487       1.3867
    8488       1.3866
    8489       1.3180
    8490       1.3997
    8491       1.4492
    8492       1.4520
    8493       1.3748
    8494       1.4052
    8495       1.4162
    8496       1.4702
    8497       1.5474
    8498       1.5340
    8499       1.4932
    8500       1.4652
    8501       1.3404
    8502       1.2639
    8503       1.3358
    8504       1.2694
    8505       1.2660
    8506       1.3846
    8507       1.3965
    8508       1.4151
    8509       1.2942
    8510       1.3994
    8511       1.3868
    8512       1.4107
    8513       1.3803
    8514       1.3408
    8515       1.3760
    8516       1.3965
    8517       1.3678
    8518       1.3449
    8519       1.3911
    8520       1.3752
    8521       1.3679
    8522       1.3444
    8523       1.3227
    8524       1.3158
    8525       1.3269
    8526       1.2777
    8527       1.3514
    8528       1.3612
    8529       1.3042
    8530       1.3248
    8531       1.3035
    8532       1.3252
    8533       1.3097
    8534       1.3533
    8535       1.3557
    8536       1.2896
    8537       1.3394
    8538       1.3833
    8539       1.2892
    8540       1.3326
    8541       1.2874
    8542       1.2606
    8543       1.2903
    8544       1.3126
    8545       1.3893
    8546       1.4119
    8547       1.4458
    8548       1.3867
    8549       1.3437
    8550       1.2837
    8551       1.2944
    8552       1.2322
    8553       1.2540
    8554       1.4527
    8555       1.3929
    8556       1.4423
    8557       1.4178
    8558       1.4035
    8559       1.3112
    8560       1.3639
    8561       1.3794
    8562       1.4102
    8563       1.3934
    8564       1.4030
    8565       1.4117
    8566       1.4723
    8567       1.4632
    8568       1.3986
    8569       1.3849
    8570       1.3854
    8571       1.2835
    8572       1.4449
    8573       1.3964
    8574       1.3082
    8575       1.3722
    8576       1.4248
    8577       1.3709
    8578       1.3234
    8579       1.3510
    8580       1.3679
    8581       1.3976
    8582       1.4330
    8583       1.3957
    8584       1.4363
    8585       1.3875
    8586       1.5669
    8587       1.4532
    8588       1.3989
    8589       1.4352
    8590       1.4364
    8591       1.4125
    8592       1.3785
    8593       1.3534
    8594       1.3964
    8595       1.3794
    8596       1.3072
    8597       1.3682
    8598       1.3260
    8599       1.3246
    8600       1.4308
    8601       1.3781
    8602       1.3285
    8603       1.3357
    8604       1.3699
    8605       1.4270
    8606       1.4284
    8607       1.3875
    8608       1.3977
    8609       1.4619
    8610       1.3765
    8611       1.3783
    8612       1.3213
    8613       1.3992
    8614       1.3975
    8615       1.4022
    8616       1.3760
    8617       1.4616
    8618       1.3735
    8619       1.4074
    8620       1.4129
    8621       1.3809
    8622       1.3368
    8623       1.4622
    8624       1.3616
    8625       1.3745
    8626       1.2872
    8627       1.3110
    8628       1.2450
    8629       1.2342
    8630       1.2695
    8631       1.3592
    8632       1.3295
    8633       1.3089
    8634       1.3120
    8635       1.3480
    8636       1.3623
    8637       1.2844
    8638       1.3559
    8639       1.3323
    8640       1.3239
    8641       1.3422
    8642       1.3125
    8643       1.3893
    8644       1.3638
    8645       1.3725
    8646       1.3720
    8647       1.2886
    8648       1.3020
    8649       1.2961
    8650       1.2944
    8651       1.2251
    8652       1.3586
    8653       1.3586
    8654       1.3028
    8655       1.3428
    8656       1.3983
    8657       1.3105
    8658       1.4251
    8659       1.4149
    8660       1.3845
    8661       1.3412
    8662       1.2518
    8663       1.2823
    8664       1.2809
    8665       1.3067
    8666       1.3552
    8667       1.3497
    8668       1.3307
    8669       1.3355
    8670       1.3679
    8671       1.4249
    8672       1.3860
    8673       1.2980
    8674       1.3188
    8675       1.3845
    8676       1.4233
    8677       1.3668
    8678       1.3369
    8679       1.3518
    8680       1.4187
    8681       1.4280
    8682       1.4766
    8683       1.4199
    8684       1.4021
    8685       1.3822
    8686       1.4672
    8687       1.3243
    8688       1.3603
    8689       1.3571
    8690       1.3102
    8691       1.3046
    8692       1.3505
    8693       1.3992
    8694       1.3764
    8695       1.4023
    8696       1.4166
    8697       1.3873
    8698       1.5263
    8699       1.4404
    8700       1.5028
    8701       1.4795
    8702       1.4745
    8703       1.4380
    8704       1.4793
    8705       1.4187
    8706       1.4379
    8707       1.3132
    8708       1.4353
    8709       1.4596
    8710       1.4482
    8711       1.3190
    8712       1.3199
    8713       1.2860
    8714       1.3134
    8715       1.3149
    8716       1.3586
    8717       1.2959
    8718       1.2718
    8719       1.3671
    8720       1.2874
    8721       1.3280
    8722       1.2748
    8723       1.3732
    8724       1.3018
    8725       1.3071
    8726       1.3330
    8727       1.3360
    8728       1.3707
    8729       1.5541
    8730       1.3307
    8731       1.4233
    8732       1.4679
    8733       1.4870
    8734       1.4635
    8735       1.4228
    8736       1.3959
    8737       1.3742
    8738       1.4060
    8739       1.3654
    8740       1.3263
    8741       1.4318
    8742       1.4429
    8743       1.3545
    8744       1.3023
    8745       1.3674
    8746       1.3060
    8747       1.3251
    8748       1.3098
    8749       1.3351
    8750       1.3373
    8751       1.4392
    8752       1.2735
    8753       1.3163
    8754       1.2465
    8755       1.3489
    8756       1.2965
    8757       1.3095
    8758       1.2212
    8759       1.2792
    8760       1.2764
    8761       1.2904
    8762       1.3947
    8763       1.2999
    8764       1.2906
    8765       1.3182
    8766       1.2687
    8767       1.3691
    8768       1.3527
    8769       1.3694
    8770       1.3177
    8771       1.3556
    8772       1.4019
    8773       1.2612
    8774       1.3058
    8775       1.3142
    8776       1.3470
    8777       1.2635
    8778       1.3150
    8779       1.2817
    8780       1.3232
    8781       1.3623
    8782       1.2991
    8783       1.3303
    8784       1.3300
    8785       1.2628
    8786       1.3589
    8787       1.2955
    8788       1.3782
    8789       1.3587
    8790       1.4556
    8791       1.4083
    8792       1.4090
    8793       1.5191
    8794       1.4265
    8795       1.3634
    8796       1.4282
    8797       1.3460
    8798       1.4063
    8799       1.3838
    8800       1.4331
    8801       1.3018
    8802       1.2908
    8803       1.3089
    8804       1.3119
    8805       1.3579
    8806       1.4369
    8807       1.3698
    8808       1.4518
    8809       1.4256
    8810       1.3566
    8811       1.3822
    8812       1.4986
    8813       1.5177
    8814       1.4603
    8815       1.4781
    8816       1.4223
    8817       1.4201
    8818       1.4403
    8819       1.4595
    8820       1.4234
    8821       1.4556
    8822       1.3731
    8823       1.4303
    8824       1.4087
    8825       1.4256
    8826       1.4421
    8827       1.4348
    8828       1.3618
    8829       1.4438
    8830       1.4157
    8831       1.4465
    8832       1.4042
    8833       1.4259
    8834       1.3188
    8835       1.3617
    8836       1.3423
    8837       1.3540
    8838       1.3370
    8839       1.4406
    8840       1.4034
    8841       1.3766
    8842       1.4302
    8843       1.4547
    8844       1.3806
    8845       1.4227
    8846       1.4575
    8847       1.3618
    8848       1.4024
    8849       1.4461
    8850       1.3059
    8851       1.4142
    8852       1.3971
    8853       1.4650
    8854       1.4179
    8855       1.4378
    8856       1.4133
    8857       1.4332
    8858       1.3512
    8859       1.3982
    8860       1.3889
    8861       1.3952
    8862       1.3277
    8863       1.3846
    8864       1.4322
    8865       1.4622
    8866       1.5067
    8867       1.3915
    8868       1.4223
    8869       1.5656
    8870       1.5303
    8871       1.5479
    8872       1.4665
    8873       1.4675
    8874       1.4812
    8875       1.4694
    8876       1.4450
    8877       1.4194
    8878       1.4167
    8879       1.4440
    8880       1.5649
    8881       1.5762
    8882       1.5055
    8883       1.6251
    8884       1.4584
    8885       1.4207
    8886       1.4839
    8887       1.5452
    8888       1.6489
    8889       1.6319
    8890       1.5321
    8891       1.5853
    8892       1.4433
    8893       1.6257
    8894       1.5426
    8895       1.3805
    8896       1.4530
    8897       1.4649
    8898       1.4025
    8899       1.3470
    8900       1.3909
    8901       1.3251
    8902       1.4417
    8903       1.3665
    8904       1.3780
    8905       1.3431
    8906       1.3312
    8907       1.3995
    8908       1.3987
    8909       1.2662
    8910       1.3747
    8911       1.2826
    8912       1.3420
    8913       1.3680
    8914       1.2903
    8915       1.2751
    8916       1.2550
    8917       1.1966
    8918       1.2586
    8919       1.2525
    8920       1.4111
    8921       1.3045
    8922       1.2609
    8923       1.2733
    8924       1.1940
    8925       1.2332
    8926       1.2504
    8927       1.3413
    8928       1.2888
    8929       1.2870
    8930       1.2053
    8931       1.2655
    8932       1.2722
    8933       1.2945
    8934       1.2275
    8935       1.3340
    8936       1.3658
    8937       1.3999
    8938       1.4560
    8939       1.3691
    8940       1.3277
    8941       1.3858
    8942       1.3882
    8943       1.3274
    8944       1.3230
    8945       1.3218
    8946       1.3881
    8947       1.3885
    8948       1.3192
    8949       1.3617
    8950       1.2868
    8951       1.3076
    8952       1.2245
    8953       1.1933
    8954       1.2129
    8955       1.2593
    8956       1.2600
    8957       1.2928
    8958       1.2404
    8959       1.2024
    8960       1.3442
    8961       1.2987
    8962       1.2631
    8963       1.2386
    8964       1.2266
    8965       1.2690
    8966       1.2626
    8967       1.2783
    8968       1.2592
    8969       1.2677
    8970       1.2414
    8971       1.3111
    8972       1.2875
    8973       1.2490
    8974       1.2931
    8975       1.2316
    8976       1.3319
    8977       1.3855
    8978       1.3869
    8979       1.3429
    8980       1.3654
    8981       1.3724
    8982       1.3927
    8983       1.3892
    8984       1.3452
    8985       1.3384
    8986       1.3676
    8987       1.3610
    8988       1.3808
    8989       1.3921
    8990       1.3585
    8991       1.3728
    8992       1.3494
    8993       1.3750
    8994       1.5257
    8995       1.3879
    8996       1.3701
    8997       1.2622
    8998       1.3361
    8999       1.3918
    9000       1.3669
    9001       1.3405
    9002       1.3452
    9003       1.3356
    9004       1.3482
    9005       1.3651
    9006       1.4908
    9007       1.4008
    9008       1.3789
    9009       1.4821
    9010       1.4209
    9011       1.4762
    9012       1.4552
    9013       1.5295
    9014       1.4121
    9015       1.4647
    9016       1.5110
    9017       1.4417
    9018       1.4210
    9019       1.3661
    9020       1.4069
    9021       1.3679
    9022       1.4141
    9023       1.4073
    9024       1.3754
    9025       1.3093
    9026       1.3876
    9027       1.4259
    9028       1.4095
    9029       1.3086
    9030       1.3290
    9031       1.3351
    9032       1.3638
    9033       1.3852
    9034       1.3647
    9035       1.4514
    9036       1.3682
    9037       1.3136
    9038       1.3525
    9039       1.3713
    9040       1.2871
    9041       1.3353
    9042       1.3664
    9043       1.3864
    9044       1.3624
    9045       1.3945
    9046       1.4683
    9047       1.4747
    9048       1.3773
    9049       1.3731
    9050       1.3404
    9051       1.3037
    9052       1.3345
    9053       1.3285
    9054       1.3218
    9055       1.3153
    9056       1.3571
    9057       1.4271
    9058       1.3256
    9059       1.3001
    9060       1.4252
    9061       1.3028
    9062       1.4083
    9063       1.3101
    9064       1.3122
    9065       1.3120
    9066       1.2725
    9067       1.2777
    9068       1.2903
    9069       1.2914
    9070       1.3083
    9071       1.3532
    9072       1.2976
    9073       1.3077
    9074       1.3240
    9075       1.4407
    9076       1.3289
    9077       1.2625
    9078       1.2396
    9079       1.3344
    9080       1.3040
    9081       1.4275
    9082       1.3417
    9083       1.3315
    9084       1.3654
    9085       1.3149
    9086       1.3493
    9087       1.3782
    9088       1.4065
    9089       1.4280
    9090       1.4079
    9091       1.4225
    9092       1.4887
    9093       1.4296
    9094       1.3611
    9095       1.3711
    9096       1.3488
    9097       1.3408
    9098       1.2747
    9099       1.3420
    9100       1.3526
    9101       1.4074
    9102       1.3812
    9103       1.2989
    9104       1.3275
    9105       1.3503
    9106       1.3112
    9107       1.3866
    9108       1.4115
    9109       1.4214
    9110       1.4161
    9111       1.3771
    9112       1.2877
    9113       1.2704
    9114       1.2658
    9115       1.2659
    9116       1.2654
    9117       1.2641
    9118       1.3309
    9119       1.2288
    9120       1.3518
    9121       1.3160
    9122       1.3311
    9123       1.2519
    9124       1.3130
    9125       1.2430
    9126       1.2345
    9127       1.2735
    9128       1.2875
    9129       1.2556
    9130       1.3008
    9131       1.2417
    9132       1.2229
    9133       1.3117
    9134       1.3378
    9135       1.2821
    9136       1.2452
    9137       1.2870
    9138       1.4428
    9139       1.3585
    9140       1.3273
    9141       1.3334
    9142       1.3264
    9143       1.3218
    9144       1.3766
    9145       1.3267
    9146       1.3741
    9147       1.3804
    9148       1.3492
    9149       1.3961
    9150       1.4234
    9151       1.4016
    9152       1.4442
    9153       1.2782
    9154       1.4306
    9155       1.4379
    9156       1.2682
    9157       1.2527
    9158       1.4004
    9159       1.3295
    9160       1.2444
    9161       1.2977
    9162       1.3258
    9163       1.3190
    9164       1.4101
    9165       1.3648
    9166       1.3126
    9167       1.2797
    9168       1.2459
    9169       1.3172
    9170       1.3589
    9171       1.4564
    9172       1.3563
    9173       1.4478
    9174       1.3457
    9175       1.2934
    9176       1.3064
    9177       1.4371
    9178       1.3993
    9179       1.3465
    9180       1.3448
    9181       1.3761
    9182       1.3385
    9183       1.3132
    9184       1.3684
    9185       1.4653
    9186       1.4196
    9187       1.3589
    9188       1.3435
    9189       1.3126
    9190       1.2894
    9191       1.3111
    9192       1.2992
    9193       1.2612
    9194       1.3764
    9195       1.3128
    9196       1.4624
    9197       1.3989
    9198       1.3052
    9199       1.3510
    9200       1.3410
    9201       1.3194
    9202       1.3569
    9203       1.2928
    9204       1.3665
    9205       1.3561
    9206       1.4663
    9207       1.3175
    9208       1.3378
    9209       1.2994
    9210       1.3459
    9211       1.3097
    9212       1.3602
    9213       1.2419
    9214       1.3251
    9215       1.3524
    9216       1.3255
    9217       1.3046
    9218       1.3790
    9219       1.3411
    9220       1.3435
    9221       1.3555
    9222       1.3267
    9223       1.3088
    9224       1.2737
    9225       1.2378
    9226       1.3778
    9227       1.5434
    9228       1.4165
    9229       1.4850
    9230       1.4284
    9231       1.4061
    9232       1.5151
    9233       1.4542
    9234       1.4218
    9235       1.3656
    9236       1.4653
    9237       1.4007
    9238       1.3840
    9239       1.4657
    9240       1.3926
    9241       1.3290
    9242       1.3821
    9243       1.4217
    9244       1.3451
    9245       1.2523
    9246       1.4528
    9247       1.4157
    9248       1.5300
    9249       1.5385
    9250       1.5063
    9251       1.5234
    9252       1.4660
    9253       1.4136
    9254       1.4919
    9255       1.4743
    9256       1.4550
    9257       1.4568
    9258       1.4808
    9259       1.4194
    9260       1.4890
    9261       1.4584
    9262       1.3960
    9263       1.3808
    9264       1.3861
    9265       1.4116
    9266       1.5406
    9267       1.4985
    9268       1.5036
    9269       1.3950
    9270       1.3327
    9271       1.4066
    9272       1.3400
    9273       1.4531
    9274       1.4099
    9275       1.3987
    9276       1.4452
    9277       1.3685
    9278       1.3775
    9279       1.4351
    9280       1.3962
    9281       1.4216
    9282       1.4527
    9283       1.4407
    9284       1.3775
    9285       1.4492
    9286       1.4412
    9287       1.4717
    9288       1.5787
    9289       1.4866
    9290       1.4135
    9291       1.5107
    9292       1.3581
    9293       1.4487
    9294       1.4120
    9295       1.3742
    9296       1.3655
    9297       1.3721
    9298       1.4580
    9299       1.4230
    9300       1.5063
    9301       1.3284
    9302       1.4374
    9303       1.5401
    9304       1.4901
    9305       1.5033
    9306       1.5648
    9307       1.4255
    9308       1.4495
    9309       1.4890
    9310       1.4465
    9311       1.3998
    9312       1.3563
    9313       1.2853
    9314       1.4433
    9315       1.4131
    9316       1.4204
    9317       1.3964
    9318       1.4155
    9319       1.4057
    9320       1.3876
    9321       1.4394
    9322       1.3281
    9323       1.3752
    9324       1.5081
    9325       1.4510
    9326       1.4524
    9327       1.4689
    9328       1.3703
    9329       1.3445
    9330       1.4484
    9331       1.3737
    9332       1.4592
    9333       1.4467
    9334       1.4559
    9335       1.4121
    9336       1.3785
    9337       1.3332
    9338       1.4319
    9339       1.4209
    9340       1.3672
    9341       1.4462
    9342       1.4949
    9343       1.4808
    9344       1.5669
    9345       1.5510
    9346       1.4606
    9347       1.5259
    9348       1.5171
    9349       1.5723
    9350       1.5155
    9351       1.4906
    9352       1.4377
    9353       1.4417
    9354       1.4557
    9355       1.4474
    9356       1.3735
    9357       1.3855
    9358       1.4209
    9359       1.3797
    9360       1.3023
    9361       1.3975
    9362       1.3829
    9363       1.3404
    9364       1.4409
    9365       1.5206
    9366       1.4628
    9367       1.4165
    9368       1.4504
    9369       1.3555
    9370       1.2911
    9371       1.3044
    9372       1.2570
    9373       1.2925
    9374       1.3187
    9375       1.3235
    9376       1.3810
    9377       1.5061
    9378       1.5455
    9379       1.3940
    9380       1.4325
    9381       1.3380
    9382       1.4268
    9383       1.3186
    9384       1.2659
    9385       1.3215
    9386       1.3061
    9387       1.3437
    9388       1.3091
    9389       1.3468
    9390       1.3366
    9391       1.3336
    9392       1.2609
    9393       1.3393
    9394       1.3269
    9395       1.3036
    9396       1.3895
    9397       1.3799
    9398       1.3716
    9399       1.2599
    9400       1.2633
    9401       1.3045
    9402       1.2748
    9403       1.2773
    9404       1.3665
    9405       1.3189
    9406       1.3774
    9407       1.4501
    9408       1.4050
    9409       1.4986
    9410       1.4349
    9411       1.3548
    9412       1.3390
    9413       1.3493
    9414       1.3376
    9415       1.2995
    9416       1.4076
    9417       1.3762
    9418       1.3645
    9419       1.3434
    9420       1.3841
    9421       1.3495
    9422       1.3931
    9423       1.3531
    9424       1.3798
    9425       1.4375
    9426       1.4049
    9427       1.3339
    9428       1.2776
    9429       1.3123
    9430       1.3244
    9431       1.3544
    9432       1.4051
    9433       1.3319
    9434       1.3290
    9435       1.2874
    9436       1.3625
    9437       1.5152
    9438       1.3575
    9439       1.2934
    9440       1.4706
    9441       1.5423
    9442       1.3563
    9443       1.3257
    9444       1.3086
    9445       1.3215
    9446       1.3905
    9447       1.3149
    9448       1.3369
    9449       1.2938
    9450       1.2690
    9451       1.3353
    9452       1.2755
    9453       1.3550
    9454       1.3352
    9455       1.3176
    9456       1.3775
    9457       1.4228
    9458       1.3793
    9459       1.4004
    9460       1.4183
    9461       1.5039
    9462       1.4400
    9463       1.4278
    9464       1.4536
    9465       1.3899
    9466       1.3833
    9467       1.3919
    9468       1.4359
    9469       1.4192
    9470       1.4505
    9471       1.4234
    9472       1.3251
    9473       1.4382
    9474       1.4820
    9475       1.5021
    9476       1.5024
    9477       1.5018
    9478       1.4739
    9479       1.4665
    9480       1.4075
    9481       1.4752
    9482       1.3974
    9483       1.3773
    9484       1.4389
    9485       1.3993
    9486       1.4859
    9487       1.3751
    9488       1.4471
    9489       1.5507
    9490       1.5536
    9491       1.4559
    9492       1.5704
    9493       1.4891
    9494       1.4446
    9495       1.4365
    9496       1.4648
    9497       1.4088
    9498       1.4115
    9499       1.3464
    9500       1.3515
    9501       1.3471
    9502       1.3867
    9503       1.4557
    9504       1.5434
    9505       1.4910
    9506       1.4846
    9507       1.4767
    9508       1.5290
    9509       1.4604
    9510       1.4623
    9511       1.4477
    9512       1.4974
    9513       1.4391
    9514       1.5446
    9515       1.4234
    9516       1.3308
    9517       1.3015
    9518       1.3942
    9519       1.4187
    9520       1.4834
    9521       1.5124
    9522       1.4622
    9523       1.3479
    9524       1.4098
    9525       1.4460
    9526       1.3739
    9527       1.5228
    9528       1.3674
    9529       1.4220
    9530       1.4640
    9531       1.4082
    9532       1.4142
    9533       1.4107
    9534       1.2822
    9535       1.3667
    9536       1.3891
    9537       1.5201
    9538       1.4969
    9539       1.4172
    9540       1.3944
    9541       1.4251
    9542       1.3946
    9543       1.3471
    9544       1.3425
    9545       1.4255
    9546       1.4060
    9547       1.4382
    9548       1.4584
    9549       1.3987
    9550       1.3842
    9551       1.3741
    9552       1.4253
    9553       1.4207
    9554       1.4727
    9555       1.4378
    9556       1.5770
    9557       1.4760
    9558       1.5175
    9559       1.4552
    9560       1.5422
    9561       1.4465
    9562       1.4932
    9563       1.4947
    9564       1.5288
    9565       1.4965
    9566       1.4999
    9567       1.5604
    9568       1.4564
    9569       1.4673
    9570       1.4772
    9571       1.4276
    9572       1.4425
    9573       1.4276
    9574       1.4898
    9575       1.4024
    9576       1.3884
    9577       1.5356
    9578       1.5451
    9579       1.4856
    9580       1.3784
    9581       1.3223
    9582       1.3794
    9583       1.4005
    9584       1.3849
    9585       1.4202
    9586       1.3537
    9587       1.3305
    9588       1.4350
    9589       1.3765
    9590       1.3134
    9591       1.3580
    9592       1.3343
    9593       1.4044
    9594       1.4424
    9595       1.3352
    9596       1.3458
    9597       1.3120
    9598       1.3944
    9599       1.3485
    9600       1.3869
    9601       1.3079
    9602       1.3561
    9603       1.2310
    9604       1.2948
    9605       1.3442
    9606       1.4313
    9607       1.4409
    9608       1.3835
    9609       1.3098
    9610       1.4007
    9611       1.4268
    9612       1.4060
    9613       1.4496
    9614       1.4113
    9615       1.3601
    9616       1.3811
    9617       1.3872
    9618       1.3962
    9619       1.3555
    9620       1.3907
    9621       1.4091
    9622       1.3867
    9623       1.3887
    9624       1.2852
    9625       1.3241
    9626       1.2753
    9627       1.3138
    9628       1.4188
    9629       1.4130
    9630       1.3014
    9631       1.2327
    9632       1.2309
    9633       1.2713
    9634       1.3344
    9635       1.3327
    9636       1.2472
    9637       1.2489
    9638       1.3657
    9639       1.4028
    9640       1.3500
    9641       1.3139
    9642       1.3105
    9643       1.3284
    9644       1.3547
    9645       1.3792
    9646       1.5490
    9647       1.5125
    9648       1.3739
    9649       1.4563
    9650       1.3846
    9651       1.3207
    9652       1.4027
    9653       1.4156
    9654       1.4167
    9655       1.3955
    9656       1.5396
    9657       1.4933
    9658       1.5527
    9659       1.5828
    9660       1.4694
    9661       1.4414
    9662       1.4133
    9663       1.4360
    9664       1.5301
    9665       1.4729
    9666       1.3759
    9667       1.4116
    9668       1.4495
    9669       1.3822
    9670       1.4923
    9671       1.5335
    9672       1.4921
    9673       1.6029
    9674       1.4544
    9675       1.4533
    9676       1.5697
    9677       1.4975
    9678       1.4538
    9679       1.3905
    9680       1.3686
    9681       1.4759
    9682       1.3716
    9683       1.3005
    9684       1.2915
    9685       1.2388
    9686       1.3154
    9687       1.3937
    9688       1.3385
    9689       1.2900
    9690       1.4019
    9691       1.4500
    9692       1.3232
    9693       1.4762
    9694       1.3201
    9695       1.3463
    9696       1.4365
    9697       1.5015
    9698       1.4561
    9699       1.3887
    9700       1.4595
    9701       1.5141
    9702       1.5515
    9703       1.5693
    9704       1.4680
    9705       1.6083
    9706       1.5025
    9707       1.3425
    9708       1.4392
    9709       1.5124
    9710       1.4451
    9711       1.4451
    9712       1.4355
    9713       1.4039
    9714       1.4831
    9715       1.2966
    9716       1.2854
    9717       1.3501
    9718       1.4285
    9719       1.3562
    9720       1.4153
    9721       1.4064
    9722       1.4796
    9723       1.4673
    9724       1.5311
    9725       1.4294
    9726       1.4540
    9727       1.4007
    9728       1.4405
    9729       1.5839
    9730       1.5500
    9731       1.4886
    9732       1.5562
    9733       1.6184
    9734       1.5453
    9735       1.4963
    9736       1.4849
    9737       1.5727
    9738       1.4522
    9739       1.3733
    9740       1.4826
    9741       1.4020
    9742       1.4207
    9743       1.4061
    9744       1.4300
    9745       1.4059
    9746       1.5753
    9747       1.4570
    9748       1.4529
    9749       1.4904
    9750       1.5096
    9751       1.4221
    9752       1.5886
    9753       1.6469
    9754       1.6685
    9755       1.6085
    9756       1.6029
    9757       1.6125
    9758       1.5588
    9759       1.5906
    9760       1.4988
    9761       1.4167
    9762       1.4284
    9763       1.4422
    9764       1.5348
    9765       1.5403
    9766       1.6689
    9767       1.5256
    9768       1.5094
    9769       1.4811
    9770       1.5871
    9771       1.5815
    9772       1.6317
    9773       1.5550
    9774       1.5703
    9775       1.5285
    9776       1.4819
    9777       1.5283
    9778       1.4924
    9779       1.3805
    9780       1.4894
    9781       1.4372
    9782       1.4886
    9783       1.5071
    9784       1.4876
    9785       1.5191
    9786       1.5063
    9787       1.4660
    9788       1.5097
    9789       1.5074
    9790       1.4661
    9791       1.5848
    9792       1.6534
    9793       1.6609
    9794       1.4637
    9795       1.5189
    9796       1.5569
    9797       1.4928
    9798       1.5152
    9799       1.5130
    9800       1.5898
    9801       1.5400
    9802       1.6003
    9803       1.6511
    9804       1.5481
    9805       1.5918
    9806       1.6587
    9807       1.6830
    9808       1.6652
    9809       1.6647
    9810       1.5745
    9811       1.5653
    9812       1.6816
    9813       1.5843
    9814       1.7131
    9815       1.6265
    9816       1.6010
    9817       1.5552
    9818       1.5350
    9819       1.5524
    9820       1.5371
    9821       1.5719
    9822       1.6580
    9823       1.5741
    9824       1.3818
    9825       1.4162
    9826       1.4903
    9827       1.4216
    9828       1.4992
    9829       1.4766
    9830       1.4567
    9831       1.4887
    9832       1.5213
    9833       1.5152
    9834       1.5120
    9835       1.4492
    9836       1.4700
    9837       1.4183
    9838       1.4851
    9839       1.5712
    9840       1.6020
    9841       1.6147
    9842       1.5587
    9843       1.6272
    9844       1.6288
    9845       1.5721
    9846       1.6184
    9847       1.5628
    9848       1.6324
    9849       1.6581
    9850       1.5522
    9851       1.4919
    9852       1.5064
    9853       1.4985
    9854       1.4938
    9855       1.4696
    9856       1.5089
    9857       1.4215
    9858       1.4920
    9859       1.5769
    9860       1.5248
    9861       1.4481
    9862       1.4126
    9863       1.3908
    9864       1.3242
    9865       1.4109
    9866       1.3623
    9867       1.3864
    9868       1.4223
    9869       1.4342
    9870       1.3955
    9871       1.4092
    9872       1.4414
    9873       1.4475
    9874       1.4366
    9875       1.4560
    9876       1.3461
    9877       1.3795
    9878       1.5248
    9879       1.4727
    9880       1.5034
    9881       1.4956
    9882       1.4831
    9883       1.4497
    9884       1.4884
    9885       1.4698
    9886       1.5666
    9887       1.4853
    9888       1.5019
    9889       1.4997
    9890       1.4057
    9891       1.4458
    9892       1.3945
    9893       1.4386
    9894       1.5121
    9895       1.5036
    9896       1.4710
    9897       1.4197
    9898       1.5510
    9899       1.5118
    9900       1.4413
    9901       1.5041
    9902       1.5407
    9903       1.4867
    9904       1.4278
    9905       1.4468
    9906       1.4574
    9907       1.4357
    9908       1.4762
    9909       1.4430
    9910       1.5404
    9911       1.5151
    9912       1.5316
    9913       1.4460
    9914       1.4885
    9915       1.5418
    9916       1.6150
    9917       1.6480
    9918       1.6105
    9919       1.7539
    9920       1.6768
    9921       1.5906
    9922       1.4945
    9923       1.5695
    9924       1.6090
    9925       1.6955
    9926       1.6353
    9927       1.6052
    9928       1.6556
    9929       1.7261
    9930       1.5567
    9931       1.5642
    9932       1.5892
    9933       1.6454
    9934       1.6260
    9935       1.5526
    9936       1.6197
    9937       1.4786
    9938       1.4665
    9939       1.4161
    9940       1.4647
    9941       1.4299
    9942       1.4362
    9943       1.5230
    9944       1.4278
    9945       1.4977
    9946       1.4902
    9947       1.4921
    9948       1.5526
    9949       1.5037
    9950       1.5993
    9951       1.6894
    9952       1.6279
    9953       1.7035
    9954       1.5946
    9955       1.5311
    9956       1.5631
    9957       1.6047
    9958       1.5965
    9959       1.6134
    9960       1.5331
    9961       1.5690
    9962       1.5734
    9963       1.6127
    9964       1.5713
    9965       1.5587
    9966       1.5862
    9967       1.5069
    9968       1.4880
    9969       1.4971
    9970       1.6327
    9971       1.5195
    9972       1.5174
    9973       1.5462
    9974       1.5967
    9975       1.6390
    9976       1.5499
    9977       1.5488
    9978       1.5727
    9979       1.5608
    9980       1.5926
    9981       1.6156
    9982       1.5725
    9983       1.6842
    9984       1.5570
    9985       1.5215
    9986       1.6091
    9987       1.6446
    9988       1.6508
    9989       1.5904
    9990       1.5719
    9991       1.6432
    9992       1.5082
    9993       1.5957
    9994       1.5163
    9995       1.6119
    9996       1.6127
    9997       1.6845
    9998       1.6004
    9999       1.6893
   10000       1.5696
