# Supplementary material for: Discovery of novel RARα agonists using pharmacophore-based virtual screening, molecular docking, and molecular dynamics simulation studies
Source: PLoS One. 2023 Aug 24;18(8):e0289046. doi: 10.1371/journal.pone.0289046 (PMC10449137; doi:10.1371/journal.pone.0289046)
Supplement: S1 File — (ZIP) [file pone.0289046.s003.zip › Supplementary/Compound 1/MD/RMSF/RMSF.xvg]

#Res        AtomicFlx
   1.000       4.1404
   2.000       1.9370
   3.000       1.1104
   4.000       1.1680
   5.000       1.0049
   6.000       0.7061
   7.000       0.7312
   8.000       0.7270
   9.000       0.6743
  10.000       0.5657
  11.000       0.5586
  12.000       0.6462
  13.000       0.5968
  14.000       0.4953
  15.000       0.5966
  16.000       0.6021
  17.000       0.4674
  18.000       0.5034
  19.000       0.5845
  20.000       0.6339
  21.000       0.6598
  22.000       1.0331
  23.000       1.0955
  24.000       0.8356
  25.000       1.0079
  26.000       0.8768
  27.000       0.7352
  28.000       0.7653
  29.000       0.8547
  30.000       0.9791
  31.000       0.8672
  32.000       0.8114
  33.000       0.9506
  34.000       1.1466
  35.000       1.0470
  36.000       0.8943
  37.000       0.8214
  38.000       0.8533
  39.000       0.6434
  40.000       0.5564
  41.000       0.6665
  42.000       0.6935
  43.000       0.5192
  44.000       0.5315
  45.000       0.6339
  46.000       0.5572
  47.000       0.5395
  48.000       0.6508
  49.000       0.5661
  50.000       0.4594
  51.000       0.4676
  52.000       0.5012
  53.000       0.4992
  54.000       0.4572
  55.000       0.4470
  56.000       0.4613
  57.000       0.4503
  58.000       0.4363
  59.000       0.4647
  60.000       0.4758
  61.000       0.4421
  62.000       0.4708
  63.000       0.5583
  64.000       0.6577
  65.000       0.6602
  66.000       0.7904
  67.000       1.0622
  68.000       0.7634
  69.000       1.2504
  70.000       1.3566
  71.000       0.8839
  72.000       1.0827
  73.000       0.9968
  74.000       0.8322
  75.000       0.6387
  76.000       0.5340
  77.000       0.5861
  78.000       0.6220
  79.000       0.4750
  80.000       0.4857
  81.000       0.6087
  82.000       0.7171
  83.000       0.5274
  84.000       0.4978
  85.000       0.5753
  86.000       0.4284
  87.000       0.3847
  88.000       0.4111
  89.000       0.4591
  90.000       0.4457
  91.000       0.4372
  92.000       0.4697
  93.000       0.5109
  94.000       0.5030
  95.000       0.4769
  96.000       0.5367
  97.000       0.7192
  98.000       0.8707
  99.000       0.9441
 100.000       0.7673
 101.000       0.6667
 102.000       0.5348
 103.000       0.4956
 104.000       0.4898
 105.000       0.5035
 106.000       0.5431
 107.000       0.6624
 108.000       0.5741
 109.000       0.5735
 110.000       0.5489
 111.000       0.5584
 112.000       0.6089
 113.000       0.6224
 114.000       0.5835
 115.000       0.4724
 116.000       0.4784
 117.000       0.5316
 118.000       0.4867
 119.000       0.5294
 120.000       0.7788
 121.000       0.7424
 122.000       0.7680
 123.000       1.1702
 124.000       0.8242
 125.000       0.6379
 126.000       0.7576
 127.000       0.7959
 128.000       0.6169
 129.000       0.5852
 130.000       0.6923
 131.000       0.5848
 132.000       0.5398
 133.000       0.6585
 134.000       0.6955
 135.000       0.6605
 136.000       0.9057
 137.000       0.9980
 138.000       0.7764
 139.000       0.7879
 140.000       0.6492
 141.000       0.5924
 142.000       0.5995
 143.000       0.5217
 144.000       0.4505
 145.000       0.4810
 146.000       0.4798
 147.000       0.4639
 148.000       0.4692
 149.000       0.4329
 150.000       0.4193
 151.000       0.4344
 152.000       0.4710
 153.000       0.4460
 154.000       0.4754
 155.000       0.6461
 156.000       0.7662
 157.000       0.8789
 158.000       0.8514
 159.000       1.1780
 160.000       1.3392
 161.000       1.0317
 162.000       1.2268
 163.000       1.1077
 164.000       1.0024
 165.000       1.0442
 166.000       0.9204
 167.000       0.7817
 168.000       1.0897
 169.000       1.2031
 170.000       0.8586
 171.000       0.6649
 172.000       0.8786
 173.000       0.7611
 174.000       0.5754
 175.000       0.6893
 176.000       0.7591
 177.000       0.6796
 178.000       0.7148
 179.000       0.9375
 180.000       0.9892
 181.000       0.7525
 182.000       1.0696
 183.000       1.3836
 184.000       1.2502
 185.000       1.1849
 186.000       1.0241
 187.000       1.3884
 188.000       1.4672
 189.000       1.2479
 190.000       1.5690
 191.000       1.3446
 192.000       1.1522
 193.000       0.9043
 194.000       0.8443
 195.000       0.8105
 196.000       0.8348
 197.000       0.8320
 198.000       0.7363
 199.000       0.7191
 200.000       0.6773
 201.000       0.7517
 202.000       0.7111
 203.000       0.5352
 204.000       0.6263
 205.000       0.7444
 206.000       0.6142
 207.000       0.5870
 208.000       0.7630
 209.000       0.6478
 210.000       0.7507
 211.000       1.0175
 212.000       0.8573
 213.000       0.8452
 214.000       0.9759
 215.000       0.9337
 216.000       0.9012
 217.000       0.8868
 218.000       0.8620
 219.000       1.1597
 220.000       1.1107
 221.000       0.8219
 222.000       1.1334
 223.000       1.2636
 224.000       1.0483
 225.000       0.8323
 226.000       0.6978
 227.000       0.7425
 228.000       0.5948
 229.000       0.6145
 230.000       0.8130
 231.000       0.7597
 232.000       1.1833
 233.000       1.6207
 234.000       1.5299
 235.000       1.1661
 236.000       0.9849
 237.000       0.8418
 238.000       0.6450
 239.000       0.7644
 240.000       0.8669
 241.000       0.7055
 242.000       0.7042
 243.000       1.0265
 244.000       2.4281
