# Supplementary material for: Discovery of novel RARα agonists using pharmacophore-based virtual screening, molecular docking, and molecular dynamics simulation studies
Source: PLoS One. 2023 Aug 24;18(8):e0289046. doi: 10.1371/journal.pone.0289046 (PMC10449137; doi:10.1371/journal.pone.0289046)
Supplement: S1 File — (ZIP) [file pone.0289046.s003.zip › Supplementary/Compound 1/MD/RMSF_PC1/RMSF_PC1.dat]

#Atom_no.       FLUCT_00002[rms]
        1             1.1816
        2             0.9376
        3             0.6712
        4             0.6249
        5             0.4797
        6             0.4395
        7             0.4359
        8             0.4187
        9             0.2714
       10             0.3414
       11             0.4722
       12             0.4141
       13             0.2685
       14             0.2849
       15             0.3444
       16             0.3055
       17             0.1376
       18             0.1350
       19             0.1439
       20             0.1644
       21             0.1168
       22             0.2832
       23             0.2523
       24             0.2749
       25             0.2863
       26             0.2703
       27             0.2720
       28             0.3508
       29             0.4415
       30             0.5534
       31             0.4615
       32             0.3040
       33             0.3986
       34             0.3206
       35             0.4329
       36             0.5287
       37             0.7097
       38             1.0328
       39             0.4369
       40             0.1572
       41             0.1213
       42             0.2674
       43             0.2554
       44             0.2079
       45             0.2549
       46             0.3992
       47             0.3827
       48             0.3775
       49             0.2943
       50             0.2811
       51             0.1784
       52             0.1430
       53             0.2109
       54             0.0659
       55             0.0625
       56             0.0990
       57             0.1029
       58             0.0571
       59             0.0607
       60             0.0877
       61             0.0582
       62             0.0514
       63             0.1185
       64             0.1482
       65             0.0586
       66             0.1302
       67             0.2144
       68             0.2088
       69             0.4396
       70             0.4118
       71             0.2544
       72             0.1873
       73             0.1496
       74             0.1132
       75             0.1173
       76             0.1244
       77             0.2074
       78             0.2366
       79             0.2291
       80             0.2444
       81             0.4171
       82             0.4541
       83             0.2633
       84             0.1619
       85             0.1430
       86             0.2415
       87             0.1976
       88             0.1503
       89             0.0999
       90             0.1027
       91             0.1112
       92             0.0513
       93             0.1002
       94             0.1749
       95             0.1522
       96             0.2194
       97             0.2792
       98             0.3363
       99             0.4133
      100             0.3385
      101             0.2610
      102             0.2074
      103             0.1557
      104             0.1418
      105             0.1306
      106             0.1389
      107             0.1071
      108             0.1415
      109             0.1542
      110             0.1794
      111             0.1826
      112             0.2138
      113             0.1649
      114             0.2009
      115             0.2249
      116             0.1104
      117             0.1006
      118             0.1829
      119             0.1854
      120             0.3128
      121             0.2954
      122             0.2079
      123             0.1648
      124             0.2555
      125             0.1489
      126             0.2107
      127             0.2990
      128             0.2391
      129             0.2309
      130             0.3569
      131             0.3682
      132             0.2882
      133             0.4459
      134             0.5321
      135             0.4379
      136             0.4508
      137             0.3861
      138             0.2297
      139             0.1682
      140             0.1651
      141             0.2457
      142             0.2975
      143             0.3928
      144             0.3937
      145             0.2485
      146             0.2413
      147             0.3449
      148             0.3463
      149             0.2216
      150             0.2070
      151             0.2841
      152             0.2998
      153             0.2066
      154             0.1233
      155             0.4182
      156             0.3127
      157             0.8326
      158             1.0488
      159             1.3892
      160             1.4523
      161             1.0988
      162             1.0615
      163             0.8637
      164             0.5702
      165             0.4442
      166             0.5369
      167             0.2742
      168             0.3032
      169             0.3023
      170             0.2129
      171             0.3304
      172             0.4287
      173             0.4470
      174             0.4207
      175             0.3798
      176             0.3288
      177             0.2861
      178             0.2455
      179             0.2114
      180             0.1952
      181             0.1531
      182             0.1502
      183             0.1687
      184             0.3651
      185             0.4477
      186             0.2165
      187             0.3074
      188             0.3452
      189             0.2365
      190             0.3430
      191             0.4051
      192             0.3679
      193             0.3320
      194             0.4313
      195             0.3429
      196             0.3719
      197             0.4997
      198             0.3561
      199             0.3838
      200             0.4633
      201             0.4506
      202             0.6099
      203             0.5460
      204             0.6150
      205             0.7029
      206             0.4413
      207             0.5256
      208             0.5868
      209             0.5070
      210             0.4435
      211             0.4927
      212             0.5142
      213             0.4827
      214             0.3634
      215             0.4029
      216             0.5478
      217             0.4825
      218             0.4840
      219             0.6709
      220             0.6318
      221             0.4645
      222             0.6621
      223             0.9592
      224             0.8734
      225             0.3924
      226             0.3456
      227             0.4937
      228             0.5010
      229             0.4745
      230             0.8003
      231             0.3615
      232             0.4617
      233             0.9247
      234             0.8518
      235             0.5312
      236             0.5022
      237             0.4156
      238             0.2884
      239             0.4554
      240             0.4413
      241             0.3020
      242             0.3123
      243             0.4347
      244             1.0925
