# Supplementary material for: Discovery of novel RARα agonists using pharmacophore-based virtual screening, molecular docking, and molecular dynamics simulation studies
Source: PLoS One. 2023 Aug 24;18(8):e0289046. doi: 10.1371/journal.pone.0289046 (PMC10449137; doi:10.1371/journal.pone.0289046)
Supplement: S1 File — (ZIP) [file pone.0289046.s003.zip › Supplementary/Compound 1/MMPBSA/0-10ns MMPBSA.dat]

| Run on Thu Dec 22 16:31:02 2022
|
|Input file:
|--------------------------------------------------------------
|Input file for running PB and GB in serial
|&general
|   startframe=1, endframe=50, keep_files=2,
|/
|&pb
|  istrng=0.100, 
|/
|
|--------------------------------------------------------------
|MMPBSA.py Version=14.0
|Solvated complex topology file:  prmtop
|Complex topology file:           complex.prmtop
|Receptor topology file:          PROT.prmtop
|Ligand topology file:            LIG.prmtop
|Initial mdcrd(s):                extracted.mdcrd
|
|Receptor mask:                  ":1-244"
|Ligand mask:                    ":245"
|Ligand residue name is "UNK"
|
|Calculations performed using 50 complex frames.
|Poisson Boltzmann calculations performed using internal PBSA solver in mmpbsa_py_energy
|
|All units are reported in kcal/mole.
-------------------------------------------------------------------------------
-------------------------------------------------------------------------------

POISSON BOLTZMANN:

Complex:
Energy Component            Average              Std. Dev.   Std. Err. of Mean
-------------------------------------------------------------------------------
VDWAALS                  -2039.2701               19.7384              2.7914
EEL                     -17285.6662               79.3093             11.2160
EPB                      -3032.0804               66.5224              9.4077
ENPOLAR                   1936.6270                8.4772              1.1989
EDISPER                  -1060.2920                9.3654              1.3245

G gas                   -19324.9363               77.1980             10.9174
G solv                   -2155.7455               67.3086              9.5189

TOTAL                   -21480.6818               57.6006              8.1459


Receptor:
Energy Component            Average              Std. Dev.   Std. Err. of Mean
-------------------------------------------------------------------------------
VDWAALS                  -1988.0947               19.1678              2.7107
EEL                     -17244.9071               79.9242             11.3030
EPB                      -2992.0668               67.5072              9.5470
ENPOLAR                   1932.3376                8.3775              1.1848
EDISPER                  -1082.5962                9.2116              1.3027

G gas                   -19233.0018               77.7727             10.9987
G solv                   -2142.3254               68.4233              9.6765

TOTAL                   -21375.3272               55.5284              7.8529


Ligand:
Energy Component            Average              Std. Dev.   Std. Err. of Mean
-------------------------------------------------------------------------------
VDWAALS                     -2.6528                1.0813              0.1529
EEL                          0.7611                1.5714              0.2222
EPB                        -78.9030                1.1590              0.1639
ENPOLAR                     39.2147                0.2334              0.0330
EDISPER                    -37.0798                0.2216              0.0313

G gas                       -1.8917                2.0844              0.2948
G solv                     -76.7681                1.2743              0.1802

TOTAL                      -78.6598                1.5186              0.2148


Differences (Complex - Receptor - Ligand):
Energy Component            Average              Std. Dev.   Std. Err. of Mean
-------------------------------------------------------------------------------
VDWAALS                    -48.5227                2.7975              0.3956
EEL                        -51.5201                7.6331              1.0795
EPB                         38.8894                5.1779              0.7323
ENPOLAR                    -34.9254                0.6543              0.0925
EDISPER                     59.3840                0.9097              0.1286

DELTA G gas                -90.0428                7.7832              1.1007
DELTA G solv                63.3480                5.4580              0.7719

DELTA TOTAL                -36.6948                5.9568              0.8424


-------------------------------------------------------------------------------
-------------------------------------------------------------------------------
