# Supplementary material for: Discovery of novel RARα agonists using pharmacophore-based virtual screening, molecular docking, and molecular dynamics simulation studies
Source: PLoS One. 2023 Aug 24;18(8):e0289046. doi: 10.1371/journal.pone.0289046 (PMC10449137; doi:10.1371/journal.pone.0289046)
Supplement: S1 File — (ZIP) [file pone.0289046.s003.zip › Supplementary/Compound 1/MMPBSA/10-20ns MMPBSA.dat]

| Run on Thu Dec 22 16:31:03 2022
|
|Input file:
|--------------------------------------------------------------
|Input file for running PB and GB in serial
|&general
|   startframe=51, endframe=100, keep_files=2,
|/
|&pb
|  istrng=0.100, 
|/
|
|--------------------------------------------------------------
|MMPBSA.py Version=14.0
|Solvated complex topology file:  prmtop
|Complex topology file:           complex.prmtop
|Receptor topology file:          PROT.prmtop
|Ligand topology file:            LIG.prmtop
|Initial mdcrd(s):                extracted.mdcrd
|
|Receptor mask:                  ":1-244"
|Ligand mask:                    ":245"
|Ligand residue name is "UNK"
|
|Calculations performed using 50 complex frames.
|Poisson Boltzmann calculations performed using internal PBSA solver in mmpbsa_py_energy
|
|All units are reported in kcal/mole.
-------------------------------------------------------------------------------
-------------------------------------------------------------------------------

POISSON BOLTZMANN:

Complex:
Energy Component            Average              Std. Dev.   Std. Err. of Mean
-------------------------------------------------------------------------------
VDWAALS                  -2030.8214               22.1028              3.1258
EEL                     -17459.0298               56.8550              8.0405
EPB                      -2940.3697               56.4626              7.9850
ENPOLAR                   1938.5627                6.9128              0.9776
EDISPER                  -1063.3349                6.9244              0.9793

G gas                   -19489.8512               55.6763              7.8738
G solv                   -2065.1419               56.8658              8.0420

TOTAL                   -21554.9931               39.2462              5.5503


Receptor:
Energy Component            Average              Std. Dev.   Std. Err. of Mean
-------------------------------------------------------------------------------
VDWAALS                  -1982.7924               21.5254              3.0441
EEL                     -17413.1635               64.5218              9.1248
EPB                      -2898.5254               59.4965              8.4141
ENPOLAR                   1933.8541                6.6926              0.9465
EDISPER                  -1086.0970                6.7705              0.9575

G gas                   -19395.9559               62.8179              8.8838
G solv                   -2050.7683               59.7001              8.4429

TOTAL                   -21446.7242               41.8389              5.9169


Ligand:
Energy Component            Average              Std. Dev.   Std. Err. of Mean
-------------------------------------------------------------------------------
VDWAALS                     -2.7374                1.0471              0.1481
EEL                          1.2571                0.9864              0.1395
EPB                        -78.7523                0.8571              0.1212
ENPOLAR                     39.1952                0.2432              0.0344
EDISPER                    -37.0074                0.1965              0.0278

G gas                       -1.4803                1.4982              0.2119
G solv                     -76.5645                0.9070              0.1283

TOTAL                      -78.0448                1.3400              0.1895


Differences (Complex - Receptor - Ligand):
Energy Component            Average              Std. Dev.   Std. Err. of Mean
-------------------------------------------------------------------------------
VDWAALS                    -45.2917                3.1195              0.4412
EEL                        -57.1234               14.4905              2.0493
EPB                         36.9081                7.6642              1.0839
ENPOLAR                    -34.4866                0.7031              0.0994
EDISPER                     59.7694                0.8022              0.1135

DELTA G gas                -92.4150               14.6918              2.0777
DELTA G solv                62.1910                7.9043              1.1178

DELTA TOTAL                -38.2241               11.1065              1.5707


-------------------------------------------------------------------------------
-------------------------------------------------------------------------------
