# Supplementary material for: Discovery of novel RARα agonists using pharmacophore-based virtual screening, molecular docking, and molecular dynamics simulation studies
Source: PLoS One. 2023 Aug 24;18(8):e0289046. doi: 10.1371/journal.pone.0289046 (PMC10449137; doi:10.1371/journal.pone.0289046)
Supplement: S1 File — (ZIP) [file pone.0289046.s003.zip › Supplementary/Compound 1/MMPBSA/20-30ns MMPBSA.dat]

| Run on Thu Dec 22 16:31:12 2022
|
|Input file:
|--------------------------------------------------------------
|Input file for running PB and GB in serial
|&general
|   startframe=101, endframe=150, keep_files=2,
|/
|&pb
|  istrng=0.100, 
|/
|
|--------------------------------------------------------------
|MMPBSA.py Version=14.0
|Solvated complex topology file:  prmtop
|Complex topology file:           complex.prmtop
|Receptor topology file:          PROT.prmtop
|Ligand topology file:            LIG.prmtop
|Initial mdcrd(s):                extracted.mdcrd
|
|Receptor mask:                  ":1-244"
|Ligand mask:                    ":245"
|Ligand residue name is "UNK"
|
|Calculations performed using 50 complex frames.
|Poisson Boltzmann calculations performed using internal PBSA solver in mmpbsa_py_energy
|
|All units are reported in kcal/mole.
-------------------------------------------------------------------------------
-------------------------------------------------------------------------------

POISSON BOLTZMANN:

Complex:
Energy Component            Average              Std. Dev.   Std. Err. of Mean
-------------------------------------------------------------------------------
VDWAALS                  -2032.6565               18.5266              2.6201
EEL                     -17422.3479              104.1037             14.7225
EPB                      -2957.7523               76.2316             10.7808
ENPOLAR                   1940.3519                7.3261              1.0361
EDISPER                  -1064.6530                7.3913              1.0453

G gas                   -19455.0043              104.3593             14.7586
G solv                   -2082.0533               75.8598             10.7282

TOTAL                   -21537.0576               42.6728              6.0348


Receptor:
Energy Component            Average              Std. Dev.   Std. Err. of Mean
-------------------------------------------------------------------------------
VDWAALS                  -1983.7057               18.1615              2.5684
EEL                     -17385.1390              105.3988             14.9056
EPB                      -2915.7998               76.4855             10.8167
ENPOLAR                   1935.5131                7.0929              1.0031
EDISPER                  -1087.6976                7.3108              1.0339

G gas                   -19368.8447              105.7067             14.9492
G solv                   -2067.9843               76.0898             10.7607

TOTAL                   -21436.8290               42.8341              6.0577


Ligand:
Energy Component            Average              Std. Dev.   Std. Err. of Mean
-------------------------------------------------------------------------------
VDWAALS                     -2.9275                1.0577              0.1496
EEL                          1.0807                0.9531              0.1348
EPB                        -79.0494                0.6942              0.0982
ENPOLAR                     39.2629                0.2554              0.0361
EDISPER                    -37.0345                0.2367              0.0335

G gas                       -1.8468                1.4033              0.1985
G solv                     -76.8210                0.8137              0.1151

TOTAL                      -78.6678                1.3100              0.1853


Differences (Complex - Receptor - Ligand):
Energy Component            Average              Std. Dev.   Std. Err. of Mean
-------------------------------------------------------------------------------
VDWAALS                    -46.0233                2.4685              0.3491
EEL                        -58.2895                7.0984              1.0039
EPB                         37.0970                5.0735              0.7175
ENPOLAR                    -34.4241                0.5499              0.0778
EDISPER                     60.0791                0.8542              0.1208

DELTA G gas                -84.3128                6.7476              0.9543
DELTA G solv                62.7520                5.1756              0.7319

DELTA TOTAL                -41.6199                6.4116              0.9067


-------------------------------------------------------------------------------
-------------------------------------------------------------------------------
