# Supplementary material for: Discovery of novel RARα agonists using pharmacophore-based virtual screening, molecular docking, and molecular dynamics simulation studies
Source: PLoS One. 2023 Aug 24;18(8):e0289046. doi: 10.1371/journal.pone.0289046 (PMC10449137; doi:10.1371/journal.pone.0289046)
Supplement: S1 File — (ZIP) [file pone.0289046.s003.zip › Supplementary/Compound 1/MMPBSA/30-40ns MMPBSA.dat]

| Run on Thu Dec 22 16:31:51 2022
|
|Input file:
|--------------------------------------------------------------
|Input file for running PB and GB in serial
|&general
|   startframe=151, endframe=200, keep_files=2,
|/
|&pb
|  istrng=0.100, 
|/
|
|--------------------------------------------------------------
|MMPBSA.py Version=14.0
|Solvated complex topology file:  prmtop
|Complex topology file:           complex.prmtop
|Receptor topology file:          PROT.prmtop
|Ligand topology file:            LIG.prmtop
|Initial mdcrd(s):                extracted.mdcrd
|
|Receptor mask:                  ":1-244"
|Ligand mask:                    ":245"
|Ligand residue name is "UNK"
|
|Calculations performed using 50 complex frames.
|Poisson Boltzmann calculations performed using internal PBSA solver in mmpbsa_py_energy
|
|All units are reported in kcal/mole.
-------------------------------------------------------------------------------
-------------------------------------------------------------------------------

POISSON BOLTZMANN:

Complex:
Energy Component            Average              Std. Dev.   Std. Err. of Mean
-------------------------------------------------------------------------------
VDWAALS                  -2037.0410               21.1804              2.9954
EEL                     -17470.1505               84.1080             11.8947
EPB                      -2922.7693               67.4830              9.5435
ENPOLAR                   1937.9992                7.3991              1.0464
EDISPER                  -1062.9972                7.6881              1.0873

G gas                   -19507.1915               80.7921             11.4257
G solv                   -2047.7673               68.9282              9.7479

TOTAL                   -21554.9588               39.0610              5.5241


Receptor:
Energy Component            Average              Std. Dev.   Std. Err. of Mean
-------------------------------------------------------------------------------
VDWAALS                  -1988.1319               19.9724              2.8245
EEL                     -17439.7677               83.3711             11.7905
EPB                      -2878.2344               67.5782              9.5570
ENPOLAR                   1933.2788                7.3129              1.0342
EDISPER                  -1086.2712                7.7095              1.0903

G gas                   -19427.8996               80.4352             11.3752
G solv                   -2031.2268               69.1483              9.7790

TOTAL                   -21459.1265               37.8170              5.3481


Ligand:
Energy Component            Average              Std. Dev.   Std. Err. of Mean
-------------------------------------------------------------------------------
VDWAALS                     -2.6347                1.4926              0.2111
EEL                          1.1728                1.0084              0.1426
EPB                        -79.0368                0.7345              0.1039
ENPOLAR                     39.1764                0.2441              0.0345
EDISPER                    -36.9852                0.2262              0.0320

G gas                       -1.4619                1.7637              0.2494
G solv                     -76.8457                0.7865              0.1112

TOTAL                      -78.3075                1.7498              0.2475


Differences (Complex - Receptor - Ligand):
Energy Component            Average              Std. Dev.   Std. Err. of Mean
-------------------------------------------------------------------------------
VDWAALS                    -46.2745                2.6187              0.3703
EEL                        -61.5555                6.2407              0.8826
EPB                         34.5020                5.1647              0.7304
ENPOLAR                    -34.4560                0.4933              0.0698
EDISPER                     60.2592                0.8781              0.1242

DELTA G gas                -77.8300                6.2492              0.8838
DELTA G solv                60.3052                5.3280              0.7535

DELTA TOTAL                -43.2963                4.5309              0.6408


-------------------------------------------------------------------------------
-------------------------------------------------------------------------------
