# Supplementary material for: Discovery of novel RARα agonists using pharmacophore-based virtual screening, molecular docking, and molecular dynamics simulation studies
Source: PLoS One. 2023 Aug 24;18(8):e0289046. doi: 10.1371/journal.pone.0289046 (PMC10449137; doi:10.1371/journal.pone.0289046)
Supplement: S1 File — (ZIP) [file pone.0289046.s003.zip › Supplementary/Compound 1/MMPBSA/40-50ns MMPBSA.dat]

| Run on Thu Dec 22 18:32:49 2022
|
|Input file:
|--------------------------------------------------------------
|Input file for running PB and GB in serial
|&general
|   startframe=201, endframe=250, keep_files=2,
|/
|&pb
|  istrng=0.100, 
|/
|
|--------------------------------------------------------------
|MMPBSA.py Version=14.0
|Solvated complex topology file:  prmtop
|Complex topology file:           complex.prmtop
|Receptor topology file:          PROT.prmtop
|Ligand topology file:            LIG.prmtop
|Initial mdcrd(s):                extracted.mdcrd
|
|Receptor mask:                  ":1-244"
|Ligand mask:                    ":245"
|Ligand residue name is "UNK"
|
|Calculations performed using 50 complex frames.
|Poisson Boltzmann calculations performed using internal PBSA solver in mmpbsa_py_energy
|
|All units are reported in kcal/mole.
-------------------------------------------------------------------------------
-------------------------------------------------------------------------------

POISSON BOLTZMANN:

Complex:
Energy Component            Average              Std. Dev.   Std. Err. of Mean
-------------------------------------------------------------------------------
VDWAALS                  -2011.8003               20.3992              2.8849
EEL                     -17376.4103               68.2414              9.6508
EPB                      -3048.6217               64.6041              9.1364
ENPOLAR                   1950.3819                6.7681              0.9572
EDISPER                  -1078.4008                7.6663              1.0842

G gas                   -19388.2106               67.0645              9.4844
G solv                   -2176.6406               66.4763              9.4012

TOTAL                   -21564.8512               42.5782              6.0215


Receptor:
Energy Component            Average              Std. Dev.   Std. Err. of Mean
-------------------------------------------------------------------------------
VDWAALS                  -1966.3655               19.3706              2.7394
EEL                     -17341.4290               68.0267              9.6204
EPB                      -3003.5994               64.0898              9.0637
ENPOLAR                   1944.9741                6.5781              0.9303
EDISPER                  -1100.6762                7.4968              1.0602

G gas                   -19307.7945               66.5324              9.4091
G solv                   -2159.3015               66.1471              9.3546

TOTAL                   -21467.0960               41.8915              5.9244


Ligand:
Energy Component            Average              Std. Dev.   Std. Err. of Mean
-------------------------------------------------------------------------------
VDWAALS                     -2.4619                1.0256              0.1450
EEL                          1.1198                1.1642              0.1646
EPB                        -79.0399                0.9154              0.1295
ENPOLAR                     39.1344                0.2652              0.0375
EDISPER                    -36.9442                0.2583              0.0365

G gas                       -1.3420                1.3445              0.1901
G solv                     -76.8497                0.9108              0.1288

TOTAL                      -78.1918                1.4057              0.1988


Differences (Complex - Receptor - Ligand):
Energy Component            Average              Std. Dev.   Std. Err. of Mean
-------------------------------------------------------------------------------
VDWAALS                    -42.9728                2.7433              0.3880
EEL                        -56.1012                7.4753              1.0572
EPB                         34.0176                5.0508              0.7143
ENPOLAR                    -33.7266                0.6458              0.0913
EDISPER                     59.2196                1.1613              0.1642

DELTA G gas                -79.0740                7.1630              1.0130
DELTA G solv                59.5106                5.1746              0.7318

DELTA TOTAL                -44.2397                4.3694              0.6179


-------------------------------------------------------------------------------
-------------------------------------------------------------------------------
