# Supplementary material for: Discovery of novel RARα agonists using pharmacophore-based virtual screening, molecular docking, and molecular dynamics simulation studies
Source: PLoS One. 2023 Aug 24;18(8):e0289046. doi: 10.1371/journal.pone.0289046 (PMC10449137; doi:10.1371/journal.pone.0289046)
Supplement: S1 File — (ZIP) [file pone.0289046.s003.zip › Supplementary/Compound 1/MMPBSA/50-60ns MMPBSA.dat]

| Run on Thu Dec 22 18:22:43 2022
|
|Input file:
|--------------------------------------------------------------
|Input file for running PB and GB in serial
|&general
|   startframe=251, endframe=300, keep_files=2,
|/
|&pb
|  istrng=0.100, 
|/
|
|--------------------------------------------------------------
|MMPBSA.py Version=14.0
|Solvated complex topology file:  prmtop
|Complex topology file:           complex.prmtop
|Receptor topology file:          PROT.prmtop
|Ligand topology file:            LIG.prmtop
|Initial mdcrd(s):                extracted.mdcrd
|
|Receptor mask:                  ":1-244"
|Ligand mask:                    ":245"
|Ligand residue name is "UNK"
|
|Calculations performed using 50 complex frames.
|Poisson Boltzmann calculations performed using internal PBSA solver in mmpbsa_py_energy
|
|All units are reported in kcal/mole.
-------------------------------------------------------------------------------
-------------------------------------------------------------------------------

POISSON BOLTZMANN:

Complex:
Energy Component            Average              Std. Dev.   Std. Err. of Mean
-------------------------------------------------------------------------------
VDWAALS                  -2024.0458               21.1133              2.9859
EEL                     -17423.5280               81.8368             11.5735
EPB                      -3012.5688               69.6957              9.8565
ENPOLAR                   1945.4327                6.3800              0.9023
EDISPER                  -1073.6132                6.3674              0.9005

G gas                   -19447.5739               78.8000             11.1440
G solv                   -2140.7492               69.7025              9.8574

TOTAL                   -21588.3231               39.9875              5.6551


Receptor:
Energy Component            Average              Std. Dev.   Std. Err. of Mean
-------------------------------------------------------------------------------
VDWAALS                  -1975.8345               20.7074              2.9285
EEL                     -17384.8142               81.7522             11.5615
EPB                      -2972.9509               69.9187              9.8880
ENPOLAR                   1940.6264                6.3388              0.8964
EDISPER                  -1096.7216                6.3757              0.9017

G gas                   -19360.6487               79.2430             11.2067
G solv                   -2129.0462               69.7918              9.8701

TOTAL                   -21489.6948               40.4925              5.7265


Ligand:
Energy Component            Average              Std. Dev.   Std. Err. of Mean
-------------------------------------------------------------------------------
VDWAALS                     -2.9222                1.0322              0.1460
EEL                          0.9907                0.9673              0.1368
EPB                        -79.0413                0.8904              0.1259
ENPOLAR                     39.2218                0.2576              0.0364
EDISPER                    -37.0057                0.1722              0.0244

G gas                       -1.9315                1.3798              0.1951
G solv                     -76.8252                0.9436              0.1334

TOTAL                      -78.7567                1.2531              0.1772


Differences (Complex - Receptor - Ligand):
Energy Component            Average              Std. Dev.   Std. Err. of Mean
-------------------------------------------------------------------------------
VDWAALS                    -45.2892                3.1201              0.4412
EEL                        -59.7045                9.0030              1.2732
EPB                         39.4235                4.9796              0.7042
ENPOLAR                    -34.4154                0.5487              0.0776
EDISPER                     60.1141                0.8138              0.1151

DELTA G gas                -84.9937                8.7474              1.2371
DELTA G solv                65.1221                5.1760              0.7320

DELTA TOTAL                -46.8716                6.1200              0.8655


-------------------------------------------------------------------------------
-------------------------------------------------------------------------------
