# Supplementary material for: Discovery of novel RARα agonists using pharmacophore-based virtual screening, molecular docking, and molecular dynamics simulation studies
Source: PLoS One. 2023 Aug 24;18(8):e0289046. doi: 10.1371/journal.pone.0289046 (PMC10449137; doi:10.1371/journal.pone.0289046)
Supplement: S1 File — (ZIP) [file pone.0289046.s003.zip › Supplementary/Compound 1/MMPBSA/60-70ns MMPBSA.dat]

| Run on Thu Dec 22 18:26:28 2022
|
|Input file:
|--------------------------------------------------------------
|Input file for running PB and GB in serial
|&general
|   startframe=301, endframe=350, keep_files=2,
|/
|&pb
|  istrng=0.100, 
|/
|
|--------------------------------------------------------------
|MMPBSA.py Version=14.0
|Solvated complex topology file:  prmtop
|Complex topology file:           complex.prmtop
|Receptor topology file:          PROT.prmtop
|Ligand topology file:            LIG.prmtop
|Initial mdcrd(s):                extracted.mdcrd
|
|Receptor mask:                  ":1-244"
|Ligand mask:                    ":245"
|Ligand residue name is "UNK"
|
|Calculations performed using 50 complex frames.
|Poisson Boltzmann calculations performed using internal PBSA solver in mmpbsa_py_energy
|
|All units are reported in kcal/mole.
-------------------------------------------------------------------------------
-------------------------------------------------------------------------------

POISSON BOLTZMANN:

Complex:
Energy Component            Average              Std. Dev.   Std. Err. of Mean
-------------------------------------------------------------------------------
VDWAALS                  -2018.6100               20.2001              2.8567
EEL                     -17398.7385               83.4746             11.8051
EPB                      -3042.6362               50.4121              7.1293
ENPOLAR                   1949.0460                7.2051              1.0189
EDISPER                  -1073.5616                6.3757              0.9017

G gas                   -19417.3485               76.1417             10.7681
G solv                   -2167.1518               50.4139              7.1296

TOTAL                   -21584.5003               49.8256              7.0464


Receptor:
Energy Component            Average              Std. Dev.   Std. Err. of Mean
-------------------------------------------------------------------------------
VDWAALS                  -1971.7772               20.1080              2.8437
EEL                     -17356.4236               81.5088             11.5271
EPB                      -3001.6993               49.7873              7.0410
ENPOLAR                   1943.8464                7.2256              1.0218
EDISPER                  -1096.2023                6.1473              0.8694

G gas                   -19328.2008               73.8784             10.4480
G solv                   -2154.0552               49.6456              7.0210

TOTAL                   -21482.2560               47.9324              6.7787


Ligand:
Energy Component            Average              Std. Dev.   Std. Err. of Mean
-------------------------------------------------------------------------------
VDWAALS                     -2.8858                1.1700              0.1655
EEL                          1.1514                1.3413              0.1897
EPB                        -78.4465                0.8517              0.1204
ENPOLAR                     39.1241                0.2904              0.0411
EDISPER                    -36.9476                0.2444              0.0346

G gas                       -1.7344                1.6588              0.2346
G solv                     -76.2701                0.9139              0.1292

TOTAL                      -78.0045                1.5027              0.2125


Differences (Complex - Receptor - Ligand):
Energy Component            Average              Std. Dev.   Std. Err. of Mean
-------------------------------------------------------------------------------
VDWAALS                    -43.9470                2.8051              0.3967
EEL                        -53.4663                8.2693              1.1695
EPB                         37.5097                5.6226              0.7952
ENPOLAR                    -33.9244                0.7192              0.1017
EDISPER                     59.5883                0.8183              0.1157

DELTA G gas                -87.4132                8.5018              1.2023
DELTA G solv                63.1735                5.8439              0.8264

DELTA TOTAL                -46.3967                6.6856              0.9455


-------------------------------------------------------------------------------
-------------------------------------------------------------------------------
