# Supplementary material for: Discovery of novel RARα agonists using pharmacophore-based virtual screening, molecular docking, and molecular dynamics simulation studies
Source: PLoS One. 2023 Aug 24;18(8):e0289046. doi: 10.1371/journal.pone.0289046 (PMC10449137; doi:10.1371/journal.pone.0289046)
Supplement: S1 File — (ZIP) [file pone.0289046.s003.zip › Supplementary/Compound 1/MMPBSA/70-80ns MMPBSA.dat]

| Run on Thu Dec 22 19:57:34 2022
|
|Input file:
|--------------------------------------------------------------
|Input file for running PB and GB in serial
|&general
|   startframe=351, endframe=400, keep_files=2,
|/
|&pb
|  istrng=0.100, 
|/
|
|--------------------------------------------------------------
|MMPBSA.py Version=14.0
|Solvated complex topology file:  prmtop
|Complex topology file:           complex.prmtop
|Receptor topology file:          PROT.prmtop
|Ligand topology file:            LIG.prmtop
|Initial mdcrd(s):                extracted.mdcrd
|
|Receptor mask:                  ":1-244"
|Ligand mask:                    ":245"
|Ligand residue name is "UNK"
|
|Calculations performed using 50 complex frames.
|Poisson Boltzmann calculations performed using internal PBSA solver in mmpbsa_py_energy
|
|All units are reported in kcal/mole.
-------------------------------------------------------------------------------
-------------------------------------------------------------------------------

POISSON BOLTZMANN:

Complex:
Energy Component            Average              Std. Dev.   Std. Err. of Mean
-------------------------------------------------------------------------------
VDWAALS                  -2010.0442               18.9185              2.6755
EEL                     -17484.8134               62.0363              8.7733
EPB                      -3000.9369               49.3169              6.9745
ENPOLAR                   1947.6709                9.3109              1.3168
EDISPER                  -1074.6066               10.9551              1.5493

G gas                   -19494.8576               61.5600              8.7059
G solv                   -2127.8726               49.0572              6.9377

TOTAL                   -21622.7301               36.9150              5.2206


Receptor:
Energy Component            Average              Std. Dev.   Std. Err. of Mean
-------------------------------------------------------------------------------
VDWAALS                  -1961.4746               18.3874              2.6004
EEL                     -17435.7133               66.3773              9.3872
EPB                      -2956.4931               52.5738              7.4351
ENPOLAR                   1942.6235                9.1744              1.2975
EDISPER                  -1097.4096               10.4826              1.4825

G gas                   -19397.1879               65.6900              9.2900
G solv                   -2111.2792               52.0729              7.3642

TOTAL                   -21508.4670               37.1974              5.2605


Ligand:
Energy Component            Average              Std. Dev.   Std. Err. of Mean
-------------------------------------------------------------------------------
VDWAALS                     -2.6901                1.1965              0.1692
EEL                          1.4254                1.1974              0.1693
EPB                        -78.6449                0.6134              0.0867
ENPOLAR                     39.1772                0.2516              0.0356
EDISPER                    -37.2344                0.2182              0.0309

G gas                       -1.2647                1.5812              0.2236
G solv                     -76.7021                0.6413              0.0907

TOTAL                      -77.9668                1.4136              0.1999


Differences (Complex - Receptor - Ligand):
Energy Component            Average              Std. Dev.   Std. Err. of Mean
-------------------------------------------------------------------------------
VDWAALS                    -45.8795                3.0599              0.4327
EEL                        -50.5255                9.0147              1.2749
EPB                         34.2011                7.2307              1.0226
ENPOLAR                    -34.1299                0.5709              0.0807
EDISPER                     60.0374                0.8770              0.1240

DELTA G gas                -96.4050                8.9371              1.2639
DELTA G solv                60.1087                7.4848              1.0585

DELTA TOTAL                -47.5317                6.3225              0.8941


-------------------------------------------------------------------------------
-------------------------------------------------------------------------------
