# Supplementary material for: Discovery of novel RARα agonists using pharmacophore-based virtual screening, molecular docking, and molecular dynamics simulation studies
Source: PLoS One. 2023 Aug 24;18(8):e0289046. doi: 10.1371/journal.pone.0289046 (PMC10449137; doi:10.1371/journal.pone.0289046)
Supplement: S1 File — (ZIP) [file pone.0289046.s003.zip › Supplementary/Compound 1/MMPBSA/80-90ns MMPBSA.dat]

| Run on Thu Dec 22 19:48:08 2022
|
|Input file:
|--------------------------------------------------------------
|Input file for running PB and GB in serial
|&general
|   startframe=401, endframe=450, keep_files=2,
|/
|&pb
|  istrng=0.100, 
|/
|
|--------------------------------------------------------------
|MMPBSA.py Version=14.0
|Solvated complex topology file:  prmtop
|Complex topology file:           complex.prmtop
|Receptor topology file:          PROT.prmtop
|Ligand topology file:            LIG.prmtop
|Initial mdcrd(s):                extracted.mdcrd
|
|Receptor mask:                  ":1-244"
|Ligand mask:                    ":245"
|Ligand residue name is "UNK"
|
|Calculations performed using 50 complex frames.
|Poisson Boltzmann calculations performed using internal PBSA solver in mmpbsa_py_energy
|
|All units are reported in kcal/mole.
-------------------------------------------------------------------------------
-------------------------------------------------------------------------------

POISSON BOLTZMANN:

Complex:
Energy Component            Average              Std. Dev.   Std. Err. of Mean
-------------------------------------------------------------------------------
VDWAALS                  -2011.9999               18.6771              2.6413
EEL                     -17471.6511               74.9111             10.5940
EPB                      -3004.0611               51.0414              7.2183
ENPOLAR                   1943.7797                6.7875              0.9599
EDISPER                  -1069.8787                7.1360              1.0092

G gas                   -19483.6510               70.5469              9.9768
G solv                   -2130.1601               52.1076              7.3691

TOTAL                   -21613.8111               49.4894              6.9989


Receptor:
Energy Component            Average              Std. Dev.   Std. Err. of Mean
-------------------------------------------------------------------------------
VDWAALS                  -1964.6407               17.9924              2.5445
EEL                     -17423.3456               73.0993             10.3378
EPB                      -2957.2387               50.9401              7.2040
ENPOLAR                   1938.8639                6.6973              0.9471
EDISPER                  -1092.1513                7.1574              1.0122

G gas                   -19387.9863               69.0874              9.7704
G solv                   -2110.5261               52.2924              7.3953

TOTAL                   -21498.5125               48.5655              6.8682


Ligand:
Energy Component            Average              Std. Dev.   Std. Err. of Mean
-------------------------------------------------------------------------------
VDWAALS                     -2.4549                1.4135              0.1999
EEL                          1.5744                1.1996              0.1696
EPB                        -78.8086                0.8919              0.1261
ENPOLAR                     39.2319                0.2377              0.0336
EDISPER                    -37.2216                0.1940              0.0274

G gas                       -0.8805                1.5112              0.2137
G solv                     -76.7982                0.8718              0.1233

TOTAL                      -77.6787                1.4633              0.2069


Differences (Complex - Receptor - Ligand):
Energy Component            Average              Std. Dev.   Std. Err. of Mean
-------------------------------------------------------------------------------
VDWAALS                    -44.9043                2.8793              0.4072
EEL                        -49.8799                9.0053              1.2735
EPB                         31.9862                4.9432              0.6991
ENPOLAR                    -34.3160                0.7100              0.1004
EDISPER                     59.4941                0.8011              0.1133

DELTA G gas                -94.7842                8.0783              1.1424
DELTA G solv                57.1643                5.3078              0.7506

DELTA TOTAL                -47.1957                6.7749              0.9581


-------------------------------------------------------------------------------
-------------------------------------------------------------------------------
