# Supplementary material for: Discovery of novel RARα agonists using pharmacophore-based virtual screening, molecular docking, and molecular dynamics simulation studies
Source: PLoS One. 2023 Aug 24;18(8):e0289046. doi: 10.1371/journal.pone.0289046 (PMC10449137; doi:10.1371/journal.pone.0289046)
Supplement: S1 File — (ZIP) [file pone.0289046.s003.zip › Supplementary/Compound 1/MMPBSA/90-100ns MMPBSA.dat]

| Run on Thu Dec 22 20:05:55 2022
|
|Input file:
|--------------------------------------------------------------
|Input file for running PB and GB in serial
|&general
|   startframe=451, endframe=500, keep_files=2,
|/
|&pb
|  istrng=0.100, 
|/
|
|--------------------------------------------------------------
|MMPBSA.py Version=14.0
|Solvated complex topology file:  prmtop
|Complex topology file:           complex.prmtop
|Receptor topology file:          PROT.prmtop
|Ligand topology file:            LIG.prmtop
|Initial mdcrd(s):                extracted.mdcrd
|
|Receptor mask:                  ":1-244"
|Ligand mask:                    ":245"
|Ligand residue name is "UNK"
|
|Calculations performed using 50 complex frames.
|Poisson Boltzmann calculations performed using internal PBSA solver in mmpbsa_py_energy
|
|All units are reported in kcal/mole.
-------------------------------------------------------------------------------
-------------------------------------------------------------------------------

POISSON BOLTZMANN:

Complex:
Energy Component            Average              Std. Dev.   Std. Err. of Mean
-------------------------------------------------------------------------------
VDWAALS                  -2018.8186               20.8190              2.9442
EEL                     -17556.7608               70.9499             10.0338
EPB                      -2921.5700               63.7887              9.0211
ENPOLAR                   1939.7210                6.5994              0.9333
EDISPER                  -1069.2717                7.9021              1.1175

G gas                   -19575.5794               73.9884             10.4635
G solv                   -2051.1207               65.7003              9.2914

TOTAL                   -21626.7002               34.2971              4.8503


Receptor:
Energy Component            Average              Std. Dev.   Std. Err. of Mean
-------------------------------------------------------------------------------
VDWAALS                  -1969.4996               19.3317              2.7339
EEL                     -17513.0771               70.0021              9.8998
EPB                      -2874.5190               62.7108              8.8686
ENPOLAR                   1934.8646                6.4813              0.9166
EDISPER                  -1091.1109                7.8978              1.1169

G gas                   -19482.5767               72.0045             10.1830
G solv                   -2030.7653               64.7507              9.1571

TOTAL                   -21513.3420               34.7768              4.9182


Ligand:
Energy Component            Average              Std. Dev.   Std. Err. of Mean
-------------------------------------------------------------------------------
VDWAALS                     -2.4302                0.9714              0.1374
EEL                          1.4836                1.0238              0.1448
EPB                        -78.7349                0.6570              0.0929
ENPOLAR                     39.2461                0.1895              0.0268
EDISPER                    -37.3178                0.1860              0.0263

G gas                       -0.9466                1.4394              0.2036
G solv                     -76.8066                0.7043              0.0996

TOTAL                      -77.7532                1.3067              0.1848


Differences (Complex - Receptor - Ligand):
Energy Component            Average              Std. Dev.   Std. Err. of Mean
-------------------------------------------------------------------------------
VDWAALS                    -46.8888                2.9111              0.4117
EEL                        -55.1673                8.8398              1.2501
EPB                         31.6839                5.5704              0.7878
ENPOLAR                    -34.3897                0.7067              0.0999
EDISPER                     59.1569                0.7883              0.1115

DELTA G gas                -92.0561                8.7866              1.2426
DELTA G solv                56.4511                6.0716              0.8587

DELTA TOTAL                -45.4115                7.6422              1.0808


-------------------------------------------------------------------------------
-------------------------------------------------------------------------------
