# Supplementary material for: Discovery of novel RARα agonists using pharmacophore-based virtual screening, molecular docking, and molecular dynamics simulation studies
Source: PLoS One. 2023 Aug 24;18(8):e0289046. doi: 10.1371/journal.pone.0289046 (PMC10449137; doi:10.1371/journal.pone.0289046)
Supplement: S1 File — (ZIP) [file pone.0289046.s003.zip › Supplementary/Compound 1/MMPBSA/Total MMPBSA.dat]

| Run on Tue Apr 27 12:28:12 2021
|
|Input file:
|--------------------------------------------------------------
|Input file for running PB and GB in serial
|&general
|   endframe=501, keep_files=2,
|/
|&pb
|  istrng=0.100, 
|/
|
|--------------------------------------------------------------
|MMPBSA.py Version=14.0
|Solvated complex topology file:  prmtop
|Complex topology file:           complex.prmtop
|Receptor topology file:          PROT.prmtop
|Ligand topology file:            LIG.prmtop
|Initial mdcrd(s):                extracted.mdcrd
|
|Receptor mask:                  ":1-244"
|Ligand mask:                    ":245"
|Ligand residue name is "UNK"
|
|Calculations performed using 501 complex frames.
|Poisson Boltzmann calculations performed using internal PBSA solver in mmpbsa_py_energy
|
|All units are reported in kcal/mole.
-------------------------------------------------------------------------------
-------------------------------------------------------------------------------

POISSON BOLTZMANN:

Complex:
Energy Component            Average              Std. Dev.   Std. Err. of Mean
-------------------------------------------------------------------------------
VDWAALS                  -2014.8018               23.9064              1.0681
EEL                     -17455.7579              121.7425              5.4391
EPB                      -3045.4019              100.5003              4.4900
ENPOLAR                   1951.0925               10.8921              0.4866
EDISPER                  -1077.1193               11.9233              0.5327

G gas                   -19470.5597              121.9677              5.4491
G solv                   -2171.4287              100.0827              4.4714

TOTAL                   -21641.9883               54.2869              2.4254


Receptor:
Energy Component            Average              Std. Dev.   Std. Err. of Mean
-------------------------------------------------------------------------------
VDWAALS                  -1964.1372               23.4343              1.0470
EEL                     -17395.9569              123.1802              5.5033
EPB                      -3006.4147              100.4534              4.4879
ENPOLAR                   1947.1118               10.8135              0.4831
EDISPER                  -1099.9577               12.0527              0.5385

G gas                   -19360.0941              123.5154              5.5183
G solv                   -2159.2606               99.8845              4.4625

TOTAL                   -21519.3547               55.5308              2.4809


Ligand:
Energy Component            Average              Std. Dev.   Std. Err. of Mean
-------------------------------------------------------------------------------
VDWAALS                     -2.3154                1.2380              0.0553
EEL                          0.9001                1.1640              0.0520
EPB                        -78.4857                0.7690              0.0344
ENPOLAR                     39.1022                0.2566              0.0115
EDISPER                    -37.1716                0.2376              0.0106

G gas                       -1.4153                1.6171              0.0722
G solv                     -76.5551                0.8229              0.0368

TOTAL                      -77.9704                1.5070              0.0673


Differences (Complex - Receptor - Ligand):
Energy Component            Average              Std. Dev.   Std. Err. of Mean
-------------------------------------------------------------------------------
VDWAALS                    -48.3491                3.0565              0.1366
EEL                        -60.7011               10.3284              0.4614
EPB                         39.4984                6.9047              0.3085
ENPOLAR                    -35.1215                0.6209              0.0277
EDISPER                     60.0101                0.9804              0.0438

DELTA G gas               -109.0503               10.1038              0.4514
DELTA G solv                64.3870                7.0680              0.3158

DELTA TOTAL                -44.6633                7.5072              0.3354


-------------------------------------------------------------------------------
-------------------------------------------------------------------------------
