# Supplementary material for: Discovery of novel RARα agonists using pharmacophore-based virtual screening, molecular docking, and molecular dynamics simulation studies
Source: PLoS One. 2023 Aug 24;18(8):e0289046. doi: 10.1371/journal.pone.0289046 (PMC10449137; doi:10.1371/journal.pone.0289046)
Supplement: S1 File — (ZIP) [file pone.0289046.s003.zip › Supplementary/Compound 11/MD/FEL/ener.xvg]

 1042  8.81355e+00  0.00000e+00  0.00000e+00
 1236  8.81355e+00  0.00000e+00  0.00000e+00
 1329  8.81355e+00  0.00000e+00  0.00000e+00
 1332  8.81355e+00  0.00000e+00  0.00000e+00
 1335  7.09527e+00  0.00000e+00  1.71828e+00
 1336  8.81355e+00  0.00000e+00  0.00000e+00
 1337  8.81355e+00  0.00000e+00  0.00000e+00
 1343  8.81355e+00  0.00000e+00  0.00000e+00
 1348  8.81355e+00  0.00000e+00  0.00000e+00
 1429  8.81355e+00  0.00000e+00  0.00000e+00
 1434  8.81355e+00  0.00000e+00  0.00000e+00
 1435  8.81355e+00  0.00000e+00  0.00000e+00
 1436  8.81355e+00  0.00000e+00  0.00000e+00
 1437  8.81355e+00  0.00000e+00  0.00000e+00
 1439  7.09527e+00  0.00000e+00  1.71828e+00
 1440  8.81355e+00  0.00000e+00  0.00000e+00
 1442  8.81355e+00  0.00000e+00  0.00000e+00
 1443  8.81355e+00  0.00000e+00  0.00000e+00
 1445  8.81355e+00  0.00000e+00  0.00000e+00
 1531  8.81355e+00  0.00000e+00  0.00000e+00
 1532  8.81355e+00  0.00000e+00  0.00000e+00
 1534  7.09527e+00  0.00000e+00  1.71828e+00
 1535  7.09527e+00  0.00000e+00  1.71828e+00
 1536  8.81355e+00  0.00000e+00  0.00000e+00
 1538  6.09014e+00  0.00000e+00  2.72341e+00
 1539  8.81355e+00  0.00000e+00  0.00000e+00
 1540  8.81355e+00  0.00000e+00  0.00000e+00
 1541  7.09527e+00  0.00000e+00  1.71828e+00
 1543  7.09527e+00  0.00000e+00  1.71828e+00
 1544  6.09014e+00  0.00000e+00  2.72341e+00
 1546  8.81355e+00  0.00000e+00  0.00000e+00
 1547  6.09014e+00  0.00000e+00  2.72341e+00
 1630  8.81355e+00  0.00000e+00  0.00000e+00
 1632  6.09014e+00  0.00000e+00  2.72341e+00
 1633  6.09014e+00  0.00000e+00  2.72341e+00
 1634  4.82383e+00  0.00000e+00  3.98973e+00
 1635  6.09014e+00  0.00000e+00  2.72341e+00
 1636  5.37699e+00  0.00000e+00  3.43656e+00
 1638  8.81355e+00  0.00000e+00  0.00000e+00
 1639  7.09527e+00  0.00000e+00  1.71828e+00
 1640  7.09527e+00  0.00000e+00  1.71828e+00
 1641  8.81355e+00  0.00000e+00  0.00000e+00
 1642  8.81355e+00  0.00000e+00  0.00000e+00
 1645  8.81355e+00  0.00000e+00  0.00000e+00
 1646  8.81355e+00  0.00000e+00  0.00000e+00
 1647  8.81355e+00  0.00000e+00  0.00000e+00
 1651  8.81355e+00  0.00000e+00  0.00000e+00
 1656  8.81355e+00  0.00000e+00  0.00000e+00
 1657  7.09527e+00  0.00000e+00  1.71828e+00
 1664  8.81355e+00  0.00000e+00  0.00000e+00
 1729  7.09527e+00  0.00000e+00  1.71828e+00
 1730  6.09014e+00  0.00000e+00  2.72341e+00
 1731  8.81355e+00  0.00000e+00  0.00000e+00
 1732  8.81355e+00  0.00000e+00  0.00000e+00
 1733  7.09527e+00  0.00000e+00  1.71828e+00
 1734  7.09527e+00  0.00000e+00  1.71828e+00
 1735  6.09014e+00  0.00000e+00  2.72341e+00
 1736  7.09527e+00  0.00000e+00  1.71828e+00
 1737  8.81355e+00  0.00000e+00  0.00000e+00
 1738  8.81355e+00  0.00000e+00  0.00000e+00
 1739  7.09527e+00  0.00000e+00  1.71828e+00
 1740  6.09014e+00  0.00000e+00  2.72341e+00
 1741  4.37186e+00  0.00000e+00  4.44169e+00
 1742  8.81355e+00  0.00000e+00  0.00000e+00
 1743  6.09014e+00  0.00000e+00  2.72341e+00
 1744  8.81355e+00  0.00000e+00  0.00000e+00
 1746  6.09014e+00  0.00000e+00  2.72341e+00
 1748  8.81355e+00  0.00000e+00  0.00000e+00
 1749  7.09527e+00  0.00000e+00  1.71828e+00
 1750  7.09527e+00  0.00000e+00  1.71828e+00
 1751  8.81355e+00  0.00000e+00  0.00000e+00
 1752  8.81355e+00  0.00000e+00  0.00000e+00
 1753  8.81355e+00  0.00000e+00  0.00000e+00
 1756  7.09527e+00  0.00000e+00  1.71828e+00
 1757  8.81355e+00  0.00000e+00  0.00000e+00
 1759  8.81355e+00  0.00000e+00  0.00000e+00
 1760  8.81355e+00  0.00000e+00  0.00000e+00
 1761  8.81355e+00  0.00000e+00  0.00000e+00
 1822  8.81355e+00  0.00000e+00  0.00000e+00
 1824  8.81355e+00  0.00000e+00  0.00000e+00
 1827  6.09014e+00  0.00000e+00  2.72341e+00
 1828  8.81355e+00  0.00000e+00  0.00000e+00
 1830  7.09527e+00  0.00000e+00  1.71828e+00
 1832  8.81355e+00  0.00000e+00  0.00000e+00
 1833  6.09014e+00  0.00000e+00  2.72341e+00
 1834  5.37699e+00  0.00000e+00  3.43656e+00
 1835  4.82383e+00  0.00000e+00  3.98973e+00
 1836  7.09527e+00  0.00000e+00  1.71828e+00
 1838  7.09527e+00  0.00000e+00  1.71828e+00
 1839  7.09527e+00  0.00000e+00  1.71828e+00
 1840  8.81355e+00  0.00000e+00  0.00000e+00
 1841  5.37699e+00  0.00000e+00  3.43656e+00
 1842  8.81355e+00  0.00000e+00  0.00000e+00
 1843  6.09014e+00  0.00000e+00  2.72341e+00
 1845  7.09527e+00  0.00000e+00  1.71828e+00
 1846  8.81355e+00  0.00000e+00  0.00000e+00
 1847  8.81355e+00  0.00000e+00  0.00000e+00
 1848  8.81355e+00  0.00000e+00  0.00000e+00
 1849  8.81355e+00  0.00000e+00  0.00000e+00
 1850  7.09527e+00  0.00000e+00  1.71828e+00
 1851  6.09014e+00  0.00000e+00  2.72341e+00
 1853  4.37186e+00  0.00000e+00  4.44169e+00
 1854  7.09527e+00  0.00000e+00  1.71828e+00
 1855  7.09527e+00  0.00000e+00  1.71828e+00
 1856  7.09527e+00  0.00000e+00  1.71828e+00
 1857  8.81355e+00  0.00000e+00  0.00000e+00
 1858  6.09014e+00  0.00000e+00  2.72341e+00
 1859  8.81355e+00  0.00000e+00  0.00000e+00
 1860  8.81355e+00  0.00000e+00  0.00000e+00
 1861  8.81355e+00  0.00000e+00  0.00000e+00
 1863  8.81355e+00  0.00000e+00  0.00000e+00
 1927  6.09014e+00  0.00000e+00  2.72341e+00
 1929  8.81355e+00  0.00000e+00  0.00000e+00
 1930  7.09527e+00  0.00000e+00  1.71828e+00
 1932  7.09527e+00  0.00000e+00  1.71828e+00
 1933  7.09527e+00  0.00000e+00  1.71828e+00
 1934  5.37699e+00  0.00000e+00  3.43656e+00
 1935  4.82383e+00  0.00000e+00  3.98973e+00
 1936  6.09014e+00  0.00000e+00  2.72341e+00
 1937  4.37186e+00  0.00000e+00  4.44169e+00
 1938  4.37186e+00  0.00000e+00  4.44169e+00
 1939  6.09014e+00  0.00000e+00  2.72341e+00
 1940  7.09527e+00  0.00000e+00  1.71828e+00
 1941  7.09527e+00  0.00000e+00  1.71828e+00
 1942  6.09014e+00  0.00000e+00  2.72341e+00
 1943  7.09527e+00  0.00000e+00  1.71828e+00
 1944  5.37699e+00  0.00000e+00  3.43656e+00
 1945  7.09527e+00  0.00000e+00  1.71828e+00
 1946  4.37186e+00  0.00000e+00  4.44169e+00
 1947  7.09527e+00  0.00000e+00  1.71828e+00
 1948  5.37699e+00  0.00000e+00  3.43656e+00
 1949  4.82383e+00  0.00000e+00  3.98973e+00
 1950  8.81355e+00  0.00000e+00  0.00000e+00
 1951  4.82383e+00  0.00000e+00  3.98973e+00
 1953  7.09527e+00  0.00000e+00  1.71828e+00
 1954  7.09527e+00  0.00000e+00  1.71828e+00
 1955  5.37699e+00  0.00000e+00  3.43656e+00
 1956  3.98973e+00  0.00000e+00  4.82383e+00
 1958  6.09014e+00  0.00000e+00  2.72341e+00
 1959  5.37699e+00  0.00000e+00  3.43656e+00
 1960  6.09014e+00  0.00000e+00  2.72341e+00
 1961  8.81355e+00  0.00000e+00  0.00000e+00
 1962  6.09014e+00  0.00000e+00  2.72341e+00
 1963  4.82383e+00  0.00000e+00  3.98973e+00
 1964  8.81355e+00  0.00000e+00  0.00000e+00
 1965  8.81355e+00  0.00000e+00  0.00000e+00
 2026  8.81355e+00  0.00000e+00  0.00000e+00
 2027  6.09014e+00  0.00000e+00  2.72341e+00
 2028  8.81355e+00  0.00000e+00  0.00000e+00
 2029  7.09527e+00  0.00000e+00  1.71828e+00
 2030  8.81355e+00  0.00000e+00  0.00000e+00
 2031  4.37186e+00  0.00000e+00  4.44169e+00
 2032  7.09527e+00  0.00000e+00  1.71828e+00
 2033  4.82383e+00  0.00000e+00  3.98973e+00
 2034  7.09527e+00  0.00000e+00  1.71828e+00
 2035  8.81355e+00  0.00000e+00  0.00000e+00
 2036  5.37699e+00  0.00000e+00  3.43656e+00
 2037  7.09527e+00  0.00000e+00  1.71828e+00
 2038  6.09014e+00  0.00000e+00  2.72341e+00
 2039  5.37699e+00  0.00000e+00  3.43656e+00
 2040  3.65871e+00  0.00000e+00  5.15485e+00
 2041  6.09014e+00  0.00000e+00  2.72341e+00
 2042  3.98973e+00  0.00000e+00  4.82383e+00
 2043  3.10555e+00  0.00000e+00  5.70801e+00
 2044  3.98973e+00  0.00000e+00  4.82383e+00
 2045  4.37186e+00  0.00000e+00  4.44169e+00
 2046  3.36673e+00  0.00000e+00  5.44683e+00
 2047  4.82383e+00  0.00000e+00  3.98973e+00
 2048  2.45516e+00  0.00000e+00  6.35840e+00
 2049  3.98973e+00  0.00000e+00  4.82383e+00
 2050  3.65871e+00  0.00000e+00  5.15485e+00
 2051  4.82383e+00  0.00000e+00  3.98973e+00
 2052  4.82383e+00  0.00000e+00  3.98973e+00
 2053  5.37699e+00  0.00000e+00  3.43656e+00
 2054  8.81355e+00  0.00000e+00  0.00000e+00
 2055  3.65871e+00  0.00000e+00  5.15485e+00
 2056  4.37186e+00  0.00000e+00  4.44169e+00
 2057  5.37699e+00  0.00000e+00  3.43656e+00
 2058  5.37699e+00  0.00000e+00  3.43656e+00
 2059  8.81355e+00  0.00000e+00  0.00000e+00
 2061  6.09014e+00  0.00000e+00  2.72341e+00
 2062  4.82383e+00  0.00000e+00  3.98973e+00
 2063  8.81355e+00  0.00000e+00  0.00000e+00
 2064  5.37699e+00  0.00000e+00  3.43656e+00
 2066  7.09527e+00  0.00000e+00  1.71828e+00
 2067  8.81355e+00  0.00000e+00  0.00000e+00
 2069  7.09527e+00  0.00000e+00  1.71828e+00
 2070  8.81355e+00  0.00000e+00  0.00000e+00
 2123  8.81355e+00  0.00000e+00  0.00000e+00
 2125  8.81355e+00  0.00000e+00  0.00000e+00
 2126  8.81355e+00  0.00000e+00  0.00000e+00
 2128  7.09527e+00  0.00000e+00  1.71828e+00
 2130  7.09527e+00  0.00000e+00  1.71828e+00
 2131  7.09527e+00  0.00000e+00  1.71828e+00
 2132  6.09014e+00  0.00000e+00  2.72341e+00
 2133  8.81355e+00  0.00000e+00  0.00000e+00
 2134  6.09014e+00  0.00000e+00  2.72341e+00
 2135  8.81355e+00  0.00000e+00  0.00000e+00
 2136  7.09527e+00  0.00000e+00  1.71828e+00
 2137  8.81355e+00  0.00000e+00  0.00000e+00
 2138  8.81355e+00  0.00000e+00  0.00000e+00
 2139  8.81355e+00  0.00000e+00  0.00000e+00
 2140  7.09527e+00  0.00000e+00  1.71828e+00
 2141  7.09527e+00  0.00000e+00  1.71828e+00
 2142  5.37699e+00  0.00000e+00  3.43656e+00
 2143  8.81355e+00  0.00000e+00  0.00000e+00
 2144  5.37699e+00  0.00000e+00  3.43656e+00
 2145  6.09014e+00  0.00000e+00  2.72341e+00
 2146  4.37186e+00  0.00000e+00  4.44169e+00
 2147  6.09014e+00  0.00000e+00  2.72341e+00
 2148  4.37186e+00  0.00000e+00  4.44169e+00
 2149  5.37699e+00  0.00000e+00  3.43656e+00
 2150  5.37699e+00  0.00000e+00  3.43656e+00
 2151  6.09014e+00  0.00000e+00  2.72341e+00
 2152  4.37186e+00  0.00000e+00  4.44169e+00
 2153  5.37699e+00  0.00000e+00  3.43656e+00
 2154  7.09527e+00  0.00000e+00  1.71828e+00
 2155  6.09014e+00  0.00000e+00  2.72341e+00
 2156  6.09014e+00  0.00000e+00  2.72341e+00
 2157  8.81355e+00  0.00000e+00  0.00000e+00
 2158  5.37699e+00  0.00000e+00  3.43656e+00
 2159  3.98973e+00  0.00000e+00  4.82383e+00
 2160  7.09527e+00  0.00000e+00  1.71828e+00
 2161  8.81355e+00  0.00000e+00  0.00000e+00
 2163  8.81355e+00  0.00000e+00  0.00000e+00
 2164  5.37699e+00  0.00000e+00  3.43656e+00
 2165  8.81355e+00  0.00000e+00  0.00000e+00
 2166  8.81355e+00  0.00000e+00  0.00000e+00
 2167  8.81355e+00  0.00000e+00  0.00000e+00
 2169  8.81355e+00  0.00000e+00  0.00000e+00
 2171  8.81355e+00  0.00000e+00  0.00000e+00
 2225  8.81355e+00  0.00000e+00  0.00000e+00
 2229  8.81355e+00  0.00000e+00  0.00000e+00
 2230  8.81355e+00  0.00000e+00  0.00000e+00
 2232  7.09527e+00  0.00000e+00  1.71828e+00
 2234  6.09014e+00  0.00000e+00  2.72341e+00
 2236  4.82383e+00  0.00000e+00  3.98973e+00
 2237  7.09527e+00  0.00000e+00  1.71828e+00
 2239  8.81355e+00  0.00000e+00  0.00000e+00
 2240  7.09527e+00  0.00000e+00  1.71828e+00
 2241  6.09014e+00  0.00000e+00  2.72341e+00
 2242  4.37186e+00  0.00000e+00  4.44169e+00
 2243  8.81355e+00  0.00000e+00  0.00000e+00
 2244  6.09014e+00  0.00000e+00  2.72341e+00
 2245  5.37699e+00  0.00000e+00  3.43656e+00
 2246  3.65871e+00  0.00000e+00  5.15485e+00
 2247  6.09014e+00  0.00000e+00  2.72341e+00
 2248  4.82383e+00  0.00000e+00  3.98973e+00
 2249  3.36673e+00  0.00000e+00  5.44683e+00
 2250  3.65871e+00  0.00000e+00  5.15485e+00
 2251  2.45516e+00  0.00000e+00  6.35840e+00
 2252  4.37186e+00  0.00000e+00  4.44169e+00
 2253  2.86928e+00  0.00000e+00  5.94428e+00
 2254  2.86928e+00  0.00000e+00  5.94428e+00
 2255  5.37699e+00  0.00000e+00  3.43656e+00
 2256  3.10555e+00  0.00000e+00  5.70801e+00
 2257  7.09527e+00  0.00000e+00  1.71828e+00
 2258  3.10555e+00  0.00000e+00  5.70801e+00
 2259  4.82383e+00  0.00000e+00  3.98973e+00
 2260  5.37699e+00  0.00000e+00  3.43656e+00
 2261  4.82383e+00  0.00000e+00  3.98973e+00
 2262  6.09014e+00  0.00000e+00  2.72341e+00
 2263  7.09527e+00  0.00000e+00  1.71828e+00
 2264  4.82383e+00  0.00000e+00  3.98973e+00
 2265  8.81355e+00  0.00000e+00  0.00000e+00
 2266  8.81355e+00  0.00000e+00  0.00000e+00
 2267  8.81355e+00  0.00000e+00  0.00000e+00
 2268  8.81355e+00  0.00000e+00  0.00000e+00
 2271  7.09527e+00  0.00000e+00  1.71828e+00
 2327  8.81355e+00  0.00000e+00  0.00000e+00
 2328  8.81355e+00  0.00000e+00  0.00000e+00
 2330  8.81355e+00  0.00000e+00  0.00000e+00
 2331  8.81355e+00  0.00000e+00  0.00000e+00
 2332  7.09527e+00  0.00000e+00  1.71828e+00
 2333  8.81355e+00  0.00000e+00  0.00000e+00
 2335  8.81355e+00  0.00000e+00  0.00000e+00
 2337  7.09527e+00  0.00000e+00  1.71828e+00
 2338  8.81355e+00  0.00000e+00  0.00000e+00
 2340  7.09527e+00  0.00000e+00  1.71828e+00
 2341  7.09527e+00  0.00000e+00  1.71828e+00
 2343  7.09527e+00  0.00000e+00  1.71828e+00
 2344  4.82383e+00  0.00000e+00  3.98973e+00
 2345  6.09014e+00  0.00000e+00  2.72341e+00
 2346  6.09014e+00  0.00000e+00  2.72341e+00
 2347  4.82383e+00  0.00000e+00  3.98973e+00
 2349  4.37186e+00  0.00000e+00  4.44169e+00
 2350  4.82383e+00  0.00000e+00  3.98973e+00
 2351  3.98973e+00  0.00000e+00  4.82383e+00
 2352  4.37186e+00  0.00000e+00  4.44169e+00
 2353  6.09014e+00  0.00000e+00  2.72341e+00
 2354  5.37699e+00  0.00000e+00  3.43656e+00
 2355  4.37186e+00  0.00000e+00  4.44169e+00
 2356  3.98973e+00  0.00000e+00  4.82383e+00
 2357  5.37699e+00  0.00000e+00  3.43656e+00
 2358  5.37699e+00  0.00000e+00  3.43656e+00
 2359  3.98973e+00  0.00000e+00  4.82383e+00
 2360  7.09527e+00  0.00000e+00  1.71828e+00
 2361  4.37186e+00  0.00000e+00  4.44169e+00
 2362  4.82383e+00  0.00000e+00  3.98973e+00
 2363  6.09014e+00  0.00000e+00  2.72341e+00
 2364  6.09014e+00  0.00000e+00  2.72341e+00
 2365  8.81355e+00  0.00000e+00  0.00000e+00
 2366  7.09527e+00  0.00000e+00  1.71828e+00
 2367  8.81355e+00  0.00000e+00  0.00000e+00
 2371  8.81355e+00  0.00000e+00  0.00000e+00
 2424  8.81355e+00  0.00000e+00  0.00000e+00
 2426  8.81355e+00  0.00000e+00  0.00000e+00
 2428  8.81355e+00  0.00000e+00  0.00000e+00
 2429  6.09014e+00  0.00000e+00  2.72341e+00
 2430  8.81355e+00  0.00000e+00  0.00000e+00
 2432  6.09014e+00  0.00000e+00  2.72341e+00
 2433  3.65871e+00  0.00000e+00  5.15485e+00
 2435  5.37699e+00  0.00000e+00  3.43656e+00
 2436  6.09014e+00  0.00000e+00  2.72341e+00
 2439  4.82383e+00  0.00000e+00  3.98973e+00
 2440  7.09527e+00  0.00000e+00  1.71828e+00
 2442  5.37699e+00  0.00000e+00  3.43656e+00
 2443  6.09014e+00  0.00000e+00  2.72341e+00
 2444  6.09014e+00  0.00000e+00  2.72341e+00
 2445  4.37186e+00  0.00000e+00  4.44169e+00
 2446  8.81355e+00  0.00000e+00  0.00000e+00
 2447  8.81355e+00  0.00000e+00  0.00000e+00
 2448  7.09527e+00  0.00000e+00  1.71828e+00
 2449  2.86928e+00  0.00000e+00  5.94428e+00
 2450  6.09014e+00  0.00000e+00  2.72341e+00
 2451  5.37699e+00  0.00000e+00  3.43656e+00
 2452  3.98973e+00  0.00000e+00  4.82383e+00
 2453  4.82383e+00  0.00000e+00  3.98973e+00
 2454  3.10555e+00  0.00000e+00  5.70801e+00
 2455  3.65871e+00  0.00000e+00  5.15485e+00
 2456  2.86928e+00  0.00000e+00  5.94428e+00
 2457  4.82383e+00  0.00000e+00  3.98973e+00
 2458  4.37186e+00  0.00000e+00  4.44169e+00
 2459  3.98973e+00  0.00000e+00  4.82383e+00
 2460  5.37699e+00  0.00000e+00  3.43656e+00
 2461  3.98973e+00  0.00000e+00  4.82383e+00
 2462  4.82383e+00  0.00000e+00  3.98973e+00
 2463  8.81355e+00  0.00000e+00  0.00000e+00
 2464  4.82383e+00  0.00000e+00  3.98973e+00
 2465  6.09014e+00  0.00000e+00  2.72341e+00
 2467  8.81355e+00  0.00000e+00  0.00000e+00
 2468  8.81355e+00  0.00000e+00  0.00000e+00
 2525  7.09527e+00  0.00000e+00  1.71828e+00
 2526  6.09014e+00  0.00000e+00  2.72341e+00
 2528  8.81355e+00  0.00000e+00  0.00000e+00
 2529  7.09527e+00  0.00000e+00  1.71828e+00
 2530  7.09527e+00  0.00000e+00  1.71828e+00
 2531  8.81355e+00  0.00000e+00  0.00000e+00
 2532  8.81355e+00  0.00000e+00  0.00000e+00
 2533  7.09527e+00  0.00000e+00  1.71828e+00
 2534  7.09527e+00  0.00000e+00  1.71828e+00
 2535  8.81355e+00  0.00000e+00  0.00000e+00
 2536  8.81355e+00  0.00000e+00  0.00000e+00
 2538  8.81355e+00  0.00000e+00  0.00000e+00
 2540  6.09014e+00  0.00000e+00  2.72341e+00
 2541  7.09527e+00  0.00000e+00  1.71828e+00
 2542  8.81355e+00  0.00000e+00  0.00000e+00
 2543  5.37699e+00  0.00000e+00  3.43656e+00
 2544  4.82383e+00  0.00000e+00  3.98973e+00
 2545  6.09014e+00  0.00000e+00  2.72341e+00
 2546  6.09014e+00  0.00000e+00  2.72341e+00
 2547  4.37186e+00  0.00000e+00  4.44169e+00
 2548  4.82383e+00  0.00000e+00  3.98973e+00
 2549  4.37186e+00  0.00000e+00  4.44169e+00
 2550  3.10555e+00  0.00000e+00  5.70801e+00
 2551  3.65871e+00  0.00000e+00  5.15485e+00
 2552  7.09527e+00  0.00000e+00  1.71828e+00
 2553  3.36673e+00  0.00000e+00  5.44683e+00
 2554  3.98973e+00  0.00000e+00  4.82383e+00
 2555  2.27145e+00  0.00000e+00  6.54211e+00
 2556  4.82383e+00  0.00000e+00  3.98973e+00
 2557  3.10555e+00  0.00000e+00  5.70801e+00
 2558  3.65871e+00  0.00000e+00  5.15485e+00
 2559  4.82383e+00  0.00000e+00  3.98973e+00
 2560  4.37186e+00  0.00000e+00  4.44169e+00
 2561  7.09527e+00  0.00000e+00  1.71828e+00
 2562  4.82383e+00  0.00000e+00  3.98973e+00
 2563  5.37699e+00  0.00000e+00  3.43656e+00
 2564  6.09014e+00  0.00000e+00  2.72341e+00
 2566  7.09527e+00  0.00000e+00  1.71828e+00
 2570  8.81355e+00  0.00000e+00  0.00000e+00
 2624  7.09527e+00  0.00000e+00  1.71828e+00
 2625  8.81355e+00  0.00000e+00  0.00000e+00
 2626  8.81355e+00  0.00000e+00  0.00000e+00
 2627  8.81355e+00  0.00000e+00  0.00000e+00
 2628  6.09014e+00  0.00000e+00  2.72341e+00
 2629  7.09527e+00  0.00000e+00  1.71828e+00
 2631  7.09527e+00  0.00000e+00  1.71828e+00
 2632  8.81355e+00  0.00000e+00  0.00000e+00
 2633  8.81355e+00  0.00000e+00  0.00000e+00
 2636  7.09527e+00  0.00000e+00  1.71828e+00
 2641  8.81355e+00  0.00000e+00  0.00000e+00
 2642  7.09527e+00  0.00000e+00  1.71828e+00
 2643  7.09527e+00  0.00000e+00  1.71828e+00
 2644  7.09527e+00  0.00000e+00  1.71828e+00
 2645  4.82383e+00  0.00000e+00  3.98973e+00
 2646  7.09527e+00  0.00000e+00  1.71828e+00
 2647  6.09014e+00  0.00000e+00  2.72341e+00
 2648  5.37699e+00  0.00000e+00  3.43656e+00
 2649  6.09014e+00  0.00000e+00  2.72341e+00
 2650  5.37699e+00  0.00000e+00  3.43656e+00
 2651  6.09014e+00  0.00000e+00  2.72341e+00
 2652  2.45516e+00  0.00000e+00  6.35840e+00
 2653  8.81355e+00  0.00000e+00  0.00000e+00
 2654  4.37186e+00  0.00000e+00  4.44169e+00
 2655  3.36673e+00  0.00000e+00  5.44683e+00
 2656  5.37699e+00  0.00000e+00  3.43656e+00
 2657  2.65358e+00  0.00000e+00  6.15998e+00
 2658  3.36673e+00  0.00000e+00  5.44683e+00
 2659  4.37186e+00  0.00000e+00  4.44169e+00
 2660  3.98973e+00  0.00000e+00  4.82383e+00
 2661  5.37699e+00  0.00000e+00  3.43656e+00
 2662  7.09527e+00  0.00000e+00  1.71828e+00
 2663  5.37699e+00  0.00000e+00  3.43656e+00
 2664  6.09014e+00  0.00000e+00  2.72341e+00
 2665  7.09527e+00  0.00000e+00  1.71828e+00
 2666  7.09527e+00  0.00000e+00  1.71828e+00
 2723  8.81355e+00  0.00000e+00  0.00000e+00
 2724  8.81355e+00  0.00000e+00  0.00000e+00
 2725  7.09527e+00  0.00000e+00  1.71828e+00
 2726  7.09527e+00  0.00000e+00  1.71828e+00
 2728  6.09014e+00  0.00000e+00  2.72341e+00
 2729  8.81355e+00  0.00000e+00  0.00000e+00
 2731  6.09014e+00  0.00000e+00  2.72341e+00
 2732  6.09014e+00  0.00000e+00  2.72341e+00
 2733  8.81355e+00  0.00000e+00  0.00000e+00
 2734  8.81355e+00  0.00000e+00  0.00000e+00
 2736  7.09527e+00  0.00000e+00  1.71828e+00
 2737  7.09527e+00  0.00000e+00  1.71828e+00
 2738  8.81355e+00  0.00000e+00  0.00000e+00
 2739  8.81355e+00  0.00000e+00  0.00000e+00
 2740  8.81355e+00  0.00000e+00  0.00000e+00
 2741  7.09527e+00  0.00000e+00  1.71828e+00
 2743  8.81355e+00  0.00000e+00  0.00000e+00
 2744  8.81355e+00  0.00000e+00  0.00000e+00
 2745  8.81355e+00  0.00000e+00  0.00000e+00
 2746  8.81355e+00  0.00000e+00  0.00000e+00
 2747  7.09527e+00  0.00000e+00  1.71828e+00
 2748  3.98973e+00  0.00000e+00  4.82383e+00
 2749  3.98973e+00  0.00000e+00  4.82383e+00
 2750  4.37186e+00  0.00000e+00  4.44169e+00
 2751  6.09014e+00  0.00000e+00  2.72341e+00
 2752  5.37699e+00  0.00000e+00  3.43656e+00
 2753  3.98973e+00  0.00000e+00  4.82383e+00
 2754  2.45516e+00  0.00000e+00  6.35840e+00
 2755  6.09014e+00  0.00000e+00  2.72341e+00
 2756  3.98973e+00  0.00000e+00  4.82383e+00
 2757  2.45516e+00  0.00000e+00  6.35840e+00
 2758  3.65871e+00  0.00000e+00  5.15485e+00
 2759  3.65871e+00  0.00000e+00  5.15485e+00
 2760  2.86928e+00  0.00000e+00  5.94428e+00
 2761  4.82383e+00  0.00000e+00  3.98973e+00
 2762  4.37186e+00  0.00000e+00  4.44169e+00
 2763  3.98973e+00  0.00000e+00  4.82383e+00
 2764  6.09014e+00  0.00000e+00  2.72341e+00
 2765  8.81355e+00  0.00000e+00  0.00000e+00
 2766  6.09014e+00  0.00000e+00  2.72341e+00
 2775  8.81355e+00  0.00000e+00  0.00000e+00
 2823  8.81355e+00  0.00000e+00  0.00000e+00
 2824  7.09527e+00  0.00000e+00  1.71828e+00
 2825  8.81355e+00  0.00000e+00  0.00000e+00
 2826  7.09527e+00  0.00000e+00  1.71828e+00
 2829  7.09527e+00  0.00000e+00  1.71828e+00
 2830  7.09527e+00  0.00000e+00  1.71828e+00
 2831  7.09527e+00  0.00000e+00  1.71828e+00
 2832  7.09527e+00  0.00000e+00  1.71828e+00
 2833  7.09527e+00  0.00000e+00  1.71828e+00
 2836  8.81355e+00  0.00000e+00  0.00000e+00
 2837  8.81355e+00  0.00000e+00  0.00000e+00
 2840  8.81355e+00  0.00000e+00  0.00000e+00
 2841  8.81355e+00  0.00000e+00  0.00000e+00
 2843  8.81355e+00  0.00000e+00  0.00000e+00
 2844  7.09527e+00  0.00000e+00  1.71828e+00
 2846  8.81355e+00  0.00000e+00  0.00000e+00
 2847  8.81355e+00  0.00000e+00  0.00000e+00
 2849  6.09014e+00  0.00000e+00  2.72341e+00
 2851  7.09527e+00  0.00000e+00  1.71828e+00
 2852  7.09527e+00  0.00000e+00  1.71828e+00
 2853  6.09014e+00  0.00000e+00  2.72341e+00
 2854  5.37699e+00  0.00000e+00  3.43656e+00
 2855  5.37699e+00  0.00000e+00  3.43656e+00
 2856  3.65871e+00  0.00000e+00  5.15485e+00
 2857  5.37699e+00  0.00000e+00  3.43656e+00
 2858  4.82383e+00  0.00000e+00  3.98973e+00
 2859  3.36673e+00  0.00000e+00  5.44683e+00
 2860  4.37186e+00  0.00000e+00  4.44169e+00
 2861  3.98973e+00  0.00000e+00  4.82383e+00
 2862  5.37699e+00  0.00000e+00  3.43656e+00
 2863  6.09014e+00  0.00000e+00  2.72341e+00
 2864  7.09527e+00  0.00000e+00  1.71828e+00
 2924  7.09527e+00  0.00000e+00  1.71828e+00
 2926  7.09527e+00  0.00000e+00  1.71828e+00
 2927  8.81355e+00  0.00000e+00  0.00000e+00
 2928  6.09014e+00  0.00000e+00  2.72341e+00
 2929  7.09527e+00  0.00000e+00  1.71828e+00
 2931  8.81355e+00  0.00000e+00  0.00000e+00
 2932  7.09527e+00  0.00000e+00  1.71828e+00
 2933  8.81355e+00  0.00000e+00  0.00000e+00
 2934  7.09527e+00  0.00000e+00  1.71828e+00
 2935  8.81355e+00  0.00000e+00  0.00000e+00
 2936  6.09014e+00  0.00000e+00  2.72341e+00
 2937  7.09527e+00  0.00000e+00  1.71828e+00
 2938  6.09014e+00  0.00000e+00  2.72341e+00
 2940  6.09014e+00  0.00000e+00  2.72341e+00
 2941  6.09014e+00  0.00000e+00  2.72341e+00
 2945  7.09527e+00  0.00000e+00  1.71828e+00
 2946  7.09527e+00  0.00000e+00  1.71828e+00
 2947  7.09527e+00  0.00000e+00  1.71828e+00
 2948  6.09014e+00  0.00000e+00  2.72341e+00
 2949  5.37699e+00  0.00000e+00  3.43656e+00
 2950  6.09014e+00  0.00000e+00  2.72341e+00
 2951  8.81355e+00  0.00000e+00  0.00000e+00
 2952  5.37699e+00  0.00000e+00  3.43656e+00
 2953  6.09014e+00  0.00000e+00  2.72341e+00
 2954  8.81355e+00  0.00000e+00  0.00000e+00
 2955  6.09014e+00  0.00000e+00  2.72341e+00
 2956  7.09527e+00  0.00000e+00  1.71828e+00
 2957  4.37186e+00  0.00000e+00  4.44169e+00
 2958  3.10555e+00  0.00000e+00  5.70801e+00
 2959  5.37699e+00  0.00000e+00  3.43656e+00
 2960  6.09014e+00  0.00000e+00  2.72341e+00
 2961  4.82383e+00  0.00000e+00  3.98973e+00
 2962  4.82383e+00  0.00000e+00  3.98973e+00
 2963  6.09014e+00  0.00000e+00  2.72341e+00
 2964  7.09527e+00  0.00000e+00  1.71828e+00
 2965  6.09014e+00  0.00000e+00  2.72341e+00
 2966  8.81355e+00  0.00000e+00  0.00000e+00
 2968  8.81355e+00  0.00000e+00  0.00000e+00
 3019  8.81355e+00  0.00000e+00  0.00000e+00
 3023  8.81355e+00  0.00000e+00  0.00000e+00
 3024  8.81355e+00  0.00000e+00  0.00000e+00
 3025  8.81355e+00  0.00000e+00  0.00000e+00
 3026  8.81355e+00  0.00000e+00  0.00000e+00
 3027  5.37699e+00  0.00000e+00  3.43656e+00
 3028  6.09014e+00  0.00000e+00  2.72341e+00
 3029  8.81355e+00  0.00000e+00  0.00000e+00
 3030  6.09014e+00  0.00000e+00  2.72341e+00
 3031  8.81355e+00  0.00000e+00  0.00000e+00
 3032  8.81355e+00  0.00000e+00  0.00000e+00
 3033  8.81355e+00  0.00000e+00  0.00000e+00
 3034  7.09527e+00  0.00000e+00  1.71828e+00
 3035  6.09014e+00  0.00000e+00  2.72341e+00
 3036  7.09527e+00  0.00000e+00  1.71828e+00
 3037  6.09014e+00  0.00000e+00  2.72341e+00
 3043  8.81355e+00  0.00000e+00  0.00000e+00
 3047  8.81355e+00  0.00000e+00  0.00000e+00
 3048  8.81355e+00  0.00000e+00  0.00000e+00
 3049  5.37699e+00  0.00000e+00  3.43656e+00
 3050  6.09014e+00  0.00000e+00  2.72341e+00
 3051  4.37186e+00  0.00000e+00  4.44169e+00
 3052  7.09527e+00  0.00000e+00  1.71828e+00
 3053  5.37699e+00  0.00000e+00  3.43656e+00
 3054  6.09014e+00  0.00000e+00  2.72341e+00
 3055  4.82383e+00  0.00000e+00  3.98973e+00
 3056  3.65871e+00  0.00000e+00  5.15485e+00
 3057  6.09014e+00  0.00000e+00  2.72341e+00
 3058  7.09527e+00  0.00000e+00  1.71828e+00
 3059  3.65871e+00  0.00000e+00  5.15485e+00
 3060  5.37699e+00  0.00000e+00  3.43656e+00
 3061  4.37186e+00  0.00000e+00  4.44169e+00
 3062  6.09014e+00  0.00000e+00  2.72341e+00
 3063  7.09527e+00  0.00000e+00  1.71828e+00
 3064  4.37186e+00  0.00000e+00  4.44169e+00
 3065  8.81355e+00  0.00000e+00  0.00000e+00
 3066  8.81355e+00  0.00000e+00  0.00000e+00
 3067  7.09527e+00  0.00000e+00  1.71828e+00
 3070  8.81355e+00  0.00000e+00  0.00000e+00
 3124  6.09014e+00  0.00000e+00  2.72341e+00
 3126  8.81355e+00  0.00000e+00  0.00000e+00
 3130  7.09527e+00  0.00000e+00  1.71828e+00
 3131  8.81355e+00  0.00000e+00  0.00000e+00
 3132  6.09014e+00  0.00000e+00  2.72341e+00
 3135  8.81355e+00  0.00000e+00  0.00000e+00
 3139  7.09527e+00  0.00000e+00  1.71828e+00
 3140  7.09527e+00  0.00000e+00  1.71828e+00
 3141  8.81355e+00  0.00000e+00  0.00000e+00
 3143  8.81355e+00  0.00000e+00  0.00000e+00
 3145  8.81355e+00  0.00000e+00  0.00000e+00
 3148  8.81355e+00  0.00000e+00  0.00000e+00
 3149  8.81355e+00  0.00000e+00  0.00000e+00
 3151  5.37699e+00  0.00000e+00  3.43656e+00
 3152  7.09527e+00  0.00000e+00  1.71828e+00
 3153  7.09527e+00  0.00000e+00  1.71828e+00
 3154  6.09014e+00  0.00000e+00  2.72341e+00
 3155  5.37699e+00  0.00000e+00  3.43656e+00
 3156  8.81355e+00  0.00000e+00  0.00000e+00
 3157  8.81355e+00  0.00000e+00  0.00000e+00
 3158  6.09014e+00  0.00000e+00  2.72341e+00
 3159  8.81355e+00  0.00000e+00  0.00000e+00
 3160  7.09527e+00  0.00000e+00  1.71828e+00
 3161  6.09014e+00  0.00000e+00  2.72341e+00
 3162  7.09527e+00  0.00000e+00  1.71828e+00
 3164  8.81355e+00  0.00000e+00  0.00000e+00
 3165  8.81355e+00  0.00000e+00  0.00000e+00
 3166  7.09527e+00  0.00000e+00  1.71828e+00
 3221  8.81355e+00  0.00000e+00  0.00000e+00
 3226  7.09527e+00  0.00000e+00  1.71828e+00
 3228  8.81355e+00  0.00000e+00  0.00000e+00
 3229  8.81355e+00  0.00000e+00  0.00000e+00
 3231  8.81355e+00  0.00000e+00  0.00000e+00
 3232  6.09014e+00  0.00000e+00  2.72341e+00
 3235  7.09527e+00  0.00000e+00  1.71828e+00
 3236  8.81355e+00  0.00000e+00  0.00000e+00
 3237  7.09527e+00  0.00000e+00  1.71828e+00
 3239  8.81355e+00  0.00000e+00  0.00000e+00
 3240  7.09527e+00  0.00000e+00  1.71828e+00
 3245  7.09527e+00  0.00000e+00  1.71828e+00
 3246  8.81355e+00  0.00000e+00  0.00000e+00
 3250  7.09527e+00  0.00000e+00  1.71828e+00
 3251  6.09014e+00  0.00000e+00  2.72341e+00
 3252  7.09527e+00  0.00000e+00  1.71828e+00
 3253  6.09014e+00  0.00000e+00  2.72341e+00
 3254  4.82383e+00  0.00000e+00  3.98973e+00
 3255  8.81355e+00  0.00000e+00  0.00000e+00
 3256  7.09527e+00  0.00000e+00  1.71828e+00
 3257  6.09014e+00  0.00000e+00  2.72341e+00
 3258  3.65871e+00  0.00000e+00  5.15485e+00
 3259  7.09527e+00  0.00000e+00  1.71828e+00
 3262  6.09014e+00  0.00000e+00  2.72341e+00
 3263  8.81355e+00  0.00000e+00  0.00000e+00
 3264  7.09527e+00  0.00000e+00  1.71828e+00
 3267  5.37699e+00  0.00000e+00  3.43656e+00
 3269  8.81355e+00  0.00000e+00  0.00000e+00
 3328  7.09527e+00  0.00000e+00  1.71828e+00
 3330  8.81355e+00  0.00000e+00  0.00000e+00
 3332  8.81355e+00  0.00000e+00  0.00000e+00
 3334  7.09527e+00  0.00000e+00  1.71828e+00
 3335  8.81355e+00  0.00000e+00  0.00000e+00
 3336  8.81355e+00  0.00000e+00  0.00000e+00
 3339  8.81355e+00  0.00000e+00  0.00000e+00
 3344  8.81355e+00  0.00000e+00  0.00000e+00
 3350  8.81355e+00  0.00000e+00  0.00000e+00
 3351  8.81355e+00  0.00000e+00  0.00000e+00
 3353  6.09014e+00  0.00000e+00  2.72341e+00
 3354  8.81355e+00  0.00000e+00  0.00000e+00
 3356  7.09527e+00  0.00000e+00  1.71828e+00
 3357  8.81355e+00  0.00000e+00  0.00000e+00
 3359  8.81355e+00  0.00000e+00  0.00000e+00
 3360  8.81355e+00  0.00000e+00  0.00000e+00
 3361  8.81355e+00  0.00000e+00  0.00000e+00
 3362  7.09527e+00  0.00000e+00  1.71828e+00
 3363  8.81355e+00  0.00000e+00  0.00000e+00
 3423  8.81355e+00  0.00000e+00  0.00000e+00
 3426  8.81355e+00  0.00000e+00  0.00000e+00
 3430  8.81355e+00  0.00000e+00  0.00000e+00
 3433  8.81355e+00  0.00000e+00  0.00000e+00
 3434  8.81355e+00  0.00000e+00  0.00000e+00
 3435  7.09527e+00  0.00000e+00  1.71828e+00
 3441  8.81355e+00  0.00000e+00  0.00000e+00
 3448  8.81355e+00  0.00000e+00  0.00000e+00
 3452  8.81355e+00  0.00000e+00  0.00000e+00
 3454  7.09527e+00  0.00000e+00  1.71828e+00
 3455  8.81355e+00  0.00000e+00  0.00000e+00
 3456  8.81355e+00  0.00000e+00  0.00000e+00
 3459  8.81355e+00  0.00000e+00  0.00000e+00
 3461  7.09527e+00  0.00000e+00  1.71828e+00
 3462  8.81355e+00  0.00000e+00  0.00000e+00
 3467  8.81355e+00  0.00000e+00  0.00000e+00
 3531  8.81355e+00  0.00000e+00  0.00000e+00
 3533  8.81355e+00  0.00000e+00  0.00000e+00
 3534  8.81355e+00  0.00000e+00  0.00000e+00
 3540  8.81355e+00  0.00000e+00  0.00000e+00
 3549  8.81355e+00  0.00000e+00  0.00000e+00
 3551  8.81355e+00  0.00000e+00  0.00000e+00
 3552  8.81355e+00  0.00000e+00  0.00000e+00
 3553  8.81355e+00  0.00000e+00  0.00000e+00
 3554  8.81355e+00  0.00000e+00  0.00000e+00
 3555  8.81355e+00  0.00000e+00  0.00000e+00
 3556  8.81355e+00  0.00000e+00  0.00000e+00
 3557  8.81355e+00  0.00000e+00  0.00000e+00
 3560  8.81355e+00  0.00000e+00  0.00000e+00
 3567  8.81355e+00  0.00000e+00  0.00000e+00
 3647  8.81355e+00  0.00000e+00  0.00000e+00
 3650  8.81355e+00  0.00000e+00  0.00000e+00
 3653  8.81355e+00  0.00000e+00  0.00000e+00
 3656  8.81355e+00  0.00000e+00  0.00000e+00
 3660  8.81355e+00  0.00000e+00  0.00000e+00
 3741  8.81355e+00  0.00000e+00  0.00000e+00
 3744  8.81355e+00  0.00000e+00  0.00000e+00
 3747  8.81355e+00  0.00000e+00  0.00000e+00
 3752  8.81355e+00  0.00000e+00  0.00000e+00
 3757  8.81355e+00  0.00000e+00  0.00000e+00
 3850  8.81355e+00  0.00000e+00  0.00000e+00
 3851  8.81355e+00  0.00000e+00  0.00000e+00
 3852  8.81355e+00  0.00000e+00  0.00000e+00
 3951  8.81355e+00  0.00000e+00  0.00000e+00
 3952  8.81355e+00  0.00000e+00  0.00000e+00
 3953  8.81355e+00  0.00000e+00  0.00000e+00
 3954  8.81355e+00  0.00000e+00  0.00000e+00
 3956  8.81355e+00  0.00000e+00  0.00000e+00
 4051  8.81355e+00  0.00000e+00  0.00000e+00
 4054  8.81355e+00  0.00000e+00  0.00000e+00
 4057  7.09527e+00  0.00000e+00  1.71828e+00
 4058  7.09527e+00  0.00000e+00  1.71828e+00
 4059  8.81355e+00  0.00000e+00  0.00000e+00
 4149  8.81355e+00  0.00000e+00  0.00000e+00
 4152  8.81355e+00  0.00000e+00  0.00000e+00
 4155  8.81355e+00  0.00000e+00  0.00000e+00
 4258  7.09527e+00  0.00000e+00  1.71828e+00
 4259  8.81355e+00  0.00000e+00  0.00000e+00
 4260  8.81355e+00  0.00000e+00  0.00000e+00
 4352  8.81355e+00  0.00000e+00  0.00000e+00
 4353  8.81355e+00  0.00000e+00  0.00000e+00
 4354  8.81355e+00  0.00000e+00  0.00000e+00
 4355  8.81355e+00  0.00000e+00  0.00000e+00
 4356  8.81355e+00  0.00000e+00  0.00000e+00
 4357  8.81355e+00  0.00000e+00  0.00000e+00
 4359  8.81355e+00  0.00000e+00  0.00000e+00
 4452  8.81355e+00  0.00000e+00  0.00000e+00
 4454  7.09527e+00  0.00000e+00  1.71828e+00
 4455  8.81355e+00  0.00000e+00  0.00000e+00
 4456  7.09527e+00  0.00000e+00  1.71828e+00
 4457  7.09527e+00  0.00000e+00  1.71828e+00
 4458  8.81355e+00  0.00000e+00  0.00000e+00
 4463  8.81355e+00  0.00000e+00  0.00000e+00
 4471  8.81355e+00  0.00000e+00  0.00000e+00
 4550  8.81355e+00  0.00000e+00  0.00000e+00
 4552  8.81355e+00  0.00000e+00  0.00000e+00
 4553  8.81355e+00  0.00000e+00  0.00000e+00
 4554  8.81355e+00  0.00000e+00  0.00000e+00
 4556  7.09527e+00  0.00000e+00  1.71828e+00
 4557  8.81355e+00  0.00000e+00  0.00000e+00
 4647  8.81355e+00  0.00000e+00  0.00000e+00
 4650  8.81355e+00  0.00000e+00  0.00000e+00
 4653  8.81355e+00  0.00000e+00  0.00000e+00
 4655  6.09014e+00  0.00000e+00  2.72341e+00
 4656  8.81355e+00  0.00000e+00  0.00000e+00
 4659  8.81355e+00  0.00000e+00  0.00000e+00
 4749  8.81355e+00  0.00000e+00  0.00000e+00
 4751  7.09527e+00  0.00000e+00  1.71828e+00
 4753  7.09527e+00  0.00000e+00  1.71828e+00
 4754  8.81355e+00  0.00000e+00  0.00000e+00
 4755  6.09014e+00  0.00000e+00  2.72341e+00
 4756  7.09527e+00  0.00000e+00  1.71828e+00
 4769  8.81355e+00  0.00000e+00  0.00000e+00
 4850  8.81355e+00  0.00000e+00  0.00000e+00
 4851  8.81355e+00  0.00000e+00  0.00000e+00
 4852  8.81355e+00  0.00000e+00  0.00000e+00
 4853  6.09014e+00  0.00000e+00  2.72341e+00
 4854  8.81355e+00  0.00000e+00  0.00000e+00
 4856  7.09527e+00  0.00000e+00  1.71828e+00
 4858  8.81355e+00  0.00000e+00  0.00000e+00
 4870  8.81355e+00  0.00000e+00  0.00000e+00
 4948  8.81355e+00  0.00000e+00  0.00000e+00
 4949  8.81355e+00  0.00000e+00  0.00000e+00
 4951  7.09527e+00  0.00000e+00  1.71828e+00
 4952  7.09527e+00  0.00000e+00  1.71828e+00
 4953  8.81355e+00  0.00000e+00  0.00000e+00
 4954  7.09527e+00  0.00000e+00  1.71828e+00
 4955  8.81355e+00  0.00000e+00  0.00000e+00
 4957  8.81355e+00  0.00000e+00  0.00000e+00
 4959  8.81355e+00  0.00000e+00  0.00000e+00
 4966  8.81355e+00  0.00000e+00  0.00000e+00
 4971  8.81355e+00  0.00000e+00  0.00000e+00
 5041  8.81355e+00  0.00000e+00  0.00000e+00
 5043  8.81355e+00  0.00000e+00  0.00000e+00
 5046  8.81355e+00  0.00000e+00  0.00000e+00
 5050  8.81355e+00  0.00000e+00  0.00000e+00
 5051  6.09014e+00  0.00000e+00  2.72341e+00
 5052  8.81355e+00  0.00000e+00  0.00000e+00
 5054  7.09527e+00  0.00000e+00  1.71828e+00
 5055  8.81355e+00  0.00000e+00  0.00000e+00
 5056  7.09527e+00  0.00000e+00  1.71828e+00
 5063  8.81355e+00  0.00000e+00  0.00000e+00
 5064  8.81355e+00  0.00000e+00  0.00000e+00
 5065  8.81355e+00  0.00000e+00  0.00000e+00
 5069  7.09527e+00  0.00000e+00  1.71828e+00
 5071  8.81355e+00  0.00000e+00  0.00000e+00
 5142  8.81355e+00  0.00000e+00  0.00000e+00
 5144  8.81355e+00  0.00000e+00  0.00000e+00
 5145  8.81355e+00  0.00000e+00  0.00000e+00
 5148  6.09014e+00  0.00000e+00  2.72341e+00
 5149  8.81355e+00  0.00000e+00  0.00000e+00
 5150  5.37699e+00  0.00000e+00  3.43656e+00
 5153  8.81355e+00  0.00000e+00  0.00000e+00
 5154  8.81355e+00  0.00000e+00  0.00000e+00
 5157  7.09527e+00  0.00000e+00  1.71828e+00
 5162  7.09527e+00  0.00000e+00  1.71828e+00
 5165  8.81355e+00  0.00000e+00  0.00000e+00
 5172  8.81355e+00  0.00000e+00  0.00000e+00
 5233  8.81355e+00  0.00000e+00  0.00000e+00
 5240  8.81355e+00  0.00000e+00  0.00000e+00
 5243  6.09014e+00  0.00000e+00  2.72341e+00
 5244  8.81355e+00  0.00000e+00  0.00000e+00
 5245  8.81355e+00  0.00000e+00  0.00000e+00
 5247  5.37699e+00  0.00000e+00  3.43656e+00
 5248  8.81355e+00  0.00000e+00  0.00000e+00
 5249  7.09527e+00  0.00000e+00  1.71828e+00
 5250  8.81355e+00  0.00000e+00  0.00000e+00
 5254  8.81355e+00  0.00000e+00  0.00000e+00
 5255  7.09527e+00  0.00000e+00  1.71828e+00
 5256  8.81355e+00  0.00000e+00  0.00000e+00
 5260  8.81355e+00  0.00000e+00  0.00000e+00
 5264  8.81355e+00  0.00000e+00  0.00000e+00
 5267  8.81355e+00  0.00000e+00  0.00000e+00
 5268  8.81355e+00  0.00000e+00  0.00000e+00
 5269  8.81355e+00  0.00000e+00  0.00000e+00
 5270  8.81355e+00  0.00000e+00  0.00000e+00
 5335  8.81355e+00  0.00000e+00  0.00000e+00
 5336  8.81355e+00  0.00000e+00  0.00000e+00
 5337  7.09527e+00  0.00000e+00  1.71828e+00
 5339  7.09527e+00  0.00000e+00  1.71828e+00
 5340  8.81355e+00  0.00000e+00  0.00000e+00
 5342  7.09527e+00  0.00000e+00  1.71828e+00
 5343  8.81355e+00  0.00000e+00  0.00000e+00
 5344  8.81355e+00  0.00000e+00  0.00000e+00
 5345  8.81355e+00  0.00000e+00  0.00000e+00
 5349  8.81355e+00  0.00000e+00  0.00000e+00
 5350  7.09527e+00  0.00000e+00  1.71828e+00
 5351  8.81355e+00  0.00000e+00  0.00000e+00
 5353  8.81355e+00  0.00000e+00  0.00000e+00
 5354  8.81355e+00  0.00000e+00  0.00000e+00
 5355  8.81355e+00  0.00000e+00  0.00000e+00
 5356  7.09527e+00  0.00000e+00  1.71828e+00
 5357  8.81355e+00  0.00000e+00  0.00000e+00
 5358  6.09014e+00  0.00000e+00  2.72341e+00
 5359  7.09527e+00  0.00000e+00  1.71828e+00
 5360  8.81355e+00  0.00000e+00  0.00000e+00
 5361  8.81355e+00  0.00000e+00  0.00000e+00
 5364  7.09527e+00  0.00000e+00  1.71828e+00
 5366  8.81355e+00  0.00000e+00  0.00000e+00
 5367  8.81355e+00  0.00000e+00  0.00000e+00
 5368  8.81355e+00  0.00000e+00  0.00000e+00
 5435  8.81355e+00  0.00000e+00  0.00000e+00
 5436  8.81355e+00  0.00000e+00  0.00000e+00
 5437  8.81355e+00  0.00000e+00  0.00000e+00
 5438  8.81355e+00  0.00000e+00  0.00000e+00
 5439  8.81355e+00  0.00000e+00  0.00000e+00
 5443  7.09527e+00  0.00000e+00  1.71828e+00
 5444  8.81355e+00  0.00000e+00  0.00000e+00
 5445  6.09014e+00  0.00000e+00  2.72341e+00
 5447  7.09527e+00  0.00000e+00  1.71828e+00
 5448  6.09014e+00  0.00000e+00  2.72341e+00
 5449  8.81355e+00  0.00000e+00  0.00000e+00
 5450  7.09527e+00  0.00000e+00  1.71828e+00
 5452  7.09527e+00  0.00000e+00  1.71828e+00
 5453  8.81355e+00  0.00000e+00  0.00000e+00
 5454  8.81355e+00  0.00000e+00  0.00000e+00
 5455  8.81355e+00  0.00000e+00  0.00000e+00
 5456  8.81355e+00  0.00000e+00  0.00000e+00
 5457  8.81355e+00  0.00000e+00  0.00000e+00
 5458  8.81355e+00  0.00000e+00  0.00000e+00
 5459  8.81355e+00  0.00000e+00  0.00000e+00
 5461  8.81355e+00  0.00000e+00  0.00000e+00
 5462  7.09527e+00  0.00000e+00  1.71828e+00
 5463  8.81355e+00  0.00000e+00  0.00000e+00
 5464  8.81355e+00  0.00000e+00  0.00000e+00
 5465  8.81355e+00  0.00000e+00  0.00000e+00
 5466  5.37699e+00  0.00000e+00  3.43656e+00
 5467  7.09527e+00  0.00000e+00  1.71828e+00
 5468  8.81355e+00  0.00000e+00  0.00000e+00
 5470  8.81355e+00  0.00000e+00  0.00000e+00
 5471  8.81355e+00  0.00000e+00  0.00000e+00
 5533  8.81355e+00  0.00000e+00  0.00000e+00
 5541  8.81355e+00  0.00000e+00  0.00000e+00
 5543  8.81355e+00  0.00000e+00  0.00000e+00
 5544  6.09014e+00  0.00000e+00  2.72341e+00
 5547  7.09527e+00  0.00000e+00  1.71828e+00
 5548  6.09014e+00  0.00000e+00  2.72341e+00
 5549  8.81355e+00  0.00000e+00  0.00000e+00
 5551  8.81355e+00  0.00000e+00  0.00000e+00
 5552  8.81355e+00  0.00000e+00  0.00000e+00
 5554  8.81355e+00  0.00000e+00  0.00000e+00
 5556  8.81355e+00  0.00000e+00  0.00000e+00
 5559  6.09014e+00  0.00000e+00  2.72341e+00
 5560  8.81355e+00  0.00000e+00  0.00000e+00
 5562  8.81355e+00  0.00000e+00  0.00000e+00
 5563  5.37699e+00  0.00000e+00  3.43656e+00
 5566  8.81355e+00  0.00000e+00  0.00000e+00
 5567  7.09527e+00  0.00000e+00  1.71828e+00
 5568  8.81355e+00  0.00000e+00  0.00000e+00
 5636  7.09527e+00  0.00000e+00  1.71828e+00
 5639  7.09527e+00  0.00000e+00  1.71828e+00
 5640  6.09014e+00  0.00000e+00  2.72341e+00
 5641  8.81355e+00  0.00000e+00  0.00000e+00
 5643  7.09527e+00  0.00000e+00  1.71828e+00
 5644  7.09527e+00  0.00000e+00  1.71828e+00
 5646  6.09014e+00  0.00000e+00  2.72341e+00
 5647  8.81355e+00  0.00000e+00  0.00000e+00
 5648  8.81355e+00  0.00000e+00  0.00000e+00
 5649  8.81355e+00  0.00000e+00  0.00000e+00
 5650  7.09527e+00  0.00000e+00  1.71828e+00
 5651  8.81355e+00  0.00000e+00  0.00000e+00
 5652  6.09014e+00  0.00000e+00  2.72341e+00
 5653  7.09527e+00  0.00000e+00  1.71828e+00
 5654  8.81355e+00  0.00000e+00  0.00000e+00
 5656  8.81355e+00  0.00000e+00  0.00000e+00
 5657  8.81355e+00  0.00000e+00  0.00000e+00
 5659  6.09014e+00  0.00000e+00  2.72341e+00
 5660  7.09527e+00  0.00000e+00  1.71828e+00
 5661  8.81355e+00  0.00000e+00  0.00000e+00
 5662  8.81355e+00  0.00000e+00  0.00000e+00
 5664  7.09527e+00  0.00000e+00  1.71828e+00
 5665  8.81355e+00  0.00000e+00  0.00000e+00
 5666  7.09527e+00  0.00000e+00  1.71828e+00
 5667  8.81355e+00  0.00000e+00  0.00000e+00
 5668  8.81355e+00  0.00000e+00  0.00000e+00
 5669  8.81355e+00  0.00000e+00  0.00000e+00
 5670  8.81355e+00  0.00000e+00  0.00000e+00
 5726  8.81355e+00  0.00000e+00  0.00000e+00
 5731  8.81355e+00  0.00000e+00  0.00000e+00
 5735  7.09527e+00  0.00000e+00  1.71828e+00
 5736  6.09014e+00  0.00000e+00  2.72341e+00
 5737  6.09014e+00  0.00000e+00  2.72341e+00
 5738  8.81355e+00  0.00000e+00  0.00000e+00
 5739  8.81355e+00  0.00000e+00  0.00000e+00
 5740  8.81355e+00  0.00000e+00  0.00000e+00
 5741  8.81355e+00  0.00000e+00  0.00000e+00
 5742  4.82383e+00  0.00000e+00  3.98973e+00
 5743  8.81355e+00  0.00000e+00  0.00000e+00
 5744  7.09527e+00  0.00000e+00  1.71828e+00
 5746  8.81355e+00  0.00000e+00  0.00000e+00
 5748  7.09527e+00  0.00000e+00  1.71828e+00
 5749  8.81355e+00  0.00000e+00  0.00000e+00
 5750  8.81355e+00  0.00000e+00  0.00000e+00
 5752  8.81355e+00  0.00000e+00  0.00000e+00
 5753  6.09014e+00  0.00000e+00  2.72341e+00
 5754  6.09014e+00  0.00000e+00  2.72341e+00
 5755  8.81355e+00  0.00000e+00  0.00000e+00
 5756  5.37699e+00  0.00000e+00  3.43656e+00
 5757  7.09527e+00  0.00000e+00  1.71828e+00
 5758  6.09014e+00  0.00000e+00  2.72341e+00
 5759  6.09014e+00  0.00000e+00  2.72341e+00
 5760  4.82383e+00  0.00000e+00  3.98973e+00
 5761  4.82383e+00  0.00000e+00  3.98973e+00
 5762  8.81355e+00  0.00000e+00  0.00000e+00
 5763  7.09527e+00  0.00000e+00  1.71828e+00
 5764  6.09014e+00  0.00000e+00  2.72341e+00
 5765  8.81355e+00  0.00000e+00  0.00000e+00
 5766  7.09527e+00  0.00000e+00  1.71828e+00
 5768  8.81355e+00  0.00000e+00  0.00000e+00
 5769  8.81355e+00  0.00000e+00  0.00000e+00
 5770  8.81355e+00  0.00000e+00  0.00000e+00
 5775  8.81355e+00  0.00000e+00  0.00000e+00
 5830  8.81355e+00  0.00000e+00  0.00000e+00
 5831  8.81355e+00  0.00000e+00  0.00000e+00
 5832  8.81355e+00  0.00000e+00  0.00000e+00
 5835  5.37699e+00  0.00000e+00  3.43656e+00
 5836  8.81355e+00  0.00000e+00  0.00000e+00
 5837  7.09527e+00  0.00000e+00  1.71828e+00
 5838  8.81355e+00  0.00000e+00  0.00000e+00
 5839  6.09014e+00  0.00000e+00  2.72341e+00
 5840  7.09527e+00  0.00000e+00  1.71828e+00
 5841  8.81355e+00  0.00000e+00  0.00000e+00
 5842  8.81355e+00  0.00000e+00  0.00000e+00
 5843  4.82383e+00  0.00000e+00  3.98973e+00
 5845  6.09014e+00  0.00000e+00  2.72341e+00
 5846  7.09527e+00  0.00000e+00  1.71828e+00
 5847  6.09014e+00  0.00000e+00  2.72341e+00
 5848  7.09527e+00  0.00000e+00  1.71828e+00
 5849  8.81355e+00  0.00000e+00  0.00000e+00
 5850  6.09014e+00  0.00000e+00  2.72341e+00
 5851  6.09014e+00  0.00000e+00  2.72341e+00
 5852  5.37699e+00  0.00000e+00  3.43656e+00
 5853  6.09014e+00  0.00000e+00  2.72341e+00
 5854  7.09527e+00  0.00000e+00  1.71828e+00
 5855  3.36673e+00  0.00000e+00  5.44683e+00
 5856  7.09527e+00  0.00000e+00  1.71828e+00
 5857  6.09014e+00  0.00000e+00  2.72341e+00
 5858  4.82383e+00  0.00000e+00  3.98973e+00
 5859  4.82383e+00  0.00000e+00  3.98973e+00
 5860  4.82383e+00  0.00000e+00  3.98973e+00
 5861  5.37699e+00  0.00000e+00  3.43656e+00
 5862  5.37699e+00  0.00000e+00  3.43656e+00
 5863  8.81355e+00  0.00000e+00  0.00000e+00
 5864  8.81355e+00  0.00000e+00  0.00000e+00
 5865  7.09527e+00  0.00000e+00  1.71828e+00
 5866  8.81355e+00  0.00000e+00  0.00000e+00
 5867  7.09527e+00  0.00000e+00  1.71828e+00
 5868  7.09527e+00  0.00000e+00  1.71828e+00
 5929  6.09014e+00  0.00000e+00  2.72341e+00
 5932  8.81355e+00  0.00000e+00  0.00000e+00
 5934  8.81355e+00  0.00000e+00  0.00000e+00
 5935  7.09527e+00  0.00000e+00  1.71828e+00
 5936  7.09527e+00  0.00000e+00  1.71828e+00
 5937  8.81355e+00  0.00000e+00  0.00000e+00
 5938  6.09014e+00  0.00000e+00  2.72341e+00
 5939  3.98973e+00  0.00000e+00  4.82383e+00
 5940  7.09527e+00  0.00000e+00  1.71828e+00
 5941  6.09014e+00  0.00000e+00  2.72341e+00
 5943  4.82383e+00  0.00000e+00  3.98973e+00
 5944  5.37699e+00  0.00000e+00  3.43656e+00
 5945  6.09014e+00  0.00000e+00  2.72341e+00
 5946  8.81355e+00  0.00000e+00  0.00000e+00
 5947  7.09527e+00  0.00000e+00  1.71828e+00
 5948  6.09014e+00  0.00000e+00  2.72341e+00
 5949  7.09527e+00  0.00000e+00  1.71828e+00
 5950  6.09014e+00  0.00000e+00  2.72341e+00
 5951  8.81355e+00  0.00000e+00  0.00000e+00
 5952  6.09014e+00  0.00000e+00  2.72341e+00
 5953  3.10555e+00  0.00000e+00  5.70801e+00
 5954  6.09014e+00  0.00000e+00  2.72341e+00
 5955  5.37699e+00  0.00000e+00  3.43656e+00
 5956  8.81355e+00  0.00000e+00  0.00000e+00
 5957  3.10555e+00  0.00000e+00  5.70801e+00
 5958  5.37699e+00  0.00000e+00  3.43656e+00
 5959  5.37699e+00  0.00000e+00  3.43656e+00
 5960  5.37699e+00  0.00000e+00  3.43656e+00
 5961  7.09527e+00  0.00000e+00  1.71828e+00
 5962  4.82383e+00  0.00000e+00  3.98973e+00
 5963  8.81355e+00  0.00000e+00  0.00000e+00
 5964  5.37699e+00  0.00000e+00  3.43656e+00
 5965  5.37699e+00  0.00000e+00  3.43656e+00
 5967  7.09527e+00  0.00000e+00  1.71828e+00
 5970  8.81355e+00  0.00000e+00  0.00000e+00
 6028  8.81355e+00  0.00000e+00  0.00000e+00
 6029  6.09014e+00  0.00000e+00  2.72341e+00
 6030  8.81355e+00  0.00000e+00  0.00000e+00
 6031  8.81355e+00  0.00000e+00  0.00000e+00
 6032  8.81355e+00  0.00000e+00  0.00000e+00
 6033  8.81355e+00  0.00000e+00  0.00000e+00
 6034  6.09014e+00  0.00000e+00  2.72341e+00
 6035  7.09527e+00  0.00000e+00  1.71828e+00
 6036  4.82383e+00  0.00000e+00  3.98973e+00
 6037  5.37699e+00  0.00000e+00  3.43656e+00
 6038  7.09527e+00  0.00000e+00  1.71828e+00
 6039  7.09527e+00  0.00000e+00  1.71828e+00
 6040  7.09527e+00  0.00000e+00  1.71828e+00
 6041  5.37699e+00  0.00000e+00  3.43656e+00
 6042  7.09527e+00  0.00000e+00  1.71828e+00
 6043  7.09527e+00  0.00000e+00  1.71828e+00
 6044  7.09527e+00  0.00000e+00  1.71828e+00
 6047  7.09527e+00  0.00000e+00  1.71828e+00
 6048  4.82383e+00  0.00000e+00  3.98973e+00
 6049  5.37699e+00  0.00000e+00  3.43656e+00
 6050  7.09527e+00  0.00000e+00  1.71828e+00
 6051  7.09527e+00  0.00000e+00  1.71828e+00
 6052  5.37699e+00  0.00000e+00  3.43656e+00
 6053  7.09527e+00  0.00000e+00  1.71828e+00
 6054  4.82383e+00  0.00000e+00  3.98973e+00
 6055  6.09014e+00  0.00000e+00  2.72341e+00
 6056  4.82383e+00  0.00000e+00  3.98973e+00
 6057  3.98973e+00  0.00000e+00  4.82383e+00
 6058  4.37186e+00  0.00000e+00  4.44169e+00
 6059  4.82383e+00  0.00000e+00  3.98973e+00
 6060  3.36673e+00  0.00000e+00  5.44683e+00
 6061  6.09014e+00  0.00000e+00  2.72341e+00
 6062  5.37699e+00  0.00000e+00  3.43656e+00
 6063  6.09014e+00  0.00000e+00  2.72341e+00
 6064  5.37699e+00  0.00000e+00  3.43656e+00
 6065  6.09014e+00  0.00000e+00  2.72341e+00
 6066  5.37699e+00  0.00000e+00  3.43656e+00
 6067  7.09527e+00  0.00000e+00  1.71828e+00
 6068  7.09527e+00  0.00000e+00  1.71828e+00
 6069  7.09527e+00  0.00000e+00  1.71828e+00
 6070  8.81355e+00  0.00000e+00  0.00000e+00
 6125  8.81355e+00  0.00000e+00  0.00000e+00
 6128  8.81355e+00  0.00000e+00  0.00000e+00
 6130  8.81355e+00  0.00000e+00  0.00000e+00
 6131  4.82383e+00  0.00000e+00  3.98973e+00
 6132  5.37699e+00  0.00000e+00  3.43656e+00
 6133  6.09014e+00  0.00000e+00  2.72341e+00
 6134  4.82383e+00  0.00000e+00  3.98973e+00
 6135  3.98973e+00  0.00000e+00  4.82383e+00
 6136  3.98973e+00  0.00000e+00  4.82383e+00
 6137  4.82383e+00  0.00000e+00  3.98973e+00
 6138  8.81355e+00  0.00000e+00  0.00000e+00
 6139  6.09014e+00  0.00000e+00  2.72341e+00
 6140  6.09014e+00  0.00000e+00  2.72341e+00
 6141  6.09014e+00  0.00000e+00  2.72341e+00
 6142  5.37699e+00  0.00000e+00  3.43656e+00
 6143  5.37699e+00  0.00000e+00  3.43656e+00
 6144  5.37699e+00  0.00000e+00  3.43656e+00
 6145  4.82383e+00  0.00000e+00  3.98973e+00
 6146  6.09014e+00  0.00000e+00  2.72341e+00
 6147  6.09014e+00  0.00000e+00  2.72341e+00
 6148  7.09527e+00  0.00000e+00  1.71828e+00
 6149  5.37699e+00  0.00000e+00  3.43656e+00
 6150  4.37186e+00  0.00000e+00  4.44169e+00
 6151  3.65871e+00  0.00000e+00  5.15485e+00
 6152  3.10555e+00  0.00000e+00  5.70801e+00
 6153  4.82383e+00  0.00000e+00  3.98973e+00
 6154  4.37186e+00  0.00000e+00  4.44169e+00
 6155  3.65871e+00  0.00000e+00  5.15485e+00
 6156  3.36673e+00  0.00000e+00  5.44683e+00
 6157  3.98973e+00  0.00000e+00  4.82383e+00
 6158  3.98973e+00  0.00000e+00  4.82383e+00
 6159  3.65871e+00  0.00000e+00  5.15485e+00
 6160  4.37186e+00  0.00000e+00  4.44169e+00
 6161  4.82383e+00  0.00000e+00  3.98973e+00
 6162  4.82383e+00  0.00000e+00  3.98973e+00
 6163  3.65871e+00  0.00000e+00  5.15485e+00
 6164  5.37699e+00  0.00000e+00  3.43656e+00
 6165  7.09527e+00  0.00000e+00  1.71828e+00
 6167  7.09527e+00  0.00000e+00  1.71828e+00
 6171  8.81355e+00  0.00000e+00  0.00000e+00
 6227  8.81355e+00  0.00000e+00  0.00000e+00
 6230  6.09014e+00  0.00000e+00  2.72341e+00
 6231  7.09527e+00  0.00000e+00  1.71828e+00
 6232  6.09014e+00  0.00000e+00  2.72341e+00
 6233  7.09527e+00  0.00000e+00  1.71828e+00
 6234  7.09527e+00  0.00000e+00  1.71828e+00
 6235  6.09014e+00  0.00000e+00  2.72341e+00
 6236  3.65871e+00  0.00000e+00  5.15485e+00
 6237  4.37186e+00  0.00000e+00  4.44169e+00
 6238  5.37699e+00  0.00000e+00  3.43656e+00
 6239  2.65358e+00  0.00000e+00  6.15998e+00
 6240  4.37186e+00  0.00000e+00  4.44169e+00
 6241  4.82383e+00  0.00000e+00  3.98973e+00
 6242  4.82383e+00  0.00000e+00  3.98973e+00
 6243  6.09014e+00  0.00000e+00  2.72341e+00
 6244  7.09527e+00  0.00000e+00  1.71828e+00
 6245  7.09527e+00  0.00000e+00  1.71828e+00
 6246  5.37699e+00  0.00000e+00  3.43656e+00
 6247  7.09527e+00  0.00000e+00  1.71828e+00
 6248  7.09527e+00  0.00000e+00  1.71828e+00
 6249  4.37186e+00  0.00000e+00  4.44169e+00
 6250  5.37699e+00  0.00000e+00  3.43656e+00
 6251  3.98973e+00  0.00000e+00  4.82383e+00
 6252  3.36673e+00  0.00000e+00  5.44683e+00
 6253  4.37186e+00  0.00000e+00  4.44169e+00
 6254  2.10042e+00  0.00000e+00  6.71314e+00
 6255  6.09014e+00  0.00000e+00  2.72341e+00
 6256  3.65871e+00  0.00000e+00  5.15485e+00
 6257  3.98973e+00  0.00000e+00  4.82383e+00
 6258  4.82383e+00  0.00000e+00  3.98973e+00
 6259  4.37186e+00  0.00000e+00  4.44169e+00
 6260  7.09527e+00  0.00000e+00  1.71828e+00
 6261  3.36673e+00  0.00000e+00  5.44683e+00
 6262  3.10555e+00  0.00000e+00  5.70801e+00
 6263  3.98973e+00  0.00000e+00  4.82383e+00
 6264  7.09527e+00  0.00000e+00  1.71828e+00
 6265  3.98973e+00  0.00000e+00  4.82383e+00
 6267  7.09527e+00  0.00000e+00  1.71828e+00
 6268  8.81355e+00  0.00000e+00  0.00000e+00
 6269  6.09014e+00  0.00000e+00  2.72341e+00
 6270  8.81355e+00  0.00000e+00  0.00000e+00
 6271  7.09527e+00  0.00000e+00  1.71828e+00
 6273  8.81355e+00  0.00000e+00  0.00000e+00
 6327  8.81355e+00  0.00000e+00  0.00000e+00
 6329  6.09014e+00  0.00000e+00  2.72341e+00
 6330  8.81355e+00  0.00000e+00  0.00000e+00
 6331  4.82383e+00  0.00000e+00  3.98973e+00
 6332  5.37699e+00  0.00000e+00  3.43656e+00
 6333  6.09014e+00  0.00000e+00  2.72341e+00
 6334  4.82383e+00  0.00000e+00  3.98973e+00
 6335  4.82383e+00  0.00000e+00  3.98973e+00
 6336  3.98973e+00  0.00000e+00  4.82383e+00
 6337  3.10555e+00  0.00000e+00  5.70801e+00
 6338  3.36673e+00  0.00000e+00  5.44683e+00
 6339  4.82383e+00  0.00000e+00  3.98973e+00
 6340  4.37186e+00  0.00000e+00  4.44169e+00
 6341  4.37186e+00  0.00000e+00  4.44169e+00
 6342  6.09014e+00  0.00000e+00  2.72341e+00
 6343  4.37186e+00  0.00000e+00  4.44169e+00
 6344  5.37699e+00  0.00000e+00  3.43656e+00
 6345  4.82383e+00  0.00000e+00  3.98973e+00
 6346  3.65871e+00  0.00000e+00  5.15485e+00
 6347  4.82383e+00  0.00000e+00  3.98973e+00
 6348  5.37699e+00  0.00000e+00  3.43656e+00
 6349  4.82383e+00  0.00000e+00  3.98973e+00
 6350  4.82383e+00  0.00000e+00  3.98973e+00
 6351  3.98973e+00  0.00000e+00  4.82383e+00
 6352  3.36673e+00  0.00000e+00  5.44683e+00
 6353  2.65358e+00  0.00000e+00  6.15998e+00
 6354  3.36673e+00  0.00000e+00  5.44683e+00
 6355  2.86928e+00  0.00000e+00  5.94428e+00
 6356  3.65871e+00  0.00000e+00  5.15485e+00
 6357  3.10555e+00  0.00000e+00  5.70801e+00
 6358  3.10555e+00  0.00000e+00  5.70801e+00
 6359  3.65871e+00  0.00000e+00  5.15485e+00
 6360  3.65871e+00  0.00000e+00  5.15485e+00
 6361  4.82383e+00  0.00000e+00  3.98973e+00
 6362  2.45516e+00  0.00000e+00  6.35840e+00
 6363  2.86928e+00  0.00000e+00  5.94428e+00
 6364  6.09014e+00  0.00000e+00  2.72341e+00
 6365  4.82383e+00  0.00000e+00  3.98973e+00
 6366  4.37186e+00  0.00000e+00  4.44169e+00
 6367  7.09527e+00  0.00000e+00  1.71828e+00
 6370  8.81355e+00  0.00000e+00  0.00000e+00
 6371  8.81355e+00  0.00000e+00  0.00000e+00
 6426  8.81355e+00  0.00000e+00  0.00000e+00
 6429  4.37186e+00  0.00000e+00  4.44169e+00
 6430  7.09527e+00  0.00000e+00  1.71828e+00
 6431  8.81355e+00  0.00000e+00  0.00000e+00
 6432  4.37186e+00  0.00000e+00  4.44169e+00
 6433  3.98973e+00  0.00000e+00  4.82383e+00
 6434  6.09014e+00  0.00000e+00  2.72341e+00
 6435  2.86928e+00  0.00000e+00  5.94428e+00
 6436  2.65358e+00  0.00000e+00  6.15998e+00
 6437  2.27145e+00  0.00000e+00  6.54211e+00
 6438  2.10042e+00  0.00000e+00  6.71314e+00
 6439  4.37186e+00  0.00000e+00  4.44169e+00
 6440  3.10555e+00  0.00000e+00  5.70801e+00
 6441  3.36673e+00  0.00000e+00  5.44683e+00
 6442  3.36673e+00  0.00000e+00  5.44683e+00
 6443  5.37699e+00  0.00000e+00  3.43656e+00
 6444  4.82383e+00  0.00000e+00  3.98973e+00
 6445  3.98973e+00  0.00000e+00  4.82383e+00
 6446  3.98973e+00  0.00000e+00  4.82383e+00
 6447  6.09014e+00  0.00000e+00  2.72341e+00
 6448  4.37186e+00  0.00000e+00  4.44169e+00
 6449  4.82383e+00  0.00000e+00  3.98973e+00
 6450  3.36673e+00  0.00000e+00  5.44683e+00
 6451  3.65871e+00  0.00000e+00  5.15485e+00
 6452  1.94043e+00  0.00000e+00  6.87313e+00
 6453  2.86928e+00  0.00000e+00  5.94428e+00
 6454  2.27145e+00  0.00000e+00  6.54211e+00
 6455  3.65871e+00  0.00000e+00  5.15485e+00
 6456  2.65358e+00  0.00000e+00  6.15998e+00
 6457  1.94043e+00  0.00000e+00  6.87313e+00
 6458  2.65358e+00  0.00000e+00  6.15998e+00
 6459  3.10555e+00  0.00000e+00  5.70801e+00
 6460  1.64845e+00  0.00000e+00  7.16511e+00
 6461  2.86928e+00  0.00000e+00  5.94428e+00
 6462  2.65358e+00  0.00000e+00  6.15998e+00
 6463  4.82383e+00  0.00000e+00  3.98973e+00
 6464  4.37186e+00  0.00000e+00  4.44169e+00
 6465  3.10555e+00  0.00000e+00  5.70801e+00
 6466  7.09527e+00  0.00000e+00  1.71828e+00
 6467  8.81355e+00  0.00000e+00  0.00000e+00
 6468  7.09527e+00  0.00000e+00  1.71828e+00
 6469  4.82383e+00  0.00000e+00  3.98973e+00
 6471  8.81355e+00  0.00000e+00  0.00000e+00
 6528  8.81355e+00  0.00000e+00  0.00000e+00
 6529  8.81355e+00  0.00000e+00  0.00000e+00
 6530  7.09527e+00  0.00000e+00  1.71828e+00
 6531  4.82383e+00  0.00000e+00  3.98973e+00
 6532  5.37699e+00  0.00000e+00  3.43656e+00
 6533  3.65871e+00  0.00000e+00  5.15485e+00
 6534  3.10555e+00  0.00000e+00  5.70801e+00
 6535  2.86928e+00  0.00000e+00  5.94428e+00
 6536  2.45516e+00  0.00000e+00  6.35840e+00
 6537  2.45516e+00  0.00000e+00  6.35840e+00
 6538  2.65358e+00  0.00000e+00  6.15998e+00
 6539  2.86928e+00  0.00000e+00  5.94428e+00
 6540  2.27145e+00  0.00000e+00  6.54211e+00
 6541  3.65871e+00  0.00000e+00  5.15485e+00
 6542  3.36673e+00  0.00000e+00  5.44683e+00
 6543  1.79014e+00  0.00000e+00  7.02341e+00
 6544  4.37186e+00  0.00000e+00  4.44169e+00
 6545  2.86928e+00  0.00000e+00  5.94428e+00
 6546  3.65871e+00  0.00000e+00  5.15485e+00
 6547  3.98973e+00  0.00000e+00  4.82383e+00
 6548  2.86928e+00  0.00000e+00  5.94428e+00
 6549  3.36673e+00  0.00000e+00  5.44683e+00
 6550  3.36673e+00  0.00000e+00  5.44683e+00
 6551  3.10555e+00  0.00000e+00  5.70801e+00
 6552  3.10555e+00  0.00000e+00  5.70801e+00
 6553  1.64845e+00  0.00000e+00  7.16511e+00
 6554  1.64845e+00  0.00000e+00  7.16511e+00
 6555  2.65358e+00  0.00000e+00  6.15998e+00
 6556  2.27145e+00  0.00000e+00  6.54211e+00
 6557  2.10042e+00  0.00000e+00  6.71314e+00
 6558  1.15099e+00  0.00000e+00  7.66256e+00
 6559  2.10042e+00  0.00000e+00  6.71314e+00
 6560  3.98973e+00  0.00000e+00  4.82383e+00
 6561  2.10042e+00  0.00000e+00  6.71314e+00
 6562  2.45516e+00  0.00000e+00  6.35840e+00
 6563  1.51442e+00  0.00000e+00  7.29914e+00
 6564  2.45516e+00  0.00000e+00  6.35840e+00
 6565  2.65358e+00  0.00000e+00  6.15998e+00
 6566  3.36673e+00  0.00000e+00  5.44683e+00
 6567  4.82383e+00  0.00000e+00  3.98973e+00
 6568  7.09527e+00  0.00000e+00  1.71828e+00
 6569  8.81355e+00  0.00000e+00  0.00000e+00
 6570  6.09014e+00  0.00000e+00  2.72341e+00
 6627  5.37699e+00  0.00000e+00  3.43656e+00
 6628  8.81355e+00  0.00000e+00  0.00000e+00
 6629  8.81355e+00  0.00000e+00  0.00000e+00
 6630  8.81355e+00  0.00000e+00  0.00000e+00
 6631  4.37186e+00  0.00000e+00  4.44169e+00
 6632  4.37186e+00  0.00000e+00  4.44169e+00
 6633  4.82383e+00  0.00000e+00  3.98973e+00
 6634  3.98973e+00  0.00000e+00  4.82383e+00
 6635  3.65871e+00  0.00000e+00  5.15485e+00
 6636  2.65358e+00  0.00000e+00  6.15998e+00
 6637  9.35297e-01  0.00000e+00  7.87826e+00
 6638  1.94043e+00  0.00000e+00  6.87313e+00
 6639  3.10555e+00  0.00000e+00  5.70801e+00
 6640  1.79014e+00  0.00000e+00  7.02341e+00
 6641  2.27145e+00  0.00000e+00  6.54211e+00
 6642  2.65358e+00  0.00000e+00  6.15998e+00
 6643  2.65358e+00  0.00000e+00  6.15998e+00
 6644  4.37186e+00  0.00000e+00  4.44169e+00
 6645  3.65871e+00  0.00000e+00  5.15485e+00
 6646  3.98973e+00  0.00000e+00  4.82383e+00
 6647  3.98973e+00  0.00000e+00  4.82383e+00
 6648  1.79014e+00  0.00000e+00  7.02341e+00
 6649  2.65358e+00  0.00000e+00  6.15998e+00
 6650  3.65871e+00  0.00000e+00  5.15485e+00
 6651  1.79014e+00  0.00000e+00  7.02341e+00
 6652  1.51442e+00  0.00000e+00  7.29914e+00
 6653  1.51442e+00  0.00000e+00  7.29914e+00
 6654  1.79014e+00  0.00000e+00  7.02341e+00
 6655  1.26632e+00  0.00000e+00  7.54724e+00
 6656  2.27145e+00  0.00000e+00  6.54211e+00
 6657  1.38726e+00  0.00000e+00  7.42629e+00
 6658  1.51442e+00  0.00000e+00  7.29914e+00
 6659  1.15099e+00  0.00000e+00  7.66256e+00
 6660  2.10042e+00  0.00000e+00  6.71314e+00
 6661  1.26632e+00  0.00000e+00  7.54724e+00
 6662  1.51442e+00  0.00000e+00  7.29914e+00
 6663  2.10042e+00  0.00000e+00  6.71314e+00
 6664  2.10042e+00  0.00000e+00  6.71314e+00
 6665  2.86928e+00  0.00000e+00  5.94428e+00
 6666  3.36673e+00  0.00000e+00  5.44683e+00
 6667  4.82383e+00  0.00000e+00  3.98973e+00
 6668  4.82383e+00  0.00000e+00  3.98973e+00
 6669  8.81355e+00  0.00000e+00  0.00000e+00
 6670  5.37699e+00  0.00000e+00  3.43656e+00
 6671  8.81355e+00  0.00000e+00  0.00000e+00
 6672  8.81355e+00  0.00000e+00  0.00000e+00
 6673  8.81355e+00  0.00000e+00  0.00000e+00
 6724  8.81355e+00  0.00000e+00  0.00000e+00
 6729  8.81355e+00  0.00000e+00  0.00000e+00
 6731  4.82383e+00  0.00000e+00  3.98973e+00
 6732  6.09014e+00  0.00000e+00  2.72341e+00
 6733  3.10555e+00  0.00000e+00  5.70801e+00
 6734  3.65871e+00  0.00000e+00  5.15485e+00
 6735  2.45516e+00  0.00000e+00  6.35840e+00
 6736  1.64845e+00  0.00000e+00  7.16511e+00
 6737  1.04080e+00  0.00000e+00  7.77275e+00
 6738  1.64845e+00  0.00000e+00  7.16511e+00
 6739  1.38726e+00  0.00000e+00  7.42629e+00
 6740  1.94043e+00  0.00000e+00  6.87313e+00
 6741  1.79014e+00  0.00000e+00  7.02341e+00
 6742  1.38726e+00  0.00000e+00  7.42629e+00
 6743  3.10555e+00  0.00000e+00  5.70801e+00
 6744  2.86928e+00  0.00000e+00  5.94428e+00
 6745  1.15099e+00  0.00000e+00  7.66256e+00
 6746  2.27145e+00  0.00000e+00  6.54211e+00
 6747  2.86928e+00  0.00000e+00  5.94428e+00
 6748  2.65358e+00  0.00000e+00  6.15998e+00
 6749  2.65358e+00  0.00000e+00  6.15998e+00
 6750  1.79014e+00  0.00000e+00  7.02341e+00
 6751  3.10555e+00  0.00000e+00  5.70801e+00
 6752  1.79014e+00  0.00000e+00  7.02341e+00
 6753  4.66174e-01  0.00000e+00  8.34738e+00
 6754  1.94043e+00  0.00000e+00  6.87313e+00
 6755  1.26632e+00  0.00000e+00  7.54724e+00
 6756  1.64845e+00  0.00000e+00  7.16511e+00
 6757  9.35297e-01  0.00000e+00  7.87826e+00
 6758  1.38726e+00  0.00000e+00  7.42629e+00
 6759  3.82133e-01  0.00000e+00  8.43142e+00
 6760  3.36673e+00  0.00000e+00  5.44683e+00
 6761  1.94043e+00  0.00000e+00  6.87313e+00
 6762  1.38726e+00  0.00000e+00  7.42629e+00
 6763  2.10042e+00  0.00000e+00  6.71314e+00
 6764  3.10555e+00  0.00000e+00  5.70801e+00
 6765  1.79014e+00  0.00000e+00  7.02341e+00
 6766  3.10555e+00  0.00000e+00  5.70801e+00
 6767  3.36673e+00  0.00000e+00  5.44683e+00
 6768  4.82383e+00  0.00000e+00  3.98973e+00
 6769  7.09527e+00  0.00000e+00  1.71828e+00
 6770  6.09014e+00  0.00000e+00  2.72341e+00
 6772  8.81355e+00  0.00000e+00  0.00000e+00
 6827  8.81355e+00  0.00000e+00  0.00000e+00
 6828  8.81355e+00  0.00000e+00  0.00000e+00
 6829  8.81355e+00  0.00000e+00  0.00000e+00
 6830  7.09527e+00  0.00000e+00  1.71828e+00
 6831  4.82383e+00  0.00000e+00  3.98973e+00
 6832  3.65871e+00  0.00000e+00  5.15485e+00
 6833  3.98973e+00  0.00000e+00  4.82383e+00
 6834  3.36673e+00  0.00000e+00  5.44683e+00
 6835  3.36673e+00  0.00000e+00  5.44683e+00
 6836  1.51442e+00  0.00000e+00  7.29914e+00
 6837  1.38726e+00  0.00000e+00  7.42629e+00
 6838  1.64845e+00  0.00000e+00  7.16511e+00
 6839  1.94043e+00  0.00000e+00  6.87313e+00
 6840  1.79014e+00  0.00000e+00  7.02341e+00
 6841  1.51442e+00  0.00000e+00  7.29914e+00
 6842  2.65358e+00  0.00000e+00  6.15998e+00
 6843  2.27145e+00  0.00000e+00  6.54211e+00
 6844  2.45516e+00  0.00000e+00  6.35840e+00
 6845  2.45516e+00  0.00000e+00  6.35840e+00
 6846  2.86928e+00  0.00000e+00  5.94428e+00
 6847  2.86928e+00  0.00000e+00  5.94428e+00
 6848  1.64845e+00  0.00000e+00  7.16511e+00
 6849  1.79014e+00  0.00000e+00  7.02341e+00
 6850  2.86928e+00  0.00000e+00  5.94428e+00
 6851  1.15099e+00  0.00000e+00  7.66256e+00
 6852  2.10042e+00  0.00000e+00  6.71314e+00
 6853  1.26632e+00  0.00000e+00  7.54724e+00
 6854  9.35297e-01  0.00000e+00  7.87826e+00
 6855  1.38726e+00  0.00000e+00  7.42629e+00
 6856  1.38726e+00  0.00000e+00  7.42629e+00
 6857  6.43317e-01  0.00000e+00  8.17024e+00
 6858  2.10042e+00  0.00000e+00  6.71314e+00
 6859  2.27145e+00  0.00000e+00  6.54211e+00
 6860  1.38726e+00  0.00000e+00  7.42629e+00
 6861  2.27145e+00  0.00000e+00  6.54211e+00
 6862  1.79014e+00  0.00000e+00  7.02341e+00
 6863  1.15099e+00  0.00000e+00  7.66256e+00
 6864  1.51442e+00  0.00000e+00  7.29914e+00
 6865  2.65358e+00  0.00000e+00  6.15998e+00
 6866  2.86928e+00  0.00000e+00  5.94428e+00
 6867  2.86928e+00  0.00000e+00  5.94428e+00
 6868  6.09014e+00  0.00000e+00  2.72341e+00
 6869  5.37699e+00  0.00000e+00  3.43656e+00
 6870  5.37699e+00  0.00000e+00  3.43656e+00
 6871  6.09014e+00  0.00000e+00  2.72341e+00
 6873  7.09527e+00  0.00000e+00  1.71828e+00
 6922  8.81355e+00  0.00000e+00  0.00000e+00
 6923  8.81355e+00  0.00000e+00  0.00000e+00
 6926  8.81355e+00  0.00000e+00  0.00000e+00
 6927  8.81355e+00  0.00000e+00  0.00000e+00
 6928  5.37699e+00  0.00000e+00  3.43656e+00
 6929  8.81355e+00  0.00000e+00  0.00000e+00
 6930  5.37699e+00  0.00000e+00  3.43656e+00
 6931  4.37186e+00  0.00000e+00  4.44169e+00
 6932  3.10555e+00  0.00000e+00  5.70801e+00
 6933  4.82383e+00  0.00000e+00  3.98973e+00
 6934  1.79014e+00  0.00000e+00  7.02341e+00
 6935  2.86928e+00  0.00000e+00  5.94428e+00
 6936  1.64845e+00  0.00000e+00  7.16511e+00
 6937  2.65358e+00  0.00000e+00  6.15998e+00
 6938  2.27145e+00  0.00000e+00  6.54211e+00
 6939  2.45516e+00  0.00000e+00  6.35840e+00
 6940  1.94043e+00  0.00000e+00  6.87313e+00
 6941  1.79014e+00  0.00000e+00  7.02341e+00
 6942  6.09014e+00  0.00000e+00  2.72341e+00
 6943  2.45516e+00  0.00000e+00  6.35840e+00
 6944  2.65358e+00  0.00000e+00  6.15998e+00
 6945  6.43317e-01  0.00000e+00  8.17024e+00
 6946  2.27145e+00  0.00000e+00  6.54211e+00
 6947  1.79014e+00  0.00000e+00  7.02341e+00
 6948  1.38726e+00  0.00000e+00  7.42629e+00
 6949  1.15099e+00  0.00000e+00  7.66256e+00
 6950  1.26632e+00  0.00000e+00  7.54724e+00
 6951  1.51442e+00  0.00000e+00  7.29914e+00
 6952  6.43317e-01  0.00000e+00  8.17024e+00
 6953  1.38726e+00  0.00000e+00  7.42629e+00
 6954  1.45864e-01  0.00000e+00  8.66769e+00
 6955  1.15099e+00  0.00000e+00  7.66256e+00
 6956  1.15099e+00  0.00000e+00  7.66256e+00
 6957  9.35297e-01  0.00000e+00  7.87826e+00
 6958  1.26632e+00  0.00000e+00  7.54724e+00
 6959  1.94043e+00  0.00000e+00  6.87313e+00
 6960  2.10042e+00  0.00000e+00  6.71314e+00
 6961  1.79014e+00  0.00000e+00  7.02341e+00
 6962  1.38726e+00  0.00000e+00  7.42629e+00
 6963  2.86928e+00  0.00000e+00  5.94428e+00
 6964  3.10555e+00  0.00000e+00  5.70801e+00
 6965  2.45516e+00  0.00000e+00  6.35840e+00
 6966  3.36673e+00  0.00000e+00  5.44683e+00
 6967  3.98973e+00  0.00000e+00  4.82383e+00
 6968  3.65871e+00  0.00000e+00  5.15485e+00
 6969  5.37699e+00  0.00000e+00  3.43656e+00
 6970  3.36673e+00  0.00000e+00  5.44683e+00
 6971  5.37699e+00  0.00000e+00  3.43656e+00
 6972  6.09014e+00  0.00000e+00  2.72341e+00
 7027  8.81355e+00  0.00000e+00  0.00000e+00
 7028  6.09014e+00  0.00000e+00  2.72341e+00
 7029  4.37186e+00  0.00000e+00  4.44169e+00
 7030  6.09014e+00  0.00000e+00  2.72341e+00
 7031  4.37186e+00  0.00000e+00  4.44169e+00
 7032  3.98973e+00  0.00000e+00  4.82383e+00
 7033  3.98973e+00  0.00000e+00  4.82383e+00
 7034  2.65358e+00  0.00000e+00  6.15998e+00
 7035  1.94043e+00  0.00000e+00  6.87313e+00
 7036  2.65358e+00  0.00000e+00  6.15998e+00
 7037  2.27145e+00  0.00000e+00  6.54211e+00
 7038  2.45516e+00  0.00000e+00  6.35840e+00
 7039  3.65871e+00  0.00000e+00  5.15485e+00
 7040  1.26632e+00  0.00000e+00  7.54724e+00
 7041  2.45516e+00  0.00000e+00  6.35840e+00
 7042  2.45516e+00  0.00000e+00  6.35840e+00
 7043  1.94043e+00  0.00000e+00  6.87313e+00
 7044  2.27145e+00  0.00000e+00  6.54211e+00
 7045  2.86928e+00  0.00000e+00  5.94428e+00
 7046  1.64845e+00  0.00000e+00  7.16511e+00
 7047  1.79014e+00  0.00000e+00  7.02341e+00
 7048  7.36875e-01  0.00000e+00  8.07668e+00
 7049  6.43317e-01  0.00000e+00  8.17024e+00
 7050  8.34101e-01  0.00000e+00  7.97945e+00
 7051  8.34101e-01  0.00000e+00  7.97945e+00
 7052  8.34101e-01  0.00000e+00  7.97945e+00
 7053  1.04080e+00  0.00000e+00  7.77275e+00
 7054  8.34101e-01  0.00000e+00  7.97945e+00
 7055  8.34101e-01  0.00000e+00  7.97945e+00
 7056  1.51442e+00  0.00000e+00  7.29914e+00
 7057  2.65358e+00  0.00000e+00  6.15998e+00
 7058  1.38726e+00  0.00000e+00  7.42629e+00
 7059  1.04080e+00  0.00000e+00  7.77275e+00
 7060  1.26632e+00  0.00000e+00  7.54724e+00
 7061  2.86928e+00  0.00000e+00  5.94428e+00
 7062  1.15099e+00  0.00000e+00  7.66256e+00
 7063  1.94043e+00  0.00000e+00  6.87313e+00
 7064  2.65358e+00  0.00000e+00  6.15998e+00
 7065  1.64845e+00  0.00000e+00  7.16511e+00
 7066  2.86928e+00  0.00000e+00  5.94428e+00
 7067  3.98973e+00  0.00000e+00  4.82383e+00
 7068  5.37699e+00  0.00000e+00  3.43656e+00
 7069  4.37186e+00  0.00000e+00  4.44169e+00
 7070  4.37186e+00  0.00000e+00  4.44169e+00
 7071  4.82383e+00  0.00000e+00  3.98973e+00
 7127  8.81355e+00  0.00000e+00  0.00000e+00
 7129  4.37186e+00  0.00000e+00  4.44169e+00
 7130  6.09014e+00  0.00000e+00  2.72341e+00
 7131  3.65871e+00  0.00000e+00  5.15485e+00
 7132  4.37186e+00  0.00000e+00  4.44169e+00
 7133  3.98973e+00  0.00000e+00  4.82383e+00
 7134  7.36875e-01  0.00000e+00  8.07668e+00
 7135  2.27145e+00  0.00000e+00  6.54211e+00
 7136  1.38726e+00  0.00000e+00  7.42629e+00
 7137  1.64845e+00  0.00000e+00  7.16511e+00
 7138  1.04080e+00  0.00000e+00  7.77275e+00
 7139  1.15099e+00  0.00000e+00  7.66256e+00
 7140  2.27145e+00  0.00000e+00  6.54211e+00
 7141  1.64845e+00  0.00000e+00  7.16511e+00
 7142  3.98973e+00  0.00000e+00  4.82383e+00
 7143  1.94043e+00  0.00000e+00  6.87313e+00
 7144  3.36673e+00  0.00000e+00  5.44683e+00
 7145  2.45516e+00  0.00000e+00  6.35840e+00
 7146  2.65358e+00  0.00000e+00  6.15998e+00
 7147  1.38726e+00  0.00000e+00  7.42629e+00
 7148  9.35297e-01  0.00000e+00  7.87826e+00
 7149  1.15099e+00  0.00000e+00  7.66256e+00
 7150  1.04080e+00  0.00000e+00  7.77275e+00
 7151  3.00849e-01  0.00000e+00  8.51271e+00
 7152  1.04080e+00  0.00000e+00  7.77275e+00
 7153  7.18594e-02  0.00000e+00  8.74170e+00
 7154  7.36875e-01  0.00000e+00  8.07668e+00
 7155  1.51442e+00  0.00000e+00  7.29914e+00
 7156  1.04080e+00  0.00000e+00  7.77275e+00
 7157  2.45516e+00  0.00000e+00  6.35840e+00
 7158  2.45516e+00  0.00000e+00  6.35840e+00
 7159  2.10042e+00  0.00000e+00  6.71314e+00
 7160  1.64845e+00  0.00000e+00  7.16511e+00
 7161  2.86928e+00  0.00000e+00  5.94428e+00
 7162  2.10042e+00  0.00000e+00  6.71314e+00
 7163  2.10042e+00  0.00000e+00  6.71314e+00
 7164  3.65871e+00  0.00000e+00  5.15485e+00
 7165  5.37699e+00  0.00000e+00  3.43656e+00
 7166  2.86928e+00  0.00000e+00  5.94428e+00
 7167  5.37699e+00  0.00000e+00  3.43656e+00
 7168  4.82383e+00  0.00000e+00  3.98973e+00
 7169  3.36673e+00  0.00000e+00  5.44683e+00
 7170  6.09014e+00  0.00000e+00  2.72341e+00
 7171  7.09527e+00  0.00000e+00  1.71828e+00
 7174  8.81355e+00  0.00000e+00  0.00000e+00
 7175  8.81355e+00  0.00000e+00  0.00000e+00
 7223  8.81355e+00  0.00000e+00  0.00000e+00
 7227  6.09014e+00  0.00000e+00  2.72341e+00
 7228  6.09014e+00  0.00000e+00  2.72341e+00
 7229  5.37699e+00  0.00000e+00  3.43656e+00
 7230  4.82383e+00  0.00000e+00  3.98973e+00
 7231  3.65871e+00  0.00000e+00  5.15485e+00
 7232  3.36673e+00  0.00000e+00  5.44683e+00
 7233  2.65358e+00  0.00000e+00  6.15998e+00
 7234  4.37186e+00  0.00000e+00  4.44169e+00
 7235  1.51442e+00  0.00000e+00  7.29914e+00
 7236  1.64845e+00  0.00000e+00  7.16511e+00
 7237  7.36875e-01  0.00000e+00  8.07668e+00
 7238  3.10555e+00  0.00000e+00  5.70801e+00
 7239  1.64845e+00  0.00000e+00  7.16511e+00
 7240  1.04080e+00  0.00000e+00  7.77275e+00
 7241  1.79014e+00  0.00000e+00  7.02341e+00
 7242  2.86928e+00  0.00000e+00  5.94428e+00
 7243  3.98973e+00  0.00000e+00  4.82383e+00
 7244  3.98973e+00  0.00000e+00  4.82383e+00
 7245  2.27145e+00  0.00000e+00  6.54211e+00
 7246  1.79014e+00  0.00000e+00  7.02341e+00
 7247  1.38726e+00  0.00000e+00  7.42629e+00
 7248  1.64845e+00  0.00000e+00  7.16511e+00
 7249  4.66174e-01  0.00000e+00  8.34738e+00
 7250  1.45864e-01  0.00000e+00  8.66769e+00
 7251  5.53164e-01  0.00000e+00  8.26039e+00
 7252  6.43317e-01  0.00000e+00  8.17024e+00
 7253  1.04080e+00  0.00000e+00  7.77275e+00
 7254  1.64845e+00  0.00000e+00  7.16511e+00
 7255  1.64845e+00  0.00000e+00  7.16511e+00
 7256  1.79014e+00  0.00000e+00  7.02341e+00
 7257  2.65358e+00  0.00000e+00  6.15998e+00
 7258  2.86928e+00  0.00000e+00  5.94428e+00
 7259  2.27145e+00  0.00000e+00  6.54211e+00
 7260  1.64845e+00  0.00000e+00  7.16511e+00
 7261  1.26632e+00  0.00000e+00  7.54724e+00
 7262  3.36673e+00  0.00000e+00  5.44683e+00
 7263  3.10555e+00  0.00000e+00  5.70801e+00
 7264  3.98973e+00  0.00000e+00  4.82383e+00
 7265  2.65358e+00  0.00000e+00  6.15998e+00
 7266  8.81355e+00  0.00000e+00  0.00000e+00
 7267  3.36673e+00  0.00000e+00  5.44683e+00
 7268  4.82383e+00  0.00000e+00  3.98973e+00
 7269  2.86928e+00  0.00000e+00  5.94428e+00
 7270  5.37699e+00  0.00000e+00  3.43656e+00
 7272  7.09527e+00  0.00000e+00  1.71828e+00
 7324  8.81355e+00  0.00000e+00  0.00000e+00
 7325  8.81355e+00  0.00000e+00  0.00000e+00
 7328  6.09014e+00  0.00000e+00  2.72341e+00
 7329  5.37699e+00  0.00000e+00  3.43656e+00
 7330  3.36673e+00  0.00000e+00  5.44683e+00
 7331  4.37186e+00  0.00000e+00  4.44169e+00
 7332  3.10555e+00  0.00000e+00  5.70801e+00
 7333  3.36673e+00  0.00000e+00  5.44683e+00
 7334  2.45516e+00  0.00000e+00  6.35840e+00
 7335  2.10042e+00  0.00000e+00  6.71314e+00
 7336  1.64845e+00  0.00000e+00  7.16511e+00
 7337  2.86928e+00  0.00000e+00  5.94428e+00
 7338  2.86928e+00  0.00000e+00  5.94428e+00
 7339  1.79014e+00  0.00000e+00  7.02341e+00
 7340  2.27145e+00  0.00000e+00  6.54211e+00
 7341  2.86928e+00  0.00000e+00  5.94428e+00
 7342  2.86928e+00  0.00000e+00  5.94428e+00
 7343  2.86928e+00  0.00000e+00  5.94428e+00
 7344  2.65358e+00  0.00000e+00  6.15998e+00
 7345  3.36673e+00  0.00000e+00  5.44683e+00
 7346  9.35297e-01  0.00000e+00  7.87826e+00
 7347  1.79014e+00  0.00000e+00  7.02341e+00
 7348  0.00000e+00  0.00000e+00  8.81355e+00
 7349  1.04080e+00  0.00000e+00  7.77275e+00
 7350  3.82133e-01  0.00000e+00  8.43142e+00
 7351  7.36875e-01  0.00000e+00  8.07668e+00
 7352  1.15099e+00  0.00000e+00  7.66256e+00
 7353  1.38726e+00  0.00000e+00  7.42629e+00
 7354  2.27145e+00  0.00000e+00  6.54211e+00
 7355  1.51442e+00  0.00000e+00  7.29914e+00
 7356  1.51442e+00  0.00000e+00  7.29914e+00
 7357  3.36673e+00  0.00000e+00  5.44683e+00
 7358  5.37699e+00  0.00000e+00  3.43656e+00
 7359  2.45516e+00  0.00000e+00  6.35840e+00
 7360  2.65358e+00  0.00000e+00  6.15998e+00
 7361  2.86928e+00  0.00000e+00  5.94428e+00
 7362  6.09014e+00  0.00000e+00  2.72341e+00
 7363  3.10555e+00  0.00000e+00  5.70801e+00
 7364  6.09014e+00  0.00000e+00  2.72341e+00
 7365  3.65871e+00  0.00000e+00  5.15485e+00
 7366  8.81355e+00  0.00000e+00  0.00000e+00
 7367  3.98973e+00  0.00000e+00  4.82383e+00
 7368  5.37699e+00  0.00000e+00  3.43656e+00
 7369  8.81355e+00  0.00000e+00  0.00000e+00
 7370  7.09527e+00  0.00000e+00  1.71828e+00
 7425  8.81355e+00  0.00000e+00  0.00000e+00
 7426  8.81355e+00  0.00000e+00  0.00000e+00
 7428  4.82383e+00  0.00000e+00  3.98973e+00
 7429  5.37699e+00  0.00000e+00  3.43656e+00
 7430  5.37699e+00  0.00000e+00  3.43656e+00
 7431  4.37186e+00  0.00000e+00  4.44169e+00
 7432  3.98973e+00  0.00000e+00  4.82383e+00
 7433  4.82383e+00  0.00000e+00  3.98973e+00
 7434  3.36673e+00  0.00000e+00  5.44683e+00
 7435  1.04080e+00  0.00000e+00  7.77275e+00
 7436  2.10042e+00  0.00000e+00  6.71314e+00
 7437  1.94043e+00  0.00000e+00  6.87313e+00
 7438  2.45516e+00  0.00000e+00  6.35840e+00
 7439  4.37186e+00  0.00000e+00  4.44169e+00
 7440  6.09014e+00  0.00000e+00  2.72341e+00
 7441  5.37699e+00  0.00000e+00  3.43656e+00
 7442  3.65871e+00  0.00000e+00  5.15485e+00
 7443  4.37186e+00  0.00000e+00  4.44169e+00
 7444  3.65871e+00  0.00000e+00  5.15485e+00
 7445  2.27145e+00  0.00000e+00  6.54211e+00
 7446  2.10042e+00  0.00000e+00  6.71314e+00
 7447  2.27145e+00  0.00000e+00  6.54211e+00
 7448  1.38726e+00  0.00000e+00  7.42629e+00
 7449  1.94043e+00  0.00000e+00  6.87313e+00
 7450  1.38726e+00  0.00000e+00  7.42629e+00
 7451  9.35297e-01  0.00000e+00  7.87826e+00
 7452  7.36875e-01  0.00000e+00  8.07668e+00
 7453  1.26632e+00  0.00000e+00  7.54724e+00
 7454  3.65871e+00  0.00000e+00  5.15485e+00
 7455  2.65358e+00  0.00000e+00  6.15998e+00
 7456  2.45516e+00  0.00000e+00  6.35840e+00
 7457  3.36673e+00  0.00000e+00  5.44683e+00
 7458  4.82383e+00  0.00000e+00  3.98973e+00
 7459  4.37186e+00  0.00000e+00  4.44169e+00
 7460  4.82383e+00  0.00000e+00  3.98973e+00
 7461  3.98973e+00  0.00000e+00  4.82383e+00
 7462  3.65871e+00  0.00000e+00  5.15485e+00
 7463  3.98973e+00  0.00000e+00  4.82383e+00
 7464  4.37186e+00  0.00000e+00  4.44169e+00
 7465  4.82383e+00  0.00000e+00  3.98973e+00
 7466  4.37186e+00  0.00000e+00  4.44169e+00
 7467  5.37699e+00  0.00000e+00  3.43656e+00
 7468  7.09527e+00  0.00000e+00  1.71828e+00
 7469  6.09014e+00  0.00000e+00  2.72341e+00
 7471  8.81355e+00  0.00000e+00  0.00000e+00
 7473  8.81355e+00  0.00000e+00  0.00000e+00
 7526  8.81355e+00  0.00000e+00  0.00000e+00
 7528  8.81355e+00  0.00000e+00  0.00000e+00
 7529  7.09527e+00  0.00000e+00  1.71828e+00
 7530  6.09014e+00  0.00000e+00  2.72341e+00
 7531  4.37186e+00  0.00000e+00  4.44169e+00
 7532  5.37699e+00  0.00000e+00  3.43656e+00
 7533  3.36673e+00  0.00000e+00  5.44683e+00
 7534  3.65871e+00  0.00000e+00  5.15485e+00
 7535  3.65871e+00  0.00000e+00  5.15485e+00
 7536  4.37186e+00  0.00000e+00  4.44169e+00
 7537  2.27145e+00  0.00000e+00  6.54211e+00
 7538  3.10555e+00  0.00000e+00  5.70801e+00
 7539  3.36673e+00  0.00000e+00  5.44683e+00
 7540  4.82383e+00  0.00000e+00  3.98973e+00
 7541  8.81355e+00  0.00000e+00  0.00000e+00
 7542  4.82383e+00  0.00000e+00  3.98973e+00
 7543  3.65871e+00  0.00000e+00  5.15485e+00
 7544  3.98973e+00  0.00000e+00  4.82383e+00
 7545  2.10042e+00  0.00000e+00  6.71314e+00
 7546  3.36673e+00  0.00000e+00  5.44683e+00
 7547  2.86928e+00  0.00000e+00  5.94428e+00
 7548  2.27145e+00  0.00000e+00  6.54211e+00
 7549  1.94043e+00  0.00000e+00  6.87313e+00
 7550  2.27145e+00  0.00000e+00  6.54211e+00
 7551  1.04080e+00  0.00000e+00  7.77275e+00
 7552  2.27145e+00  0.00000e+00  6.54211e+00
 7553  2.45516e+00  0.00000e+00  6.35840e+00
 7554  2.65358e+00  0.00000e+00  6.15998e+00
 7555  3.10555e+00  0.00000e+00  5.70801e+00
 7556  5.37699e+00  0.00000e+00  3.43656e+00
 7557  6.09014e+00  0.00000e+00  2.72341e+00
 7558  4.82383e+00  0.00000e+00  3.98973e+00
 7560  5.37699e+00  0.00000e+00  3.43656e+00
 7561  6.09014e+00  0.00000e+00  2.72341e+00
 7562  5.37699e+00  0.00000e+00  3.43656e+00
 7563  6.09014e+00  0.00000e+00  2.72341e+00
 7566  6.09014e+00  0.00000e+00  2.72341e+00
 7567  7.09527e+00  0.00000e+00  1.71828e+00
 7627  8.81355e+00  0.00000e+00  0.00000e+00
 7629  6.09014e+00  0.00000e+00  2.72341e+00
 7630  7.09527e+00  0.00000e+00  1.71828e+00
 7632  4.82383e+00  0.00000e+00  3.98973e+00
 7633  6.09014e+00  0.00000e+00  2.72341e+00
 7634  5.37699e+00  0.00000e+00  3.43656e+00
 7635  3.10555e+00  0.00000e+00  5.70801e+00
 7636  4.82383e+00  0.00000e+00  3.98973e+00
 7637  2.65358e+00  0.00000e+00  6.15998e+00
 7638  3.36673e+00  0.00000e+00  5.44683e+00
 7639  4.82383e+00  0.00000e+00  3.98973e+00
 7640  5.37699e+00  0.00000e+00  3.43656e+00
 7641  4.37186e+00  0.00000e+00  4.44169e+00
 7642  4.37186e+00  0.00000e+00  4.44169e+00
 7643  3.36673e+00  0.00000e+00  5.44683e+00
 7644  4.37186e+00  0.00000e+00  4.44169e+00
 7645  4.82383e+00  0.00000e+00  3.98973e+00
 7646  3.65871e+00  0.00000e+00  5.15485e+00
 7647  4.82383e+00  0.00000e+00  3.98973e+00
 7648  2.10042e+00  0.00000e+00  6.71314e+00
 7649  5.37699e+00  0.00000e+00  3.43656e+00
 7650  2.86928e+00  0.00000e+00  5.94428e+00
 7651  1.64845e+00  0.00000e+00  7.16511e+00
 7652  2.45516e+00  0.00000e+00  6.35840e+00
 7653  3.65871e+00  0.00000e+00  5.15485e+00
 7654  4.82383e+00  0.00000e+00  3.98973e+00
 7655  6.09014e+00  0.00000e+00  2.72341e+00
 7656  3.10555e+00  0.00000e+00  5.70801e+00
 7657  2.27145e+00  0.00000e+00  6.54211e+00
 7658  5.37699e+00  0.00000e+00  3.43656e+00
 7659  4.37186e+00  0.00000e+00  4.44169e+00
 7660  7.09527e+00  0.00000e+00  1.71828e+00
 7661  6.09014e+00  0.00000e+00  2.72341e+00
 7662  7.09527e+00  0.00000e+00  1.71828e+00
 7663  8.81355e+00  0.00000e+00  0.00000e+00
 7669  8.81355e+00  0.00000e+00  0.00000e+00
 7670  8.81355e+00  0.00000e+00  0.00000e+00
 7729  6.09014e+00  0.00000e+00  2.72341e+00
 7730  7.09527e+00  0.00000e+00  1.71828e+00
 7731  6.09014e+00  0.00000e+00  2.72341e+00
 7732  8.81355e+00  0.00000e+00  0.00000e+00
 7733  7.09527e+00  0.00000e+00  1.71828e+00
 7734  8.81355e+00  0.00000e+00  0.00000e+00
 7735  7.09527e+00  0.00000e+00  1.71828e+00
 7736  8.81355e+00  0.00000e+00  0.00000e+00
 7737  6.09014e+00  0.00000e+00  2.72341e+00
 7738  7.09527e+00  0.00000e+00  1.71828e+00
 7739  7.09527e+00  0.00000e+00  1.71828e+00
 7740  5.37699e+00  0.00000e+00  3.43656e+00
 7741  5.37699e+00  0.00000e+00  3.43656e+00
 7742  4.82383e+00  0.00000e+00  3.98973e+00
 7743  4.82383e+00  0.00000e+00  3.98973e+00
 7744  7.09527e+00  0.00000e+00  1.71828e+00
 7745  6.09014e+00  0.00000e+00  2.72341e+00
 7746  4.37186e+00  0.00000e+00  4.44169e+00
 7747  7.09527e+00  0.00000e+00  1.71828e+00
 7749  4.37186e+00  0.00000e+00  4.44169e+00
 7750  2.45516e+00  0.00000e+00  6.35840e+00
 7751  3.65871e+00  0.00000e+00  5.15485e+00
 7752  4.82383e+00  0.00000e+00  3.98973e+00
 7753  3.65871e+00  0.00000e+00  5.15485e+00
 7755  4.82383e+00  0.00000e+00  3.98973e+00
 7756  5.37699e+00  0.00000e+00  3.43656e+00
 7757  8.81355e+00  0.00000e+00  0.00000e+00
 7758  7.09527e+00  0.00000e+00  1.71828e+00
 7759  8.81355e+00  0.00000e+00  0.00000e+00
 7760  6.09014e+00  0.00000e+00  2.72341e+00
 7761  7.09527e+00  0.00000e+00  1.71828e+00
 7764  8.81355e+00  0.00000e+00  0.00000e+00
 7766  8.81355e+00  0.00000e+00  0.00000e+00
 7829  7.09527e+00  0.00000e+00  1.71828e+00
 7832  7.09527e+00  0.00000e+00  1.71828e+00
 7834  8.81355e+00  0.00000e+00  0.00000e+00
 7835  8.81355e+00  0.00000e+00  0.00000e+00
 7838  4.82383e+00  0.00000e+00  3.98973e+00
 7839  7.09527e+00  0.00000e+00  1.71828e+00
 7840  8.81355e+00  0.00000e+00  0.00000e+00
 7841  5.37699e+00  0.00000e+00  3.43656e+00
 7842  8.81355e+00  0.00000e+00  0.00000e+00
 7843  7.09527e+00  0.00000e+00  1.71828e+00
 7844  6.09014e+00  0.00000e+00  2.72341e+00
 7845  6.09014e+00  0.00000e+00  2.72341e+00
 7846  8.81355e+00  0.00000e+00  0.00000e+00
 7847  8.81355e+00  0.00000e+00  0.00000e+00
 7848  6.09014e+00  0.00000e+00  2.72341e+00
 7849  4.37186e+00  0.00000e+00  4.44169e+00
 7850  4.37186e+00  0.00000e+00  4.44169e+00
 7851  5.37699e+00  0.00000e+00  3.43656e+00
 7852  4.82383e+00  0.00000e+00  3.98973e+00
 7853  7.09527e+00  0.00000e+00  1.71828e+00
 7854  7.09527e+00  0.00000e+00  1.71828e+00
 7855  7.09527e+00  0.00000e+00  1.71828e+00
 7856  7.09527e+00  0.00000e+00  1.71828e+00
 7857  8.81355e+00  0.00000e+00  0.00000e+00
 7861  6.09014e+00  0.00000e+00  2.72341e+00
 7862  7.09527e+00  0.00000e+00  1.71828e+00
 7863  6.09014e+00  0.00000e+00  2.72341e+00
 7865  8.81355e+00  0.00000e+00  0.00000e+00
 7933  8.81355e+00  0.00000e+00  0.00000e+00
 7935  8.81355e+00  0.00000e+00  0.00000e+00
 7936  8.81355e+00  0.00000e+00  0.00000e+00
 7937  7.09527e+00  0.00000e+00  1.71828e+00
 7944  8.81355e+00  0.00000e+00  0.00000e+00
 7945  6.09014e+00  0.00000e+00  2.72341e+00
 7946  4.82383e+00  0.00000e+00  3.98973e+00
 7947  7.09527e+00  0.00000e+00  1.71828e+00
 7948  8.81355e+00  0.00000e+00  0.00000e+00
 7949  7.09527e+00  0.00000e+00  1.71828e+00
 7950  8.81355e+00  0.00000e+00  0.00000e+00
 7951  8.81355e+00  0.00000e+00  0.00000e+00
 7952  8.81355e+00  0.00000e+00  0.00000e+00
 7953  8.81355e+00  0.00000e+00  0.00000e+00
 7954  8.81355e+00  0.00000e+00  0.00000e+00
 7956  8.81355e+00  0.00000e+00  0.00000e+00
 7957  8.81355e+00  0.00000e+00  0.00000e+00
 8043  7.09527e+00  0.00000e+00  1.71828e+00
 8046  7.09527e+00  0.00000e+00  1.71828e+00
 8047  7.09527e+00  0.00000e+00  1.71828e+00
 8048  8.81355e+00  0.00000e+00  0.00000e+00
 8049  7.09527e+00  0.00000e+00  1.71828e+00
 8050  7.09527e+00  0.00000e+00  1.71828e+00
 8052  8.81355e+00  0.00000e+00  0.00000e+00
 8053  8.81355e+00  0.00000e+00  0.00000e+00
 8056  7.09527e+00  0.00000e+00  1.71828e+00
 8057  8.81355e+00  0.00000e+00  0.00000e+00
 8137  8.81355e+00  0.00000e+00  0.00000e+00
 8140  8.81355e+00  0.00000e+00  0.00000e+00
 8149  7.09527e+00  0.00000e+00  1.71828e+00
 8151  8.81355e+00  0.00000e+00  0.00000e+00
 8153  8.81355e+00  0.00000e+00  0.00000e+00
 8160  8.81355e+00  0.00000e+00  0.00000e+00
