# Supplementary material for: Discovery of novel RARα agonists using pharmacophore-based virtual screening, molecular docking, and molecular dynamics simulation studies
Source: PLoS One. 2023 Aug 24;18(8):e0289046. doi: 10.1371/journal.pone.0289046 (PMC10449137; doi:10.1371/journal.pone.0289046)
Supplement: S1 File — (ZIP) [file pone.0289046.s003.zip › Supplementary/Compound 11/MD/FEL/evecs.dat]

 Eigenvector file: COVAR nmodes 3 width 11
  732  732
  -15.29484   -3.53441   21.98362  -12.78554   -3.11063   22.31422  -12.53900
   -1.45413   20.03649  -14.22186    0.06244   19.23682  -16.51291   -0.46478
   16.40896  -14.59239    1.80165   14.03409  -11.44082   -0.24257   14.50598
  -13.32328   -3.52874   13.97966  -14.74336   -2.32315   10.61883  -11.30242
   -1.09187    9.43500   -9.72849   -4.42167   10.56073  -12.42477   -6.37447
    8.63374  -11.90089   -4.28376    5.46859   -8.12363   -4.97032    5.65595
   -8.35615   -8.71486    6.50348  -10.91242   -9.33736    3.69493   -8.62169
   -7.62385    1.09250   -5.06747   -8.55871    2.28041   -3.73973  -12.08474
    2.98392   -0.98206  -12.08143    5.61687    2.38922  -13.85124    5.26519
    1.42263  -16.36029    7.95106   -1.57955  -17.44219    5.88094    0.04095
  -17.76698    2.48347    2.09083  -20.59182    1.03560    5.32288  -19.21848
   -0.35978    6.87945  -20.29934   -3.64383    9.94252  -19.09969   -5.60850
   11.25895  -18.96522   -9.18754   14.72576  -19.45213  -10.64673   14.34824
  -16.70805  -13.22400   16.75975  -13.79484  -13.08934   17.90186  -14.32806
   -9.53881   21.59984  -13.50348   -9.66480   22.14200  -10.81219  -12.22362
   20.55562   -7.37263  -12.61646   18.89639   -6.21972  -15.86266   16.68466
   -3.27141  -16.86436   13.61700   -5.55202  -17.08674   12.80294   -9.27126
  -17.40757    9.66309   -9.81016  -19.51957    8.49114  -12.95027  -17.64505
    8.85810  -11.33739  -14.19927    7.02108   -8.25645  -15.59744    4.17867
  -10.51881  -16.85576    3.63613  -11.72347  -13.24749    4.29307   -8.37974
  -11.49297    1.89206   -6.39462  -13.75292   -0.99552   -8.85874  -13.17242
   -0.34765   -9.07364   -9.39494   -0.15992   -5.23060   -9.22153   -3.47858
   -4.97673  -11.15795   -5.06692   -7.43133   -8.64872   -3.61118   -5.41928
   -5.71525   -5.16979   -2.15836   -7.08106   -8.56214   -3.98194   -7.46463
   -8.23005   -5.13676   -3.78890   -7.29572   -1.53310   -2.78616  -10.54878
   -0.29917   -4.43604  -12.37963   -3.14225   -2.59017  -10.82360   -1.77884
    0.66110  -12.01109    1.77289   -0.21273  -15.58266    0.49372   -0.92350
  -15.77307   -0.97004    2.61450  -13.98816    1.75370    4.65077  -16.18493
    3.78610    7.05869  -16.43802    7.52218    6.55146  -15.05604    7.41259
    3.00824  -18.46163    6.71712    1.71815  -19.67603    9.98647    3.13004
  -17.51425   11.95051    0.79653  -18.62159   13.01881   -2.64997  -17.59228
   10.91324   -5.62715  -15.36632   13.67298   -6.97025  -13.40446   13.72865
   -3.69991  -13.31606    9.92542   -3.38776  -11.58141    9.48668   -6.79736
   -9.13758   12.38742   -6.14216   -8.05619   10.71606   -2.87547   -7.97318
    7.15138   -4.31039   -5.86406    7.97912   -7.43041   -3.19083    9.45606
   -5.13594   -3.37738    6.77809   -2.38952   -3.10226    3.52649   -4.38569
    0.72790    3.63776   -4.66441    1.09535    4.37666   -0.90216   -1.08793
    1.32709   -0.03412    0.65665   -0.97109   -2.60137    4.12203   -0.12427
   -1.14696    2.76967   -0.58136    2.43805    1.24382   -4.00783    1.48725
    4.44015   -5.41934   -0.13261    6.68969   -4.03819    2.67511    4.39103
   -5.81595    5.21872    5.43283   -9.13892    3.52458    9.22168   -8.61813
    3.83552   11.39344  -11.42878    5.30677   14.76186  -10.12157    6.55805
   16.38603  -13.52234    7.09303   16.06648  -14.36198    3.37178   15.89317
  -10.75292    2.03083   12.64242  -11.48447    0.09591    9.13859  -10.02354
   -0.46542    5.90191  -12.00785   -1.13038    2.83925  -11.19596   -3.29825
   -0.79176  -12.21198   -2.45480   -0.58498  -15.35407   -4.64942    2.40519
  -16.73763   -2.67025    5.02818  -15.79413   -5.30852    8.16763  -14.70596
   -3.40988   10.99094  -12.65293   -5.00484   14.48325  -11.59218   -3.82161
   15.97489   -8.03159   -4.11481   17.57035   -8.78241   -7.53954   14.30561
  -10.29326   -8.86594   12.27267   -7.25854   -7.64384   14.76998   -4.94971
   -9.43815   14.34469   -7.07523  -12.60324   10.48989   -7.21035  -12.29218
   10.01307   -3.41547  -12.49122   11.21016   -1.64908   -9.31075   14.64805
   -0.86190  -10.84042   16.76939    1.78602   -9.06672   14.02877    2.24764
   -6.41150   14.39097   -1.35461   -5.08569   17.12570   -0.69224   -2.50201
   15.11362    2.21572   -1.00310   11.91891    0.07138   -0.76339   13.87144
   -2.76065    0.93271   15.37650   -0.17674    3.34847   11.84348    1.15248
    4.08655   10.63971   -2.42434    4.76792   13.60446   -3.01505    7.13640
   12.61198    0.19749    9.01489    8.89763   -0.80357    9.14664    9.49434
   -4.17463   10.77628   10.75654   -2.84925   14.13652    7.39779   -1.17469
   14.72741    5.83372   -4.60075   15.53379    2.72494   -3.69031   13.57651
   -0.57489   -5.54574   13.94356   -3.13033   -6.35329   11.19998   -5.55955
   -3.82022   12.68399   -2.76517   -1.23978   12.83167   -1.89183   -1.98574
    9.18095   -5.59597   -1.42669    8.34759   -5.65539    1.91698   10.24369
   -2.39468    3.01657    8.52251   -3.95448    2.02416    5.14003   -7.01691
    4.15681    6.04624   -4.74814    7.14601    6.97362   -3.04811    6.72792
    3.55073   -6.48521    6.97003    1.83956   -8.02039    9.72313    4.03577
   -5.32104   12.39681    3.72681   -5.53869   16.15165    3.13601   -1.94782
   16.38284    1.82378   -2.78421   15.30680   -1.77393   -2.68406   17.23742
   -5.03618   -5.76802   18.55783   -6.86070   -7.96102   18.38206   -3.74330
  -10.35518   21.25871   -3.41710  -10.92549   21.25493    0.29894   -8.24017
   19.53772    2.33673   -9.77372   20.63811    5.61325  -12.83130   18.51443
    4.93406  -10.65892   15.43896    4.65474   -8.39035   16.31572    7.59399
  -11.42302   16.30373    9.91532  -12.17530   12.76821    8.69087   -8.58348
   11.67119    9.42281   -8.81160   12.84065   13.08329  -10.98742    9.91028
   14.38900   -8.61478    7.41606   12.69488   -5.56520    9.03826   14.33784
   -7.35870    8.96061   17.71956   -8.18581    5.26013   17.19817   -4.54205
    4.48252   16.28930   -3.20894    6.44447   19.32391   -5.16668    4.29717
   21.81984   -4.61236    0.95733   20.03996   -0.78685    1.19133   19.69395
   -0.46090    1.17437   23.43334   -2.67550   -1.84633   23.87640   -0.27003
   -4.18983   22.08860    2.89300   -2.60494   23.53293    3.02403   -2.57014
   27.30081    6.64242   -1.57339   27.45112    6.90381    0.44673   24.25276
    3.82062    2.62521   24.14814    5.63319    5.48440   22.54416    5.34195
    4.15628   19.05348    2.53131    6.43578   17.79451    4.81356    9.38565
   16.78325    7.14415    6.92222   14.98744    4.21743    5.42563   13.05308
    3.00192    8.93176   12.14561    6.49183    9.81805   10.89289    6.67317
    6.61179    8.81113    3.34926    7.28494    7.07613    4.66913   10.68810
    6.09322    7.90237    9.13607    4.90433    5.86058    6.65151    2.79856
    4.56617    9.66248    0.77569    8.15922   10.36301   -0.33620    8.78314
    6.76476   -1.48380    5.44027    6.65060   -3.37674    6.34979    9.96691
   -5.08862    9.61910    8.29201   -6.24275    7.37920    5.35182   -7.25683
    5.40792    7.68263   -9.56032    8.76023    8.78813  -11.06551    9.58347
    5.07415  -11.66101    6.28682    4.48974  -13.56320    7.25644    7.15299
  -16.14441   10.67945    5.53681  -16.75317    9.26653    1.97820  -16.68692
    6.87386    3.02648  -19.52613    9.93010    3.22434  -21.82015   11.33131
   -0.17789  -20.76768    8.23520   -2.44118  -20.96981    7.13109   -4.35649
  -24.07828    4.01157   -2.83122  -25.51804    1.78346   -0.55154  -23.50478
    1.23818   -0.04694  -19.80152   -1.71035   -2.04577  -18.37920   -4.83424
    0.13613  -18.09870   -5.29675    0.15427  -14.28661   -1.57456    0.86866
  -13.65391   -1.87458    3.85360  -16.03059   -4.44822    5.35140  -13.60320
   -1.59242    5.91740  -11.12391    0.16528    8.15370  -13.45389   -2.17671
   10.34837  -14.87824   -8.69620    8.42904  -14.73148  -10.36538    6.38731
  -17.45281  -11.43609    3.23605  -15.53977  -10.75376    3.74590  -11.78940
  -13.97753    5.78694  -11.34246  -16.05635    2.98218  -12.90049  -14.34265
    0.40070  -10.69246  -15.16917    2.54921   -7.62246  -18.82849    2.72813
   -8.57555  -19.66826   -0.54480   -9.47716
 ****
    1    83.30948
    0.00376   -0.62692    0.03263    0.15630   -0.49291    0.04876    0.13153
   -0.28405    0.03531    0.01698   -0.02179   -0.00198   -0.00577    0.01240
    0.00461   -0.01461    0.02019    0.00594   -0.01412    0.02309   -0.00787
   -0.00850    0.01983   -0.00195   -0.00949    0.01327   -0.00355   -0.01178
    0.01800   -0.00480   -0.00572    0.02150   -0.00311   -0.00513    0.01179
    0.00526   -0.00954    0.00504    0.00003   -0.00901    0.00847    0.00059
   -0.00886    0.00987    0.00625   -0.00876    0.00596    0.00746   -0.00931
    0.00161    0.00416   -0.00813    0.00584    0.00461   -0.00568    0.00668
    0.00528   -0.00784    0.01429    0.00792   -0.00819    0.01221    0.01949
   -0.00570    0.02896    0.03539   -0.00485    0.01278    0.04495   -0.02268
    0.01465    0.03766   -0.01846    0.01592    0.04188   -0.01937    0.00212
    0.01856   -0.00749    0.00427    0.02233   -0.00613    0.00345    0.02232
    0.00607   -0.00387    0.02411    0.01590   -0.00140    0.03583    0.00075
   -0.00936    0.01737   -0.00963    0.00909    0.01624   -0.01709   -0.01470
    0.02249   -0.01772   -0.00120    0.03422   -0.01270   -0.02674    0.00230
   -0.00538   -0.02421   -0.00916   -0.01019   -0.02270   -0.00567   -0.00865
   -0.01978   -0.00143   -0.00984   -0.01832    0.00438   -0.01026   -0.01863
    0.00622   -0.01044   -0.02294    0.00758   -0.01246   -0.01807    0.01484
   -0.00961   -0.01372    0.01278   -0.00823   -0.01470    0.00872   -0.01007
   -0.01430    0.01239   -0.01257   -0.00826    0.01402   -0.00926   -0.00584
    0.00822   -0.00839   -0.00863    0.00453   -0.01010   -0.00557    0.00934
   -0.01063   -0.00166    0.00972   -0.00731   -0.00145    0.00565   -0.00607
    0.00086    0.00369   -0.00963    0.00355    0.00446   -0.00891    0.00279
    0.00479   -0.00672    0.00387    0.00458   -0.00637    0.00392    0.00123
   -0.00954    0.00214    0.00111   -0.00775    0.00064    0.00450   -0.00639
    0.00330    0.00445   -0.00760    0.00187    0.00130   -0.01115    0.00309
    0.00256   -0.00727    0.00400    0.00077   -0.00837    0.01174   -0.00755
   -0.02169    0.02594   -0.00208   -0.01174    0.02047   -0.00425    0.00368
    0.02630    0.00558    0.02385    0.02958    0.01085    0.00342    0.01435
    0.00236   -0.00781   -0.00117    0.03258   -0.00153    0.00541    0.02592
   -0.00872    0.00025    0.01028   -0.01922   -0.00772    0.00846   -0.00880
    0.00064    0.00492   -0.02193    0.01565    0.01076   -0.01866    0.00914
    0.00879   -0.01341    0.00816   -0.00071   -0.01031    0.01192    0.00028
   -0.01530    0.01671   -0.00083   -0.00928    0.01345   -0.00460   -0.01299
    0.01282   -0.00285   -0.01583    0.00232   -0.00867   -0.00670   -0.00307
   -0.01479   -0.01489    0.00501   -0.00673   -0.02222   -0.00083    0.00168
   -0.02240   -0.00599   -0.00673   -0.01402    0.00274   -0.00853   -0.01087
    0.00217   -0.00162   -0.00946    0.00256   -0.00113   -0.00993    0.00694
   -0.00193   -0.01049    0.00792   -0.00207   -0.00694    0.00557   -0.00042
   -0.00547    0.00741    0.00092   -0.00711    0.01100    0.00068   -0.00904
    0.01390    0.00132   -0.00778    0.01273    0.00455   -0.00809    0.01426
    0.00610   -0.00907    0.01580    0.01073   -0.01334    0.01873    0.01670
   -0.00918    0.02231    0.01941   -0.01197    0.01615    0.02029   -0.00775
    0.01400    0.01303   -0.00629    0.01135    0.01157   -0.00530    0.01221
    0.00807   -0.00538    0.01159    0.01030   -0.00431    0.00763    0.00692
   -0.00316    0.00334    0.00840    0.00156   -0.00134    0.01491    0.00386
    0.00761    0.01876   -0.00106    0.00703    0.01275   -0.00311    0.00878
    0.01465   -0.00062    0.00518    0.01463   -0.00142    0.00898    0.01425
   -0.00214    0.00919    0.00730   -0.00289    0.00165    0.00829   -0.00216
   -0.00290    0.01199   -0.00484   -0.00248    0.00557   -0.00784   -0.00460
   -0.00118   -0.00767   -0.01266    0.00401   -0.00738   -0.01349    0.00635
   -0.00952   -0.01398   -0.00405   -0.01235   -0.00716   -0.00724   -0.01281
   -0.00954   -0.00856   -0.00970   -0.00915   -0.01316   -0.00953   -0.00023
   -0.01438   -0.01106    0.00220   -0.00666   -0.00816    0.01160   -0.01231
   -0.01056    0.01076   -0.01449   -0.00882    0.00897   -0.00932   -0.00715
    0.01343   -0.00398   -0.00867    0.02029   -0.01051   -0.01024    0.01762
   -0.01337   -0.00530    0.01795   -0.00314   -0.00293    0.02811   -0.00349
   -0.00781    0.03115   -0.01134   -0.00613    0.02622   -0.00746   -0.00104
    0.02984   -0.00351    0.00102    0.03819   -0.00849   -0.00128    0.03195
   -0.00924    0.00761    0.02687   -0.01184    0.00264    0.02505   -0.00394
    0.00719    0.02059    0.00783    0.00807    0.00961    0.01017    0.00253
    0.00314    0.00995   -0.00550    0.01014    0.00244   -0.00893    0.00864
    0.00310   -0.01038    0.00643    0.00769   -0.00854    0.00806    0.00478
   -0.01096    0.00719   -0.00023   -0.01491    0.00452    0.00247   -0.01247
    0.00736    0.00435   -0.00778    0.00628   -0.00324   -0.01154   -0.00262
   -0.00422   -0.01189    0.00108   -0.00233   -0.00076    0.00841   -0.00340
    0.00869   -0.00136   -0.01268    0.02424   -0.00245   -0.02849    0.02537
   -0.02035   -0.03030    0.01978   -0.01942   -0.02969    0.02663   -0.03286
   -0.03773    0.02687   -0.02513   -0.03465    0.03630   -0.01375   -0.02560
    0.04800   -0.00436   -0.02687    0.06061    0.02418   -0.02337    0.03747
    0.00869   -0.00472    0.01474    0.01811   -0.01916    0.01567    0.02497
   -0.03803    0.00666    0.01665   -0.01190    0.00416    0.01413   -0.00925
    0.00479    0.01532   -0.00977    0.00650    0.01411   -0.00424    0.00677
    0.01394   -0.00823    0.01121    0.01718   -0.00907    0.00502    0.02234
   -0.00640    0.00656    0.01629    0.00339    0.00579    0.01921    0.00342
    0.00106    0.03140    0.00145    0.00178    0.02972    0.01153    0.00087
    0.02290    0.01235    0.00563    0.02838    0.00661    0.00840    0.02412
    0.00564    0.00700    0.02547    0.00425    0.00848    0.01297    0.00697
    0.01467   -0.03422    0.00707    0.01877   -0.04063   -0.02540    0.02709
   -0.03309   -0.02156    0.02400   -0.03185   -0.02022    0.05017   -0.06716
   -0.01916    0.04334   -0.04433   -0.03511    0.01892   -0.01847   -0.02138
   -0.00311   -0.04658    0.00424   -0.04431   -0.00927    0.01538   -0.03280
    0.03314   -0.00503   -0.02010    0.04066   -0.01981   -0.00897    0.03269
   -0.01864   -0.01623    0.02781   -0.02068   -0.02122    0.03086   -0.01452
   -0.01950    0.03139   -0.01416   -0.02194    0.02829   -0.02283   -0.02117
    0.02418   -0.01682   -0.02668    0.01286   -0.01292   -0.03657    0.01568
   -0.02105   -0.03296    0.02390   -0.02359   -0.03030    0.01352   -0.01573
   -0.03974    0.00487   -0.02475   -0.04058    0.01667   -0.02357   -0.01880
    0.01517   -0.01203   -0.01522    0.00099   -0.01878   -0.01706   -0.00097
   -0.02383   -0.01281   -0.00050   -0.01363   -0.00958   -0.00389   -0.01116
   -0.00766   -0.01154   -0.02069   -0.00460   -0.00866   -0.01279   -0.00659
   -0.00958   -0.01201   -0.00699   -0.00503   -0.01361    0.00163   -0.00487
   -0.01147   -0.00246   -0.01455   -0.01403   -0.00507   -0.01405   -0.00670
    0.00044   -0.01661   -0.01214    0.00339   -0.02881   -0.01029    0.00171
   -0.02565    0.00385   -0.00016   -0.02336    0.00222    0.00428   -0.03133
    0.00542    0.00756   -0.03408   -0.00598    0.00690   -0.02014   -0.02027
    0.01704    0.00445   -0.01961    0.01927    0.01209   -0.00258    0.02781
    0.02288    0.00691    0.03151    0.01410    0.00721    0.03519   -0.00208
    0.00894    0.04865    0.01056    0.02162    0.06027    0.01661    0.03161
    0.07269    0.00692    0.02256    0.02532    0.05747   -0.00044   -0.01983
    0.08121    0.05408    0.06134    0.02642    0.04649    0.07572    0.04025
    0.01902    0.06497    0.03090    0.00268    0.05133    0.01067    0.01039
    0.05255    0.01580   -0.00034    0.05256    0.02640   -0.03038    0.02849
    0.01592   -0.01952    0.01262    0.01373   -0.02087    0.01662    0.02661
   -0.04738    0.00213    0.04427   -0.05103
 ****
    2    17.02097
    0.09639    0.08183    0.03454    0.09916    0.07573    0.03513   -0.04422
    0.01047   -0.00871   -0.05587    0.01198   -0.02444   -0.04674    0.00039
   -0.02421   -0.05544    0.00362   -0.02308   -0.04946    0.01996   -0.03259
   -0.03721    0.01636   -0.02807   -0.03280    0.01340   -0.03030   -0.03197
    0.01426   -0.02530   -0.03397    0.01398   -0.02591   -0.03339    0.00908
   -0.02131   -0.03161    0.00374   -0.02417   -0.03365   -0.00508   -0.02569
   -0.04460   -0.00172   -0.01356   -0.03780   -0.00058   -0.02024   -0.03044
   -0.00849   -0.01873   -0.03042   -0.00579   -0.01525   -0.01548    0.00039
   -0.01388   -0.02159    0.01285   -0.00579   -0.01557    0.01982    0.01811
   -0.01765    0.03545    0.03241    0.00898   -0.00317    0.01055    0.04739
    0.01849    0.02549    0.06112    0.01851    0.05044    0.05877    0.02023
    0.04155    0.05049    0.01702    0.03890    0.05164    0.02368    0.04496
    0.08199    0.01004    0.05247    0.10677    0.04013    0.08538    0.06791
    0.01861    0.04925    0.03021    0.06464    0.03973    0.02023    0.04906
    0.05112    0.01790    0.07195    0.07120    0.02079    0.06565    0.06226
    0.00471    0.05695    0.04452    0.00108    0.03115    0.03694   -0.01313
    0.01349    0.01481   -0.00019   -0.00545    0.01601    0.01271   -0.00858
    0.02812    0.01266   -0.02671    0.03149    0.03077   -0.03107    0.03841
    0.01862   -0.01579    0.03293    0.00301   -0.03063    0.01886    0.01730
   -0.05161    0.02414    0.00815   -0.02493    0.03180    0.00281   -0.01629
    0.01700    0.00527   -0.02380    0.00695    0.00248   -0.02033    0.00967
   -0.00302   -0.00969    0.01138   -0.00134   -0.00897   -0.00052    0.00018
   -0.01016   -0.00281   -0.00308   -0.00476    0.00062   -0.00484   -0.00062
   -0.00094   -0.00305   -0.00171   -0.00568   -0.00438    0.00206   -0.01001
   -0.01466   -0.00146   -0.01048   -0.00393   -0.00672   -0.00226    0.00450
    0.00787   -0.00723   -0.01181    0.01053   -0.01850   -0.02053    0.00185
   -0.01024   -0.00069    0.00766   -0.01401   -0.00513    0.03208   -0.03582
   -0.04433    0.05227   -0.03038   -0.01993    0.03162   -0.02468    0.01025
    0.04429   -0.00859    0.06826    0.05185    0.00588    0.04163    0.02186
   -0.00119    0.05091   -0.07438    0.02898   -0.01351   -0.08652    0.00077
   -0.02908   -0.04564    0.02965   -0.03772   -0.02915    0.04114   -0.02989
   -0.00998    0.03060   -0.05652    0.00346    0.01872   -0.03990    0.01754
    0.00683   -0.01535    0.01975    0.01078   -0.02081    0.02442    0.00819
   -0.02738    0.03102    0.00281   -0.01507    0.03148   -0.00139   -0.01693
    0.02997    0.00212   -0.02536    0.02593   -0.00550   -0.01471    0.01947
   -0.01395   -0.01358    0.02122   -0.01245   -0.03864    0.01288   -0.00208
   -0.03944    0.00243   -0.02049   -0.01971    0.00514   -0.02310   -0.02165
    0.00910   -0.01344   -0.02554    0.00729   -0.01410   -0.02561    0.00644
   -0.01387   -0.02805    0.01191   -0.01364   -0.02694    0.01090   -0.01358
   -0.01994    0.01067    0.00110   -0.03020    0.01762    0.00628   -0.03141
    0.01395    0.00233   -0.01516    0.01469    0.01149   -0.01786    0.02772
    0.02093   -0.00869    0.03908    0.02825   -0.02045    0.04688    0.03916
    0.00118    0.06182    0.03246    0.00776    0.05837    0.03293   -0.00746
    0.05654    0.03193   -0.00271    0.04337    0.02893   -0.00844    0.02764
    0.02322    0.00065    0.01340    0.02144    0.00330   -0.00014    0.01170
    0.00174   -0.00573    0.00023    0.02458   -0.01986    0.02329    0.02968
   -0.00173    0.02911    0.02492    0.00028    0.02425    0.01620    0.02243
    0.02557    0.01366    0.02971    0.02984    0.00572    0.04774    0.03786
   -0.00872    0.05388    0.03698    0.00162    0.05571    0.04138    0.01489
    0.03299    0.03655   -0.00818    0.02222    0.02261   -0.01899    0.03395
    0.02266    0.00228    0.01981    0.02893    0.00239    0.00081    0.01653
   -0.01230   -0.00271   -0.00678   -0.04229    0.00857   -0.00413   -0.03899
    0.02435    0.01526   -0.03745    0.01199    0.02745   -0.04760    0.02752
    0.01289   -0.04671    0.03205    0.02448   -0.04297    0.04899    0.01558
   -0.04899    0.04415    0.01593   -0.04067    0.03362    0.02221   -0.03493
    0.03673    0.02052   -0.03235    0.03555    0.01981   -0.03105    0.03267
    0.02785   -0.03339    0.03345    0.02519   -0.02634    0.02713    0.01475
   -0.03273    0.01472    0.03335   -0.03707    0.03362    0.02015   -0.07953
   -0.00784   -0.06041   -0.03293   -0.10636   -0.04709    0.00180   -0.07347
    0.02147   -0.02621   -0.06439    0.00548    0.00575   -0.05516   -0.02830
    0.00755   -0.05672   -0.07063    0.02262   -0.04611   -0.08449    0.00834
   -0.08310   -0.06151   -0.01915   -0.07287   -0.02896   -0.02338   -0.02793
   -0.03237   -0.02399   -0.01742   -0.02475   -0.01222   -0.02677   -0.01078
   -0.01091   -0.03167   -0.01144   -0.02014   -0.01297   -0.01277   -0.00522
    0.00262   -0.00083    0.02586   -0.01988    0.00164    0.00258   -0.02183
   -0.01126   -0.00324    0.00940    0.00345    0.01286    0.00620    0.01929
    0.01607    0.00484    0.02602    0.03121    0.00472    0.01635    0.03367
   -0.01741    0.01874    0.02178    0.00255    0.01572    0.01738    0.01151
    0.02098    0.01910    0.03616    0.03755    0.01904    0.03229    0.03702
    0.02852    0.04035    0.05145    0.02318    0.01226    0.05181    0.05760
    0.00858    0.00624    0.12876    0.01323    0.03683    0.09599    0.03711
    0.10065    0.06864    0.02241    0.03710    0.11040    0.00026    0.01365
    0.12491    0.03757    0.03689    0.06365    0.05240    0.02219    0.05028
   -0.00102    0.02304    0.06359   -0.01049    0.02673    0.04573    0.00051
    0.02115    0.03057   -0.00878    0.01517    0.04050   -0.03084    0.01664
    0.04841   -0.03327    0.01955    0.02144   -0.02534    0.00981    0.01176
   -0.04714   -0.00996    0.03968   -0.07343   -0.00640    0.03790   -0.06902
   -0.00503    0.00715   -0.06351   -0.02554    0.00397   -0.05412   -0.02948
   -0.00406    0.01471   -0.02512   -0.03070    0.03909    0.02494   -0.06814
    0.03733   -0.02115   -0.04617   -0.01049   -0.01239   -0.07649    0.02335
   -0.00774   -0.05572   -0.04623   -0.00095   -0.00705   -0.07939   -0.01974
    0.03127   -0.02591   -0.05058    0.09366   -0.07054   -0.06084    0.08901
   -0.09691   -0.05320    0.07003   -0.11128   -0.03437    0.04341   -0.09376
   -0.04305    0.06681   -0.07179   -0.04375    0.08292   -0.11123   -0.03878
    0.03148   -0.12912   -0.04074    0.02304   -0.06006   -0.02368    0.08381
   -0.04173   -0.05130    0.04083   -0.11564   -0.00568   -0.06864   -0.05006
    0.04623   -0.03504    0.06402   -0.03597    0.00898    0.04459   -0.05786
   -0.00021    0.03946   -0.05832   -0.01083    0.02526   -0.09853   -0.03733
    0.01211   -0.06323   -0.03782    0.01448   -0.05991   -0.04626    0.01025
   -0.07290   -0.04512    0.01382   -0.07371   -0.04248    0.00484   -0.05491
   -0.04906   -0.01166   -0.06606   -0.05114   -0.01286   -0.07109   -0.04606
   -0.01476   -0.05082   -0.04428   -0.03108   -0.04855   -0.05510   -0.04085
   -0.06299   -0.04545   -0.02651   -0.04828   -0.03018   -0.03242   -0.03782
   -0.03935   -0.05245   -0.03897   -0.04675   -0.05196   -0.04893   -0.03003
   -0.04188   -0.03905   -0.01945   -0.05776   -0.01571   -0.02320   -0.08641
    0.00224   -0.03226   -0.11376   -0.01160   -0.02239   -0.07889   -0.03430
   -0.00078   -0.01893   -0.03609    0.01165   -0.01159    0.00223    0.01960
    0.00071    0.00387    0.01902    0.00000    0.00363    0.01990   -0.00394
    0.00945    0.02784   -0.00189    0.01044    0.02405    0.00231    0.00511
    0.02826    0.00923    0.00228   -0.01733    0.06548   -0.02113   -0.09475
    0.01612   -0.03061    0.04583    0.01470    0.02481    0.02860    0.03899
    0.01254    0.01645    0.03569    0.00522    0.02841    0.02162    0.00767
    0.03257    0.02662    0.01533    0.02717    0.03538   -0.00402    0.01941
    0.02073   -0.00719    0.01056    0.01328   -0.00238    0.01165    0.00612
   -0.01516    0.08590   -0.03634   -0.06133
 ****
    3    11.19464
    0.05775   -0.20718   -0.15891    0.03151   -0.17702   -0.22831    0.10971
   -0.08029   -0.15043    0.09382   -0.09904   -0.01613    0.02206   -0.00842
    0.01155   -0.00432    0.02329    0.02338   -0.00265    0.03626   -0.02364
    0.00679    0.03183   -0.01931    0.00353    0.02180   -0.02052    0.00179
    0.02541   -0.01872    0.00252    0.02566   -0.02063    0.00182    0.02241
   -0.01448   -0.00958    0.01937   -0.01836   -0.00997    0.01655   -0.02848
   -0.00845    0.01830   -0.02086   -0.01474    0.01644   -0.01481   -0.01127
    0.00837   -0.01760   -0.01507   -0.00131   -0.01374   -0.02588   -0.00794
   -0.03304   -0.02838   -0.03390   -0.03105   -0.03745   -0.04844   -0.02182
   -0.06661   -0.05785   -0.04316   -0.05169   -0.03653   -0.07457   -0.00986
   -0.02802   -0.05606    0.00290   -0.02077   -0.04831    0.00754   -0.00530
   -0.01730   -0.00109   -0.00890   -0.02211   -0.00882   -0.00351   -0.02854
   -0.03246    0.01131   -0.03158   -0.05203   -0.00163   -0.05193   -0.01109
    0.02031   -0.00922    0.01652   -0.02309    0.01310    0.00711    0.00877
    0.00602    0.00472    0.00370    0.00964    0.00782    0.01269    0.02307
    0.00387    0.01372    0.03294    0.00761    0.02176    0.03338    0.01565
    0.02940    0.03666    0.01603    0.03140    0.01224    0.01961    0.03147
    0.00946    0.02191    0.04051    0.00349    0.02526    0.02719   -0.01700
    0.01083    0.01729   -0.01112    0.01216    0.02151   -0.00321    0.01501
    0.02514   -0.01502    0.01519    0.01170   -0.01997    0.00624    0.00654
   -0.00736    0.00814    0.01192   -0.00434    0.00914    0.00959   -0.01142
    0.00733    0.00394   -0.01166    0.00287    0.00358   -0.00758    0.00257
    0.00235   -0.00694    0.00469   -0.00056   -0.00871    0.00051   -0.00024
   -0.00712    0.00515    0.00075   -0.00906    0.00131    0.00818   -0.00881
   -0.00256    0.00761   -0.00915    0.00477    0.00544   -0.00826    0.00880
    0.01192   -0.01158   -0.00099    0.01902   -0.00994    0.00383    0.01409
   -0.01025    0.01252    0.01615   -0.01181    0.01023    0.01703   -0.00507
    0.01933    0.01708   -0.00454    0.01632    0.02040   -0.00513    0.01831
    0.02221   -0.00336    0.02738    0.02152   -0.00500    0.03725    0.00796
   -0.00030    0.05462   -0.06970   -0.00794   -0.01138   -0.08108   -0.03191
    0.00085   -0.03905    0.02030    0.01741   -0.01003    0.02611    0.01788
   -0.02065    0.03277    0.00486   -0.02415    0.00287    0.01902   -0.00706
   -0.00829    0.02486   -0.00678    0.00343    0.01719   -0.00223   -0.00066
    0.01425    0.00127   -0.00462    0.02540    0.00174   -0.00802    0.02764
    0.00198   -0.00750    0.02066    0.00868   -0.00881    0.01903    0.01662
   -0.01194    0.03177    0.02781    0.00027    0.01366    0.01496    0.01930
    0.01316    0.00015    0.01798    0.01368   -0.00419    0.01792    0.00477
    0.00103    0.01262   -0.00259   -0.00262    0.01100    0.00041   -0.01786
    0.01199    0.00165   -0.01333    0.01322   -0.01329   -0.00689    0.01591
   -0.02073   -0.01841    0.01230   -0.01967   -0.03129    0.01809   -0.02762
   -0.03250    0.00986   -0.02896   -0.03084    0.00564   -0.02973   -0.03005
    0.01062   -0.03669   -0.03529    0.01025   -0.04929   -0.03727    0.03534
   -0.04360   -0.03225    0.02437   -0.03225   -0.02219    0.02134   -0.02561
   -0.02087    0.02328   -0.01868   -0.01881    0.01220   -0.01819   -0.02009
    0.00883   -0.01532   -0.02079   -0.00249   -0.00910   -0.00935   -0.00607
   -0.01473    0.00445   -0.01657   -0.02544   -0.00175   -0.00451   -0.01947
   -0.00962   -0.02170   -0.01081   -0.00585   -0.01145   -0.01093   -0.01156
   -0.00803   -0.01096   -0.00255    0.00192   -0.01317   -0.00671    0.01109
   -0.01306   -0.00581    0.02553   -0.00541    0.00670    0.02613    0.00357
    0.00253    0.01116   -0.00670   -0.00627    0.01244   -0.00566    0.00553
    0.02985    0.01027    0.01824    0.02000    0.01009    0.01150    0.00358
    0.01129    0.01038   -0.00386   -0.01669   -0.00246    0.00998   -0.00698
    0.00760    0.04158   -0.00125   -0.02027    0.07249   -0.01435   -0.01226
    0.05496   -0.02177   -0.01470    0.04756   -0.01518   -0.01781    0.04035
   -0.01334   -0.02206    0.05070   -0.01284   -0.02228    0.04823   -0.01765
   -0.03034    0.03898   -0.01118   -0.03992    0.04414   -0.00724   -0.03396
    0.05065   -0.01522   -0.03196    0.04472   -0.01186   -0.04443    0.03678
    0.00110   -0.04623    0.04623   -0.00241   -0.02340    0.05473   -0.03864
   -0.03620    0.02136    0.00656   -0.08578    0.01181    0.04918   -0.03394
    0.04695    0.00306   -0.00865    0.06001    0.05160   -0.01878   -0.00785
    0.06501   -0.03774   -0.06763    0.09061   -0.04740   -0.08305    0.05967
   -0.09414   -0.08330    0.01275   -0.07094   -0.02646    0.01978   -0.01400
   -0.02729    0.01964   -0.01519   -0.02732    0.01611   -0.02673   -0.01021
    0.01719   -0.01923   -0.00168    0.01815   -0.00109   -0.00675    0.01925
   -0.00326   -0.00048    0.01370   -0.00440    0.01220    0.02086    0.01214
    0.01427    0.02499    0.02309    0.00764    0.01043    0.00113    0.02398
   -0.00249    0.01334    0.03462   -0.02058    0.00650    0.01275   -0.02286
    0.01335    0.01169   -0.01336    0.00652    0.01193   -0.02315    0.02138
    0.01936   -0.02005    0.01584    0.01282   -0.03102    0.00169    0.00483
   -0.05173   -0.01131   -0.00558   -0.06009   -0.03099   -0.00888   -0.03751
   -0.01074   -0.01836   -0.01945   -0.01206   -0.00278   -0.02030   -0.03045
    0.03192    0.00622   -0.01425    0.01255   -0.00166    0.01472    0.01150
   -0.01052    0.02122    0.00248   -0.00337    0.01633    0.00855   -0.00364
    0.02639    0.02071   -0.00508    0.04652    0.01397    0.00634    0.05087
    0.03946   -0.02525    0.04419    0.01068   -0.00181    0.02614   -0.01864
    0.03061    0.01161   -0.00385    0.01484    0.01818   -0.01741    0.00612
    0.02232   -0.05012    0.02299   -0.00013   -0.04531    0.02808    0.00508
   -0.03797    0.01186    0.00727   -0.04947    0.00672    0.03900   -0.06804
    0.01239    0.17971   -0.06603   -0.00055    0.20565    0.05552   -0.04357
    0.17591    0.03452   -0.02305    0.15189    0.01910   -0.04993    0.21703
    0.01873   -0.02826    0.13856    0.01904   -0.00212    0.11157    0.00838
    0.03441    0.15596    0.00362    0.07833    0.10384   -0.01850    0.10481
    0.02490    0.01346    0.07528   -0.01473    0.01196    0.04707   -0.00003
   -0.00605    0.06342    0.01021    0.00219    0.07446   -0.01873    0.01043
    0.04882   -0.03219    0.00086    0.03995   -0.01339   -0.00608    0.04220
   -0.01298   -0.00469    0.03670   -0.01841    0.00951    0.02663   -0.01680
    0.01362    0.02063   -0.00698   -0.00491    0.02012   -0.01018    0.00160
    0.00283   -0.00931    0.01379   -0.00270   -0.00874   -0.00709   -0.00656
   -0.01557    0.00950   -0.00377   -0.01202    0.00409    0.00310   -0.01412
    0.00405    0.00369   -0.01829    0.01149   -0.00183   -0.01223    0.00631
    0.01054   -0.00722    0.00095    0.01817   -0.00472    0.01900    0.00991
   -0.00381    0.00664    0.01370    0.02334   -0.00757    0.03676    0.02165
   -0.00063    0.03034    0.00574    0.00997    0.01728    0.01111   -0.00124
    0.01708    0.02021    0.00329    0.01424    0.02801    0.00125    0.01254
    0.02418   -0.01339    0.01136    0.02587   -0.01041    0.00233    0.04238
   -0.01566   -0.00488    0.04947    0.01151    0.00394    0.03706    0.03114
   -0.00420    0.00756    0.02944   -0.00737    0.00100    0.01234   -0.01736
   -0.01105   -0.00281   -0.02758   -0.00599   -0.00437   -0.03219    0.01468
   -0.00478   -0.05669    0.02501    0.01057   -0.08968   -0.01857    0.00181
   -0.12670   -0.03117    0.04481   -0.06593   -0.05236    0.12704   -0.01006
   -0.12633   -0.01319   -0.08074   -0.03117   -0.04826   -0.07687   -0.04570
   -0.03099   -0.08318   -0.02400   -0.00848   -0.07444   -0.00101   -0.01613
   -0.07683   -0.00763   -0.00520   -0.07323   -0.02427    0.03584   -0.03631
   -0.00890    0.01919   -0.02309   -0.00957    0.02078   -0.03226   -0.02586
    0.06192   -0.02569   -0.01009    0.00282
