# Supplementary material for: Discovery of novel RARα agonists using pharmacophore-based virtual screening, molecular docking, and molecular dynamics simulation studies
Source: PLoS One. 2023 Aug 24;18(8):e0289046. doi: 10.1371/journal.pone.0289046 (PMC10449137; doi:10.1371/journal.pone.0289046)
Supplement: S1 File — (ZIP) [file pone.0289046.s003.zip › Supplementary/Compound 11/MD/Hbond/nHb.dat]

#Frame   HB_00002[UU]
       1            2
       2            3
       3            3
       4            2
       5            2
       6            1
       7            4
       8            3
       9            2
      10            2
      11            2
      12            3
      13            2
      14            2
      15            4
      16            1
      17            2
      18            2
      19            2
      20            3
      21            2
      22            2
      23            3
      24            4
      25            3
      26            2
      27            2
      28            3
      29            4
      30            3
      31            5
      32            3
      33            3
      34            3
      35            4
      36            4
      37            3
      38            2
      39            2
      40            3
      41            3
      42            3
      43            3
      44            2
      45            3
      46            3
      47            3
      48            2
      49            3
      50            2
      51            4
      52            3
      53            3
      54            2
      55            3
      56            2
      57            2
      58            2
      59            3
      60            4
      61            3
      62            3
      63            3
      64            2
      65            2
      66            3
      67            3
      68            4
      69            3
      70            3
      71            3
      72            3
      73            2
      74            3
      75            3
      76            3
      77            3
      78            4
      79            3
      80            4
      81            3
      82            2
      83            2
      84            3
      85            2
      86            1
      87            3
      88            4
      89            4
      90            2
      91            2
      92            3
      93            3
      94            2
      95            3
      96            3
      97            4
      98            4
      99            2
     100            2
     101            2
     102            3
     103            3
     104            2
     105            4
     106            3
     107            2
     108            3
     109            3
     110            2
     111            3
     112            2
     113            2
     114            3
     115            4
     116            3
     117            2
     118            3
     119            4
     120            3
     121            2
     122            5
     123            4
     124            2
     125            3
     126            3
     127            3
     128            3
     129            3
     130            3
     131            2
     132            3
     133            3
     134            5
     135            4
     136            4
     137            3
     138            2
     139            3
     140            3
     141            4
     142            3
     143            3
     144            3
     145            4
     146            2
     147            3
     148            4
     149            3
     150            2
     151            4
     152            5
     153            4
     154            3
     155            3
     156            3
     157            3
     158            3
     159            3
     160            3
     161            3
     162            1
     163            2
     164            3
     165            3
     166            2
     167            4
     168            4
     169            3
     170            3
     171            2
     172            5
     173            4
     174            4
     175            3
     176            4
     177            2
     178            1
     179            2
     180            4
     181            2
     182            3
     183            3
     184            3
     185            3
     186            3
     187            3
     188            4
     189            2
     190            4
     191            3
     192            4
     193            3
     194            5
     195            4
     196            2
     197            3
     198            2
     199            3
     200            3
     201            2
     202            3
     203            2
     204            5
     205            2
     206            2
     207            3
     208            2
     209            1
     210            3
     211            1
     212            4
     213            3
     214            2
     215            2
     216            3
     217            2
     218            3
     219            4
     220            2
     221            4
     222            4
     223            4
     224            2
     225            3
     226            2
     227            3
     228            3
     229            3
     230            3
     231            3
     232            3
     233            3
     234            0
     235            4
     236            3
     237            6
     238            3
     239            3
     240            3
     241            3
     242            3
     243            2
     244            4
     245            2
     246            3
     247            2
     248            4
     249            1
     250            2
     251            3
     252            3
     253            2
     254            2
     255            3
     256            4
     257            4
     258            2
     259            5
     260            3
     261            2
     262            1
     263            3
     264            2
     265            2
     266            3
     267            3
     268            3
     269            5
     270            2
     271            2
     272            3
     273            3
     274            4
     275            3
     276            3
     277            2
     278            2
     279            3
     280            2
     281            3
     282            1
     283            3
     284            4
     285            3
     286            4
     287            3
     288            3
     289            3
     290            4
     291            4
     292            4
     293            2
     294            4
     295            3
     296            5
     297            4
     298            2
     299            3
     300            2
     301            2
     302            2
     303            4
     304            2
     305            2
     306            2
     307            2
     308            1
     309            3
     310            2
     311            2
     312            4
     313            4
     314            2
     315            2
     316            2
     317            1
     318            1
     319            2
     320            4
     321            4
     322            4
     323            3
     324            3
     325            3
     326            3
     327            4
     328            2
     329            2
     330            3
     331            3
     332            4
     333            2
     334            3
     335            3
     336            4
     337            4
     338            2
     339            1
     340            2
     341            3
     342            3
     343            1
     344            3
     345            2
     346            2
     347            5
     348            2
     349            3
     350            3
     351            2
     352            3
     353            3
     354            3
     355            2
     356            3
     357            2
     358            3
     359            2
     360            4
     361            3
     362            2
     363            2
     364            2
     365            3
     366            0
     367            3
     368            3
     369            3
     370            2
     371            2
     372            2
     373            3
     374            1
     375            3
     376            3
     377            3
     378            2
     379            3
     380            4
     381            3
     382            2
     383            3
     384            4
     385            3
     386            4
     387            4
     388            2
     389            4
     390            2
     391            2
     392            4
     393            3
     394            4
     395            3
     396            2
     397            4
     398            3
     399            3
     400            2
     401            4
     402            2
     403            4
     404            3
     405            3
     406            3
     407            4
     408            3
     409            3
     410            3
     411            3
     412            2
     413            3
     414            3
     415            2
     416            2
     417            2
     418            2
     419            3
     420            2
     421            3
     422            3
     423            1
     424            2
     425            2
     426            2
     427            2
     428            3
     429            2
     430            3
     431            3
     432            3
     433            1
     434            2
     435            2
     436            1
     437            2
     438            3
     439            2
     440            2
     441            2
     442            4
     443            4
     444            2
     445            3
     446            4
     447            3
     448            4
     449            3
     450            3
     451            4
     452            3
     453            4
     454            4
     455            2
     456            3
     457            2
     458            3
     459            3
     460            4
     461            3
     462            3
     463            3
     464            3
     465            1
     466            3
     467            3
     468            3
     469            2
     470            2
     471            1
     472            4
     473            4
     474            3
     475            5
     476            3
     477            3
     478            3
     479            4
     480            3
     481            3
     482            3
     483            3
     484            2
     485            3
     486            5
     487            3
     488            2
     489            2
     490            3
     491            4
     492            1
     493            2
     494            2
     495            2
     496            4
     497            3
     498            2
     499            3
     500            4
     501            4
     502            3
     503            2
     504            3
     505            4
     506            2
     507            3
     508            3
     509            1
     510            2
     511            1
     512            1
     513            4
     514            4
     515            3
     516            2
     517            3
     518            2
     519            3
     520            3
     521            2
     522            3
     523            2
     524            4
     525            3
     526            3
     527            4
     528            3
     529            3
     530            2
     531            2
     532            4
     533            3
     534            4
     535            3
     536            2
     537            3
     538            4
     539            4
     540            3
     541            3
     542            2
     543            4
     544            3
     545            3
     546            2
     547            1
     548            2
     549            3
     550            2
     551            5
     552            4
     553            3
     554            2
     555            2
     556            2
     557            2
     558            2
     559            3
     560            3
     561            3
     562            3
     563            3
     564            2
     565            3
     566            4
     567            3
     568            3
     569            2
     570            2
     571            1
     572            2
     573            3
     574            4
     575            4
     576            3
     577            2
     578            2
     579            3
     580            4
     581            3
     582            2
     583            3
     584            2
     585            4
     586            4
     587            4
     588            3
     589            1
     590            4
     591            2
     592            3
     593            0
     594            1
     595            2
     596            3
     597            3
     598            6
     599            3
     600            4
     601            4
     602            1
     603            4
     604            4
     605            4
     606            3
     607            3
     608            3
     609            3
     610            3
     611            2
     612            4
     613            3
     614            3
     615            3
     616            3
     617            3
     618            4
     619            4
     620            3
     621            2
     622            4
     623            1
     624            3
     625            2
     626            3
     627            2
     628            3
     629            2
     630            2
     631            3
     632            3
     633            2
     634            2
     635            3
     636            2
     637            3
     638            4
     639            3
     640            4
     641            4
     642            2
     643            3
     644            3
     645            3
     646            3
     647            3
     648            4
     649            3
     650            3
     651            2
     652            3
     653            4
     654            3
     655            2
     656            3
     657            4
     658            3
     659            4
     660            3
     661            3
     662            2
     663            4
     664            5
     665            4
     666            3
     667            3
     668            3
     669            2
     670            2
     671            4
     672            2
     673            4
     674            2
     675            2
     676            3
     677            3
     678            3
     679            3
     680            3
     681            3
     682            4
     683            1
     684            3
     685            2
     686            5
     687            3
     688            3
     689            3
     690            2
     691            4
     692            3
     693            4
     694            3
     695            4
     696            3
     697            2
     698            2
     699            3
     700            3
     701            3
     702            4
     703            4
     704            3
     705            3
     706            3
     707            3
     708            2
     709            5
     710            3
     711            2
     712            2
     713            3
     714            2
     715            2
     716            3
     717            4
     718            2
     719            3
     720            3
     721            2
     722            2
     723            2
     724            2
     725            3
     726            2
     727            2
     728            2
     729            2
     730            2
     731            2
     732            2
     733            3
     734            3
     735            3
     736            3
     737            3
     738            3
     739            2
     740            3
     741            3
     742            1
     743            3
     744            4
     745            3
     746            2
     747            3
     748            3
     749            4
     750            1
     751            4
     752            3
     753            3
     754            3
     755            3
     756            3
     757            1
     758            3
     759            4
     760            4
     761            2
     762            3
     763            3
     764            1
     765            4
     766            1
     767            3
     768            2
     769            4
     770            2
     771            2
     772            3
     773            1
     774            3
     775            3
     776            3
     777            4
     778            4
     779            4
     780            4
     781            3
     782            1
     783            3
     784            3
     785            4
     786            3
     787            3
     788            4
     789            4
     790            4
     791            3
     792            3
     793            2
     794            3
     795            3
     796            2
     797            3
     798            1
     799            4
     800            3
     801            2
     802            1
     803            2
     804            3
     805            3
     806            2
     807            4
     808            4
     809            3
     810            5
     811            3
     812            3
     813            5
     814            4
     815            3
     816            4
     817            2
     818            3
     819            4
     820            4
     821            2
     822            1
     823            2
     824            2
     825            3
     826            4
     827            3
     828            2
     829            4
     830            3
     831            3
     832            3
     833            3
     834            4
     835            3
     836            1
     837            3
     838            2
     839            4
     840            1
     841            3
     842            3
     843            2
     844            3
     845            2
     846            3
     847            3
     848            3
     849            2
     850            2
     851            2
     852            4
     853            3
     854            3
     855            3
     856            3
     857            2
     858            3
     859            3
     860            3
     861            3
     862            3
     863            2
     864            4
     865            3
     866            3
     867            3
     868            4
     869            3
     870            3
     871            4
     872            2
     873            2
     874            2
     875            2
     876            2
     877            3
     878            4
     879            3
     880            2
     881            4
     882            3
     883            3
     884            2
     885            2
     886            3
     887            4
     888            4
     889            3
     890            3
     891            2
     892            3
     893            3
     894            2
     895            4
     896            4
     897            2
     898            4
     899            2
     900            1
     901            3
     902            2
     903            1
     904            4
     905            2
     906            3
     907            2
     908            2
     909            3
     910            2
     911            2
     912            3
     913            3
     914            3
     915            2
     916            3
     917            3
     918            3
     919            3
     920            3
     921            3
     922            3
     923            3
     924            3
     925            4
     926            4
     927            4
     928            2
     929            3
     930            3
     931            2
     932            5
     933            3
     934            2
     935            2
     936            0
     937            4
     938            2
     939            3
     940            3
     941            3
     942            4
     943            2
     944            3
     945            3
     946            3
     947            2
     948            1
     949            5
     950            2
     951            3
     952            4
     953            2
     954            2
     955            3
     956            1
     957            1
     958            2
     959            2
     960            4
     961            3
     962            3
     963            3
     964            3
     965            4
     966            3
     967            5
     968            3
     969            3
     970            3
     971            2
     972            2
     973            3
     974            2
     975            3
     976            3
     977            3
     978            2
     979            2
     980            3
     981            4
     982            3
     983            3
     984            3
     985            2
     986            3
     987            1
     988            3
     989            3
     990            3
     991            3
     992            3
     993            3
     994            3
     995            3
     996            3
     997            3
     998            3
     999            2
    1000            3
    1001            1
    1002            4
    1003            2
    1004            3
    1005            2
    1006            3
    1007            2
    1008            3
    1009            3
    1010            3
    1011            2
    1012            1
    1013            2
    1014            4
    1015            4
    1016            3
    1017            3
    1018            3
    1019            3
    1020            2
    1021            3
    1022            2
    1023            2
    1024            2
    1025            3
    1026            3
    1027            3
    1028            2
    1029            3
    1030            4
    1031            2
    1032            3
    1033            2
    1034            2
    1035            3
    1036            3
    1037            3
    1038            3
    1039            3
    1040            2
    1041            1
    1042            3
    1043            3
    1044            3
    1045            3
    1046            3
    1047            2
    1048            3
    1049            4
    1050            1
    1051            3
    1052            4
    1053            1
    1054            2
    1055            2
    1056            2
    1057            3
    1058            2
    1059            3
    1060            0
    1061            2
    1062            2
    1063            2
    1064            3
    1065            3
    1066            1
    1067            4
    1068            2
    1069            2
    1070            3
    1071            4
    1072            3
    1073            3
    1074            3
    1075            3
    1076            2
    1077            4
    1078            4
    1079            3
    1080            4
    1081            3
    1082            3
    1083            3
    1084            3
    1085            3
    1086            4
    1087            2
    1088            3
    1089            3
    1090            2
    1091            3
    1092            3
    1093            3
    1094            2
    1095            3
    1096            3
    1097            2
    1098            3
    1099            1
    1100            3
    1101            2
    1102            3
    1103            1
    1104            3
    1105            3
    1106            4
    1107            4
    1108            2
    1109            3
    1110            3
    1111            1
    1112            2
    1113            1
    1114            3
    1115            3
    1116            4
    1117            4
    1118            4
    1119            2
    1120            3
    1121            2
    1122            2
    1123            3
    1124            4
    1125            2
    1126            3
    1127            3
    1128            2
    1129            3
    1130            3
    1131            3
    1132            1
    1133            5
    1134            3
    1135            3
    1136            3
    1137            2
    1138            4
    1139            3
    1140            3
    1141            3
    1142            3
    1143            3
    1144            4
    1145            2
    1146            3
    1147            5
    1148            2
    1149            5
    1150            5
    1151            3
    1152            2
    1153            3
    1154            5
    1155            3
    1156            5
    1157            3
    1158            2
    1159            3
    1160            2
    1161            2
    1162            3
    1163            3
    1164            3
    1165            3
    1166            3
    1167            3
    1168            1
    1169            3
    1170            4
    1171            5
    1172            3
    1173            1
    1174            3
    1175            3
    1176            3
    1177            1
    1178            0
    1179            2
    1180            3
    1181            3
    1182            2
    1183            0
    1184            2
    1185            2
    1186            4
    1187            4
    1188            3
    1189            2
    1190            2
    1191            2
    1192            2
    1193            0
    1194            2
    1195            3
    1196            3
    1197            4
    1198            3
    1199            4
    1200            3
    1201            5
    1202            2
    1203            3
    1204            2
    1205            3
    1206            2
    1207            4
    1208            3
    1209            4
    1210            2
    1211            2
    1212            2
    1213            3
    1214            1
    1215            3
    1216            3
    1217            1
    1218            1
    1219            2
    1220            2
    1221            2
    1222            4
    1223            3
    1224            2
    1225            3
    1226            3
    1227            2
    1228            3
    1229            4
    1230            1
    1231            4
    1232            4
    1233            3
    1234            2
    1235            4
    1236            4
    1237            2
    1238            3
    1239            2
    1240            4
    1241            2
    1242            3
    1243            3
    1244            3
    1245            3
    1246            4
    1247            3
    1248            5
    1249            2
    1250            3
    1251            2
    1252            3
    1253            3
    1254            2
    1255            2
    1256            2
    1257            2
    1258            2
    1259            3
    1260            4
    1261            4
    1262            3
    1263            3
    1264            3
    1265            3
    1266            3
    1267            5
    1268            4
    1269            2
    1270            2
    1271            1
    1272            5
    1273            3
    1274            4
    1275            2
    1276            2
    1277            1
    1278            2
    1279            3
    1280            3
    1281            3
    1282            3
    1283            2
    1284            2
    1285            3
    1286            4
    1287            3
    1288            3
    1289            2
    1290            2
    1291            3
    1292            5
    1293            1
    1294            2
    1295            2
    1296            2
    1297            3
    1298            1
    1299            4
    1300            4
    1301            5
    1302            2
    1303            3
    1304            1
    1305            2
    1306            3
    1307            2
    1308            3
    1309            3
    1310            1
    1311            2
    1312            2
    1313            2
    1314            2
    1315            2
    1316            2
    1317            4
    1318            2
    1319            3
    1320            3
    1321            3
    1322            3
    1323            3
    1324            4
    1325            2
    1326            3
    1327            2
    1328            2
    1329            4
    1330            4
    1331            4
    1332            0
    1333            2
    1334            3
    1335            4
    1336            3
    1337            3
    1338            3
    1339            3
    1340            5
    1341            3
    1342            2
    1343            3
    1344            3
    1345            4
    1346            2
    1347            2
    1348            2
    1349            5
    1350            3
    1351            5
    1352            3
    1353            1
    1354            4
    1355            3
    1356            3
    1357            5
    1358            1
    1359            3
    1360            2
    1361            1
    1362            2
    1363            2
    1364            3
    1365            4
    1366            3
    1367            3
    1368            3
    1369            3
    1370            3
    1371            2
    1372            3
    1373            3
    1374            3
    1375            2
    1376            4
    1377            4
    1378            4
    1379            2
    1380            3
    1381            3
    1382            4
    1383            3
    1384            3
    1385            5
    1386            3
    1387            3
    1388            1
    1389            2
    1390            3
    1391            3
    1392            1
    1393            4
    1394            4
    1395            4
    1396            3
    1397            4
    1398            2
    1399            4
    1400            3
    1401            0
    1402            2
    1403            3
    1404            4
    1405            2
    1406            3
    1407            3
    1408            3
    1409            2
    1410            4
    1411            4
    1412            4
    1413            2
    1414            2
    1415            4
    1416            2
    1417            4
    1418            3
    1419            4
    1420            3
    1421            4
    1422            2
    1423            5
    1424            1
    1425            1
    1426            3
    1427            4
    1428            3
    1429            2
    1430            3
    1431            3
    1432            3
    1433            1
    1434            4
    1435            1
    1436            1
    1437            1
    1438            2
    1439            3
    1440            2
    1441            2
    1442            3
    1443            3
    1444            4
    1445            3
    1446            2
    1447            2
    1448            3
    1449            3
    1450            1
    1451            2
    1452            3
    1453            4
    1454            3
    1455            1
    1456            2
    1457            2
    1458            3
    1459            3
    1460            3
    1461            4
    1462            2
    1463            2
    1464            3
    1465            3
    1466            2
    1467            2
    1468            3
    1469            2
    1470            3
    1471            3
    1472            2
    1473            5
    1474            2
    1475            2
    1476            4
    1477            3
    1478            3
    1479            2
    1480            3
    1481            3
    1482            3
    1483            4
    1484            2
    1485            3
    1486            3
    1487            3
    1488            4
    1489            3
    1490            2
    1491            3
    1492            3
    1493            2
    1494            2
    1495            1
    1496            2
    1497            2
    1498            3
    1499            2
    1500            1
    1501            2
    1502            3
    1503            3
    1504            3
    1505            2
    1506            4
    1507            2
    1508            2
    1509            2
    1510            1
    1511            2
    1512            2
    1513            3
    1514            3
    1515            4
    1516            2
    1517            2
    1518            3
    1519            3
    1520            4
    1521            3
    1522            2
    1523            1
    1524            3
    1525            2
    1526            2
    1527            3
    1528            2
    1529            3
    1530            3
    1531            2
    1532            2
    1533            3
    1534            3
    1535            3
    1536            3
    1537            2
    1538            3
    1539            3
    1540            2
    1541            3
    1542            4
    1543            2
    1544            3
    1545            1
    1546            3
    1547            2
    1548            2
    1549            2
    1550            3
    1551            2
    1552            3
    1553            3
    1554            3
    1555            2
    1556            3
    1557            2
    1558            3
    1559            3
    1560            3
    1561            3
    1562            5
    1563            3
    1564            4
    1565            2
    1566            3
    1567            2
    1568            3
    1569            3
    1570            3
    1571            2
    1572            4
    1573            2
    1574            2
    1575            3
    1576            3
    1577            1
    1578            3
    1579            2
    1580            2
    1581            3
    1582            3
    1583            3
    1584            3
    1585            1
    1586            2
    1587            4
    1588            4
    1589            5
    1590            4
    1591            3
    1592            3
    1593            2
    1594            3
    1595            2
    1596            2
    1597            1
    1598            1
    1599            3
    1600            3
    1601            4
    1602            2
    1603            2
    1604            3
    1605            3
    1606            4
    1607            4
    1608            4
    1609            3
    1610            1
    1611            2
    1612            2
    1613            3
    1614            1
    1615            2
    1616            3
    1617            1
    1618            4
    1619            3
    1620            2
    1621            2
    1622            3
    1623            1
    1624            2
    1625            3
    1626            3
    1627            3
    1628            2
    1629            3
    1630            3
    1631            3
    1632            2
    1633            4
    1634            5
    1635            2
    1636            3
    1637            3
    1638            2
    1639            1
    1640            2
    1641            2
    1642            3
    1643            3
    1644            2
    1645            1
    1646            2
    1647            2
    1648            4
    1649            2
    1650            3
    1651            3
    1652            4
    1653            3
    1654            2
    1655            2
    1656            2
    1657            2
    1658            4
    1659            2
    1660            5
    1661            2
    1662            1
    1663            3
    1664            1
    1665            1
    1666            3
    1667            3
    1668            3
    1669            3
    1670            2
    1671            2
    1672            1
    1673            4
    1674            2
    1675            3
    1676            2
    1677            2
    1678            3
    1679            4
    1680            3
    1681            3
    1682            2
    1683            3
    1684            4
    1685            3
    1686            4
    1687            3
    1688            4
    1689            3
    1690            2
    1691            2
    1692            2
    1693            4
    1694            3
    1695            4
    1696            2
    1697            3
    1698            2
    1699            4
    1700            4
    1701            2
    1702            1
    1703            3
    1704            3
    1705            3
    1706            3
    1707            3
    1708            2
    1709            2
    1710            3
    1711            2
    1712            4
    1713            3
    1714            3
    1715            2
    1716            2
    1717            0
    1718            2
    1719            3
    1720            2
    1721            4
    1722            2
    1723            2
    1724            4
    1725            3
    1726            2
    1727            1
    1728            3
    1729            3
    1730            2
    1731            3
    1732            2
    1733            4
    1734            4
    1735            4
    1736            4
    1737            5
    1738            3
    1739            2
    1740            2
    1741            3
    1742            4
    1743            3
    1744            1
    1745            3
    1746            1
    1747            3
    1748            4
    1749            2
    1750            2
    1751            3
    1752            3
    1753            3
    1754            3
    1755            1
    1756            3
    1757            3
    1758            1
    1759            2
    1760            3
    1761            3
    1762            4
    1763            2
    1764            1
    1765            2
    1766            2
    1767            3
    1768            2
    1769            4
    1770            3
    1771            3
    1772            3
    1773            2
    1774            3
    1775            2
    1776            2
    1777            2
    1778            3
    1779            3
    1780            3
    1781            3
    1782            2
    1783            3
    1784            3
    1785            2
    1786            3
    1787            2
    1788            3
    1789            3
    1790            3
    1791            2
    1792            3
    1793            1
    1794            4
    1795            4
    1796            3
    1797            1
    1798            3
    1799            3
    1800            3
    1801            2
    1802            3
    1803            3
    1804            0
    1805            3
    1806            2
    1807            2
    1808            4
    1809            3
    1810            2
    1811            1
    1812            4
    1813            3
    1814            1
    1815            2
    1816            1
    1817            1
    1818            2
    1819            1
    1820            4
    1821            2
    1822            3
    1823            3
    1824            1
    1825            3
    1826            2
    1827            2
    1828            3
    1829            3
    1830            3
    1831            3
    1832            2
    1833            3
    1834            2
    1835            5
    1836            3
    1837            2
    1838            3
    1839            3
    1840            3
    1841            4
    1842            3
    1843            3
    1844            2
    1845            3
    1846            3
    1847            3
    1848            2
    1849            3
    1850            3
    1851            2
    1852            2
    1853            2
    1854            3
    1855            3
    1856            3
    1857            4
    1858            2
    1859            2
    1860            2
    1861            2
    1862            3
    1863            1
    1864            3
    1865            5
    1866            2
    1867            5
    1868            4
    1869            4
    1870            4
    1871            3
    1872            3
    1873            3
    1874            1
    1875            3
    1876            1
    1877            2
    1878            3
    1879            4
    1880            3
    1881            3
    1882            3
    1883            3
    1884            2
    1885            1
    1886            3
    1887            4
    1888            3
    1889            4
    1890            4
    1891            2
    1892            3
    1893            2
    1894            3
    1895            4
    1896            3
    1897            2
    1898            3
    1899            2
    1900            4
    1901            4
    1902            4
    1903            4
    1904            3
    1905            3
    1906            1
    1907            2
    1908            3
    1909            3
    1910            2
    1911            2
    1912            2
    1913            3
    1914            1
    1915            2
    1916            2
    1917            3
    1918            3
    1919            4
    1920            3
    1921            3
    1922            3
    1923            1
    1924            3
    1925            1
    1926            4
    1927            4
    1928            3
    1929            4
    1930            2
    1931            2
    1932            3
    1933            2
    1934            4
    1935            3
    1936            1
    1937            2
    1938            3
    1939            4
    1940            3
    1941            2
    1942            4
    1943            3
    1944            2
    1945            2
    1946            3
    1947            2
    1948            3
    1949            3
    1950            2
    1951            4
    1952            3
    1953            1
    1954            3
    1955            3
    1956            3
    1957            3
    1958            2
    1959            1
    1960            2
    1961            2
    1962            3
    1963            4
    1964            2
    1965            1
    1966            3
    1967            2
    1968            6
    1969            3
    1970            4
    1971            3
    1972            3
    1973            1
    1974            3
    1975            3
    1976            2
    1977            2
    1978            4
    1979            3
    1980            2
    1981            2
    1982            1
    1983            2
    1984            6
    1985            2
    1986            2
    1987            3
    1988            1
    1989            3
    1990            2
    1991            3
    1992            3
    1993            0
    1994            2
    1995            4
    1996            2
    1997            3
    1998            3
    1999            3
    2000            1
    2001            4
    2002            4
    2003            3
    2004            4
    2005            4
    2006            2
    2007            3
    2008            2
    2009            3
    2010            3
    2011            3
    2012            3
    2013            4
    2014            2
    2015            3
    2016            2
    2017            2
    2018            3
    2019            2
    2020            3
    2021            2
    2022            1
    2023            3
    2024            2
    2025            3
    2026            2
    2027            3
    2028            3
    2029            2
    2030            2
    2031            4
    2032            3
    2033            3
    2034            2
    2035            4
    2036            4
    2037            3
    2038            1
    2039            3
    2040            3
    2041            4
    2042            2
    2043            4
    2044            3
    2045            2
    2046            4
    2047            3
    2048            2
    2049            2
    2050            3
    2051            2
    2052            2
    2053            3
    2054            2
    2055            1
    2056            5
    2057            4
    2058            2
    2059            3
    2060            3
    2061            2
    2062            3
    2063            2
    2064            1
    2065            3
    2066            3
    2067            2
    2068            1
    2069            1
    2070            1
    2071            3
    2072            2
    2073            2
    2074            2
    2075            2
    2076            2
    2077            3
    2078            3
    2079            2
    2080            2
    2081            2
    2082            3
    2083            3
    2084            1
    2085            3
    2086            3
    2087            3
    2088            3
    2089            3
    2090            3
    2091            2
    2092            2
    2093            4
    2094            3
    2095            2
    2096            2
    2097            4
    2098            2
    2099            4
    2100            2
    2101            3
    2102            3
    2103            3
    2104            0
    2105            3
    2106            3
    2107            5
    2108            3
    2109            1
    2110            1
    2111            3
    2112            3
    2113            2
    2114            4
    2115            1
    2116            2
    2117            1
    2118            3
    2119            2
    2120            3
    2121            1
    2122            4
    2123            1
    2124            2
    2125            1
    2126            1
    2127            2
    2128            1
    2129            3
    2130            4
    2131            2
    2132            0
    2133            3
    2134            3
    2135            2
    2136            4
    2137            3
    2138            3
    2139            4
    2140            3
    2141            1
    2142            3
    2143            4
    2144            3
    2145            0
    2146            1
    2147            2
    2148            1
    2149            2
    2150            3
    2151            2
    2152            3
    2153            0
    2154            2
    2155            2
    2156            3
    2157            0
    2158            1
    2159            2
    2160            2
    2161            3
    2162            2
    2163            3
    2164            2
    2165            2
    2166            2
    2167            1
    2168            1
    2169            3
    2170            3
    2171            3
    2172            3
    2173            2
    2174            4
    2175            3
    2176            3
    2177            2
    2178            3
    2179            2
    2180            3
    2181            2
    2182            4
    2183            3
    2184            6
    2185            5
    2186            2
    2187            4
    2188            2
    2189            3
    2190            2
    2191            3
    2192            2
    2193            2
    2194            1
    2195            4
    2196            3
    2197            3
    2198            3
    2199            3
    2200            2
    2201            3
    2202            2
    2203            4
    2204            3
    2205            3
    2206            2
    2207            3
    2208            3
    2209            4
    2210            3
    2211            5
    2212            3
    2213            2
    2214            3
    2215            3
    2216            2
    2217            1
    2218            3
    2219            3
    2220            4
    2221            4
    2222            4
    2223            2
    2224            1
    2225            2
    2226            2
    2227            3
    2228            2
    2229            2
    2230            4
    2231            4
    2232            3
    2233            4
    2234            4
    2235            3
    2236            3
    2237            4
    2238            4
    2239            3
    2240            2
    2241            0
    2242            3
    2243            2
    2244            3
    2245            1
    2246            3
    2247            3
    2248            2
    2249            3
    2250            3
    2251            2
    2252            3
    2253            3
    2254            4
    2255            3
    2256            4
    2257            3
    2258            1
    2259            3
    2260            2
    2261            3
    2262            3
    2263            2
    2264            1
    2265            2
    2266            3
    2267            4
    2268            3
    2269            2
    2270            3
    2271            1
    2272            2
    2273            2
    2274            3
    2275            2
    2276            2
    2277            3
    2278            2
    2279            3
    2280            3
    2281            3
    2282            3
    2283            3
    2284            3
    2285            0
    2286            4
    2287            2
    2288            2
    2289            3
    2290            2
    2291            4
    2292            3
    2293            3
    2294            2
    2295            3
    2296            3
    2297            4
    2298            1
    2299            3
    2300            4
    2301            3
    2302            5
    2303            3
    2304            2
    2305            4
    2306            3
    2307            1
    2308            4
    2309            3
    2310            3
    2311            3
    2312            3
    2313            3
    2314            3
    2315            2
    2316            2
    2317            2
    2318            3
    2319            3
    2320            2
    2321            3
    2322            3
    2323            2
    2324            1
    2325            4
    2326            4
    2327            4
    2328            2
    2329            3
    2330            3
    2331            3
    2332            4
    2333            1
    2334            2
    2335            3
    2336            3
    2337            3
    2338            3
    2339            2
    2340            4
    2341            2
    2342            3
    2343            3
    2344            3
    2345            3
    2346            3
    2347            1
    2348            2
    2349            3
    2350            3
    2351            3
    2352            3
    2353            2
    2354            4
    2355            2
    2356            3
    2357            3
    2358            2
    2359            3
    2360            2
    2361            2
    2362            3
    2363            4
    2364            4
    2365            2
    2366            3
    2367            3
    2368            3
    2369            3
    2370            2
    2371            2
    2372            4
    2373            3
    2374            3
    2375            2
    2376            3
    2377            3
    2378            3
    2379            3
    2380            1
    2381            3
    2382            3
    2383            2
    2384            2
    2385            1
    2386            4
    2387            4
    2388            5
    2389            3
    2390            3
    2391            5
    2392            2
    2393            2
    2394            3
    2395            1
    2396            3
    2397            2
    2398            4
    2399            2
    2400            3
    2401            3
    2402            3
    2403            2
    2404            3
    2405            5
    2406            4
    2407            3
    2408            2
    2409            3
    2410            3
    2411            5
    2412            3
    2413            2
    2414            3
    2415            3
    2416            2
    2417            5
    2418            4
    2419            2
    2420            3
    2421            3
    2422            3
    2423            5
    2424            1
    2425            1
    2426            2
    2427            2
    2428            1
    2429            3
    2430            2
    2431            4
    2432            2
    2433            2
    2434            3
    2435            3
    2436            3
    2437            2
    2438            2
    2439            3
    2440            2
    2441            2
    2442            3
    2443            3
    2444            3
    2445            3
    2446            3
    2447            2
    2448            2
    2449            1
    2450            2
    2451            3
    2452            4
    2453            2
    2454            3
    2455            2
    2456            2
    2457            3
    2458            2
    2459            2
    2460            2
    2461            3
    2462            2
    2463            2
    2464            4
    2465            2
    2466            3
    2467            1
    2468            1
    2469            2
    2470            2
    2471            2
    2472            3
    2473            2
    2474            1
    2475            3
    2476            1
    2477            2
    2478            3
    2479            2
    2480            3
    2481            4
    2482            3
    2483            3
    2484            5
    2485            2
    2486            3
    2487            3
    2488            4
    2489            1
    2490            2
    2491            2
    2492            3
    2493            3
    2494            2
    2495            3
    2496            1
    2497            2
    2498            2
    2499            3
    2500            1
    2501            3
    2502            2
    2503            1
    2504            1
    2505            2
    2506            3
    2507            4
    2508            1
    2509            2
    2510            2
    2511            4
    2512            2
    2513            3
    2514            2
    2515            2
    2516            3
    2517            3
    2518            2
    2519            2
    2520            2
    2521            2
    2522            3
    2523            2
    2524            3
    2525            3
    2526            2
    2527            2
    2528            3
    2529            2
    2530            2
    2531            2
    2532            2
    2533            1
    2534            2
    2535            1
    2536            2
    2537            3
    2538            3
    2539            2
    2540            1
    2541            2
    2542            2
    2543            3
    2544            3
    2545            4
    2546            2
    2547            1
    2548            3
    2549            3
    2550            3
    2551            1
    2552            3
    2553            4
    2554            2
    2555            2
    2556            3
    2557            3
    2558            2
    2559            1
    2560            4
    2561            2
    2562            2
    2563            2
    2564            2
    2565            2
    2566            2
    2567            1
    2568            2
    2569            3
    2570            4
    2571            3
    2572            4
    2573            3
    2574            3
    2575            2
    2576            2
    2577            2
    2578            2
    2579            4
    2580            0
    2581            2
    2582            3
    2583            0
    2584            2
    2585            3
    2586            3
    2587            2
    2588            3
    2589            4
    2590            3
    2591            3
    2592            3
    2593            3
    2594            2
    2595            3
    2596            2
    2597            1
    2598            2
    2599            3
    2600            5
    2601            2
    2602            2
    2603            1
    2604            2
    2605            2
    2606            2
    2607            2
    2608            2
    2609            3
    2610            3
    2611            4
    2612            4
    2613            2
    2614            2
    2615            3
    2616            2
    2617            3
    2618            3
    2619            2
    2620            3
    2621            3
    2622            2
    2623            2
    2624            3
    2625            3
    2626            2
    2627            4
    2628            2
    2629            0
    2630            3
    2631            4
    2632            4
    2633            3
    2634            2
    2635            3
    2636            3
    2637            3
    2638            3
    2639            4
    2640            4
    2641            2
    2642            3
    2643            5
    2644            4
    2645            2
    2646            1
    2647            3
    2648            2
    2649            3
    2650            3
    2651            3
    2652            3
    2653            2
    2654            3
    2655            4
    2656            3
    2657            2
    2658            3
    2659            3
    2660            1
    2661            2
    2662            3
    2663            3
    2664            4
    2665            3
    2666            3
    2667            2
    2668            2
    2669            1
    2670            2
    2671            3
    2672            2
    2673            4
    2674            2
    2675            4
    2676            3
    2677            3
    2678            5
    2679            2
    2680            2
    2681            2
    2682            4
    2683            3
    2684            6
    2685            4
    2686            4
    2687            3
    2688            3
    2689            3
    2690            4
    2691            3
    2692            2
    2693            2
    2694            4
    2695            3
    2696            3
    2697            3
    2698            3
    2699            1
    2700            3
    2701            2
    2702            3
    2703            2
    2704            2
    2705            3
    2706            3
    2707            4
    2708            3
    2709            1
    2710            5
    2711            2
    2712            4
    2713            3
    2714            2
    2715            2
    2716            5
    2717            3
    2718            3
    2719            5
    2720            4
    2721            2
    2722            3
    2723            3
    2724            2
    2725            3
    2726            4
    2727            3
    2728            4
    2729            3
    2730            3
    2731            3
    2732            2
    2733            2
    2734            4
    2735            3
    2736            0
    2737            4
    2738            3
    2739            2
    2740            2
    2741            4
    2742            3
    2743            3
    2744            3
    2745            3
    2746            2
    2747            2
    2748            3
    2749            3
    2750            3
    2751            3
    2752            2
    2753            3
    2754            4
    2755            4
    2756            3
    2757            2
    2758            3
    2759            3
    2760            3
    2761            3
    2762            3
    2763            3
    2764            3
    2765            3
    2766            3
    2767            6
    2768            3
    2769            3
    2770            3
    2771            3
    2772            4
    2773            3
    2774            3
    2775            1
    2776            3
    2777            3
    2778            3
    2779            4
    2780            1
    2781            2
    2782            3
    2783            2
    2784            3
    2785            2
    2786            1
    2787            3
    2788            4
    2789            3
    2790            3
    2791            2
    2792            4
    2793            1
    2794            3
    2795            1
    2796            2
    2797            1
    2798            4
    2799            1
    2800            2
    2801            2
    2802            2
    2803            3
    2804            2
    2805            3
    2806            3
    2807            4
    2808            4
    2809            3
    2810            2
    2811            3
    2812            3
    2813            5
    2814            3
    2815            3
    2816            3
    2817            3
    2818            4
    2819            2
    2820            4
    2821            1
    2822            4
    2823            3
    2824            2
    2825            3
    2826            3
    2827            3
    2828            1
    2829            3
    2830            2
    2831            3
    2832            3
    2833            4
    2834            4
    2835            4
    2836            2
    2837            3
    2838            3
    2839            4
    2840            2
    2841            3
    2842            3
    2843            4
    2844            1
    2845            3
    2846            3
    2847            3
    2848            4
    2849            2
    2850            3
    2851            4
    2852            4
    2853            4
    2854            2
    2855            3
    2856            4
    2857            2
    2858            4
    2859            3
    2860            4
    2861            1
    2862            3
    2863            1
    2864            3
    2865            2
    2866            3
    2867            2
    2868            3
    2869            3
    2870            3
    2871            5
    2872            4
    2873            5
    2874            2
    2875            3
    2876            2
    2877            2
    2878            1
    2879            3
    2880            3
    2881            3
    2882            3
    2883            3
    2884            3
    2885            4
    2886            3
    2887            3
    2888            4
    2889            4
    2890            4
    2891            2
    2892            3
    2893            3
    2894            2
    2895            3
    2896            2
    2897            1
    2898            3
    2899            2
    2900            3
    2901            3
    2902            3
    2903            2
    2904            3
    2905            3
    2906            2
    2907            3
    2908            3
    2909            2
    2910            3
    2911            2
    2912            2
    2913            3
    2914            3
    2915            3
    2916            2
    2917            3
    2918            3
    2919            2
    2920            1
    2921            4
    2922            3
    2923            3
    2924            4
    2925            2
    2926            2
    2927            3
    2928            2
    2929            3
    2930            3
    2931            3
    2932            2
    2933            2
    2934            3
    2935            2
    2936            3
    2937            3
    2938            2
    2939            2
    2940            4
    2941            2
    2942            5
    2943            3
    2944            2
    2945            3
    2946            4
    2947            3
    2948            3
    2949            1
    2950            1
    2951            1
    2952            3
    2953            3
    2954            3
    2955            2
    2956            3
    2957            2
    2958            3
    2959            3
    2960            3
    2961            4
    2962            3
    2963            3
    2964            3
    2965            4
    2966            3
    2967            3
    2968            3
    2969            1
    2970            3
    2971            2
    2972            2
    2973            1
    2974            4
    2975            2
    2976            4
    2977            3
    2978            2
    2979            1
    2980            4
    2981            4
    2982            2
    2983            3
    2984            3
    2985            3
    2986            2
    2987            3
    2988            3
    2989            4
    2990            1
    2991            3
    2992            2
    2993            2
    2994            2
    2995            2
    2996            4
    2997            3
    2998            4
    2999            2
    3000            3
    3001            3
    3002            3
    3003            3
    3004            3
    3005            2
    3006            4
    3007            3
    3008            3
    3009            4
    3010            2
    3011            3
    3012            3
    3013            2
    3014            3
    3015            2
    3016            2
    3017            3
    3018            2
    3019            2
    3020            3
    3021            3
    3022            1
    3023            3
    3024            3
    3025            3
    3026            2
    3027            3
    3028            4
    3029            3
    3030            4
    3031            3
    3032            4
    3033            3
    3034            2
    3035            5
    3036            3
    3037            4
    3038            2
    3039            2
    3040            2
    3041            3
    3042            3
    3043            2
    3044            3
    3045            3
    3046            4
    3047            2
    3048            3
    3049            3
    3050            3
    3051            4
    3052            3
    3053            1
    3054            4
    3055            4
    3056            3
    3057            1
    3058            3
    3059            2
    3060            4
    3061            3
    3062            5
    3063            3
    3064            2
    3065            2
    3066            2
    3067            1
    3068            4
    3069            1
    3070            3
    3071            3
    3072            3
    3073            3
    3074            3
    3075            4
    3076            3
    3077            4
    3078            3
    3079            3
    3080            3
    3081            3
    3082            3
    3083            4
    3084            4
    3085            4
    3086            3
    3087            4
    3088            2
    3089            4
    3090            2
    3091            3
    3092            3
    3093            3
    3094            3
    3095            3
    3096            3
    3097            1
    3098            2
    3099            3
    3100            3
    3101            2
    3102            4
    3103            3
    3104            4
    3105            2
    3106            4
    3107            3
    3108            3
    3109            3
    3110            3
    3111            4
    3112            4
    3113            3
    3114            4
    3115            2
    3116            4
    3117            1
    3118            1
    3119            2
    3120            3
    3121            3
    3122            2
    3123            3
    3124            4
    3125            3
    3126            2
    3127            3
    3128            2
    3129            2
    3130            2
    3131            3
    3132            3
    3133            3
    3134            3
    3135            3
    3136            3
    3137            2
    3138            3
    3139            3
    3140            3
    3141            3
    3142            1
    3143            2
    3144            2
    3145            3
    3146            3
    3147            3
    3148            3
    3149            3
    3150            2
    3151            2
    3152            2
    3153            4
    3154            3
    3155            1
    3156            3
    3157            3
    3158            3
    3159            2
    3160            1
    3161            3
    3162            1
    3163            3
    3164            3
    3165            3
    3166            3
    3167            3
    3168            3
    3169            4
    3170            2
    3171            2
    3172            0
    3173            5
    3174            2
    3175            2
    3176            4
    3177            2
    3178            3
    3179            3
    3180            2
    3181            3
    3182            4
    3183            2
    3184            2
    3185            3
    3186            3
    3187            3
    3188            3
    3189            4
    3190            1
    3191            3
    3192            4
    3193            3
    3194            6
    3195            3
    3196            1
    3197            2
    3198            4
    3199            3
    3200            3
    3201            2
    3202            3
    3203            2
    3204            3
    3205            4
    3206            4
    3207            3
    3208            3
    3209            3
    3210            2
    3211            1
    3212            3
    3213            2
    3214            3
    3215            2
    3216            3
    3217            4
    3218            4
    3219            1
    3220            2
    3221            3
    3222            3
    3223            4
    3224            2
    3225            2
    3226            3
    3227            3
    3228            1
    3229            1
    3230            2
    3231            3
    3232            2
    3233            3
    3234            3
    3235            3
    3236            2
    3237            2
    3238            4
    3239            2
    3240            4
    3241            4
    3242            3
    3243            3
    3244            2
    3245            4
    3246            3
    3247            2
    3248            3
    3249            3
    3250            3
    3251            2
    3252            4
    3253            3
    3254            3
    3255            4
    3256            3
    3257            3
    3258            4
    3259            3
    3260            1
    3261            4
    3262            4
    3263            4
    3264            0
    3265            3
    3266            2
    3267            2
    3268            4
    3269            2
    3270            3
    3271            1
    3272            3
    3273            1
    3274            3
    3275            4
    3276            2
    3277            4
    3278            3
    3279            3
    3280            1
    3281            2
    3282            3
    3283            4
    3284            3
    3285            4
    3286            2
    3287            3
    3288            2
    3289            3
    3290            4
    3291            3
    3292            1
    3293            3
    3294            3
    3295            2
    3296            3
    3297            2
    3298            3
    3299            2
    3300            2
    3301            4
    3302            4
    3303            2
    3304            3
    3305            3
    3306            3
    3307            4
    3308            4
    3309            1
    3310            2
    3311            3
    3312            2
    3313            3
    3314            3
    3315            3
    3316            2
    3317            2
    3318            4
    3319            2
    3320            4
    3321            1
    3322            3
    3323            3
    3324            4
    3325            2
    3326            3
    3327            2
    3328            3
    3329            3
    3330            4
    3331            3
    3332            2
    3333            3
    3334            2
    3335            3
    3336            2
    3337            1
    3338            3
    3339            2
    3340            4
    3341            3
    3342            2
    3343            4
    3344            3
    3345            2
    3346            4
    3347            4
    3348            3
    3349            3
    3350            2
    3351            2
    3352            3
    3353            2
    3354            2
    3355            2
    3356            3
    3357            4
    3358            3
    3359            2
    3360            3
    3361            5
    3362            3
    3363            4
    3364            2
    3365            3
    3366            3
    3367            4
    3368            3
    3369            3
    3370            3
    3371            2
    3372            2
    3373            3
    3374            3
    3375            2
    3376            3
    3377            2
    3378            2
    3379            1
    3380            3
    3381            4
    3382            0
    3383            3
    3384            2
    3385            3
    3386            3
    3387            3
    3388            3
    3389            4
    3390            3
    3391            2
    3392            4
    3393            3
    3394            3
    3395            2
    3396            2
    3397            2
    3398            3
    3399            2
    3400            4
    3401            1
    3402            2
    3403            1
    3404            2
    3405            3
    3406            2
    3407            3
    3408            1
    3409            4
    3410            4
    3411            3
    3412            3
    3413            3
    3414            2
    3415            2
    3416            1
    3417            3
    3418            3
    3419            2
    3420            4
    3421            2
    3422            1
    3423            2
    3424            3
    3425            4
    3426            5
    3427            3
    3428            2
    3429            4
    3430            3
    3431            3
    3432            3
    3433            2
    3434            1
    3435            4
    3436            3
    3437            3
    3438            4
    3439            3
    3440            3
    3441            4
    3442            2
    3443            2
    3444            1
    3445            3
    3446            2
    3447            3
    3448            4
    3449            3
    3450            4
    3451            4
    3452            2
    3453            1
    3454            2
    3455            3
    3456            2
    3457            4
    3458            2
    3459            0
    3460            2
    3461            3
    3462            2
    3463            2
    3464            3
    3465            3
    3466            2
    3467            3
    3468            3
    3469            4
    3470            3
    3471            2
    3472            1
    3473            3
    3474            3
    3475            3
    3476            3
    3477            2
    3478            3
    3479            4
    3480            0
    3481            1
    3482            3
    3483            4
    3484            3
    3485            4
    3486            3
    3487            3
    3488            2
    3489            3
    3490            2
    3491            2
    3492            3
    3493            3
    3494            2
    3495            2
    3496            3
    3497            2
    3498            3
    3499            3
    3500            3
    3501            1
    3502            3
    3503            3
    3504            3
    3505            4
    3506            4
    3507            3
    3508            2
    3509            3
    3510            2
    3511            3
    3512            4
    3513            3
    3514            3
    3515            4
    3516            4
    3517            2
    3518            3
    3519            3
    3520            3
    3521            4
    3522            1
    3523            3
    3524            3
    3525            1
    3526            3
    3527            3
    3528            3
    3529            3
    3530            3
    3531            3
    3532            2
    3533            3
    3534            3
    3535            3
    3536            3
    3537            4
    3538            3
    3539            3
    3540            3
    3541            2
    3542            3
    3543            3
    3544            3
    3545            2
    3546            2
    3547            2
    3548            2
    3549            2
    3550            3
    3551            3
    3552            3
    3553            2
    3554            3
    3555            3
    3556            2
    3557            3
    3558            3
    3559            3
    3560            3
    3561            3
    3562            1
    3563            1
    3564            3
    3565            3
    3566            3
    3567            3
    3568            3
    3569            4
    3570            1
    3571            3
    3572            4
    3573            4
    3574            3
    3575            3
    3576            2
    3577            4
    3578            4
    3579            3
    3580            3
    3581            3
    3582            2
    3583            3
    3584            2
    3585            4
    3586            2
    3587            2
    3588            3
    3589            1
    3590            3
    3591            3
    3592            3
    3593            3
    3594            3
    3595            3
    3596            4
    3597            1
    3598            3
    3599            2
    3600            3
    3601            2
    3602            1
    3603            2
    3604            3
    3605            3
    3606            2
    3607            4
    3608            3
    3609            2
    3610            2
    3611            2
    3612            5
    3613            2
    3614            2
    3615            2
    3616            2
    3617            3
    3618            2
    3619            3
    3620            1
    3621            3
    3622            2
    3623            2
    3624            3
    3625            2
    3626            2
    3627            1
    3628            2
    3629            3
    3630            1
    3631            2
    3632            2
    3633            2
    3634            1
    3635            3
    3636            4
    3637            2
    3638            2
    3639            2
    3640            2
    3641            3
    3642            3
    3643            1
    3644            3
    3645            3
    3646            2
    3647            2
    3648            2
    3649            2
    3650            3
    3651            3
    3652            2
    3653            1
    3654            2
    3655            3
    3656            4
    3657            3
    3658            3
    3659            2
    3660            3
    3661            2
    3662            3
    3663            2
    3664            3
    3665            3
    3666            3
    3667            2
    3668            2
    3669            2
    3670            5
    3671            3
    3672            3
    3673            3
    3674            2
    3675            3
    3676            4
    3677            4
    3678            0
    3679            2
    3680            3
    3681            4
    3682            4
    3683            3
    3684            3
    3685            4
    3686            2
    3687            2
    3688            3
    3689            2
    3690            3
    3691            1
    3692            4
    3693            2
    3694            1
    3695            1
    3696            3
    3697            3
    3698            3
    3699            3
    3700            5
    3701            2
    3702            3
    3703            3
    3704            2
    3705            3
    3706            3
    3707            2
    3708            2
    3709            3
    3710            2
    3711            3
    3712            1
    3713            2
    3714            3
    3715            3
    3716            2
    3717            2
    3718            2
    3719            2
    3720            1
    3721            1
    3722            3
    3723            3
    3724            3
    3725            3
    3726            3
    3727            4
    3728            2
    3729            3
    3730            3
    3731            1
    3732            1
    3733            3
    3734            3
    3735            4
    3736            2
    3737            3
    3738            3
    3739            2
    3740            2
    3741            2
    3742            0
    3743            3
    3744            4
    3745            3
    3746            2
    3747            3
    3748            2
    3749            1
    3750            2
    3751            3
    3752            3
    3753            1
    3754            3
    3755            1
    3756            3
    3757            3
    3758            3
    3759            3
    3760            3
    3761            4
    3762            2
    3763            3
    3764            3
    3765            2
    3766            3
    3767            3
    3768            2
    3769            3
    3770            3
    3771            3
    3772            3
    3773            2
    3774            2
    3775            2
    3776            3
    3777            2
    3778            2
    3779            1
    3780            3
    3781            3
    3782            3
    3783            2
    3784            2
    3785            2
    3786            3
    3787            2
    3788            2
    3789            3
    3790            2
    3791            2
    3792            3
    3793            4
    3794            3
    3795            3
    3796            2
    3797            2
    3798            3
    3799            2
    3800            3
    3801            3
    3802            1
    3803            2
    3804            3
    3805            3
    3806            2
    3807            4
    3808            4
    3809            2
    3810            2
    3811            3
    3812            2
    3813            4
    3814            3
    3815            2
    3816            2
    3817            2
    3818            3
    3819            4
    3820            2
    3821            1
    3822            3
    3823            3
    3824            1
    3825            3
    3826            4
    3827            2
    3828            1
    3829            1
    3830            2
    3831            2
    3832            2
    3833            1
    3834            2
    3835            2
    3836            3
    3837            4
    3838            2
    3839            2
    3840            3
    3841            2
    3842            3
    3843            3
    3844            3
    3845            3
    3846            3
    3847            2
    3848            3
    3849            3
    3850            3
    3851            3
    3852            3
    3853            2
    3854            4
    3855            2
    3856            2
    3857            3
    3858            3
    3859            3
    3860            2
    3861            4
    3862            3
    3863            1
    3864            3
    3865            2
    3866            2
    3867            3
    3868            2
    3869            3
    3870            2
    3871            3
    3872            2
    3873            3
    3874            3
    3875            3
    3876            2
    3877            2
    3878            3
    3879            4
    3880            4
    3881            2
    3882            2
    3883            4
    3884            3
    3885            2
    3886            2
    3887            3
    3888            2
    3889            4
    3890            1
    3891            2
    3892            2
    3893            2
    3894            2
    3895            1
    3896            2
    3897            2
    3898            1
    3899            2
    3900            2
    3901            1
    3902            2
    3903            1
    3904            2
    3905            3
    3906            3
    3907            3
    3908            2
    3909            2
    3910            3
    3911            3
    3912            2
    3913            2
    3914            4
    3915            3
    3916            4
    3917            3
    3918            2
    3919            1
    3920            3
    3921            1
    3922            3
    3923            4
    3924            3
    3925            2
    3926            2
    3927            2
    3928            2
    3929            2
    3930            3
    3931            3
    3932            3
    3933            2
    3934            3
    3935            3
    3936            3
    3937            3
    3938            1
    3939            2
    3940            4
    3941            1
    3942            2
    3943            3
    3944            2
    3945            2
    3946            3
    3947            2
    3948            3
    3949            2
    3950            4
    3951            3
    3952            2
    3953            3
    3954            3
    3955            2
    3956            4
    3957            3
    3958            3
    3959            3
    3960            3
    3961            2
    3962            3
    3963            3
    3964            3
    3965            3
    3966            4
    3967            3
    3968            3
    3969            3
    3970            2
    3971            3
    3972            3
    3973            3
    3974            3
    3975            4
    3976            1
    3977            3
    3978            3
    3979            3
    3980            4
    3981            2
    3982            1
    3983            3
    3984            3
    3985            1
    3986            1
    3987            3
    3988            2
    3989            2
    3990            1
    3991            3
    3992            3
    3993            1
    3994            4
    3995            5
    3996            3
    3997            3
    3998            3
    3999            5
    4000            3
    4001            3
    4002            2
    4003            3
    4004            0
    4005            3
    4006            1
    4007            2
    4008            3
    4009            2
    4010            3
    4011            3
    4012            3
    4013            2
    4014            2
    4015            3
    4016            3
    4017            3
    4018            4
    4019            3
    4020            3
    4021            3
    4022            3
    4023            4
    4024            2
    4025            2
    4026            4
    4027            4
    4028            3
    4029            3
    4030            2
    4031            3
    4032            0
    4033            2
    4034            1
    4035            2
    4036            3
    4037            2
    4038            3
    4039            2
    4040            2
    4041            2
    4042            2
    4043            3
    4044            0
    4045            2
    4046            1
    4047            3
    4048            1
    4049            1
    4050            1
    4051            2
    4052            2
    4053            2
    4054            2
    4055            1
    4056            3
    4057            2
    4058            2
    4059            3
    4060            2
    4061            4
    4062            2
    4063            1
    4064            3
    4065            1
    4066            2
    4067            3
    4068            2
    4069            2
    4070            2
    4071            2
    4072            3
    4073            4
    4074            1
    4075            3
    4076            3
    4077            3
    4078            0
    4079            3
    4080            3
    4081            3
    4082            2
    4083            4
    4084            2
    4085            3
    4086            2
    4087            3
    4088            2
    4089            1
    4090            1
    4091            4
    4092            4
    4093            2
    4094            2
    4095            3
    4096            2
    4097            3
    4098            0
    4099            2
    4100            3
    4101            3
    4102            2
    4103            3
    4104            3
    4105            1
    4106            2
    4107            1
    4108            2
    4109            2
    4110            3
    4111            2
    4112            3
    4113            3
    4114            2
    4115            2
    4116            2
    4117            2
    4118            2
    4119            4
    4120            1
    4121            2
    4122            2
    4123            2
    4124            3
    4125            4
    4126            3
    4127            3
    4128            5
    4129            4
    4130            4
    4131            3
    4132            4
    4133            1
    4134            3
    4135            2
    4136            2
    4137            2
    4138            4
    4139            3
    4140            2
    4141            2
    4142            1
    4143            3
    4144            1
    4145            3
    4146            3
    4147            3
    4148            1
    4149            0
    4150            2
    4151            3
    4152            2
    4153            1
    4154            3
    4155            3
    4156            0
    4157            3
    4158            2
    4159            2
    4160            4
    4161            3
    4162            3
    4163            2
    4164            3
    4165            4
    4166            3
    4167            2
    4168            2
    4169            2
    4170            1
    4171            2
    4172            2
    4173            2
    4174            1
    4175            3
    4176            3
    4177            2
    4178            2
    4179            2
    4180            2
    4181            1
    4182            3
    4183            4
    4184            5
    4185            5
    4186            4
    4187            3
    4188            1
    4189            2
    4190            3
    4191            2
    4192            4
    4193            4
    4194            4
    4195            2
    4196            3
    4197            2
    4198            1
    4199            1
    4200            4
    4201            1
    4202            2
    4203            0
    4204            2
    4205            5
    4206            3
    4207            4
    4208            2
    4209            3
    4210            2
    4211            2
    4212            2
    4213            1
    4214            2
    4215            2
    4216            2
    4217            1
    4218            2
    4219            1
    4220            3
    4221            3
    4222            3
    4223            3
    4224            3
    4225            3
    4226            3
    4227            5
    4228            2
    4229            3
    4230            3
    4231            2
    4232            2
    4233            2
    4234            1
    4235            2
    4236            2
    4237            2
    4238            2
    4239            3
    4240            3
    4241            4
    4242            3
    4243            3
    4244            3
    4245            2
    4246            3
    4247            2
    4248            2
    4249            4
    4250            4
    4251            2
    4252            3
    4253            3
    4254            3
    4255            3
    4256            2
    4257            3
    4258            3
    4259            1
    4260            1
    4261            2
    4262            3
    4263            2
    4264            4
    4265            3
    4266            4
    4267            3
    4268            4
    4269            3
    4270            4
    4271            4
    4272            3
    4273            3
    4274            3
    4275            3
    4276            2
    4277            1
    4278            2
    4279            2
    4280            2
    4281            1
    4282            1
    4283            2
    4284            3
    4285            3
    4286            3
    4287            2
    4288            3
    4289            3
    4290            3
    4291            3
    4292            3
    4293            3
    4294            3
    4295            3
    4296            2
    4297            0
    4298            1
    4299            0
    4300            2
    4301            3
    4302            0
    4303            3
    4304            3
    4305            4
    4306            1
    4307            2
    4308            2
    4309            3
    4310            3
    4311            2
    4312            2
    4313            3
    4314            4
    4315            3
    4316            2
    4317            4
    4318            2
    4319            1
    4320            0
    4321            3
    4322            2
    4323            3
    4324            3
    4325            2
    4326            2
    4327            2
    4328            3
    4329            0
    4330            3
    4331            2
    4332            2
    4333            3
    4334            4
    4335            3
    4336            3
    4337            3
    4338            2
    4339            3
    4340            3
    4341            3
    4342            3
    4343            3
    4344            4
    4345            3
    4346            3
    4347            1
    4348            3
    4349            2
    4350            3
    4351            3
    4352            3
    4353            1
    4354            4
    4355            3
    4356            3
    4357            2
    4358            4
    4359            4
    4360            2
    4361            4
    4362            3
    4363            3
    4364            3
    4365            3
    4366            2
    4367            2
    4368            3
    4369            2
    4370            2
    4371            1
    4372            2
    4373            3
    4374            3
    4375            3
    4376            3
    4377            3
    4378            5
    4379            2
    4380            2
    4381            2
    4382            3
    4383            3
    4384            3
    4385            4
    4386            2
    4387            3
    4388            2
    4389            3
    4390            3
    4391            3
    4392            3
    4393            2
    4394            1
    4395            3
    4396            2
    4397            3
    4398            1
    4399            2
    4400            3
    4401            3
    4402            5
    4403            2
    4404            1
    4405            2
    4406            4
    4407            1
    4408            3
    4409            4
    4410            3
    4411            2
    4412            4
    4413            3
    4414            5
    4415            3
    4416            3
    4417            3
    4418            2
    4419            4
    4420            4
    4421            2
    4422            3
    4423            2
    4424            2
    4425            4
    4426            3
    4427            3
    4428            4
    4429            3
    4430            3
    4431            2
    4432            2
    4433            3
    4434            3
    4435            3
    4436            3
    4437            2
    4438            4
    4439            3
    4440            3
    4441            3
    4442            2
    4443            2
    4444            4
    4445            4
    4446            3
    4447            3
    4448            3
    4449            2
    4450            4
    4451            2
    4452            3
    4453            3
    4454            3
    4455            4
    4456            2
    4457            3
    4458            3
    4459            3
    4460            2
    4461            4
    4462            4
    4463            2
    4464            2
    4465            2
    4466            2
    4467            3
    4468            4
    4469            3
    4470            4
    4471            4
    4472            2
    4473            2
    4474            2
    4475            2
    4476            3
    4477            4
    4478            5
    4479            3
    4480            3
    4481            2
    4482            5
    4483            1
    4484            4
    4485            3
    4486            3
    4487            3
    4488            3
    4489            2
    4490            3
    4491            4
    4492            3
    4493            2
    4494            3
    4495            4
    4496            3
    4497            1
    4498            2
    4499            2
    4500            2
    4501            2
    4502            4
    4503            3
    4504            3
    4505            1
    4506            3
    4507            3
    4508            2
    4509            2
    4510            1
    4511            2
    4512            1
    4513            2
    4514            5
    4515            2
    4516            2
    4517            4
    4518            2
    4519            3
    4520            3
    4521            2
    4522            2
    4523            2
    4524            3
    4525            4
    4526            3
    4527            3
    4528            3
    4529            3
    4530            2
    4531            3
    4532            2
    4533            5
    4534            3
    4535            4
    4536            4
    4537            3
    4538            3
    4539            4
    4540            4
    4541            2
    4542            3
    4543            3
    4544            5
    4545            2
    4546            3
    4547            2
    4548            2
    4549            4
    4550            4
    4551            3
    4552            2
    4553            3
    4554            4
    4555            2
    4556            3
    4557            4
    4558            2
    4559            3
    4560            3
    4561            2
    4562            1
    4563            2
    4564            1
    4565            3
    4566            3
    4567            3
    4568            3
    4569            2
    4570            2
    4571            4
    4572            3
    4573            3
    4574            2
    4575            1
    4576            2
    4577            3
    4578            4
    4579            1
    4580            3
    4581            3
    4582            2
    4583            2
    4584            2
    4585            3
    4586            3
    4587            3
    4588            3
    4589            3
    4590            2
    4591            4
    4592            2
    4593            2
    4594            3
    4595            3
    4596            3
    4597            2
    4598            3
    4599            2
    4600            3
    4601            2
    4602            3
    4603            2
    4604            3
    4605            3
    4606            3
    4607            2
    4608            4
    4609            2
    4610            4
    4611            2
    4612            0
    4613            3
    4614            3
    4615            3
    4616            3
    4617            2
    4618            3
    4619            3
    4620            2
    4621            2
    4622            2
    4623            2
    4624            2
    4625            3
    4626            4
    4627            3
    4628            3
    4629            3
    4630            3
    4631            4
    4632            4
    4633            3
    4634            3
    4635            2
    4636            3
    4637            2
    4638            3
    4639            4
    4640            1
    4641            1
    4642            4
    4643            1
    4644            3
    4645            3
    4646            2
    4647            2
    4648            4
    4649            3
    4650            2
    4651            3
    4652            2
    4653            3
    4654            3
    4655            3
    4656            2
    4657            3
    4658            4
    4659            2
    4660            1
    4661            3
    4662            3
    4663            2
    4664            3
    4665            3
    4666            2
    4667            5
    4668            3
    4669            3
    4670            3
    4671            3
    4672            0
    4673            1
    4674            2
    4675            3
    4676            4
    4677            3
    4678            3
    4679            3
    4680            3
    4681            3
    4682            4
    4683            3
    4684            3
    4685            3
    4686            3
    4687            2
    4688            2
    4689            3
    4690            3
    4691            2
    4692            1
    4693            3
    4694            4
    4695            2
    4696            2
    4697            4
    4698            4
    4699            2
    4700            3
    4701            3
    4702            4
    4703            4
    4704            1
    4705            3
    4706            3
    4707            3
    4708            4
    4709            2
    4710            1
    4711            0
    4712            3
    4713            3
    4714            2
    4715            2
    4716            3
    4717            2
    4718            4
    4719            4
    4720            3
    4721            3
    4722            1
    4723            3
    4724            3
    4725            4
    4726            3
    4727            2
    4728            4
    4729            3
    4730            3
    4731            3
    4732            4
    4733            3
    4734            3
    4735            3
    4736            3
    4737            3
    4738            4
    4739            3
    4740            2
    4741            2
    4742            2
    4743            1
    4744            3
    4745            3
    4746            3
    4747            3
    4748            1
    4749            2
    4750            3
    4751            2
    4752            4
    4753            3
    4754            3
    4755            4
    4756            3
    4757            4
    4758            1
    4759            2
    4760            3
    4761            4
    4762            3
    4763            2
    4764            4
    4765            3
    4766            3
    4767            2
    4768            2
    4769            2
    4770            2
    4771            2
    4772            2
    4773            4
    4774            3
    4775            4
    4776            4
    4777            2
    4778            0
    4779            2
    4780            4
    4781            1
    4782            2
    4783            2
    4784            1
    4785            3
    4786            1
    4787            2
    4788            4
    4789            3
    4790            2
    4791            3
    4792            2
    4793            3
    4794            3
    4795            3
    4796            4
    4797            2
    4798            4
    4799            1
    4800            2
    4801            1
    4802            3
    4803            2
    4804            3
    4805            2
    4806            3
    4807            2
    4808            3
    4809            3
    4810            3
    4811            2
    4812            3
    4813            3
    4814            3
    4815            1
    4816            1
    4817            3
    4818            2
    4819            2
    4820            1
    4821            3
    4822            3
    4823            3
    4824            2
    4825            3
    4826            3
    4827            2
    4828            2
    4829            4
    4830            2
    4831            1
    4832            2
    4833            5
    4834            0
    4835            5
    4836            2
    4837            3
    4838            1
    4839            2
    4840            3
    4841            3
    4842            3
    4843            3
    4844            3
    4845            2
    4846            2
    4847            3
    4848            3
    4849            3
    4850            4
    4851            2
    4852            2
    4853            2
    4854            2
    4855            3
    4856            3
    4857            3
    4858            2
    4859            3
    4860            3
    4861            3
    4862            2
    4863            4
    4864            3
    4865            3
    4866            2
    4867            3
    4868            2
    4869            3
    4870            3
    4871            2
    4872            3
    4873            4
    4874            2
    4875            3
    4876            2
    4877            1
    4878            3
    4879            2
    4880            1
    4881            1
    4882            3
    4883            2
    4884            3
    4885            3
    4886            3
    4887            3
    4888            3
    4889            1
    4890            3
    4891            3
    4892            3
    4893            3
    4894            4
    4895            1
    4896            4
    4897            2
    4898            2
    4899            2
    4900            2
    4901            2
    4902            4
    4903            4
    4904            2
    4905            3
    4906            3
    4907            3
    4908            2
    4909            4
    4910            4
    4911            4
    4912            4
    4913            3
    4914            2
    4915            1
    4916            4
    4917            3
    4918            4
    4919            2
    4920            1
    4921            2
    4922            2
    4923            2
    4924            2
    4925            3
    4926            3
    4927            3
    4928            3
    4929            3
    4930            4
    4931            3
    4932            3
    4933            2
    4934            2
    4935            3
    4936            3
    4937            2
    4938            2
    4939            1
    4940            2
    4941            3
    4942            2
    4943            4
    4944            1
    4945            2
    4946            3
    4947            3
    4948            3
    4949            1
    4950            3
    4951            3
    4952            3
    4953            3
    4954            2
    4955            2
    4956            4
    4957            3
    4958            2
    4959            5
    4960            1
    4961            1
    4962            3
    4963            1
    4964            2
    4965            2
    4966            4
    4967            3
    4968            3
    4969            2
    4970            3
    4971            1
    4972            2
    4973            1
    4974            1
    4975            1
    4976            3
    4977            3
    4978            2
    4979            3
    4980            2
    4981            3
    4982            4
    4983            4
    4984            4
    4985            1
    4986            2
    4987            3
    4988            3
    4989            3
    4990            3
    4991            4
    4992            3
    4993            4
    4994            3
    4995            5
    4996            4
    4997            3
    4998            3
    4999            3
    5000            3
    5001            2
    5002            2
    5003            4
    5004            2
    5005            4
    5006            5
    5007            3
    5008            4
    5009            4
    5010            1
    5011            2
    5012            1
    5013            2
    5014            2
    5015            2
    5016            2
    5017            3
    5018            4
    5019            1
    5020            4
    5021            2
    5022            2
    5023            2
    5024            3
    5025            3
    5026            2
    5027            2
    5028            3
    5029            2
    5030            2
    5031            3
    5032            2
    5033            3
    5034            2
    5035            4
    5036            3
    5037            3
    5038            4
    5039            2
    5040            3
    5041            3
    5042            4
    5043            3
    5044            4
    5045            2
    5046            3
    5047            3
    5048            4
    5049            2
    5050            2
    5051            3
    5052            4
    5053            2
    5054            3
    5055            1
    5056            3
    5057            1
    5058            1
    5059            1
    5060            2
    5061            2
    5062            2
    5063            2
    5064            1
    5065            3
    5066            2
    5067            2
    5068            3
    5069            3
    5070            3
    5071            3
    5072            2
    5073            3
    5074            3
    5075            4
    5076            3
    5077            3
    5078            1
    5079            1
    5080            3
    5081            3
    5082            2
    5083            1
    5084            2
    5085            3
    5086            2
    5087            0
    5088            5
    5089            2
    5090            2
    5091            3
    5092            3
    5093            2
    5094            4
    5095            3
    5096            2
    5097            2
    5098            3
    5099            3
    5100            4
    5101            3
    5102            2
    5103            4
    5104            3
    5105            3
    5106            3
    5107            1
    5108            1
    5109            3
    5110            1
    5111            3
    5112            2
    5113            1
    5114            2
    5115            2
    5116            3
    5117            2
    5118            3
    5119            2
    5120            3
    5121            3
    5122            3
    5123            2
    5124            2
    5125            3
    5126            3
    5127            3
    5128            4
    5129            2
    5130            2
    5131            2
    5132            2
    5133            3
    5134            2
    5135            3
    5136            3
    5137            3
    5138            4
    5139            3
    5140            4
    5141            3
    5142            4
    5143            3
    5144            3
    5145            4
    5146            3
    5147            2
    5148            3
    5149            3
    5150            3
    5151            4
    5152            3
    5153            1
    5154            2
    5155            3
    5156            3
    5157            4
    5158            3
    5159            3
    5160            3
    5161            1
    5162            2
    5163            0
    5164            3
    5165            3
    5166            2
    5167            3
    5168            2
    5169            2
    5170            4
    5171            2
    5172            2
    5173            3
    5174            2
    5175            1
    5176            2
    5177            2
    5178            2
    5179            2
    5180            4
    5181            3
    5182            3
    5183            3
    5184            3
    5185            3
    5186            1
    5187            3
    5188            2
    5189            2
    5190            3
    5191            3
    5192            2
    5193            2
    5194            1
    5195            3
    5196            3
    5197            2
    5198            3
    5199            3
    5200            2
    5201            4
    5202            3
    5203            3
    5204            2
    5205            2
    5206            4
    5207            2
    5208            3
    5209            3
    5210            3
    5211            3
    5212            3
    5213            3
    5214            3
    5215            2
    5216            1
    5217            3
    5218            3
    5219            3
    5220            3
    5221            3
    5222            3
    5223            2
    5224            3
    5225            4
    5226            2
    5227            4
    5228            1
    5229            4
    5230            3
    5231            3
    5232            3
    5233            3
    5234            3
    5235            4
    5236            2
    5237            1
    5238            2
    5239            1
    5240            3
    5241            3
    5242            3
    5243            2
    5244            5
    5245            3
    5246            3
    5247            5
    5248            3
    5249            3
    5250            3
    5251            3
    5252            3
    5253            3
    5254            3
    5255            4
    5256            4
    5257            2
    5258            2
    5259            2
    5260            2
    5261            3
    5262            2
    5263            2
    5264            2
    5265            4
    5266            2
    5267            3
    5268            5
    5269            3
    5270            3
    5271            3
    5272            3
    5273            2
    5274            4
    5275            3
    5276            2
    5277            3
    5278            4
    5279            3
    5280            2
    5281            3
    5282            3
    5283            2
    5284            2
    5285            3
    5286            3
    5287            4
    5288            3
    5289            3
    5290            4
    5291            3
    5292            1
    5293            3
    5294            3
    5295            2
    5296            1
    5297            2
    5298            3
    5299            2
    5300            3
    5301            3
    5302            3
    5303            1
    5304            4
    5305            4
    5306            3
    5307            2
    5308            2
    5309            2
    5310            3
    5311            2
    5312            3
    5313            2
    5314            4
    5315            4
    5316            4
    5317            3
    5318            2
    5319            2
    5320            3
    5321            1
    5322            2
    5323            3
    5324            4
    5325            3
    5326            3
    5327            2
    5328            2
    5329            3
    5330            2
    5331            2
    5332            3
    5333            3
    5334            3
    5335            3
    5336            2
    5337            2
    5338            2
    5339            3
    5340            3
    5341            4
    5342            2
    5343            3
    5344            1
    5345            1
    5346            3
    5347            2
    5348            3
    5349            4
    5350            3
    5351            1
    5352            1
    5353            3
    5354            3
    5355            4
    5356            2
    5357            3
    5358            2
    5359            4
    5360            3
    5361            1
    5362            1
    5363            3
    5364            4
    5365            3
    5366            3
    5367            4
    5368            3
    5369            2
    5370            2
    5371            2
    5372            4
    5373            3
    5374            3
    5375            4
    5376            3
    5377            2
    5378            2
    5379            3
    5380            3
    5381            3
    5382            2
    5383            3
    5384            4
    5385            4
    5386            3
    5387            3
    5388            3
    5389            2
    5390            3
    5391            2
    5392            4
    5393            3
    5394            3
    5395            2
    5396            3
    5397            4
    5398            3
    5399            3
    5400            2
    5401            3
    5402            2
    5403            2
    5404            2
    5405            3
    5406            2
    5407            3
    5408            2
    5409            2
    5410            1
    5411            4
    5412            3
    5413            4
    5414            3
    5415            1
    5416            3
    5417            4
    5418            4
    5419            2
    5420            2
    5421            4
    5422            3
    5423            3
    5424            2
    5425            3
    5426            3
    5427            1
    5428            3
    5429            2
    5430            2
    5431            1
    5432            2
    5433            2
    5434            2
    5435            3
    5436            4
    5437            2
    5438            2
    5439            3
    5440            4
    5441            3
    5442            4
    5443            3
    5444            3
    5445            2
    5446            3
    5447            3
    5448            2
    5449            2
    5450            2
    5451            2
    5452            2
    5453            0
    5454            3
    5455            2
    5456            2
    5457            3
    5458            2
    5459            3
    5460            3
    5461            4
    5462            1
    5463            3
    5464            1
    5465            3
    5466            3
    5467            2
    5468            2
    5469            3
    5470            3
    5471            3
    5472            3
    5473            3
    5474            2
    5475            2
    5476            2
    5477            2
    5478            3
    5479            2
    5480            2
    5481            4
    5482            3
    5483            3
    5484            3
    5485            3
    5486            4
    5487            3
    5488            3
    5489            2
    5490            2
    5491            2
    5492            2
    5493            2
    5494            2
    5495            3
    5496            1
    5497            3
    5498            3
    5499            3
    5500            5
    5501            4
    5502            4
    5503            2
    5504            2
    5505            2
    5506            5
    5507            2
    5508            3
    5509            2
    5510            3
    5511            2
    5512            3
    5513            4
    5514            3
    5515            3
    5516            2
    5517            3
    5518            3
    5519            0
    5520            3
    5521            3
    5522            2
    5523            3
    5524            3
    5525            3
    5526            3
    5527            3
    5528            3
    5529            3
    5530            3
    5531            2
    5532            3
    5533            4
    5534            2
    5535            4
    5536            2
    5537            3
    5538            2
    5539            1
    5540            3
    5541            3
    5542            1
    5543            4
    5544            2
    5545            2
    5546            3
    5547            3
    5548            3
    5549            3
    5550            3
    5551            2
    5552            5
    5553            3
    5554            4
    5555            3
    5556            4
    5557            2
    5558            4
    5559            3
    5560            3
    5561            3
    5562            2
    5563            3
    5564            2
    5565            4
    5566            4
    5567            4
    5568            2
    5569            2
    5570            3
    5571            4
    5572            3
    5573            4
    5574            3
    5575            4
    5576            2
    5577            3
    5578            1
    5579            3
    5580            3
    5581            3
    5582            2
    5583            3
    5584            3
    5585            2
    5586            3
    5587            4
    5588            4
    5589            3
    5590            3
    5591            4
    5592            3
    5593            3
    5594            2
    5595            2
    5596            3
    5597            3
    5598            3
    5599            3
    5600            3
    5601            3
    5602            1
    5603            2
    5604            3
    5605            4
    5606            3
    5607            2
    5608            4
    5609            3
    5610            3
    5611            2
    5612            3
    5613            3
    5614            2
    5615            2
    5616            4
    5617            4
    5618            1
    5619            4
    5620            2
    5621            2
    5622            3
    5623            3
    5624            2
    5625            3
    5626            0
    5627            3
    5628            3
    5629            3
    5630            2
    5631            3
    5632            2
    5633            2
    5634            2
    5635            4
    5636            1
    5637            3
    5638            3
    5639            3
    5640            3
    5641            2
    5642            3
    5643            4
    5644            3
    5645            2
    5646            4
    5647            4
    5648            3
    5649            4
    5650            4
    5651            3
    5652            2
    5653            3
    5654            3
    5655            3
    5656            3
    5657            3
    5658            3
    5659            4
    5660            3
    5661            3
    5662            3
    5663            2
    5664            3
    5665            5
    5666            3
    5667            2
    5668            3
    5669            4
    5670            2
    5671            4
    5672            3
    5673            4
    5674            3
    5675            4
    5676            1
    5677            2
    5678            2
    5679            3
    5680            2
    5681            3
    5682            3
    5683            2
    5684            3
    5685            3
    5686            2
    5687            1
    5688            3
    5689            1
    5690            2
    5691            3
    5692            3
    5693            2
    5694            3
    5695            4
    5696            3
    5697            2
    5698            3
    5699            3
    5700            2
    5701            1
    5702            2
    5703            5
    5704            2
    5705            2
    5706            4
    5707            3
    5708            3
    5709            2
    5710            3
    5711            3
    5712            3
    5713            1
    5714            3
    5715            3
    5716            2
    5717            0
    5718            3
    5719            4
    5720            3
    5721            2
    5722            3
    5723            2
    5724            2
    5725            2
    5726            2
    5727            3
    5728            5
    5729            4
    5730            3
    5731            3
    5732            3
    5733            4
    5734            4
    5735            3
    5736            3
    5737            4
    5738            2
    5739            3
    5740            4
    5741            3
    5742            3
    5743            3
    5744            3
    5745            4
    5746            4
    5747            3
    5748            3
    5749            4
    5750            3
    5751            2
    5752            2
    5753            2
    5754            3
    5755            4
    5756            3
    5757            5
    5758            3
    5759            3
    5760            3
    5761            2
    5762            4
    5763            3
    5764            3
    5765            3
    5766            2
    5767            3
    5768            1
    5769            3
    5770            3
    5771            4
    5772            3
    5773            2
    5774            2
    5775            2
    5776            2
    5777            3
    5778            3
    5779            2
    5780            2
    5781            3
    5782            3
    5783            2
    5784            3
    5785            2
    5786            3
    5787            2
    5788            2
    5789            2
    5790            3
    5791            4
    5792            3
    5793            3
    5794            3
    5795            4
    5796            2
    5797            2
    5798            2
    5799            3
    5800            3
    5801            2
    5802            1
    5803            2
    5804            2
    5805            4
    5806            3
    5807            3
    5808            3
    5809            2
    5810            2
    5811            2
    5812            3
    5813            2
    5814            3
    5815            4
    5816            3
    5817            2
    5818            1
    5819            2
    5820            3
    5821            2
    5822            2
    5823            3
    5824            2
    5825            3
    5826            3
    5827            3
    5828            2
    5829            3
    5830            2
    5831            3
    5832            3
    5833            4
    5834            4
    5835            3
    5836            3
    5837            3
    5838            3
    5839            1
    5840            1
    5841            3
    5842            4
    5843            2
    5844            3
    5845            4
    5846            2
    5847            2
    5848            1
    5849            3
    5850            3
    5851            3
    5852            2
    5853            3
    5854            1
    5855            3
    5856            2
    5857            2
    5858            4
    5859            3
    5860            3
    5861            1
    5862            3
    5863            3
    5864            4
    5865            3
    5866            4
    5867            2
    5868            3
    5869            3
    5870            3
    5871            2
    5872            2
    5873            2
    5874            2
    5875            3
    5876            3
    5877            3
    5878            4
    5879            1
    5880            3
    5881            2
    5882            3
    5883            3
    5884            3
    5885            3
    5886            2
    5887            2
    5888            2
    5889            1
    5890            1
    5891            3
    5892            3
    5893            1
    5894            3
    5895            1
    5896            2
    5897            4
    5898            3
    5899            3
    5900            3
    5901            4
    5902            3
    5903            3
    5904            1
    5905            4
    5906            2
    5907            4
    5908            3
    5909            3
    5910            3
    5911            2
    5912            3
    5913            2
    5914            1
    5915            2
    5916            4
    5917            2
    5918            3
    5919            2
    5920            2
    5921            2
    5922            2
    5923            5
    5924            3
    5925            1
    5926            3
    5927            2
    5928            1
    5929            3
    5930            3
    5931            3
    5932            3
    5933            2
    5934            3
    5935            1
    5936            0
    5937            2
    5938            3
    5939            3
    5940            1
    5941            2
    5942            3
    5943            2
    5944            3
    5945            2
    5946            3
    5947            1
    5948            4
    5949            3
    5950            3
    5951            0
    5952            1
    5953            4
    5954            2
    5955            3
    5956            2
    5957            3
    5958            3
    5959            4
    5960            3
    5961            2
    5962            3
    5963            3
    5964            3
    5965            2
    5966            2
    5967            4
    5968            4
    5969            4
    5970            3
    5971            2
    5972            2
    5973            3
    5974            2
    5975            2
    5976            2
    5977            2
    5978            4
    5979            4
    5980            4
    5981            4
    5982            1
    5983            3
    5984            4
    5985            3
    5986            4
    5987            3
    5988            3
    5989            4
    5990            1
    5991            3
    5992            3
    5993            2
    5994            3
    5995            2
    5996            5
    5997            2
    5998            2
    5999            2
    6000            3
    6001            3
    6002            2
    6003            2
    6004            2
    6005            3
    6006            3
    6007            4
    6008            3
    6009            3
    6010            1
    6011            2
    6012            1
    6013            3
    6014            2
    6015            2
    6016            2
    6017            3
    6018            2
    6019            1
    6020            2
    6021            3
    6022            4
    6023            1
    6024            2
    6025            3
    6026            3
    6027            2
    6028            4
    6029            4
    6030            0
    6031            3
    6032            4
    6033            2
    6034            0
    6035            2
    6036            1
    6037            2
    6038            2
    6039            5
    6040            3
    6041            2
    6042            1
    6043            3
    6044            2
    6045            2
    6046            2
    6047            3
    6048            3
    6049            4
    6050            3
    6051            3
    6052            4
    6053            3
    6054            1
    6055            2
    6056            3
    6057            3
    6058            3
    6059            2
    6060            3
    6061            3
    6062            4
    6063            3
    6064            2
    6065            3
    6066            4
    6067            4
    6068            2
    6069            5
    6070            3
    6071            3
    6072            3
    6073            1
    6074            2
    6075            3
    6076            2
    6077            1
    6078            2
    6079            3
    6080            3
    6081            2
    6082            3
    6083            3
    6084            3
    6085            2
    6086            3
    6087            4
    6088            2
    6089            3
    6090            4
    6091            4
    6092            2
    6093            3
    6094            2
    6095            4
    6096            3
    6097            2
    6098            3
    6099            2
    6100            3
    6101            2
    6102            3
    6103            1
    6104            2
    6105            2
    6106            2
    6107            3
    6108            2
    6109            2
    6110            3
    6111            2
    6112            2
    6113            5
    6114            3
    6115            2
    6116            4
    6117            2
    6118            2
    6119            2
    6120            2
    6121            2
    6122            3
    6123            3
    6124            4
    6125            4
    6126            2
    6127            2
    6128            3
    6129            3
    6130            3
    6131            3
    6132            2
    6133            3
    6134            4
    6135            3
    6136            2
    6137            3
    6138            3
    6139            3
    6140            4
    6141            3
    6142            3
    6143            4
    6144            3
    6145            2
    6146            2
    6147            3
    6148            2
    6149            3
    6150            4
    6151            4
    6152            2
    6153            3
    6154            2
    6155            3
    6156            2
    6157            3
    6158            2
    6159            3
    6160            3
    6161            3
    6162            3
    6163            2
    6164            2
    6165            2
    6166            3
    6167            2
    6168            2
    6169            4
    6170            3
    6171            4
    6172            2
    6173            4
    6174            4
    6175            3
    6176            2
    6177            3
    6178            2
    6179            1
    6180            2
    6181            3
    6182            4
    6183            1
    6184            4
    6185            3
    6186            5
    6187            3
    6188            2
    6189            1
    6190            4
    6191            2
    6192            2
    6193            3
    6194            3
    6195            4
    6196            3
    6197            3
    6198            2
    6199            2
    6200            3
    6201            3
    6202            3
    6203            1
    6204            3
    6205            4
    6206            3
    6207            3
    6208            3
    6209            4
    6210            4
    6211            3
    6212            2
    6213            3
    6214            4
    6215            2
    6216            3
    6217            4
    6218            4
    6219            2
    6220            2
    6221            4
    6222            2
    6223            3
    6224            3
    6225            3
    6226            4
    6227            4
    6228            4
    6229            4
    6230            4
    6231            3
    6232            2
    6233            1
    6234            4
    6235            2
    6236            4
    6237            3
    6238            3
    6239            5
    6240            3
    6241            3
    6242            2
    6243            3
    6244            4
    6245            3
    6246            4
    6247            3
    6248            2
    6249            1
    6250            3
    6251            4
    6252            2
    6253            2
    6254            3
    6255            3
    6256            3
    6257            2
    6258            3
    6259            4
    6260            3
    6261            1
    6262            4
    6263            3
    6264            4
    6265            4
    6266            2
    6267            4
    6268            4
    6269            1
    6270            4
    6271            2
    6272            3
    6273            3
    6274            3
    6275            2
    6276            3
    6277            2
    6278            4
    6279            3
    6280            4
    6281            4
    6282            1
    6283            4
    6284            2
    6285            3
    6286            4
    6287            3
    6288            3
    6289            4
    6290            3
    6291            4
    6292            2
    6293            4
    6294            2
    6295            3
    6296            3
    6297            3
    6298            3
    6299            3
    6300            2
    6301            4
    6302            3
    6303            4
    6304            3
    6305            4
    6306            3
    6307            3
    6308            3
    6309            4
    6310            3
    6311            3
    6312            4
    6313            4
    6314            2
    6315            2
    6316            4
    6317            2
    6318            2
    6319            3
    6320            1
    6321            1
    6322            6
    6323            2
    6324            3
    6325            4
    6326            4
    6327            3
    6328            4
    6329            4
    6330            2
    6331            2
    6332            1
    6333            3
    6334            3
    6335            1
    6336            2
    6337            3
    6338            3
    6339            3
    6340            1
    6341            1
    6342            3
    6343            3
    6344            3
    6345            2
    6346            2
    6347            3
    6348            3
    6349            3
    6350            3
    6351            1
    6352            4
    6353            3
    6354            3
    6355            3
    6356            3
    6357            2
    6358            3
    6359            3
    6360            2
    6361            3
    6362            2
    6363            2
    6364            4
    6365            3
    6366            1
    6367            2
    6368            3
    6369            3
    6370            4
    6371            3
    6372            3
    6373            3
    6374            3
    6375            3
    6376            3
    6377            3
    6378            3
    6379            4
    6380            3
    6381            2
    6382            1
    6383            3
    6384            3
    6385            3
    6386            2
    6387            2
    6388            3
    6389            3
    6390            1
    6391            3
    6392            3
    6393            4
    6394            4
    6395            4
    6396            3
    6397            2
    6398            2
    6399            3
    6400            3
    6401            1
    6402            3
    6403            2
    6404            3
    6405            3
    6406            1
    6407            3
    6408            2
    6409            1
    6410            2
    6411            4
    6412            2
    6413            2
    6414            1
    6415            2
    6416            3
    6417            4
    6418            3
    6419            3
    6420            2
    6421            1
    6422            2
    6423            1
    6424            1
    6425            2
    6426            2
    6427            2
    6428            2
    6429            2
    6430            2
    6431            2
    6432            3
    6433            2
    6434            3
    6435            2
    6436            2
    6437            2
    6438            2
    6439            2
    6440            1
    6441            2
    6442            2
    6443            2
    6444            2
    6445            2
    6446            1
    6447            1
    6448            3
    6449            3
    6450            2
    6451            2
    6452            2
    6453            1
    6454            3
    6455            3
    6456            3
    6457            2
    6458            4
    6459            1
    6460            3
    6461            2
    6462            4
    6463            2
    6464            2
    6465            3
    6466            3
    6467            2
    6468            4
    6469            2
    6470            3
    6471            4
    6472            2
    6473            2
    6474            2
    6475            2
    6476            3
    6477            2
    6478            2
    6479            2
    6480            3
    6481            2
    6482            2
    6483            2
    6484            1
    6485            3
    6486            1
    6487            2
    6488            2
    6489            2
    6490            3
    6491            2
    6492            3
    6493            3
    6494            2
    6495            3
    6496            2
    6497            2
    6498            4
    6499            3
    6500            2
    6501            3
    6502            3
    6503            3
    6504            2
    6505            1
    6506            3
    6507            2
    6508            2
    6509            2
    6510            2
    6511            2
    6512            2
    6513            4
    6514            0
    6515            2
    6516            1
    6517            2
    6518            3
    6519            2
    6520            1
    6521            2
    6522            2
    6523            2
    6524            1
    6525            2
    6526            4
    6527            2
    6528            3
    6529            3
    6530            3
    6531            2
    6532            4
    6533            3
    6534            2
    6535            3
    6536            3
    6537            4
    6538            3
    6539            3
    6540            3
    6541            3
    6542            3
    6543            2
    6544            3
    6545            3
    6546            2
    6547            3
    6548            4
    6549            4
    6550            3
    6551            3
    6552            3
    6553            3
    6554            3
    6555            2
    6556            2
    6557            2
    6558            2
    6559            2
    6560            4
    6561            2
    6562            2
    6563            4
    6564            2
    6565            2
    6566            4
    6567            1
    6568            1
    6569            3
    6570            3
    6571            4
    6572            4
    6573            4
    6574            3
    6575            2
    6576            2
    6577            3
    6578            3
    6579            2
    6580            2
    6581            2
    6582            3
    6583            2
    6584            2
    6585            4
    6586            2
    6587            3
    6588            3
    6589            1
    6590            3
    6591            2
    6592            4
    6593            1
    6594            3
    6595            3
    6596            2
    6597            2
    6598            2
    6599            3
    6600            4
    6601            2
    6602            1
    6603            3
    6604            2
    6605            3
    6606            4
    6607            3
    6608            3
    6609            2
    6610            4
    6611            4
    6612            3
    6613            4
    6614            3
    6615            3
    6616            3
    6617            2
    6618            3
    6619            4
    6620            5
    6621            3
    6622            4
    6623            2
    6624            3
    6625            4
    6626            3
    6627            3
    6628            2
    6629            3
    6630            2
    6631            2
    6632            3
    6633            2
    6634            3
    6635            3
    6636            4
    6637            2
    6638            3
    6639            3
    6640            4
    6641            2
    6642            3
    6643            2
    6644            1
    6645            3
    6646            2
    6647            2
    6648            4
    6649            2
    6650            3
    6651            3
    6652            2
    6653            3
    6654            2
    6655            4
    6656            2
    6657            3
    6658            4
    6659            5
    6660            1
    6661            3
    6662            4
    6663            2
    6664            1
    6665            2
    6666            2
    6667            2
    6668            2
    6669            4
    6670            3
    6671            3
    6672            4
    6673            2
    6674            2
    6675            4
    6676            3
    6677            3
    6678            3
    6679            4
    6680            3
    6681            3
    6682            2
    6683            3
    6684            4
    6685            3
    6686            5
    6687            3
    6688            4
    6689            3
    6690            3
    6691            2
    6692            3
    6693            3
    6694            2
    6695            2
    6696            2
    6697            3
    6698            3
    6699            4
    6700            3
    6701            3
    6702            3
    6703            2
    6704            4
    6705            2
    6706            3
    6707            3
    6708            2
    6709            3
    6710            2
    6711            3
    6712            1
    6713            2
    6714            2
    6715            4
    6716            3
    6717            2
    6718            2
    6719            2
    6720            3
    6721            3
    6722            3
    6723            2
    6724            1
    6725            3
    6726            2
    6727            2
    6728            3
    6729            2
    6730            2
    6731            4
    6732            3
    6733            4
    6734            2
    6735            3
    6736            3
    6737            2
    6738            3
    6739            3
    6740            2
    6741            3
    6742            3
    6743            2
    6744            3
    6745            3
    6746            3
    6747            3
    6748            0
    6749            4
    6750            2
    6751            3
    6752            4
    6753            3
    6754            2
    6755            4
    6756            4
    6757            3
    6758            2
    6759            2
    6760            1
    6761            3
    6762            2
    6763            3
    6764            4
    6765            3
    6766            4
    6767            2
    6768            3
    6769            3
    6770            3
    6771            3
    6772            5
    6773            3
    6774            3
    6775            4
    6776            4
    6777            2
    6778            2
    6779            3
    6780            3
    6781            3
    6782            3
    6783            3
    6784            3
    6785            3
    6786            3
    6787            4
    6788            3
    6789            3
    6790            4
    6791            2
    6792            3
    6793            4
    6794            5
    6795            3
    6796            2
    6797            3
    6798            4
    6799            3
    6800            2
    6801            4
    6802            4
    6803            3
    6804            3
    6805            3
    6806            2
    6807            2
    6808            3
    6809            1
    6810            2
    6811            3
    6812            5
    6813            2
    6814            4
    6815            2
    6816            4
    6817            4
    6818            4
    6819            3
    6820            3
    6821            3
    6822            3
    6823            3
    6824            3
    6825            3
    6826            2
    6827            3
    6828            2
    6829            2
    6830            1
    6831            2
    6832            2
    6833            3
    6834            5
    6835            3
    6836            2
    6837            2
    6838            4
    6839            2
    6840            3
    6841            3
    6842            3
    6843            3
    6844            3
    6845            4
    6846            3
    6847            4
    6848            2
    6849            5
    6850            3
    6851            4
    6852            3
    6853            5
    6854            5
    6855            3
    6856            4
    6857            3
    6858            3
    6859            2
    6860            3
    6861            4
    6862            5
    6863            2
    6864            2
    6865            3
    6866            2
    6867            3
    6868            4
    6869            3
    6870            3
    6871            4
    6872            3
    6873            4
    6874            3
    6875            3
    6876            4
    6877            3
    6878            3
    6879            1
    6880            2
    6881            2
    6882            3
    6883            3
    6884            3
    6885            3
    6886            4
    6887            3
    6888            3
    6889            3
    6890            3
    6891            3
    6892            2
    6893            2
    6894            3
    6895            3
    6896            4
    6897            3
    6898            3
    6899            2
    6900            1
    6901            3
    6902            2
    6903            4
    6904            2
    6905            4
    6906            3
    6907            3
    6908            3
    6909            4
    6910            3
    6911            2
    6912            2
    6913            4
    6914            4
    6915            3
    6916            2
    6917            3
    6918            0
    6919            3
    6920            4
    6921            3
    6922            4
    6923            3
    6924            3
    6925            4
    6926            3
    6927            2
    6928            4
    6929            3
    6930            2
    6931            3
    6932            3
    6933            2
    6934            2
    6935            3
    6936            4
    6937            3
    6938            1
    6939            2
    6940            3
    6941            2
    6942            3
    6943            2
    6944            3
    6945            3
    6946            3
    6947            2
    6948            2
    6949            3
    6950            2
    6951            2
    6952            3
    6953            3
    6954            3
    6955            4
    6956            4
    6957            2
    6958            2
    6959            3
    6960            2
    6961            3
    6962            2
    6963            3
    6964            3
    6965            3
    6966            2
    6967            3
    6968            3
    6969            2
    6970            3
    6971            2
    6972            3
    6973            3
    6974            4
    6975            3
    6976            4
    6977            2
    6978            2
    6979            2
    6980            3
    6981            3
    6982            1
    6983            2
    6984            3
    6985            4
    6986            3
    6987            3
    6988            3
    6989            3
    6990            3
    6991            3
    6992            2
    6993            3
    6994            4
    6995            1
    6996            2
    6997            4
    6998            2
    6999            3
    7000            3
    7001            2
    7002            3
    7003            4
    7004            3
    7005            5
    7006            3
    7007            4
    7008            2
    7009            6
    7010            1
    7011            4
    7012            3
    7013            3
    7014            3
    7015            3
    7016            2
    7017            2
    7018            3
    7019            3
    7020            3
    7021            2
    7022            3
    7023            4
    7024            2
    7025            2
    7026            3
    7027            2
    7028            3
    7029            4
    7030            2
    7031            2
    7032            2
    7033            3
    7034            3
    7035            1
    7036            2
    7037            3
    7038            3
    7039            2
    7040            2
    7041            3
    7042            4
    7043            3
    7044            3
    7045            3
    7046            2
    7047            2
    7048            4
    7049            2
    7050            0
    7051            3
    7052            3
    7053            1
    7054            4
    7055            2
    7056            2
    7057            3
    7058            3
    7059            4
    7060            3
    7061            3
    7062            3
    7063            3
    7064            1
    7065            3
    7066            2
    7067            3
    7068            3
    7069            3
    7070            4
    7071            1
    7072            2
    7073            2
    7074            3
    7075            3
    7076            3
    7077            3
    7078            2
    7079            2
    7080            3
    7081            3
    7082            3
    7083            2
    7084            3
    7085            2
    7086            1
    7087            2
    7088            3
    7089            2
    7090            4
    7091            3
    7092            3
    7093            2
    7094            2
    7095            2
    7096            2
    7097            1
    7098            2
    7099            0
    7100            4
    7101            3
    7102            2
    7103            4
    7104            5
    7105            4
    7106            2
    7107            3
    7108            2
    7109            2
    7110            2
    7111            2
    7112            2
    7113            2
    7114            2
    7115            1
    7116            3
    7117            3
    7118            3
    7119            3
    7120            2
    7121            3
    7122            4
    7123            2
    7124            3
    7125            1
    7126            3
    7127            1
    7128            2
    7129            2
    7130            3
    7131            3
    7132            3
    7133            2
    7134            1
    7135            2
    7136            1
    7137            1
    7138            1
    7139            4
    7140            2
    7141            2
    7142            3
    7143            3
    7144            3
    7145            2
    7146            4
    7147            3
    7148            2
    7149            3
    7150            4
    7151            2
    7152            0
    7153            1
    7154            2
    7155            3
    7156            3
    7157            3
    7158            4
    7159            3
    7160            3
    7161            2
    7162            3
    7163            1
    7164            3
    7165            4
    7166            2
    7167            3
    7168            3
    7169            4
    7170            1
    7171            4
    7172            3
    7173            3
    7174            4
    7175            1
    7176            2
    7177            2
    7178            3
    7179            4
    7180            1
    7181            4
    7182            3
    7183            3
    7184            3
    7185            2
    7186            3
    7187            3
    7188            1
    7189            3
    7190            2
    7191            4
    7192            4
    7193            3
    7194            1
    7195            3
    7196            3
    7197            2
    7198            3
    7199            3
    7200            3
    7201            2
    7202            3
    7203            3
    7204            2
    7205            1
    7206            4
    7207            3
    7208            3
    7209            3
    7210            3
    7211            4
    7212            3
    7213            3
    7214            2
    7215            3
    7216            3
    7217            4
    7218            4
    7219            1
    7220            4
    7221            2
    7222            4
    7223            3
    7224            5
    7225            3
    7226            2
    7227            4
    7228            2
    7229            2
    7230            3
    7231            3
    7232            4
    7233            2
    7234            3
    7235            3
    7236            3
    7237            3
    7238            3
    7239            3
    7240            2
    7241            3
    7242            2
    7243            2
    7244            3
    7245            3
    7246            2
    7247            2
    7248            3
    7249            2
    7250            3
    7251            2
    7252            3
    7253            3
    7254            3
    7255            2
    7256            1
    7257            2
    7258            1
    7259            3
    7260            3
    7261            3
    7262            2
    7263            4
    7264            2
    7265            3
    7266            3
    7267            3
    7268            1
    7269            2
    7270            3
    7271            3
    7272            3
    7273            2
    7274            3
    7275            4
    7276            3
    7277            3
    7278            4
    7279            2
    7280            0
    7281            3
    7282            2
    7283            1
    7284            1
    7285            3
    7286            3
    7287            4
    7288            4
    7289            3
    7290            3
    7291            2
    7292            1
    7293            2
    7294            2
    7295            4
    7296            2
    7297            2
    7298            2
    7299            4
    7300            2
    7301            2
    7302            1
    7303            3
    7304            2
    7305            2
    7306            3
    7307            3
    7308            3
    7309            3
    7310            1
    7311            4
    7312            2
    7313            3
    7314            4
    7315            2
    7316            3
    7317            2
    7318            2
    7319            3
    7320            1
    7321            2
    7322            2
    7323            1
    7324            3
    7325            2
    7326            1
    7327            4
    7328            1
    7329            2
    7330            2
    7331            3
    7332            1
    7333            2
    7334            1
    7335            4
    7336            3
    7337            2
    7338            2
    7339            2
    7340            4
    7341            1
    7342            3
    7343            2
    7344            3
    7345            2
    7346            3
    7347            3
    7348            3
    7349            3
    7350            3
    7351            3
    7352            3
    7353            2
    7354            2
    7355            3
    7356            5
    7357            2
    7358            2
    7359            4
    7360            1
    7361            1
    7362            3
    7363            1
    7364            4
    7365            2
    7366            2
    7367            2
    7368            3
    7369            3
    7370            2
    7371            2
    7372            2
    7373            2
    7374            1
    7375            2
    7376            2
    7377            4
    7378            3
    7379            3
    7380            2
    7381            3
    7382            2
    7383            3
    7384            3
    7385            3
    7386            3
    7387            3
    7388            4
    7389            3
    7390            3
    7391            1
    7392            3
    7393            3
    7394            3
    7395            3
    7396            2
    7397            4
    7398            3
    7399            3
    7400            4
    7401            4
    7402            1
    7403            4
    7404            3
    7405            3
    7406            4
    7407            2
    7408            3
    7409            4
    7410            3
    7411            3
    7412            3
    7413            2
    7414            3
    7415            4
    7416            3
    7417            3
    7418            4
    7419            5
    7420            4
    7421            3
    7422            4
    7423            5
    7424            3
    7425            3
    7426            2
    7427            2
    7428            1
    7429            1
    7430            2
    7431            2
    7432            1
    7433            1
    7434            2
    7435            3
    7436            3
    7437            3
    7438            2
    7439            3
    7440            2
    7441            3
    7442            2
    7443            4
    7444            3
    7445            3
    7446            2
    7447            2
    7448            3
    7449            4
    7450            2
    7451            3
    7452            2
    7453            1
    7454            3
    7455            2
    7456            3
    7457            4
    7458            2
    7459            5
    7460            2
    7461            4
    7462            3
    7463            3
    7464            6
    7465            3
    7466            2
    7467            3
    7468            3
    7469            3
    7470            2
    7471            3
    7472            4
    7473            2
    7474            2
    7475            5
    7476            3
    7477            3
    7478            4
    7479            2
    7480            3
    7481            4
    7482            3
    7483            1
    7484            3
    7485            3
    7486            4
    7487            3
    7488            2
    7489            3
    7490            4
    7491            3
    7492            2
    7493            2
    7494            2
    7495            0
    7496            1
    7497            2
    7498            3
    7499            2
    7500            3
    7501            4
    7502            2
    7503            2
    7504            1
    7505            3
    7506            3
    7507            5
    7508            3
    7509            3
    7510            2
    7511            2
    7512            3
    7513            2
    7514            2
    7515            3
    7516            3
    7517            3
    7518            2
    7519            3
    7520            3
    7521            3
    7522            1
    7523            2
    7524            3
    7525            2
    7526            2
    7527            1
    7528            3
    7529            2
    7530            3
    7531            2
    7532            3
    7533            1
    7534            3
    7535            3
    7536            4
    7537            3
    7538            4
    7539            4
    7540            3
    7541            3
    7542            4
    7543            3
    7544            2
    7545            1
    7546            3
    7547            4
    7548            4
    7549            3
    7550            2
    7551            2
    7552            2
    7553            3
    7554            3
    7555            3
    7556            3
    7557            3
    7558            2
    7559            2
    7560            1
    7561            2
    7562            1
    7563            1
    7564            1
    7565            2
    7566            3
    7567            2
    7568            1
    7569            1
    7570            2
    7571            3
    7572            2
    7573            3
    7574            5
    7575            2
    7576            3
    7577            1
    7578            2
    7579            3
    7580            1
    7581            3
    7582            1
    7583            4
    7584            4
    7585            3
    7586            3
    7587            3
    7588            3
    7589            2
    7590            2
    7591            3
    7592            2
    7593            2
    7594            2
    7595            2
    7596            4
    7597            2
    7598            1
    7599            2
    7600            3
    7601            3
    7602            1
    7603            1
    7604            2
    7605            3
    7606            2
    7607            3
    7608            3
    7609            2
    7610            2
    7611            2
    7612            3
    7613            3
    7614            2
    7615            3
    7616            3
    7617            4
    7618            2
    7619            4
    7620            1
    7621            2
    7622            4
    7623            3
    7624            2
    7625            2
    7626            3
    7627            3
    7628            1
    7629            3
    7630            1
    7631            2
    7632            2
    7633            1
    7634            5
    7635            4
    7636            3
    7637            3
    7638            4
    7639            3
    7640            3
    7641            3
    7642            2
    7643            3
    7644            5
    7645            3
    7646            3
    7647            4
    7648            3
    7649            3
    7650            4
    7651            2
    7652            3
    7653            2
    7654            2
    7655            2
    7656            1
    7657            2
    7658            2
    7659            3
    7660            1
    7661            3
    7662            4
    7663            4
    7664            4
    7665            3
    7666            3
    7667            3
    7668            3
    7669            3
    7670            2
    7671            3
    7672            3
    7673            3
    7674            3
    7675            4
    7676            3
    7677            2
    7678            3
    7679            4
    7680            3
    7681            3
    7682            2
    7683            4
    7684            2
    7685            4
    7686            2
    7687            2
    7688            5
    7689            3
    7690            4
    7691            2
    7692            2
    7693            3
    7694            2
    7695            3
    7696            3
    7697            3
    7698            2
    7699            3
    7700            2
    7701            4
    7702            3
    7703            3
    7704            3
    7705            2
    7706            2
    7707            4
    7708            3
    7709            3
    7710            1
    7711            4
    7712            3
    7713            3
    7714            3
    7715            3
    7716            2
    7717            4
    7718            3
    7719            2
    7720            3
    7721            4
    7722            3
    7723            3
    7724            3
    7725            2
    7726            3
    7727            3
    7728            4
    7729            3
    7730            3
    7731            3
    7732            4
    7733            2
    7734            3
    7735            3
    7736            3
    7737            3
    7738            4
    7739            3
    7740            3
    7741            5
    7742            3
    7743            4
    7744            2
    7745            2
    7746            2
    7747            3
    7748            2
    7749            2
    7750            4
    7751            2
    7752            3
    7753            2
    7754            2
    7755            2
    7756            3
    7757            3
    7758            3
    7759            2
    7760            3
    7761            2
    7762            3
    7763            3
    7764            2
    7765            2
    7766            3
    7767            2
    7768            3
    7769            2
    7770            4
    7771            3
    7772            1
    7773            2
    7774            2
    7775            4
    7776            4
    7777            3
    7778            3
    7779            5
    7780            2
    7781            3
    7782            3
    7783            2
    7784            1
    7785            2
    7786            2
    7787            2
    7788            2
    7789            2
    7790            1
    7791            4
    7792            3
    7793            2
    7794            3
    7795            4
    7796            3
    7797            3
    7798            3
    7799            1
    7800            3
    7801            2
    7802            2
    7803            3
    7804            3
    7805            1
    7806            3
    7807            2
    7808            2
    7809            3
    7810            3
    7811            2
    7812            3
    7813            3
    7814            3
    7815            0
    7816            3
    7817            1
    7818            2
    7819            3
    7820            3
    7821            4
    7822            3
    7823            2
    7824            3
    7825            2
    7826            2
    7827            3
    7828            2
    7829            3
    7830            3
    7831            3
    7832            2
    7833            3
    7834            4
    7835            3
    7836            2
    7837            1
    7838            2
    7839            1
    7840            2
    7841            3
    7842            2
    7843            2
    7844            1
    7845            3
    7846            4
    7847            1
    7848            3
    7849            3
    7850            2
    7851            3
    7852            1
    7853            0
    7854            3
    7855            3
    7856            2
    7857            2
    7858            2
    7859            4
    7860            1
    7861            2
    7862            2
    7863            3
    7864            3
    7865            3
    7866            3
    7867            2
    7868            3
    7869            3
    7870            3
    7871            2
    7872            2
    7873            2
    7874            3
    7875            4
    7876            2
    7877            3
    7878            3
    7879            2
    7880            4
    7881            3
    7882            3
    7883            1
    7884            4
    7885            2
    7886            3
    7887            2
    7888            3
    7889            3
    7890            2
    7891            2
    7892            2
    7893            3
    7894            0
    7895            2
    7896            2
    7897            1
    7898            1
    7899            2
    7900            2
    7901            3
    7902            4
    7903            3
    7904            2
    7905            2
    7906            3
    7907            2
    7908            2
    7909            3
    7910            4
    7911            3
    7912            3
    7913            3
    7914            1
    7915            2
    7916            3
    7917            2
    7918            2
    7919            2
    7920            3
    7921            1
    7922            3
    7923            2
    7924            1
    7925            2
    7926            3
    7927            2
    7928            3
    7929            1
    7930            3
    7931            3
    7932            1
    7933            3
    7934            1
    7935            1
    7936            2
    7937            4
    7938            2
    7939            3
    7940            3
    7941            3
    7942            3
    7943            1
    7944            1
    7945            3
    7946            3
    7947            3
    7948            3
    7949            4
    7950            3
    7951            2
    7952            3
    7953            3
    7954            3
    7955            2
    7956            3
    7957            3
    7958            2
    7959            4
    7960            3
    7961            3
    7962            3
    7963            2
    7964            5
    7965            4
    7966            3
    7967            2
    7968            3
    7969            3
    7970            2
    7971            3
    7972            3
    7973            2
    7974            3
    7975            4
    7976            3
    7977            4
    7978            3
    7979            3
    7980            3
    7981            3
    7982            2
    7983            1
    7984            3
    7985            3
    7986            2
    7987            4
    7988            3
    7989            2
    7990            3
    7991            3
    7992            3
    7993            4
    7994            2
    7995            2
    7996            2
    7997            3
    7998            2
    7999            1
    8000            2
    8001            3
    8002            2
    8003            3
    8004            2
    8005            3
    8006            4
    8007            2
    8008            3
    8009            3
    8010            2
    8011            3
    8012            2
    8013            3
    8014            3
    8015            3
    8016            3
    8017            4
    8018            2
    8019            4
    8020            3
    8021            4
    8022            2
    8023            2
    8024            2
    8025            3
    8026            4
    8027            3
    8028            4
    8029            2
    8030            3
    8031            3
    8032            2
    8033            2
    8034            3
    8035            2
    8036            3
    8037            3
    8038            2
    8039            3
    8040            3
    8041            2
    8042            2
    8043            4
    8044            3
    8045            3
    8046            3
    8047            3
    8048            5
    8049            2
    8050            3
    8051            2
    8052            2
    8053            3
    8054            2
    8055            3
    8056            3
    8057            3
    8058            3
    8059            2
    8060            1
    8061            3
    8062            4
    8063            4
    8064            2
    8065            3
    8066            3
    8067            3
    8068            3
    8069            3
    8070            4
    8071            3
    8072            2
    8073            4
    8074            1
    8075            3
    8076            4
    8077            4
    8078            2
    8079            3
    8080            3
    8081            3
    8082            2
    8083            3
    8084            2
    8085            3
    8086            4
    8087            4
    8088            3
    8089            3
    8090            3
    8091            4
    8092            2
    8093            2
    8094            2
    8095            2
    8096            4
    8097            3
    8098            3
    8099            3
    8100            2
    8101            4
    8102            3
    8103            2
    8104            3
    8105            3
    8106            4
    8107            4
    8108            1
    8109            3
    8110            2
    8111            3
    8112            2
    8113            2
    8114            2
    8115            1
    8116            2
    8117            3
    8118            3
    8119            3
    8120            2
    8121            3
    8122            3
    8123            2
    8124            2
    8125            3
    8126            2
    8127            3
    8128            3
    8129            3
    8130            3
    8131            3
    8132            3
    8133            2
    8134            3
    8135            3
    8136            4
    8137            4
    8138            3
    8139            3
    8140            2
    8141            2
    8142            3
    8143            4
    8144            3
    8145            3
    8146            3
    8147            2
    8148            2
    8149            3
    8150            3
    8151            2
    8152            1
    8153            3
    8154            3
    8155            3
    8156            2
    8157            2
    8158            2
    8159            3
    8160            3
    8161            4
    8162            3
    8163            3
    8164            2
    8165            4
    8166            3
    8167            3
    8168            4
    8169            4
    8170            3
    8171            2
    8172            3
    8173            4
    8174            3
    8175            3
    8176            3
    8177            3
    8178            4
    8179            3
    8180            3
    8181            4
    8182            1
    8183            2
    8184            3
    8185            3
    8186            3
    8187            4
    8188            3
    8189            1
    8190            2
    8191            3
    8192            3
    8193            3
    8194            3
    8195            2
    8196            3
    8197            2
    8198            2
    8199            3
    8200            4
    8201            3
    8202            3
    8203            2
    8204            2
    8205            1
    8206            1
    8207            3
    8208            2
    8209            2
    8210            3
    8211            3
    8212            2
    8213            3
    8214            3
    8215            2
    8216            3
    8217            4
    8218            4
    8219            3
    8220            1
    8221            1
    8222            4
    8223            3
    8224            2
    8225            3
    8226            3
    8227            4
    8228            3
    8229            4
    8230            2
    8231            2
    8232            3
    8233            3
    8234            1
    8235            2
    8236            4
    8237            4
    8238            3
    8239            3
    8240            2
    8241            3
    8242            1
    8243            3
    8244            2
    8245            2
    8246            4
    8247            3
    8248            4
    8249            2
    8250            4
    8251            3
    8252            3
    8253            3
    8254            2
    8255            3
    8256            3
    8257            3
    8258            2
    8259            3
    8260            4
    8261            1
    8262            1
    8263            4
    8264            3
    8265            4
    8266            3
    8267            1
    8268            2
    8269            4
    8270            2
    8271            2
    8272            3
    8273            2
    8274            1
    8275            2
    8276            2
    8277            2
    8278            1
    8279            4
    8280            2
    8281            4
    8282            1
    8283            1
    8284            3
    8285            1
    8286            3
    8287            3
    8288            2
    8289            2
    8290            4
    8291            1
    8292            2
    8293            2
    8294            3
    8295            2
    8296            3
    8297            3
    8298            2
    8299            1
    8300            3
    8301            3
    8302            3
    8303            3
    8304            3
    8305            3
    8306            3
    8307            4
    8308            3
    8309            3
    8310            3
    8311            3
    8312            3
    8313            3
    8314            2
    8315            3
    8316            3
    8317            4
    8318            2
    8319            3
    8320            3
    8321            3
    8322            3
    8323            3
    8324            3
    8325            5
    8326            3
    8327            3
    8328            1
    8329            2
    8330            3
    8331            2
    8332            4
    8333            3
    8334            4
    8335            2
    8336            4
    8337            1
    8338            3
    8339            3
    8340            2
    8341            2
    8342            3
    8343            3
    8344            4
    8345            3
    8346            2
    8347            3
    8348            3
    8349            2
    8350            3
    8351            3
    8352            5
    8353            2
    8354            2
    8355            2
    8356            4
    8357            3
    8358            2
    8359            3
    8360            3
    8361            3
    8362            3
    8363            2
    8364            2
    8365            2
    8366            1
    8367            3
    8368            2
    8369            3
    8370            3
    8371            2
    8372            3
    8373            3
    8374            2
    8375            3
    8376            4
    8377            2
    8378            3
    8379            4
    8380            3
    8381            3
    8382            4
    8383            3
    8384            4
    8385            3
    8386            2
    8387            1
    8388            3
    8389            2
    8390            4
    8391            3
    8392            2
    8393            2
    8394            3
    8395            4
    8396            3
    8397            0
    8398            3
    8399            3
    8400            4
    8401            4
    8402            3
    8403            3
    8404            3
    8405            3
    8406            1
    8407            3
    8408            4
    8409            5
    8410            1
    8411            4
    8412            3
    8413            3
    8414            2
    8415            2
    8416            3
    8417            3
    8418            4
    8419            2
    8420            2
    8421            4
    8422            2
    8423            2
    8424            3
    8425            2
    8426            4
    8427            3
    8428            4
    8429            3
    8430            1
    8431            4
    8432            3
    8433            4
    8434            2
    8435            3
    8436            2
    8437            1
    8438            3
    8439            2
    8440            2
    8441            2
    8442            2
    8443            3
    8444            2
    8445            2
    8446            3
    8447            4
    8448            3
    8449            2
    8450            3
    8451            2
    8452            2
    8453            3
    8454            3
    8455            2
    8456            1
    8457            3
    8458            2
    8459            2
    8460            4
    8461            4
    8462            1
    8463            4
    8464            3
    8465            3
    8466            2
    8467            3
    8468            5
    8469            3
    8470            3
    8471            2
    8472            3
    8473            4
    8474            3
    8475            3
    8476            3
    8477            2
    8478            4
    8479            1
    8480            4
    8481            3
    8482            2
    8483            2
    8484            2
    8485            3
    8486            4
    8487            4
    8488            2
    8489            2
    8490            3
    8491            3
    8492            3
    8493            3
    8494            3
    8495            2
    8496            3
    8497            3
    8498            2
    8499            1
    8500            2
    8501            5
    8502            3
    8503            3
    8504            2
    8505            3
    8506            3
    8507            2
    8508            2
    8509            2
    8510            2
    8511            3
    8512            2
    8513            3
    8514            3
    8515            4
    8516            2
    8517            2
    8518            3
    8519            3
    8520            3
    8521            2
    8522            3
    8523            4
    8524            3
    8525            3
    8526            2
    8527            2
    8528            3
    8529            3
    8530            3
    8531            3
    8532            3
    8533            3
    8534            3
    8535            1
    8536            4
    8537            3
    8538            3
    8539            2
    8540            4
    8541            4
    8542            3
    8543            3
    8544            2
    8545            3
    8546            3
    8547            3
    8548            2
    8549            2
    8550            2
    8551            1
    8552            3
    8553            3
    8554            4
    8555            3
    8556            3
    8557            2
    8558            3
    8559            2
    8560            4
    8561            3
    8562            3
    8563            2
    8564            2
    8565            2
    8566            3
    8567            2
    8568            2
    8569            2
    8570            2
    8571            4
    8572            2
    8573            3
    8574            1
    8575            3
    8576            4
    8577            2
    8578            4
    8579            3
    8580            2
    8581            3
    8582            3
    8583            4
    8584            3
    8585            3
    8586            3
    8587            0
    8588            0
    8589            3
    8590            2
    8591            3
    8592            1
    8593            0
    8594            3
    8595            0
    8596            1
    8597            2
    8598            3
    8599            4
    8600            3
    8601            5
    8602            4
    8603            2
    8604            4
    8605            3
    8606            3
    8607            1
    8608            2
    8609            3
    8610            3
    8611            2
    8612            2
    8613            3
    8614            4
    8615            3
    8616            3
    8617            4
    8618            3
    8619            2
    8620            2
    8621            2
    8622            3
    8623            1
    8624            2
    8625            3
    8626            3
    8627            2
    8628            2
    8629            2
    8630            3
    8631            3
    8632            3
    8633            4
    8634            3
    8635            3
    8636            2
    8637            3
    8638            2
    8639            3
    8640            4
    8641            3
    8642            3
    8643            2
    8644            3
    8645            4
    8646            5
    8647            5
    8648            3
    8649            4
    8650            2
    8651            1
    8652            2
    8653            2
    8654            3
    8655            3
    8656            2
    8657            3
    8658            0
    8659            2
    8660            2
    8661            1
    8662            2
    8663            2
    8664            3
    8665            1
    8666            2
    8667            3
    8668            2
    8669            3
    8670            3
    8671            3
    8672            1
    8673            2
    8674            2
    8675            2
    8676            2
    8677            2
    8678            1
    8679            3
    8680            2
    8681            1
    8682            3
    8683            3
    8684            2
    8685            1
    8686            2
    8687            2
    8688            4
    8689            3
    8690            2
    8691            3
    8692            4
    8693            3
    8694            2
    8695            3
    8696            4
    8697            3
    8698            3
    8699            3
    8700            3
    8701            3
    8702            3
    8703            2
    8704            2
    8705            2
    8706            3
    8707            3
    8708            4
    8709            3
    8710            4
    8711            4
    8712            3
    8713            2
    8714            2
    8715            4
    8716            2
    8717            4
    8718            4
    8719            3
    8720            4
    8721            3
    8722            3
    8723            3
    8724            3
    8725            3
    8726            3
    8727            3
    8728            3
    8729            3
    8730            3
    8731            2
    8732            3
    8733            2
    8734            4
    8735            3
    8736            2
    8737            4
    8738            3
    8739            3
    8740            2
    8741            3
    8742            4
    8743            4
    8744            2
    8745            2
    8746            4
    8747            4
    8748            3
    8749            3
    8750            2
    8751            4
    8752            3
    8753            2
    8754            3
    8755            5
    8756            3
    8757            2
    8758            4
    8759            3
    8760            3
    8761            2
    8762            3
    8763            2
    8764            1
    8765            4
    8766            3
    8767            2
    8768            3
    8769            4
    8770            2
    8771            2
    8772            4
    8773            3
    8774            1
    8775            3
    8776            3
    8777            2
    8778            2
    8779            2
    8780            3
    8781            2
    8782            2
    8783            4
    8784            1
    8785            3
    8786            2
    8787            4
    8788            3
    8789            2
    8790            3
    8791            1
    8792            2
    8793            0
    8794            2
    8795            3
    8796            3
    8797            3
    8798            4
    8799            3
    8800            4
    8801            1
    8802            1
    8803            1
    8804            2
    8805            3
    8806            2
    8807            2
    8808            2
    8809            4
    8810            3
    8811            3
    8812            3
    8813            3
    8814            3
    8815            1
    8816            3
    8817            3
    8818            3
    8819            3
    8820            3
    8821            1
    8822            3
    8823            3
    8824            4
    8825            2
    8826            2
    8827            3
    8828            3
    8829            2
    8830            4
    8831            4
    8832            3
    8833            2
    8834            2
    8835            1
    8836            1
    8837            2
    8838            2
    8839            3
    8840            2
    8841            2
    8842            2
    8843            2
    8844            2
    8845            2
    8846            1
    8847            4
    8848            4
    8849            3
    8850            5
    8851            4
    8852            2
    8853            3
    8854            3
    8855            3
    8856            3
    8857            3
    8858            3
    8859            3
    8860            3
    8861            3
    8862            3
    8863            4
    8864            3
    8865            3
    8866            2
    8867            3
    8868            3
    8869            4
    8870            2
    8871            4
    8872            2
    8873            3
    8874            1
    8875            1
    8876            3
    8877            3
    8878            2
    8879            2
    8880            5
    8881            4
    8882            2
    8883            2
    8884            3
    8885            3
    8886            2
    8887            3
    8888            4
    8889            2
    8890            3
    8891            3
    8892            4
    8893            2
    8894            3
    8895            2
    8896            3
    8897            3
    8898            2
    8899            5
    8900            4
    8901            3
    8902            3
    8903            2
    8904            3
    8905            3
    8906            4
    8907            4
    8908            3
    8909            4
    8910            3
    8911            3
    8912            2
    8913            2
    8914            4
    8915            3
    8916            3
    8917            2
    8918            3
    8919            3
    8920            4
    8921            3
    8922            2
    8923            2
    8924            3
    8925            2
    8926            2
    8927            3
    8928            3
    8929            1
    8930            2
    8931            3
    8932            3
    8933            3
    8934            3
    8935            3
    8936            2
    8937            3
    8938            4
    8939            2
    8940            2
    8941            2
    8942            3
    8943            3
    8944            3
    8945            3
    8946            3
    8947            2
    8948            2
    8949            1
    8950            3
    8951            4
    8952            1
    8953            3
    8954            2
    8955            3
    8956            2
    8957            1
    8958            3
    8959            4
    8960            3
    8961            3
    8962            2
    8963            2
    8964            3
    8965            3
    8966            3
    8967            4
    8968            3
    8969            3
    8970            3
    8971            2
    8972            3
    8973            1
    8974            3
    8975            2
    8976            3
    8977            2
    8978            1
    8979            2
    8980            2
    8981            2
    8982            3
    8983            4
    8984            3
    8985            3
    8986            2
    8987            3
    8988            2
    8989            2
    8990            3
    8991            2
    8992            3
    8993            2
    8994            3
    8995            3
    8996            2
    8997            2
    8998            3
    8999            3
    9000            3
    9001            3
    9002            1
    9003            1
    9004            3
    9005            3
    9006            2
    9007            4
    9008            2
    9009            2
    9010            4
    9011            4
    9012            2
    9013            3
    9014            2
    9015            1
    9016            3
    9017            2
    9018            3
    9019            3
    9020            3
    9021            3
    9022            3
    9023            3
    9024            4
    9025            2
    9026            4
    9027            2
    9028            3
    9029            3
    9030            3
    9031            2
    9032            3
    9033            3
    9034            3
    9035            4
    9036            2
    9037            3
    9038            3
    9039            2
    9040            2
    9041            3
    9042            3
    9043            2
    9044            4
    9045            2
    9046            3
    9047            3
    9048            3
    9049            2
    9050            4
    9051            1
    9052            3
    9053            2
    9054            3
    9055            3
    9056            2
    9057            3
    9058            2
    9059            4
    9060            4
    9061            3
    9062            3
    9063            3
    9064            2
    9065            1
    9066            3
    9067            3
    9068            4
    9069            3
    9070            4
    9071            3
    9072            2
    9073            3
    9074            4
    9075            4
    9076            4
    9077            3
    9078            2
    9079            1
    9080            2
    9081            4
    9082            3
    9083            2
    9084            3
    9085            3
    9086            2
    9087            4
    9088            1
    9089            1
    9090            3
    9091            2
    9092            3
    9093            2
    9094            3
    9095            3
    9096            1
    9097            4
    9098            3
    9099            3
    9100            4
    9101            3
    9102            3
    9103            3
    9104            3
    9105            3
    9106            2
    9107            3
    9108            2
    9109            1
    9110            3
    9111            2
    9112            2
    9113            2
    9114            3
    9115            3
    9116            1
    9117            2
    9118            3
    9119            2
    9120            2
    9121            3
    9122            3
    9123            1
    9124            3
    9125            2
    9126            4
    9127            1
    9128            2
    9129            2
    9130            3
    9131            3
    9132            1
    9133            3
    9134            3
    9135            3
    9136            3
    9137            3
    9138            3
    9139            4
    9140            3
    9141            0
    9142            3
    9143            2
    9144            0
    9145            5
    9146            3
    9147            2
    9148            4
    9149            3
    9150            4
    9151            3
    9152            3
    9153            0
    9154            2
    9155            3
    9156            4
    9157            2
    9158            4
    9159            3
    9160            3
    9161            3
    9162            2
    9163            2
    9164            2
    9165            3
    9166            3
    9167            3
    9168            2
    9169            1
    9170            0
    9171            2
    9172            3
    9173            2
    9174            3
    9175            3
    9176            3
    9177            4
    9178            2
    9179            2
    9180            3
    9181            3
    9182            3
    9183            2
    9184            2
    9185            2
    9186            2
    9187            6
    9188            3
    9189            3
    9190            4
    9191            4
    9192            3
    9193            3
    9194            4
    9195            3
    9196            3
    9197            4
    9198            4
    9199            3
    9200            2
    9201            4
    9202            3
    9203            3
    9204            3
    9205            3
    9206            2
    9207            2
    9208            3
    9209            2
    9210            3
    9211            4
    9212            3
    9213            4
    9214            1
    9215            2
    9216            4
    9217            3
    9218            2
    9219            2
    9220            2
    9221            3
    9222            3
    9223            3
    9224            3
    9225            3
    9226            3
    9227            2
    9228            2
    9229            3
    9230            2
    9231            4
    9232            3
    9233            3
    9234            2
    9235            1
    9236            3
    9237            2
    9238            2
    9239            3
    9240            2
    9241            3
    9242            3
    9243            3
    9244            2
    9245            2
    9246            1
    9247            4
    9248            2
    9249            2
    9250            2
    9251            3
    9252            3
    9253            3
    9254            3
    9255            3
    9256            3
    9257            3
    9258            0
    9259            2
    9260            4
    9261            3
    9262            1
    9263            2
    9264            3
    9265            5
    9266            3
    9267            3
    9268            3
    9269            3
    9270            3
    9271            2
    9272            3
    9273            3
    9274            4
    9275            3
    9276            3
    9277            3
    9278            3
    9279            2
    9280            2
    9281            2
    9282            2
    9283            2
    9284            3
    9285            3
    9286            3
    9287            2
    9288            4
    9289            4
    9290            4
    9291            3
    9292            3
    9293            2
    9294            3
    9295            2
    9296            3
    9297            3
    9298            3
    9299            2
    9300            3
    9301            4
    9302            3
    9303            2
    9304            3
    9305            4
    9306            4
    9307            3
    9308            4
    9309            3
    9310            3
    9311            3
    9312            4
    9313            3
    9314            2
    9315            1
    9316            3
    9317            4
    9318            4
    9319            3
    9320            4
    9321            3
    9322            4
    9323            2
    9324            3
    9325            2
    9326            3
    9327            5
    9328            4
    9329            2
    9330            3
    9331            4
    9332            3
    9333            3
    9334            3
    9335            4
    9336            3
    9337            3
    9338            3
    9339            4
    9340            3
    9341            3
    9342            2
    9343            4
    9344            3
    9345            2
    9346            3
    9347            2
    9348            2
    9349            3
    9350            4
    9351            4
    9352            3
    9353            4
    9354            3
    9355            3
    9356            3
    9357            1
    9358            3
    9359            4
    9360            3
    9361            3
    9362            3
    9363            3
    9364            4
    9365            3
    9366            4
    9367            3
    9368            3
    9369            3
    9370            3
    9371            3
    9372            3
    9373            4
    9374            2
    9375            3
    9376            3
    9377            3
    9378            3
    9379            2
    9380            1
    9381            3
    9382            4
    9383            5
    9384            2
    9385            4
    9386            3
    9387            3
    9388            1
    9389            3
    9390            2
    9391            3
    9392            4
    9393            2
    9394            4
    9395            3
    9396            3
    9397            3
    9398            2
    9399            2
    9400            2
    9401            2
    9402            3
    9403            3
    9404            3
    9405            3
    9406            3
    9407            3
    9408            2
    9409            4
    9410            2
    9411            3
    9412            2
    9413            4
    9414            4
    9415            2
    9416            4
    9417            3
    9418            3
    9419            3
    9420            3
    9421            3
    9422            4
    9423            3
    9424            3
    9425            2
    9426            1
    9427            3
    9428            2
    9429            4
    9430            2
    9431            3
    9432            4
    9433            3
    9434            3
    9435            3
    9436            2
    9437            3
    9438            3
    9439            3
    9440            3
    9441            2
    9442            3
    9443            3
    9444            4
    9445            2
    9446            3
    9447            3
    9448            2
    9449            3
    9450            3
    9451            2
    9452            2
    9453            4
    9454            3
    9455            4
    9456            3
    9457            1
    9458            2
    9459            3
    9460            3
    9461            2
    9462            2
    9463            2
    9464            3
    9465            2
    9466            4
    9467            4
    9468            2
    9469            2
    9470            3
    9471            3
    9472            3
    9473            2
    9474            3
    9475            4
    9476            4
    9477            3
    9478            2
    9479            3
    9480            2
    9481            4
    9482            3
    9483            3
    9484            4
    9485            3
    9486            2
    9487            3
    9488            2
    9489            1
    9490            2
    9491            2
    9492            3
    9493            3
    9494            4
    9495            2
    9496            3
    9497            2
    9498            3
    9499            2
    9500            3
    9501            3
    9502            3
    9503            2
    9504            3
    9505            3
    9506            4
    9507            2
    9508            3
    9509            3
    9510            3
    9511            3
    9512            2
    9513            3
    9514            3
    9515            2
    9516            2
    9517            3
    9518            3
    9519            4
    9520            1
    9521            3
    9522            4
    9523            2
    9524            3
    9525            4
    9526            3
    9527            3
    9528            2
    9529            2
    9530            2
    9531            3
    9532            2
    9533            5
    9534            3
    9535            3
    9536            3
    9537            4
    9538            3
    9539            4
    9540            3
    9541            2
    9542            3
    9543            2
    9544            2
    9545            1
    9546            2
    9547            2
    9548            2
    9549            5
    9550            3
    9551            3
    9552            3
    9553            3
    9554            3
    9555            4
    9556            3
    9557            3
    9558            3
    9559            3
    9560            1
    9561            4
    9562            4
    9563            2
    9564            5
    9565            3
    9566            5
    9567            3
    9568            4
    9569            3
    9570            2
    9571            3
    9572            4
    9573            3
    9574            4
    9575            2
    9576            2
    9577            2
    9578            3
    9579            2
    9580            3
    9581            2
    9582            3
    9583            4
    9584            3
    9585            3
    9586            3
    9587            4
    9588            4
    9589            3
    9590            3
    9591            3
    9592            3
    9593            3
    9594            3
    9595            3
    9596            3
    9597            3
    9598            5
    9599            2
    9600            3
    9601            3
    9602            3
    9603            3
    9604            3
    9605            3
    9606            3
    9607            3
    9608            1
    9609            4
    9610            2
    9611            3
    9612            3
    9613            4
    9614            2
    9615            4
    9616            3
    9617            3
    9618            3
    9619            1
    9620            3
    9621            4
    9622            4
    9623            1
    9624            1
    9625            3
    9626            3
    9627            3
    9628            1
    9629            3
    9630            1
    9631            3
    9632            2
    9633            3
    9634            4
    9635            2
    9636            2
    9637            3
    9638            3
    9639            3
    9640            3
    9641            3
    9642            2
    9643            3
    9644            2
    9645            2
    9646            2
    9647            2
    9648            2
    9649            4
    9650            2
    9651            3
    9652            4
    9653            3
    9654            4
    9655            4
    9656            3
    9657            2
    9658            3
    9659            3
    9660            3
    9661            3
    9662            3
    9663            3
    9664            2
    9665            3
    9666            4
    9667            3
    9668            3
    9669            3
    9670            2
    9671            3
    9672            2
    9673            2
    9674            3
    9675            3
    9676            2
    9677            4
    9678            2
    9679            3
    9680            4
    9681            2
    9682            3
    9683            4
    9684            3
    9685            2
    9686            2
    9687            2
    9688            3
    9689            3
    9690            1
    9691            2
    9692            3
    9693            2
    9694            3
    9695            2
    9696            3
    9697            3
    9698            3
    9699            1
    9700            4
    9701            3
    9702            5
    9703            2
    9704            3
    9705            2
    9706            2
    9707            3
    9708            1
    9709            4
    9710            4
    9711            4
    9712            4
    9713            3
    9714            4
    9715            3
    9716            3
    9717            3
    9718            3
    9719            3
    9720            3
    9721            3
    9722            3
    9723            3
    9724            2
    9725            4
    9726            3
    9727            3
    9728            3
    9729            2
    9730            2
    9731            3
    9732            2
    9733            3
    9734            2
    9735            4
    9736            3
    9737            3
    9738            3
    9739            2
    9740            3
    9741            2
    9742            3
    9743            3
    9744            5
    9745            3
    9746            3
    9747            2
    9748            2
    9749            2
    9750            2
    9751            3
    9752            2
    9753            3
    9754            3
    9755            3
    9756            3
    9757            3
    9758            4
    9759            4
    9760            2
    9761            3
    9762            3
    9763            2
    9764            2
    9765            2
    9766            3
    9767            3
    9768            2
    9769            3
    9770            3
    9771            2
    9772            2
    9773            4
    9774            2
    9775            3
    9776            3
    9777            4
    9778            2
    9779            3
    9780            3
    9781            3
    9782            4
    9783            3
    9784            2
    9785            2
    9786            2
    9787            3
    9788            2
    9789            3
    9790            2
    9791            1
    9792            2
    9793            3
    9794            2
    9795            3
    9796            3
    9797            2
    9798            4
    9799            2
    9800            3
    9801            3
    9802            3
    9803            2
    9804            3
    9805            4
    9806            4
    9807            4
    9808            3
    9809            2
    9810            4
    9811            3
    9812            2
    9813            4
    9814            3
    9815            3
    9816            2
    9817            3
    9818            3
    9819            4
    9820            2
    9821            3
    9822            4
    9823            4
    9824            3
    9825            3
    9826            3
    9827            1
    9828            1
    9829            3
    9830            2
    9831            1
    9832            1
    9833            2
    9834            3
    9835            2
    9836            3
    9837            3
    9838            2
    9839            1
    9840            2
    9841            3
    9842            3
    9843            2
    9844            2
    9845            2
    9846            3
    9847            3
    9848            2
    9849            2
    9850            2
    9851            3
    9852            2
    9853            3
    9854            3
    9855            2
    9856            2
    9857            2
    9858            5
    9859            4
    9860            2
    9861            2
    9862            3
    9863            1
    9864            1
    9865            3
    9866            3
    9867            2
    9868            3
    9869            4
    9870            2
    9871            0
    9872            2
    9873            3
    9874            3
    9875            3
    9876            4
    9877            2
    9878            3
    9879            3
    9880            2
    9881            2
    9882            4
    9883            4
    9884            2
    9885            2
    9886            4
    9887            3
    9888            3
    9889            3
    9890            2
    9891            3
    9892            2
    9893            3
    9894            1
    9895            2
    9896            3
    9897            2
    9898            2
    9899            1
    9900            4
    9901            4
    9902            2
    9903            4
    9904            3
    9905            2
    9906            3
    9907            3
    9908            3
    9909            4
    9910            2
    9911            3
    9912            3
    9913            3
    9914            2
    9915            3
    9916            3
    9917            2
    9918            2
    9919            3
    9920            3
    9921            3
    9922            3
    9923            1
    9924            2
    9925            4
    9926            3
    9927            4
    9928            1
    9929            3
    9930            2
    9931            4
    9932            3
    9933            2
    9934            3
    9935            2
    9936            3
    9937            4
    9938            4
    9939            3
    9940            4
    9941            4
    9942            3
    9943            1
    9944            3
    9945            3
    9946            3
    9947            3
    9948            2
    9949            2
    9950            3
    9951            4
    9952            3
    9953            3
    9954            3
    9955            4
    9956            4
    9957            2
    9958            4
    9959            4
    9960            3
    9961            4
    9962            2
    9963            2
    9964            3
    9965            2
    9966            4
    9967            2
    9968            2
    9969            3
    9970            1
    9971            2
    9972            2
    9973            3
    9974            2
    9975            5
    9976            2
    9977            2
    9978            3
    9979            3
    9980            3
    9981            4
    9982            3
    9983            3
    9984            4
    9985            2
    9986            4
    9987            1
    9988            2
    9989            3
    9990            0
    9991            2
    9992            3
    9993            2
    9994            3
    9995            2
    9996            3
    9997            2
    9998            2
    9999            2
   10000            4
