# Supplementary material for: Discovery of novel RARα agonists using pharmacophore-based virtual screening, molecular docking, and molecular dynamics simulation studies
Source: PLoS One. 2023 Aug 24;18(8):e0289046. doi: 10.1371/journal.pone.0289046 (PMC10449137; doi:10.1371/journal.pone.0289046)
Supplement: S1 File — (ZIP) [file pone.0289046.s003.zip › Supplementary/Compound 11/MD/Hbond/nhb1.dat]

#Frame   HB_00002[UU]
       1            0
       2            1
       3            2
       4            0
       5            0
       6            0
       7            0
       8            0
       9            0
      10            0
      11            0
      12            0
      13            0
      14            0
      15            0
      16            1
      17            0
      18            0
      19            0
      20            0
      21            0
      22            0
      23            0
      24            0
      25            0
      26            0
      27            0
      28            0
      29            0
      30            1
      31            0
      32            0
      33            0
      34            1
      35            0
      36            0
      37            0
      38            0
      39            0
      40            0
      41            0
      42            0
      43            0
      44            0
      45            0
      46            0
      47            0
      48            0
      49            0
      50            0
      51            1
      52            0
      53            1
      54            1
      55            0
      56            0
      57            0
      58            0
      59            0
      60            0
      61            0
      62            0
      63            0
      64            0
      65            0
      66            0
      67            0
      68            0
      69            0
      70            0
      71            0
      72            0
      73            0
      74            1
      75            0
      76            0
      77            0
      78            0
      79            0
      80            0
      81            0
      82            0
      83            0
      84            0
      85            0
      86            0
      87            0
      88            0
      89            0
      90            0
      91            0
      92            0
      93            0
      94            0
      95            0
      96            1
      97            0
      98            0
      99            0
     100            0
     101            0
     102            1
     103            1
     104            0
     105            0
     106            1
     107            1
     108            0
     109            0
     110            0
     111            0
     112            0
     113            0
     114            0
     115            0
     116            1
     117            0
     118            0
     119            0
     120            0
     121            0
     122            0
     123            0
     124            0
     125            0
     126            0
     127            0
     128            0
     129            0
     130            0
     131            0
     132            1
     133            0
     134            0
     135            0
     136            0
     137            0
     138            0
     139            0
     140            0
     141            0
     142            0
     143            0
     144            0
     145            0
     146            0
     147            1
     148            0
     149            0
     150            0
     151            1
     152            2
     153            0
     154            0
     155            0
     156            0
     157            0
     158            0
     159            0
     160            0
     161            0
     162            0
     163            0
     164            0
     165            0
     166            0
     167            0
     168            0
     169            0
     170            0
     171            1
     172            0
     173            0
     174            1
     175            0
     176            0
     177            0
     178            0
     179            0
     180            0
     181            0
     182            0
     183            0
     184            1
     185            1
     186            0
     187            0
     188            1
     189            0
     190            0
     191            0
     192            0
     193            1
     194            0
     195            0
     196            0
     197            0
     198            0
     199            1
     200            0
     201            0
     202            1
     203            0
     204            0
     205            0
     206            0
     207            0
     208            1
     209            0
     210            0
     211            0
     212            1
     213            1
     214            0
     215            0
     216            0
     217            0
     218            0
     219            0
     220            0
     221            0
     222            0
     223            1
     224            0
     225            0
     226            0
     227            0
     228            0
     229            1
     230            0
     231            0
     232            0
     233            0
     234            0
     235            0
     236            0
     237            0
     238            0
     239            0
     240            0
     241            0
     242            1
     243            0
     244            0
     245            0
     246            0
     247            0
     248            0
     249            1
     250            0
     251            1
     252            0
     253            0
     254            0
     255            0
     256            1
     257            0
     258            0
     259            0
     260            0
     261            0
     262            0
     263            1
     264            0
     265            1
     266            0
     267            1
     268            0
     269            1
     270            0
     271            0
     272            0
     273            0
     274            0
     275            1
     276            0
     277            0
     278            2
     279            1
     280            0
     281            1
     282            0
     283            0
     284            0
     285            0
     286            0
     287            0
     288            0
     289            0
     290            1
     291            1
     292            0
     293            0
     294            0
     295            0
     296            1
     297            0
     298            0
     299            0
     300            1
     301            0
     302            0
     303            0
     304            0
     305            0
     306            0
     307            0
     308            0
     309            0
     310            0
     311            1
     312            0
     313            0
     314            0
     315            0
     316            0
     317            0
     318            0
     319            0
     320            1
     321            0
     322            0
     323            0
     324            2
     325            0
     326            0
     327            0
     328            0
     329            0
     330            0
     331            0
     332            0
     333            0
     334            0
     335            0
     336            0
     337            0
     338            0
     339            0
     340            0
     341            0
     342            1
     343            0
     344            0
     345            0
     346            0
     347            0
     348            0
     349            0
     350            0
     351            0
     352            0
     353            0
     354            1
     355            0
     356            0
     357            0
     358            1
     359            0
     360            0
     361            0
     362            0
     363            0
     364            0
     365            1
     366            0
     367            0
     368            0
     369            0
     370            1
     371            0
     372            0
     373            0
     374            0
     375            0
     376            0
     377            0
     378            0
     379            0
     380            0
     381            0
     382            0
     383            0
     384            0
     385            0
     386            0
     387            0
     388            0
     389            1
     390            0
     391            0
     392            0
     393            0
     394            0
     395            0
     396            0
     397            0
     398            2
     399            0
     400            0
     401            0
     402            0
     403            0
     404            0
     405            0
     406            0
     407            0
     408            0
     409            0
     410            0
     411            0
     412            1
     413            1
     414            0
     415            0
     416            0
     417            0
     418            0
     419            0
     420            1
     421            0
     422            0
     423            0
     424            0
     425            1
     426            1
     427            0
     428            0
     429            0
     430            2
     431            0
     432            1
     433            0
     434            0
     435            0
     436            0
     437            0
     438            0
     439            0
     440            0
     441            0
     442            0
     443            1
     444            0
     445            0
     446            0
     447            0
     448            0
     449            0
     450            0
     451            0
     452            0
     453            1
     454            0
     455            0
     456            0
     457            0
     458            0
     459            0
     460            0
     461            0
     462            0
     463            0
     464            0
     465            1
     466            0
     467            1
     468            0
     469            0
     470            0
     471            0
     472            0
     473            0
     474            0
     475            0
     476            0
     477            1
     478            0
     479            0
     480            0
     481            0
     482            0
     483            1
     484            0
     485            0
     486            0
     487            1
     488            0
     489            0
     490            0
     491            0
     492            0
     493            0
     494            0
     495            1
     496            0
     497            0
     498            0
     499            0
     500            0
     501            0
     502            0
     503            0
     504            1
     505            1
     506            0
     507            0
     508            0
     509            0
     510            0
     511            0
     512            0
     513            0
     514            0
     515            0
     516            0
     517            0
     518            0
     519            0
     520            0
     521            1
     522            0
     523            0
     524            1
     525            0
     526            0
     527            0
     528            1
     529            0
     530            0
     531            0
     532            0
     533            0
     534            1
     535            0
     536            0
     537            0
     538            0
     539            0
     540            0
     541            0
     542            0
     543            0
     544            0
     545            0
     546            0
     547            2
     548            0
     549            1
     550            0
     551            0
     552            0
     553            0
     554            0
     555            0
     556            0
     557            0
     558            0
     559            0
     560            1
     561            0
     562            0
     563            0
     564            0
     565            0
     566            0
     567            0
     568            0
     569            0
     570            0
     571            0
     572            0
     573            0
     574            0
     575            0
     576            0
     577            0
     578            0
     579            0
     580            0
     581            0
     582            0
     583            0
     584            0
     585            0
     586            0
     587            0
     588            0
     589            0
     590            0
     591            0
     592            0
     593            0
     594            0
     595            0
     596            0
     597            0
     598            1
     599            0
     600            0
     601            0
     602            0
     603            0
     604            0
     605            0
     606            0
     607            0
     608            0
     609            0
     610            1
     611            0
     612            0
     613            0
     614            0
     615            0
     616            0
     617            0
     618            0
     619            0
     620            0
     621            0
     622            0
     623            0
     624            0
     625            0
     626            0
     627            0
     628            0
     629            0
     630            1
     631            0
     632            0
     633            0
     634            0
     635            0
     636            0
     637            1
     638            1
     639            0
     640            0
     641            0
     642            0
     643            1
     644            0
     645            1
     646            0
     647            0
     648            1
     649            0
     650            0
     651            0
     652            0
     653            1
     654            0
     655            0
     656            0
     657            0
     658            0
     659            0
     660            0
     661            0
     662            0
     663            0
     664            1
     665            2
     666            1
     667            0
     668            0
     669            0
     670            0
     671            0
     672            0
     673            0
     674            0
     675            0
     676            0
     677            0
     678            0
     679            0
     680            0
     681            0
     682            0
     683            0
     684            0
     685            0
     686            0
     687            1
     688            0
     689            0
     690            0
     691            0
     692            0
     693            0
     694            1
     695            0
     696            0
     697            0
     698            0
     699            0
     700            0
     701            0
     702            0
     703            0
     704            0
     705            0
     706            0
     707            0
     708            0
     709            1
     710            0
     711            0
     712            1
     713            0
     714            0
     715            0
     716            0
     717            0
     718            0
     719            0
     720            1
     721            0
     722            0
     723            0
     724            0
     725            0
     726            0
     727            0
     728            0
     729            0
     730            0
     731            0
     732            0
     733            0
     734            0
     735            0
     736            0
     737            1
     738            0
     739            0
     740            0
     741            2
     742            0
     743            1
     744            0
     745            0
     746            0
     747            0
     748            0
     749            1
     750            0
     751            1
     752            0
     753            0
     754            0
     755            0
     756            0
     757            1
     758            0
     759            1
     760            0
     761            0
     762            0
     763            0
     764            0
     765            1
     766            2
     767            0
     768            0
     769            0
     770            0
     771            0
     772            0
     773            0
     774            0
     775            0
     776            0
     777            1
     778            1
     779            0
     780            0
     781            0
     782            0
     783            0
     784            0
     785            0
     786            0
     787            0
     788            0
     789            0
     790            0
     791            0
     792            1
     793            0
     794            0
     795            0
     796            0
     797            1
     798            1
     799            1
     800            0
     801            0
     802            0
     803            0
     804            0
     805            0
     806            0
     807            0
     808            0
     809            0
     810            0
     811            1
     812            0
     813            0
     814            0
     815            0
     816            0
     817            0
     818            0
     819            0
     820            0
     821            1
     822            0
     823            0
     824            0
     825            0
     826            0
     827            0
     828            0
     829            1
     830            0
     831            0
     832            0
     833            0
     834            1
     835            0
     836            0
     837            1
     838            0
     839            0
     840            0
     841            0
     842            0
     843            0
     844            0
     845            0
     846            0
     847            0
     848            0
     849            0
     850            0
     851            0
     852            0
     853            0
     854            0
     855            0
     856            0
     857            0
     858            0
     859            0
     860            0
     861            0
     862            0
     863            0
     864            0
     865            0
     866            0
     867            0
     868            0
     869            0
     870            0
     871            1
     872            0
     873            0
     874            1
     875            0
     876            0
     877            0
     878            0
     879            0
     880            0
     881            1
     882            0
     883            0
     884            1
     885            0
     886            2
     887            1
     888            0
     889            0
     890            0
     891            1
     892            1
     893            0
     894            0
     895            1
     896            0
     897            0
     898            0
     899            0
     900            0
     901            0
     902            0
     903            0
     904            1
     905            0
     906            0
     907            0
     908            0
     909            0
     910            0
     911            0
     912            0
     913            0
     914            0
     915            0
     916            0
     917            0
     918            1
     919            1
     920            1
     921            0
     922            0
     923            0
     924            0
     925            0
     926            0
     927            0
     928            0
     929            0
     930            0
     931            0
     932            1
     933            0
     934            0
     935            0
     936            0
     937            1
     938            0
     939            0
     940            1
     941            0
     942            0
     943            0
     944            0
     945            0
     946            0
     947            0
     948            0
     949            0
     950            0
     951            0
     952            0
     953            0
     954            0
     955            1
     956            0
     957            0
     958            0
     959            0
     960            0
     961            1
     962            0
     963            1
     964            0
     965            0
     966            0
     967            1
     968            0
     969            0
     970            0
     971            0
     972            1
     973            0
     974            0
     975            0
     976            0
     977            1
     978            0
     979            0
     980            0
     981            0
     982            0
     983            0
     984            0
     985            0
     986            0
     987            0
     988            0
     989            0
     990            0
     991            0
     992            1
     993            0
     994            0
     995            1
     996            0
     997            0
     998            1
     999            0
    1000            1
    1001            0
    1002            1
    1003            0
    1004            0
    1005            0
    1006            1
    1007            0
    1008            0
    1009            0
    1010            0
    1011            0
    1012            0
    1013            0
    1014            0
    1015            0
    1016            1
    1017            0
    1018            0
    1019            0
    1020            0
    1021            0
    1022            0
    1023            0
    1024            0
    1025            0
    1026            0
    1027            0
    1028            0
    1029            0
    1030            0
    1031            0
    1032            0
    1033            0
    1034            0
    1035            1
    1036            0
    1037            1
    1038            1
    1039            0
    1040            0
    1041            0
    1042            0
    1043            2
    1044            0
    1045            0
    1046            0
    1047            0
    1048            1
    1049            0
    1050            1
    1051            0
    1052            0
    1053            0
    1054            0
    1055            0
    1056            0
    1057            1
    1058            0
    1059            1
    1060            0
    1061            0
    1062            1
    1063            0
    1064            0
    1065            0
    1066            1
    1067            0
    1068            0
    1069            1
    1070            0
    1071            0
    1072            0
    1073            0
    1074            0
    1075            1
    1076            1
    1077            1
    1078            0
    1079            0
    1080            0
    1081            1
    1082            0
    1083            0
    1084            0
    1085            0
    1086            1
    1087            0
    1088            0
    1089            0
    1090            2
    1091            0
    1092            1
    1093            0
    1094            0
    1095            0
    1096            1
    1097            0
    1098            0
    1099            1
    1100            0
    1101            0
    1102            0
    1103            0
    1104            0
    1105            0
    1106            0
    1107            1
    1108            1
    1109            0
    1110            0
    1111            1
    1112            0
    1113            0
    1114            0
    1115            0
    1116            0
    1117            0
    1118            0
    1119            0
    1120            1
    1121            0
    1122            0
    1123            0
    1124            0
    1125            0
    1126            0
    1127            0
    1128            0
    1129            0
    1130            0
    1131            0
    1132            1
    1133            0
    1134            1
    1135            1
    1136            0
    1137            0
    1138            0
    1139            0
    1140            0
    1141            1
    1142            0
    1143            0
    1144            1
    1145            0
    1146            0
    1147            1
    1148            0
    1149            0
    1150            1
    1151            0
    1152            0
    1153            0
    1154            0
    1155            1
    1156            0
    1157            0
    1158            0
    1159            0
    1160            0
    1161            0
    1162            0
    1163            0
    1164            1
    1165            2
    1166            0
    1167            0
    1168            0
    1169            0
    1170            1
    1171            0
    1172            0
    1173            1
    1174            0
    1175            1
    1176            0
    1177            0
    1178            0
    1179            0
    1180            0
    1181            1
    1182            0
    1183            1
    1184            0
    1185            0
    1186            0
    1187            0
    1188            0
    1189            0
    1190            0
    1191            0
    1192            0
    1193            0
    1194            0
    1195            0
    1196            0
    1197            2
    1198            0
    1199            0
    1200            0
    1201            0
    1202            0
    1203            0
    1204            0
    1205            0
    1206            1
    1207            0
    1208            0
    1209            0
    1210            1
    1211            0
    1212            0
    1213            0
    1214            0
    1215            0
    1216            0
    1217            0
    1218            0
    1219            0
    1220            0
    1221            0
    1222            1
    1223            0
    1224            1
    1225            0
    1226            0
    1227            1
    1228            0
    1229            0
    1230            0
    1231            0
    1232            0
    1233            1
    1234            0
    1235            0
    1236            0
    1237            0
    1238            0
    1239            0
    1240            0
    1241            0
    1242            1
    1243            0
    1244            1
    1245            0
    1246            1
    1247            0
    1248            1
    1249            0
    1250            0
    1251            0
    1252            0
    1253            0
    1254            0
    1255            0
    1256            1
    1257            0
    1258            1
    1259            0
    1260            0
    1261            0
    1262            0
    1263            0
    1264            0
    1265            0
    1266            2
    1267            2
    1268            1
    1269            0
    1270            0
    1271            1
    1272            0
    1273            0
    1274            1
    1275            2
    1276            0
    1277            0
    1278            0
    1279            1
    1280            0
    1281            0
    1282            0
    1283            0
    1284            0
    1285            0
    1286            0
    1287            0
    1288            1
    1289            0
    1290            1
    1291            1
    1292            0
    1293            0
    1294            0
    1295            0
    1296            0
    1297            0
    1298            1
    1299            1
    1300            0
    1301            1
    1302            0
    1303            0
    1304            0
    1305            0
    1306            0
    1307            1
    1308            0
    1309            0
    1310            1
    1311            0
    1312            0
    1313            1
    1314            1
    1315            1
    1316            0
    1317            1
    1318            1
    1319            0
    1320            0
    1321            0
    1322            0
    1323            0
    1324            0
    1325            0
    1326            1
    1327            0
    1328            0
    1329            1
    1330            0
    1331            0
    1332            0
    1333            0
    1334            0
    1335            0
    1336            0
    1337            0
    1338            0
    1339            1
    1340            0
    1341            0
    1342            0
    1343            0
    1344            0
    1345            0
    1346            0
    1347            0
    1348            1
    1349            0
    1350            0
    1351            2
    1352            1
    1353            0
    1354            0
    1355            0
    1356            0
    1357            1
    1358            0
    1359            0
    1360            0
    1361            0
    1362            0
    1363            0
    1364            0
    1365            0
    1366            0
    1367            0
    1368            1
    1369            0
    1370            0
    1371            0
    1372            0
    1373            0
    1374            1
    1375            0
    1376            0
    1377            0
    1378            0
    1379            0
    1380            2
    1381            0
    1382            1
    1383            0
    1384            1
    1385            0
    1386            0
    1387            0
    1388            1
    1389            0
    1390            0
    1391            0
    1392            0
    1393            0
    1394            0
    1395            0
    1396            0
    1397            0
    1398            0
    1399            0
    1400            0
    1401            0
    1402            1
    1403            0
    1404            0
    1405            0
    1406            0
    1407            0
    1408            1
    1409            0
    1410            0
    1411            1
    1412            1
    1413            0
    1414            0
    1415            0
    1416            0
    1417            0
    1418            0
    1419            1
    1420            0
    1421            0
    1422            0
    1423            0
    1424            0
    1425            0
    1426            0
    1427            1
    1428            0
    1429            0
    1430            0
    1431            0
    1432            0
    1433            0
    1434            0
    1435            1
    1436            0
    1437            0
    1438            1
    1439            0
    1440            0
    1441            0
    1442            0
    1443            0
    1444            0
    1445            1
    1446            0
    1447            2
    1448            0
    1449            0
    1450            0
    1451            0
    1452            0
    1453            1
    1454            0
    1455            1
    1456            0
    1457            0
    1458            0
    1459            0
    1460            0
    1461            0
    1462            1
    1463            0
    1464            0
    1465            0
    1466            0
    1467            0
    1468            1
    1469            0
    1470            0
    1471            0
    1472            0
    1473            0
    1474            0
    1475            0
    1476            0
    1477            1
    1478            0
    1479            0
    1480            0
    1481            1
    1482            0
    1483            0
    1484            0
    1485            0
    1486            0
    1487            0
    1488            0
    1489            2
    1490            0
    1491            0
    1492            0
    1493            0
    1494            0
    1495            0
    1496            0
    1497            0
    1498            0
    1499            0
    1500            0
    1501            0
    1502            0
    1503            0
    1504            0
    1505            0
    1506            0
    1507            0
    1508            0
    1509            0
    1510            0
    1511            1
    1512            1
    1513            0
    1514            0
    1515            0
    1516            0
    1517            0
    1518            0
    1519            0
    1520            0
    1521            1
    1522            0
    1523            0
    1524            0
    1525            0
    1526            0
    1527            0
    1528            0
    1529            0
    1530            0
    1531            0
    1532            1
    1533            0
    1534            1
    1535            0
    1536            1
    1537            0
    1538            0
    1539            1
    1540            0
    1541            1
    1542            0
    1543            0
    1544            0
    1545            1
    1546            0
    1547            0
    1548            0
    1549            0
    1550            0
    1551            1
    1552            0
    1553            0
    1554            0
    1555            0
    1556            1
    1557            0
    1558            1
    1559            0
    1560            0
    1561            0
    1562            1
    1563            0
    1564            1
    1565            1
    1566            0
    1567            0
    1568            0
    1569            0
    1570            1
    1571            0
    1572            0
    1573            0
    1574            0
    1575            1
    1576            0
    1577            1
    1578            0
    1579            0
    1580            1
    1581            0
    1582            1
    1583            0
    1584            0
    1585            0
    1586            0
    1587            1
    1588            0
    1589            0
    1590            1
    1591            0
    1592            0
    1593            1
    1594            0
    1595            1
    1596            0
    1597            0
    1598            0
    1599            0
    1600            0
    1601            1
    1602            0
    1603            0
    1604            0
    1605            0
    1606            1
    1607            0
    1608            0
    1609            0
    1610            0
    1611            0
    1612            0
    1613            0
    1614            0
    1615            0
    1616            0
    1617            0
    1618            1
    1619            1
    1620            0
    1621            0
    1622            0
    1623            0
    1624            0
    1625            1
    1626            0
    1627            1
    1628            0
    1629            0
    1630            0
    1631            1
    1632            0
    1633            0
    1634            0
    1635            0
    1636            0
    1637            0
    1638            0
    1639            0
    1640            0
    1641            0
    1642            0
    1643            0
    1644            1
    1645            0
    1646            0
    1647            0
    1648            0
    1649            1
    1650            1
    1651            0
    1652            0
    1653            0
    1654            1
    1655            0
    1656            0
    1657            0
    1658            0
    1659            0
    1660            1
    1661            0
    1662            1
    1663            1
    1664            0
    1665            0
    1666            0
    1667            0
    1668            0
    1669            0
    1670            2
    1671            0
    1672            0
    1673            0
    1674            0
    1675            0
    1676            0
    1677            2
    1678            0
    1679            0
    1680            0
    1681            0
    1682            0
    1683            0
    1684            1
    1685            0
    1686            0
    1687            0
    1688            0
    1689            0
    1690            0
    1691            1
    1692            1
    1693            0
    1694            0
    1695            0
    1696            1
    1697            0
    1698            0
    1699            1
    1700            0
    1701            0
    1702            0
    1703            0
    1704            1
    1705            0
    1706            1
    1707            1
    1708            0
    1709            1
    1710            0
    1711            0
    1712            1
    1713            0
    1714            1
    1715            0
    1716            0
    1717            0
    1718            1
    1719            0
    1720            1
    1721            0
    1722            0
    1723            0
    1724            0
    1725            0
    1726            0
    1727            0
    1728            0
    1729            0
    1730            0
    1731            0
    1732            1
    1733            0
    1734            0
    1735            0
    1736            0
    1737            0
    1738            0
    1739            0
    1740            0
    1741            0
    1742            0
    1743            0
    1744            0
    1745            0
    1746            1
    1747            0
    1748            0
    1749            0
    1750            0
    1751            0
    1752            0
    1753            1
    1754            0
    1755            0
    1756            0
    1757            0
    1758            0
    1759            0
    1760            1
    1761            0
    1762            0
    1763            1
    1764            0
    1765            0
    1766            0
    1767            0
    1768            0
    1769            0
    1770            0
    1771            0
    1772            0
    1773            0
    1774            0
    1775            0
    1776            2
    1777            0
    1778            0
    1779            0
    1780            0
    1781            0
    1782            0
    1783            0
    1784            0
    1785            0
    1786            0
    1787            1
    1788            0
    1789            1
    1790            1
    1791            0
    1792            1
    1793            0
    1794            0
    1795            0
    1796            1
    1797            0
    1798            0
    1799            0
    1800            0
    1801            0
    1802            0
    1803            0
    1804            0
    1805            0
    1806            1
    1807            0
    1808            0
    1809            0
    1810            1
    1811            0
    1812            0
    1813            0
    1814            0
    1815            0
    1816            0
    1817            0
    1818            0
    1819            1
    1820            0
    1821            1
    1822            1
    1823            0
    1824            0
    1825            0
    1826            0
    1827            0
    1828            0
    1829            1
    1830            0
    1831            0
    1832            0
    1833            0
    1834            0
    1835            0
    1836            0
    1837            0
    1838            0
    1839            0
    1840            0
    1841            0
    1842            0
    1843            1
    1844            2
    1845            0
    1846            1
    1847            1
    1848            0
    1849            0
    1850            0
    1851            1
    1852            1
    1853            0
    1854            0
    1855            0
    1856            0
    1857            0
    1858            0
    1859            0
    1860            0
    1861            0
    1862            0
    1863            0
    1864            0
    1865            1
    1866            2
    1867            1
    1868            0
    1869            0
    1870            0
    1871            2
    1872            0
    1873            0
    1874            0
    1875            0
    1876            0
    1877            0
    1878            0
    1879            0
    1880            1
    1881            0
    1882            0
    1883            0
    1884            0
    1885            0
    1886            0
    1887            0
    1888            0
    1889            0
    1890            1
    1891            0
    1892            0
    1893            0
    1894            0
    1895            0
    1896            0
    1897            0
    1898            0
    1899            2
    1900            0
    1901            0
    1902            0
    1903            0
    1904            0
    1905            0
    1906            1
    1907            0
    1908            0
    1909            0
    1910            0
    1911            1
    1912            1
    1913            0
    1914            0
    1915            1
    1916            0
    1917            0
    1918            0
    1919            1
    1920            1
    1921            0
    1922            0
    1923            0
    1924            2
    1925            1
    1926            0
    1927            1
    1928            0
    1929            1
    1930            0
    1931            0
    1932            0
    1933            0
    1934            0
    1935            0
    1936            0
    1937            0
    1938            0
    1939            0
    1940            0
    1941            0
    1942            0
    1943            1
    1944            0
    1945            1
    1946            0
    1947            0
    1948            0
    1949            0
    1950            0
    1951            0
    1952            0
    1953            1
    1954            0
    1955            0
    1956            0
    1957            0
    1958            0
    1959            0
    1960            0
    1961            1
    1962            0
    1963            0
    1964            0
    1965            0
    1966            0
    1967            0
    1968            1
    1969            0
    1970            0
    1971            1
    1972            0
    1973            0
    1974            0
    1975            0
    1976            1
    1977            0
    1978            0
    1979            0
    1980            0
    1981            0
    1982            0
    1983            1
    1984            1
    1985            0
    1986            0
    1987            1
    1988            1
    1989            0
    1990            0
    1991            0
    1992            1
    1993            0
    1994            0
    1995            0
    1996            1
    1997            0
    1998            1
    1999            0
    2000            0
    2001            0
    2002            0
    2003            0
    2004            0
    2005            0
    2006            1
    2007            0
    2008            0
    2009            0
    2010            0
    2011            0
    2012            0
    2013            0
    2014            0
    2015            0
    2016            0
    2017            0
    2018            0
    2019            0
    2020            0
    2021            0
    2022            0
    2023            1
    2024            0
    2025            0
    2026            0
    2027            0
    2028            0
    2029            0
    2030            0
    2031            0
    2032            0
    2033            0
    2034            0
    2035            0
    2036            0
    2037            1
    2038            0
    2039            0
    2040            0
    2041            0
    2042            0
    2043            0
    2044            0
    2045            1
    2046            1
    2047            1
    2048            0
    2049            0
    2050            2
    2051            0
    2052            0
    2053            0
    2054            0
    2055            0
    2056            0
    2057            0
    2058            0
    2059            0
    2060            0
    2061            0
    2062            1
    2063            0
    2064            0
    2065            1
    2066            1
    2067            1
    2068            0
    2069            0
    2070            1
    2071            0
    2072            1
    2073            0
    2074            0
    2075            1
    2076            0
    2077            0
    2078            1
    2079            0
    2080            0
    2081            0
    2082            0
    2083            0
    2084            1
    2085            0
    2086            1
    2087            0
    2088            0
    2089            0
    2090            0
    2091            0
    2092            0
    2093            1
    2094            0
    2095            0
    2096            1
    2097            0
    2098            2
    2099            1
    2100            0
    2101            0
    2102            0
    2103            0
    2104            1
    2105            0
    2106            1
    2107            1
    2108            0
    2109            0
    2110            0
    2111            0
    2112            1
    2113            0
    2114            1
    2115            0
    2116            0
    2117            0
    2118            0
    2119            0
    2120            0
    2121            1
    2122            0
    2123            0
    2124            0
    2125            1
    2126            0
    2127            0
    2128            0
    2129            0
    2130            1
    2131            0
    2132            0
    2133            0
    2134            0
    2135            0
    2136            0
    2137            0
    2138            0
    2139            0
    2140            0
    2141            0
    2142            0
    2143            0
    2144            0
    2145            0
    2146            0
    2147            0
    2148            0
    2149            0
    2150            1
    2151            0
    2152            0
    2153            0
    2154            0
    2155            0
    2156            1
    2157            0
    2158            0
    2159            2
    2160            0
    2161            0
    2162            0
    2163            0
    2164            0
    2165            0
    2166            0
    2167            0
    2168            0
    2169            1
    2170            0
    2171            0
    2172            0
    2173            0
    2174            1
    2175            0
    2176            0
    2177            0
    2178            1
    2179            0
    2180            0
    2181            1
    2182            0
    2183            0
    2184            0
    2185            0
    2186            0
    2187            0
    2188            0
    2189            0
    2190            0
    2191            0
    2192            0
    2193            0
    2194            0
    2195            1
    2196            0
    2197            0
    2198            0
    2199            0
    2200            0
    2201            0
    2202            0
    2203            0
    2204            0
    2205            0
    2206            2
    2207            0
    2208            1
    2209            0
    2210            0
    2211            1
    2212            0
    2213            2
    2214            0
    2215            0
    2216            1
    2217            0
    2218            1
    2219            0
    2220            0
    2221            0
    2222            0
    2223            0
    2224            1
    2225            0
    2226            0
    2227            0
    2228            0
    2229            1
    2230            0
    2231            1
    2232            0
    2233            0
    2234            0
    2235            0
    2236            0
    2237            0
    2238            0
    2239            1
    2240            1
    2241            0
    2242            0
    2243            0
    2244            0
    2245            0
    2246            0
    2247            0
    2248            0
    2249            0
    2250            0
    2251            0
    2252            0
    2253            0
    2254            0
    2255            0
    2256            0
    2257            1
    2258            1
    2259            0
    2260            0
    2261            0
    2262            0
    2263            1
    2264            0
    2265            0
    2266            0
    2267            0
    2268            0
    2269            2
    2270            0
    2271            0
    2272            0
    2273            0
    2274            0
    2275            0
    2276            0
    2277            1
    2278            1
    2279            0
    2280            1
    2281            1
    2282            0
    2283            1
    2284            0
    2285            0
    2286            1
    2287            0
    2288            0
    2289            0
    2290            0
    2291            0
    2292            0
    2293            0
    2294            0
    2295            1
    2296            2
    2297            0
    2298            0
    2299            0
    2300            0
    2301            1
    2302            0
    2303            0
    2304            0
    2305            1
    2306            1
    2307            0
    2308            1
    2309            1
    2310            1
    2311            0
    2312            0
    2313            0
    2314            1
    2315            0
    2316            0
    2317            0
    2318            0
    2319            0
    2320            0
    2321            0
    2322            0
    2323            1
    2324            0
    2325            0
    2326            1
    2327            0
    2328            0
    2329            0
    2330            0
    2331            1
    2332            0
    2333            0
    2334            1
    2335            0
    2336            0
    2337            0
    2338            0
    2339            0
    2340            0
    2341            0
    2342            1
    2343            0
    2344            0
    2345            0
    2346            0
    2347            0
    2348            0
    2349            0
    2350            1
    2351            0
    2352            0
    2353            0
    2354            0
    2355            1
    2356            2
    2357            0
    2358            0
    2359            0
    2360            1
    2361            0
    2362            0
    2363            0
    2364            1
    2365            0
    2366            1
    2367            0
    2368            0
    2369            0
    2370            0
    2371            0
    2372            0
    2373            1
    2374            0
    2375            0
    2376            0
    2377            0
    2378            0
    2379            1
    2380            1
    2381            0
    2382            1
    2383            0
    2384            0
    2385            0
    2386            0
    2387            0
    2388            0
    2389            0
    2390            0
    2391            0
    2392            0
    2393            0
    2394            0
    2395            1
    2396            1
    2397            0
    2398            0
    2399            0
    2400            1
    2401            0
    2402            0
    2403            0
    2404            0
    2405            1
    2406            0
    2407            0
    2408            0
    2409            0
    2410            0
    2411            0
    2412            1
    2413            0
    2414            0
    2415            0
    2416            0
    2417            0
    2418            0
    2419            1
    2420            1
    2421            0
    2422            0
    2423            0
    2424            1
    2425            1
    2426            2
    2427            1
    2428            0
    2429            0
    2430            0
    2431            0
    2432            0
    2433            1
    2434            0
    2435            0
    2436            0
    2437            0
    2438            0
    2439            1
    2440            0
    2441            0
    2442            0
    2443            0
    2444            0
    2445            0
    2446            0
    2447            1
    2448            0
    2449            0
    2450            0
    2451            0
    2452            0
    2453            1
    2454            1
    2455            0
    2456            0
    2457            0
    2458            1
    2459            0
    2460            0
    2461            1
    2462            0
    2463            1
    2464            1
    2465            0
    2466            0
    2467            0
    2468            0
    2469            1
    2470            0
    2471            0
    2472            0
    2473            0
    2474            0
    2475            0
    2476            0
    2477            0
    2478            0
    2479            0
    2480            0
    2481            0
    2482            0
    2483            0
    2484            3
    2485            0
    2486            0
    2487            1
    2488            0
    2489            1
    2490            0
    2491            0
    2492            1
    2493            0
    2494            0
    2495            2
    2496            1
    2497            0
    2498            0
    2499            1
    2500            2
    2501            0
    2502            0
    2503            0
    2504            0
    2505            2
    2506            1
    2507            1
    2508            0
    2509            0
    2510            0
    2511            2
    2512            0
    2513            0
    2514            0
    2515            0
    2516            0
    2517            1
    2518            0
    2519            0
    2520            0
    2521            0
    2522            1
    2523            0
    2524            0
    2525            1
    2526            0
    2527            0
    2528            0
    2529            0
    2530            0
    2531            0
    2532            0
    2533            0
    2534            0
    2535            1
    2536            0
    2537            0
    2538            1
    2539            0
    2540            0
    2541            1
    2542            1
    2543            1
    2544            1
    2545            1
    2546            0
    2547            1
    2548            0
    2549            1
    2550            0
    2551            1
    2552            0
    2553            0
    2554            0
    2555            0
    2556            0
    2557            0
    2558            0
    2559            1
    2560            0
    2561            0
    2562            1
    2563            0
    2564            0
    2565            0
    2566            0
    2567            1
    2568            0
    2569            0
    2570            0
    2571            0
    2572            0
    2573            0
    2574            0
    2575            0
    2576            0
    2577            0
    2578            1
    2579            1
    2580            0
    2581            0
    2582            0
    2583            0
    2584            0
    2585            0
    2586            0
    2587            0
    2588            0
    2589            0
    2590            0
    2591            0
    2592            0
    2593            0
    2594            0
    2595            1
    2596            0
    2597            0
    2598            0
    2599            1
    2600            0
    2601            0
    2602            0
    2603            1
    2604            1
    2605            0
    2606            0
    2607            0
    2608            0
    2609            0
    2610            0
    2611            0
    2612            0
    2613            0
    2614            1
    2615            0
    2616            0
    2617            0
    2618            0
    2619            1
    2620            1
    2621            1
    2622            0
    2623            0
    2624            0
    2625            0
    2626            0
    2627            1
    2628            0
    2629            0
    2630            1
    2631            0
    2632            0
    2633            0
    2634            0
    2635            0
    2636            0
    2637            0
    2638            0
    2639            0
    2640            1
    2641            0
    2642            0
    2643            0
    2644            0
    2645            0
    2646            1
    2647            0
    2648            0
    2649            0
    2650            0
    2651            0
    2652            0
    2653            0
    2654            1
    2655            0
    2656            0
    2657            0
    2658            0
    2659            0
    2660            0
    2661            0
    2662            0
    2663            0
    2664            0
    2665            1
    2666            0
    2667            0
    2668            0
    2669            1
    2670            1
    2671            0
    2672            0
    2673            0
    2674            1
    2675            1
    2676            1
    2677            0
    2678            0
    2679            0
    2680            0
    2681            0
    2682            0
    2683            0
    2684            1
    2685            0
    2686            0
    2687            0
    2688            1
    2689            0
    2690            0
    2691            0
    2692            0
    2693            0
    2694            0
    2695            0
    2696            0
    2697            1
    2698            1
    2699            0
    2700            0
    2701            0
    2702            0
    2703            1
    2704            1
    2705            1
    2706            0
    2707            0
    2708            0
    2709            0
    2710            1
    2711            0
    2712            1
    2713            0
    2714            0
    2715            1
    2716            0
    2717            1
    2718            0
    2719            0
    2720            0
    2721            0
    2722            1
    2723            1
    2724            0
    2725            1
    2726            1
    2727            0
    2728            0
    2729            0
    2730            0
    2731            0
    2732            0
    2733            0
    2734            0
    2735            0
    2736            0
    2737            0
    2738            0
    2739            0
    2740            0
    2741            0
    2742            1
    2743            0
    2744            0
    2745            0
    2746            0
    2747            0
    2748            0
    2749            0
    2750            0
    2751            1
    2752            1
    2753            0
    2754            0
    2755            0
    2756            0
    2757            0
    2758            0
    2759            0
    2760            0
    2761            0
    2762            0
    2763            0
    2764            0
    2765            0
    2766            0
    2767            0
    2768            0
    2769            0
    2770            0
    2771            0
    2772            0
    2773            0
    2774            0
    2775            0
    2776            0
    2777            1
    2778            0
    2779            0
    2780            1
    2781            2
    2782            1
    2783            0
    2784            0
    2785            0
    2786            0
    2787            1
    2788            0
    2789            0
    2790            2
    2791            0
    2792            0
    2793            0
    2794            0
    2795            0
    2796            0
    2797            0
    2798            0
    2799            0
    2800            0
    2801            0
    2802            0
    2803            0
    2804            0
    2805            0
    2806            1
    2807            0
    2808            0
    2809            0
    2810            1
    2811            0
    2812            0
    2813            0
    2814            0
    2815            1
    2816            0
    2817            0
    2818            0
    2819            0
    2820            0
    2821            0
    2822            2
    2823            1
    2824            1
    2825            0
    2826            0
    2827            0
    2828            0
    2829            1
    2830            0
    2831            1
    2832            0
    2833            0
    2834            0
    2835            2
    2836            1
    2837            0
    2838            0
    2839            0
    2840            1
    2841            1
    2842            0
    2843            0
    2844            0
    2845            0
    2846            1
    2847            0
    2848            0
    2849            0
    2850            1
    2851            1
    2852            1
    2853            1
    2854            0
    2855            0
    2856            0
    2857            0
    2858            0
    2859            0
    2860            0
    2861            0
    2862            0
    2863            0
    2864            0
    2865            0
    2866            0
    2867            0
    2868            0
    2869            0
    2870            0
    2871            0
    2872            0
    2873            2
    2874            0
    2875            0
    2876            0
    2877            1
    2878            1
    2879            0
    2880            0
    2881            0
    2882            0
    2883            0
    2884            0
    2885            1
    2886            0
    2887            0
    2888            0
    2889            0
    2890            1
    2891            0
    2892            0
    2893            0
    2894            0
    2895            0
    2896            1
    2897            0
    2898            1
    2899            1
    2900            0
    2901            0
    2902            1
    2903            0
    2904            0
    2905            0
    2906            0
    2907            0
    2908            0
    2909            0
    2910            0
    2911            1
    2912            0
    2913            0
    2914            1
    2915            0
    2916            0
    2917            0
    2918            0
    2919            1
    2920            1
    2921            0
    2922            0
    2923            1
    2924            0
    2925            0
    2926            0
    2927            0
    2928            1
    2929            0
    2930            1
    2931            0
    2932            1
    2933            0
    2934            0
    2935            0
    2936            0
    2937            0
    2938            0
    2939            1
    2940            0
    2941            1
    2942            0
    2943            1
    2944            0
    2945            1
    2946            0
    2947            0
    2948            1
    2949            0
    2950            0
    2951            1
    2952            0
    2953            0
    2954            0
    2955            1
    2956            1
    2957            0
    2958            0
    2959            0
    2960            0
    2961            0
    2962            0
    2963            0
    2964            0
    2965            0
    2966            1
    2967            0
    2968            0
    2969            0
    2970            0
    2971            0
    2972            0
    2973            0
    2974            0
    2975            0
    2976            1
    2977            1
    2978            0
    2979            0
    2980            0
    2981            1
    2982            0
    2983            1
    2984            0
    2985            0
    2986            1
    2987            0
    2988            0
    2989            1
    2990            0
    2991            0
    2992            0
    2993            0
    2994            1
    2995            0
    2996            0
    2997            0
    2998            0
    2999            0
    3000            0
    3001            0
    3002            0
    3003            1
    3004            1
    3005            1
    3006            0
    3007            0
    3008            0
    3009            0
    3010            0
    3011            0
    3012            0
    3013            0
    3014            1
    3015            1
    3016            1
    3017            1
    3018            0
    3019            0
    3020            0
    3021            0
    3022            0
    3023            1
    3024            0
    3025            0
    3026            0
    3027            0
    3028            1
    3029            0
    3030            0
    3031            0
    3032            0
    3033            0
    3034            0
    3035            0
    3036            0
    3037            0
    3038            0
    3039            0
    3040            0
    3041            1
    3042            0
    3043            0
    3044            0
    3045            1
    3046            0
    3047            0
    3048            0
    3049            0
    3050            1
    3051            0
    3052            0
    3053            0
    3054            1
    3055            1
    3056            0
    3057            0
    3058            0
    3059            1
    3060            0
    3061            0
    3062            0
    3063            0
    3064            0
    3065            0
    3066            0
    3067            1
    3068            0
    3069            0
    3070            0
    3071            0
    3072            0
    3073            1
    3074            0
    3075            0
    3076            0
    3077            0
    3078            0
    3079            0
    3080            1
    3081            1
    3082            0
    3083            0
    3084            0
    3085            0
    3086            0
    3087            0
    3088            0
    3089            1
    3090            0
    3091            0
    3092            0
    3093            0
    3094            1
    3095            0
    3096            1
    3097            0
    3098            0
    3099            0
    3100            1
    3101            0
    3102            0
    3103            0
    3104            0
    3105            0
    3106            1
    3107            2
    3108            0
    3109            1
    3110            0
    3111            0
    3112            0
    3113            1
    3114            0
    3115            0
    3116            0
    3117            0
    3118            0
    3119            0
    3120            0
    3121            0
    3122            0
    3123            0
    3124            0
    3125            0
    3126            0
    3127            0
    3128            1
    3129            0
    3130            0
    3131            0
    3132            1
    3133            0
    3134            0
    3135            0
    3136            1
    3137            0
    3138            0
    3139            0
    3140            0
    3141            0
    3142            0
    3143            0
    3144            1
    3145            1
    3146            0
    3147            1
    3148            1
    3149            0
    3150            0
    3151            0
    3152            0
    3153            2
    3154            2
    3155            0
    3156            0
    3157            0
    3158            0
    3159            0
    3160            0
    3161            1
    3162            1
    3163            1
    3164            0
    3165            0
    3166            0
    3167            0
    3168            0
    3169            0
    3170            0
    3171            0
    3172            0
    3173            0
    3174            0
    3175            0
    3176            1
    3177            0
    3178            0
    3179            0
    3180            0
    3181            1
    3182            0
    3183            0
    3184            1
    3185            0
    3186            0
    3187            0
    3188            1
    3189            0
    3190            1
    3191            0
    3192            1
    3193            0
    3194            0
    3195            0
    3196            0
    3197            1
    3198            1
    3199            0
    3200            0
    3201            0
    3202            0
    3203            0
    3204            1
    3205            1
    3206            0
    3207            0
    3208            0
    3209            0
    3210            0
    3211            0
    3212            0
    3213            0
    3214            0
    3215            0
    3216            0
    3217            0
    3218            0
    3219            1
    3220            0
    3221            0
    3222            1
    3223            1
    3224            0
    3225            0
    3226            2
    3227            0
    3228            0
    3229            0
    3230            0
    3231            0
    3232            0
    3233            0
    3234            0
    3235            0
    3236            0
    3237            1
    3238            0
    3239            0
    3240            1
    3241            0
    3242            0
    3243            0
    3244            0
    3245            0
    3246            0
    3247            0
    3248            0
    3249            0
    3250            0
    3251            0
    3252            0
    3253            0
    3254            0
    3255            0
    3256            0
    3257            0
    3258            1
    3259            0
    3260            0
    3261            1
    3262            0
    3263            0
    3264            0
    3265            1
    3266            1
    3267            0
    3268            0
    3269            0
    3270            0
    3271            0
    3272            1
    3273            1
    3274            0
    3275            0
    3276            0
    3277            1
    3278            0
    3279            0
    3280            0
    3281            0
    3282            0
    3283            0
    3284            0
    3285            1
    3286            0
    3287            0
    3288            0
    3289            0
    3290            0
    3291            0
    3292            0
    3293            1
    3294            0
    3295            1
    3296            1
    3297            0
    3298            1
    3299            0
    3300            1
    3301            0
    3302            0
    3303            0
    3304            0
    3305            0
    3306            0
    3307            0
    3308            0
    3309            0
    3310            0
    3311            0
    3312            0
    3313            1
    3314            0
    3315            0
    3316            0
    3317            0
    3318            0
    3319            0
    3320            1
    3321            1
    3322            1
    3323            0
    3324            0
    3325            0
    3326            0
    3327            0
    3328            0
    3329            0
    3330            0
    3331            2
    3332            1
    3333            0
    3334            0
    3335            0
    3336            0
    3337            0
    3338            0
    3339            1
    3340            1
    3341            0
    3342            0
    3343            2
    3344            0
    3345            1
    3346            0
    3347            0
    3348            0
    3349            0
    3350            0
    3351            1
    3352            0
    3353            1
    3354            1
    3355            0
    3356            0
    3357            0
    3358            0
    3359            0
    3360            0
    3361            0
    3362            0
    3363            2
    3364            1
    3365            0
    3366            0
    3367            0
    3368            0
    3369            1
    3370            0
    3371            0
    3372            0
    3373            0
    3374            0
    3375            0
    3376            1
    3377            0
    3378            0
    3379            0
    3380            0
    3381            1
    3382            1
    3383            0
    3384            0
    3385            0
    3386            0
    3387            0
    3388            0
    3389            1
    3390            0
    3391            0
    3392            1
    3393            0
    3394            0
    3395            2
    3396            0
    3397            0
    3398            1
    3399            0
    3400            0
    3401            0
    3402            0
    3403            0
    3404            1
    3405            0
    3406            1
    3407            0
    3408            0
    3409            0
    3410            1
    3411            0
    3412            0
    3413            1
    3414            0
    3415            0
    3416            0
    3417            0
    3418            0
    3419            0
    3420            0
    3421            0
    3422            0
    3423            0
    3424            0
    3425            0
    3426            0
    3427            0
    3428            0
    3429            0
    3430            0
    3431            0
    3432            0
    3433            0
    3434            0
    3435            0
    3436            0
    3437            1
    3438            0
    3439            0
    3440            1
    3441            1
    3442            0
    3443            0
    3444            0
    3445            0
    3446            0
    3447            0
    3448            0
    3449            0
    3450            0
    3451            1
    3452            0
    3453            0
    3454            0
    3455            1
    3456            0
    3457            0
    3458            0
    3459            0
    3460            1
    3461            0
    3462            0
    3463            0
    3464            1
    3465            0
    3466            0
    3467            0
    3468            0
    3469            0
    3470            0
    3471            0
    3472            0
    3473            0
    3474            0
    3475            0
    3476            0
    3477            0
    3478            0
    3479            0
    3480            0
    3481            0
    3482            0
    3483            0
    3484            0
    3485            0
    3486            1
    3487            0
    3488            0
    3489            0
    3490            0
    3491            0
    3492            0
    3493            1
    3494            0
    3495            0
    3496            0
    3497            0
    3498            0
    3499            0
    3500            1
    3501            0
    3502            1
    3503            0
    3504            0
    3505            1
    3506            2
    3507            0
    3508            0
    3509            0
    3510            0
    3511            0
    3512            1
    3513            0
    3514            0
    3515            0
    3516            1
    3517            0
    3518            1
    3519            0
    3520            0
    3521            1
    3522            0
    3523            0
    3524            0
    3525            2
    3526            0
    3527            0
    3528            0
    3529            0
    3530            0
    3531            0
    3532            0
    3533            1
    3534            0
    3535            0
    3536            1
    3537            0
    3538            0
    3539            1
    3540            0
    3541            0
    3542            0
    3543            0
    3544            1
    3545            1
    3546            0
    3547            0
    3548            1
    3549            0
    3550            0
    3551            0
    3552            0
    3553            0
    3554            0
    3555            0
    3556            0
    3557            0
    3558            0
    3559            0
    3560            0
    3561            0
    3562            2
    3563            0
    3564            0
    3565            1
    3566            0
    3567            0
    3568            0
    3569            0
    3570            0
    3571            0
    3572            0
    3573            0
    3574            0
    3575            0
    3576            0
    3577            0
    3578            0
    3579            0
    3580            0
    3581            0
    3582            1
    3583            0
    3584            0
    3585            0
    3586            0
    3587            0
    3588            0
    3589            1
    3590            0
    3591            0
    3592            0
    3593            0
    3594            0
    3595            0
    3596            0
    3597            0
    3598            0
    3599            0
    3600            0
    3601            0
    3602            0
    3603            0
    3604            0
    3605            0
    3606            1
    3607            0
    3608            0
    3609            0
    3610            1
    3611            0
    3612            0
    3613            0
    3614            0
    3615            1
    3616            0
    3617            0
    3618            0
    3619            1
    3620            0
    3621            1
    3622            1
    3623            0
    3624            0
    3625            0
    3626            0
    3627            0
    3628            1
    3629            1
    3630            0
    3631            0
    3632            0
    3633            0
    3634            0
    3635            0
    3636            0
    3637            0
    3638            0
    3639            2
    3640            0
    3641            0
    3642            0
    3643            0
    3644            0
    3645            1
    3646            1
    3647            0
    3648            1
    3649            1
    3650            0
    3651            0
    3652            1
    3653            1
    3654            0
    3655            1
    3656            0
    3657            0
    3658            0
    3659            0
    3660            0
    3661            1
    3662            1
    3663            0
    3664            0
    3665            0
    3666            0
    3667            2
    3668            1
    3669            0
    3670            0
    3671            0
    3672            0
    3673            0
    3674            0
    3675            0
    3676            0
    3677            0
    3678            0
    3679            0
    3680            1
    3681            0
    3682            0
    3683            0
    3684            0
    3685            1
    3686            0
    3687            0
    3688            0
    3689            0
    3690            0
    3691            2
    3692            1
    3693            0
    3694            1
    3695            0
    3696            0
    3697            0
    3698            0
    3699            0
    3700            0
    3701            0
    3702            0
    3703            1
    3704            0
    3705            0
    3706            0
    3707            0
    3708            0
    3709            0
    3710            0
    3711            0
    3712            1
    3713            0
    3714            0
    3715            0
    3716            1
    3717            0
    3718            0
    3719            0
    3720            1
    3721            0
    3722            0
    3723            0
    3724            0
    3725            1
    3726            0
    3727            0
    3728            0
    3729            0
    3730            0
    3731            0
    3732            0
    3733            0
    3734            0
    3735            0
    3736            0
    3737            1
    3738            0
    3739            1
    3740            1
    3741            0
    3742            0
    3743            0
    3744            0
    3745            0
    3746            0
    3747            1
    3748            0
    3749            0
    3750            0
    3751            0
    3752            0
    3753            2
    3754            0
    3755            0
    3756            0
    3757            0
    3758            1
    3759            0
    3760            1
    3761            0
    3762            0
    3763            1
    3764            1
    3765            0
    3766            0
    3767            0
    3768            0
    3769            0
    3770            0
    3771            0
    3772            0
    3773            1
    3774            1
    3775            0
    3776            0
    3777            1
    3778            0
    3779            0
    3780            0
    3781            0
    3782            0
    3783            0
    3784            0
    3785            0
    3786            0
    3787            1
    3788            1
    3789            0
    3790            0
    3791            0
    3792            0
    3793            1
    3794            1
    3795            1
    3796            0
    3797            0
    3798            0
    3799            1
    3800            0
    3801            1
    3802            0
    3803            0
    3804            0
    3805            0
    3806            0
    3807            1
    3808            0
    3809            0
    3810            0
    3811            0
    3812            0
    3813            0
    3814            0
    3815            0
    3816            0
    3817            0
    3818            0
    3819            0
    3820            0
    3821            1
    3822            1
    3823            0
    3824            0
    3825            0
    3826            0
    3827            0
    3828            0
    3829            1
    3830            0
    3831            0
    3832            0
    3833            0
    3834            0
    3835            0
    3836            0
    3837            0
    3838            1
    3839            0
    3840            0
    3841            1
    3842            0
    3843            0
    3844            0
    3845            0
    3846            0
    3847            0
    3848            0
    3849            0
    3850            0
    3851            0
    3852            0
    3853            1
    3854            1
    3855            0
    3856            0
    3857            1
    3858            0
    3859            0
    3860            0
    3861            0
    3862            0
    3863            0
    3864            0
    3865            0
    3866            1
    3867            1
    3868            0
    3869            1
    3870            0
    3871            0
    3872            0
    3873            0
    3874            0
    3875            0
    3876            0
    3877            0
    3878            1
    3879            1
    3880            0
    3881            1
    3882            0
    3883            1
    3884            1
    3885            2
    3886            0
    3887            0
    3888            0
    3889            1
    3890            0
    3891            0
    3892            1
    3893            1
    3894            0
    3895            0
    3896            0
    3897            0
    3898            0
    3899            1
    3900            1
    3901            0
    3902            0
    3903            0
    3904            1
    3905            1
    3906            0
    3907            1
    3908            0
    3909            0
    3910            1
    3911            0
    3912            0
    3913            0
    3914            0
    3915            0
    3916            0
    3917            0
    3918            0
    3919            0
    3920            0
    3921            0
    3922            0
    3923            1
    3924            0
    3925            0
    3926            0
    3927            0
    3928            0
    3929            1
    3930            0
    3931            0
    3932            0
    3933            1
    3934            0
    3935            0
    3936            0
    3937            0
    3938            0
    3939            0
    3940            0
    3941            1
    3942            0
    3943            0
    3944            1
    3945            0
    3946            1
    3947            0
    3948            0
    3949            0
    3950            1
    3951            0
    3952            0
    3953            0
    3954            0
    3955            1
    3956            0
    3957            0
    3958            0
    3959            0
    3960            1
    3961            0
    3962            0
    3963            0
    3964            0
    3965            0
    3966            0
    3967            1
    3968            0
    3969            0
    3970            0
    3971            0
    3972            0
    3973            0
    3974            0
    3975            0
    3976            0
    3977            1
    3978            0
    3979            0
    3980            1
    3981            0
    3982            0
    3983            0
    3984            0
    3985            0
    3986            0
    3987            0
    3988            0
    3989            1
    3990            0
    3991            0
    3992            0
    3993            0
    3994            0
    3995            1
    3996            0
    3997            0
    3998            1
    3999            0
    4000            0
    4001            0
    4002            1
    4003            0
    4004            0
    4005            0
    4006            0
    4007            1
    4008            0
    4009            0
    4010            0
    4011            0
    4012            0
    4013            0
    4014            0
    4015            1
    4016            1
    4017            0
    4018            1
    4019            1
    4020            0
    4021            0
    4022            0
    4023            1
    4024            0
    4025            0
    4026            1
    4027            0
    4028            0
    4029            1
    4030            0
    4031            1
    4032            0
    4033            0
    4034            0
    4035            2
    4036            0
    4037            0
    4038            0
    4039            0
    4040            0
    4041            0
    4042            0
    4043            0
    4044            0
    4045            0
    4046            0
    4047            0
    4048            0
    4049            0
    4050            0
    4051            1
    4052            0
    4053            0
    4054            0
    4055            0
    4056            0
    4057            1
    4058            1
    4059            0
    4060            0
    4061            0
    4062            0
    4063            0
    4064            0
    4065            1
    4066            0
    4067            0
    4068            0
    4069            0
    4070            0
    4071            0
    4072            0
    4073            0
    4074            0
    4075            0
    4076            0
    4077            0
    4078            0
    4079            1
    4080            0
    4081            0
    4082            0
    4083            0
    4084            0
    4085            0
    4086            0
    4087            0
    4088            0
    4089            0
    4090            0
    4091            0
    4092            0
    4093            1
    4094            0
    4095            1
    4096            0
    4097            0
    4098            0
    4099            1
    4100            0
    4101            0
    4102            0
    4103            0
    4104            0
    4105            0
    4106            0
    4107            0
    4108            0
    4109            0
    4110            0
    4111            0
    4112            0
    4113            0
    4114            0
    4115            0
    4116            0
    4117            1
    4118            1
    4119            1
    4120            0
    4121            1
    4122            0
    4123            0
    4124            1
    4125            1
    4126            1
    4127            0
    4128            0
    4129            0
    4130            0
    4131            1
    4132            1
    4133            1
    4134            0
    4135            0
    4136            0
    4137            0
    4138            0
    4139            0
    4140            0
    4141            0
    4142            0
    4143            0
    4144            1
    4145            0
    4146            0
    4147            1
    4148            0
    4149            0
    4150            0
    4151            1
    4152            0
    4153            1
    4154            1
    4155            0
    4156            0
    4157            2
    4158            0
    4159            1
    4160            0
    4161            0
    4162            0
    4163            1
    4164            0
    4165            0
    4166            0
    4167            0
    4168            0
    4169            0
    4170            0
    4171            0
    4172            1
    4173            1
    4174            0
    4175            1
    4176            1
    4177            0
    4178            0
    4179            0
    4180            0
    4181            1
    4182            0
    4183            0
    4184            0
    4185            0
    4186            1
    4187            0
    4188            0
    4189            0
    4190            0
    4191            0
    4192            0
    4193            1
    4194            0
    4195            0
    4196            1
    4197            0
    4198            0
    4199            1
    4200            1
    4201            0
    4202            1
    4203            1
    4204            0
    4205            0
    4206            0
    4207            0
    4208            1
    4209            0
    4210            0
    4211            0
    4212            0
    4213            1
    4214            0
    4215            0
    4216            0
    4217            0
    4218            0
    4219            0
    4220            0
    4221            0
    4222            0
    4223            0
    4224            0
    4225            0
    4226            0
    4227            0
    4228            0
    4229            1
    4230            1
    4231            0
    4232            0
    4233            0
    4234            0
    4235            0
    4236            0
    4237            0
    4238            0
    4239            0
    4240            0
    4241            0
    4242            0
    4243            1
    4244            0
    4245            1
    4246            0
    4247            0
    4248            0
    4249            0
    4250            0
    4251            1
    4252            0
    4253            0
    4254            0
    4255            0
    4256            0
    4257            0
    4258            1
    4259            0
    4260            0
    4261            0
    4262            0
    4263            0
    4264            1
    4265            0
    4266            1
    4267            0
    4268            0
    4269            0
    4270            0
    4271            0
    4272            1
    4273            1
    4274            1
    4275            0
    4276            1
    4277            1
    4278            0
    4279            1
    4280            1
    4281            0
    4282            0
    4283            0
    4284            0
    4285            1
    4286            1
    4287            0
    4288            0
    4289            0
    4290            1
    4291            0
    4292            0
    4293            0
    4294            0
    4295            0
    4296            0
    4297            0
    4298            0
    4299            0
    4300            0
    4301            1
    4302            0
    4303            0
    4304            1
    4305            0
    4306            0
    4307            0
    4308            0
    4309            0
    4310            0
    4311            0
    4312            0
    4313            0
    4314            0
    4315            0
    4316            0
    4317            0
    4318            0
    4319            1
    4320            0
    4321            1
    4322            0
    4323            1
    4324            1
    4325            1
    4326            0
    4327            0
    4328            1
    4329            0
    4330            0
    4331            1
    4332            0
    4333            0
    4334            1
    4335            0
    4336            1
    4337            1
    4338            0
    4339            0
    4340            0
    4341            0
    4342            0
    4343            0
    4344            0
    4345            1
    4346            0
    4347            0
    4348            0
    4349            0
    4350            0
    4351            0
    4352            0
    4353            0
    4354            1
    4355            0
    4356            1
    4357            0
    4358            0
    4359            1
    4360            0
    4361            0
    4362            1
    4363            0
    4364            0
    4365            0
    4366            0
    4367            0
    4368            0
    4369            1
    4370            0
    4371            1
    4372            0
    4373            0
    4374            1
    4375            0
    4376            0
    4377            0
    4378            0
    4379            1
    4380            0
    4381            1
    4382            0
    4383            1
    4384            0
    4385            1
    4386            0
    4387            0
    4388            0
    4389            0
    4390            0
    4391            0
    4392            0
    4393            0
    4394            0
    4395            0
    4396            1
    4397            1
    4398            0
    4399            0
    4400            0
    4401            1
    4402            1
    4403            1
    4404            0
    4405            0
    4406            0
    4407            0
    4408            0
    4409            0
    4410            1
    4411            0
    4412            0
    4413            0
    4414            0
    4415            0
    4416            0
    4417            0
    4418            0
    4419            1
    4420            0
    4421            0
    4422            0
    4423            0
    4424            0
    4425            0
    4426            1
    4427            1
    4428            0
    4429            0
    4430            2
    4431            0
    4432            0
    4433            2
    4434            2
    4435            1
    4436            0
    4437            0
    4438            1
    4439            0
    4440            0
    4441            0
    4442            0
    4443            1
    4444            0
    4445            0
    4446            0
    4447            1
    4448            0
    4449            0
    4450            0
    4451            0
    4452            0
    4453            0
    4454            0
    4455            0
    4456            0
    4457            0
    4458            1
    4459            0
    4460            0
    4461            0
    4462            1
    4463            1
    4464            0
    4465            0
    4466            0
    4467            0
    4468            0
    4469            0
    4470            0
    4471            1
    4472            0
    4473            1
    4474            0
    4475            1
    4476            0
    4477            0
    4478            0
    4479            0
    4480            0
    4481            0
    4482            0
    4483            0
    4484            1
    4485            0
    4486            0
    4487            1
    4488            1
    4489            0
    4490            0
    4491            1
    4492            0
    4493            0
    4494            1
    4495            0
    4496            0
    4497            1
    4498            0
    4499            0
    4500            0
    4501            0
    4502            0
    4503            0
    4504            0
    4505            0
    4506            0
    4507            0
    4508            0
    4509            0
    4510            0
    4511            0
    4512            0
    4513            1
    4514            0
    4515            0
    4516            0
    4517            1
    4518            0
    4519            0
    4520            0
    4521            0
    4522            0
    4523            0
    4524            0
    4525            0
    4526            0
    4527            0
    4528            0
    4529            0
    4530            1
    4531            0
    4532            0
    4533            0
    4534            0
    4535            0
    4536            0
    4537            1
    4538            0
    4539            1
    4540            1
    4541            1
    4542            0
    4543            0
    4544            1
    4545            0
    4546            0
    4547            0
    4548            0
    4549            0
    4550            0
    4551            1
    4552            0
    4553            0
    4554            0
    4555            0
    4556            0
    4557            0
    4558            0
    4559            0
    4560            0
    4561            0
    4562            0
    4563            0
    4564            1
    4565            0
    4566            1
    4567            0
    4568            1
    4569            0
    4570            0
    4571            0
    4572            0
    4573            0
    4574            0
    4575            0
    4576            0
    4577            0
    4578            0
    4579            0
    4580            0
    4581            0
    4582            0
    4583            0
    4584            0
    4585            2
    4586            0
    4587            0
    4588            0
    4589            1
    4590            0
    4591            0
    4592            1
    4593            0
    4594            0
    4595            1
    4596            0
    4597            0
    4598            0
    4599            0
    4600            1
    4601            0
    4602            0
    4603            1
    4604            0
    4605            1
    4606            1
    4607            0
    4608            0
    4609            0
    4610            1
    4611            0
    4612            0
    4613            0
    4614            0
    4615            0
    4616            0
    4617            0
    4618            0
    4619            0
    4620            0
    4621            0
    4622            0
    4623            0
    4624            0
    4625            0
    4626            0
    4627            0
    4628            0
    4629            0
    4630            0
    4631            0
    4632            0
    4633            1
    4634            0
    4635            0
    4636            0
    4637            0
    4638            0
    4639            0
    4640            0
    4641            0
    4642            0
    4643            0
    4644            1
    4645            0
    4646            0
    4647            0
    4648            0
    4649            0
    4650            0
    4651            0
    4652            0
    4653            0
    4654            0
    4655            0
    4656            0
    4657            1
    4658            0
    4659            1
    4660            0
    4661            1
    4662            0
    4663            0
    4664            0
    4665            1
    4666            0
    4667            1
    4668            1
    4669            0
    4670            0
    4671            2
    4672            0
    4673            0
    4674            0
    4675            0
    4676            0
    4677            0
    4678            0
    4679            1
    4680            0
    4681            0
    4682            0
    4683            0
    4684            0
    4685            0
    4686            0
    4687            0
    4688            0
    4689            0
    4690            0
    4691            0
    4692            0
    4693            0
    4694            0
    4695            0
    4696            0
    4697            0
    4698            0
    4699            0
    4700            1
    4701            0
    4702            0
    4703            1
    4704            1
    4705            0
    4706            0
    4707            1
    4708            0
    4709            0
    4710            0
    4711            0
    4712            0
    4713            0
    4714            1
    4715            0
    4716            0
    4717            0
    4718            0
    4719            1
    4720            1
    4721            0
    4722            0
    4723            1
    4724            0
    4725            0
    4726            0
    4727            0
    4728            0
    4729            0
    4730            0
    4731            0
    4732            0
    4733            0
    4734            0
    4735            0
    4736            0
    4737            0
    4738            1
    4739            0
    4740            0
    4741            1
    4742            0
    4743            0
    4744            0
    4745            0
    4746            1
    4747            1
    4748            0
    4749            0
    4750            0
    4751            0
    4752            0
    4753            0
    4754            0
    4755            0
    4756            0
    4757            0
    4758            0
    4759            1
    4760            0
    4761            0
    4762            0
    4763            0
    4764            0
    4765            0
    4766            0
    4767            0
    4768            0
    4769            0
    4770            0
    4771            1
    4772            0
    4773            0
    4774            0
    4775            0
    4776            0
    4777            0
    4778            0
    4779            0
    4780            0
    4781            0
    4782            0
    4783            0
    4784            1
    4785            0
    4786            0
    4787            0
    4788            0
    4789            0
    4790            0
    4791            1
    4792            1
    4793            0
    4794            0
    4795            1
    4796            0
    4797            1
    4798            1
    4799            0
    4800            0
    4801            0
    4802            0
    4803            1
    4804            1
    4805            1
    4806            0
    4807            0
    4808            1
    4809            0
    4810            0
    4811            0
    4812            0
    4813            1
    4814            0
    4815            0
    4816            0
    4817            1
    4818            1
    4819            0
    4820            0
    4821            0
    4822            0
    4823            0
    4824            0
    4825            0
    4826            0
    4827            0
    4828            1
    4829            0
    4830            0
    4831            0
    4832            0
    4833            1
    4834            0
    4835            0
    4836            0
    4837            1
    4838            0
    4839            0
    4840            0
    4841            1
    4842            0
    4843            0
    4844            1
    4845            0
    4846            0
    4847            0
    4848            0
    4849            0
    4850            0
    4851            0
    4852            0
    4853            0
    4854            1
    4855            0
    4856            0
    4857            0
    4858            0
    4859            0
    4860            0
    4861            0
    4862            1
    4863            0
    4864            0
    4865            0
    4866            0
    4867            0
    4868            1
    4869            0
    4870            0
    4871            0
    4872            1
    4873            0
    4874            0
    4875            0
    4876            2
    4877            0
    4878            1
    4879            0
    4880            0
    4881            0
    4882            1
    4883            0
    4884            1
    4885            0
    4886            0
    4887            0
    4888            0
    4889            1
    4890            0
    4891            0
    4892            1
    4893            1
    4894            0
    4895            1
    4896            0
    4897            0
    4898            0
    4899            0
    4900            0
    4901            1
    4902            1
    4903            0
    4904            0
    4905            0
    4906            0
    4907            0
    4908            0
    4909            1
    4910            0
    4911            0
    4912            0
    4913            0
    4914            0
    4915            0
    4916            0
    4917            0
    4918            0
    4919            0
    4920            0
    4921            0
    4922            0
    4923            0
    4924            0
    4925            0
    4926            0
    4927            0
    4928            0
    4929            0
    4930            0
    4931            1
    4932            0
    4933            0
    4934            0
    4935            0
    4936            0
    4937            0
    4938            0
    4939            0
    4940            1
    4941            0
    4942            0
    4943            1
    4944            0
    4945            0
    4946            0
    4947            0
    4948            0
    4949            0
    4950            0
    4951            0
    4952            1
    4953            0
    4954            1
    4955            0
    4956            1
    4957            0
    4958            0
    4959            0
    4960            0
    4961            0
    4962            0
    4963            0
    4964            0
    4965            0
    4966            0
    4967            0
    4968            0
    4969            0
    4970            0
    4971            0
    4972            1
    4973            0
    4974            0
    4975            0
    4976            0
    4977            1
    4978            0
    4979            1
    4980            1
    4981            1
    4982            0
    4983            0
    4984            1
    4985            0
    4986            0
    4987            1
    4988            0
    4989            1
    4990            0
    4991            1
    4992            0
    4993            0
    4994            1
    4995            0
    4996            0
    4997            0
    4998            0
    4999            0
    5000            0
    5001            0
    5002            0
    5003            1
    5004            0
    5005            1
    5006            0
    5007            0
    5008            0
    5009            0
    5010            0
    5011            0
    5012            1
    5013            0
    5014            0
    5015            0
    5016            0
    5017            1
    5018            0
    5019            0
    5020            0
    5021            0
    5022            1
    5023            0
    5024            0
    5025            0
    5026            0
    5027            0
    5028            0
    5029            0
    5030            0
    5031            0
    5032            0
    5033            0
    5034            0
    5035            0
    5036            0
    5037            0
    5038            1
    5039            0
    5040            0
    5041            1
    5042            1
    5043            0
    5044            0
    5045            0
    5046            0
    5047            1
    5048            1
    5049            0
    5050            1
    5051            0
    5052            0
    5053            0
    5054            0
    5055            0
    5056            0
    5057            0
    5058            0
    5059            0
    5060            1
    5061            0
    5062            1
    5063            0
    5064            0
    5065            0
    5066            0
    5067            0
    5068            0
    5069            0
    5070            0
    5071            0
    5072            0
    5073            1
    5074            0
    5075            0
    5076            0
    5077            0
    5078            1
    5079            0
    5080            0
    5081            0
    5082            0
    5083            1
    5084            0
    5085            0
    5086            0
    5087            1
    5088            0
    5089            0
    5090            0
    5091            1
    5092            0
    5093            0
    5094            0
    5095            0
    5096            0
    5097            0
    5098            1
    5099            0
    5100            0
    5101            0
    5102            0
    5103            0
    5104            1
    5105            1
    5106            1
    5107            0
    5108            0
    5109            0
    5110            0
    5111            0
    5112            0
    5113            1
    5114            0
    5115            0
    5116            1
    5117            0
    5118            0
    5119            0
    5120            0
    5121            0
    5122            0
    5123            0
    5124            0
    5125            0
    5126            0
    5127            0
    5128            0
    5129            0
    5130            1
    5131            0
    5132            1
    5133            0
    5134            0
    5135            0
    5136            2
    5137            1
    5138            0
    5139            0
    5140            0
    5141            0
    5142            0
    5143            0
    5144            0
    5145            0
    5146            0
    5147            0
    5148            0
    5149            0
    5150            0
    5151            1
    5152            0
    5153            0
    5154            0
    5155            0
    5156            1
    5157            0
    5158            0
    5159            0
    5160            0
    5161            1
    5162            1
    5163            0
    5164            0
    5165            0
    5166            0
    5167            0
    5168            0
    5169            0
    5170            0
    5171            0
    5172            0
    5173            0
    5174            0
    5175            0
    5176            0
    5177            1
    5178            0
    5179            1
    5180            0
    5181            0
    5182            0
    5183            1
    5184            0
    5185            0
    5186            0
    5187            0
    5188            0
    5189            0
    5190            1
    5191            1
    5192            0
    5193            1
    5194            0
    5195            1
    5196            0
    5197            0
    5198            0
    5199            2
    5200            0
    5201            0
    5202            0
    5203            0
    5204            0
    5205            0
    5206            0
    5207            0
    5208            0
    5209            1
    5210            0
    5211            0
    5212            1
    5213            1
    5214            0
    5215            1
    5216            0
    5217            0
    5218            1
    5219            0
    5220            0
    5221            0
    5222            0
    5223            0
    5224            1
    5225            1
    5226            2
    5227            1
    5228            0
    5229            0
    5230            0
    5231            0
    5232            0
    5233            0
    5234            0
    5235            0
    5236            0
    5237            0
    5238            0
    5239            0
    5240            0
    5241            0
    5242            1
    5243            0
    5244            0
    5245            0
    5246            0
    5247            1
    5248            0
    5249            0
    5250            0
    5251            0
    5252            0
    5253            0
    5254            0
    5255            1
    5256            0
    5257            1
    5258            0
    5259            1
    5260            0
    5261            0
    5262            0
    5263            0
    5264            0
    5265            0
    5266            0
    5267            0
    5268            1
    5269            0
    5270            0
    5271            0
    5272            0
    5273            0
    5274            0
    5275            1
    5276            1
    5277            0
    5278            0
    5279            0
    5280            0
    5281            1
    5282            0
    5283            0
    5284            0
    5285            1
    5286            0
    5287            0
    5288            0
    5289            0
    5290            1
    5291            0
    5292            1
    5293            0
    5294            0
    5295            0
    5296            0
    5297            0
    5298            0
    5299            0
    5300            0
    5301            0
    5302            0
    5303            1
    5304            0
    5305            1
    5306            0
    5307            0
    5308            0
    5309            0
    5310            0
    5311            0
    5312            0
    5313            0
    5314            0
    5315            2
    5316            1
    5317            0
    5318            0
    5319            0
    5320            0
    5321            0
    5322            0
    5323            0
    5324            0
    5325            0
    5326            0
    5327            0
    5328            0
    5329            0
    5330            0
    5331            1
    5332            1
    5333            0
    5334            0
    5335            0
    5336            0
    5337            0
    5338            0
    5339            0
    5340            0
    5341            0
    5342            1
    5343            0
    5344            0
    5345            0
    5346            0
    5347            0
    5348            0
    5349            1
    5350            0
    5351            0
    5352            0
    5353            0
    5354            1
    5355            0
    5356            0
    5357            0
    5358            0
    5359            0
    5360            0
    5361            2
    5362            0
    5363            0
    5364            1
    5365            1
    5366            1
    5367            0
    5368            0
    5369            1
    5370            0
    5371            0
    5372            0
    5373            0
    5374            0
    5375            0
    5376            1
    5377            0
    5378            0
    5379            0
    5380            0
    5381            0
    5382            1
    5383            0
    5384            0
    5385            1
    5386            0
    5387            0
    5388            0
    5389            0
    5390            0
    5391            0
    5392            1
    5393            0
    5394            1
    5395            0
    5396            0
    5397            0
    5398            0
    5399            0
    5400            0
    5401            0
    5402            0
    5403            0
    5404            0
    5405            1
    5406            0
    5407            0
    5408            0
    5409            1
    5410            1
    5411            1
    5412            0
    5413            0
    5414            0
    5415            0
    5416            0
    5417            0
    5418            0
    5419            0
    5420            0
    5421            0
    5422            0
    5423            0
    5424            0
    5425            0
    5426            0
    5427            1
    5428            0
    5429            0
    5430            0
    5431            0
    5432            0
    5433            0
    5434            0
    5435            0
    5436            0
    5437            1
    5438            0
    5439            0
    5440            1
    5441            2
    5442            0
    5443            1
    5444            0
    5445            0
    5446            0
    5447            1
    5448            1
    5449            0
    5450            0
    5451            0
    5452            0
    5453            1
    5454            0
    5455            0
    5456            0
    5457            0
    5458            0
    5459            0
    5460            0
    5461            0
    5462            0
    5463            0
    5464            1
    5465            0
    5466            0
    5467            0
    5468            0
    5469            1
    5470            0
    5471            1
    5472            1
    5473            1
    5474            0
    5475            0
    5476            0
    5477            0
    5478            0
    5479            0
    5480            0
    5481            0
    5482            0
    5483            0
    5484            0
    5485            0
    5486            0
    5487            0
    5488            0
    5489            0
    5490            0
    5491            0
    5492            0
    5493            0
    5494            0
    5495            0
    5496            0
    5497            0
    5498            0
    5499            1
    5500            0
    5501            0
    5502            0
    5503            0
    5504            0
    5505            0
    5506            1
    5507            0
    5508            0
    5509            0
    5510            0
    5511            0
    5512            0
    5513            1
    5514            0
    5515            0
    5516            0
    5517            0
    5518            0
    5519            0
    5520            0
    5521            0
    5522            1
    5523            1
    5524            0
    5525            0
    5526            0
    5527            0
    5528            0
    5529            1
    5530            0
    5531            1
    5532            1
    5533            0
    5534            0
    5535            0
    5536            0
    5537            0
    5538            0
    5539            0
    5540            0
    5541            0
    5542            0
    5543            0
    5544            0
    5545            1
    5546            1
    5547            1
    5548            0
    5549            0
    5550            0
    5551            1
    5552            0
    5553            0
    5554            0
    5555            0
    5556            0
    5557            0
    5558            0
    5559            0
    5560            0
    5561            0
    5562            0
    5563            0
    5564            0
    5565            0
    5566            0
    5567            0
    5568            0
    5569            0
    5570            0
    5571            0
    5572            0
    5573            0
    5574            0
    5575            0
    5576            0
    5577            0
    5578            0
    5579            0
    5580            0
    5581            0
    5582            0
    5583            0
    5584            0
    5585            0
    5586            0
    5587            0
    5588            0
    5589            1
    5590            0
    5591            0
    5592            0
    5593            0
    5594            0
    5595            1
    5596            0
    5597            1
    5598            0
    5599            0
    5600            0
    5601            0
    5602            0
    5603            0
    5604            0
    5605            0
    5606            0
    5607            1
    5608            1
    5609            0
    5610            0
    5611            0
    5612            1
    5613            0
    5614            0
    5615            0
    5616            0
    5617            0
    5618            0
    5619            0
    5620            0
    5621            0
    5622            0
    5623            0
    5624            1
    5625            1
    5626            0
    5627            0
    5628            0
    5629            0
    5630            1
    5631            0
    5632            1
    5633            0
    5634            0
    5635            0
    5636            0
    5637            0
    5638            1
    5639            0
    5640            0
    5641            0
    5642            0
    5643            2
    5644            0
    5645            0
    5646            0
    5647            0
    5648            0
    5649            1
    5650            0
    5651            0
    5652            0
    5653            0
    5654            0
    5655            0
    5656            0
    5657            0
    5658            0
    5659            0
    5660            0
    5661            0
    5662            0
    5663            0
    5664            0
    5665            0
    5666            2
    5667            0
    5668            0
    5669            0
    5670            0
    5671            0
    5672            1
    5673            0
    5674            0
    5675            0
    5676            1
    5677            0
    5678            0
    5679            1
    5680            0
    5681            0
    5682            0
    5683            0
    5684            0
    5685            0
    5686            0
    5687            0
    5688            0
    5689            0
    5690            0
    5691            1
    5692            0
    5693            0
    5694            0
    5695            0
    5696            0
    5697            0
    5698            0
    5699            0
    5700            0
    5701            0
    5702            0
    5703            0
    5704            0
    5705            1
    5706            0
    5707            0
    5708            2
    5709            0
    5710            0
    5711            0
    5712            0
    5713            0
    5714            1
    5715            0
    5716            0
    5717            0
    5718            0
    5719            0
    5720            0
    5721            0
    5722            0
    5723            0
    5724            1
    5725            0
    5726            1
    5727            0
    5728            0
    5729            1
    5730            1
    5731            1
    5732            0
    5733            0
    5734            0
    5735            0
    5736            1
    5737            0
    5738            1
    5739            0
    5740            0
    5741            0
    5742            0
    5743            0
    5744            0
    5745            0
    5746            1
    5747            1
    5748            0
    5749            0
    5750            0
    5751            0
    5752            1
    5753            0
    5754            0
    5755            0
    5756            0
    5757            1
    5758            0
    5759            1
    5760            1
    5761            1
    5762            0
    5763            0
    5764            0
    5765            1
    5766            0
    5767            0
    5768            0
    5769            0
    5770            0
    5771            0
    5772            1
    5773            0
    5774            0
    5775            1
    5776            1
    5777            0
    5778            0
    5779            1
    5780            0
    5781            1
    5782            0
    5783            1
    5784            0
    5785            0
    5786            0
    5787            0
    5788            0
    5789            0
    5790            0
    5791            0
    5792            1
    5793            0
    5794            0
    5795            2
    5796            0
    5797            0
    5798            1
    5799            0
    5800            0
    5801            0
    5802            1
    5803            1
    5804            0
    5805            0
    5806            0
    5807            1
    5808            0
    5809            1
    5810            0
    5811            0
    5812            0
    5813            0
    5814            1
    5815            1
    5816            0
    5817            0
    5818            0
    5819            0
    5820            0
    5821            0
    5822            0
    5823            0
    5824            0
    5825            0
    5826            0
    5827            0
    5828            0
    5829            0
    5830            0
    5831            0
    5832            0
    5833            1
    5834            0
    5835            0
    5836            0
    5837            0
    5838            0
    5839            0
    5840            0
    5841            1
    5842            0
    5843            1
    5844            0
    5845            1
    5846            0
    5847            0
    5848            1
    5849            0
    5850            0
    5851            0
    5852            1
    5853            1
    5854            0
    5855            0
    5856            0
    5857            0
    5858            0
    5859            1
    5860            0
    5861            0
    5862            0
    5863            0
    5864            0
    5865            0
    5866            0
    5867            0
    5868            0
    5869            0
    5870            0
    5871            0
    5872            0
    5873            0
    5874            0
    5875            0
    5876            1
    5877            0
    5878            0
    5879            0
    5880            0
    5881            0
    5882            0
    5883            0
    5884            2
    5885            0
    5886            0
    5887            0
    5888            0
    5889            0
    5890            0
    5891            1
    5892            0
    5893            0
    5894            0
    5895            0
    5896            0
    5897            2
    5898            0
    5899            0
    5900            0
    5901            1
    5902            0
    5903            0
    5904            0
    5905            0
    5906            1
    5907            0
    5908            1
    5909            2
    5910            1
    5911            0
    5912            0
    5913            0
    5914            0
    5915            0
    5916            0
    5917            0
    5918            1
    5919            1
    5920            0
    5921            1
    5922            0
    5923            0
    5924            0
    5925            0
    5926            1
    5927            0
    5928            0
    5929            0
    5930            1
    5931            2
    5932            0
    5933            0
    5934            1
    5935            0
    5936            0
    5937            0
    5938            0
    5939            0
    5940            2
    5941            1
    5942            0
    5943            0
    5944            0
    5945            0
    5946            0
    5947            0
    5948            1
    5949            0
    5950            0
    5951            0
    5952            0
    5953            0
    5954            0
    5955            0
    5956            0
    5957            0
    5958            0
    5959            1
    5960            0
    5961            0
    5962            0
    5963            0
    5964            0
    5965            0
    5966            0
    5967            0
    5968            0
    5969            0
    5970            0
    5971            1
    5972            0
    5973            1
    5974            0
    5975            0
    5976            1
    5977            1
    5978            0
    5979            1
    5980            0
    5981            0
    5982            1
    5983            0
    5984            0
    5985            0
    5986            0
    5987            2
    5988            0
    5989            1
    5990            0
    5991            0
    5992            1
    5993            0
    5994            0
    5995            1
    5996            1
    5997            0
    5998            0
    5999            0
    6000            0
    6001            0
    6002            1
    6003            0
    6004            1
    6005            0
    6006            0
    6007            0
    6008            1
    6009            0
    6010            0
    6011            0
    6012            0
    6013            0
    6014            0
    6015            0
    6016            0
    6017            1
    6018            1
    6019            0
    6020            1
    6021            0
    6022            0
    6023            0
    6024            1
    6025            0
    6026            0
    6027            0
    6028            0
    6029            0
    6030            0
    6031            1
    6032            1
    6033            0
    6034            0
    6035            0
    6036            0
    6037            0
    6038            0
    6039            0
    6040            0
    6041            0
    6042            1
    6043            1
    6044            0
    6045            0
    6046            1
    6047            1
    6048            0
    6049            2
    6050            0
    6051            1
    6052            0
    6053            0
    6054            0
    6055            0
    6056            1
    6057            0
    6058            0
    6059            0
    6060            0
    6061            1
    6062            1
    6063            0
    6064            0
    6065            0
    6066            1
    6067            0
    6068            0
    6069            0
    6070            0
    6071            0
    6072            0
    6073            0
    6074            0
    6075            1
    6076            1
    6077            0
    6078            0
    6079            0
    6080            0
    6081            0
    6082            0
    6083            0
    6084            0
    6085            1
    6086            0
    6087            0
    6088            0
    6089            0
    6090            0
    6091            0
    6092            1
    6093            0
    6094            0
    6095            0
    6096            0
    6097            0
    6098            1
    6099            0
    6100            0
    6101            2
    6102            0
    6103            1
    6104            0
    6105            0
    6106            0
    6107            0
    6108            0
    6109            0
    6110            0
    6111            0
    6112            0
    6113            1
    6114            0
    6115            0
    6116            0
    6117            1
    6118            0
    6119            1
    6120            0
    6121            1
    6122            0
    6123            0
    6124            0
    6125            0
    6126            0
    6127            0
    6128            1
    6129            0
    6130            0
    6131            0
    6132            0
    6133            0
    6134            0
    6135            0
    6136            1
    6137            0
    6138            0
    6139            0
    6140            0
    6141            0
    6142            0
    6143            0
    6144            1
    6145            1
    6146            0
    6147            0
    6148            0
    6149            1
    6150            0
    6151            0
    6152            0
    6153            1
    6154            0
    6155            0
    6156            0
    6157            0
    6158            0
    6159            1
    6160            0
    6161            0
    6162            0
    6163            0
    6164            0
    6165            0
    6166            0
    6167            0
    6168            0
    6169            1
    6170            0
    6171            0
    6172            0
    6173            0
    6174            0
    6175            0
    6176            0
    6177            0
    6178            1
    6179            1
    6180            0
    6181            0
    6182            1
    6183            0
    6184            0
    6185            0
    6186            0
    6187            0
    6188            0
    6189            1
    6190            0
    6191            0
    6192            1
    6193            0
    6194            0
    6195            0
    6196            1
    6197            0
    6198            0
    6199            1
    6200            0
    6201            0
    6202            0
    6203            2
    6204            0
    6205            0
    6206            0
    6207            1
    6208            0
    6209            0
    6210            0
    6211            0
    6212            0
    6213            0
    6214            0
    6215            0
    6216            0
    6217            0
    6218            0
    6219            0
    6220            0
    6221            0
    6222            0
    6223            0
    6224            0
    6225            0
    6226            1
    6227            0
    6228            0
    6229            0
    6230            0
    6231            0
    6232            0
    6233            0
    6234            0
    6235            0
    6236            0
    6237            0
    6238            2
    6239            0
    6240            0
    6241            0
    6242            0
    6243            0
    6244            2
    6245            0
    6246            0
    6247            0
    6248            1
    6249            2
    6250            0
    6251            1
    6252            0
    6253            0
    6254            0
    6255            1
    6256            0
    6257            0
    6258            0
    6259            0
    6260            1
    6261            1
    6262            0
    6263            1
    6264            0
    6265            0
    6266            0
    6267            0
    6268            1
    6269            0
    6270            0
    6271            0
    6272            0
    6273            1
    6274            1
    6275            0
    6276            1
    6277            0
    6278            0
    6279            0
    6280            1
    6281            0
    6282            0
    6283            0
    6284            0
    6285            0
    6286            0
    6287            0
    6288            0
    6289            0
    6290            0
    6291            0
    6292            1
    6293            0
    6294            1
    6295            0
    6296            0
    6297            0
    6298            1
    6299            0
    6300            0
    6301            0
    6302            0
    6303            0
    6304            0
    6305            0
    6306            1
    6307            0
    6308            0
    6309            1
    6310            0
    6311            0
    6312            0
    6313            0
    6314            0
    6315            0
    6316            1
    6317            0
    6318            0
    6319            1
    6320            0
    6321            1
    6322            0
    6323            0
    6324            0
    6325            0
    6326            2
    6327            0
    6328            0
    6329            0
    6330            0
    6331            0
    6332            0
    6333            0
    6334            0
    6335            0
    6336            0
    6337            0
    6338            0
    6339            0
    6340            0
    6341            0
    6342            1
    6343            0
    6344            1
    6345            1
    6346            1
    6347            0
    6348            0
    6349            0
    6350            0
    6351            2
    6352            0
    6353            1
    6354            0
    6355            1
    6356            0
    6357            0
    6358            0
    6359            0
    6360            1
    6361            0
    6362            0
    6363            0
    6364            0
    6365            0
    6366            0
    6367            0
    6368            1
    6369            0
    6370            0
    6371            1
    6372            0
    6373            2
    6374            0
    6375            0
    6376            0
    6377            1
    6378            1
    6379            0
    6380            1
    6381            0
    6382            0
    6383            0
    6384            0
    6385            0
    6386            1
    6387            0
    6388            1
    6389            0
    6390            1
    6391            0
    6392            1
    6393            0
    6394            0
    6395            1
    6396            0
    6397            0
    6398            0
    6399            0
    6400            0
    6401            0
    6402            0
    6403            0
    6404            1
    6405            0
    6406            0
    6407            0
    6408            0
    6409            2
    6410            0
    6411            0
    6412            0
    6413            0
    6414            0
    6415            0
    6416            1
    6417            0
    6418            0
    6419            0
    6420            0
    6421            0
    6422            0
    6423            0
    6424            0
    6425            1
    6426            0
    6427            0
    6428            1
    6429            1
    6430            0
    6431            0
    6432            0
    6433            0
    6434            0
    6435            1
    6436            0
    6437            0
    6438            1
    6439            2
    6440            0
    6441            0
    6442            1
    6443            1
    6444            0
    6445            0
    6446            0
    6447            0
    6448            0
    6449            0
    6450            0
    6451            0
    6452            0
    6453            0
    6454            0
    6455            1
    6456            0
    6457            1
    6458            1
    6459            0
    6460            1
    6461            1
    6462            0
    6463            0
    6464            0
    6465            0
    6466            0
    6467            0
    6468            0
    6469            0
    6470            0
    6471            0
    6472            0
    6473            1
    6474            0
    6475            0
    6476            1
    6477            0
    6478            1
    6479            0
    6480            1
    6481            0
    6482            1
    6483            1
    6484            0
    6485            0
    6486            1
    6487            1
    6488            0
    6489            0
    6490            0
    6491            1
    6492            2
    6493            0
    6494            0
    6495            0
    6496            0
    6497            0
    6498            0
    6499            0
    6500            1
    6501            0
    6502            0
    6503            0
    6504            3
    6505            0
    6506            0
    6507            0
    6508            0
    6509            0
    6510            0
    6511            0
    6512            1
    6513            1
    6514            0
    6515            0
    6516            1
    6517            0
    6518            2
    6519            1
    6520            0
    6521            0
    6522            0
    6523            0
    6524            0
    6525            1
    6526            1
    6527            0
    6528            0
    6529            0
    6530            0
    6531            0
    6532            0
    6533            0
    6534            0
    6535            1
    6536            1
    6537            0
    6538            2
    6539            1
    6540            1
    6541            0
    6542            0
    6543            0
    6544            1
    6545            0
    6546            0
    6547            0
    6548            0
    6549            0
    6550            1
    6551            0
    6552            0
    6553            0
    6554            0
    6555            0
    6556            0
    6557            0
    6558            0
    6559            0
    6560            1
    6561            0
    6562            0
    6563            0
    6564            0
    6565            0
    6566            2
    6567            0
    6568            0
    6569            1
    6570            0
    6571            0
    6572            0
    6573            0
    6574            1
    6575            0
    6576            0
    6577            0
    6578            0
    6579            0
    6580            0
    6581            0
    6582            0
    6583            0
    6584            1
    6585            0
    6586            0
    6587            0
    6588            0
    6589            1
    6590            0
    6591            1
    6592            0
    6593            0
    6594            0
    6595            0
    6596            0
    6597            1
    6598            1
    6599            0
    6600            1
    6601            0
    6602            0
    6603            0
    6604            0
    6605            0
    6606            0
    6607            1
    6608            0
    6609            0
    6610            1
    6611            1
    6612            0
    6613            0
    6614            1
    6615            0
    6616            0
    6617            0
    6618            0
    6619            0
    6620            0
    6621            0
    6622            1
    6623            0
    6624            1
    6625            0
    6626            0
    6627            1
    6628            0
    6629            0
    6630            0
    6631            0
    6632            0
    6633            1
    6634            0
    6635            0
    6636            0
    6637            0
    6638            0
    6639            1
    6640            0
    6641            0
    6642            0
    6643            0
    6644            0
    6645            0
    6646            0
    6647            0
    6648            0
    6649            0
    6650            0
    6651            0
    6652            0
    6653            0
    6654            0
    6655            0
    6656            0
    6657            0
    6658            0
    6659            0
    6660            0
    6661            0
    6662            0
    6663            1
    6664            1
    6665            1
    6666            0
    6667            1
    6668            0
    6669            1
    6670            0
    6671            1
    6672            0
    6673            1
    6674            0
    6675            1
    6676            0
    6677            0
    6678            1
    6679            0
    6680            1
    6681            0
    6682            0
    6683            0
    6684            0
    6685            0
    6686            0
    6687            1
    6688            2
    6689            1
    6690            0
    6691            0
    6692            0
    6693            0
    6694            0
    6695            1
    6696            0
    6697            0
    6698            0
    6699            0
    6700            0
    6701            0
    6702            0
    6703            0
    6704            0
    6705            0
    6706            0
    6707            0
    6708            0
    6709            0
    6710            0
    6711            0
    6712            0
    6713            0
    6714            0
    6715            0
    6716            0
    6717            0
    6718            0
    6719            0
    6720            0
    6721            0
    6722            0
    6723            0
    6724            0
    6725            0
    6726            0
    6727            0
    6728            0
    6729            0
    6730            0
    6731            1
    6732            0
    6733            0
    6734            0
    6735            1
    6736            0
    6737            1
    6738            0
    6739            0
    6740            0
    6741            0
    6742            0
    6743            0
    6744            0
    6745            0
    6746            0
    6747            0
    6748            0
    6749            0
    6750            0
    6751            1
    6752            0
    6753            0
    6754            1
    6755            0
    6756            1
    6757            0
    6758            1
    6759            0
    6760            0
    6761            0
    6762            0
    6763            0
    6764            0
    6765            0
    6766            0
    6767            0
    6768            0
    6769            0
    6770            0
    6771            0
    6772            0
    6773            0
    6774            0
    6775            0
    6776            0
    6777            1
    6778            0
    6779            0
    6780            0
    6781            0
    6782            0
    6783            0
    6784            1
    6785            0
    6786            1
    6787            0
    6788            0
    6789            0
    6790            0
    6791            0
    6792            0
    6793            0
    6794            1
    6795            0
    6796            0
    6797            1
    6798            0
    6799            0
    6800            0
    6801            0
    6802            1
    6803            0
    6804            0
    6805            0
    6806            0
    6807            0
    6808            1
    6809            0
    6810            0
    6811            0
    6812            0
    6813            1
    6814            0
    6815            0
    6816            0
    6817            0
    6818            0
    6819            0
    6820            0
    6821            0
    6822            0
    6823            0
    6824            0
    6825            0
    6826            0
    6827            0
    6828            0
    6829            0
    6830            0
    6831            0
    6832            0
    6833            0
    6834            1
    6835            1
    6836            0
    6837            0
    6838            1
    6839            0
    6840            0
    6841            0
    6842            0
    6843            0
    6844            0
    6845            0
    6846            0
    6847            0
    6848            0
    6849            1
    6850            0
    6851            0
    6852            0
    6853            0
    6854            0
    6855            0
    6856            0
    6857            0
    6858            0
    6859            0
    6860            0
    6861            0
    6862            1
    6863            0
    6864            0
    6865            0
    6866            0
    6867            1
    6868            0
    6869            0
    6870            0
    6871            0
    6872            0
    6873            0
    6874            0
    6875            1
    6876            0
    6877            0
    6878            1
    6879            0
    6880            0
    6881            0
    6882            0
    6883            0
    6884            0
    6885            0
    6886            1
    6887            0
    6888            0
    6889            0
    6890            1
    6891            0
    6892            0
    6893            0
    6894            0
    6895            0
    6896            0
    6897            0
    6898            0
    6899            0
    6900            0
    6901            0
    6902            0
    6903            0
    6904            0
    6905            0
    6906            0
    6907            0
    6908            1
    6909            0
    6910            0
    6911            0
    6912            0
    6913            1
    6914            0
    6915            0
    6916            1
    6917            0
    6918            0
    6919            1
    6920            0
    6921            1
    6922            0
    6923            0
    6924            0
    6925            1
    6926            0
    6927            0
    6928            0
    6929            0
    6930            0
    6931            1
    6932            0
    6933            0
    6934            0
    6935            1
    6936            0
    6937            0
    6938            0
    6939            0
    6940            0
    6941            0
    6942            0
    6943            1
    6944            0
    6945            0
    6946            0
    6947            0
    6948            0
    6949            0
    6950            0
    6951            0
    6952            0
    6953            0
    6954            0
    6955            0
    6956            0
    6957            0
    6958            0
    6959            0
    6960            0
    6961            0
    6962            0
    6963            0
    6964            0
    6965            0
    6966            0
    6967            0
    6968            0
    6969            0
    6970            0
    6971            0
    6972            0
    6973            0
    6974            0
    6975            0
    6976            0
    6977            1
    6978            0
    6979            0
    6980            0
    6981            0
    6982            0
    6983            0
    6984            0
    6985            0
    6986            0
    6987            0
    6988            1
    6989            0
    6990            0
    6991            0
    6992            1
    6993            0
    6994            0
    6995            0
    6996            0
    6997            0
    6998            0
    6999            0
    7000            1
    7001            0
    7002            0
    7003            0
    7004            0
    7005            0
    7006            0
    7007            0
    7008            0
    7009            1
    7010            0
    7011            0
    7012            0
    7013            0
    7014            1
    7015            0
    7016            0
    7017            0
    7018            0
    7019            0
    7020            1
    7021            0
    7022            0
    7023            0
    7024            1
    7025            0
    7026            0
    7027            0
    7028            0
    7029            1
    7030            2
    7031            0
    7032            0
    7033            0
    7034            1
    7035            0
    7036            0
    7037            1
    7038            0
    7039            1
    7040            0
    7041            0
    7042            0
    7043            0
    7044            0
    7045            0
    7046            0
    7047            1
    7048            0
    7049            0
    7050            0
    7051            0
    7052            0
    7053            0
    7054            0
    7055            0
    7056            0
    7057            0
    7058            0
    7059            0
    7060            0
    7061            0
    7062            0
    7063            0
    7064            1
    7065            0
    7066            0
    7067            0
    7068            0
    7069            0
    7070            0
    7071            0
    7072            0
    7073            0
    7074            0
    7075            0
    7076            0
    7077            0
    7078            1
    7079            1
    7080            0
    7081            0
    7082            0
    7083            0
    7084            0
    7085            0
    7086            0
    7087            0
    7088            0
    7089            0
    7090            0
    7091            0
    7092            1
    7093            0
    7094            0
    7095            0
    7096            0
    7097            1
    7098            0
    7099            0
    7100            1
    7101            0
    7102            2
    7103            0
    7104            0
    7105            1
    7106            0
    7107            0
    7108            0
    7109            0
    7110            1
    7111            0
    7112            0
    7113            0
    7114            0
    7115            0
    7116            0
    7117            1
    7118            0
    7119            0
    7120            0
    7121            0
    7122            0
    7123            0
    7124            1
    7125            0
    7126            1
    7127            0
    7128            0
    7129            0
    7130            0
    7131            0
    7132            0
    7133            1
    7134            0
    7135            0
    7136            0
    7137            0
    7138            0
    7139            0
    7140            0
    7141            0
    7142            0
    7143            0
    7144            0
    7145            1
    7146            0
    7147            0
    7148            0
    7149            1
    7150            0
    7151            0
    7152            0
    7153            0
    7154            1
    7155            1
    7156            1
    7157            0
    7158            0
    7159            0
    7160            0
    7161            1
    7162            1
    7163            0
    7164            0
    7165            0
    7166            1
    7167            0
    7168            0
    7169            0
    7170            1
    7171            0
    7172            0
    7173            1
    7174            1
    7175            0
    7176            0
    7177            0
    7178            0
    7179            0
    7180            0
    7181            0
    7182            1
    7183            1
    7184            0
    7185            0
    7186            2
    7187            0
    7188            1
    7189            0
    7190            1
    7191            1
    7192            0
    7193            0
    7194            0
    7195            0
    7196            0
    7197            1
    7198            0
    7199            0
    7200            0
    7201            0
    7202            0
    7203            0
    7204            2
    7205            0
    7206            1
    7207            0
    7208            0
    7209            1
    7210            0
    7211            0
    7212            0
    7213            0
    7214            1
    7215            0
    7216            0
    7217            0
    7218            1
    7219            0
    7220            2
    7221            0
    7222            1
    7223            0
    7224            1
    7225            0
    7226            0
    7227            0
    7228            0
    7229            1
    7230            0
    7231            0
    7232            1
    7233            0
    7234            1
    7235            1
    7236            0
    7237            1
    7238            0
    7239            0
    7240            0
    7241            0
    7242            0
    7243            0
    7244            0
    7245            0
    7246            1
    7247            0
    7248            0
    7249            0
    7250            0
    7251            0
    7252            0
    7253            0
    7254            0
    7255            0
    7256            1
    7257            0
    7258            0
    7259            0
    7260            0
    7261            0
    7262            0
    7263            0
    7264            0
    7265            0
    7266            1
    7267            0
    7268            0
    7269            0
    7270            1
    7271            0
    7272            1
    7273            0
    7274            0
    7275            0
    7276            0
    7277            0
    7278            0
    7279            0
    7280            1
    7281            0
    7282            0
    7283            0
    7284            0
    7285            0
    7286            0
    7287            1
    7288            0
    7289            0
    7290            0
    7291            0
    7292            0
    7293            0
    7294            0
    7295            0
    7296            0
    7297            0
    7298            0
    7299            0
    7300            0
    7301            0
    7302            0
    7303            1
    7304            0
    7305            0
    7306            0
    7307            1
    7308            0
    7309            0
    7310            1
    7311            0
    7312            0
    7313            0
    7314            0
    7315            0
    7316            0
    7317            0
    7318            0
    7319            0
    7320            1
    7321            0
    7322            1
    7323            0
    7324            1
    7325            0
    7326            0
    7327            0
    7328            0
    7329            1
    7330            0
    7331            0
    7332            0
    7333            0
    7334            0
    7335            0
    7336            0
    7337            1
    7338            0
    7339            0
    7340            0
    7341            1
    7342            1
    7343            0
    7344            0
    7345            0
    7346            0
    7347            0
    7348            0
    7349            1
    7350            0
    7351            0
    7352            0
    7353            0
    7354            1
    7355            1
    7356            0
    7357            0
    7358            0
    7359            1
    7360            0
    7361            0
    7362            0
    7363            1
    7364            0
    7365            0
    7366            0
    7367            0
    7368            0
    7369            0
    7370            0
    7371            1
    7372            0
    7373            0
    7374            0
    7375            0
    7376            0
    7377            0
    7378            0
    7379            0
    7380            1
    7381            1
    7382            0
    7383            0
    7384            0
    7385            1
    7386            0
    7387            0
    7388            0
    7389            0
    7390            0
    7391            0
    7392            0
    7393            0
    7394            0
    7395            0
    7396            0
    7397            0
    7398            0
    7399            0
    7400            0
    7401            0
    7402            0
    7403            0
    7404            0
    7405            0
    7406            0
    7407            0
    7408            0
    7409            1
    7410            0
    7411            1
    7412            0
    7413            0
    7414            0
    7415            0
    7416            0
    7417            0
    7418            0
    7419            0
    7420            0
    7421            0
    7422            1
    7423            0
    7424            0
    7425            0
    7426            0
    7427            0
    7428            0
    7429            0
    7430            0
    7431            0
    7432            1
    7433            0
    7434            0
    7435            0
    7436            1
    7437            1
    7438            0
    7439            0
    7440            1
    7441            0
    7442            0
    7443            0
    7444            0
    7445            0
    7446            0
    7447            0
    7448            1
    7449            0
    7450            0
    7451            1
    7452            0
    7453            1
    7454            0
    7455            0
    7456            0
    7457            0
    7458            0
    7459            0
    7460            0
    7461            0
    7462            0
    7463            0
    7464            0
    7465            0
    7466            0
    7467            0
    7468            0
    7469            0
    7470            1
    7471            1
    7472            0
    7473            0
    7474            1
    7475            2
    7476            0
    7477            1
    7478            0
    7479            0
    7480            0
    7481            0
    7482            0
    7483            0
    7484            0
    7485            0
    7486            0
    7487            1
    7488            0
    7489            0
    7490            0
    7491            0
    7492            0
    7493            0
    7494            0
    7495            0
    7496            2
    7497            0
    7498            1
    7499            1
    7500            0
    7501            1
    7502            0
    7503            0
    7504            1
    7505            1
    7506            0
    7507            2
    7508            1
    7509            0
    7510            0
    7511            0
    7512            0
    7513            0
    7514            0
    7515            0
    7516            0
    7517            2
    7518            1
    7519            1
    7520            0
    7521            0
    7522            0
    7523            1
    7524            1
    7525            0
    7526            0
    7527            0
    7528            0
    7529            0
    7530            0
    7531            1
    7532            0
    7533            1
    7534            0
    7535            1
    7536            0
    7537            0
    7538            1
    7539            0
    7540            0
    7541            0
    7542            0
    7543            1
    7544            0
    7545            0
    7546            0
    7547            0
    7548            0
    7549            0
    7550            0
    7551            0
    7552            0
    7553            0
    7554            0
    7555            0
    7556            0
    7557            0
    7558            0
    7559            0
    7560            0
    7561            0
    7562            0
    7563            0
    7564            0
    7565            0
    7566            0
    7567            0
    7568            1
    7569            0
    7570            0
    7571            0
    7572            0
    7573            0
    7574            0
    7575            0
    7576            0
    7577            0
    7578            0
    7579            0
    7580            0
    7581            0
    7582            0
    7583            1
    7584            0
    7585            0
    7586            1
    7587            1
    7588            0
    7589            0
    7590            1
    7591            1
    7592            0
    7593            1
    7594            0
    7595            0
    7596            0
    7597            0
    7598            0
    7599            0
    7600            1
    7601            0
    7602            0
    7603            0
    7604            0
    7605            0
    7606            1
    7607            1
    7608            1
    7609            0
    7610            0
    7611            0
    7612            0
    7613            0
    7614            0
    7615            1
    7616            1
    7617            0
    7618            0
    7619            1
    7620            1
    7621            0
    7622            1
    7623            0
    7624            0
    7625            0
    7626            0
    7627            0
    7628            0
    7629            0
    7630            0
    7631            0
    7632            0
    7633            0
    7634            1
    7635            0
    7636            0
    7637            0
    7638            0
    7639            0
    7640            0
    7641            0
    7642            0
    7643            0
    7644            0
    7645            0
    7646            0
    7647            0
    7648            0
    7649            0
    7650            0
    7651            0
    7652            0
    7653            1
    7654            1
    7655            0
    7656            0
    7657            0
    7658            1
    7659            0
    7660            0
    7661            0
    7662            0
    7663            0
    7664            1
    7665            1
    7666            0
    7667            0
    7668            0
    7669            1
    7670            0
    7671            0
    7672            0
    7673            0
    7674            0
    7675            1
    7676            0
    7677            0
    7678            0
    7679            1
    7680            0
    7681            0
    7682            1
    7683            0
    7684            0
    7685            0
    7686            0
    7687            0
    7688            0
    7689            0
    7690            0
    7691            1
    7692            0
    7693            0
    7694            0
    7695            0
    7696            0
    7697            0
    7698            0
    7699            0
    7700            0
    7701            0
    7702            0
    7703            0
    7704            1
    7705            0
    7706            0
    7707            0
    7708            0
    7709            0
    7710            0
    7711            0
    7712            0
    7713            0
    7714            1
    7715            0
    7716            2
    7717            0
    7718            0
    7719            0
    7720            0
    7721            0
    7722            1
    7723            0
    7724            0
    7725            0
    7726            1
    7727            0
    7728            0
    7729            0
    7730            0
    7731            0
    7732            0
    7733            0
    7734            0
    7735            0
    7736            0
    7737            0
    7738            0
    7739            0
    7740            0
    7741            0
    7742            0
    7743            1
    7744            1
    7745            0
    7746            0
    7747            1
    7748            0
    7749            1
    7750            1
    7751            0
    7752            1
    7753            0
    7754            0
    7755            0
    7756            1
    7757            0
    7758            0
    7759            0
    7760            0
    7761            0
    7762            0
    7763            0
    7764            0
    7765            0
    7766            0
    7767            1
    7768            0
    7769            1
    7770            1
    7771            0
    7772            0
    7773            0
    7774            0
    7775            0
    7776            0
    7777            0
    7778            1
    7779            0
    7780            0
    7781            0
    7782            0
    7783            0
    7784            0
    7785            0
    7786            0
    7787            0
    7788            0
    7789            0
    7790            0
    7791            0
    7792            0
    7793            0
    7794            1
    7795            0
    7796            0
    7797            0
    7798            0
    7799            0
    7800            0
    7801            0
    7802            0
    7803            0
    7804            0
    7805            1
    7806            0
    7807            0
    7808            1
    7809            0
    7810            0
    7811            1
    7812            0
    7813            0
    7814            0
    7815            0
    7816            0
    7817            0
    7818            0
    7819            1
    7820            0
    7821            0
    7822            0
    7823            0
    7824            0
    7825            0
    7826            0
    7827            0
    7828            0
    7829            0
    7830            0
    7831            0
    7832            1
    7833            0
    7834            0
    7835            1
    7836            0
    7837            0
    7838            0
    7839            1
    7840            0
    7841            0
    7842            0
    7843            0
    7844            0
    7845            1
    7846            0
    7847            0
    7848            0
    7849            0
    7850            1
    7851            0
    7852            1
    7853            1
    7854            1
    7855            2
    7856            1
    7857            0
    7858            0
    7859            1
    7860            1
    7861            0
    7862            0
    7863            1
    7864            0
    7865            0
    7866            0
    7867            0
    7868            1
    7869            0
    7870            0
    7871            0
    7872            0
    7873            0
    7874            0
    7875            1
    7876            0
    7877            0
    7878            0
    7879            0
    7880            1
    7881            0
    7882            0
    7883            0
    7884            0
    7885            1
    7886            1
    7887            1
    7888            0
    7889            0
    7890            1
    7891            0
    7892            0
    7893            0
    7894            0
    7895            0
    7896            1
    7897            1
    7898            0
    7899            0
    7900            0
    7901            0
    7902            0
    7903            0
    7904            0
    7905            0
    7906            0
    7907            1
    7908            0
    7909            0
    7910            1
    7911            1
    7912            2
    7913            0
    7914            0
    7915            0
    7916            0
    7917            0
    7918            0
    7919            0
    7920            0
    7921            0
    7922            1
    7923            0
    7924            0
    7925            1
    7926            0
    7927            0
    7928            0
    7929            0
    7930            0
    7931            0
    7932            0
    7933            0
    7934            0
    7935            0
    7936            0
    7937            0
    7938            0
    7939            0
    7940            0
    7941            0
    7942            0
    7943            0
    7944            0
    7945            0
    7946            0
    7947            1
    7948            0
    7949            0
    7950            0
    7951            0
    7952            1
    7953            0
    7954            0
    7955            0
    7956            0
    7957            0
    7958            0
    7959            0
    7960            0
    7961            0
    7962            0
    7963            0
    7964            0
    7965            0
    7966            0
    7967            2
    7968            0
    7969            1
    7970            0
    7971            0
    7972            0
    7973            0
    7974            0
    7975            0
    7976            0
    7977            0
    7978            0
    7979            0
    7980            0
    7981            0
    7982            0
    7983            0
    7984            1
    7985            0
    7986            0
    7987            0
    7988            0
    7989            0
    7990            0
    7991            0
    7992            0
    7993            2
    7994            0
    7995            1
    7996            0
    7997            0
    7998            0
    7999            0
    8000            0
    8001            1
    8002            1
    8003            0
    8004            0
    8005            0
    8006            0
    8007            0
    8008            0
    8009            0
    8010            1
    8011            0
    8012            0
    8013            0
    8014            0
    8015            0
    8016            0
    8017            0
    8018            0
    8019            0
    8020            0
    8021            1
    8022            0
    8023            0
    8024            0
    8025            0
    8026            0
    8027            1
    8028            0
    8029            0
    8030            0
    8031            0
    8032            0
    8033            0
    8034            0
    8035            0
    8036            0
    8037            0
    8038            0
    8039            0
    8040            0
    8041            0
    8042            0
    8043            0
    8044            0
    8045            0
    8046            0
    8047            0
    8048            0
    8049            0
    8050            1
    8051            0
    8052            0
    8053            0
    8054            0
    8055            0
    8056            0
    8057            0
    8058            0
    8059            0
    8060            0
    8061            0
    8062            0
    8063            0
    8064            0
    8065            0
    8066            0
    8067            0
    8068            0
    8069            0
    8070            0
    8071            0
    8072            0
    8073            0
    8074            2
    8075            1
    8076            0
    8077            0
    8078            0
    8079            0
    8080            0
    8081            1
    8082            0
    8083            0
    8084            0
    8085            1
    8086            0
    8087            0
    8088            0
    8089            0
    8090            0
    8091            1
    8092            0
    8093            0
    8094            0
    8095            1
    8096            0
    8097            0
    8098            0
    8099            0
    8100            1
    8101            0
    8102            0
    8103            0
    8104            0
    8105            0
    8106            0
    8107            0
    8108            0
    8109            0
    8110            0
    8111            0
    8112            0
    8113            0
    8114            0
    8115            0
    8116            2
    8117            0
    8118            0
    8119            0
    8120            0
    8121            0
    8122            0
    8123            0
    8124            0
    8125            1
    8126            0
    8127            0
    8128            0
    8129            0
    8130            0
    8131            0
    8132            0
    8133            1
    8134            0
    8135            0
    8136            0
    8137            0
    8138            0
    8139            0
    8140            0
    8141            0
    8142            0
    8143            0
    8144            0
    8145            0
    8146            0
    8147            0
    8148            0
    8149            0
    8150            1
    8151            1
    8152            1
    8153            0
    8154            0
    8155            0
    8156            0
    8157            0
    8158            0
    8159            0
    8160            0
    8161            0
    8162            0
    8163            0
    8164            0
    8165            0
    8166            0
    8167            0
    8168            0
    8169            0
    8170            1
    8171            0
    8172            0
    8173            0
    8174            0
    8175            0
    8176            0
    8177            1
    8178            0
    8179            0
    8180            0
    8181            0
    8182            1
    8183            0
    8184            0
    8185            0
    8186            1
    8187            1
    8188            0
    8189            0
    8190            0
    8191            0
    8192            1
    8193            0
    8194            0
    8195            0
    8196            0
    8197            0
    8198            0
    8199            0
    8200            0
    8201            0
    8202            0
    8203            0
    8204            1
    8205            0
    8206            1
    8207            0
    8208            0
    8209            0
    8210            0
    8211            0
    8212            0
    8213            1
    8214            0
    8215            0
    8216            1
    8217            0
    8218            0
    8219            0
    8220            0
    8221            0
    8222            0
    8223            1
    8224            0
    8225            0
    8226            0
    8227            0
    8228            0
    8229            0
    8230            0
    8231            0
    8232            0
    8233            1
    8234            0
    8235            0
    8236            0
    8237            0
    8238            0
    8239            0
    8240            2
    8241            0
    8242            1
    8243            0
    8244            0
    8245            0
    8246            0
    8247            0
    8248            1
    8249            0
    8250            0
    8251            1
    8252            1
    8253            0
    8254            0
    8255            0
    8256            0
    8257            0
    8258            1
    8259            1
    8260            0
    8261            0
    8262            0
    8263            0
    8264            0
    8265            1
    8266            0
    8267            0
    8268            0
    8269            0
    8270            0
    8271            0
    8272            0
    8273            0
    8274            0
    8275            0
    8276            0
    8277            0
    8278            1
    8279            1
    8280            0
    8281            0
    8282            0
    8283            0
    8284            0
    8285            0
    8286            0
    8287            0
    8288            0
    8289            0
    8290            0
    8291            0
    8292            0
    8293            1
    8294            0
    8295            0
    8296            1
    8297            0
    8298            0
    8299            1
    8300            1
    8301            1
    8302            0
    8303            1
    8304            0
    8305            1
    8306            0
    8307            0
    8308            0
    8309            0
    8310            1
    8311            0
    8312            0
    8313            0
    8314            0
    8315            0
    8316            2
    8317            2
    8318            0
    8319            0
    8320            0
    8321            0
    8322            0
    8323            0
    8324            0
    8325            1
    8326            0
    8327            0
    8328            0
    8329            0
    8330            0
    8331            1
    8332            1
    8333            0
    8334            1
    8335            1
    8336            0
    8337            0
    8338            0
    8339            1
    8340            0
    8341            0
    8342            0
    8343            0
    8344            1
    8345            0
    8346            0
    8347            0
    8348            0
    8349            0
    8350            0
    8351            0
    8352            1
    8353            0
    8354            0
    8355            0
    8356            1
    8357            0
    8358            0
    8359            0
    8360            0
    8361            0
    8362            0
    8363            0
    8364            0
    8365            0
    8366            1
    8367            0
    8368            0
    8369            0
    8370            0
    8371            1
    8372            0
    8373            0
    8374            0
    8375            0
    8376            0
    8377            0
    8378            1
    8379            0
    8380            0
    8381            0
    8382            2
    8383            0
    8384            0
    8385            0
    8386            0
    8387            0
    8388            0
    8389            0
    8390            0
    8391            0
    8392            0
    8393            1
    8394            1
    8395            0
    8396            0
    8397            0
    8398            0
    8399            0
    8400            1
    8401            1
    8402            0
    8403            0
    8404            1
    8405            0
    8406            0
    8407            0
    8408            0
    8409            1
    8410            0
    8411            0
    8412            0
    8413            1
    8414            1
    8415            0
    8416            0
    8417            0
    8418            0
    8419            0
    8420            0
    8421            0
    8422            0
    8423            0
    8424            0
    8425            0
    8426            0
    8427            0
    8428            0
    8429            0
    8430            1
    8431            0
    8432            0
    8433            0
    8434            0
    8435            0
    8436            0
    8437            1
    8438            0
    8439            0
    8440            0
    8441            0
    8442            0
    8443            1
    8444            0
    8445            0
    8446            0
    8447            0
    8448            1
    8449            0
    8450            1
    8451            0
    8452            0
    8453            0
    8454            0
    8455            1
    8456            0
    8457            0
    8458            0
    8459            0
    8460            0
    8461            0
    8462            0
    8463            0
    8464            0
    8465            1
    8466            0
    8467            0
    8468            0
    8469            0
    8470            0
    8471            0
    8472            0
    8473            0
    8474            0
    8475            0
    8476            0
    8477            0
    8478            0
    8479            0
    8480            0
    8481            0
    8482            0
    8483            0
    8484            1
    8485            0
    8486            0
    8487            1
    8488            0
    8489            1
    8490            0
    8491            0
    8492            0
    8493            0
    8494            0
    8495            1
    8496            0
    8497            0
    8498            0
    8499            0
    8500            0
    8501            0
    8502            0
    8503            0
    8504            1
    8505            0
    8506            0
    8507            0
    8508            0
    8509            0
    8510            0
    8511            1
    8512            0
    8513            1
    8514            0
    8515            0
    8516            0
    8517            1
    8518            0
    8519            0
    8520            1
    8521            0
    8522            0
    8523            0
    8524            0
    8525            0
    8526            0
    8527            0
    8528            0
    8529            1
    8530            0
    8531            0
    8532            1
    8533            0
    8534            0
    8535            2
    8536            0
    8537            1
    8538            0
    8539            0
    8540            0
    8541            0
    8542            0
    8543            0
    8544            0
    8545            1
    8546            0
    8547            0
    8548            0
    8549            0
    8550            1
    8551            0
    8552            0
    8553            0
    8554            0
    8555            0
    8556            2
    8557            1
    8558            0
    8559            0
    8560            0
    8561            1
    8562            0
    8563            0
    8564            1
    8565            0
    8566            0
    8567            0
    8568            2
    8569            0
    8570            0
    8571            1
    8572            0
    8573            2
    8574            0
    8575            0
    8576            0
    8577            0
    8578            0
    8579            1
    8580            0
    8581            1
    8582            0
    8583            1
    8584            0
    8585            1
    8586            0
    8587            1
    8588            0
    8589            0
    8590            0
    8591            0
    8592            2
    8593            1
    8594            0
    8595            0
    8596            0
    8597            0
    8598            0
    8599            0
    8600            0
    8601            0
    8602            0
    8603            1
    8604            0
    8605            0
    8606            1
    8607            0
    8608            0
    8609            0
    8610            0
    8611            0
    8612            0
    8613            0
    8614            0
    8615            0
    8616            1
    8617            0
    8618            0
    8619            0
    8620            0
    8621            0
    8622            1
    8623            0
    8624            0
    8625            0
    8626            0
    8627            0
    8628            0
    8629            1
    8630            0
    8631            0
    8632            0
    8633            0
    8634            1
    8635            0
    8636            0
    8637            0
    8638            0
    8639            1
    8640            0
    8641            1
    8642            0
    8643            0
    8644            0
    8645            0
    8646            1
    8647            0
    8648            0
    8649            0
    8650            0
    8651            0
    8652            0
    8653            0
    8654            0
    8655            1
    8656            0
    8657            0
    8658            0
    8659            0
    8660            0
    8661            1
    8662            0
    8663            0
    8664            1
    8665            0
    8666            0
    8667            0
    8668            1
    8669            0
    8670            0
    8671            0
    8672            0
    8673            1
    8674            1
    8675            1
    8676            0
    8677            0
    8678            0
    8679            1
    8680            0
    8681            0
    8682            0
    8683            0
    8684            0
    8685            0
    8686            0
    8687            0
    8688            1
    8689            1
    8690            1
    8691            0
    8692            0
    8693            0
    8694            0
    8695            1
    8696            0
    8697            1
    8698            0
    8699            0
    8700            0
    8701            0
    8702            0
    8703            0
    8704            0
    8705            0
    8706            0
    8707            0
    8708            1
    8709            0
    8710            0
    8711            0
    8712            0
    8713            0
    8714            0
    8715            1
    8716            0
    8717            0
    8718            0
    8719            0
    8720            1
    8721            0
    8722            0
    8723            0
    8724            1
    8725            0
    8726            0
    8727            0
    8728            1
    8729            1
    8730            2
    8731            0
    8732            0
    8733            0
    8734            0
    8735            0
    8736            1
    8737            2
    8738            1
    8739            0
    8740            1
    8741            0
    8742            0
    8743            0
    8744            1
    8745            0
    8746            2
    8747            1
    8748            0
    8749            0
    8750            0
    8751            0
    8752            0
    8753            1
    8754            0
    8755            1
    8756            0
    8757            0
    8758            1
    8759            0
    8760            0
    8761            1
    8762            0
    8763            0
    8764            0
    8765            1
    8766            1
    8767            0
    8768            0
    8769            1
    8770            0
    8771            0
    8772            0
    8773            0
    8774            0
    8775            0
    8776            1
    8777            1
    8778            0
    8779            0
    8780            0
    8781            0
    8782            0
    8783            0
    8784            1
    8785            0
    8786            0
    8787            0
    8788            0
    8789            0
    8790            0
    8791            0
    8792            0
    8793            0
    8794            0
    8795            1
    8796            0
    8797            0
    8798            0
    8799            0
    8800            2
    8801            0
    8802            0
    8803            1
    8804            0
    8805            0
    8806            0
    8807            0
    8808            0
    8809            0
    8810            0
    8811            1
    8812            0
    8813            1
    8814            0
    8815            0
    8816            0
    8817            0
    8818            0
    8819            0
    8820            0
    8821            0
    8822            1
    8823            1
    8824            0
    8825            1
    8826            0
    8827            0
    8828            0
    8829            0
    8830            0
    8831            0
    8832            0
    8833            0
    8834            0
    8835            0
    8836            0
    8837            1
    8838            0
    8839            0
    8840            0
    8841            0
    8842            2
    8843            0
    8844            0
    8845            0
    8846            0
    8847            0
    8848            0
    8849            0
    8850            0
    8851            0
    8852            0
    8853            0
    8854            0
    8855            0
    8856            0
    8857            0
    8858            0
    8859            0
    8860            0
    8861            0
    8862            0
    8863            0
    8864            0
    8865            0
    8866            0
    8867            0
    8868            0
    8869            1
    8870            0
    8871            0
    8872            0
    8873            0
    8874            0
    8875            0
    8876            0
    8877            0
    8878            0
    8879            1
    8880            1
    8881            0
    8882            1
    8883            0
    8884            0
    8885            1
    8886            0
    8887            2
    8888            0
    8889            0
    8890            1
    8891            1
    8892            0
    8893            0
    8894            0
    8895            1
    8896            0
    8897            0
    8898            0
    8899            1
    8900            0
    8901            0
    8902            0
    8903            0
    8904            0
    8905            0
    8906            1
    8907            0
    8908            0
    8909            0
    8910            0
    8911            0
    8912            0
    8913            0
    8914            0
    8915            0
    8916            0
    8917            0
    8918            0
    8919            0
    8920            0
    8921            0
    8922            0
    8923            0
    8924            0
    8925            0
    8926            0
    8927            0
    8928            0
    8929            0
    8930            1
    8931            0
    8932            0
    8933            1
    8934            0
    8935            2
    8936            0
    8937            0
    8938            0
    8939            0
    8940            0
    8941            1
    8942            0
    8943            0
    8944            0
    8945            0
    8946            0
    8947            0
    8948            0
    8949            0
    8950            0
    8951            1
    8952            1
    8953            0
    8954            0
    8955            0
    8956            1
    8957            1
    8958            1
    8959            0
    8960            0
    8961            0
    8962            0
    8963            0
    8964            0
    8965            0
    8966            0
    8967            0
    8968            0
    8969            0
    8970            0
    8971            0
    8972            0
    8973            0
    8974            0
    8975            1
    8976            1
    8977            0
    8978            0
    8979            0
    8980            0
    8981            0
    8982            0
    8983            0
    8984            0
    8985            0
    8986            0
    8987            0
    8988            0
    8989            1
    8990            0
    8991            0
    8992            0
    8993            1
    8994            1
    8995            0
    8996            0
    8997            0
    8998            0
    8999            0
    9000            1
    9001            2
    9002            1
    9003            1
    9004            0
    9005            0
    9006            0
    9007            1
    9008            1
    9009            0
    9010            0
    9011            0
    9012            0
    9013            0
    9014            0
    9015            0
    9016            0
    9017            0
    9018            0
    9019            0
    9020            0
    9021            0
    9022            0
    9023            0
    9024            0
    9025            1
    9026            0
    9027            0
    9028            0
    9029            0
    9030            0
    9031            0
    9032            0
    9033            0
    9034            0
    9035            0
    9036            0
    9037            1
    9038            0
    9039            0
    9040            0
    9041            0
    9042            0
    9043            0
    9044            0
    9045            0
    9046            0
    9047            0
    9048            0
    9049            0
    9050            0
    9051            0
    9052            0
    9053            1
    9054            0
    9055            0
    9056            0
    9057            0
    9058            0
    9059            0
    9060            0
    9061            1
    9062            0
    9063            1
    9064            0
    9065            1
    9066            0
    9067            0
    9068            0
    9069            0
    9070            1
    9071            0
    9072            0
    9073            0
    9074            0
    9075            0
    9076            0
    9077            0
    9078            0
    9079            0
    9080            0
    9081            0
    9082            0
    9083            0
    9084            0
    9085            0
    9086            0
    9087            0
    9088            0
    9089            0
    9090            0
    9091            0
    9092            0
    9093            0
    9094            0
    9095            0
    9096            0
    9097            0
    9098            0
    9099            0
    9100            0
    9101            0
    9102            2
    9103            0
    9104            0
    9105            1
    9106            0
    9107            0
    9108            0
    9109            0
    9110            0
    9111            0
    9112            0
    9113            0
    9114            0
    9115            0
    9116            1
    9117            1
    9118            0
    9119            0
    9120            0
    9121            0
    9122            1
    9123            0
    9124            0
    9125            0
    9126            0
    9127            0
    9128            0
    9129            1
    9130            1
    9131            1
    9132            0
    9133            1
    9134            1
    9135            0
    9136            1
    9137            0
    9138            0
    9139            0
    9140            0
    9141            0
    9142            0
    9143            0
    9144            0
    9145            1
    9146            0
    9147            0
    9148            0
    9149            0
    9150            0
    9151            0
    9152            0
    9153            0
    9154            0
    9155            0
    9156            0
    9157            1
    9158            0
    9159            0
    9160            0
    9161            0
    9162            0
    9163            0
    9164            1
    9165            0
    9166            0
    9167            0
    9168            1
    9169            0
    9170            0
    9171            0
    9172            0
    9173            0
    9174            0
    9175            1
    9176            0
    9177            1
    9178            1
    9179            1
    9180            0
    9181            0
    9182            0
    9183            0
    9184            0
    9185            0
    9186            0
    9187            0
    9188            1
    9189            0
    9190            1
    9191            0
    9192            0
    9193            0
    9194            0
    9195            0
    9196            1
    9197            0
    9198            0
    9199            0
    9200            0
    9201            0
    9202            0
    9203            0
    9204            1
    9205            0
    9206            0
    9207            0
    9208            0
    9209            0
    9210            0
    9211            0
    9212            1
    9213            1
    9214            0
    9215            0
    9216            0
    9217            0
    9218            0
    9219            0
    9220            0
    9221            1
    9222            1
    9223            0
    9224            1
    9225            0
    9226            0
    9227            0
    9228            0
    9229            0
    9230            0
    9231            1
    9232            0
    9233            0
    9234            0
    9235            0
    9236            0
    9237            0
    9238            1
    9239            1
    9240            1
    9241            1
    9242            0
    9243            0
    9244            0
    9245            1
    9246            0
    9247            0
    9248            0
    9249            1
    9250            0
    9251            0
    9252            0
    9253            1
    9254            0
    9255            0
    9256            0
    9257            0
    9258            1
    9259            0
    9260            0
    9261            0
    9262            0
    9263            0
    9264            0
    9265            2
    9266            0
    9267            0
    9268            0
    9269            1
    9270            0
    9271            0
    9272            0
    9273            0
    9274            1
    9275            0
    9276            1
    9277            0
    9278            0
    9279            1
    9280            1
    9281            0
    9282            1
    9283            0
    9284            0
    9285            0
    9286            0
    9287            0
    9288            0
    9289            0
    9290            0
    9291            0
    9292            0
    9293            0
    9294            0
    9295            0
    9296            1
    9297            0
    9298            0
    9299            0
    9300            1
    9301            0
    9302            0
    9303            0
    9304            0
    9305            0
    9306            0
    9307            0
    9308            1
    9309            1
    9310            0
    9311            0
    9312            0
    9313            0
    9314            0
    9315            0
    9316            0
    9317            0
    9318            1
    9319            0
    9320            0
    9321            0
    9322            0
    9323            0
    9324            0
    9325            0
    9326            0
    9327            0
    9328            0
    9329            0
    9330            0
    9331            0
    9332            0
    9333            0
    9334            0
    9335            1
    9336            0
    9337            0
    9338            0
    9339            0
    9340            1
    9341            0
    9342            1
    9343            0
    9344            0
    9345            1
    9346            0
    9347            0
    9348            0
    9349            2
    9350            1
    9351            1
    9352            0
    9353            0
    9354            1
    9355            0
    9356            0
    9357            0
    9358            0
    9359            0
    9360            0
    9361            1
    9362            0
    9363            0
    9364            0
    9365            0
    9366            0
    9367            0
    9368            0
    9369            0
    9370            1
    9371            0
    9372            0
    9373            0
    9374            0
    9375            0
    9376            0
    9377            0
    9378            0
    9379            0
    9380            1
    9381            0
    9382            0
    9383            0
    9384            0
    9385            0
    9386            0
    9387            0
    9388            0
    9389            0
    9390            0
    9391            0
    9392            0
    9393            0
    9394            0
    9395            0
    9396            1
    9397            0
    9398            0
    9399            1
    9400            0
    9401            1
    9402            0
    9403            1
    9404            0
    9405            1
    9406            0
    9407            2
    9408            0
    9409            0
    9410            0
    9411            0
    9412            0
    9413            0
    9414            0
    9415            0
    9416            0
    9417            1
    9418            0
    9419            0
    9420            1
    9421            0
    9422            1
    9423            1
    9424            0
    9425            0
    9426            1
    9427            0
    9428            0
    9429            1
    9430            0
    9431            0
    9432            0
    9433            0
    9434            0
    9435            0
    9436            1
    9437            0
    9438            0
    9439            0
    9440            0
    9441            0
    9442            0
    9443            0
    9444            0
    9445            1
    9446            1
    9447            0
    9448            0
    9449            0
    9450            0
    9451            0
    9452            0
    9453            0
    9454            0
    9455            0
    9456            0
    9457            1
    9458            1
    9459            0
    9460            0
    9461            1
    9462            0
    9463            0
    9464            0
    9465            0
    9466            0
    9467            1
    9468            0
    9469            0
    9470            0
    9471            0
    9472            1
    9473            0
    9474            1
    9475            0
    9476            0
    9477            1
    9478            1
    9479            1
    9480            0
    9481            1
    9482            0
    9483            0
    9484            0
    9485            0
    9486            0
    9487            0
    9488            0
    9489            0
    9490            1
    9491            0
    9492            0
    9493            1
    9494            0
    9495            0
    9496            0
    9497            0
    9498            1
    9499            0
    9500            1
    9501            0
    9502            0
    9503            0
    9504            0
    9505            1
    9506            0
    9507            0
    9508            0
    9509            0
    9510            0
    9511            0
    9512            0
    9513            0
    9514            0
    9515            0
    9516            0
    9517            0
    9518            0
    9519            0
    9520            1
    9521            0
    9522            0
    9523            0
    9524            1
    9525            0
    9526            0
    9527            0
    9528            0
    9529            0
    9530            0
    9531            0
    9532            0
    9533            0
    9534            0
    9535            0
    9536            0
    9537            0
    9538            0
    9539            0
    9540            0
    9541            0
    9542            0
    9543            0
    9544            0
    9545            0
    9546            0
    9547            1
    9548            0
    9549            1
    9550            0
    9551            0
    9552            1
    9553            0
    9554            0
    9555            0
    9556            0
    9557            0
    9558            0
    9559            0
    9560            0
    9561            0
    9562            1
    9563            0
    9564            1
    9565            0
    9566            0
    9567            0
    9568            0
    9569            0
    9570            0
    9571            0
    9572            0
    9573            0
    9574            0
    9575            0
    9576            0
    9577            0
    9578            0
    9579            0
    9580            0
    9581            0
    9582            0
    9583            0
    9584            0
    9585            1
    9586            0
    9587            1
    9588            1
    9589            0
    9590            1
    9591            0
    9592            0
    9593            0
    9594            0
    9595            1
    9596            0
    9597            1
    9598            0
    9599            0
    9600            1
    9601            0
    9602            0
    9603            0
    9604            0
    9605            0
    9606            0
    9607            0
    9608            0
    9609            0
    9610            0
    9611            0
    9612            0
    9613            1
    9614            0
    9615            0
    9616            2
    9617            0
    9618            1
    9619            0
    9620            0
    9621            0
    9622            0
    9623            0
    9624            0
    9625            0
    9626            0
    9627            0
    9628            0
    9629            0
    9630            0
    9631            0
    9632            0
    9633            0
    9634            0
    9635            0
    9636            0
    9637            0
    9638            1
    9639            0
    9640            0
    9641            1
    9642            0
    9643            0
    9644            0
    9645            0
    9646            0
    9647            0
    9648            0
    9649            0
    9650            0
    9651            0
    9652            1
    9653            0
    9654            0
    9655            2
    9656            0
    9657            0
    9658            0
    9659            0
    9660            0
    9661            0
    9662            0
    9663            1
    9664            0
    9665            1
    9666            0
    9667            1
    9668            0
    9669            0
    9670            0
    9671            0
    9672            0
    9673            1
    9674            0
    9675            0
    9676            1
    9677            0
    9678            0
    9679            0
    9680            0
    9681            0
    9682            0
    9683            1
    9684            0
    9685            0
    9686            0
    9687            1
    9688            0
    9689            1
    9690            0
    9691            0
    9692            0
    9693            1
    9694            0
    9695            0
    9696            1
    9697            0
    9698            0
    9699            0
    9700            1
    9701            1
    9702            0
    9703            1
    9704            0
    9705            1
    9706            0
    9707            1
    9708            0
    9709            0
    9710            1
    9711            0
    9712            0
    9713            1
    9714            0
    9715            0
    9716            0
    9717            0
    9718            0
    9719            0
    9720            0
    9721            0
    9722            0
    9723            0
    9724            1
    9725            0
    9726            0
    9727            1
    9728            0
    9729            0
    9730            0
    9731            1
    9732            1
    9733            0
    9734            0
    9735            0
    9736            0
    9737            0
    9738            0
    9739            0
    9740            0
    9741            0
    9742            0
    9743            0
    9744            0
    9745            0
    9746            0
    9747            0
    9748            0
    9749            0
    9750            0
    9751            0
    9752            0
    9753            0
    9754            0
    9755            0
    9756            1
    9757            0
    9758            1
    9759            0
    9760            0
    9761            0
    9762            0
    9763            0
    9764            0
    9765            2
    9766            0
    9767            0
    9768            0
    9769            0
    9770            0
    9771            0
    9772            0
    9773            0
    9774            1
    9775            0
    9776            1
    9777            0
    9778            0
    9779            1
    9780            1
    9781            1
    9782            0
    9783            0
    9784            0
    9785            0
    9786            0
    9787            0
    9788            0
    9789            0
    9790            0
    9791            0
    9792            0
    9793            0
    9794            0
    9795            0
    9796            1
    9797            0
    9798            0
    9799            0
    9800            1
    9801            0
    9802            0
    9803            0
    9804            0
    9805            0
    9806            0
    9807            0
    9808            1
    9809            0
    9810            0
    9811            0
    9812            0
    9813            1
    9814            1
    9815            0
    9816            0
    9817            0
    9818            0
    9819            0
    9820            0
    9821            0
    9822            0
    9823            1
    9824            0
    9825            0
    9826            0
    9827            0
    9828            0
    9829            1
    9830            0
    9831            0
    9832            0
    9833            0
    9834            0
    9835            0
    9836            0
    9837            0
    9838            0
    9839            0
    9840            0
    9841            0
    9842            1
    9843            0
    9844            1
    9845            1
    9846            0
    9847            1
    9848            0
    9849            0
    9850            0
    9851            0
    9852            0
    9853            0
    9854            0
    9855            0
    9856            0
    9857            0
    9858            0
    9859            0
    9860            0
    9861            1
    9862            0
    9863            0
    9864            1
    9865            0
    9866            0
    9867            0
    9868            0
    9869            1
    9870            1
    9871            0
    9872            0
    9873            0
    9874            0
    9875            0
    9876            0
    9877            0
    9878            0
    9879            0
    9880            0
    9881            0
    9882            1
    9883            0
    9884            1
    9885            0
    9886            0
    9887            0
    9888            0
    9889            0
    9890            0
    9891            0
    9892            0
    9893            1
    9894            0
    9895            0
    9896            0
    9897            0
    9898            1
    9899            0
    9900            0
    9901            0
    9902            0
    9903            0
    9904            0
    9905            0
    9906            0
    9907            0
    9908            0
    9909            1
    9910            0
    9911            0
    9912            0
    9913            0
    9914            0
    9915            0
    9916            0
    9917            0
    9918            0
    9919            1
    9920            0
    9921            0
    9922            0
    9923            2
    9924            0
    9925            0
    9926            1
    9927            0
    9928            0
    9929            1
    9930            0
    9931            0
    9932            0
    9933            0
    9934            0
    9935            0
    9936            0
    9937            0
    9938            0
    9939            0
    9940            2
    9941            0
    9942            0
    9943            1
    9944            0
    9945            1
    9946            0
    9947            0
    9948            0
    9949            0
    9950            0
    9951            0
    9952            1
    9953            1
    9954            0
    9955            2
    9956            1
    9957            2
    9958            2
    9959            0
    9960            0
    9961            0
    9962            0
    9963            0
    9964            0
    9965            1
    9966            0
    9967            0
    9968            0
    9969            0
    9970            0
    9971            0
    9972            0
    9973            0
    9974            0
    9975            0
    9976            0
    9977            1
    9978            0
    9979            0
    9980            1
    9981            1
    9982            1
    9983            0
    9984            1
    9985            0
    9986            0
    9987            1
    9988            0
    9989            1
    9990            0
    9991            0
    9992            0
    9993            0
    9994            0
    9995            0
    9996            0
    9997            0
    9998            0
    9999            0
   10000            0
