# Supplementary material for: Discovery of novel RARα agonists using pharmacophore-based virtual screening, molecular docking, and molecular dynamics simulation studies
Source: PLoS One. 2023 Aug 24;18(8):e0289046. doi: 10.1371/journal.pone.0289046 (PMC10449137; doi:10.1371/journal.pone.0289046)
Supplement: S1 File — (ZIP) [file pone.0289046.s003.zip › Supplementary/Compound 11/MD/PCA/PCA.dat]

#Frame      Mode1    Mode2
       1  -18.084   -7.004
       2  -19.481   -6.812
       3  -17.075   -3.924
       4  -16.744   -1.969
       5  -16.593   -2.567
       6  -17.643   -4.053
       7  -18.612   -4.820
       8  -17.713   -5.611
       9  -18.195   -3.847
      10  -16.841   -5.321
      11  -17.558   -6.614
      12  -16.973   -7.605
      13  -17.657   -6.470
      14  -18.139   -7.520
      15  -16.908   -8.148
      16  -16.078   -7.478
      17  -16.515   -8.550
      18  -16.098   -7.495
      19  -15.800   -8.192
      20  -14.465   -7.957
      21  -16.834   -7.421
      22  -15.565   -6.747
      23  -15.415   -6.263
      24  -15.548   -8.557
      25  -14.343   -7.201
      26  -15.797   -8.045
      27  -16.866   -9.199
      28  -14.085   -7.852
      29  -14.211   -7.688
      30  -15.008   -8.773
      31  -16.568  -10.222
      32  -17.911  -10.158
      33  -17.152  -10.032
      34  -17.319   -9.363
      35  -18.367   -8.936
      36  -19.626   -8.417
      37  -21.604   -7.755
      38  -20.920   -5.658
      39  -21.059   -6.105
      40  -19.001   -5.488
      41  -19.192   -5.318
      42  -17.692   -6.432
      43  -16.536   -7.088
      44  -17.234   -7.757
      45  -17.755   -5.285
      46  -17.454   -6.586
      47  -17.969   -6.736
      48  -16.545   -5.176
      49  -14.941   -5.763
      50  -15.167   -8.148
      51  -16.077  -10.579
      52  -15.255   -9.167
      53  -17.059   -9.417
      54  -17.384   -9.724
      55  -17.147   -7.333
      56  -14.630   -5.664
      57  -13.232   -7.101
      58  -14.542   -5.408
      59  -13.876   -7.364
      60  -12.330   -6.535
      61  -12.924   -5.808
      62  -12.642   -6.435
      63  -13.532   -8.020
      64  -14.824   -8.582
      65  -13.665   -9.343
      66  -12.953  -10.728
      67  -12.929   -9.345
      68  -13.743  -11.176
      69  -15.647  -10.739
      70  -14.800   -9.933
      71  -16.871   -9.679
      72  -16.511   -9.954
      73  -14.843   -9.073
      74  -15.421  -10.427
      75  -13.983   -9.403
      76  -14.553  -12.101
      77  -14.974   -8.501
      78  -14.466   -7.678
      79  -15.134   -9.215
      80  -13.689   -7.087
      81  -13.433   -8.749
      82  -14.756  -10.639
      83  -16.698  -10.359
      84  -16.259   -9.359
      85  -14.601   -9.048
      86  -15.812   -9.621
      87  -14.606   -8.838
      88  -14.227   -7.163
      89  -13.660   -6.862
      90  -16.643   -6.839
      91  -14.535   -8.390
      92  -13.281   -8.520
      93  -15.179   -9.387
      94  -14.287  -10.298
      95  -16.520   -9.547
      96  -16.742   -8.808
      97  -16.002   -6.907
      98  -17.285   -5.947
      99  -17.814   -6.736
     100  -18.638   -6.169
     101  -17.428   -6.031
     102  -17.963   -7.053
     103  -15.619   -6.825
     104  -14.625   -6.878
     105  -14.715   -7.812
     106  -12.680   -7.873
     107  -14.314  -10.139
     108  -16.583   -7.548
     109  -15.310   -8.424
     110  -15.675   -7.672
     111  -16.575   -8.795
     112  -16.317   -8.533
     113  -16.266  -10.194
     114  -16.846   -8.446
     115  -15.105   -8.433
     116  -14.561  -10.088
     117  -15.741  -10.359
     118  -16.152   -8.572
     119  -15.398   -8.401
     120  -15.613  -10.150
     121  -14.276  -10.256
     122  -16.172   -9.669
     123  -15.531  -10.301
     124  -14.438   -9.203
     125  -14.006   -8.762
     126  -14.026   -6.852
     127  -14.665   -8.834
     128  -15.020   -9.421
     129  -15.736   -9.556
     130  -15.946   -7.694
     131  -17.544   -8.459
     132  -17.118   -8.115
     133  -17.701   -9.553
     134  -15.582   -9.246
     135  -15.685   -7.289
     136  -13.391   -7.869
     137  -11.985   -7.578
     138  -14.204   -6.936
     139  -13.192   -5.668
     140  -16.074   -7.044
     141  -17.567   -6.478
     142  -17.836   -6.658
     143  -16.607   -8.013
     144  -17.133   -8.175
     145  -16.170   -8.045
     146  -17.318   -6.488
     147  -17.102   -9.327
     148  -16.806   -8.730
     149  -18.563   -9.908
     150  -17.886   -8.296
     151  -17.906   -8.775
     152  -18.343   -7.946
     153  -20.483   -8.875
     154  -19.191   -9.546
     155  -20.141   -8.824
     156  -19.911   -9.066
     157  -20.133   -8.949
     158  -19.218  -10.504
     159  -21.345   -7.080
     160  -20.286   -6.786
     161  -19.595   -7.600
     162  -19.885   -7.577
     163  -19.609   -7.598
     164  -19.888   -5.107
     165  -19.326   -8.414
     166  -17.745   -6.628
     167  -17.902   -5.763
     168  -18.310   -7.111
     169  -19.486   -7.205
     170  -19.186   -5.771
     171  -18.298   -5.660
     172  -17.603   -5.404
     173  -16.934   -6.485
     174  -15.546   -6.817
     175  -15.667   -7.059
     176  -15.921   -6.711
     177  -15.288   -7.265
     178  -16.503   -5.998
     179  -15.297   -4.732
     180  -16.288   -5.071
     181  -14.715   -7.334
     182  -14.347   -5.690
     183  -17.891   -5.875
     184  -16.284   -6.582
     185  -14.757   -5.094
     186  -14.922   -6.085
     187  -15.471   -5.280
     188  -15.380   -4.639
     189  -16.031   -3.468
     190  -13.741   -1.971
     191  -14.191   -3.462
     192  -14.060   -4.309
     193  -14.316   -3.711
     194  -15.627   -3.968
     195  -14.906   -6.618
     196  -14.971   -5.507
     197  -13.192   -5.995
     198  -14.760   -6.246
     199  -12.680   -5.744
     200  -14.312   -3.813
     201  -12.216   -3.849
     202  -14.762   -5.079
     203  -11.355   -3.503
     204  -13.164   -5.242
     205  -12.874   -3.503
     206  -13.906   -4.216
     207  -13.536   -4.797
     208  -13.662   -5.762
     209  -13.973   -3.693
     210  -13.748   -1.494
     211  -15.261   -3.985
     212  -14.195   -2.525
     213  -15.223   -4.787
     214  -15.063   -4.960
     215  -15.383   -3.704
     216  -13.981   -5.031
     217  -13.431   -4.304
     218  -12.771   -6.229
     219  -13.222   -6.391
     220  -12.170   -6.297
     221  -14.462   -4.827
     222  -13.851   -5.981
     223  -14.430   -7.185
     224  -15.888   -7.529
     225  -17.479   -6.027
     226  -17.598   -7.733
     227  -18.639   -7.637
     228  -17.909   -6.919
     229  -15.237   -6.987
     230  -15.092   -6.548
     231  -16.074   -5.572
     232  -15.106   -5.788
     233  -13.997   -3.920
     234  -15.094   -6.111
     235  -15.323   -5.353
     236  -16.282   -7.360
     237  -15.648   -5.339
     238  -14.956   -5.803
     239  -15.430   -3.618
     240  -15.452   -5.293
     241  -15.177   -3.357
     242  -15.601   -3.418
     243  -16.385   -3.618
     244  -16.058   -4.536
     245  -16.288   -5.559
     246  -17.174   -7.092
     247  -18.197   -4.637
     248  -17.154   -5.381
     249  -15.977   -4.025
     250  -17.812   -6.893
     251  -14.037   -5.348
     252  -15.740   -4.845
     253  -15.386   -3.259
     254  -15.302   -5.005
     255  -16.938   -5.235
     256  -14.161   -4.104
     257  -14.499   -2.762
     258  -15.506   -3.458
     259  -15.933   -2.677
     260  -18.048   -4.141
     261  -17.994   -4.350
     262  -16.510   -3.222
     263  -16.008   -0.705
     264  -16.757   -0.565
     265  -17.338   -0.471
     266  -16.246   -0.785
     267  -18.660   -1.300
     268  -17.290   -3.622
     269  -19.608   -2.313
     270  -16.893   -3.006
     271  -16.554   -2.108
     272  -17.025   -2.348
     273  -18.224   -1.627
     274  -18.532   -2.351
     275  -19.842   -3.766
     276  -19.094   -3.047
     277  -19.970   -3.129
     278  -19.565   -2.753
     279  -17.705   -0.290
     280  -18.098   -2.714
     281  -17.105   -2.610
     282  -16.684   -2.905
     283  -17.626   -2.603
     284  -19.662   -0.866
     285  -18.916   -2.928
     286  -19.945   -3.714
     287  -19.328   -3.685
     288  -21.250   -3.378
     289  -19.579   -3.868
     290  -17.689   -1.781
     291  -22.207   -2.306
     292  -21.738   -3.327
     293  -20.549   -1.450
     294  -19.893    0.895
     295  -19.764    0.415
     296  -21.037    0.182
     297  -19.817   -0.087
     298  -19.511   -0.500
     299  -20.110    0.406
     300  -19.101   -0.240
     301  -20.254   -1.571
     302  -19.548   -1.570
     303  -19.397   -0.826
     304  -19.721   -1.546
     305  -19.725    0.358
     306  -19.732   -1.262
     307  -19.548    1.188
     308  -19.143   -0.014
     309  -18.388    1.752
     310  -21.154    0.017
     311  -20.641    1.491
     312  -18.542    1.482
     313  -17.781    0.603
     314  -18.836    0.017
     315  -17.109    0.790
     316  -17.515   -0.274
     317  -17.064    0.531
     318  -18.158    0.783
     319  -20.115   -1.020
     320  -19.693   -2.138
     321  -19.967   -2.281
     322  -19.349   -1.273
     323  -18.531   -1.110
     324  -19.928   -0.454
     325  -19.123   -0.449
     326  -19.939   -0.235
     327  -20.106   -0.532
     328  -19.730   -1.824
     329  -21.492   -1.905
     330  -19.778   -2.012
     331  -21.557   -3.766
     332  -20.268   -4.782
     333  -19.847   -4.192
     334  -18.600   -5.107
     335  -17.978   -3.929
     336  -18.193   -3.484
     337  -17.955   -2.797
     338  -17.380   -3.233
     339  -17.164   -2.303
     340  -17.326   -2.777
     341  -19.839   -3.316
     342  -19.388   -2.958
     343  -19.021   -3.039
     344  -18.045   -3.000
     345  -19.555   -1.095
     346  -18.148    0.150
     347  -16.849   -1.791
     348  -16.578    0.171
     349  -17.233   -1.694
     350  -16.444   -1.035
     351  -17.109   -3.230
     352  -17.066   -2.223
     353  -19.574   -2.935
     354  -18.251   -1.875
     355  -19.199   -2.793
     356  -18.912   -3.492
     357  -17.675   -4.202
     358  -19.904   -3.847
     359  -20.471   -4.896
     360  -19.682   -5.377
     361  -20.233   -4.329
     362  -18.267   -3.449
     363  -18.200   -4.977
     364  -21.089   -5.798
     365  -20.608   -6.740
     366  -19.630   -4.427
     367  -19.921   -4.897
     368  -20.302   -6.218
     369  -19.822   -7.349
     370  -19.392   -6.972
     371  -19.155   -7.563
     372  -20.536   -6.426
     373  -21.174   -7.882
     374  -19.910   -6.413
     375  -20.383   -6.802
     376  -19.266   -8.587
     377  -20.871   -9.185
     378  -19.733   -6.433
     379  -17.973   -5.991
     380  -18.628   -7.105
     381  -20.265   -7.173
     382  -19.652   -9.549
     383  -19.511   -7.620
     384  -19.624   -6.485
     385  -18.620   -6.279
     386  -17.131   -4.694
     387  -19.178   -5.045
     388  -18.415   -5.116
     389  -19.243   -6.609
     390  -19.183   -6.937
     391  -19.656   -8.150
     392  -20.681   -7.924
     393  -18.004   -8.147
     394  -19.726   -7.600
     395  -19.159   -9.878
     396  -20.557  -10.154
     397  -20.874  -10.808
     398  -20.604   -9.107
     399  -20.705   -9.193
     400  -19.768   -6.911
     401  -21.183   -8.202
     402  -20.848   -8.639
     403  -19.904   -8.944
     404  -17.645   -8.385
     405  -19.795   -8.164
     406  -18.609   -7.099
     407  -19.296   -7.836
     408  -19.748   -8.805
     409  -20.513   -8.035
     410  -18.783   -8.216
     411  -18.140   -8.697
     412  -19.102   -7.923
     413  -18.080   -6.495
     414  -20.703   -6.860
     415  -19.336   -6.285
     416  -19.375   -6.158
     417  -19.027   -6.041
     418  -19.338   -7.426
     419  -21.173   -7.704
     420  -19.616   -6.412
     421  -19.142   -6.278
     422  -20.485   -7.936
     423  -21.719   -6.790
     424  -21.421   -7.895
     425  -20.411   -5.642
     426  -19.540   -6.527
     427  -19.582   -5.888
     428  -20.293   -4.044
     429  -20.715   -5.700
     430  -20.214   -7.890
     431  -20.766   -6.102
     432  -21.066   -5.847
     433  -21.107   -5.854
     434  -19.925   -6.163
     435  -18.597   -5.328
     436  -18.996   -5.267
     437  -19.572   -2.805
     438  -19.700   -3.664
     439  -20.156   -5.039
     440  -20.261   -5.039
     441  -20.165   -5.776
     442  -20.378   -6.157
     443  -21.362   -6.289
     444  -21.240   -3.881
     445  -21.413   -3.223
     446  -20.357   -5.372
     447  -20.673   -4.327
     448  -20.637   -4.452
     449  -22.712   -4.292
     450  -22.849   -6.015
     451  -23.251   -6.840
     452  -21.820   -3.722
     453  -22.102   -3.420
     454  -21.987   -4.006
     455  -21.098   -2.738
     456  -21.060   -3.495
     457  -21.004   -5.897
     458  -23.692   -5.472
     459  -23.325   -5.489
     460  -22.112   -5.852
     461  -22.508   -4.479
     462  -21.790   -5.472
     463  -22.812   -8.046
     464  -22.261   -6.062
     465  -21.566   -5.356
     466  -21.023   -6.524
     467  -19.741   -5.330
     468  -21.195   -3.223
     469  -20.165   -5.974
     470  -20.173   -4.752
     471  -20.792   -6.604
     472  -21.813   -5.348
     473  -20.411   -3.232
     474  -19.733   -3.191
     475  -21.267   -4.478
     476  -21.442   -6.481
     477  -21.222   -3.957
     478  -21.873   -4.360
     479  -20.962   -3.514
     480  -22.832   -4.227
     481  -21.522   -6.380
     482  -22.678   -4.823
     483  -21.650   -6.148
     484  -23.444   -8.037
     485  -21.807   -6.159
     486  -21.578   -5.891
     487  -21.909   -5.533
     488  -22.481   -6.153
     489  -22.478   -6.951
     490  -22.216   -7.506
     491  -21.171   -8.285
     492  -21.845   -6.825
     493  -21.144   -7.234
     494  -22.345   -5.554
     495  -22.090   -4.729
     496  -22.098   -4.426
     497  -21.322   -4.115
     498  -19.806   -3.526
     499  -20.183   -2.344
     500  -21.279   -4.260
     501  -22.729   -3.858
     502  -20.222   -3.848
     503  -20.182   -5.070
     504  -21.391   -5.063
     505  -21.630   -6.194
     506  -20.281   -4.527
     507  -19.325   -3.883
     508  -20.721   -4.720
     509  -18.766   -3.012
     510  -19.542   -3.856
     511  -20.417   -2.917
     512  -19.466   -4.177
     513  -20.814   -3.252
     514  -21.602   -6.866
     515  -21.529   -6.495
     516  -21.265   -6.640
     517  -21.629   -7.060
     518  -20.347   -5.735
     519  -19.984   -6.303
     520  -19.098   -6.953
     521  -18.691   -5.508
     522  -18.677   -5.355
     523  -19.807   -5.563
     524  -19.909   -5.415
     525  -19.318   -4.254
     526  -20.622   -5.673
     527  -20.217   -5.469
     528  -20.648   -2.693
     529  -20.190   -4.223
     530  -20.291   -3.801
     531  -19.654   -2.270
     532  -18.496   -2.707
     533  -20.428   -5.585
     534  -20.430   -4.972
     535  -17.836   -5.572
     536  -19.813   -3.547
     537  -20.195   -4.475
     538  -19.282   -2.909
     539  -19.296   -5.497
     540  -19.442   -4.480
     541  -20.211   -4.603
     542  -19.942   -4.753
     543  -18.009   -4.366
     544  -18.634   -4.033
     545  -19.913   -2.802
     546  -17.229   -3.989
     547  -19.549   -3.885
     548  -20.371   -6.390
     549  -20.213   -4.811
     550  -21.189   -5.469
     551  -21.015   -6.109
     552  -20.259   -5.998
     553  -20.704   -6.036
     554  -20.602   -7.886
     555  -21.615   -5.904
     556  -20.541   -5.780
     557  -20.949   -5.389
     558  -20.696   -5.911
     559  -20.959   -5.568
     560  -22.282   -5.740
     561  -23.112   -5.680
     562  -23.116   -5.661
     563  -20.884   -6.341
     564  -21.491   -6.499
     565  -21.835   -5.770
     566  -22.786   -5.303
     567  -21.356   -5.306
     568  -21.901   -4.657
     569  -23.342   -5.012
     570  -21.884   -6.077
     571  -22.554   -5.827
     572  -22.173   -3.808
     573  -20.006   -4.397
     574  -21.351   -2.514
     575  -20.918   -3.272
     576  -22.505   -1.058
     577  -23.368   -0.728
     578  -22.416   -2.397
     579  -22.138   -0.951
     580  -24.545   -3.128
     581  -22.794   -1.652
     582  -23.427   -2.491
     583  -20.872   -2.587
     584  -21.422   -2.187
     585  -22.644   -2.891
     586  -22.238   -3.365
     587  -19.633   -0.986
     588  -20.369   -0.517
     589  -20.925   -1.663
     590  -19.437   -1.352
     591  -21.171    0.330
     592  -19.720   -0.393
     593  -19.606   -2.411
     594  -19.868   -0.070
     595  -19.575    0.617
     596  -18.290   -0.335
     597  -21.139   -0.367
     598  -19.716   -0.466
     599  -20.546   -1.209
     600  -20.143    0.750
     601  -19.861   -0.481
     602  -19.319    1.462
     603  -18.998   -0.195
     604  -17.289    1.332
     605  -16.746   -1.138
     606  -15.142   -0.590
     607  -16.910    1.946
     608  -16.834    1.173
     609  -18.009    1.893
     610  -17.743    1.113
     611  -17.376    1.100
     612  -17.499    3.165
     613  -17.874    0.508
     614  -19.200    0.644
     615  -19.946    0.205
     616  -18.106    0.494
     617  -18.281    2.233
     618  -18.553    1.664
     619  -18.049    0.088
     620  -17.825   -0.236
     621  -18.717    0.635
     622  -19.056   -0.793
     623  -17.765   -1.591
     624  -20.003   -0.425
     625  -17.979   -1.848
     626  -18.220   -0.130
     627  -17.423   -0.927
     628  -16.922   -0.900
     629  -15.196   -1.558
     630  -16.454   -0.662
     631  -17.517   -2.266
     632  -17.266    0.016
     633  -18.821   -1.996
     634  -16.890   -1.948
     635  -16.348   -2.016
     636  -16.499   -2.572
     637  -17.179   -2.321
     638  -18.173   -2.095
     639  -18.831   -1.474
     640  -18.607    1.461
     641  -18.958    0.632
     642  -15.926   -0.032
     643  -17.416   -0.330
     644  -16.601    1.238
     645  -15.720    0.891
     646  -15.986   -1.120
     647  -18.536    1.883
     648  -18.349    1.777
     649  -18.132   -0.912
     650  -18.566    0.856
     651  -18.221   -1.986
     652  -17.726    0.345
     653  -17.768    0.232
     654  -17.739    0.938
     655  -18.610   -0.193
     656  -18.490    0.423
     657  -17.636   -0.209
     658  -18.493   -0.333
     659  -17.544   -0.238
     660  -18.522    0.457
     661  -16.608   -0.175
     662  -17.451   -1.724
     663  -16.589   -3.385
     664  -17.643   -0.093
     665  -16.792    0.903
     666  -16.295   -1.343
     667  -15.444   -0.273
     668  -18.503   -3.986
     669  -17.472   -2.642
     670  -17.624   -2.136
     671  -16.902   -1.850
     672  -18.748   -1.446
     673  -18.205   -0.947
     674  -17.896   -0.751
     675  -18.094    0.687
     676  -18.791   -1.098
     677  -19.007   -0.516
     678  -19.502   -0.783
     679  -19.458   -0.871
     680  -17.376    0.394
     681  -19.967    1.492
     682  -19.583    0.364
     683  -20.182    0.734
     684  -20.264    2.616
     685  -21.574    0.577
     686  -20.743    1.957
     687  -21.097    2.405
     688  -21.989   -0.898
     689  -20.922    0.656
     690  -20.666   -0.737
     691  -22.429   -2.673
     692  -19.874   -2.126
     693  -19.762   -2.617
     694  -20.564   -2.449
     695  -20.290   -2.035
     696  -21.077   -1.412
     697  -22.101   -2.189
     698  -20.965   -3.849
     699  -21.937   -4.046
     700  -21.171   -2.902
     701  -19.618   -3.187
     702  -19.543   -4.333
     703  -20.016   -3.678
     704  -21.097   -3.951
     705  -19.503   -2.866
     706  -19.922   -1.749
     707  -19.060   -2.317
     708  -19.842   -2.721
     709  -21.412   -3.381
     710  -19.981   -1.365
     711  -20.814   -0.951
     712  -20.413   -0.154
     713  -19.792   -1.322
     714  -20.217   -2.870
     715  -19.110   -2.322
     716  -17.885   -2.385
     717  -18.867   -1.813
     718  -19.507   -1.435
     719  -18.841   -3.078
     720  -19.164   -3.578
     721  -19.521   -2.619
     722  -19.756   -1.819
     723  -20.037   -0.645
     724  -20.145   -0.841
     725  -21.664   -3.075
     726  -22.861   -2.461
     727  -22.370   -2.246
     728  -20.663   -2.982
     729  -20.013   -1.442
     730  -20.269   -2.599
     731  -21.135   -3.261
     732  -20.082   -1.741
     733  -20.856    0.609
     734  -21.997   -1.382
     735  -21.353   -0.125
     736  -20.571   -1.512
     737  -20.375   -1.311
     738  -19.314   -1.766
     739  -21.053   -1.254
     740  -20.233   -0.086
     741  -18.357   -0.917
     742  -16.988   -0.014
     743  -17.328   -0.832
     744  -20.186   -1.393
     745  -19.237   -2.239
     746  -19.787   -2.624
     747  -19.413   -0.327
     748  -18.146   -2.224
     749  -18.399   -2.150
     750  -19.016   -3.509
     751  -20.898   -4.275
     752  -18.416   -2.300
     753  -20.618   -1.629
     754  -20.335   -2.101
     755  -19.676   -2.995
     756  -19.737   -4.052
     757  -20.243   -4.522
     758  -20.939   -3.205
     759  -21.283   -2.779
     760  -19.681   -2.303
     761  -18.001   -3.083
     762  -17.742   -1.916
     763  -18.849   -3.660
     764  -20.202   -2.668
     765  -19.869    0.381
     766  -18.869    0.284
     767  -18.348    0.919
     768  -18.217    2.113
     769  -18.419    0.381
     770  -19.654   -0.506
     771  -19.143    1.025
     772  -17.943    1.499
     773  -17.722    1.728
     774  -17.889    1.142
     775  -19.164    2.138
     776  -17.911    3.437
     777  -18.995    2.389
     778  -18.056    0.585
     779  -17.654    2.265
     780  -17.186    4.649
     781  -17.437    4.310
     782  -17.339    3.509
     783  -17.758    1.396
     784  -17.844    2.209
     785  -19.044    1.838
     786  -18.954    0.709
     787  -20.378    1.657
     788  -20.317   -0.129
     789  -18.309    3.111
     790  -16.881    1.164
     791  -17.410    3.107
     792  -17.225    0.046
     793  -18.415   -0.282
     794  -19.114   -0.419
     795  -17.389   -0.744
     796  -16.218   -0.591
     797  -18.338    0.121
     798  -15.888   -0.239
     799  -17.584    1.606
     800  -17.780    0.935
     801  -17.680    1.251
     802  -18.714    1.031
     803  -18.629    0.511
     804  -19.613   -0.464
     805  -20.483    1.227
     806  -19.966   -0.029
     807  -20.041    0.936
     808  -18.956    2.619
     809  -18.771    1.274
     810  -19.398    0.083
     811  -20.247    2.342
     812  -18.618    2.558
     813  -19.752   -0.636
     814  -20.193   -0.509
     815  -21.283   -0.779
     816  -19.677    0.278
     817  -19.483    1.357
     818  -20.467    0.160
     819  -18.859    2.213
     820  -19.745   -0.549
     821  -18.201    0.305
     822  -19.373    0.652
     823  -17.853    0.758
     824  -17.198   -1.022
     825  -18.626   -0.366
     826  -17.559    0.940
     827  -16.429   -0.371
     828  -17.175    1.467
     829  -17.408    0.666
     830  -17.311    1.242
     831  -17.362    0.604
     832  -17.505    0.453
     833  -18.476   -1.405
     834  -18.742   -2.940
     835  -19.574   -1.780
     836  -19.071   -1.074
     837  -17.595   -3.127
     838  -17.362   -2.933
     839  -17.157   -2.745
     840  -17.568   -3.711
     841  -17.556   -3.045
     842  -18.197   -3.712
     843  -18.550   -1.450
     844  -18.658   -2.107
     845  -19.287   -0.743
     846  -19.003    0.358
     847  -19.078   -0.746
     848  -19.777   -1.548
     849  -20.106   -2.032
     850  -19.930   -1.631
     851  -21.334   -1.310
     852  -18.891   -1.678
     853  -18.953   -0.700
     854  -17.989   -1.977
     855  -20.036   -2.579
     856  -19.683   -2.653
     857  -19.231   -2.881
     858  -18.373   -2.343
     859  -18.639   -1.914
     860  -18.785   -3.389
     861  -18.803   -2.920
     862  -19.129   -1.690
     863  -19.309   -1.586
     864  -16.751    1.177
     865  -17.259   -0.994
     866  -18.224   -0.246
     867  -16.806   -1.886
     868  -16.799   -2.298
     869  -17.619   -0.227
     870  -16.602   -0.344
     871  -17.106   -0.424
     872  -17.888   -2.547
     873  -19.148   -3.526
     874  -19.073   -0.953
     875  -19.507   -1.141
     876  -17.537   -1.237
     877  -19.111   -1.348
     878  -18.707   -0.268
     879  -20.125   -0.297
     880  -20.000   -1.381
     881  -20.090   -3.450
     882  -20.090   -3.041
     883  -19.275   -1.939
     884  -18.351   -1.518
     885  -19.176   -1.346
     886  -18.405   -2.511
     887  -17.743   -2.388
     888  -18.762   -0.188
     889  -20.156   -0.019
     890  -20.681   -0.287
     891  -21.819   -1.435
     892  -21.734   -0.956
     893  -19.717    0.616
     894  -21.402    1.574
     895  -20.716    0.610
     896  -20.662    1.523
     897  -19.390    0.036
     898  -19.530    1.209
     899  -18.753    0.015
     900  -19.127    0.417
     901  -20.378   -0.647
     902  -19.596    0.080
     903  -18.806   -0.775
     904  -17.717   -0.644
     905  -19.583    0.463
     906  -18.063   -1.373
     907  -17.136   -1.708
     908  -19.361    2.513
     909  -20.159    1.260
     910  -19.109   -0.180
     911  -19.387   -2.079
     912  -20.546   -1.223
     913  -19.803   -2.485
     914  -18.625   -0.125
     915  -18.597    0.583
     916  -19.564   -1.834
     917  -20.296   -1.647
     918  -19.169   -0.537
     919  -18.732    0.060
     920  -19.066    1.353
     921  -18.711    1.436
     922  -18.645    1.385
     923  -18.019    2.382
     924  -17.510    0.308
     925  -18.988    0.804
     926  -18.557   -1.450
     927  -16.618   -1.439
     928  -18.050    0.263
     929  -15.907    1.721
     930  -16.251    0.887
     931  -18.172   -1.123
     932  -18.092   -1.247
     933  -17.891    0.801
     934  -17.333    1.714
     935  -18.369    2.372
     936  -16.453    1.974
     937  -19.314    2.086
     938  -18.666    1.706
     939  -17.378   -0.258
     940  -18.207   -0.263
     941  -19.057    0.976
     942  -18.518    0.011
     943  -18.896    3.188
     944  -20.551    0.178
     945  -19.590    0.797
     946  -19.018    0.689
     947  -20.703    1.430
     948  -21.297    0.694
     949  -20.280    0.635
     950  -19.797    0.062
     951  -19.447    1.133
     952  -19.542    1.585
     953  -20.415    2.526
     954  -20.079    0.752
     955  -20.396    2.631
     956  -20.394    3.957
     957  -18.580    3.752
     958  -18.428    4.208
     959  -18.070    4.842
     960  -18.917    4.280
     961  -19.522    2.394
     962  -18.526    1.355
     963  -18.164    1.536
     964  -18.498    1.051
     965  -19.299    3.668
     966  -19.116    3.836
     967  -19.696    5.044
     968  -18.991    5.777
     969  -19.749    6.618
     970  -21.267    4.723
     971  -19.619    2.391
     972  -18.618    1.741
     973  -18.967    3.540
     974  -18.610    1.483
     975  -20.701    3.832
     976  -19.405    1.345
     977  -20.986    2.456
     978  -21.098    0.939
     979  -20.688    1.318
     980  -20.678    1.513
     981  -20.900    1.508
     982  -20.645    2.046
     983  -19.658    2.621
     984  -19.947    2.100
     985  -18.442    2.228
     986  -19.470    0.876
     987  -19.970    1.123
     988  -18.938   -1.682
     989  -18.840    2.217
     990  -17.507    1.792
     991  -18.204    1.107
     992  -18.898    0.685
     993  -19.550    2.356
     994  -20.190    3.768
     995  -20.304    3.859
     996  -20.496    2.203
     997  -21.646    3.102
     998  -19.315    3.445
     999  -19.684    2.451
    1000  -18.991    0.359
    1001  -17.832    1.435
    1002  -18.687    0.646
    1003  -17.946   -0.310
    1004  -19.285    0.882
    1005  -18.504    0.667
    1006  -19.655   -0.486
    1007  -18.205    1.781
    1008  -18.259    0.564
    1009  -17.977    1.673
    1010  -19.413    1.413
    1011  -18.798    1.720
    1012  -18.119    2.994
    1013  -20.087    1.779
    1014  -19.477   -0.226
    1015  -19.761   -0.225
    1016  -18.515   -1.260
    1017  -19.210   -1.520
    1018  -18.817   -1.321
    1019  -17.992   -1.658
    1020  -17.843   -0.176
    1021  -17.151   -1.240
    1022  -18.490   -0.376
    1023  -18.649   -0.597
    1024  -18.221   -0.105
    1025  -17.083    0.532
    1026  -16.649    0.276
    1027  -16.069    0.959
    1028  -17.668   -0.010
    1029  -16.430   -0.760
    1030  -15.238    0.260
    1031  -14.864   -0.212
    1032  -16.560    2.121
    1033  -16.973    1.207
    1034  -18.467   -0.127
    1035  -17.893   -1.131
    1036  -17.102   -0.819
    1037  -17.015    1.599
    1038  -16.026    0.266
    1039  -18.371    0.822
    1040  -18.375    0.984
    1041  -17.037    1.531
    1042  -17.684    3.054
    1043  -17.661    2.717
    1044  -17.965    3.102
    1045  -18.810    2.741
    1046  -18.281    4.458
    1047  -17.555    3.397
    1048  -16.816    1.100
    1049  -17.015    2.944
    1050  -16.710    3.393
    1051  -16.800    1.083
    1052  -16.625    0.858
    1053  -15.933    2.529
    1054  -17.420    1.294
    1055  -17.354    2.176
    1056  -15.909    3.168
    1057  -16.739    3.008
    1058  -16.257    2.867
    1059  -16.062    3.846
    1060  -15.615    3.315
    1061  -18.067    3.309
    1062  -16.981    3.171
    1063  -14.802    2.478
    1064  -15.720    1.901
    1065  -15.737    4.141
    1066  -16.025    1.953
    1067  -15.777    2.350
    1068  -16.452    3.324
    1069  -16.209    1.638
    1070  -14.642    2.380
    1071  -13.513    3.135
    1072  -14.509    3.670
    1073  -14.101    4.597
    1074  -13.793    3.994
    1075  -13.452    5.624
    1076  -12.906    2.125
    1077  -14.655    2.422
    1078  -14.443    4.165
    1079  -13.625    3.205
    1080  -13.124    2.596
    1081  -15.243    3.428
    1082  -15.772    3.698
    1083  -15.600    3.736
    1084  -15.408    3.328
    1085  -16.441    1.914
    1086  -14.786    3.423
    1087  -15.827    2.587
    1088  -15.108    5.023
    1089  -15.366    6.283
    1090  -15.618    4.001
    1091  -15.077    3.450
    1092  -16.063    2.660
    1093  -17.725    2.187
    1094  -16.893    3.141
    1095  -16.293    4.865
    1096  -16.252    3.720
    1097  -16.120    4.462
    1098  -18.407    3.526
    1099  -17.778    2.448
    1100  -18.586    4.855
    1101  -17.763    4.463
    1102  -15.920    4.677
    1103  -16.302    4.347
    1104  -15.616    2.896
    1105  -16.433    4.404
    1106  -16.326    3.560
    1107  -17.863    3.283
    1108  -18.234    2.750
    1109  -16.681    3.363
    1110  -16.300    2.527
    1111  -15.901    1.881
    1112  -16.115    2.612
    1113  -16.941    1.977
    1114  -16.617    3.030
    1115  -17.186    3.287
    1116  -16.438    2.917
    1117  -13.385    4.290
    1118  -16.713    2.341
    1119  -16.343    2.962
    1120  -17.201    3.832
    1121  -16.901    3.476
    1122  -16.299    3.272
    1123  -17.116    1.661
    1124  -16.833    2.181
    1125  -17.006    2.839
    1126  -16.605    2.473
    1127  -18.095    2.756
    1128  -18.687    2.612
    1129  -17.309    2.951
    1130  -18.620    3.467
    1131  -18.521    4.614
    1132  -19.692    3.151
    1133  -19.573    3.573
    1134  -20.134    2.707
    1135  -18.912    1.957
    1136  -19.504    2.059
    1137  -19.863    3.227
    1138  -19.299    3.598
    1139  -17.713    4.920
    1140  -19.106    5.406
    1141  -18.334    1.756
    1142  -18.928    1.324
    1143  -18.032   -0.078
    1144  -17.842    2.657
    1145  -16.064    3.935
    1146  -15.993    2.903
    1147  -15.088    4.175
    1148  -15.317    6.339
    1149  -15.492    5.075
    1150  -15.227    2.523
    1151  -15.885    2.258
    1152  -16.774    0.762
    1153  -16.065    1.366
    1154  -16.729    1.862
    1155  -17.685    1.721
    1156  -16.454    4.306
    1157  -15.701    3.660
    1158  -16.191    2.876
    1159  -16.074    3.322
    1160  -15.307    3.775
    1161  -16.038    4.052
    1162  -13.835    4.816
    1163  -14.840    4.043
    1164  -14.779    3.881
    1165  -15.254    5.244
    1166  -16.808    4.170
    1167  -16.899    6.633
    1168  -16.942    3.301
    1169  -16.886    2.008
    1170  -15.715    2.377
    1171  -15.929    4.694
    1172  -16.521    4.063
    1173  -17.444    3.871
    1174  -16.373    3.026
    1175  -17.683    3.328
    1176  -15.937    4.704
    1177  -15.722    3.211
    1178  -16.607    4.642
    1179  -16.640    3.459
    1180  -15.600    3.846
    1181  -16.005    5.688
    1182  -17.491    4.338
    1183  -16.540    5.985
    1184  -16.689    4.287
    1185  -15.798    2.062
    1186  -16.104    3.540
    1187  -15.817    4.946
    1188  -14.987    4.676
    1189  -14.559    4.643
    1190  -15.554    5.132
    1191  -15.640    3.648
    1192  -16.070    5.331
    1193  -15.527    3.860
    1194  -16.203    4.871
    1195  -17.163    5.397
    1196  -15.747    4.620
    1197  -15.487    4.728
    1198  -14.992    5.155
    1199  -14.889    5.909
    1200  -17.802    4.801
    1201  -17.165    3.433
    1202  -16.218    1.900
    1203  -15.007    3.496
    1204  -15.560    2.693
    1205  -15.222    3.581
    1206  -14.952    2.863
    1207  -15.229    3.347
    1208  -14.763    2.072
    1209  -15.068    3.346
    1210  -14.372    2.173
    1211  -14.894    1.022
    1212  -12.723    3.981
    1213  -13.436    4.839
    1214  -15.005    3.684
    1215  -15.071    5.932
    1216  -15.749    3.865
    1217  -15.450    4.741
    1218  -18.454    5.628
    1219  -20.266    6.076
    1220  -19.695    5.808
    1221  -17.067    5.263
    1222  -17.433    2.599
    1223  -16.726    2.891
    1224  -17.744    4.528
    1225  -17.578    6.139
    1226  -16.841    5.415
    1227  -17.484    4.258
    1228  -17.566    2.530
    1229  -16.819    4.101
    1230  -17.413    2.820
    1231  -17.301    3.281
    1232  -16.617    3.144
    1233  -18.014    2.934
    1234  -15.621    3.493
    1235  -16.227    5.656
    1236  -15.985    3.540
    1237  -15.683    3.892
    1238  -15.697    2.735
    1239  -16.534    3.046
    1240  -16.479    3.673
    1241  -15.468    3.126
    1242  -16.818    3.188
    1243  -16.031    4.260
    1244  -15.935    5.506
    1245  -14.999    5.438
    1246  -16.206    4.233
    1247  -15.243    5.003
    1248  -15.971    6.575
    1249  -16.145    6.302
    1250  -16.333    4.339
    1251  -14.795    3.698
    1252  -15.716    3.384
    1253  -15.261    3.848
    1254  -16.456    6.548
    1255  -14.599    5.892
    1256  -15.071    6.039
    1257  -13.967    5.765
    1258  -15.714    5.760
    1259  -17.493    8.284
    1260  -18.052    6.257
    1261  -18.364    5.982
    1262  -18.342    3.881
    1263  -17.624    3.786
    1264  -18.037    4.093
    1265  -16.892    4.249
    1266  -17.894    3.941
    1267  -17.762    1.832
    1268  -17.130    3.275
    1269  -16.247    4.201
    1270  -16.852    3.535
    1271  -16.639    2.364
    1272  -16.050    5.064
    1273  -16.948    4.343
    1274  -16.895    4.655
    1275  -18.008    5.942
    1276  -18.074    5.557
    1277  -17.410    4.171
    1278  -17.302    4.100
    1279  -17.436    5.793
    1280  -18.638    6.001
    1281  -18.487    4.368
    1282  -18.356    6.455
    1283  -20.025    5.608
    1284  -20.537    5.564
    1285  -19.270    5.822
    1286  -18.765    7.328
    1287  -19.493    5.894
    1288  -19.890    5.394
    1289  -18.130    7.188
    1290  -18.771    6.299
    1291  -19.288    7.806
    1292  -19.869    7.694
    1293  -19.495    7.850
    1294  -19.859    8.148
    1295  -18.699    7.010
    1296  -18.129    6.471
    1297  -16.338   10.348
    1298  -18.398    8.732
    1299  -19.852    7.192
    1300  -18.697    8.468
    1301  -20.535    5.351
    1302  -19.029    8.454
    1303  -19.377    8.417
    1304  -18.783    4.496
    1305  -19.821    1.640
    1306  -20.264    4.096
    1307  -19.312    2.405
    1308  -19.150    3.614
    1309  -18.648    3.598
    1310  -18.885    2.970
    1311  -18.983    0.561
    1312  -19.461    0.191
    1313  -19.116    3.553
    1314  -19.073    2.834
    1315  -18.407    4.474
    1316  -17.692    5.344
    1317  -17.706    4.672
    1318  -17.655    5.828
    1319  -17.532    4.804
    1320  -16.771    3.943
    1321  -17.151    2.811
    1322  -15.635    4.471
    1323  -16.968    5.952
    1324  -16.781    5.802
    1325  -18.627    3.568
    1326  -17.243    5.634
    1327  -18.581    4.586
    1328  -17.985    4.794
    1329  -18.421    4.848
    1330  -18.850    3.481
    1331  -19.359    6.254
    1332  -18.926    6.564
    1333  -17.756    4.009
    1334  -18.116    5.798
    1335  -18.103    3.586
    1336  -18.166    4.939
    1337  -17.711    3.791
    1338  -16.610    5.282
    1339  -17.144    6.668
    1340  -17.464    4.417
    1341  -18.006    5.996
    1342  -15.310    7.499
    1343  -15.551    5.185
    1344  -16.801    4.733
    1345  -15.568    5.229
    1346  -17.357    2.850
    1347  -17.933    4.027
    1348  -16.644    4.234
    1349  -19.135    7.013
    1350  -17.881    5.154
    1351  -16.647    6.660
    1352  -18.463    5.976
    1353  -17.644    7.592
    1354  -18.015    4.514
    1355  -18.576    4.813
    1356  -18.442    5.462
    1357  -18.198    3.819
    1358  -18.752    4.430
    1359  -17.938    3.545
    1360  -17.503    2.487
    1361  -18.116    4.479
    1362  -18.193    4.398
    1363  -19.353    3.828
    1364  -20.348    5.405
    1365  -20.458    5.284
    1366  -19.171    6.485
    1367  -18.314    5.909
    1368  -19.842    6.743
    1369  -19.481    5.203
    1370  -21.580    2.531
    1371  -21.056    3.161
    1372  -20.626    3.500
    1373  -20.260    2.599
    1374  -20.857    3.473
    1375  -20.107    4.040
    1376  -20.692    5.564
    1377  -21.227    2.473
    1378  -19.715    2.048
    1379  -19.222    3.573
    1380  -18.777    5.007
    1381  -20.332    5.067
    1382  -20.074    3.393
    1383  -20.427    3.377
    1384  -19.953    5.789
    1385  -18.858    5.670
    1386  -19.746    5.055
    1387  -19.713    4.664
    1388  -20.286    5.473
    1389  -20.043    2.518
    1390  -19.748    3.428
    1391  -19.072    4.181
    1392  -18.585    2.718
    1393  -17.182    2.711
    1394  -18.765    3.521
    1395  -18.632    3.361
    1396  -19.165    4.162
    1397  -20.114    2.763
    1398  -21.019    1.996
    1399  -18.401    2.414
    1400  -18.225    2.704
    1401  -19.451    2.200
    1402  -18.786    3.462
    1403  -17.672    5.787
    1404  -18.035    6.863
    1405  -18.019    3.891
    1406  -18.014    5.002
    1407  -19.290    1.761
    1408  -17.399    2.292
    1409  -18.485    1.393
    1410  -18.191    4.413
    1411  -18.358    4.287
    1412  -18.402    3.974
    1413  -19.367    5.649
    1414  -20.072    4.148
    1415  -20.738    2.840
    1416  -21.021    4.554
    1417  -19.637    2.515
    1418  -18.876    2.174
    1419  -18.816    3.673
    1420  -17.643    4.450
    1421  -18.977    4.228
    1422  -18.239    3.882
    1423  -19.127    3.935
    1424  -18.350    4.866
    1425  -17.630    4.095
    1426  -19.370    5.647
    1427  -19.006    3.440
    1428  -18.791    4.446
    1429  -19.850    4.664
    1430  -18.832    3.546
    1431  -19.419    3.895
    1432  -19.912    3.070
    1433  -19.712    2.812
    1434  -20.323    3.923
    1435  -19.863    4.873
    1436  -19.037    5.263
    1437  -17.068    5.056
    1438  -17.161    6.437
    1439  -16.777    4.382
    1440  -17.901    6.380
    1441  -18.768    4.176
    1442  -16.966    3.623
    1443  -18.891    3.661
    1444  -19.299    0.966
    1445  -18.415    2.289
    1446  -19.228    0.015
    1447  -18.923    1.197
    1448  -18.208    5.320
    1449  -17.683    5.959
    1450  -19.704    3.577
    1451  -18.797    2.554
    1452  -17.894    3.899
    1453  -18.583    5.502
    1454  -18.141    3.643
    1455  -19.457    4.836
    1456  -20.087    4.638
    1457  -19.493    4.472
    1458  -20.227    2.775
    1459  -19.813    2.229
    1460  -19.028    3.765
    1461  -20.176    4.958
    1462  -20.950    3.505
    1463  -20.168    2.229
    1464  -19.372    2.676
    1465  -18.666    2.793
    1466  -19.720   -0.556
    1467  -18.762    1.514
    1468  -20.009    3.176
    1469  -21.536    3.107
    1470  -21.892    5.715
    1471  -20.440    4.835
    1472  -20.061    5.845
    1473  -20.776    4.174
    1474  -21.352    4.039
    1475  -20.943    1.792
    1476  -21.253    3.639
    1477  -19.833    2.748
    1478  -19.852    3.813
    1479  -18.371    4.428
    1480  -20.200    3.446
    1481  -18.285    3.419
    1482  -18.126    4.884
    1483  -18.170    0.428
    1484  -19.139    0.873
    1485  -18.394    2.421
    1486  -17.177    0.054
    1487  -16.958   -0.355
    1488  -19.414    1.703
    1489  -18.255    2.615
    1490  -18.719    1.708
    1491  -20.381    2.112
    1492  -18.936    1.610
    1493  -18.251    0.911
    1494  -17.089   -0.475
    1495  -16.300    2.527
    1496  -17.798    1.595
    1497  -18.582    1.869
    1498  -18.899    1.033
    1499  -19.130    0.151
    1500  -18.875    1.512
    1501  -19.636    2.402
    1502  -20.829    2.753
    1503  -19.104    4.488
    1504  -17.618    2.619
    1505  -17.129    2.045
    1506  -16.266    2.943
    1507  -13.843    1.791
    1508  -15.452    2.511
    1509  -12.973    1.804
    1510  -14.206    0.426
    1511  -15.592    1.135
    1512  -14.700    0.110
    1513  -14.595    2.996
    1514  -13.789    3.033
    1515  -15.235    3.181
    1516  -14.203    3.203
    1517  -14.202    3.360
    1518  -14.842    2.594
    1519  -13.607    4.986
    1520  -13.187    3.873
    1521  -13.630    2.738
    1522  -15.215    2.849
    1523  -15.467    4.769
    1524  -14.965    3.986
    1525  -14.650    2.508
    1526  -13.855    1.808
    1527  -13.434    1.961
    1528  -11.224    0.885
    1529   -8.489    2.137
    1530  -10.535    1.546
    1531  -10.796    1.123
    1532  -12.137    2.349
    1533  -12.398    2.878
    1534  -13.268    1.524
    1535  -13.540    1.220
    1536  -13.308    0.577
    1537  -14.247    1.790
    1538  -15.814    1.700
    1539  -16.293    0.067
    1540  -16.101    0.582
    1541  -16.260    1.501
    1542  -18.052    0.795
    1543  -16.045    1.571
    1544  -17.517    2.288
    1545  -16.133    4.463
    1546  -14.411    3.384
    1547  -13.927    1.495
    1548  -12.713    1.743
    1549  -14.355    1.545
    1550  -14.946    0.202
    1551  -16.257    1.609
    1552  -16.076    2.354
    1553  -16.380    4.081
    1554  -16.756    2.448
    1555  -13.444    4.831
    1556  -15.463    5.281
    1557  -15.218    3.808
    1558  -15.297    3.266
    1559  -14.440    1.785
    1560  -14.340    0.593
    1561  -13.264    2.555
    1562  -16.342    3.482
    1563  -14.644    5.149
    1564  -16.128    3.860
    1565  -15.793    3.987
    1566  -15.845    3.515
    1567  -16.658    3.851
    1568  -17.789    2.724
    1569  -17.438    3.773
    1570  -16.266    3.200
    1571  -15.937    4.114
    1572  -16.711    1.780
    1573  -16.374    2.761
    1574  -14.990    2.536
    1575  -14.675    3.639
    1576  -15.269    3.195
    1577  -13.580    3.524
    1578  -14.701    2.607
    1579  -13.596    3.251
    1580  -14.461    0.595
    1581  -13.559    0.558
    1582  -11.688    2.730
    1583  -12.003    1.750
    1584  -13.022    4.466
    1585  -12.477    4.255
    1586  -11.733    4.085
    1587  -14.206   -0.400
    1588  -17.363    0.453
    1589  -14.710    0.786
    1590  -14.886   -0.878
    1591  -15.476   -0.748
    1592  -13.802   -1.812
    1593  -12.356    0.944
    1594  -11.554    1.240
    1595  -12.933    1.022
    1596  -13.240    0.005
    1597  -14.449    1.182
    1598  -13.642    0.749
    1599  -13.552    0.373
    1600  -16.162    0.305
    1601  -15.252   -0.829
    1602  -14.872   -0.038
    1603  -13.576    0.157
    1604  -14.792    0.785
    1605  -15.941    1.438
    1606  -17.771    2.553
    1607  -19.156    3.592
    1608  -17.870    0.797
    1609  -18.547    1.875
    1610  -16.459    1.714
    1611  -16.740    2.259
    1612  -18.987    2.627
    1613  -19.157    2.232
    1614  -18.273    2.950
    1615  -17.400    2.428
    1616  -17.336    2.246
    1617  -16.298    2.359
    1618  -17.859    2.992
    1619  -17.114    3.557
    1620  -18.361    2.183
    1621  -16.975    2.210
    1622  -18.382    3.601
    1623  -16.259    4.241
    1624  -14.139    6.182
    1625  -16.626    3.953
    1626  -17.080    5.066
    1627  -16.599    3.146
    1628  -16.370    3.433
    1629  -17.704    1.953
    1630  -16.388    1.374
    1631  -16.131    2.453
    1632  -16.327    1.823
    1633  -15.840    2.754
    1634  -16.368    1.823
    1635  -16.426    1.879
    1636  -15.001    3.006
    1637  -16.454    3.053
    1638  -16.906    2.700
    1639  -16.618    3.468
    1640  -16.680    5.641
    1641  -17.526    3.869
    1642  -15.726    3.025
    1643  -15.311    3.092
    1644  -14.885    2.124
    1645  -14.101    1.958
    1646  -15.230    3.219
    1647  -14.042    3.306
    1648  -13.729    2.725
    1649  -15.220   -0.015
    1650  -14.709    2.537
    1651  -14.987    2.495
    1652  -15.192    2.995
    1653  -17.759    1.804
    1654  -16.725    2.299
    1655  -16.875    1.756
    1656  -16.839    2.840
    1657  -16.729    2.998
    1658  -18.888    2.773
    1659  -17.954    3.786
    1660  -16.271    3.962
    1661  -15.939    3.790
    1662  -16.491    3.759
    1663  -16.094    5.048
    1664  -16.036    5.309
    1665  -16.396    4.624
    1666  -16.516    5.273
    1667  -16.153    5.218
    1668  -17.300    5.537
    1669  -18.198    3.624
    1670  -17.437    4.843
    1671  -16.448    5.271
    1672  -16.695    5.815
    1673  -17.997    3.040
    1674  -16.678    1.000
    1675  -15.603    2.772
    1676  -15.573    5.052
    1677  -15.119    2.058
    1678  -17.877    2.277
    1679  -17.838    3.332
    1680  -19.347    5.977
    1681  -17.080    5.197
    1682  -16.646    6.324
    1683  -17.540    5.419
    1684  -16.734    4.956
    1685  -14.716    6.101
    1686  -14.271    4.196
    1687  -14.238    5.794
    1688  -14.531    5.864
    1689  -14.892    5.807
    1690  -16.547    5.353
    1691  -16.689    4.599
    1692  -15.734    4.190
    1693  -14.779    4.678
    1694  -16.924    5.175
    1695  -16.377    4.862
    1696  -16.380    5.198
    1697  -15.988    4.617
    1698  -16.811    6.016
    1699  -17.559    4.544
    1700  -16.485    4.141
    1701  -14.343    4.939
    1702  -15.648    5.587
    1703  -16.113    6.437
    1704  -17.879    4.869
    1705  -15.864    4.727
    1706  -13.710    7.186
    1707  -14.276    6.406
    1708  -14.325    6.512
    1709  -13.554    7.130
    1710  -14.828    4.538
    1711  -14.480    7.093
    1712  -15.109    6.591
    1713  -13.704    4.950
    1714  -14.702    6.582
    1715  -14.605    5.667
    1716  -15.053    5.386
    1717  -14.555    5.894
    1718  -13.374    4.661
    1719  -13.996    3.951
    1720  -14.348    4.472
    1721  -15.402    4.264
    1722  -14.613    4.179
    1723  -14.868    5.154
    1724  -13.664    3.587
    1725  -14.043    1.989
    1726  -14.127    1.569
    1727  -14.360    3.617
    1728  -14.094    5.063
    1729  -15.019    4.613
    1730  -16.133    2.242
    1731  -15.468    4.710
    1732  -17.408    3.227
    1733  -16.482    3.680
    1734  -14.182    3.311
    1735  -15.216    5.139
    1736  -14.637    3.701
    1737  -14.755    4.366
    1738  -13.174    5.267
    1739  -12.613    6.803
    1740  -13.932    3.528
    1741  -14.925    1.426
    1742  -14.326    2.796
    1743  -12.969    4.964
    1744  -15.701    4.460
    1745  -15.369    5.703
    1746  -14.588    6.920
    1747  -16.008    5.392
    1748  -16.833    5.456
    1749  -15.305    4.089
    1750  -15.008    4.136
    1751  -12.920    4.771
    1752  -12.505    7.141
    1753  -13.911    6.801
    1754  -14.789    8.175
    1755  -14.566    5.236
    1756  -13.490    5.346
    1757  -13.637    7.751
    1758  -13.701    6.917
    1759  -16.760    5.468
    1760  -17.633    6.116
    1761  -15.681    4.394
    1762  -15.407    3.288
    1763  -14.342    4.551
    1764  -15.078    4.677
    1765  -15.624    5.861
    1766  -15.936    3.999
    1767  -14.838    4.687
    1768  -16.610    3.476
    1769  -16.944    3.764
    1770  -16.577    3.622
    1771  -17.741    1.977
    1772  -17.024    1.836
    1773  -16.053    0.529
    1774  -18.854    0.656
    1775  -17.466    1.685
    1776  -16.538    2.571
    1777  -18.898    3.302
    1778  -17.614    3.720
    1779  -17.033    2.182
    1780  -17.218    3.367
    1781  -16.614    3.270
    1782  -15.259    3.489
    1783  -16.799    0.989
    1784  -18.360    2.489
    1785  -18.732    2.607
    1786  -18.368    1.323
    1787  -17.746    2.365
    1788  -17.431    4.225
    1789  -17.779    2.457
    1790  -17.784    2.426
    1791  -16.847    2.049
    1792  -14.897    3.768
    1793  -17.126    3.130
    1794  -18.084    3.155
    1795  -17.376    2.261
    1796  -17.685    2.712
    1797  -17.182    2.454
    1798  -16.588    3.197
    1799  -16.751    2.982
    1800  -17.575    2.114
    1801  -13.495    1.729
    1802  -14.956    1.942
    1803  -16.531    0.380
    1804  -15.187    2.349
    1805  -16.152    1.949
    1806  -16.429    2.964
    1807  -16.569   -0.761
    1808  -16.651    1.885
    1809  -16.914    0.848
    1810  -15.220    0.869
    1811  -15.770    0.650
    1812  -14.506    1.203
    1813  -16.365    1.087
    1814  -17.245    1.219
    1815  -16.967    2.304
    1816  -17.198    1.335
    1817  -16.748    1.002
    1818  -16.943    0.919
    1819  -17.037   -0.711
    1820  -15.866   -0.982
    1821  -15.669    1.570
    1822  -14.449    0.442
    1823  -15.715    0.611
    1824  -17.156    0.364
    1825  -16.311   -0.005
    1826  -15.112   -0.050
    1827  -16.861    0.864
    1828  -16.336    1.979
    1829  -14.927   -0.759
    1830  -16.280    1.288
    1831  -16.120   -0.638
    1832  -16.768    0.536
    1833  -17.274    2.005
    1834  -17.821    1.530
    1835  -16.494    2.949
    1836  -17.329    1.526
    1837  -16.444   -0.194
    1838  -15.423    0.241
    1839  -16.081   -0.212
    1840  -16.180   -0.391
    1841  -16.526   -0.052
    1842  -14.916    0.450
    1843  -15.933   -2.205
    1844  -14.217    0.448
    1845  -14.705    1.356
    1846  -17.055   -1.387
    1847  -15.101    1.365
    1848  -16.626   -1.103
    1849  -16.390    0.356
    1850  -15.879    2.935
    1851  -14.937    1.372
    1852  -15.485    2.081
    1853  -14.865    1.213
    1854  -13.750    1.198
    1855  -15.383    1.051
    1856  -16.851   -0.444
    1857  -16.916    3.640
    1858  -16.435    0.856
    1859  -16.351    2.826
    1860  -17.110    2.036
    1861  -16.958    2.287
    1862  -16.544    0.641
    1863  -15.215    0.951
    1864  -14.543    2.137
    1865  -13.981    2.909
    1866  -14.320    2.186
    1867  -14.850   -0.193
    1868  -16.061    1.946
    1869  -15.727    2.760
    1870  -14.065    2.186
    1871  -14.415    2.214
    1872  -14.734    2.002
    1873  -16.158    0.074
    1874  -15.490    0.404
    1875  -14.035    3.298
    1876  -15.461    5.103
    1877  -17.202    2.042
    1878  -18.200    1.308
    1879  -16.686    3.078
    1880  -17.200    2.089
    1881  -17.350    0.808
    1882  -17.737   -0.037
    1883  -16.628   -0.233
    1884  -15.525    1.982
    1885  -16.333    1.517
    1886  -16.640   -0.435
    1887  -16.221   -0.127
    1888  -15.331   -1.152
    1889  -14.980    0.516
    1890  -13.951    0.624
    1891  -14.389    0.916
    1892  -15.921   -2.115
    1893  -17.360    0.263
    1894  -16.998    0.326
    1895  -15.471   -1.461
    1896  -15.639   -0.024
    1897  -16.766    0.135
    1898  -15.907    1.512
    1899  -16.606    2.521
    1900  -17.973    2.139
    1901  -17.299    1.860
    1902  -17.737    2.509
    1903  -16.856    0.628
    1904  -15.503    1.245
    1905  -17.006    0.659
    1906  -17.018    0.017
    1907  -18.584    0.343
    1908  -17.976   -0.304
    1909  -18.015   -1.798
    1910  -18.139   -0.910
    1911  -18.616   -1.185
    1912  -18.595   -0.469
    1913  -18.107    0.951
    1914  -17.726    1.149
    1915  -16.972    0.376
    1916  -16.672    0.250
    1917  -16.717   -1.313
    1918  -16.296   -0.563
    1919  -16.624    2.105
    1920  -13.881    3.449
    1921  -14.664    1.690
    1922  -14.592    0.213
    1923  -14.136   -1.717
    1924  -15.315   -1.633
    1925  -15.995   -1.708
    1926  -16.770   -2.675
    1927  -14.951   -0.305
    1928  -12.714    2.416
    1929  -12.564   -0.772
    1930  -12.242    1.357
    1931  -13.441   -2.195
    1932  -10.682    0.083
    1933  -11.260   -0.988
    1934  -11.110   -2.358
    1935  -11.664    0.087
    1936  -12.272   -0.046
    1937  -12.499    0.415
    1938  -13.387    3.121
    1939  -15.226    0.194
    1940  -15.783   -1.321
    1941  -15.516   -1.610
    1942  -15.366   -0.570
    1943  -15.287   -0.175
    1944  -17.460   -1.138
    1945  -16.165    1.477
    1946  -13.889    1.163
    1947  -12.442    2.790
    1948  -13.991    1.480
    1949  -13.386    1.509
    1950  -14.041    2.210
    1951  -15.408    0.932
    1952  -14.643    1.702
    1953  -15.618    2.481
    1954  -14.762    0.575
    1955  -14.423   -0.720
    1956  -15.455    1.319
    1957  -13.433    1.483
    1958  -13.574    1.733
    1959  -10.521    1.021
    1960  -11.816   -1.079
    1961   -8.041    1.720
    1962   -6.435    1.729
    1963   -5.006    0.966
    1964   -6.718   -0.885
    1965   -4.662    0.937
    1966   -7.211    0.075
    1967   -5.308    0.660
    1968   -2.841   -0.719
    1969   -2.210   -1.166
    1970   -2.587   -0.894
    1971   -3.551   -0.756
    1972   -4.234   -0.532
    1973   -2.821   -0.185
    1974   -2.775    1.602
    1975   -2.971    1.138
    1976   -1.505   -1.501
    1977   -2.337   -1.005
    1978   -3.194   -0.021
    1979   -3.548   -1.028
    1980   -0.788   -1.646
    1981   -2.047    1.109
    1982   -0.794   -0.810
    1983    0.997    0.709
    1984    2.000   -1.269
    1985    1.370   -1.368
    1986    0.635   -1.614
    1987   -1.999   -0.021
    1988   -0.615    0.248
    1989   -1.816   -0.900
    1990   -0.725    0.588
    1991   -0.452   -0.756
    1992   -1.917    0.172
    1993   -2.067   -0.706
    1994   -1.816    0.821
    1995   -2.765   -1.831
    1996   -4.791   -3.342
    1997   -5.289   -0.593
    1998   -6.178   -0.112
    1999   -5.740    0.561
    2000   -5.081   -0.298
    2001   -5.294    0.597
    2002   -4.955    0.239
    2003   -2.644    2.303
    2004   -2.617   -1.771
    2005   -3.641   -1.099
    2006   -2.421    0.665
    2007   -2.538    1.033
    2008   -2.915   -1.152
    2009   -3.928   -0.248
    2010   -2.646    0.205
    2011   -0.701    0.093
    2012   -2.989   -0.784
    2013   -1.101    0.289
    2014   -2.884    3.282
    2015   -0.304    0.324
    2016   -2.345   -0.690
    2017   -1.793    1.068
    2018   -2.706   -0.601
    2019   -1.958   -2.612
    2020   -4.299    0.385
    2021   -3.537   -0.048
    2022   -0.728   -1.750
    2023    0.099   -1.071
    2024    0.457   -2.621
    2025   -0.006   -0.674
    2026    1.636    0.740
    2027    1.671   -1.628
    2028    1.485    0.137
    2029    1.600   -2.231
    2030    0.578   -2.996
    2031    1.020   -3.370
    2032    1.060   -3.173
    2033    3.459   -2.823
    2034    0.492   -2.548
    2035    1.370   -3.494
    2036    0.854   -2.216
    2037    0.843   -1.538
    2038   -0.811   -1.203
    2039   -1.751   -0.742
    2040   -1.041    1.084
    2041    0.701    0.253
    2042    2.634    0.814
    2043    3.174    2.118
    2044    3.037    0.234
    2045    1.392    0.136
    2046    2.097   -1.605
    2047    3.182   -0.090
    2048    1.572   -1.178
    2049    3.104    1.507
    2050    3.436    2.041
    2051    3.199    1.988
    2052    0.678   -0.000
    2053   -0.171    0.438
    2054   -0.617    1.113
    2055   -0.340    1.423
    2056   -2.114    2.508
    2057    0.214    1.987
    2058    0.904    1.093
    2059    0.223   -0.015
    2060    0.889   -2.769
    2061    0.286   -0.814
    2062   -0.142    1.230
    2063    0.914    0.918
    2064    2.168    0.553
    2065    2.801   -0.047
    2066    2.638    0.054
    2067    1.881   -0.904
    2068    3.282    1.249
    2069    2.276    0.477
    2070    1.622   -0.369
    2071    2.938    0.062
    2072    1.706   -0.511
    2073    1.347    1.172
    2074    3.095    2.300
    2075    3.942    2.864
    2076    2.363    3.824
    2077    1.366    3.010
    2078    1.056    3.011
    2079   -0.063    5.759
    2080   -0.553    3.412
    2081   -0.274    6.051
    2082   -0.883    4.839
    2083   -1.211    1.222
    2084   -1.204    1.795
    2085   -0.859    2.478
    2086    0.672    3.863
    2087   -0.571    2.367
    2088   -0.687    2.222
    2089    0.029    5.650
    2090   -1.398    4.547
    2091    0.550    2.031
    2092    0.991    1.535
    2093    2.919    1.337
    2094    2.821    3.511
    2095    1.097    3.690
    2096    2.603    3.166
    2097   -0.922    2.101
    2098   -1.285    4.028
    2099   -0.621    1.517
    2100   -0.424    1.640
    2101   -0.663    3.315
    2102    0.533    1.337
    2103   -0.797    1.990
    2104    0.723    1.503
    2105   -0.375    1.197
    2106    0.088    0.906
    2107    0.182    2.127
    2108    0.861    0.923
    2109    1.273    1.287
    2110    1.997    0.685
    2111    0.867    5.030
    2112    0.964    2.597
    2113    1.727    2.936
    2114    2.114    2.482
    2115    2.608    1.534
    2116    0.979   -1.787
    2117   -0.184   -0.651
    2118   -0.486    1.267
    2119   -0.349    1.249
    2120   -0.042    1.467
    2121    0.418    4.198
    2122    0.785    3.326
    2123    0.015    2.569
    2124    1.410    1.784
    2125   -0.183    4.925
    2126    0.165    3.595
    2127    0.426    1.615
    2128   -1.389    1.685
    2129   -1.685    2.888
    2130    0.470    2.273
    2131    0.463    3.478
    2132   -0.569    2.867
    2133   -0.063    1.710
    2134   -0.309    1.234
    2135    0.362    2.036
    2136    1.104    3.193
    2137   -0.615    3.290
    2138   -2.697    5.762
    2139   -2.414    5.563
    2140   -3.206    4.247
    2141   -3.471    2.645
    2142   -3.898    4.032
    2143   -3.264    1.462
    2144   -4.564    1.932
    2145   -3.625   -1.089
    2146   -3.731    2.239
    2147   -3.405    5.728
    2148   -2.366    3.773
    2149   -2.219    4.229
    2150   -1.219    3.973
    2151   -0.601    3.772
    2152   -2.860    2.455
    2153   -1.864    4.122
    2154   -1.056    3.972
    2155   -0.813    2.151
    2156   -0.330    4.527
    2157   -0.091    3.225
    2158    0.281    3.297
    2159   -0.265    4.057
    2160    0.849    4.165
    2161   -0.040    2.367
    2162    1.502    3.266
    2163    1.501    1.331
    2164    2.422    0.826
    2165    3.745    2.486
    2166    3.355    1.008
    2167    3.479    0.698
    2168    2.095    3.348
    2169    0.779    3.294
    2170    1.309    2.210
    2171    2.615    3.350
    2172    2.178    5.822
    2173    2.491    4.125
    2174    1.501    4.867
    2175    2.104    3.513
    2176    2.880    5.229
    2177    1.323    4.411
    2178    0.641    4.061
    2179    0.506    4.630
    2180   -0.551    3.782
    2181   -0.209    3.124
    2182    0.162    3.959
    2183    0.276    3.681
    2184   -0.086    3.723
    2185   -1.743    3.887
    2186   -0.243    2.842
    2187   -0.309    2.040
    2188    0.240    0.573
    2189    0.679    3.103
    2190   -1.053    2.504
    2191   -1.681    4.776
    2192   -1.472    5.602
    2193   -1.767    6.274
    2194   -1.318    4.686
    2195    0.004    5.155
    2196   -0.891    4.801
    2197    0.556    4.419
    2198    0.479    4.393
    2199   -1.019    4.636
    2200   -1.448    4.688
    2201   -0.819    4.583
    2202   -2.949    4.707
    2203   -2.893    4.822
    2204   -1.590    5.043
    2205    0.242    5.884
    2206   -1.502    5.963
    2207   -1.389    5.837
    2208    0.114    5.771
    2209    0.739    5.696
    2210   -1.214    5.292
    2211   -1.228    5.866
    2212    0.130    4.701
    2213   -1.853    3.995
    2214   -1.348    6.596
    2215    0.358    7.847
    2216    0.294    6.478
    2217    0.395    7.987
    2218    1.137    6.900
    2219    0.559    8.688
    2220    1.208    8.656
    2221    1.346    8.599
    2222   -0.970    7.309
    2223   -1.055    6.196
    2224    0.289    5.767
    2225   -1.592    7.705
    2226   -1.415    7.261
    2227   -3.819    7.151
    2228   -3.075    6.563
    2229   -3.504    7.344
    2230   -2.560    6.552
    2231   -1.780    7.413
    2232   -1.201    6.691
    2233   -2.490    6.930
    2234   -2.623    6.326
    2235   -0.792    6.565
    2236   -2.765    7.218
    2237   -1.373   10.006
    2238   -1.902    8.050
    2239   -1.439    7.893
    2240   -0.670    7.029
    2241   -0.656    6.979
    2242   -0.255    5.979
    2243   -1.202    8.011
    2244   -2.695    6.838
    2245   -2.110    7.465
    2246   -2.043    5.512
    2247   -2.102    4.853
    2248   -3.366    6.851
    2249   -2.121    5.577
    2250   -2.736    6.584
    2251   -3.814    8.236
    2252   -3.821    7.393
    2253   -4.180    8.817
    2254   -2.660    8.179
    2255   -4.499    8.537
    2256   -7.791    8.566
    2257   -6.451    7.965
    2258   -5.339    8.457
    2259   -4.556    6.345
    2260   -2.758    6.955
    2261   -3.451    5.958
    2262   -1.969    5.946
    2263   -3.988    5.796
    2264   -2.817    6.523
    2265   -1.817    6.734
    2266   -0.963    6.400
    2267   -0.802    5.137
    2268    1.292    6.193
    2269    2.882    6.096
    2270    2.986    6.664
    2271    1.879    5.786
    2272    3.812    7.801
    2273    1.808    6.109
    2274    0.083    5.257
    2275    1.878    6.043
    2276    1.333    4.826
    2277    2.627    5.525
    2278    1.552    4.156
    2279    2.842    3.640
    2280    2.499    3.816
    2281    3.339    5.630
    2282    3.820    6.045
    2283    2.182    4.602
    2284    2.723    3.928
    2285    3.917    4.874
    2286    1.267    6.071
    2287    1.838    8.094
    2288    3.494    5.005
    2289    2.965    3.916
    2290   -0.600    3.837
    2291    1.106    2.767
    2292    0.612    4.027
    2293   -0.274    3.151
    2294    0.221    4.924
    2295    1.952    4.489
    2296    1.851    3.673
    2297    0.631    3.910
    2298    1.325    4.159
    2299    2.902    6.469
    2300    2.317    7.731
    2301    2.198    6.099
    2302    1.584    6.553
    2303    3.723    7.302
    2304    2.083    5.014
    2305    2.055    4.181
    2306    3.389    5.962
    2307    3.327    4.237
    2308    1.434    5.316
    2309    3.158    3.981
    2310    3.260    4.000
    2311    0.836    5.623
    2312    3.399    2.875
    2313    3.994    5.468
    2314    2.964    4.402
    2315    2.685    4.669
    2316    4.477    5.437
    2317    3.285    5.298
    2318    3.253    5.952
    2319    1.978    5.298
    2320    0.870    5.230
    2321    0.293    4.245
    2322    1.690    4.313
    2323    2.180    5.243
    2324    0.985    4.764
    2325    0.712    3.572
    2326   -0.597    4.172
    2327   -0.037    2.984
    2328    0.330    4.224
    2329    0.740    2.243
    2330    1.164    2.776
    2331    2.054    4.296
    2332    2.156    4.099
    2333    2.828    3.133
    2334    2.755    3.301
    2335    3.217    5.666
    2336    4.818    4.164
    2337    3.457    2.902
    2338    2.739    5.672
    2339    2.950    6.184
    2340    2.770    4.794
    2341    3.483    3.562
    2342    2.064    4.100
    2343    4.550    4.210
    2344    2.625    3.417
    2345    3.615    6.335
    2346    2.573    5.469
    2347    3.173    4.958
    2348    2.703    5.150
    2349    4.288    3.869
    2350    3.939    3.212
    2351    2.575    5.157
    2352    1.499    5.189
    2353    1.749    4.486
    2354    1.657    5.501
    2355    1.300    4.580
    2356   -0.181    6.973
    2357    1.852    4.963
    2358    2.895    4.923
    2359    2.511    6.163
    2360    3.942    3.594
    2361    3.332    5.463
    2362    3.798    5.759
    2363    6.556    3.791
    2364    4.841    4.610
    2365    4.150    5.122
    2366    3.206    4.408
    2367    3.591    4.654
    2368    5.182    4.126
    2369    4.896    5.952
    2370    5.841    6.471
    2371    5.057    5.470
    2372    5.530    5.300
    2373    5.574    5.373
    2374    3.453    5.249
    2375    4.240    3.567
    2376    4.336    4.526
    2377    3.375    4.402
    2378    5.822    4.265
    2379    4.517    4.925
    2380    4.204    4.775
    2381    3.174    3.936
    2382    2.871    5.066
    2383    3.334    1.960
    2384    4.259    1.456
    2385    3.258    2.358
    2386    0.958    0.851
    2387    0.609    1.962
    2388    1.227    5.258
    2389    1.685    5.192
    2390    1.763    4.603
    2391   -1.102    5.784
    2392    1.792    5.232
    2393    2.262    5.804
    2394    2.235    5.118
    2395    2.228    4.738
    2396    2.799    6.822
    2397    3.242    5.910
    2398    2.768    4.598
    2399    2.438    3.819
    2400    2.784    2.253
    2401    2.191    2.847
    2402    4.537    2.913
    2403    2.803    4.561
    2404    4.481    3.817
    2405    4.803    3.711
    2406    2.190    3.375
    2407    1.427    4.587
    2408    1.305    4.983
    2409    2.203    5.643
    2410    0.036    3.378
    2411    0.659    2.957
    2412    2.031    3.270
    2413    2.606    4.216
    2414    1.177    3.825
    2415    2.064    2.930
    2416    2.488    2.702
    2417    2.349    3.522
    2418    1.514    2.849
    2419    3.111    2.938
    2420    4.305    4.725
    2421    3.432    6.651
    2422    2.224    3.590
    2423    3.272    3.275
    2424    3.503    3.266
    2425    3.306    2.667
    2426    3.436    2.167
    2427    4.276    4.493
    2428    3.909    2.585
    2429    4.154    2.639
    2430    3.943    3.019
    2431    2.275    3.289
    2432    2.671    2.808
    2433    1.553    4.509
    2434    3.343    5.155
    2435    3.548    3.738
    2436    4.287    4.749
    2437    3.654    5.296
    2438    2.847    3.044
    2439    1.917    3.292
    2440    0.917    2.711
    2441    2.969    1.445
    2442    3.363   -0.070
    2443    3.870    3.726
    2444    5.034    1.789
    2445    3.446    4.372
    2446    2.480    3.264
    2447    1.262    3.622
    2448    1.109    2.595
    2449    2.535    3.543
    2450    1.420    1.136
    2451    2.515    3.531
    2452    3.582    1.927
    2453    3.634    5.410
    2454    3.169    6.224
    2455    3.216    4.889
    2456    4.878    6.486
    2457    4.348    6.730
    2458    5.663    5.894
    2459    4.879    5.526
    2460    4.829    4.321
    2461    3.929    4.080
    2462    4.881    5.138
    2463    5.744    5.268
    2464    4.459    5.852
    2465    4.819    5.419
    2466    5.533    4.288
    2467    4.545    6.255
    2468    3.675    4.844
    2469    5.148    5.122
    2470    3.346    6.336
    2471    3.404    5.383
    2472    3.074    4.536
    2473    2.527    6.093
    2474    3.395    3.592
    2475    3.944    5.049
    2476    3.427    4.806
    2477    4.623    4.899
    2478    4.285    5.147
    2479    2.966    5.146
    2480    4.446    6.681
    2481    5.016    5.162
    2482    5.298    4.323
    2483    4.330    2.528
    2484    4.032    2.141
    2485    3.597    3.875
    2486    3.066    3.495
    2487    2.533    6.122
    2488    2.421    4.661
    2489    3.451    5.420
    2490    5.037    3.374
    2491    3.356    4.154
    2492    2.801    5.840
    2493    2.343    4.801
    2494    2.574    3.114
    2495    2.881    5.211
    2496    1.585    2.876
    2497   -0.273    3.152
    2498    0.992    3.821
    2499   -0.165    3.434
    2500    1.899    3.715
    2501    3.312    3.765
    2502    2.700    4.005
    2503    3.001    5.070
    2504    2.571    4.193
    2505    1.240    4.889
    2506    1.422    3.230
    2507    2.927    3.961
    2508    2.829    4.109
    2509    3.727    2.940
    2510    4.187    3.605
    2511    3.636    2.801
    2512    5.013    3.390
    2513    2.914    2.632
    2514    3.754    5.181
    2515    2.938    2.203
    2516    3.679    4.398
    2517    2.691    3.776
    2518    3.905    1.818
    2519    3.851    4.126
    2520    2.184    4.748
    2521    2.434    4.087
    2522    3.024    4.787
    2523    1.263    5.035
    2524    1.600    4.492
    2525    0.650    5.745
    2526    1.060    5.030
    2527    0.103    6.048
    2528    1.440    6.108
    2529    2.264    6.376
    2530    2.266    5.347
    2531    1.191    5.091
    2532    0.472    4.896
    2533    1.925    5.895
    2534    1.081    4.429
    2535    2.572    5.388
    2536    2.284    4.144
    2537    1.469    4.639
    2538   -0.200    3.679
    2539   -1.308    5.178
    2540   -0.294    4.114
    2541   -0.223    4.338
    2542    0.902    2.653
    2543    3.174    4.128
    2544    4.097    4.173
    2545    5.152    3.772
    2546    5.876    5.231
    2547    4.247    4.963
    2548    0.314    4.239
    2549    2.653    2.501
    2550    4.987    3.732
    2551    3.871    6.561
    2552    4.289    3.411
    2553    4.652    4.319
    2554    4.739    3.653
    2555    6.227    3.286
    2556    6.371    4.366
    2557    6.164    4.664
    2558    6.138    4.293
    2559    5.036    4.683
    2560    5.401    4.912
    2561    4.092    5.463
    2562    4.742    6.123
    2563    3.085    2.923
    2564    4.763    2.834
    2565    5.382    4.525
    2566    4.630    3.635
    2567    4.866    5.867
    2568    4.486    6.320
    2569    5.238    7.250
    2570    5.945    5.575
    2571    5.695    4.632
    2572    4.544    7.200
    2573    5.636    7.680
    2574    6.572    6.105
    2575    5.596    5.151
    2576    3.940    5.296
    2577    4.333    6.861
    2578    5.115    4.691
    2579    4.874    3.652
    2580    5.489    3.681
    2581    7.228    4.799
    2582    5.566    5.958
    2583    5.891    4.521
    2584    3.769    3.173
    2585    4.575    4.828
    2586    5.045    6.100
    2587    4.893    5.193
    2588    5.376    4.075
    2589    5.513    5.226
    2590    4.967    6.494
    2591    3.904    6.783
    2592    1.971    5.407
    2593    3.834    5.428
    2594    1.964    6.587
    2595    3.962    7.049
    2596    3.402    7.166
    2597    5.292    6.667
    2598    4.578    8.067
    2599    5.079    8.471
    2600    4.216    5.660
    2601    4.145    5.568
    2602    3.731    3.854
    2603    4.188    2.410
    2604    4.535    3.105
    2605    5.103    3.532
    2606    5.148    4.181
    2607    4.242    2.942
    2608    5.541    2.892
    2609    6.255    4.320
    2610    6.223    4.300
    2611    3.644    3.082
    2612    3.196    5.184
    2613    3.681    5.993
    2614    4.054    6.805
    2615    3.927    7.045
    2616    3.923    6.354
    2617    4.313    6.756
    2618    1.992    6.327
    2619    3.045    8.586
    2620    3.300    7.610
    2621    2.016    7.634
    2622    1.908    5.893
    2623    1.791    6.684
    2624    0.997    7.178
    2625    0.644    3.708
    2626    0.716    6.163
    2627    1.025    6.206
    2628   -1.015    4.794
    2629   -2.641    5.411
    2630    0.832    7.101
    2631    0.459    7.251
    2632    0.264    6.993
    2633    0.361    7.166
    2634    2.728    7.974
    2635    2.281    8.521
    2636    1.304    8.249
    2637    1.837    8.486
    2638    1.343    7.804
    2639    1.126    9.591
    2640    3.355    8.330
    2641    4.570    6.845
    2642    5.580    6.696
    2643    6.119    8.403
    2644    6.624    4.290
    2645    7.429    4.751
    2646    7.024    7.347
    2647    7.077    5.912
    2648    6.026    6.266
    2649    6.181    7.479
    2650    7.317    7.150
    2651    7.319    6.886
    2652    8.057    7.946
    2653    5.867    7.712
    2654    6.797    7.422
    2655    4.572    6.100
    2656    4.757    6.341
    2657    4.666    8.307
    2658    4.871    4.850
    2659    6.294    7.625
    2660    5.543    7.500
    2661    3.766    6.826
    2662    6.325    7.780
    2663    5.254    5.106
    2664    4.812    7.941
    2665    2.638    7.258
    2666    4.496    8.703
    2667    5.139    5.780
    2668    3.808    6.443
    2669    3.759    8.340
    2670    4.008    7.831
    2671    4.557    7.385
    2672    5.761    8.606
    2673    6.085    7.089
    2674    6.540    4.738
    2675    3.462    2.602
    2676    5.022    3.649
    2677    5.470    5.090
    2678    4.426    7.048
    2679    3.711    3.718
    2680    5.840    4.803
    2681    6.290    5.424
    2682    5.451    6.494
    2683    5.730    5.426
    2684    6.032    7.660
    2685    5.665    9.711
    2686    6.657    6.889
    2687    5.781    5.830
    2688    6.363    7.477
    2689    7.431    4.077
    2690    6.505    4.561
    2691    4.701    4.427
    2692    5.673    4.238
    2693    5.667    4.890
    2694    6.937    3.400
    2695    5.216    4.092
    2696    6.981    4.233
    2697    7.339    6.083
    2698    7.191    0.996
    2699    6.102    3.399
    2700    6.014    4.848
    2701    4.568    4.308
    2702    5.953    3.756
    2703    5.869    4.947
    2704    6.632    3.803
    2705    5.207    1.383
    2706    5.774    3.602
    2707    5.493    3.300
    2708    4.697    3.530
    2709    4.511    5.056
    2710    3.882    4.803
    2711    6.013    4.072
    2712    3.994    3.624
    2713    4.896    3.543
    2714    3.634    5.386
    2715    4.998    7.164
    2716    4.627    6.478
    2717    4.456    8.087
    2718    4.526    5.327
    2719    3.919    4.410
    2720    4.322    2.759
    2721    4.703    2.689
    2722    6.359    4.600
    2723    5.536    5.555
    2724    6.181    7.135
    2725    5.394    6.716
    2726    5.541    5.694
    2727    5.487    6.394
    2728    5.323    7.034
    2729    6.904    6.974
    2730    4.879    8.137
    2731    4.241    6.807
    2732    3.676    6.398
    2733    4.883    8.023
    2734    3.942    5.790
    2735    4.688    6.836
    2736    4.809    7.671
    2737    5.466    8.388
    2738    3.265    7.297
    2739    4.692    8.840
    2740    4.873    7.539
    2741    6.150    8.904
    2742    5.411    8.679
    2743    5.415    7.781
    2744    5.384    5.953
    2745    5.461    4.863
    2746    7.280    7.310
    2747    7.496    7.055
    2748    8.032    8.313
    2749    8.666    6.574
    2750    7.146    6.631
    2751    6.753    6.138
    2752    6.017    6.251
    2753    7.280    4.783
    2754    6.097    4.166
    2755    5.528    5.204
    2756    5.310    5.709
    2757    4.384    3.363
    2758    5.352    3.637
    2759    6.598    3.841
    2760    4.974    3.584
    2761    4.903    2.235
    2762    4.263    4.298
    2763    2.966    3.795
    2764    3.305    3.394
    2765    3.074    2.993
    2766    4.084    6.978
    2767    2.466    6.766
    2768    1.875    7.073
    2769    3.618    6.858
    2770    3.675    7.471
    2771    3.296    7.098
    2772    4.572    8.372
    2773    2.591    6.411
    2774    2.498    5.677
    2775    2.252    7.307
    2776    2.283    6.333
    2777    1.163    6.906
    2778    0.331    4.444
    2779    0.987    5.453
    2780    3.310    8.209
    2781    3.996    8.024
    2782    3.366    6.416
    2783    2.338    7.740
    2784    0.245    7.512
    2785   -0.460    8.127
    2786    0.352    8.277
    2787   -0.598    7.380
    2788    1.015    7.441
    2789    2.631    5.057
    2790    3.438    6.268
    2791    3.378    5.851
    2792    5.070    5.594
    2793    3.613    4.861
    2794    1.946    5.538
    2795    2.348    6.358
    2796    0.962    5.363
    2797    1.316    5.573
    2798    0.894    6.104
    2799    2.700    6.397
    2800    2.226    6.030
    2801    4.722    6.033
    2802    6.227    6.027
    2803    4.977    5.336
    2804    4.084    7.144
    2805    2.464    6.177
    2806    4.272    4.812
    2807    3.494    4.979
    2808    2.360    4.081
    2809    4.442    5.904
    2810    5.877    7.786
    2811    4.805    4.444
    2812    6.208    6.384
    2813    7.083    5.940
    2814    6.842    8.040
    2815    5.850    6.695
    2816    3.238    7.293
    2817    5.817    6.681
    2818    5.579    8.177
    2819    4.247    7.162
    2820    3.526    5.601
    2821    2.621    4.541
    2822    2.137    4.736
    2823    3.155    5.071
    2824    2.678    4.092
    2825    3.257    3.623
    2826    3.218    3.690
    2827    2.300    3.855
    2828    3.752    5.245
    2829    2.083    4.303
    2830    3.559    6.037
    2831    6.087    5.278
    2832    4.339    5.824
    2833    4.387    5.416
    2834    3.217    6.757
    2835    4.483    5.742
    2836    2.928    5.985
    2837    3.554    7.072
    2838    4.480    6.423
    2839    3.534    7.429
    2840    5.687    7.818
    2841    5.215    8.773
    2842    5.367    8.216
    2843    5.639    8.393
    2844    4.876    7.567
    2845    4.372    8.573
    2846    5.358    7.676
    2847    4.972    8.270
    2848    5.779    8.015
    2849    5.621    7.679
    2850    6.669    7.626
    2851    6.791    7.054
    2852    6.252    5.836
    2853    5.098    8.712
    2854    5.960    7.909
    2855    4.993    8.211
    2856    6.774    8.232
    2857    6.254    7.931
    2858    6.776    5.241
    2859    5.758    6.066
    2860    6.455    5.322
    2861    6.172    2.579
    2862    6.215    3.966
    2863    4.198    4.629
    2864    4.637    4.265
    2865    4.482    3.828
    2866    7.089    5.198
    2867    4.755    4.901
    2868    5.010    6.292
    2869    4.178    5.869
    2870    5.994    6.775
    2871    7.054    6.911
    2872    5.841    7.313
    2873    5.097    6.122
    2874    4.955    4.846
    2875    5.653    4.913
    2876    5.104    7.443
    2877    3.627    6.250
    2878    2.098    6.874
    2879    3.471    5.518
    2880    4.374    6.924
    2881    4.360    6.476
    2882    4.413    6.727
    2883    3.293    6.913
    2884    4.496    8.323
    2885    4.658    4.310
    2886    1.700    6.664
    2887    3.081    4.859
    2888    2.900    6.374
    2889    4.596    7.350
    2890    3.935    6.971
    2891    3.113    6.617
    2892    2.889    6.830
    2893    4.060    7.812
    2894    4.274    7.203
    2895    3.806    6.041
    2896    5.315    4.028
    2897    5.474    4.134
    2898    5.130    2.984
    2899    5.155    3.786
    2900    4.659    4.284
    2901    5.213    3.861
    2902    6.401    2.733
    2903    5.867    3.024
    2904    6.209    3.913
    2905    5.112    3.433
    2906    6.252    4.734
    2907    5.013    4.981
    2908    5.989    4.482
    2909    4.031    5.849
    2910    4.547    5.010
    2911    6.309    4.222
    2912    4.959    6.957
    2913    2.263    4.962
    2914    4.279    6.248
    2915    2.996    4.378
    2916    3.079    5.895
    2917    4.094    6.277
    2918    5.291    5.111
    2919    6.113    5.724
    2920    7.088    6.280
    2921    7.070    5.196
    2922    6.726    3.723
    2923    6.940    4.376
    2924    6.739    5.548
    2925    7.523    4.210
    2926    6.786    4.783
    2927    9.137    5.174
    2928    7.240    5.304
    2929    9.183    6.068
    2930    8.354    5.299
    2931    6.621    5.561
    2932    7.951    4.858
    2933    5.173    6.267
    2934    5.756    4.690
    2935    4.443    4.914
    2936    4.377    3.489
    2937    6.999    4.872
    2938    7.992    4.617
    2939    6.291    5.560
    2940    6.335    5.404
    2941    6.022    4.146
    2942    6.628    3.105
    2943    8.662    2.211
    2944    6.418    3.780
    2945    6.134    4.564
    2946    4.576    6.142
    2947    3.745    6.408
    2948    3.778    6.305
    2949    5.089    7.461
    2950    6.263    7.586
    2951    6.216    7.151
    2952    5.222    6.310
    2953    5.262    6.107
    2954    6.220    5.690
    2955    6.029    7.682
    2956    6.530    5.496
    2957    7.163    4.836
    2958    7.444    5.969
    2959    6.898    5.311
    2960    8.295    4.109
    2961    7.104    6.105
    2962    7.869    6.944
    2963    6.216    6.796
    2964    6.794    5.416
    2965    7.406    6.577
    2966    7.060    6.625
    2967    5.760    6.976
    2968    6.583    7.205
    2969    6.181    7.831
    2970    5.211    6.986
    2971    4.281    6.161
    2972    5.434    7.163
    2973    4.926    6.457
    2974    6.799    5.086
    2975    6.536    6.155
    2976    6.126    4.757
    2977    6.249    1.931
    2978    4.453    1.796
    2979    3.963    0.943
    2980    5.306    3.470
    2981    4.681    3.358
    2982    4.765    3.772
    2983    3.526    4.393
    2984    4.307    6.110
    2985    1.551    5.430
    2986    2.912    6.190
    2987    3.459    4.657
    2988    5.451    5.146
    2989    6.670    6.235
    2990    4.136    6.116
    2991    2.761    6.935
    2992    2.950    6.512
    2993    1.645    5.271
    2994    0.566    3.289
    2995    2.397    2.756
    2996    1.093    1.926
    2997    1.030    3.089
    2998    0.561   -0.935
    2999   -0.694    1.566
    3000   -0.687    0.840
    3001    2.347    3.004
    3002    2.013    2.680
    3003    0.891    1.745
    3004    2.997    1.800
    3005    3.020    2.380
    3006    2.741    2.056
    3007    2.035    1.764
    3008    1.829    2.302
    3009    0.568    3.351
    3010    0.941    0.136
    3011    1.401    1.807
    3012    2.891   -1.740
    3013    3.451   -1.927
    3014    4.489   -1.358
    3015    2.006   -2.926
    3016    3.862   -1.765
    3017    4.047   -1.042
    3018    4.738   -1.045
    3019    4.882    1.057
    3020    4.502    1.782
    3021    6.374    0.174
    3022    5.073    1.827
    3023    4.102    2.093
    3024    4.729    0.744
    3025    6.865    1.556
    3026    4.564    1.989
    3027    5.444    2.637
    3028    4.837    0.356
    3029    4.901    1.883
    3030    6.186    2.102
    3031    4.941    1.994
    3032    5.834    3.236
    3033    4.611    2.706
    3034    5.693    2.201
    3035    4.410    3.135
    3036    3.968    3.045
    3037    2.195    6.074
    3038    2.607    5.810
    3039    1.239    5.221
    3040    0.801    2.564
    3041    1.015    4.452
    3042    0.030    2.851
    3043    1.273    5.219
    3044    0.400    4.934
    3045    2.246    4.882
    3046    3.694    3.615
    3047    2.628    5.448
    3048    3.817    3.451
    3049    3.936    3.847
    3050    4.182    1.927
    3051    4.183    2.596
    3052    3.055    4.180
    3053    4.293    2.659
    3054    3.766    0.775
    3055    3.706   -1.670
    3056    5.086   -1.014
    3057    4.657   -0.271
    3058    4.764    0.686
    3059    5.589    0.431
    3060    6.124    1.832
    3061    4.734    2.938
    3062    6.478    2.808
    3063    5.102    2.329
    3064    2.580    1.317
    3065    4.350    1.957
    3066    6.340    0.245
    3067    6.245    3.984
    3068    4.908    3.231
    3069    4.206    2.737
    3070    4.647    1.213
    3071    5.517    0.694
    3072    3.512    2.679
    3073    3.526    1.762
    3074    3.955    2.144
    3075    3.530    1.567
    3076    2.443    1.065
    3077    0.952    0.276
    3078    0.110    2.840
    3079    1.570    0.266
    3080    3.408    2.056
    3081    5.838    2.483
    3082    4.938    2.184
    3083    4.983    1.115
    3084    3.989    1.492
    3085    4.283    1.827
    3086    2.444    0.976
    3087    4.552    1.706
    3088    4.715    1.148
    3089    4.485    0.198
    3090    4.020    0.549
    3091    4.675   -0.039
    3092    4.826    1.663
    3093    2.395    1.354
    3094    3.593    0.079
    3095    3.754    0.176
    3096    4.070    3.178
    3097    4.266    1.251
    3098    5.031    1.741
    3099    5.502    2.321
    3100    3.291    1.077
    3101    1.540    0.643
    3102    2.753    3.380
    3103    2.475    3.747
    3104    3.036    0.662
    3105    1.173    1.916
    3106    1.041    1.772
    3107    3.324    1.033
    3108    2.409    0.835
    3109    3.360    1.729
    3110    3.900    1.689
    3111    4.879    0.541
    3112    2.686    1.402
    3113    4.030    0.464
    3114    4.050    0.607
    3115    3.668   -0.064
    3116    3.714    0.721
    3117    2.870    3.234
    3118    2.066    2.755
    3119    2.192    2.006
    3120    3.308    3.755
    3121    3.756    4.613
    3122    1.589    3.537
    3123   -0.026    1.128
    3124    0.774    0.957
    3125    1.990    1.462
    3126    2.030    1.599
    3127    4.105    1.300
    3128    4.569    1.393
    3129    4.968    0.302
    3130    2.863    2.476
    3131    3.773    2.759
    3132    4.959    1.509
    3133    4.850    1.676
    3134    6.527    1.411
    3135    4.783    1.719
    3136    3.537   -0.604
    3137    4.863   -0.063
    3138    4.336   -0.232
    3139    6.280    1.931
    3140    5.531    0.414
    3141    7.136    1.430
    3142    6.200   -0.178
    3143    6.727   -0.853
    3144    5.637   -0.490
    3145    7.491    3.182
    3146    7.454    0.236
    3147    8.344   -0.618
    3148    7.776    0.653
    3149    8.900    0.166
    3150    7.753   -0.037
    3151    6.901   -1.344
    3152    6.717   -1.251
    3153    7.809   -2.325
    3154    6.049   -1.192
    3155    5.985   -1.431
    3156    6.849   -0.945
    3157    7.487   -0.345
    3158    6.460    0.127
    3159    6.855    0.256
    3160    7.518    1.649
    3161    6.109    0.514
    3162    5.807    0.496
    3163    5.905    1.176
    3164    6.693    0.454
    3165    7.198   -1.840
    3166    5.365   -0.256
    3167    5.040   -1.457
    3168    5.883   -1.991
    3169    7.847   -1.336
    3170    5.848    0.323
    3171    4.035    0.737
    3172    4.424    1.295
    3173    3.930    0.122
    3174    4.503   -0.290
    3175    5.541   -0.674
    3176    5.124   -0.170
    3177    5.518    0.308
    3178    7.299    0.210
    3179    7.311    0.704
    3180    6.766    1.112
    3181    7.753    0.567
    3182    7.116    0.464
    3183    4.588    2.052
    3184    5.747    0.704
    3185    3.955   -1.305
    3186    5.015    0.557
    3187    5.929    1.156
    3188    4.019    2.868
    3189    2.640    2.601
    3190    4.199    1.313
    3191    5.513    1.135
    3192    3.101    2.060
    3193    0.687    1.365
    3194    1.371    0.641
    3195    1.333   -0.054
    3196    2.612    1.643
    3197    2.086    1.279
    3198    2.576    0.331
    3199    1.752    1.214
    3200    3.432    1.339
    3201    2.861    1.573
    3202    1.407    1.633
    3203    1.718    1.745
    3204    2.301    1.128
    3205    1.294    0.472
    3206    0.708    1.115
    3207    1.102    0.776
    3208    1.389    2.670
    3209    2.601    1.489
    3210    1.641    0.999
    3211    0.734    0.798
    3212    0.501    2.565
    3213    1.650    2.731
    3214    0.118    3.183
    3215    2.107    4.172
    3216    3.601    3.562
    3217    3.380    4.089
    3218    3.423    4.270
    3219    4.099    2.343
    3220    3.275    1.774
    3221    5.394    0.814
    3222    3.798    1.406
    3223    4.281    0.301
    3224    1.857    1.154
    3225    3.065    1.081
    3226    3.446    2.080
    3227    4.072    3.857
    3228    3.109    3.696
    3229    5.405    2.860
    3230    3.990    3.276
    3231    5.008    3.669
    3232    3.074    3.621
    3233    2.324    3.811
    3234    3.091    3.231
    3235    3.201    3.483
    3236    3.659    4.837
    3237    2.965    5.388
    3238    3.408    4.433
    3239    3.291    4.286
    3240    3.982    3.975
    3241    5.018    3.356
    3242    3.818    4.933
    3243    3.742    5.087
    3244    4.430    4.607
    3245    2.659    4.596
    3246    1.753    3.242
    3247    3.295    2.257
    3248    3.856    2.908
    3249    3.051    4.848
    3250    2.979    1.883
    3251    4.248    1.730
    3252    3.385    2.774
    3253    4.134    4.156
    3254    2.258    4.062
    3255    0.338    4.320
    3256    2.488    4.186
    3257    2.498    5.693
    3258    1.024    4.436
    3259    0.985    5.178
    3260    1.762    6.608
    3261    4.363    4.856
    3262    3.238    6.400
    3263    1.970    5.166
    3264    1.696    5.301
    3265    1.489    5.830
    3266    4.753    4.069
    3267    4.156    6.140
    3268    5.280    5.544
    3269    7.296    6.776
    3270    5.483    5.711
    3271    6.721    5.792
    3272    6.198    3.447
    3273    5.431    5.502
    3274    7.585    4.173
    3275    7.448    4.367
    3276    8.304    5.110
    3277    8.507    4.066
    3278    8.294    2.876
    3279    7.997    2.869
    3280    9.227    4.962
    3281    8.952    4.345
    3282    7.889    2.751
    3283    6.953    3.632
    3284    8.532    4.268
    3285    7.349    3.971
    3286    5.808    4.412
    3287    6.535    0.323
    3288    6.557    2.624
    3289    6.133    1.198
    3290    6.637    0.164
    3291    5.461    2.455
    3292    5.817    2.330
    3293    6.474    1.865
    3294    4.379    3.221
    3295    5.276    4.229
    3296    4.032    3.046
    3297    4.198    1.454
    3298    2.394    2.324
    3299    2.125    4.722
    3300    1.793    4.159
    3301    3.214    3.255
    3302    3.298    2.539
    3303    2.891    1.537
    3304    3.126    3.093
    3305    5.544    1.948
    3306    5.806    2.577
    3307    5.132    1.578
    3308    5.403    1.592
    3309    4.900    1.923
    3310    7.950    1.711
    3311    6.708    4.026
    3312    6.663    3.833
    3313    4.196    2.970
    3314    3.803    2.468
    3315    4.555    4.780
    3316    4.294    3.421
    3317    4.513    4.526
    3318    4.319    3.449
    3319    4.824    2.898
    3320    5.512    1.394
    3321    4.660    1.536
    3322    2.809    1.988
    3323    3.916    3.937
    3324    4.487    2.511
    3325    4.220    2.769
    3326    3.622    2.606
    3327    4.988    4.143
    3328    5.630    3.570
    3329    6.377    4.636
    3330    4.396    2.932
    3331    3.631    6.187
    3332    3.170    4.768
    3333    3.216    4.887
    3334    5.502    2.012
    3335    5.647    3.778
    3336    1.999    2.962
    3337    4.211    4.048
    3338    5.493    4.324
    3339    5.360    3.495
    3340    4.384    3.289
    3341    6.282    4.128
    3342    3.908    5.082
    3343    4.786    5.338
    3344    5.479    2.565
    3345    5.050    1.691
    3346    5.738    1.969
    3347    3.236    1.486
    3348    5.474    0.828
    3349    6.078    2.446
    3350    4.389    1.501
    3351    1.932    2.174
    3352    3.236    2.916
    3353    6.166    3.692
    3354    7.556    1.527
    3355    5.719    1.516
    3356    7.559    2.010
    3357    6.422    2.041
    3358    8.034    1.989
    3359    8.211    2.719
    3360    8.364    2.214
    3361    6.933    2.427
    3362    5.292    1.842
    3363    4.751    3.000
    3364    5.878    4.053
    3365    5.843    3.898
    3366    7.464    3.394
    3367    5.732    1.839
    3368    5.623    1.735
    3369    5.033    2.011
    3370    8.575    3.500
    3371    8.242    2.547
    3372    8.732    2.527
    3373    8.039    2.465
    3374    7.531    0.339
    3375    6.288    0.588
    3376    6.720    0.249
    3377    6.323    1.378
    3378    7.348    2.558
    3379    5.552    1.241
    3380    5.830    0.627
    3381    5.132    0.528
    3382    5.886    1.651
    3383    5.036    2.189
    3384    6.580    2.113
    3385    5.531    1.621
    3386    5.259    0.569
    3387    5.926    2.122
    3388    5.747    1.287
    3389    6.841   -0.385
    3390    6.062    0.067
    3391    7.562   -0.531
    3392    7.911   -0.312
    3393    7.552    0.370
    3394    4.937   -0.396
    3395    4.298   -0.739
    3396    4.529    1.158
    3397    4.883    1.590
    3398    4.370    1.688
    3399    4.522    1.187
    3400    5.378    0.453
    3401    4.677    2.758
    3402    6.336    0.449
    3403    4.240    0.909
    3404    4.486   -0.760
    3405    2.992    1.532
    3406    2.279    2.302
    3407    0.880   -0.432
    3408    2.242    0.207
    3409    2.851    0.993
    3410    3.376    2.569
    3411    1.877    0.554
    3412    4.646    1.639
    3413    5.116    1.044
    3414    3.911   -1.068
    3415    3.793   -0.159
    3416    6.144   -1.329
    3417    3.830   -2.184
    3418    4.149   -4.598
    3419    4.371   -0.461
    3420    6.579   -0.616
    3421    6.445   -1.209
    3422    6.106   -0.683
    3423    5.637   -0.343
    3424    5.962   -0.699
    3425    6.259   -1.007
    3426    6.332   -1.951
    3427    5.390   -0.922
    3428    4.572   -0.483
    3429    4.256    1.684
    3430    3.588    1.560
    3431    1.611    0.527
    3432    2.162   -0.029
    3433    3.287    0.048
    3434    1.701   -0.212
    3435    2.908   -0.948
    3436    0.878   -1.587
    3437    0.666   -2.981
    3438    0.967   -2.115
    3439    2.102   -0.438
    3440    3.533   -0.631
    3441    3.046   -1.740
    3442    1.782   -0.935
    3443    1.675   -1.232
    3444    2.963   -0.328
    3445    2.149   -1.328
    3446    2.139   -0.192
    3447    2.629   -1.839
    3448    2.760   -1.963
    3449    3.146   -0.083
    3450    5.192    0.322
    3451    4.056    0.295
    3452    4.436   -0.527
    3453    3.925   -0.237
    3454    3.646   -0.468
    3455    4.601   -1.245
    3456    5.870   -1.698
    3457    6.075    0.090
    3458    4.282   -0.228
    3459    3.620   -2.013
    3460    4.071   -1.714
    3461    2.321    0.466
    3462    3.237    1.574
    3463    4.500    0.069
    3464    6.551   -0.254
    3465    6.426   -0.313
    3466    7.031   -0.459
    3467    7.080    0.989
    3468    4.832   -2.496
    3469    5.171    1.279
    3470    5.225   -0.526
    3471    4.540   -0.151
    3472    6.098   -1.023
    3473    4.830    0.095
    3474    3.964   -0.477
    3475    5.284   -2.314
    3476    5.495   -0.772
    3477    4.198   -0.012
    3478    3.011    0.693
    3479    5.517    0.660
    3480    5.911    0.774
    3481    5.770    0.196
    3482    6.050   -0.108
    3483    4.833   -1.793
    3484    4.273   -0.869
    3485    3.538    0.732
    3486    3.943   -0.517
    3487    4.377   -0.485
    3488    3.185   -1.900
    3489    3.443   -0.078
    3490    3.795   -0.893
    3491    5.432   -0.408
    3492    5.373   -0.674
    3493    4.672   -0.719
    3494    4.106    0.023
    3495    6.093    0.082
    3496    5.955    1.750
    3497    6.040   -0.029
    3498    6.160   -0.784
    3499    6.398    1.837
    3500    5.376    1.515
    3501    6.175    0.849
    3502    6.147    2.670
    3503    5.609    1.697
    3504    6.294    1.366
    3505    7.975    2.398
    3506    7.802    0.514
    3507    5.879    1.486
    3508    5.839    2.432
    3509    6.268    2.976
    3510    7.184    1.317
    3511    6.429    2.800
    3512    7.407    2.428
    3513    4.487    0.331
    3514    5.833    0.623
    3515    6.164    2.508
    3516    4.987    2.446
    3517    5.275    2.211
    3518    6.124    2.518
    3519    6.347    1.953
    3520    5.249   -0.715
    3521    6.161    0.455
    3522    5.948    0.166
    3523    7.041   -0.427
    3524    5.309    0.205
    3525    5.356   -1.307
    3526    6.397    2.146
    3527    6.797    1.473
    3528    6.703    2.704
    3529    7.178    1.545
    3530    7.050    2.552
    3531    7.447    1.533
    3532    7.021    1.744
    3533    6.589    2.140
    3534    7.168    1.503
    3535    4.428    1.804
    3536    4.757   -0.143
    3537    4.170    1.950
    3538    6.207    0.761
    3539    3.904   -0.554
    3540    3.186    0.804
    3541    4.956   -0.433
    3542    5.582   -1.748
    3543    5.371   -1.609
    3544    7.670   -2.049
    3545    5.222   -0.291
    3546    4.513   -0.460
    3547    7.430    1.370
    3548    7.615    1.444
    3549    6.628    1.334
    3550    5.113    1.868
    3551    3.462    0.190
    3552    4.581    0.026
    3553    6.478    0.438
    3554    7.304   -0.372
    3555    6.476    1.195
    3556    6.405    0.851
    3557    6.806   -1.414
    3558    6.883    1.474
    3559    5.927    1.029
    3560    5.582    0.296
    3561    5.914   -1.162
    3562    6.178    0.899
    3563    5.806   -0.199
    3564    4.647    0.989
    3565    4.894    1.918
    3566    3.564    0.970
    3567    5.073    0.459
    3568    4.629   -0.511
    3569    5.407    1.512
    3570    6.183   -0.903
    3571    4.225    0.352
    3572    5.222    1.131
    3573    6.753   -0.184
    3574    6.534   -0.408
    3575    7.277    0.736
    3576    5.429    0.878
    3577    6.396    0.737
    3578    7.429   -0.312
    3579    6.682    1.456
    3580    8.183    1.622
    3581    7.484   -0.911
    3582    7.670   -0.849
    3583    7.061    0.431
    3584    7.026   -2.081
    3585    6.710   -0.616
    3586    6.060   -1.521
    3587    4.611   -0.240
    3588    6.660    1.827
    3589    5.294    1.924
    3590    6.408    1.460
    3591    6.522    2.315
    3592    6.459    1.352
    3593    5.186   -0.731
    3594    4.947    1.506
    3595    5.539    1.141
    3596    5.783    2.244
    3597    5.958    1.672
    3598    4.700    1.022
    3599    5.797    3.699
    3600    5.912    0.997
    3601    5.955    4.004
    3602    6.037    4.006
    3603    5.324    3.346
    3604    5.547    4.001
    3605    6.582    4.758
    3606    6.353    4.153
    3607    6.242    6.218
    3608    5.613    4.545
    3609    4.672    4.485
    3610    3.222    4.558
    3611    3.677    1.943
    3612    5.382    3.085
    3613    6.040    2.909
    3614    7.431    3.580
    3615    8.254    3.915
    3616    5.019    3.599
    3617    5.611    2.896
    3618    6.694    2.782
    3619    6.879    3.176
    3620    6.512    2.370
    3621    7.307    3.660
    3622    5.554    0.538
    3623    5.742    2.623
    3624    5.471    2.645
    3625    6.070    3.742
    3626    3.884    1.317
    3627    4.950   -0.109
    3628    5.924    1.191
    3629    6.036    2.311
    3630    5.925    4.015
    3631    6.951    4.233
    3632    5.332    3.693
    3633    4.791    3.704
    3634    6.086    2.860
    3635    7.813    2.578
    3636    6.022    4.652
    3637    5.330    3.239
    3638    7.347    2.197
    3639    6.761    5.009
    3640    7.085    5.208
    3641    6.396    5.141
    3642    6.033    4.907
    3643    5.472    2.690
    3644    5.766    3.639
    3645    5.581    5.382
    3646    5.999    4.822
    3647    4.174    5.781
    3648    4.466    4.233
    3649    4.722    4.189
    3650    5.856    5.123
    3651    5.214    2.722
    3652    5.660    1.902
    3653    6.139    0.943
    3654    6.513    1.487
    3655    5.751    1.279
    3656    6.072    2.821
    3657    5.266    2.785
    3658    4.559    3.040
    3659    4.330    2.209
    3660    4.253    2.177
    3661    5.974    3.303
    3662    6.553    2.696
    3663    5.910    4.043
    3664    6.848    3.290
    3665    7.176    5.214
    3666    8.254    2.929
    3667    7.531    2.159
    3668    7.123    0.676
    3669    6.665    0.875
    3670    6.381    0.844
    3671    6.759    2.349
    3672    6.456    1.078
    3673    7.242    2.872
    3674    7.317    2.828
    3675    6.815    3.686
    3676    5.152    1.235
    3677    7.392    2.772
    3678    5.053    1.555
    3679    4.595    0.713
    3680    5.268    0.378
    3681    3.464   -0.753
    3682    2.321    1.193
    3683    2.111    3.086
    3684    2.645    3.071
    3685    1.073    0.248
    3686    0.241    3.143
    3687    2.215    2.728
    3688    2.657    2.273
    3689    3.774    4.184
    3690    3.998    4.854
    3691    5.170    4.848
    3692    4.095    3.659
    3693    5.764    2.113
    3694    6.645    2.995
    3695    5.048    2.012
    3696    2.021    4.691
    3697    5.361    4.488
    3698    4.433    3.111
    3699    4.361    3.260
    3700    5.240    3.966
    3701    4.221    5.316
    3702    5.626    3.135
    3703    4.787    2.425
    3704    4.211    3.152
    3705    5.294    1.597
    3706    4.389    2.009
    3707    5.200    2.689
    3708    5.268    2.039
    3709    6.803    2.523
    3710    6.972    0.547
    3711    6.810    1.911
    3712    6.101    3.443
    3713    6.774    2.744
    3714    7.622    3.338
    3715    8.439    3.970
    3716    7.401    3.045
    3717    7.213    1.902
    3718    4.857    2.207
    3719    3.208    4.584
    3720    3.644    3.927
    3721    4.298    4.885
    3722    3.787    3.102
    3723    3.548    3.555
    3724    5.450    3.182
    3725    5.611    1.249
    3726    5.132    2.647
    3727    5.683    2.749
    3728    4.509    2.272
    3729    4.940    3.176
    3730    6.777    5.266
    3731    5.782    3.347
    3732    4.951    1.627
    3733    7.361    2.937
    3734    7.102    2.080
    3735    6.213    2.741
    3736    8.428    3.852
    3737    6.854    3.690
    3738    6.056    0.548
    3739    6.234    0.095
    3740    7.530   -0.208
    3741    8.464    1.534
    3742    7.432    1.587
    3743    7.218    0.485
    3744    7.990    0.951
    3745    8.184    2.307
    3746    8.136    3.138
    3747    8.443    2.923
    3748    8.498    3.697
    3749    9.601    1.561
    3750    7.074    1.233
    3751    7.048    1.274
    3752    8.169    1.076
    3753    8.526    3.786
    3754    7.957    6.677
    3755    8.022    3.077
    3756    7.788    0.764
    3757    9.392    2.695
    3758   10.352    2.786
    3759   10.622    0.646
    3760   10.155    2.725
    3761    9.008    2.025
    3762    8.656    1.340
    3763    7.735    0.702
    3764    7.234    1.175
    3765    7.640    0.370
    3766    7.108   -0.353
    3767    8.213    1.327
    3768    7.788    1.982
    3769    7.990    2.352
    3770    8.193    0.818
    3771    7.656    1.910
    3772    8.153    1.504
    3773    8.334    0.881
    3774    8.941    4.634
    3775    8.246    3.258
    3776    7.696    1.927
    3777    6.698    0.859
    3778    8.203    0.144
    3779    8.055    0.722
    3780    7.485   -0.630
    3781    7.250   -0.681
    3782    6.998    0.555
    3783    4.922    1.921
    3784    4.655    0.124
    3785    5.695    0.722
    3786    8.330   -0.334
    3787    7.133    2.095
    3788    7.962    1.563
    3789    8.071    2.855
    3790    8.266    1.231
    3791    6.625    2.332
    3792    6.782    2.061
    3793    5.924    0.200
    3794    5.671    1.286
    3795    6.478    0.224
    3796    5.644    0.456
    3797    6.384    0.838
    3798    7.396   -0.569
    3799    7.701   -0.525
    3800    6.155    0.931
    3801    6.077   -0.781
    3802    6.714    1.200
    3803    4.874    2.695
    3804    5.286    1.578
    3805    4.632    0.633
    3806    4.855    1.647
    3807    4.929    0.467
    3808    4.791    2.420
    3809    4.198    3.108
    3810    5.644    3.390
    3811    4.580    2.178
    3812    5.785    2.304
    3813    5.164    3.254
    3814    2.938    2.708
    3815    2.815    3.029
    3816    5.288    0.062
    3817    3.639   -0.792
    3818    4.573   -2.190
    3819    5.103   -1.400
    3820    6.476    1.470
    3821    6.497    0.304
    3822    6.971    0.862
    3823    6.017    1.078
    3824    4.807    2.149
    3825    4.742    1.613
    3826    3.566    3.174
    3827    5.667    2.246
    3828    6.443    2.223
    3829    3.607    1.323
    3830    4.594    1.252
    3831    5.408    0.717
    3832    5.576   -0.322
    3833    4.362   -1.740
    3834    4.945   -0.788
    3835    5.191    2.301
    3836    4.358    1.531
    3837    4.558    2.321
    3838    6.489    0.856
    3839    4.771   -1.226
    3840    4.566   -0.824
    3841    5.434   -0.113
    3842    3.232   -0.881
    3843    2.932   -1.592
    3844    3.512    1.385
    3845    6.020    1.637
    3846    6.767    2.569
    3847    6.031    2.023
    3848    7.510    3.245
    3849    5.158    1.021
    3850    5.582    2.300
    3851    6.026    3.465
    3852    6.515   -0.287
    3853    6.766    4.726
    3854    4.789    1.820
    3855    7.539    1.150
    3856    6.689    2.400
    3857    7.786    4.657
    3858    8.279    4.458
    3859    6.762    2.006
    3860    5.494    2.158
    3861    6.394    1.958
    3862    7.191    0.468
    3863    6.177    2.272
    3864    6.143    1.394
    3865    5.961    1.308
    3866    5.811    0.082
    3867    6.103    3.437
    3868    8.770    3.058
    3869    7.971    5.447
    3870    8.427    3.564
    3871    8.053    3.045
    3872    6.313    2.063
    3873    6.929    1.597
    3874    6.821    2.542
    3875    7.086    2.060
    3876    7.150    2.522
    3877    7.035    1.864
    3878    6.648    4.076
    3879    7.204    3.479
    3880    7.249    1.825
    3881    7.463    1.176
    3882    8.504    2.854
    3883    7.993    4.912
    3884    7.396    4.628
    3885    6.538    4.914
    3886    6.729    3.036
    3887    6.952    4.763
    3888    7.722    3.514
    3889    5.954    1.336
    3890    4.137   -0.147
    3891    3.579    0.075
    3892    4.221    2.168
    3893    5.643    2.073
    3894    6.061    2.817
    3895    5.655    1.215
    3896    6.992    0.532
    3897    6.691   -0.171
    3898    4.886   -3.355
    3899    4.532   -3.564
    3900    5.533   -1.254
    3901    4.666   -4.225
    3902    3.977   -2.298
    3903    4.887   -0.778
    3904    5.166   -0.337
    3905    5.344   -1.408
    3906    8.107   -2.977
    3907    6.468   -0.425
    3908    6.557   -1.956
    3909    6.144   -2.953
    3910    6.941   -0.195
    3911    6.617    0.119
    3912    6.462    0.368
    3913    7.087    0.285
    3914    8.629    2.127
    3915    7.738    0.285
    3916    8.069    0.474
    3917    7.896    0.574
    3918    8.177    0.811
    3919    5.995    1.620
    3920    5.729    2.514
    3921    5.170    1.212
    3922    5.430   -0.721
    3923    6.084   -1.498
    3924    5.322   -0.266
    3925    7.370   -0.693
    3926    7.188   -1.588
    3927    7.922   -0.120
    3928    6.102   -0.168
    3929    6.893    1.294
    3930    6.571    1.764
    3931    7.242    0.794
    3932    7.811    1.516
    3933    7.006   -0.359
    3934    8.771    0.288
    3935    7.682    1.340
    3936    6.341    0.369
    3937    5.350    1.721
    3938    6.256    2.571
    3939    6.968    2.174
    3940    5.599    2.738
    3941    5.725    0.190
    3942    5.739    1.943
    3943    4.504    1.840
    3944    3.720    1.327
    3945    5.240    2.544
    3946    5.520    0.711
    3947    4.814    1.563
    3948    6.089    0.679
    3949    6.876   -0.314
    3950    6.175   -0.904
    3951    5.598    0.713
    3952    5.831    0.934
    3953    5.186    1.462
    3954    5.288    0.294
    3955    5.142   -0.313
    3956    5.345   -1.996
    3957    5.222    0.120
    3958    4.194    0.440
    3959    3.635    0.143
    3960    5.470    0.489
    3961    5.924   -0.499
    3962    4.961   -1.323
    3963    4.655   -1.676
    3964    5.448   -1.405
    3965    5.993   -0.575
    3966    6.279   -1.361
    3967    7.525    0.891
    3968    7.331    1.716
    3969    7.179    1.110
    3970    8.798    0.682
    3971    8.755   -1.128
    3972    6.778    0.417
    3973    6.973   -0.783
    3974    7.612   -0.222
    3975    8.491    0.683
    3976    9.113    0.656
    3977    6.829   -0.890
    3978    7.126   -0.082
    3979    7.419    1.249
    3980    6.514    3.895
    3981    6.101    2.886
    3982    6.222    1.648
    3983    5.674   -2.512
    3984    4.389    0.432
    3985    3.694   -0.489
    3986    2.624    0.734
    3987    2.935    4.988
    3988    2.409    2.214
    3989    1.684    3.883
    3990    0.720    5.462
    3991    1.855    4.302
    3992    2.411    5.801
    3993    1.511    4.814
    3994    3.417    4.257
    3995    2.804    4.115
    3996    3.185    1.116
    3997    4.120    1.067
    3998    0.706    1.011
    3999    2.164    1.782
    4000    3.773    0.372
    4001    3.645   -1.645
    4002    4.844   -0.920
    4003    4.849    0.117
    4004    4.889   -1.613
    4005    5.575   -1.438
    4006    8.026   -0.557
    4007    6.707   -0.935
    4008    7.577    0.912
    4009    7.331    0.495
    4010    8.309    0.491
    4011    8.404   -1.268
    4012    5.237    0.190
    4013    4.166    1.212
    4014    6.385   -1.022
    4015    6.825    0.421
    4016    6.203    0.149
    4017    5.242    0.180
    4018    5.967   -0.122
    4019    4.432   -0.653
    4020    5.670   -1.188
    4021    5.750   -1.030
    4022    4.887   -0.804
    4023    4.301   -1.612
    4024    3.916   -0.705
    4025    3.141    1.254
    4026    2.270    1.049
    4027    2.768    1.682
    4028    3.591    0.002
    4029    3.652    2.170
    4030    3.256    1.287
    4031    3.440   -0.071
    4032    4.552    0.835
    4033    5.497   -0.062
    4034    4.574    0.929
    4035    5.662    1.498
    4036    5.638   -0.883
    4037    5.184   -1.894
    4038    3.759   -2.066
    4039    4.670   -2.595
    4040    5.410   -2.850
    4041    5.414   -1.467
    4042    5.588   -1.179
    4043    3.886   -1.978
    4044    3.864   -1.412
    4045    1.317   -2.406
    4046    1.576   -2.405
    4047   -0.796   -1.328
    4048   -0.529   -0.956
    4049   -1.855    0.561
    4050   -4.461    0.263
    4051   -5.841    1.482
    4052   -4.365    0.272
    4053   -3.023    0.360
    4054   -4.221   -0.173
    4055   -5.842    1.428
    4056   -5.702    0.255
    4057   -5.798    0.888
    4058   -4.487    0.063
    4059   -4.602    0.656
    4060   -2.808    1.210
    4061   -4.585    1.715
    4062   -3.425    3.289
    4063   -1.060    2.803
    4064   -1.170    2.628
    4065   -2.576    0.218
    4066   -0.371   -1.429
    4067   -0.792   -0.880
    4068   -0.083   -1.802
    4069    0.374   -0.221
    4070    0.365    0.253
    4071    0.889    0.523
    4072   -0.070   -0.010
    4073    1.228    0.416
    4074    2.132    0.949
    4075    2.607    0.131
    4076    2.271    0.116
    4077    3.172   -0.591
    4078    4.655    0.794
    4079    5.520    0.453
    4080    5.122    0.274
    4081    4.388    1.251
    4082    4.154    1.457
    4083    4.997    1.134
    4084    3.041    0.643
    4085    2.804    1.777
    4086    3.901    1.555
    4087    3.853    1.834
    4088    2.763   -0.167
    4089    2.879    0.958
    4090    3.290    1.629
    4091    4.337    3.343
    4092    5.669    5.137
    4093    6.357    1.379
    4094    5.374   -0.572
    4095    6.061   -1.277
    4096    6.733   -0.775
    4097    5.036   -2.636
    4098    5.484   -0.058
    4099    5.240    2.000
    4100    5.082    4.092
    4101    5.869    2.647
    4102    4.975    2.186
    4103    5.973    1.095
    4104    4.382    1.934
    4105    3.257    0.740
    4106    4.241   -0.233
    4107    1.041   -0.750
    4108    1.013   -0.138
    4109    0.928    0.339
    4110    1.027    1.112
    4111    0.914    2.379
    4112   -1.560    1.929
    4113   -0.787    2.140
    4114   -0.242    3.054
    4115    0.742    1.090
    4116    1.696    1.724
    4117    3.345    3.514
    4118    2.671    2.490
    4119    3.658    2.764
    4120    7.255    2.868
    4121    6.431    0.693
    4122    6.951    0.094
    4123    6.436   -1.042
    4124    5.407   -0.020
    4125    6.779    0.629
    4126    7.636   -0.188
    4127    7.173   -2.306
    4128    6.541   -0.984
    4129    6.069   -0.544
    4130    4.875   -2.224
    4131    3.392   -0.671
    4132    4.259    0.507
    4133    3.605   -1.390
    4134    4.125    0.427
    4135    5.360    0.957
    4136    4.504    2.897
    4137    5.724    0.793
    4138    6.875   -0.486
    4139    6.643   -0.422
    4140    4.686    1.023
    4141    5.878   -0.660
    4142    6.380   -1.631
    4143    4.697   -1.098
    4144    2.258   -3.191
    4145    1.556   -4.550
    4146    2.212   -2.088
    4147    4.196   -3.870
    4148    4.313   -2.454
    4149    4.951   -2.781
    4150    2.510   -4.493
    4151    5.312   -3.038
    4152    4.690   -0.907
    4153    5.693   -3.084
    4154    6.651   -0.357
    4155    6.404   -0.349
    4156    6.885   -1.024
    4157    6.416   -1.468
    4158    5.363   -0.852
    4159    6.826   -0.678
    4160    6.506   -2.280
    4161    4.697   -0.325
    4162    4.692   -1.982
    4163    6.027   -1.191
    4164    6.007    1.277
    4165    4.324    2.093
    4166    5.708    1.332
    4167    5.580    1.206
    4168    5.102    2.039
    4169    5.972    1.178
    4170    6.885    0.860
    4171    7.028    2.709
    4172    8.160   -0.514
    4173    8.796    0.781
    4174    7.464    1.095
    4175    7.199   -0.821
    4176    8.527   -1.708
    4177    8.240   -1.716
    4178    8.540   -0.098
    4179    6.855   -0.611
    4180    6.377   -0.052
    4181    4.294   -0.219
    4182    4.749   -1.884
    4183    5.570   -1.766
    4184    5.950   -1.500
    4185    6.382   -1.770
    4186    4.514   -1.482
    4187    4.278   -3.249
    4188    6.709   -3.329
    4189    6.974   -4.375
    4190    8.116   -4.554
    4191    7.450   -2.225
    4192    8.009   -3.054
    4193    7.777   -4.533
    4194    6.188   -2.424
    4195    6.082   -3.000
    4196    6.941   -3.032
    4197    8.652   -2.513
    4198    8.115   -2.401
    4199    6.504   -3.842
    4200    7.615   -0.730
    4201    6.024   -0.286
    4202    5.603    0.648
    4203    5.953    0.153
    4204    4.983    0.554
    4205    8.055    0.807
    4206    6.842   -1.252
    4207    5.111    0.646
    4208    8.540   -0.056
    4209    8.297   -0.759
    4210    9.132    0.617
    4211    7.714   -0.029
    4212    7.031   -2.080
    4213    7.318   -1.582
    4214    7.315   -1.925
    4215    9.482   -2.158
    4216    8.042   -0.657
    4217    8.340   -0.412
    4218    8.613   -2.641
    4219    8.437   -3.156
    4220    7.728    0.140
    4221    9.294   -0.540
    4222    8.776    0.779
    4223    9.365   -0.577
    4224    8.416   -0.227
    4225    6.593    0.328
    4226    7.430    0.329
    4227    6.856    0.007
    4228    6.544   -0.211
    4229    6.573    0.182
    4230    5.541   -0.702
    4231    5.960    1.323
    4232    4.630   -0.156
    4233    4.942    3.126
    4234    4.818    2.912
    4235    6.280    3.241
    4236    4.980    1.383
    4237    5.281    1.294
    4238    4.156    1.254
    4239    3.435    1.134
    4240    6.056    0.296
    4241    6.434    0.689
    4242    3.622    0.840
    4243    3.744    0.051
    4244    2.391    0.471
    4245    2.799   -1.020
    4246    2.898   -0.350
    4247   -0.121    0.033
    4248    2.408   -0.204
    4249    5.110   -0.789
    4250    4.780   -1.607
    4251    4.312   -2.167
    4252    4.844   -1.561
    4253    3.475   -0.476
    4254    6.202   -0.393
    4255    5.112   -0.724
    4256    4.393    0.548
    4257    4.119   -1.607
    4258    5.717   -0.551
    4259    5.571    0.035
    4260    4.578    1.148
    4261    3.019   -0.787
    4262    3.532   -4.035
    4263    4.747    0.387
    4264    5.293    1.114
    4265    5.221    1.357
    4266    4.254    2.068
    4267    4.754    0.052
    4268    4.859    0.376
    4269    5.861   -0.504
    4270    4.965   -1.006
    4271    5.564   -1.061
    4272    3.572   -1.227
    4273    2.248    1.518
    4274    1.200    0.633
    4275    1.528    2.456
    4276    1.624    1.934
    4277    1.699    2.204
    4278    3.653    0.394
    4279    3.094    1.103
    4280    4.665    0.751
    4281    4.680    2.830
    4282    2.210    3.539
    4283    2.439    1.090
    4284    3.020    3.146
    4285    3.486    1.063
    4286    3.346    1.980
    4287    2.956    2.090
    4288    3.201   -0.569
    4289    3.556    1.523
    4290    4.132   -0.467
    4291    1.839    0.285
    4292    2.672    1.967
    4293    4.266    0.638
    4294    1.936    0.783
    4295    3.397   -0.826
    4296    3.329   -0.558
    4297    2.811    0.600
    4298    3.796   -1.597
    4299    2.634   -2.508
    4300    4.001   -1.103
    4301    1.273   -1.535
    4302    3.990   -1.857
    4303    4.591    0.924
    4304    3.879   -0.314
    4305    4.352   -0.656
    4306    5.265   -0.680
    4307    2.927    1.961
    4308    0.814    0.731
    4309    3.704    2.285
    4310    1.735    2.480
    4311    2.462    2.471
    4312    2.502    1.492
    4313    1.696    1.548
    4314    3.544    2.201
    4315    3.765    1.481
    4316    3.603    2.167
    4317    6.052    1.603
    4318    3.835    1.516
    4319    5.384    0.318
    4320    6.192   -0.264
    4321    6.806   -0.953
    4322    6.967   -1.292
    4323    7.338    0.833
    4324    6.240    1.206
    4325    3.880   -1.012
    4326    4.766    1.485
    4327    5.049    0.326
    4328    6.082    1.321
    4329    5.153    1.473
    4330    4.600    2.872
    4331    7.019    4.058
    4332    4.423    1.909
    4333    2.953    1.820
    4334    0.337    3.223
    4335    2.238    1.210
    4336    5.232    3.687
    4337    3.889    0.118
    4338    5.819    1.462
    4339    5.477   -0.325
    4340    6.515    0.543
    4341    6.657   -0.701
    4342    5.577    1.222
    4343    8.214    3.618
    4344    8.783    1.500
    4345    8.862    0.240
    4346    7.518    0.030
    4347    6.091   -0.415
    4348    5.672    0.200
    4349    5.475   -0.195
    4350    5.730    0.333
    4351    4.838    1.501
    4352    5.933    1.552
    4353    5.414    3.718
    4354    5.091    3.536
    4355    4.335    4.631
    4356    4.010    3.502
    4357    2.980    2.666
    4358    4.409    1.894
    4359    4.885    0.694
    4360    3.823    1.086
    4361    4.916    0.741
    4362    7.881    0.876
    4363    5.875   -0.823
    4364    4.474   -0.794
    4365    5.983    1.216
    4366    7.984    1.142
    4367    6.403   -0.110
    4368    5.526    0.935
    4369    7.388   -0.451
    4370    7.353   -0.708
    4371    7.644   -0.980
    4372    7.790   -1.047
    4373    8.095    2.777
    4374    9.462    2.517
    4375    8.728    0.315
    4376    8.719    2.087
    4377    7.910    1.929
    4378    8.564    2.517
    4379    6.637    1.457
    4380    8.931    1.474
    4381    7.760    0.887
    4382    8.095    0.086
    4383    7.552   -0.071
    4384    7.247    0.404
    4385    8.310   -0.445
    4386    5.825   -0.205
    4387    7.319    0.242
    4388    6.373   -0.276
    4389    5.532    1.446
    4390    4.503    3.553
    4391    7.088    1.615
    4392    8.208    0.530
    4393    8.535    2.404
    4394    6.604    1.858
    4395    6.351    0.124
    4396    5.184   -1.029
    4397    7.364    0.614
    4398    5.666   -0.734
    4399    7.128   -1.974
    4400    6.850   -1.225
    4401    7.298   -0.143
    4402    6.380   -0.043
    4403    6.628   -1.010
    4404    6.269    0.028
    4405    6.702   -1.232
    4406    6.644   -0.410
    4407    7.058   -0.860
    4408    8.144    0.679
    4409    7.566   -0.724
    4410    7.434   -1.631
    4411    6.826    0.790
    4412    3.633    1.494
    4413    1.913    2.320
    4414    2.564    0.172
    4415    3.990    1.610
    4416    3.153    1.338
    4417    4.114    0.958
    4418    4.341    1.009
    4419    5.108    0.754
    4420    5.220    0.532
    4421    3.744    2.231
    4422    3.124    3.554
    4423    2.462    0.375
    4424    2.925   -0.636
    4425    3.722   -0.117
    4426    5.263   -0.774
    4427    7.094    0.002
    4428    7.199   -0.207
    4429    6.172    0.102
    4430    7.965   -1.422
    4431    8.622   -0.233
    4432    8.177    0.572
    4433    9.127    1.097
    4434    9.721    0.892
    4435    7.786    0.051
    4436    8.607   -0.929
    4437    9.921   -1.507
    4438    8.187   -0.652
    4439    7.828   -2.148
    4440    7.506   -1.824
    4441    7.553   -1.914
    4442    7.071   -1.218
    4443    7.647    0.646
    4444    8.649    2.033
    4445    8.576    0.248
    4446    6.974   -0.779
    4447    6.588   -0.297
    4448    6.514   -0.016
    4449    5.039   -2.365
    4450    5.154   -1.218
    4451    4.885   -0.099
    4452    3.062   -2.535
    4453    3.561   -2.730
    4454    3.098   -5.669
    4455    4.709   -2.627
    4456    6.283   -1.845
    4457    4.703   -0.589
    4458    5.446   -2.149
    4459    5.531   -2.751
    4460    4.857   -3.963
    4461    3.762   -1.881
    4462    3.836   -1.589
    4463    5.461   -1.319
    4464    3.994   -1.861
    4465    3.923   -3.059
    4466    4.910   -3.572
    4467    5.605   -2.536
    4468    5.042   -1.059
    4469    3.917   -2.282
    4470    3.840   -2.832
    4471    7.025   -1.817
    4472    5.634   -2.715
    4473    6.311   -0.578
    4474    7.955    0.464
    4475    7.521   -1.648
    4476    8.028   -0.280
    4477    7.373    0.322
    4478    7.844    1.840
    4479    7.774    2.096
    4480    5.025    0.510
    4481    6.315    1.207
    4482    5.366    1.919
    4483    6.371    1.006
    4484    7.805    1.635
    4485    7.215   -0.654
    4486    6.992   -1.049
    4487    4.958    0.962
    4488    4.020    0.812
    4489    2.826   -0.155
    4490    6.382   -0.837
    4491    6.840   -0.310
    4492    5.651   -0.539
    4493    4.718   -0.619
    4494    2.277    2.029
    4495    3.981    0.454
    4496    3.961    0.334
    4497    5.372   -0.867
    4498    5.852   -2.382
    4499    6.076    0.559
    4500    6.179    0.789
    4501    6.376    0.813
    4502    4.967    0.043
    4503    6.433    0.357
    4504    6.274    1.426
    4505    7.989    3.102
    4506    7.592    1.378
    4507    6.952    2.285
    4508    6.319    1.315
    4509    7.100    0.954
    4510    5.470    1.760
    4511    5.831    1.905
    4512    6.549    0.860
    4513    6.067   -0.409
    4514    6.518    0.764
    4515    5.847   -0.021
    4516    5.426    0.246
    4517    7.065   -0.400
    4518    6.246   -0.326
    4519    6.441   -1.337
    4520    5.776   -1.578
    4521    4.353   -1.285
    4522    4.811   -0.935
    4523    5.692    0.798
    4524    6.035    0.330
    4525    7.146    1.047
    4526    5.502    1.632
    4527    6.250    2.871
    4528    6.092    1.949
    4529    6.791    2.203
    4530    6.026    0.277
    4531    8.465   -0.461
    4532    7.765    1.108
    4533    8.715    1.159
    4534    7.606    0.790
    4535    6.198    1.217
    4536    7.377    0.112
    4537    6.950    2.932
    4538    6.230    0.551
    4539    5.818    2.523
    4540    5.188   -0.389
    4541    5.274   -0.375
    4542    5.087   -0.584
    4543    7.079    1.966
    4544    6.028    1.883
    4545    5.261    0.930
    4546    4.462   -0.545
    4547    6.596   -0.750
    4548    5.567   -0.039
    4549    8.039    0.867
    4550    7.534    1.606
    4551    7.050    2.805
    4552    5.918    2.304
    4553    5.933    3.016
    4554    6.802    4.413
    4555    5.944    1.244
    4556    5.960    3.320
    4557    6.531    3.601
    4558    6.331    4.739
    4559    4.738    4.322
    4560    5.833    2.985
    4561    6.458    3.442
    4562    5.799    1.012
    4563    5.392    3.724
    4564    4.866    2.539
    4565    3.176    2.474
    4566    3.979    2.516
    4567    5.507    0.904
    4568    4.683    3.435
    4569    5.306    1.966
    4570    4.376    2.820
    4571    4.874    1.281
    4572    5.258    1.182
    4573    5.426    2.964
    4574    6.119    3.894
    4575    7.142    6.408
    4576    7.174    4.215
    4577    6.401    5.433
    4578    5.110    3.786
    4579    5.292    4.780
    4580    4.186    5.312
    4581    5.276    4.517
    4582    6.499    3.859
    4583    6.714    3.022
    4584    6.404    4.080
    4585    4.372    5.499
    4586    5.814    5.852
    4587    4.444    4.072
    4588    7.452    4.592
    4589    5.089    5.101
    4590    4.681    3.651
    4591    3.951    3.804
    4592    3.222    3.851
    4593    2.050    4.146
    4594    2.793    5.364
    4595    3.716    4.814
    4596    3.025    6.091
    4597    4.440    4.764
    4598    3.280    6.226
    4599    2.564    6.302
    4600    2.418    6.282
    4601    3.811    6.183
    4602    4.207    5.470
    4603    3.946    5.196
    4604    4.887    4.610
    4605    3.263    5.749
    4606    4.140    5.383
    4607    2.233    4.083
    4608    3.505    5.629
    4609    2.827    4.509
    4610    2.714    2.000
    4611    0.894    1.596
    4612   -0.199    2.920
    4613    0.033    2.677
    4614   -0.554    1.875
    4615    1.387    2.601
    4616    1.371   -0.025
    4617    1.485    1.310
    4618    0.089    3.738
    4619   -0.026    5.056
    4620    0.695    4.926
    4621    1.188    5.564
    4622    1.766    3.991
    4623    2.603    2.194
    4624    2.107    3.506
    4625    2.335    3.167
    4626    4.550    2.993
    4627    3.312    3.610
    4628    6.179    3.487
    4629    4.359    4.197
    4630    4.587    3.363
    4631    4.615    1.047
    4632    4.549    0.885
    4633    4.240    2.667
    4634    4.819    2.667
    4635    4.008    2.792
    4636    3.643    3.386
    4637    3.626    2.167
    4638    2.434   -0.788
    4639    3.302   -0.657
    4640    3.568    2.444
    4641    3.932    1.006
    4642    3.514    0.382
    4643    2.922   -0.781
    4644    5.520   -0.884
    4645    4.967    0.867
    4646    4.986    2.243
    4647    4.297    1.960
    4648    4.031    2.634
    4649    7.030    2.637
    4650    4.545    3.607
    4651    5.428    3.747
    4652    6.226    3.753
    4653    6.250    5.950
    4654    4.592    4.574
    4655    5.230    3.492
    4656    4.823    1.899
    4657    5.596    3.756
    4658    3.205    4.163
    4659    4.543    4.270
    4660    5.059    4.366
    4661    6.751    4.552
    4662    6.994    4.270
    4663    7.043    3.616
    4664    6.528    1.899
    4665    5.196    2.431
    4666    5.637    1.874
    4667    7.200    2.418
    4668    6.666    2.660
    4669    5.717    3.529
    4670    6.993    2.713
    4671    5.813    2.545
    4672    6.475    4.384
    4673    6.429    2.323
    4674    4.407    4.365
    4675    5.298    2.501
    4676    7.192    3.037
    4677    6.451    1.492
    4678    6.184   -0.515
    4679    5.642    0.558
    4680    7.670    2.070
    4681    8.854    1.230
    4682    7.533    0.830
    4683    6.154    0.862
    4684    7.342    0.864
    4685    6.639    1.767
    4686    6.723    3.349
    4687    6.071    1.035
    4688    5.806    0.735
    4689    4.952   -0.260
    4690    4.868    1.146
    4691    3.839   -1.202
    4692    2.974   -0.333
    4693    3.992   -1.814
    4694    1.638   -1.445
    4695    4.435    1.740
    4696    4.838    1.923
    4697    4.908    3.241
    4698    6.515    2.617
    4699    5.309   -1.034
    4700    5.556    0.150
    4701    5.232    1.053
    4702    6.858   -0.776
    4703    5.322    0.076
    4704    4.790   -0.091
    4705    5.048   -1.337
    4706    7.500   -1.364
    4707    6.539    0.329
    4708    7.150   -0.060
    4709    8.798    0.225
    4710    6.375    0.980
    4711    5.666    1.864
    4712    5.089    0.723
    4713    5.242    1.095
    4714    4.353    1.164
    4715    4.465    1.422
    4716    3.267    1.704
    4717    4.054   -1.203
    4718    4.241    0.856
    4719    4.157    0.605
    4720    2.019    1.875
    4721    2.705    1.410
    4722    4.448    3.185
    4723    3.104    1.627
    4724    5.543    1.643
    4725    6.064    1.651
    4726    6.713    1.749
    4727    6.596    1.517
    4728    7.646    2.207
    4729    3.998    3.984
    4730    4.856    2.209
    4731    5.939    1.039
    4732    6.779    2.265
    4733    6.155    1.777
    4734    5.193    1.853
    4735    7.115    3.455
    4736    5.725    2.660
    4737    6.267    3.618
    4738    6.765    3.059
    4739    6.211    3.599
    4740    5.147    1.748
    4741    5.363   -0.192
    4742    4.936    2.847
    4743    4.681    1.710
    4744    2.343    2.972
    4745    2.793    0.309
    4746    2.552    0.111
    4747    0.734    0.732
    4748    3.410    1.158
    4749    4.499    0.256
    4750    6.458    2.786
    4751    4.492    2.631
    4752    4.271    1.887
    4753    5.114    1.602
    4754    2.625    2.637
    4755    1.271    1.815
    4756    1.610    3.505
    4757    3.574    1.936
    4758    4.137    1.804
    4759    4.685    3.915
    4760    3.547    3.394
    4761    3.290    5.041
    4762    2.846    3.251
    4763    1.278    1.594
    4764    0.232    0.311
    4765    1.870    1.444
    4766    1.699    1.477
    4767    5.048    2.305
    4768    2.723    1.597
    4769    2.002    0.850
    4770    1.958    2.624
    4771    3.796    2.821
    4772    2.358    1.992
    4773    1.885    2.616
    4774    0.488    1.035
    4775    1.288    1.254
    4776    0.653    0.327
    4777    3.321   -0.588
    4778    2.843    1.908
    4779    2.769    1.911
    4780    3.140    0.696
    4781    2.094    1.956
    4782    1.133    2.466
    4783    1.386    2.520
    4784    2.577    1.849
    4785    2.262    1.027
    4786    3.584    1.257
    4787    1.970    1.004
    4788    1.783   -0.152
    4789    3.450   -1.326
    4790    3.049   -0.728
    4791    4.519   -0.440
    4792    3.660   -1.793
    4793    5.096    0.925
    4794    6.154   -1.096
    4795    2.248    2.048
    4796    3.611    2.839
    4797    2.536    1.011
    4798    2.611   -0.898
    4799    4.317   -0.110
    4800    4.754    0.668
    4801    3.023    0.455
    4802    3.148    2.153
    4803    4.793    1.139
    4804    5.783    0.902
    4805    6.710    0.053
    4806    5.110   -0.057
    4807    6.108    0.253
    4808    2.061    0.342
    4809    2.608   -0.348
    4810    1.992    1.534
    4811    1.831    0.948
    4812    1.791    1.911
    4813    3.761    0.645
    4814    3.625    1.580
    4815    0.700   -0.700
    4816    1.327    0.745
    4817    3.921    3.098
    4818    3.414    2.162
    4819    6.606    3.984
    4820    4.719    2.819
    4821    5.544    5.619
    4822    5.620    4.360
    4823    6.667    0.962
    4824    5.532    4.070
    4825    6.121    4.497
    4826    6.425    5.551
    4827    3.830    6.167
    4828    3.219    6.610
    4829    4.982    4.990
    4830    5.201    3.700
    4831    4.831    2.689
    4832    4.198    3.112
    4833    3.328    3.332
    4834    3.805    2.817
    4835    4.418    4.824
    4836    4.028    3.202
    4837    4.278    2.101
    4838    4.565    2.247
    4839    4.009    1.267
    4840    4.186    0.481
    4841    4.602    2.369
    4842    3.893    1.134
    4843    3.075    2.151
    4844    2.259    2.967
    4845    1.287    1.856
    4846    2.317   -0.197
    4847    2.714    1.534
    4848    1.382    1.007
    4849    1.584    1.830
    4850    3.238    2.700
    4851    2.638    1.825
    4852    0.790    1.102
    4853    2.955    3.524
    4854    4.110    5.318
    4855    4.558    2.869
    4856    3.154    2.912
    4857    3.419    3.574
    4858    4.549    2.347
    4859    3.229    4.657
    4860    0.782    2.069
    4861    2.891    1.484
    4862    4.641    1.951
    4863    4.262    2.065
    4864    4.969    1.530
    4865    2.338    0.955
    4866    2.984    0.892
    4867    3.973    1.182
    4868    4.376    1.298
    4869    3.496   -0.128
    4870    2.724    0.193
    4871    3.833    0.932
    4872    3.202    0.320
    4873    3.879    2.643
    4874    4.282    2.541
    4875    5.741    4.220
    4876    3.857    2.100
    4877    4.034    3.018
    4878    3.637    5.434
    4879    5.722    4.814
    4880    5.944    0.905
    4881    5.668    1.034
    4882    6.092    0.756
    4883    4.613    0.218
    4884    4.205    2.208
    4885    2.992    3.641
    4886    3.469    3.104
    4887    3.299    0.539
    4888    3.517    1.734
    4889    3.757    1.546
    4890    5.116    2.333
    4891    3.441    2.142
    4892    5.084    4.028
    4893    5.329    3.945
    4894    6.266    2.548
    4895    7.084    1.559
    4896    7.023    0.516
    4897    6.651    0.505
    4898    5.535   -0.770
    4899    3.397    0.829
    4900    0.206   -0.413
    4901   -0.502    0.465
    4902   -0.264    1.575
    4903    1.270    1.950
    4904    1.272    3.198
    4905    0.846    3.670
    4906    2.991    2.923
    4907    3.706    2.324
    4908    3.612    1.952
    4909    3.028    2.728
    4910    2.205    1.954
    4911    3.178    4.204
    4912    2.752    5.572
    4913    2.210    4.369
    4914    2.410    2.108
    4915    3.009    3.089
    4916    2.454    5.051
    4917    0.338    2.884
    4918    0.654    4.953
    4919    0.900    4.223
    4920    1.997    4.143
    4921    2.413    5.318
    4922    3.677    3.928
    4923    2.436    4.584
    4924    2.789    6.625
    4925    1.264    4.819
    4926    2.855    5.603
    4927    2.684    2.197
    4928    0.777    3.102
    4929    1.702    2.002
    4930    1.938    2.337
    4931    0.449    4.323
    4932   -0.084    3.383
    4933   -1.487    3.602
    4934   -1.440    3.020
    4935   -0.687    4.594
    4936   -0.682    3.699
    4937   -2.881    4.913
    4938   -0.953    5.467
    4939    0.660    5.933
    4940   -2.451    5.356
    4941   -1.228    3.575
    4942    1.130    4.381
    4943    0.582    1.691
    4944    0.347    0.826
    4945   -1.402    3.041
    4946   -0.924    3.535
    4947   -1.134    3.450
    4948    0.086    3.225
    4949   -0.519    4.111
    4950   -0.908    4.515
    4951   -0.891    3.566
    4952    1.859    2.843
    4953    1.145    4.905
    4954   -0.063    3.252
    4955   -0.643    3.925
    4956    1.572    5.584
    4957    2.288    5.313
    4958    1.659    3.170
    4959    2.641    6.193
    4960    2.545    3.478
    4961    3.392    3.680
    4962    1.745    6.954
    4963   -0.350    3.177
    4964   -0.733    4.172
    4965   -0.761    2.308
    4966   -0.273    4.891
    4967   -0.287    4.642
    4968    1.812    5.451
    4969    1.059    5.847
    4970   -1.747    6.428
    4971   -0.046    5.222
    4972    0.474    6.743
    4973    0.311    6.562
    4974    1.101    7.830
    4975   -2.578    8.687
    4976   -2.558    6.597
    4977   -0.679    6.122
    4978   -0.644    5.928
    4979   -0.235    6.340
    4980   -2.128    6.637
    4981   -4.913    7.788
    4982   -5.062    6.566
    4983   -4.061    6.212
    4984   -3.899    7.611
    4985   -4.846    7.918
    4986   -4.206    4.795
    4987   -4.957    5.999
    4988   -4.960    5.376
    4989   -5.800    8.127
    4990   -2.394    6.873
    4991   -1.790    6.857
    4992   -0.148    4.880
    4993   -0.419    6.251
    4994    0.217    6.249
    4995    0.433    4.309
    4996   -0.215    5.700
    4997    0.146    5.465
    4998   -0.719    4.756
    4999    0.090    5.365
    5000   -0.157    6.211
    5001   -0.264    5.882
    5002    1.315    6.221
    5003   -0.135    6.971
    5004    0.944    5.518
    5005    1.963    5.203
    5006    1.163    3.224
    5007    1.651    6.721
    5008    1.818    6.230
    5009    2.573    5.532
    5010    1.670    4.055
    5011    0.892    3.828
    5012   -1.195    2.645
    5013   -1.185    1.801
    5014    2.379    5.072
    5015    2.854    2.440
    5016    4.300    4.318
    5017    3.894    3.851
    5018    3.135    3.675
    5019    2.985    4.541
    5020    3.071    5.805
    5021    1.404    4.421
    5022    1.385    5.001
    5023    2.511    3.396
    5024    2.599    1.499
    5025    4.201    1.499
    5026    4.126    3.049
    5027    4.461    1.174
    5028    5.995    2.162
    5029    4.720    2.434
    5030    4.061    4.052
    5031    3.565    3.870
    5032    3.084    5.162
    5033    2.025    4.769
    5034    1.141    3.078
    5035    1.576    3.392
    5036    2.112    3.081
    5037    3.432    3.901
    5038    4.834    4.752
    5039    5.311    4.611
    5040    4.433    4.275
    5041    3.235    6.064
    5042    2.281    5.351
    5043    2.296    3.130
    5044    2.078    5.111
    5045    4.575    4.438
    5046    4.211    4.619
    5047    2.881    3.317
    5048    4.327    3.994
    5049    4.695    2.919
    5050    4.766    2.825
    5051    6.521    1.419
    5052    5.747    1.558
    5053    4.777    0.631
    5054    4.111   -0.645
    5055    3.937    1.553
    5056    2.876    1.855
    5057    1.912    2.310
    5058    2.763    2.449
    5059    4.946    4.019
    5060    4.910    1.992
    5061    4.047    1.732
    5062    4.121    1.456
    5063    3.265    1.523
    5064    3.368    1.041
    5065    4.867    2.752
    5066    3.849    2.390
    5067    5.057    0.627
    5068    0.978    0.431
    5069    2.325    0.402
    5070    3.393    2.172
    5071    3.838    2.548
    5072    3.250    3.284
    5073    2.589    5.884
    5074    3.314    4.381
    5075    2.051    2.657
    5076    3.807    2.991
    5077    3.504    2.705
    5078    4.557    2.450
    5079    3.025    2.511
    5080    4.592    1.450
    5081    4.209    2.955
    5082    3.837    3.551
    5083    3.413    3.967
    5084    4.369    4.257
    5085    5.471    1.955
    5086    6.748    1.196
    5087    4.380    0.408
    5088    5.435    1.383
    5089    6.903    3.076
    5090    6.151    2.039
    5091    7.297    4.562
    5092    6.118    2.529
    5093    5.477    4.805
    5094    5.287    6.140
    5095    3.060    4.495
    5096    3.764    3.739
    5097    2.833    3.688
    5098    3.881    2.904
    5099    5.006    2.144
    5100    5.930    2.424
    5101    5.216    3.520
    5102    5.552    4.179
    5103    2.957    2.644
    5104    5.848    3.073
    5105    5.173    3.916
    5106    5.061    3.471
    5107    5.162    2.110
    5108    5.163    1.292
    5109    5.507    1.461
    5110    5.908    3.325
    5111    4.099    2.762
    5112    3.323    1.829
    5113    1.602    1.107
    5114    3.251    1.361
    5115    4.263    0.835
    5116    3.441    2.238
    5117    2.108    3.986
    5118    4.411    4.034
    5119    3.888    3.319
    5120    3.489    3.601
    5121    3.582    4.499
    5122    3.791    3.913
    5123    4.885    4.696
    5124    2.807    3.783
    5125    2.719    3.468
    5126    2.122    3.041
    5127    2.548    4.517
    5128    2.403    4.194
    5129    3.045    4.884
    5130    1.885    3.770
    5131    0.731    4.866
    5132    0.611    3.905
    5133    2.774    2.941
    5134    1.300    5.498
    5135    2.591    4.769
    5136    1.659    4.175
    5137    2.660    5.394
    5138    2.045    4.878
    5139   -0.535    2.423
    5140   -0.035    1.630
    5141   -0.534    2.275
    5142    0.127    2.685
    5143   -0.109    4.261
    5144   -1.076    4.258
    5145   -2.603    3.078
    5146   -0.881    3.001
    5147   -0.160    3.865
    5148   -1.480    2.309
    5149    0.880    2.718
    5150   -0.305    2.180
    5151   -0.738    4.264
    5152   -0.063    4.960
    5153   -0.947    4.353
    5154    0.675    3.242
    5155   -0.423    2.437
    5156    0.350    2.618
    5157    0.263    1.780
    5158    1.758    1.761
    5159    0.161   -0.406
    5160   -0.529    0.707
    5161    3.038   -1.187
    5162    2.208   -0.538
    5163    0.710   -0.293
    5164   -0.936   -0.056
    5165    1.747    0.330
    5166    4.134    2.907
    5167    2.538    3.136
    5168    3.855    2.138
    5169    4.777    1.902
    5170    3.953    3.479
    5171    3.816    1.460
    5172    3.732    2.087
    5173    4.271    3.081
    5174    4.950    3.261
    5175    1.727    1.900
    5176    2.716    3.875
    5177    0.608    4.541
    5178    1.803    3.648
    5179    2.263    1.853
    5180    3.718    2.166
    5181    1.882    2.709
    5182    4.123    3.155
    5183    3.932    3.618
    5184    2.802    3.714
    5185    2.314    3.693
    5186    1.755    3.506
    5187    1.811    3.107
    5188    1.554    2.082
    5189    2.390    0.198
    5190    3.425    1.405
    5191    5.232    3.309
    5192    4.487    3.215
    5193    3.876    3.140
    5194    4.004    3.122
    5195    3.644    2.216
    5196    2.917    3.361
    5197    4.829    5.320
    5198    2.045    4.079
    5199    1.267    1.736
    5200    1.033    0.979
    5201    2.047    1.524
    5202    3.027    1.662
    5203    2.879    2.965
    5204    3.392    3.068
    5205    4.092    2.170
    5206    4.212    1.175
    5207    4.166    2.853
    5208    3.530    2.808
    5209    2.826    1.753
    5210   -0.083    2.805
    5211    1.314    1.268
    5212    0.148   -0.749
    5213    0.934    0.513
    5214    3.292    1.310
    5215    3.858    1.269
    5216    4.107    1.432
    5217    1.411    2.524
    5218    2.313    2.751
    5219    2.097    1.495
    5220    2.612    3.449
    5221    2.753    3.499
    5222    1.397    1.623
    5223    3.555    1.358
    5224    2.506    2.753
    5225    3.132    2.902
    5226    5.353    2.730
    5227    5.324    1.918
    5228    4.816    3.511
    5229    3.775    1.745
    5230    3.654    3.571
    5231    3.924    1.629
    5232    3.212    4.126
    5233    2.697    5.404
    5234    1.669    5.106
    5235    1.759    6.217
    5236    1.151    6.110
    5237    2.254    6.584
    5238    1.917    4.235
    5239    0.497    6.367
    5240    2.237    5.614
    5241    3.133    5.786
    5242    2.663    5.201
    5243    4.066    5.021
    5244    3.175    4.385
    5245    5.031    5.052
    5246    3.185    4.456
    5247    2.908    5.779
    5248    3.754    4.539
    5249    4.814    4.928
    5250    3.948    4.610
    5251    3.995    4.318
    5252    4.765    3.262
    5253    3.477    5.609
    5254    3.530    4.984
    5255    5.359    3.873
    5256    3.349    2.030
    5257    3.633    1.127
    5258    4.394    2.440
    5259    3.546    4.792
    5260    3.493    4.608
    5261    3.321    6.331
    5262    3.343    3.754
    5263    3.170    3.304
    5264    4.777    6.055
    5265    5.148    5.500
    5266    4.422    4.705
    5267    4.167    6.222
    5268    4.864    7.606
    5269    5.316    6.709
    5270    4.928    7.320
    5271    3.555    5.919
    5272    3.328    5.305
    5273    2.664    6.531
    5274    2.312    4.906
    5275    2.669    3.736
    5276    2.779    2.918
    5277    2.679    5.596
    5278    3.643    5.169
    5279    3.491    5.199
    5280    3.687    4.858
    5281    3.214    5.727
    5282    4.135    6.907
    5283    2.935    5.457
    5284    1.974    4.926
    5285    0.621    4.053
    5286    1.753    4.235
    5287    3.647    3.863
    5288    3.640    4.451
    5289    3.118    3.661
    5290    3.556    2.561
    5291    3.558    4.351
    5292    4.513    5.079
    5293    4.096    5.696
    5294    4.448    3.648
    5295    3.962    6.307
    5296    4.351    5.491
    5297    3.805    7.408
    5298    3.809    7.542
    5299    5.532    5.653
    5300    4.715    5.716
    5301    4.171    6.313
    5302    5.817    6.442
    5303    4.304    4.845
    5304    4.551    5.943
    5305    5.336    6.069
    5306    5.488    6.111
    5307    4.659    6.137
    5308    4.754    7.090
    5309    5.166    6.172
    5310    5.162    8.464
    5311    3.403    5.531
    5312    5.167    6.651
    5313    3.050    4.760
    5314    2.849    5.970
    5315    4.970    6.618
    5316    3.492    5.275
    5317    6.675    5.980
    5318    5.882    5.184
    5319    4.856    5.137
    5320    2.782    5.488
    5321    3.869    6.529
    5322    3.537    3.960
    5323    4.691    3.278
    5324    5.663    3.611
    5325    5.109    3.774
    5326    5.441    5.056
    5327    5.052    5.553
    5328    8.319    3.224
    5329    7.568    4.478
    5330    9.212    5.428
    5331    9.292    5.510
    5332   10.845    4.103
    5333   10.448    2.902
    5334    9.354    4.496
    5335    9.150    4.416
    5336    9.131    5.576
    5337    9.359    4.781
    5338    6.488    4.560
    5339    6.288    6.383
    5340    4.646    4.555
    5341    5.296    5.647
    5342    5.913    6.395
    5343    7.072    5.918
    5344    5.312    3.673
    5345    5.243    5.279
    5346    4.039    5.920
    5347    4.249    5.621
    5348    3.663    4.401
    5349    2.967    8.138
    5350    3.843    6.378
    5351    3.899    5.420
    5352    3.665    3.346
    5353    5.983    7.102
    5354    5.142    5.955
    5355    3.544    4.777
    5356    3.636    3.698
    5357    4.820    5.340
    5358    4.235    4.314
    5359    3.272    2.878
    5360    5.117    4.103
    5361    2.510    4.943
    5362    3.181    3.647
    5363    3.201    3.501
    5364    2.144    2.882
    5365    4.590    2.173
    5366    4.068    2.348
    5367    3.501    4.697
    5368    2.713    4.443
    5369    2.722    3.330
    5370    3.195    3.144
    5371    4.374    4.805
    5372    3.771    4.587
    5373    4.665    3.692
    5374    2.638    5.812
    5375    3.759    5.998
    5376    3.059    6.178
    5377    3.897    5.254
    5378    4.929    5.703
    5379    4.273    3.365
    5380    5.158    6.662
    5381    4.766    6.194
    5382    4.472    5.256
    5383    6.808    7.563
    5384    5.463    8.282
    5385    4.618    6.548
    5386    5.128    5.711
    5387    7.103    5.221
    5388    6.350    4.555
    5389    5.859    4.772
    5390    5.672    4.288
    5391    6.223    5.105
    5392    4.514    6.592
    5393    5.760    8.498
    5394    4.665    5.563
    5395    5.581    7.824
    5396    4.444    5.027
    5397    6.345    5.880
    5398    6.443    7.967
    5399    3.594    5.905
    5400    4.364    5.940
    5401    3.910    5.183
    5402    4.486    7.200
    5403    3.459    6.139
    5404    4.646    6.021
    5405    4.838    5.142
    5406    4.310    3.761
    5407    3.218    3.994
    5408    2.831    3.039
    5409    4.986    5.071
    5410    4.107    5.235
    5411    3.624    5.120
    5412    4.046    5.358
    5413    5.714    5.436
    5414    5.084    5.430
    5415    3.365    5.338
    5416    3.226    4.558
    5417    3.135    3.308
    5418    3.972    1.725
    5419    4.030    3.872
    5420    5.525    4.710
    5421    6.648    4.161
    5422    5.664    3.978
    5423    5.732    1.907
    5424    6.115    3.976
    5425    5.055    4.795
    5426    5.835    4.585
    5427    7.630    5.505
    5428    6.423    5.619
    5429    7.268    5.965
    5430    5.486    4.234
    5431    5.541    5.182
    5432    6.631    6.090
    5433    6.348    6.641
    5434    5.984    5.589
    5435    6.155    6.045
    5436    7.356    6.447
    5437    6.082    8.013
    5438    7.064    7.180
    5439    5.072    6.518
    5440    5.652    6.928
    5441    6.143    7.709
    5442    8.135    4.723
    5443    7.290    6.136
    5444    7.860    6.451
    5445    6.842    6.657
    5446    7.289    7.826
    5447    7.092    9.334
    5448    6.146    7.167
    5449    6.419    6.961
    5450    6.395    5.189
    5451    5.312    5.468
    5452    5.600    6.578
    5453    5.052    7.594
    5454    5.140    5.819
    5455    4.501    5.787
    5456    4.664    3.633
    5457    5.214    5.176
    5458    6.404    4.634
    5459    5.896    5.298
    5460    5.151    4.961
    5461    6.051    8.158
    5462    5.066    8.387
    5463    5.104    7.826
    5464    6.423    6.162
    5465    5.986    7.750
    5466    7.433    8.691
    5467    6.903    7.125
    5468    6.868    7.062
    5469    6.863    6.944
    5470    6.706    6.374
    5471    5.669    6.084
    5472    4.126    5.204
    5473    3.666    4.437
    5474    3.613    4.935
    5475    5.406    6.140
    5476    3.495    5.229
    5477    5.791    6.563
    5478    4.237    7.240
    5479    5.742   10.090
    5480    3.914    8.357
    5481    3.572    7.115
    5482    4.995    5.429
    5483    4.807    5.969
    5484    4.198    5.769
    5485    3.068    5.725
    5486    3.089    5.055
    5487    5.283    4.045
    5488    6.092    2.697
    5489    5.808    5.339
    5490    4.999    5.717
    5491    3.652    6.404
    5492    4.146    6.873
    5493    3.960    6.949
    5494    4.498    6.032
    5495    5.358    8.322
    5496    6.098    7.981
    5497    7.077    4.969
    5498    6.379    5.292
    5499    5.038    3.501
    5500    4.700    5.661
    5501    4.665    6.193
    5502    5.121    6.128
    5503    6.454    5.506
    5504    7.064    5.257
    5505    6.221    5.032
    5506    5.462    4.502
    5507    4.114    5.221
    5508    6.050    6.020
    5509    4.737    5.473
    5510    4.837    5.487
    5511    4.160    5.153
    5512    3.551    6.527
    5513    4.563    7.430
    5514    4.469    4.323
    5515    3.583    4.579
    5516    3.123    7.072
    5517    2.797    6.299
    5518    2.807    5.866
    5519    4.869    4.917
    5520    4.394    4.982
    5521    3.589    6.022
    5522    4.441    6.872
    5523    2.743    6.873
    5524    4.148    5.444
    5525    5.815    5.764
    5526    5.311    5.505
    5527    5.047    5.372
    5528    6.326    4.675
    5529    6.818    2.869
    5530    5.909    4.524
    5531    5.968    5.095
    5532    6.390    5.187
    5533    5.613    5.229
    5534    6.316    6.098
    5535    5.936    6.529
    5536    4.630    4.908
    5537    3.939    5.327
    5538    5.293    4.343
    5539    4.979    2.220
    5540    4.964    4.409
    5541    4.076    6.719
    5542    5.181    5.049
    5543    4.273    6.285
    5544    4.863    2.485
    5545    4.423    2.098
    5546    3.594    3.473
    5547    5.490    1.468
    5548    6.210    2.168
    5549    3.375    3.044
    5550    3.870    5.020
    5551    5.119    5.433
    5552    5.875    5.529
    5553    4.783    6.592
    5554    4.857    4.444
    5555    6.350    4.250
    5556    5.917    3.133
    5557    6.155    4.489
    5558    7.000    3.796
    5559    7.027    5.099
    5560    7.932    5.143
    5561    6.297    7.831
    5562    4.187    5.979
    5563    4.213    5.694
    5564    4.802    6.402
    5565    4.424    4.239
    5566    5.642    4.908
    5567    4.878    2.992
    5568    4.532    4.442
    5569    2.865    1.903
    5570    2.025    2.586
    5571    3.228    5.953
    5572    3.576    2.864
    5573    2.019    3.870
    5574    5.432    2.723
    5575    5.784    3.819
    5576    6.465    6.039
    5577    6.241    7.020
    5578    4.802    5.981
    5579    3.798    5.784
    5580    4.365    4.293
    5581    3.695    3.722
    5582    3.889    3.396
    5583    3.304    3.994
    5584    4.017    4.037
    5585    3.455    2.869
    5586    2.298    3.043
    5587    3.311    4.762
    5588    4.314    2.162
    5589    3.965    4.404
    5590    3.933    3.047
    5591    4.763    4.681
    5592    4.095    4.616
    5593    4.452    3.349
    5594    6.012    1.919
    5595    5.050    5.053
    5596    2.956    5.356
    5597    3.162    5.416
    5598    3.234    3.850
    5599    2.672    4.492
    5600    3.515    5.340
    5601    5.036    5.954
    5602    4.204    5.261
    5603    2.464    5.175
    5604    4.427    4.759
    5605    3.294    4.412
    5606    4.034    3.599
    5607    3.933    4.088
    5608    5.766    2.043
    5609    4.948    3.484
    5610    4.706    3.551
    5611    6.098    4.673
    5612    4.205    3.012
    5613    4.249    6.498
    5614    4.070    8.522
    5615    3.893    8.277
    5616    3.966    6.512
    5617    4.589    5.083
    5618    5.082    6.399
    5619    3.303    5.407
    5620    3.224    2.665
    5621    4.467    6.533
    5622    6.034    5.763
    5623    6.021    4.302
    5624    6.334    5.021
    5625    5.362    6.225
    5626    7.190    4.585
    5627    5.048    6.477
    5628    4.207    5.507
    5629    4.572    5.895
    5630    3.773    6.418
    5631    5.314    7.758
    5632    5.244    7.031
    5633    5.055    6.719
    5634    5.016    7.884
    5635    5.018    8.019
    5636    4.609    4.917
    5637    5.514    7.301
    5638    5.079    6.208
    5639    3.774    6.607
    5640    4.069    7.605
    5641    5.806    7.178
    5642    5.794    6.678
    5643    5.549    7.671
    5644    4.840    8.253
    5645    4.336    5.873
    5646    3.113    5.714
    5647    3.409    6.415
    5648    2.093    4.779
    5649    1.411    7.719
    5650    1.709    5.125
    5651    2.474    6.303
    5652    2.091    5.862
    5653    2.963    8.343
    5654    3.082    8.322
    5655    3.619    4.635
    5656    4.556    3.261
    5657    3.888    5.389
    5658    4.909    3.309
    5659    5.125    5.592
    5660    2.749    5.254
    5661    2.584    6.608
    5662    2.379    7.375
    5663    3.164    6.935
    5664    2.597    7.321
    5665    3.604    6.209
    5666    2.978    5.744
    5667    4.003    5.596
    5668    3.501    4.886
    5669    2.848    6.525
    5670    2.898    6.017
    5671    3.427    6.595
    5672    3.136    6.747
    5673    3.407    6.228
    5674    3.904    5.159
    5675    4.292    6.363
    5676    3.430    5.582
    5677    2.884    6.651
    5678    4.231    8.448
    5679    3.983    8.826
    5680    3.134    9.064
    5681    3.304    8.388
    5682    3.280    7.359
    5683    5.345    6.931
    5684    4.017    8.048
    5685    4.330    9.564
    5686    4.769    7.356
    5687    4.359    5.071
    5688    5.608    6.251
    5689    3.858    5.999
    5690    5.220    6.584
    5691    4.817    6.955
    5692    3.702    5.859
    5693    5.930    7.511
    5694    5.047    6.913
    5695    4.959    8.636
    5696    3.251    7.577
    5697    4.498    8.795
    5698    4.867    8.823
    5699    3.244    9.485
    5700    4.537    6.804
    5701    3.863    7.768
    5702    4.875    8.642
    5703    6.133    6.968
    5704    5.191    5.546
    5705    5.850    6.456
    5706    4.438    5.781
    5707    5.046    5.304
    5708    6.424    6.113
    5709    6.191    7.418
    5710    3.684    6.830
    5711    4.369    5.467
    5712    2.447    4.754
    5713    3.569    6.235
    5714    3.917    6.431
    5715    5.091    5.820
    5716    4.141    5.212
    5717    3.904    3.961
    5718    3.471    5.196
    5719    0.481    6.635
    5720    2.964    5.646
    5721    2.822    8.277
    5722    2.151    7.709
    5723    4.084    6.291
    5724    4.697    7.620
    5725    2.179    7.719
    5726    3.256    7.236
    5727    4.962    8.450
    5728    5.026    7.886
    5729    6.383    9.092
    5730    4.235    9.199
    5731    4.347    6.472
    5732    4.149    6.431
    5733    5.147    6.681
    5734    4.594    6.447
    5735    2.868    7.194
    5736    4.977    5.397
    5737    4.115    5.692
    5738    3.458    4.423
    5739    2.562    4.435
    5740    3.583    3.304
    5741    4.255    8.237
    5742    4.004    7.764
    5743    6.592    5.826
    5744    4.551    3.632
    5745    5.991    4.487
    5746    7.003    6.299
    5747    6.232    6.979
    5748    4.993    7.113
    5749    6.762    7.230
    5750    5.570    7.217
    5751    6.461    7.437
    5752    7.371    7.774
    5753    6.261    8.257
    5754    6.508    6.303
    5755    6.763    5.294
    5756    7.336    7.606
    5757    6.587    5.569
    5758    7.084    5.991
    5759    6.332    7.633
    5760    6.881    6.142
    5761    7.021    5.534
    5762    6.895    6.814
    5763    5.373    4.910
    5764    5.472    3.697
    5765    4.859    2.170
    5766    6.482    4.677
    5767    5.351    5.667
    5768    6.378    3.750
    5769    4.371    5.310
    5770    5.532    4.070
    5771    5.239    3.072
    5772    7.296    3.038
    5773    4.803    0.016
    5774    4.106    1.741
    5775    5.291    1.064
    5776    6.117    2.271
    5777    6.346    2.484
    5778    7.148    2.586
    5779    7.539    3.450
    5780    7.909    6.709
    5781    5.398    6.261
    5782    6.040    3.939
    5783    5.401    4.229
    5784    5.203    1.182
    5785    4.779    1.057
    5786    5.655    4.003
    5787    5.033    2.652
    5788    5.822    4.300
    5789    3.528    2.837
    5790    1.646    0.879
    5791    2.812    3.030
    5792    2.868    4.504
    5793    2.581    3.566
    5794    3.547    2.100
    5795    2.373    1.599
    5796    2.267    0.611
    5797    6.447    1.150
    5798    6.900    0.663
    5799    6.241    0.298
    5800    6.806    1.497
    5801    5.679    2.396
    5802    5.013    1.215
    5803    4.458    1.522
    5804    4.995    2.664
    5805    5.260    4.029
    5806    5.158    4.362
    5807    2.908    4.868
    5808    3.712    3.310
    5809    3.100    6.778
    5810    3.579    5.400
    5811    6.304    4.722
    5812    6.417    4.792
    5813    6.214    4.538
    5814    5.170    3.629
    5815    5.240    5.186
    5816    5.702    2.878
    5817    6.587    2.580
    5818    6.839    2.356
    5819    7.059    4.286
    5820    7.765    3.087
    5821    6.757    0.193
    5822    7.397    0.748
    5823    6.409    2.017
    5824    6.627    4.269
    5825    4.685    2.115
    5826    4.891    1.720
    5827    5.487   -1.295
    5828    5.657    0.011
    5829    6.200    2.142
    5830    5.048    2.142
    5831    6.039    3.017
    5832    6.340    2.244
    5833    5.312    2.326
    5834    5.448    0.952
    5835    5.458    1.699
    5836    5.091    2.323
    5837    6.393    4.414
    5838    5.505    3.158
    5839    6.887    2.382
    5840    6.703    4.350
    5841    4.763    3.931
    5842    4.885    1.653
    5843    6.226    4.190
    5844    5.758    3.087
    5845    5.358    2.334
    5846    5.038    3.441
    5847    6.542    3.935
    5848    5.995    3.268
    5849    4.422    2.789
    5850    3.616    2.733
    5851    2.543    3.364
    5852    5.929    3.773
    5853    5.839    4.133
    5854    6.225    3.296
    5855    6.039    2.050
    5856    5.251    4.042
    5857    5.520    5.194
    5858    3.099    3.121
    5859    2.378    1.320
    5860    3.281    0.425
    5861    3.604    2.968
    5862    4.975    2.810
    5863    5.276    0.904
    5864    5.252    0.680
    5865    5.000    2.995
    5866    3.999    3.766
    5867    0.315    3.952
    5868    1.256    3.830
    5869    1.609    0.755
    5870    1.596    1.409
    5871    1.133    0.873
    5872    0.823    1.679
    5873    3.283    1.382
    5874    3.254    5.602
    5875    0.249    4.092
    5876   -1.127    4.244
    5877   -0.304    3.953
    5878   -3.092    3.074
    5879   -3.156    3.772
    5880   -3.054    4.661
    5881    0.606    5.240
    5882    1.063    4.780
    5883    2.041    6.155
    5884    3.248    5.175
    5885    1.437    3.865
    5886    1.942    5.483
    5887    1.847    4.866
    5888    2.748    1.742
    5889    2.634    3.172
    5890    3.267    2.160
    5891    4.183    2.422
    5892    2.790    5.078
    5893    3.554    3.968
    5894    3.243    4.404
    5895    4.447    2.515
    5896    5.242    4.643
    5897    6.092    3.913
    5898    5.340    3.189
    5899    3.519    3.278
    5900    1.003    2.210
    5901    1.642    2.796
    5902    2.403    3.753
    5903    1.590    4.859
    5904    1.186    3.397
    5905    0.458    3.117
    5906    1.139    5.035
    5907    0.085    3.035
    5908    1.197    3.490
    5909    1.520    3.949
    5910    1.663    2.828
    5911    2.483    3.416
    5912    2.959    5.209
    5913    2.885    4.963
    5914    0.646    5.461
    5915    1.897    5.134
    5916    1.067    6.304
    5917    0.763    5.575
    5918    0.154    4.417
    5919    0.052    3.556
    5920    0.517    3.852
    5921    1.677    3.299
    5922    1.118    2.819
    5923    1.231    3.335
    5924    4.283    4.563
    5925    3.283    2.173
    5926    2.809    0.876
    5927    2.783    2.352
    5928    3.557    3.895
    5929    3.102    4.778
    5930    6.850    2.481
    5931    4.812    2.703
    5932    5.270    3.167
    5933    3.824    1.593
    5934    4.743    3.807
    5935    6.031    1.999
    5936    5.632    2.532
    5937    5.652    3.672
    5938    6.129    5.140
    5939    7.087    4.989
    5940    4.830    4.133
    5941    5.809    4.236
    5942    5.173    4.557
    5943    6.087    4.165
    5944    6.425    5.450
    5945    5.923    3.560
    5946    5.388    0.757
    5947    4.543    2.723
    5948    6.315    3.129
    5949    5.188    2.393
    5950    3.839    1.325
    5951    3.460    2.474
    5952    4.093    4.043
    5953    4.341    1.944
    5954    4.447    3.602
    5955    5.656    2.360
    5956    4.149    5.963
    5957    5.354    6.233
    5958    7.797    5.351
    5959    6.812    4.676
    5960    8.199    5.154
    5961    6.482    4.775
    5962    6.370    2.917
    5963    7.290    3.386
    5964    6.176    4.205
    5965    7.468    3.706
    5966    7.415    4.540
    5967    7.516    5.044
    5968    7.347    5.404
    5969    8.853    5.963
    5970    6.530    5.206
    5971    6.562    4.694
    5972    6.301    3.399
    5973    5.321    4.307
    5974    3.829    3.933
    5975    4.397    2.243
    5976    4.137    1.775
    5977    4.692    4.636
    5978    2.573    1.513
    5979    0.700    4.183
    5980    1.534    2.974
    5981    1.914    3.514
    5982    2.105    3.771
    5983    2.239    4.937
    5984    3.585    2.628
    5985    2.107    2.375
    5986    0.513    2.777
    5987    1.611    2.783
    5988    3.975    3.080
    5989    2.977    2.354
    5990    3.395    2.366
    5991    2.381    2.697
    5992    4.765    3.320
    5993    3.231    1.833
    5994    1.984    0.186
    5995    2.721    0.808
    5996    2.541    0.430
    5997    1.061    1.105
    5998    3.517    2.796
    5999    1.759    1.730
    6000    2.421    1.979
    6001    5.446    3.451
    6002    4.715    1.272
    6003    3.037    1.625
    6004    1.408    1.731
    6005    1.388    0.611
    6006    4.731    2.065
    6007    4.320    2.977
    6008    3.912    1.429
    6009    4.752    1.012
    6010    5.719    2.560
    6011    4.960    1.860
    6012    4.478    2.870
    6013    2.591    3.702
    6014    3.741    3.240
    6015    3.217    3.614
    6016    2.696    1.116
    6017    2.896    2.756
    6018    3.482    1.669
    6019    2.101    3.274
    6020    3.901    4.346
    6021    2.793    3.946
    6022    2.536    3.547
    6023    1.401    3.857
    6024    0.536    2.061
    6025   -1.263    4.296
    6026    1.716    1.246
    6027    1.983    3.345
    6028    0.615    2.403
    6029    1.619    1.497
    6030    1.239    1.570
    6031    2.446    2.588
    6032    1.866    1.574
    6033    1.322   -0.831
    6034    3.082    0.956
    6035    3.431   -0.035
    6036    1.827    0.507
    6037    1.797    0.989
    6038    0.491    1.097
    6039    0.552    0.763
    6040    0.787    2.848
    6041    0.998    2.821
    6042    2.095    0.756
    6043    1.977   -0.440
    6044    2.870   -1.414
    6045    3.380    0.496
    6046    1.088    0.919
    6047    3.230    1.625
    6048    3.125   -0.434
    6049    2.969   -1.354
    6050    3.400   -0.136
    6051    3.166    1.132
    6052    2.714   -0.547
    6053    2.123   -1.163
    6054    4.891   -0.754
    6055    4.635    0.350
    6056    3.805    2.871
    6057    4.156    1.415
    6058    2.546   -0.408
    6059    3.483   -0.703
    6060    4.468    1.793
    6061    4.882   -0.067
    6062    4.406    0.616
    6063    4.510    1.695
    6064    4.957    0.235
    6065    6.070   -0.895
    6066    7.952    1.059
    6067    7.718   -0.026
    6068    5.405    2.602
    6069    5.652    2.150
    6070    5.494    1.874
    6071    4.321    2.217
    6072    3.690    3.684
    6073    4.080    3.051
    6074    3.325    3.284
    6075    2.162    2.903
    6076    1.874    2.237
    6077    3.261    1.593
    6078    3.991    2.079
    6079    2.677    1.526
    6080    3.103    1.218
    6081    1.953    1.997
    6082    1.696    0.953
    6083    1.530    3.109
    6084    1.691    3.831
    6085    3.937    3.922
    6086    3.861    3.470
    6087    2.448    3.177
    6088    1.622    2.948
    6089    1.192    1.964
    6090    0.788    2.201
    6091   -0.691    1.547
    6092    1.122    1.859
    6093    3.131    3.073
    6094    5.176    1.306
    6095    5.683    2.467
    6096    5.133    2.023
    6097    5.098    0.989
    6098    4.509    2.414
    6099    2.663    1.538
    6100    3.388    2.484
    6101    4.316    1.620
    6102    6.767    0.950
    6103    5.738    1.031
    6104    6.937   -1.286
    6105    5.424   -0.518
    6106    5.271   -0.409
    6107    5.640    1.980
    6108    3.772    1.399
    6109    7.679    0.612
    6110    5.116    0.333
    6111    6.934   -0.484
    6112    7.467   -0.665
    6113    7.356    0.546
    6114    4.852   -0.705
    6115    6.885    1.492
    6116    5.643    2.048
    6117    3.062   -0.269
    6118    4.282    0.919
    6119    3.222    1.654
    6120    2.910    0.732
    6121    1.351    2.276
    6122   -0.032    1.585
    6123    0.263   -0.078
    6124    1.163    0.088
    6125    3.439    2.052
    6126    3.452    1.141
    6127    5.011    3.055
    6128    4.676    1.130
    6129    3.847    1.465
    6130    3.488    1.486
    6131    3.176    0.719
    6132    3.506    2.605
    6133    3.876   -1.898
    6134    4.520    2.579
    6135    6.062    1.055
    6136    5.621    1.268
    6137    6.731    2.235
    6138    5.758    1.687
    6139    4.587    1.508
    6140    4.067    1.635
    6141    3.062    0.555
    6142    3.231    1.161
    6143    4.214    1.083
    6144    3.872    3.638
    6145    3.366    1.552
    6146    4.077   -0.263
    6147    5.004    0.774
    6148    6.613    0.997
    6149    6.720   -0.207
    6150    4.216    0.888
    6151    6.918    0.531
    6152    8.023    1.484
    6153    8.464    0.826
    6154    6.283   -1.653
    6155    3.722    0.591
    6156    6.252   -0.126
    6157    4.506   -1.131
    6158    5.942   -0.305
    6159    7.075    0.451
    6160    5.017   -1.342
    6161    6.085   -1.275
    6162    6.533    0.205
    6163    6.394   -0.617
    6164    6.138    0.208
    6165    6.780    0.340
    6166    4.432    0.304
    6167    4.038   -0.566
    6168    2.864    2.325
    6169    5.031    1.336
    6170    4.626    1.614
    6171    5.446   -1.661
    6172    5.848   -0.825
    6173    3.803    1.569
    6174    5.749   -3.207
    6175    5.177    0.246
    6176    2.714   -0.678
    6177    3.705    0.021
    6178    3.382    0.349
    6179    2.954   -1.515
    6180    2.522    0.609
    6181    2.911    0.540
    6182    3.733   -0.020
    6183    3.874    1.253
    6184    2.789    3.561
    6185    3.495    1.026
    6186    3.138    2.453
    6187    1.692    1.445
    6188    0.553    2.931
    6189    0.291    1.839
    6190    2.229    1.058
    6191   -0.064    1.082
    6192    1.884    1.944
    6193    0.741    0.828
    6194    1.936   -0.281
    6195    2.867    0.402
    6196    4.222   -2.880
    6197    3.959   -1.621
    6198    2.309   -0.631
    6199    3.677    0.960
    6200    2.604    0.542
    6201    2.016    1.446
    6202    1.823    0.164
    6203    1.742   -0.988
    6204    1.417   -0.558
    6205    0.504   -0.232
    6206    3.691    1.106
    6207   -0.135    1.396
    6208   -1.077    1.236
    6209   -0.685    0.340
    6210   -0.029    1.403
    6211   -0.724    0.955
    6212   -0.926    1.095
    6213    0.153    0.474
    6214   -0.955    2.997
    6215    0.257    1.304
    6216    0.790    1.537
    6217   -1.871   -0.351
    6218   -1.102    1.458
    6219    2.146    2.863
    6220    2.281    0.116
    6221    2.941    1.275
    6222    2.780   -0.277
    6223    2.274    1.875
    6224    0.047    2.800
    6225    0.724    2.975
    6226   -1.505    3.777
    6227   -0.283    2.036
    6228    0.784    2.220
    6229    0.546    3.233
    6230    0.989    4.567
    6231   -1.729    2.467
    6232   -3.263    3.241
    6233   -0.886    5.035
    6234   -1.391    4.062
    6235   -1.607    3.766
    6236   -3.338    3.364
    6237   -1.854    1.429
    6238   -0.834   -0.641
    6239   -3.843   -1.874
    6240   -3.788   -0.987
    6241   -4.640    0.566
    6242   -3.954    0.346
    6243   -4.007    2.988
    6244   -3.788    2.056
    6245   -4.636   -1.316
    6246   -4.979    0.493
    6247   -3.227    0.500
    6248   -4.369    1.406
    6249   -3.542    2.424
    6250   -1.492    3.471
    6251   -3.032    3.989
    6252   -4.046    5.073
    6253   -3.809    1.709
    6254   -4.299    1.883
    6255   -5.995    1.819
    6256   -6.576    2.656
    6257   -7.317    2.566
    6258  -10.374    0.792
    6259  -10.791    0.756
    6260  -10.281    1.879
    6261   -9.632    2.808
    6262   -6.041    2.085
    6263   -5.297    2.256
    6264   -5.367    1.932
    6265   -7.466    1.385
    6266   -7.982    2.842
    6267   -6.034    2.352
    6268   -7.070    2.941
    6269   -8.243    2.764
    6270   -8.288    1.269
    6271   -7.983    3.289
    6272   -9.966    1.878
    6273   -9.207    2.066
    6274   -8.820    3.318
    6275   -8.807    3.670
    6276   -6.789    1.999
    6277   -7.710    2.752
    6278   -5.161    3.195
    6279   -4.165    2.818
    6280   -5.040    1.205
    6281   -6.020    0.701
    6282   -6.257    1.309
    6283   -6.593    2.269
    6284   -6.903    3.679
    6285   -7.978    1.973
    6286   -7.399    2.677
    6287   -6.665    2.350
    6288   -6.519    1.523
    6289   -6.976    0.071
    6290   -6.049    0.533
    6291   -6.443    2.564
    6292   -6.133    2.370
    6293   -7.221    0.923
    6294   -7.072    1.766
    6295   -7.985    2.071
    6296   -9.567    3.226
    6297   -7.780    5.487
    6298   -8.556    4.203
    6299   -7.933    2.925
    6300   -9.992    2.938
    6301   -9.593    3.813
    6302   -7.791    2.695
    6303   -8.792    3.220
    6304   -9.110    0.889
    6305  -10.957    2.967
    6306  -10.537    2.691
    6307   -9.611    0.466
    6308   -7.673    0.939
    6309   -9.375   -0.272
    6310   -9.577    3.392
    6311   -7.652    1.808
    6312   -8.313    0.810
    6313   -8.038    3.993
    6314   -8.376    2.895
    6315   -3.203    1.724
    6316   -2.122    3.819
    6317   -2.187    3.848
    6318   -3.161    2.431
    6319   -5.802    2.757
    6320   -6.431    2.548
    6321   -5.049    0.856
    6322   -6.152    1.568
    6323   -5.426    1.725
    6324   -5.783    1.556
    6325   -4.552    2.603
    6326   -5.651    2.461
    6327   -4.906    2.666
    6328   -4.498    2.329
    6329   -5.484    3.724
    6330   -5.893    3.557
    6331   -2.728    3.701
    6332   -2.340    1.991
    6333    0.028    1.719
    6334    1.306    1.663
    6335   -0.992    2.107
    6336   -1.563    0.300
    6337   -0.673    2.166
    6338    0.807    2.499
    6339   -3.257    2.221
    6340    0.468    1.548
    6341    1.654    1.103
    6342    2.151    1.011
    6343    2.274    1.324
    6344    2.058    1.707
    6345    3.507    2.033
    6346    1.687    2.067
    6347    1.374    2.285
    6348    3.311    1.856
    6349    3.050    3.524
    6350    5.022    4.836
    6351    5.338    4.615
    6352    4.733    2.316
    6353    5.974    2.059
    6354    5.929    3.496
    6355    3.817    1.892
    6356    5.387   -0.402
    6357    4.682    1.602
    6358    5.945    1.442
    6359    5.879    0.941
    6360    6.657    4.771
    6361    6.751    3.366
    6362    5.627   -0.639
    6363    5.665    0.133
    6364    5.900    1.330
    6365    6.584    0.939
    6366    5.541   -0.255
    6367    4.219   -1.664
    6368    4.219    2.001
    6369    4.122    2.612
    6370    5.973    1.561
    6371    4.831   -0.004
    6372    4.397    0.005
    6373    5.862    1.884
    6374    2.452    1.173
    6375    4.591   -1.393
    6376    3.348    2.825
    6377    5.849    2.668
    6378    7.465    3.696
    6379    8.104    1.374
    6380    8.671    2.121
    6381    7.905    1.962
    6382    7.759    2.132
    6383    6.956    1.329
    6384    5.816    2.597
    6385    5.975    1.529
    6386    4.677    2.524
    6387    5.365   -0.251
    6388    3.506   -0.299
    6389    3.573    0.701
    6390    4.305   -0.334
    6391    3.715    1.345
    6392    4.784   -0.464
    6393    4.702    2.437
    6394    4.997    0.815
    6395    5.171    0.058
    6396    3.525   -0.106
    6397    3.179   -1.161
    6398    4.005    0.228
    6399    3.310    0.187
    6400    3.798   -0.024
    6401    3.198    0.783
    6402    3.859    0.081
    6403    4.003   -0.481
    6404    4.830   -0.582
    6405    4.732    1.259
    6406    4.415   -0.098
    6407    4.540    0.322
    6408    4.202   -2.282
    6409    3.997   -1.897
    6410    2.323    0.243
    6411    2.930    0.464
    6412    3.727    2.581
    6413    5.228   -0.071
    6414    3.968    1.750
    6415    4.158    0.395
    6416    4.300   -1.256
    6417    3.979   -2.377
    6418    4.853   -1.641
    6419    6.660   -0.708
    6420    3.400   -0.207
    6421    3.146    0.629
    6422    2.478    1.578
    6423    3.786    2.112
    6424    3.707    2.248
    6425    5.361    1.086
    6426    5.165   -0.030
    6427    6.246    1.870
    6428    6.272    0.136
    6429    5.904   -0.340
    6430    6.656    2.338
    6431    7.780    2.367
    6432    6.309    1.737
    6433    6.532    1.521
    6434    5.692    0.319
    6435    5.491   -0.358
    6436    6.869   -0.339
    6437    6.796   -1.243
    6438    6.997   -1.093
    6439    8.090   -1.143
    6440    5.991    0.469
    6441    6.374    1.378
    6442    5.650    0.151
    6443    5.972   -1.042
    6444    7.049    1.440
    6445    6.866    0.528
    6446    6.647    0.730
    6447    6.926    0.842
    6448    6.983    1.517
    6449    7.097    0.319
    6450    7.553    0.757
    6451    5.823    0.696
    6452    6.909    0.319
    6453    5.894    0.669
    6454    3.890    0.658
    6455    4.949    0.909
    6456    6.279   -1.157
    6457    7.204    0.347
    6458    7.277   -0.411
    6459    6.065    0.767
    6460    6.227   -1.135
    6461    5.255    0.801
    6462    4.467   -0.388
    6463    4.056   -1.136
    6464    5.293    0.799
    6465    3.264    1.447
    6466    5.478    1.986
    6467    6.035    2.538
    6468    5.614    1.413
    6469    6.961   -0.496
    6470    6.891    0.525
    6471    6.766    1.868
    6472    6.982    0.777
    6473    6.917    0.697
    6474    6.360    0.676
    6475    7.303    0.005
    6476    6.809    0.995
    6477    7.396    1.327
    6478    9.486    1.668
    6479    5.959    2.075
    6480    6.780    1.625
    6481    5.278    0.545
    6482    4.866    1.616
    6483    4.460    0.797
    6484    4.780    3.218
    6485    6.330    2.770
    6486    4.293    2.893
    6487    6.963    2.467
    6488    7.402    2.343
    6489    6.647    4.148
    6490    5.814    3.460
    6491    4.322    3.242
    6492    5.233    3.129
    6493    8.044    3.047
    6494    5.018    0.451
    6495    3.758    2.336
    6496    3.957    4.059
    6497    5.015    2.675
    6498    3.787    4.196
    6499    4.657    3.621
    6500    3.699    3.678
    6501    2.332    1.892
    6502    4.518    0.731
    6503    6.166    1.144
    6504    6.681    2.005
    6505    6.824    4.151
    6506    6.234    0.496
    6507    7.046    1.106
    6508    5.236    0.485
    6509    5.896    3.688
    6510    4.861    2.594
    6511    5.177    2.229
    6512    6.526    1.917
    6513    5.757    1.956
    6514    7.170    1.531
    6515    7.669    2.066
    6516    5.581    1.590
    6517    5.035    0.954
    6518    7.337    0.887
    6519    6.359    0.823
    6520    7.387    1.632
    6521    8.258    2.334
    6522    8.467    2.580
    6523    8.362    0.610
    6524    9.010    1.721
    6525    7.338    2.691
    6526    8.299    2.625
    6527    8.567    4.771
    6528    7.507    4.373
    6529    5.944    3.791
    6530    5.792    2.915
    6531    4.593    3.225
    6532    5.460    2.226
    6533    5.898    3.988
    6534    5.604    1.834
    6535    6.965    1.881
    6536    6.585    2.004
    6537    4.601    3.011
    6538    4.896    2.626
    6539    5.664    3.094
    6540    7.183    2.535
    6541    5.959    0.760
    6542    6.770    1.224
    6543    6.618    0.358
    6544    4.588    0.971
    6545    4.416    0.657
    6546    4.707    1.201
    6547    4.982    2.190
    6548    5.216    2.439
    6549    2.859    2.242
    6550    4.145    2.190
    6551    4.248    1.188
    6552    4.802    1.977
    6553    4.746    2.243
    6554    3.730    3.012
    6555    5.652    1.240
    6556    5.340    0.578
    6557    5.340   -0.739
    6558    5.418    0.301
    6559    6.173    1.916
    6560    7.070    2.045
    6561    8.284    2.582
    6562    8.107    0.788
    6563    6.244    1.266
    6564    5.683    1.638
    6565    5.837    2.187
    6566    6.574    2.415
    6567    5.833    3.580
    6568    4.971    1.533
    6569    4.686    0.334
    6570    5.248   -0.039
    6571    6.479    1.476
    6572    7.265    2.367
    6573    7.479    0.253
    6574    6.319    1.043
    6575    6.434    0.606
    6576    6.484    2.656
    6577    8.684    2.444
    6578    6.457    1.551
    6579    6.635    2.717
    6580    8.383    4.402
    6581    8.024    3.975
    6582    8.372    2.839
    6583    7.967    4.215
    6584    8.223    4.254
    6585    8.182    3.028
    6586    7.446    2.062
    6587    8.472    3.020
    6588    8.191    0.791
    6589    6.464    1.110
    6590    9.035   -0.091
    6591    8.086   -0.726
    6592    7.858    0.106
    6593    7.813   -0.180
    6594    7.370    0.884
    6595    7.663    0.689
    6596    7.618    1.465
    6597    7.778   -0.976
    6598    7.914   -0.548
    6599    7.564    0.304
    6600    9.285    0.581
    6601   10.593    1.275
    6602    9.596   -1.451
    6603   10.278   -0.215
    6604   10.630   -0.343
    6605   10.212   -1.560
    6606   10.185   -0.429
    6607    9.397   -1.058
    6608    8.928    0.191
    6609    7.240    2.745
    6610    5.552    2.650
    6611    4.645    0.640
    6612    5.354    0.245
    6613    5.272   -0.986
    6614    5.909    0.605
    6615    4.595    1.415
    6616    4.309    0.674
    6617    7.288    0.957
    6618    5.933    2.786
    6619    7.500    0.980
    6620    7.155    1.335
    6621    7.663    3.453
    6622    7.234    2.402
    6623    6.812    0.323
    6624    6.980    0.327
    6625    7.835    1.246
    6626    7.169    1.489
    6627    5.920   -0.040
    6628    6.555   -0.777
    6629    6.445   -0.542
    6630    6.725    0.083
    6631    7.676   -0.276
    6632    7.084    1.328
    6633    6.002   -0.040
    6634    8.103   -0.823
    6635    6.650    0.095
    6636    6.976    1.064
    6637    8.576    1.034
    6638    8.978    0.604
    6639    9.726    3.079
    6640    8.706    3.354
    6641    8.251    3.203
    6642    7.288    1.571
    6643    8.145    3.330
    6644    9.057    2.029
    6645    8.328   -0.549
    6646    9.151   -0.153
    6647    9.843    0.313
    6648    8.192    0.716
    6649    7.771   -1.935
    6650    7.822   -1.463
    6651    8.195   -0.451
    6652    6.577    0.984
    6653    6.851    0.912
    6654    6.074    0.861
    6655    7.981   -2.836
    6656    6.969    0.520
    6657    6.776    1.237
    6658    6.459    0.323
    6659    5.659    0.489
    6660    7.365    0.028
    6661    8.213    1.979
    6662    8.175    1.696
    6663    7.616    2.396
    6664    6.577    0.515
    6665    8.446    0.497
    6666    5.984    0.864
    6667    5.260    0.086
    6668    5.792   -2.164
    6669    6.080   -0.107
    6670    4.587    1.197
    6671    3.580    0.283
    6672    4.819    1.785
    6673    4.451    0.585
    6674    4.073   -0.082
    6675    3.782   -0.190
    6676    3.420    0.345
    6677    1.571   -1.650
    6678    2.154   -0.805
    6679    4.096   -0.324
    6680    3.953    1.003
    6681    5.396   -0.194
    6682    5.081    0.125
    6683    5.010    1.357
    6684    3.922    0.805
    6685    4.019    1.991
    6686    2.667    0.283
    6687    3.040    0.822
    6688    4.603    1.767
    6689    5.634    1.046
    6690    5.580   -0.037
    6691    6.158    1.435
    6692    6.625    0.644
    6693    7.139   -1.325
    6694    5.426   -0.487
    6695    6.605   -1.060
    6696    6.929   -0.699
    6697    5.776   -0.550
    6698    6.131   -0.738
    6699    4.580   -0.370
    6700    4.340   -0.793
    6701    5.920    0.971
    6702    3.692    2.067
    6703    3.335    1.891
    6704    3.905    1.752
    6705    4.782    1.311
    6706    5.941   -0.219
    6707    6.929    1.677
    6708    7.450    0.860
    6709    6.285   -0.411
    6710    7.764   -0.122
    6711    7.200    0.289
    6712    5.960    1.725
    6713    4.963    0.765
    6714    6.060    0.738
    6715    6.412   -0.222
    6716    7.173   -0.359
    6717    7.258    2.177
    6718    6.762    0.168
    6719    6.020    0.117
    6720    6.245    0.763
    6721    7.887    0.979
    6722    9.134   -0.383
    6723    9.324    1.169
    6724    8.581   -1.442
    6725    7.917   -1.426
    6726    7.908   -1.804
    6727   10.589   -0.077
    6728    9.785   -1.059
    6729    7.778   -0.952
    6730    7.549   -1.334
    6731    6.745   -1.853
    6732    7.142   -1.412
    6733    8.571   -1.681
    6734    8.102   -1.679
    6735    9.918   -2.078
    6736    8.063    0.966
    6737   10.308   -0.802
    6738    9.008   -1.219
    6739    6.629   -2.023
    6740    6.022    0.261
    6741    7.636   -0.726
    6742    6.769   -0.680
    6743    7.434    1.284
    6744    8.622   -0.086
    6745    7.072   -0.646
    6746    8.092   -1.262
    6747    7.534   -1.067
    6748    6.399   -0.205
    6749    5.873   -0.334
    6750    6.495   -0.545
    6751    7.773    0.634
    6752    6.213    1.419
    6753    7.007    2.224
    6754    7.247    1.524
    6755    7.580    0.208
    6756    8.166    0.889
    6757    9.263    0.178
    6758    7.235    0.717
    6759    7.300    2.145
    6760    8.931    0.320
    6761    7.700    0.406
    6762    7.301    0.923
    6763    7.548    0.561
    6764    6.787    2.417
    6765    8.551    1.010
    6766    6.329    1.046
    6767    6.918    0.897
    6768    8.446    1.088
    6769    8.805    0.763
    6770    7.064    0.853
    6771    7.508   -2.816
    6772    7.725   -1.222
    6773    7.434   -1.980
    6774    8.055    0.001
    6775    6.853   -0.568
    6776    6.395   -1.156
    6777    5.404    0.790
    6778    6.854   -0.523
    6779    8.376    0.217
    6780    7.637    1.220
    6781    6.781   -0.010
    6782    6.639   -0.588
    6783    6.592   -2.236
    6784    7.492   -0.009
    6785    7.254    0.748
    6786    7.406   -0.622
    6787    7.758   -0.727
    6788    7.153    1.046
    6789    7.362    0.427
    6790    7.449    0.689
    6791    7.089    1.121
    6792    5.958    0.391
    6793    6.709    0.506
    6794    6.530   -0.208
    6795    6.282    0.510
    6796    7.245   -1.092
    6797    5.653   -0.745
    6798    6.565    1.620
    6799    6.619    0.008
    6800    7.240   -0.406
    6801    7.925    1.377
    6802    7.787    0.612
    6803    7.373   -0.632
    6804    5.992    1.221
    6805    6.013    0.313
    6806    5.188    1.830
    6807    4.823    0.621
    6808    7.245    2.106
    6809    6.219    0.736
    6810    6.542   -0.122
    6811    5.976    1.549
    6812    7.717    1.067
    6813    6.526    1.298
    6814    7.184   -0.461
    6815    7.134    0.567
    6816    6.486   -0.175
    6817    4.890   -1.899
    6818    5.982   -0.543
    6819    7.960   -1.873
    6820    6.841   -1.213
    6821    5.663    0.686
    6822    6.577   -0.441
    6823    9.616   -0.250
    6824    9.362    0.183
    6825    8.233    2.542
    6826    8.074    0.477
    6827    6.855    0.807
    6828    6.074    0.774
    6829    5.951   -0.144
    6830    7.098    0.353
    6831    6.672    1.093
    6832    7.377    0.683
    6833    7.669    0.535
    6834    6.593   -1.600
    6835    7.807   -1.681
    6836    8.022   -0.678
    6837    7.803   -1.847
    6838    9.068   -0.113
    6839    8.346    0.865
    6840    7.842    0.482
    6841    6.624    0.266
    6842    7.799    0.362
    6843    5.999   -0.742
    6844    6.622    0.284
    6845    8.737    0.838
    6846    7.164    0.611
    6847    5.847    2.746
    6848    8.227    2.976
    6849    7.686    0.322
    6850    6.532   -0.628
    6851    4.952    0.224
    6852    6.864   -0.256
    6853    7.892   -0.233
    6854    9.049    0.106
    6855    8.373    0.206
    6856    8.044    1.298
    6857    7.238   -2.810
    6858    5.528   -1.738
    6859    5.893   -1.726
    6860    6.679   -0.116
    6861    6.661   -2.600
    6862    5.923   -1.342
    6863    6.611   -2.770
    6864    6.487   -3.083
    6865    6.503    0.507
    6866    6.598   -1.220
    6867    6.282   -0.990
    6868    5.299   -1.598
    6869    6.688   -2.181
    6870    6.985   -1.091
    6871    7.071   -1.075
    6872    7.517   -2.389
    6873    6.747   -1.203
    6874    9.081    0.833
    6875    9.770   -1.510
    6876    8.742    0.330
    6877    9.287    0.365
    6878    8.190    0.553
    6879    9.976   -1.782
    6880    9.216   -4.470
    6881    9.870   -1.780
    6882    7.945   -2.523
    6883    8.323    0.153
    6884    9.281   -2.047
    6885    7.800   -0.827
    6886    8.537   -1.474
    6887    7.132   -1.297
    6888    7.024   -2.688
    6889    7.490   -1.196
    6890    6.684   -1.183
    6891    6.735   -0.465
    6892    6.830   -1.907
    6893    6.061   -4.249
    6894    7.052    0.395
    6895    6.492   -0.191
    6896    5.963   -0.205
    6897    4.678   -1.287
    6898    7.304   -0.522
    6899    7.081    0.138
    6900    7.031    0.813
    6901    6.571    1.281
    6902    6.843   -0.637
    6903    7.239   -2.392
    6904    7.052   -0.870
    6905    9.382    0.373
    6906    9.767    1.625
    6907    6.924   -0.855
    6908    6.012    0.249
    6909    5.677    2.234
    6910    5.423    3.000
    6911    5.776   -0.192
    6912    5.261    1.392
    6913    6.166    1.031
    6914    8.673    1.239
    6915    7.258    1.350
    6916    5.237    1.373
    6917    5.504   -0.656
    6918    5.944   -0.210
    6919    8.318    1.394
    6920    8.648    0.141
    6921    8.240    1.674
    6922    7.330    0.369
    6923    6.818   -0.431
    6924    7.917    1.008
    6925    8.435    0.069
    6926    7.757    1.994
    6927    7.582    2.104
    6928    6.965    0.812
    6929    7.462   -1.026
    6930    7.802   -2.453
    6931    7.622    0.704
    6932    8.302   -1.070
    6933    8.566   -1.350
    6934    7.710    0.706
    6935    8.197    0.789
    6936    9.780   -0.383
    6937    9.012    1.449
    6938   10.097   -0.132
    6939    8.795    0.747
    6940   10.351    1.072
    6941    9.293    3.082
    6942    8.790    1.275
    6943    9.109    0.955
    6944    8.343    0.972
    6945   10.039    1.535
    6946   10.176    0.376
    6947    8.818    0.316
    6948    9.519   -0.651
    6949    8.970    1.169
    6950    8.426    2.532
    6951    8.343    2.609
    6952    8.777    1.313
    6953    9.562    0.561
    6954    8.756   -0.086
    6955    9.812    2.468
    6956   10.240    0.105
    6957    8.547    0.351
    6958    9.192   -0.076
    6959    8.303    0.250
    6960    8.949    0.768
    6961    7.505    0.547
    6962    8.056   -0.588
    6963    8.582   -0.395
    6964    8.514    0.650
    6965    9.181    1.462
    6966   10.069   -1.021
    6967    8.466    0.706
    6968    7.235   -1.712
    6969    7.223   -1.491
    6970    6.292   -1.901
    6971    6.869   -3.102
    6972    7.627   -0.478
    6973    8.862    1.477
    6974    6.885    0.626
    6975    7.098   -0.037
    6976    6.241    0.794
    6977    8.156    0.152
    6978    8.302    0.866
    6979    8.078    0.715
    6980    6.890    0.020
    6981    7.529    1.338
    6982    7.682    1.336
    6983    6.096    2.105
    6984    6.581    0.002
    6985    7.901    0.497
    6986    7.803   -0.064
    6987    9.202    1.164
    6988    8.720    0.159
    6989    7.667   -0.775
    6990    9.178   -1.699
    6991    6.395   -0.974
    6992    7.709   -0.871
    6993    7.955   -1.662
    6994    7.468   -0.421
    6995    6.013   -1.951
    6996    7.785   -1.624
    6997    9.024   -1.702
    6998    9.216   -0.008
    6999    7.438    1.122
    7000    7.179    0.512
    7001    7.326    1.172
    7002    7.968    0.024
    7003    7.007   -1.758
    7004    6.977   -2.432
    7005    7.300   -0.711
    7006    7.030    0.919
    7007    8.069   -1.197
    7008    7.399   -1.425
    7009    8.357   -1.566
    7010    9.092   -2.693
    7011    8.407   -1.736
    7012    8.893   -3.178
    7013    8.323   -3.994
    7014    6.657   -1.768
    7015    7.648   -1.702
    7016    7.842   -0.393
    7017    6.493   -0.340
    7018    4.598   -1.961
    7019    5.502   -1.071
    7020    4.905   -2.276
    7021    6.882   -1.937
    7022    6.296   -1.808
    7023    6.330    0.372
    7024    7.973   -1.127
    7025    7.025   -0.783
    7026    8.055   -2.025
    7027    6.768   -2.975
    7028    7.334   -1.374
    7029    7.964   -1.639
    7030    7.319    0.832
    7031    6.046   -2.507
    7032    6.531   -1.537
    7033    5.938   -1.830
    7034    5.078   -0.902
    7035    5.978   -1.141
    7036    6.322   -0.258
    7037    5.559    0.079
    7038    5.348    1.664
    7039    6.039    2.928
    7040    5.016    0.688
    7041    7.019   -0.141
    7042    5.936    0.556
    7043    5.706    2.533
    7044    7.360    1.164
    7045    5.635    1.847
    7046    5.918    2.414
    7047    3.688    0.919
    7048    2.930   -0.907
    7049    4.317    0.440
    7050    3.795    0.426
    7051    5.316    0.872
    7052    4.764   -0.422
    7053    7.015    0.058
    7054    9.123    0.647
    7055    7.603   -0.393
    7056    8.457   -1.101
    7057    6.697    0.251
    7058    6.115    0.828
    7059    7.253   -1.329
    7060    7.021   -1.386
    7061    7.599   -1.299
    7062    5.614   -0.958
    7063    4.001   -1.498
    7064    4.548    0.359
    7065    3.895    0.961
    7066    3.741   -0.343
    7067    4.222   -0.191
    7068    5.017    1.117
    7069    5.085    1.859
    7070    4.553    3.292
    7071    5.109    1.787
    7072    4.838    2.865
    7073    5.334    3.411
    7074    5.056    2.394
    7075    4.699    3.065
    7076    5.477    0.419
    7077    6.209   -0.292
    7078    5.022   -0.528
    7079    5.248   -0.475
    7080    3.174   -2.059
    7081    4.450   -1.099
    7082    4.829   -1.121
    7083    6.680   -0.447
    7084    6.157   -3.394
    7085    4.221   -2.754
    7086    4.095   -1.686
    7087    4.157   -0.163
    7088    6.052    0.386
    7089    5.108   -1.080
    7090    6.492    0.740
    7091    3.937   -0.340
    7092    4.349    1.303
    7093    4.840    0.692
    7094    2.983    0.885
    7095    1.031    0.834
    7096    3.923   -1.699
    7097    3.374   -2.592
    7098    3.301   -1.184
    7099    5.564    0.091
    7100    4.660    0.438
    7101    3.948   -0.860
    7102    3.173   -4.088
    7103    2.755   -2.015
    7104    2.033   -2.798
    7105    2.219   -2.630
    7106    4.079   -1.553
    7107    3.045   -1.590
    7108    1.893   -0.426
    7109    3.477    1.301
    7110    4.201    0.627
    7111    3.780    0.877
    7112    4.562    1.003
    7113    3.817   -1.576
    7114    4.218   -0.818
    7115    3.838   -1.034
    7116    4.840   -2.005
    7117    2.780   -2.622
    7118    4.337   -2.146
    7119    3.897   -1.451
    7120    3.760   -0.616
    7121    3.496   -1.120
    7122    4.502   -0.430
    7123    4.441   -1.665
    7124    4.992   -1.041
    7125    5.192   -1.027
    7126    5.752    1.991
    7127    4.645   -0.587
    7128    5.483   -1.137
    7129    5.745   -1.805
    7130    4.767    0.872
    7131    5.499   -0.782
    7132    5.769   -1.322
    7133    8.890   -2.087
    7134    7.714   -0.684
    7135    7.790   -1.582
    7136    6.594   -2.205
    7137    6.710   -3.203
    7138    7.216   -1.049
    7139    6.811   -1.870
    7140    6.885    0.244
    7141    6.900   -0.432
    7142    5.993   -0.185
    7143    8.345   -0.737
    7144    7.710   -0.564
    7145    6.487    0.144
    7146    6.145   -1.628
    7147    5.914   -2.040
    7148    5.249   -1.190
    7149    4.918   -1.625
    7150    6.444   -1.974
    7151    4.947   -2.974
    7152    7.558   -1.976
    7153    6.818   -0.894
    7154    6.218   -1.112
    7155    6.161   -0.150
    7156    7.662   -1.703
    7157    5.754   -1.796
    7158    7.134    0.970
    7159    6.625   -0.111
    7160    5.726   -2.174
    7161    5.245   -1.270
    7162    5.883   -1.657
    7163    5.479   -1.744
    7164    7.312   -1.940
    7165    5.452   -3.354
    7166    7.629   -2.334
    7167    3.961   -3.002
    7168    7.224   -1.419
    7169    7.380   -3.142
    7170    6.427   -4.319
    7171    6.037   -3.779
    7172    6.982   -1.463
    7173    5.052   -2.732
    7174    6.198   -0.478
    7175    5.099   -0.435
    7176    4.976   -0.308
    7177    5.711   -0.178
    7178    5.026   -0.006
    7179    4.953   -1.611
    7180    6.223    0.083
    7181    8.091    0.285
    7182    6.403    0.649
    7183    5.771   -1.828
    7184    6.543    0.520
    7185    7.099   -1.502
    7186    6.828   -1.864
    7187    7.692   -0.476
    7188    7.249   -1.416
    7189    6.809   -0.754
    7190    5.591   -0.763
    7191    5.487   -2.974
    7192    5.824   -1.361
    7193    6.456   -1.611
    7194    5.953   -1.031
    7195    6.438   -3.134
    7196    5.077    0.381
    7197    6.737    0.302
    7198    7.049   -0.918
    7199    6.071   -1.330
    7200    6.048    1.351
    7201    5.416   -0.118
    7202    6.461   -0.194
    7203    6.851   -0.354
    7204    6.289   -2.255
    7205    5.160   -1.771
    7206    5.861   -1.300
    7207    6.067   -1.462
    7208    4.840   -1.417
    7209    6.875   -1.095
    7210    6.736   -2.309
    7211    6.160    0.348
    7212    5.638    0.703
    7213    4.485    0.863
    7214    6.249    1.586
    7215    6.605    2.047
    7216    7.397   -0.129
    7217    5.331    0.151
    7218    4.957   -1.670
    7219    5.525    1.298
    7220    6.736    0.740
    7221    5.893   -1.159
    7222    5.672    0.366
    7223    6.396    0.419
    7224    6.239   -0.017
    7225    6.611   -0.799
    7226    6.948   -0.333
    7227    6.511    0.880
    7228    7.510    0.552
    7229    8.381   -0.856
    7230    7.539   -4.514
    7231    6.521   -1.197
    7232    4.822   -1.193
    7233    6.978   -1.584
    7234    6.768   -1.372
    7235    6.770   -0.848
    7236    6.668   -1.342
    7237    5.904   -0.756
    7238    1.982   -0.122
    7239    1.373   -1.759
    7240    2.098    0.305
    7241    2.770   -0.730
    7242    3.203    0.567
    7243    4.438    0.238
    7244    5.281   -2.600
    7245    5.976   -0.503
    7246    5.139    0.762
    7247    3.420    1.004
    7248    3.864    0.341
    7249    5.533   -1.204
    7250    3.990   -3.433
    7251    5.071   -2.668
    7252    3.808   -2.207
    7253    3.607   -1.758
    7254    5.232   -3.355
    7255    5.374   -1.973
    7256    6.012   -1.508
    7257    6.558   -1.611
    7258    6.357   -0.932
    7259    6.703   -0.677
    7260    4.834   -1.919
    7261    5.206   -0.832
    7262    6.952    0.789
    7263    6.859   -1.963
    7264    5.742   -3.221
    7265    5.922   -2.480
    7266    5.498   -2.170
    7267    5.604   -0.936
    7268    5.856   -0.187
    7269    6.147   -0.366
    7270    5.222   -2.713
    7271    6.074   -1.796
    7272    5.282   -2.397
    7273    5.772   -1.200
    7274    4.690   -0.048
    7275    5.569    0.325
    7276    4.960   -2.249
    7277    4.731   -1.771
    7278    2.912   -3.378
    7279    3.480   -1.511
    7280    5.534   -0.902
    7281    5.974   -1.095
    7282    6.617   -0.185
    7283    7.234   -0.379
    7284    6.296   -0.546
    7285    6.957   -0.704
    7286    7.963    0.316
    7287    5.812   -1.067
    7288    4.543   -0.042
    7289    4.860    0.325
    7290    5.385   -1.502
    7291    5.137   -2.339
    7292    5.006   -1.534
    7293    4.314   -2.322
    7294    4.717   -0.357
    7295    4.693   -0.867
    7296    6.106   -1.170
    7297    8.089    0.407
    7298    6.937   -1.107
    7299    6.255   -0.225
    7300    7.265   -1.946
    7301    5.745   -2.563
    7302    4.123   -2.037
    7303    6.017   -0.209
    7304    3.042    0.021
    7305    2.670   -0.503
    7306    5.309   -0.102
    7307    4.544   -2.078
    7308    5.639    0.923
    7309    3.853    0.404
    7310    3.629   -1.260
    7311    3.747   -1.791
    7312    7.013   -0.890
    7313    4.582   -0.856
    7314    4.557   -3.500
    7315    5.560   -4.547
    7316    7.032   -2.581
    7317    7.458   -1.631
    7318    5.438   -1.170
    7319    4.885   -0.641
    7320    4.403   -1.220
    7321    4.856   -1.872
    7322    5.176   -1.687
    7323    6.337   -3.821
    7324    6.794   -2.209
    7325    7.489   -4.564
    7326    7.942   -3.854
    7327    7.687   -2.987
    7328    7.193   -2.957
    7329    8.670   -3.816
    7330    9.043   -2.715
    7331    6.877   -1.573
    7332    6.287   -3.877
    7333    8.763   -2.588
    7334    8.442    0.056
    7335    8.066   -1.991
    7336    9.503   -0.918
    7337    7.271   -1.182
    7338    5.657    0.445
    7339    7.532   -0.684
    7340    5.264   -1.573
    7341    4.096   -1.731
    7342    3.736   -1.209
    7343    6.080   -2.500
    7344    5.421   -2.786
    7345    6.502   -1.286
    7346    7.257   -1.629
    7347    6.397   -1.264
    7348    6.436   -2.113
    7349    3.923   -2.495
    7350    2.192   -4.004
    7351    1.122   -2.824
    7352    3.802   -0.644
    7353    2.283    0.247
    7354    4.068    0.604
    7355    3.599   -0.536
    7356    4.034   -0.549
    7357    4.750   -0.722
    7358    5.171    0.062
    7359    3.577    1.088
    7360    2.436    1.321
    7361    3.292   -0.453
    7362    7.934    1.212
    7363    6.678   -2.827
    7364    5.612   -2.693
    7365    5.103   -0.322
    7366    5.098    0.011
    7367    3.379   -0.402
    7368    2.270    0.911
    7369    2.528   -1.022
    7370    5.858   -0.985
    7371    6.962   -2.275
    7372    5.899   -0.536
    7373    5.708   -2.858
    7374    4.392   -2.042
    7375    3.499   -1.823
    7376    5.491   -1.379
    7377    4.637   -2.311
    7378    3.590   -3.738
    7379    4.521   -2.351
    7380    5.843   -2.159
    7381    5.539   -0.670
    7382    4.845   -1.778
    7383    5.139   -1.944
    7384    5.687   -0.758
    7385    4.044   -0.602
    7386    5.414   -2.989
    7387    4.772   -0.021
    7388    5.502   -2.531
    7389    3.506   -1.171
    7390    5.762   -0.767
    7391    4.739   -1.543
    7392    3.963   -1.651
    7393    2.437   -2.580
    7394    2.180   -0.013
    7395    3.117   -0.953
    7396    2.979    0.945
    7397    2.708    2.626
    7398    3.233    0.458
    7399    2.295   -1.551
    7400    3.435   -1.819
    7401    4.885   -0.826
    7402    1.807   -1.485
    7403    0.983   -1.238
    7404    3.383   -1.356
    7405    0.833   -1.630
    7406    2.665   -0.436
    7407    3.020   -0.392
    7408    2.606   -1.365
    7409    2.343   -0.456
    7410    2.745   -0.571
    7411    3.938   -0.895
    7412    4.300   -0.631
    7413    1.487   -0.030
    7414    1.313   -0.102
    7415    3.149   -0.503
    7416    1.773   -2.220
    7417    2.885   -0.868
    7418    2.375   -2.104
    7419    3.026   -2.004
    7420    1.981   -1.846
    7421    1.408   -1.835
    7422    3.460   -0.577
    7423    3.613    0.332
    7424    4.216   -0.537
    7425    3.684   -1.135
    7426    2.416   -3.078
    7427    1.724   -1.910
    7428    1.786   -4.754
    7429    2.172   -1.763
    7430   -0.097   -3.807
    7431    3.786   -5.140
    7432    3.809   -4.259
    7433    3.264   -4.953
    7434    4.400   -5.225
    7435    3.622   -4.609
    7436    5.650   -6.189
    7437    4.474   -5.478
    7438    2.824   -4.051
    7439    4.057   -4.054
    7440    3.781   -4.104
    7441    4.356   -4.851
    7442    3.493   -3.921
    7443    2.808   -4.880
    7444    3.107   -4.978
    7445    4.274   -5.793
    7446    4.437   -4.597
    7447    2.597   -3.718
    7448    3.771   -2.492
    7449    2.039   -6.635
    7450    1.843   -5.751
    7451    4.021   -4.378
    7452    2.449   -5.898
    7453    2.481   -4.609
    7454    2.202   -5.147
    7455    1.320   -2.910
    7456    2.541   -5.799
    7457    2.399   -4.066
    7458    2.629   -3.043
    7459    3.972   -3.708
    7460    3.113   -3.890
    7461    4.323   -4.871
    7462    3.588   -3.059
    7463    3.911   -5.479
    7464    2.706   -3.853
    7465    3.875   -3.393
    7466    3.640   -3.587
    7467    3.535   -4.168
    7468    3.861   -4.584
    7469    5.097   -5.175
    7470    3.903   -8.047
    7471    5.890   -5.139
    7472    6.316   -4.717
    7473    6.601   -3.830
    7474    6.291   -4.010
    7475    5.972   -6.639
    7476    5.539   -6.487
    7477    4.292   -7.899
    7478    4.290   -5.329
    7479    6.874   -4.981
    7480    6.610   -5.039
    7481    5.858   -6.501
    7482    6.337   -7.230
    7483    3.875   -5.097
    7484    4.755   -5.235
    7485    5.329   -6.385
    7486    4.014   -3.942
    7487    3.291   -5.022
    7488    3.297   -4.884
    7489    3.531   -2.608
    7490    4.822   -4.590
    7491    3.901   -4.160
    7492    2.443   -2.160
    7493    3.263   -3.294
    7494    5.180   -2.846
    7495    6.607   -4.100
    7496    5.250   -2.566
    7497    4.154   -3.862
    7498    3.428   -1.670
    7499    4.521   -1.653
    7500    4.860   -0.989
    7501    4.763   -0.979
    7502    4.830   -1.898
    7503    5.345   -2.381
    7504    4.023   -3.299
    7505    2.738   -1.906
    7506    2.685   -2.479
    7507    3.005   -2.424
    7508    3.840   -1.112
    7509    2.789   -1.792
    7510    1.564   -1.265
    7511    4.980   -2.335
    7512    2.696   -2.750
    7513    2.987   -1.225
    7514    1.495   -3.336
    7515    2.784   -1.126
    7516    3.804   -2.035
    7517    2.579   -3.293
    7518    1.467   -2.902
    7519    0.978   -5.631
    7520    2.626   -2.369
    7521    3.492   -3.021
    7522    3.895   -2.915
    7523    3.375   -3.562
    7524    4.046   -3.326
    7525    4.004   -5.333
    7526    3.369   -5.123
    7527    5.723   -4.059
    7528    4.940   -4.430
    7529    5.539   -5.698
    7530    5.456   -4.581
    7531    5.951   -2.639
    7532    2.723   -2.435
    7533    4.107   -1.401
    7534    3.911   -1.200
    7535    4.489   -2.227
    7536    4.533   -1.775
    7537    3.731   -3.931
    7538    4.399   -4.968
    7539    4.942   -3.572
    7540    5.478   -6.927
    7541    5.743   -6.264
    7542    5.818   -4.259
    7543    4.378   -4.192
    7544    2.488   -3.702
    7545    3.953   -5.775
    7546    4.139   -4.346
    7547    2.678   -6.025
    7548    0.703   -6.458
    7549    0.232   -5.269
    7550    2.565   -3.667
    7551    2.688   -1.935
    7552    2.355   -5.428
    7553    2.182   -4.543
    7554    3.354   -3.448
    7555    1.936   -4.421
    7556    3.549   -3.979
    7557    6.365   -3.898
    7558    6.162   -4.175
    7559    6.094   -4.884
    7560    4.884   -4.069
    7561    5.680   -3.962
    7562    4.220   -3.894
    7563    5.454   -3.528
    7564    3.696   -4.862
    7565    5.184   -3.462
    7566    3.788   -3.129
    7567    3.028   -3.117
    7568    2.854   -1.722
    7569    2.084   -1.483
    7570    1.458   -1.603
    7571    2.081   -4.803
    7572    2.903   -3.975
    7573    2.520   -2.564
    7574    3.738   -2.961
    7575    2.598   -3.483
    7576    2.322   -4.682
    7577    2.036   -3.789
    7578    2.501   -4.822
    7579    2.190   -4.819
    7580    4.385   -5.472
    7581    2.013   -6.766
    7582    0.297   -4.954
    7583    2.223   -2.852
    7584    1.852   -3.588
    7585    1.722   -1.411
    7586    1.397   -2.783
    7587    3.280   -2.348
    7588    4.805   -2.679
    7589    4.461   -1.699
    7590    4.895   -2.639
    7591    1.736   -2.829
    7592    2.201   -4.578
    7593    1.140   -4.272
    7594    2.530   -4.290
    7595    0.668   -5.088
    7596    2.316   -4.624
    7597   -0.393   -3.682
    7598    1.143   -4.852
    7599    3.016   -3.614
    7600    1.793   -3.475
    7601    3.031   -2.999
    7602    4.954   -3.373
    7603    4.721   -3.212
    7604    4.000   -4.618
    7605    3.482   -3.928
    7606    1.629   -2.243
    7607    3.083   -2.239
    7608    3.291   -1.906
    7609    0.513   -1.026
    7610    3.733   -1.612
    7611    5.036   -1.627
    7612    4.141   -1.232
    7613    3.617   -1.693
    7614    3.996   -0.905
    7615    4.166   -3.074
    7616    4.077   -2.723
    7617    3.461   -2.868
    7618    4.844   -1.203
    7619    2.758   -0.565
    7620    3.340   -2.929
    7621    3.541   -3.530
    7622    4.312   -3.282
    7623    4.093   -5.714
    7624    3.657   -7.429
    7625    3.919   -6.279
    7626    4.639   -7.828
    7627    5.475   -5.146
    7628    2.647   -5.313
    7629    3.550   -4.156
    7630    3.611   -4.842
    7631    4.007   -5.318
    7632    4.999   -3.716
    7633    3.487   -4.780
    7634    1.532   -2.712
    7635    1.418   -4.172
    7636    2.338   -4.758
    7637    3.083   -3.528
    7638    3.380   -3.221
    7639    4.468   -3.129
    7640    4.160   -2.267
    7641    4.408   -0.823
    7642    3.512   -2.979
    7643    4.363   -3.109
    7644    4.638   -3.824
    7645    4.008   -3.599
    7646    4.433   -3.563
    7647    6.097   -5.212
    7648    5.160   -5.155
    7649    5.101   -3.201
    7650    5.669   -4.988
    7651    7.098   -4.097
    7652    5.839   -1.994
    7653    4.719   -6.037
    7654    5.542   -4.121
    7655    5.832   -3.405
    7656    4.327   -3.750
    7657    6.361   -5.611
    7658    6.637   -4.010
    7659    7.814   -2.632
    7660    4.808   -2.915
    7661    3.583   -3.137
    7662    3.605   -5.770
    7663    3.685   -3.947
    7664    3.609   -3.159
    7665    5.201   -2.947
    7666    5.790   -3.458
    7667    6.104   -3.691
    7668    4.871   -5.535
    7669    6.746   -3.388
    7670    7.162   -5.310
    7671    5.920   -4.595
    7672    5.023   -5.548
    7673    3.317   -5.891
    7674    5.153   -6.011
    7675    5.534   -5.154
    7676    6.144   -6.585
    7677    5.746   -6.374
    7678    4.774   -7.621
    7679    3.155   -7.439
    7680    3.183   -6.122
    7681    0.834   -7.700
    7682    1.519   -7.256
    7683    4.054   -4.851
    7684    3.350   -5.523
    7685    2.683   -6.073
    7686    3.578   -6.500
    7687    4.571   -5.775
    7688    5.065   -6.372
    7689    7.030   -6.328
    7690    5.336   -6.151
    7691    2.950   -5.036
    7692    2.941   -5.323
    7693    1.994   -6.825
    7694    3.175   -6.974
    7695    3.038   -6.836
    7696    1.451   -6.612
    7697    2.322   -5.861
    7698    3.479   -5.145
    7699    2.650   -6.687
    7700    4.245   -7.490
    7701    2.381   -6.915
    7702    2.165   -8.401
    7703    3.544   -6.656
    7704    1.997   -5.214
    7705    1.611   -5.461
    7706    1.815   -6.276
    7707    1.297   -4.383
    7708    1.305   -4.176
    7709    3.541   -4.086
    7710    4.332   -3.212
    7711    3.459   -2.904
    7712    3.479   -1.492
    7713    2.962   -2.652
    7714    3.919   -3.492
    7715    5.478   -3.722
    7716    5.584   -4.136
    7717    4.634   -3.512
    7718    6.169   -5.059
    7719    5.770   -2.381
    7720    4.318   -5.271
    7721    5.040   -4.922
    7722    5.000   -3.837
    7723    4.391   -2.704
    7724    5.942   -4.212
    7725    4.215   -4.035
    7726    3.173   -2.649
    7727    2.031   -3.976
    7728   -0.583   -4.925
    7729    1.170   -5.226
    7730    1.445   -4.232
    7731    2.847   -5.685
    7732    4.797   -4.540
    7733    3.295   -5.407
    7734    2.293   -4.876
    7735    3.726   -5.279
    7736    0.667   -2.696
    7737    1.523   -3.190
    7738    1.186   -4.782
    7739    3.898   -5.275
    7740    4.485   -5.805
    7741    3.272   -6.832
    7742    3.141   -7.001
    7743    4.274   -9.088
    7744    4.903   -6.939
    7745    4.878   -7.119
    7746    5.641   -6.963
    7747    4.092   -6.934
    7748    5.377   -8.155
    7749    6.291   -5.223
    7750    7.679   -7.535
    7751    8.719   -7.371
    7752    8.249   -8.023
    7753    7.507   -6.518
    7754    7.321   -7.746
    7755    6.443   -8.730
    7756    6.110   -8.656
    7757    5.238   -7.729
    7758    6.646  -10.359
    7759    7.340   -9.264
    7760    7.779   -7.633
    7761    5.755   -7.849
    7762    7.339   -8.556
    7763    7.315   -7.192
    7764    8.019   -7.650
    7765    7.664   -6.550
    7766    4.918   -6.844
    7767    6.242   -5.074
    7768    7.050   -6.767
    7769    7.185   -5.932
    7770    6.981   -6.663
    7771    5.474   -6.455
    7772    2.831   -5.417
    7773    5.844   -4.678
    7774    4.644   -5.208
    7775    5.867   -5.407
    7776    5.233   -4.101
    7777    6.112   -5.517
    7778    6.404   -5.766
    7779    5.806   -5.335
    7780    3.928   -5.633
    7781    4.482   -5.189
    7782    5.862   -5.463
    7783    5.463   -6.434
    7784    5.896   -6.405
    7785    5.385   -5.881
    7786    3.627   -7.211
    7787    4.922   -5.277
    7788    5.759   -5.787
    7789    4.657   -7.499
    7790    4.588   -5.755
    7791    5.611   -4.328
    7792    3.429   -3.749
    7793    0.857   -5.093
    7794    0.913   -5.632
    7795    1.983   -4.152
    7796    2.168   -5.443
    7797    2.333   -6.921
    7798    4.478   -7.296
    7799    5.895   -7.329
    7800    4.952   -7.279
    7801    4.895   -6.284
    7802    2.542   -5.742
    7803    2.350   -5.223
    7804    4.334   -2.954
    7805    2.812   -2.902
    7806    2.425   -3.796
    7807    4.298   -5.343
    7808    3.705   -5.034
    7809    3.014   -3.219
    7810    1.420   -4.049
    7811    3.661   -4.157
    7812    1.988   -5.352
    7813    2.346   -5.670
    7814    4.425   -5.183
    7815    5.088   -3.449
    7816    3.879   -3.654
    7817    4.109   -3.457
    7818    6.020   -1.494
    7819    3.800   -3.257
    7820    2.745   -5.712
    7821    2.632   -5.538
    7822    5.714   -4.563
    7823    4.401   -5.423
    7824    5.788   -5.369
    7825    5.854   -5.055
    7826    6.081   -5.708
    7827    4.639   -5.698
    7828    6.697   -6.663
    7829    5.516   -7.721
    7830    6.266   -7.559
    7831    7.344   -7.665
    7832    6.541   -7.498
    7833    7.496   -7.159
    7834    8.109   -5.887
    7835    8.167   -6.150
    7836    6.711   -7.843
    7837    6.629   -8.690
    7838    7.308   -7.012
    7839    7.096   -8.782
    7840    6.199   -7.263
    7841    7.384   -9.922
    7842    7.932   -7.623
    7843    9.349   -6.106
    7844    8.913   -8.192
    7845    8.994   -6.612
    7846    6.868   -6.235
    7847    6.100   -6.029
    7848    5.036   -6.296
    7849    5.818   -6.096
    7850    6.709   -7.744
    7851    7.131   -5.756
    7852    6.400   -6.929
    7853    8.116   -4.512
    7854    8.738   -5.031
    7855    7.024   -5.646
    7856    6.779   -6.879
    7857    6.480   -6.329
    7858    6.329   -6.442
    7859    7.168   -7.308
    7860    5.289   -6.791
    7861    5.656   -5.512
    7862    7.336   -4.577
    7863    6.755   -6.672
    7864    6.821   -5.274
    7865    6.022   -6.004
    7866    6.329   -6.856
    7867    6.708   -3.828
    7868    8.305   -6.380
    7869    7.859   -5.188
    7870    8.154   -5.475
    7871    8.117   -5.721
    7872    8.442   -5.001
    7873    8.595   -8.008
    7874    7.277   -5.364
    7875    7.402   -5.532
    7876    8.463   -4.627
    7877    7.138   -5.930
    7878    9.608   -6.427
    7879    9.047   -4.483
    7880    8.899   -5.938
    7881    9.646   -5.168
    7882    7.727   -5.073
    7883    9.158   -4.383
    7884    8.712   -6.508
    7885    8.923   -3.177
    7886    7.341   -8.401
    7887    7.908   -7.397
    7888    5.204   -7.556
    7889    4.305   -6.665
    7890    5.297   -7.991
    7891    5.895   -5.193
    7892    5.344   -5.529
    7893    5.215   -5.582
    7894    5.816   -6.270
    7895    7.130   -5.890
    7896    7.131   -8.444
    7897    6.649   -6.483
    7898    6.430   -7.389
    7899    8.475   -7.126
    7900    7.681   -6.639
    7901    6.768   -7.095
    7902    6.036   -8.427
    7903    6.357   -8.220
    7904    7.566   -6.345
    7905    4.819   -6.597
    7906    7.466   -7.229
    7907    7.618   -7.092
    7908    6.454  -10.594
    7909    6.783   -9.626
    7910    6.393   -8.341
    7911    7.338   -8.017
    7912    8.289   -5.967
    7913    6.929   -5.138
    7914    7.572   -7.426
    7915    9.143   -6.969
    7916    8.176   -6.476
    7917    8.139   -6.063
    7918    8.891   -5.363
    7919    7.497   -6.665
    7920    8.190   -4.812
    7921    9.263   -5.781
    7922    8.358   -3.916
    7923    8.079   -5.013
    7924    8.065   -5.991
    7925    7.860   -8.312
    7926    7.428   -8.356
    7927    8.236   -7.850
    7928    8.279   -8.343
    7929    9.028   -8.147
    7930    8.587   -7.971
    7931    9.104   -8.375
    7932    8.105   -8.167
    7933    7.904   -6.039
    7934    6.420   -6.750
    7935    6.952   -7.265
    7936    7.519   -6.174
    7937    5.648   -6.103
    7938    4.983   -5.425
    7939    4.984   -4.813
    7940    3.855   -5.501
    7941    3.872   -6.845
    7942    6.308   -7.961
    7943    6.928   -7.184
    7944    8.187   -8.835
    7945    7.214   -8.725
    7946    5.211   -8.150
    7947    5.196   -8.533
    7948    6.191   -7.759
    7949    7.410   -8.498
    7950    6.912   -8.373
    7951    6.436   -6.860
    7952    5.376   -7.367
    7953    5.259   -6.376
    7954    7.097   -6.965
    7955    5.847   -8.182
    7956    4.401   -7.196
    7957    4.327   -5.452
    7958    4.769   -6.882
    7959    5.986   -5.462
    7960    5.588   -5.628
    7961    4.194   -5.057
    7962    3.080   -5.971
    7963    3.854   -7.255
    7964    2.967   -6.642
    7965    4.681   -6.794
    7966    5.636   -6.396
    7967    4.661   -4.867
    7968    5.734   -4.511
    7969    6.396   -3.919
    7970    5.554   -5.147
    7971    5.572   -6.749
    7972    5.270   -5.347
    7973    7.088   -3.451
    7974    5.567   -5.263
    7975    6.285   -5.980
    7976    5.017   -6.549
    7977    6.015   -4.684
    7978    5.270   -3.453
    7979    5.423   -5.709
    7980    5.379   -5.529
    7981    5.709   -6.402
    7982    6.143   -9.044
    7983    5.478   -8.524
    7984    5.460   -6.630
    7985    5.316   -7.152
    7986    5.239   -5.778
    7987    5.952   -5.423
    7988    6.597   -4.555
    7989    6.576   -4.791
    7990    6.013   -3.844
    7991    6.975   -6.845
    7992    6.839   -7.657
    7993    7.354   -6.185
    7994    7.094   -6.243
    7995    7.550   -6.471
    7996    7.539   -5.711
    7997    6.732   -4.717
    7998    7.708   -5.373
    7999    6.215   -5.823
    8000    7.252   -6.608
    8001    8.431   -5.902
    8002    7.684   -5.864
    8003    5.616   -6.116
    8004    6.626   -6.784
    8005    7.345   -5.914
    8006    7.073   -7.409
    8007    6.495   -7.988
    8008    7.072   -6.701
    8009    8.322   -5.591
    8010    8.260   -4.524
    8011    7.978   -6.343
    8012    7.615   -5.957
    8013    8.198   -5.186
    8014    8.366   -6.953
    8015    8.841   -7.233
    8016    6.455   -6.416
    8017    6.539   -6.863
    8018    6.640   -5.373
    8019    7.086   -5.181
    8020    7.545   -4.566
    8021    6.903   -5.375
    8022    6.913   -6.465
    8023    8.292   -4.134
    8024    7.547   -5.995
    8025    7.646   -6.495
    8026    8.035   -4.651
    8027    6.709   -6.038
    8028    7.043   -5.088
    8029    7.365   -6.169
    8030    9.088   -4.375
    8031    8.794   -1.360
    8032    8.297   -1.380
    8033    8.280   -2.070
    8034    7.714   -3.746
    8035    7.203   -4.849
    8036    7.232   -5.080
    8037    7.012   -3.358
    8038    7.544   -5.199
    8039    8.386   -6.484
    8040    7.005   -5.701
    8041    7.255   -4.217
    8042    8.660   -3.279
    8043    8.075   -5.239
    8044    7.954   -4.044
    8045    9.164   -3.231
    8046    7.950   -4.197
    8047    6.223   -2.629
    8048    5.229   -2.878
    8049    7.025   -1.777
    8050    8.413   -0.350
    8051    7.719   -2.429
    8052    6.211   -3.324
    8053    5.577   -3.211
    8054    6.432   -3.263
    8055    6.069   -2.043
    8056    6.458   -2.246
    8057    6.255   -3.011
    8058    5.310   -2.225
    8059    4.790   -2.347
    8060    5.393   -3.969
    8061    5.546   -2.754
    8062    5.540   -4.159
    8063    5.064   -3.485
    8064    6.775   -2.150
    8065    6.525   -2.492
    8066    7.589   -1.614
    8067    6.658   -3.701
    8068    7.154   -3.425
    8069    7.952   -2.731
    8070    8.125   -3.430
    8071    8.489   -1.488
    8072    8.051   -1.941
    8073    7.312   -1.022
    8074    8.019   -2.379
    8075    8.247   -2.502
    8076    6.996   -2.800
    8077    7.323   -4.449
    8078    7.443   -1.981
    8079    6.836   -3.354
    8080    7.299   -2.623
    8081    7.405   -4.861
    8082    6.207   -4.360
    8083    6.386   -3.547
    8084    6.589   -3.252
    8085    7.120   -4.042
    8086    5.842   -4.057
    8087    6.487   -3.692
    8088    7.296   -4.961
    8089    7.766   -5.470
    8090    4.952   -5.774
    8091    5.969   -5.453
    8092    6.345   -4.090
    8093    7.155   -2.896
    8094    7.705   -2.732
    8095    7.231   -4.647
    8096    6.437   -4.236
    8097    6.866   -4.086
    8098    6.608   -5.311
    8099    6.979   -3.170
    8100    6.706   -4.858
    8101    6.347   -3.210
    8102    6.978   -3.377
    8103    6.783   -4.884
    8104    6.825   -5.221
    8105    8.130   -5.884
    8106    6.578   -5.942
    8107    6.224   -3.808
    8108    5.246   -2.864
    8109    5.320   -2.544
    8110    5.672   -3.626
    8111    7.277   -4.897
    8112    6.033   -4.992
    8113    6.989   -5.939
    8114    6.329   -5.628
    8115    7.943   -4.884
    8116    6.454   -6.763
    8117    8.164   -6.514
    8118    7.280   -6.863
    8119    5.412   -5.727
    8120    8.562   -6.871
    8121    6.640   -6.308
    8122    7.189   -7.692
    8123    6.311   -7.128
    8124    7.241   -6.562
    8125    6.873   -4.944
    8126    7.348   -5.363
    8127    8.353   -5.209
    8128    7.901   -5.697
    8129    7.765   -4.870
    8130    8.935   -7.222
    8131    7.451   -4.546
    8132    8.180   -4.657
    8133    6.454   -6.777
    8134    7.477   -7.454
    8135    8.269   -4.896
    8136    7.734   -5.350
    8137    8.518   -4.515
    8138    9.343   -4.403
    8139    8.569   -4.226
    8140    8.823   -5.723
    8141    7.522   -4.808
    8142    5.945   -3.834
    8143    5.923   -6.025
    8144    6.481   -4.153
    8145    7.652   -4.419
    8146    7.951   -3.598
    8147    8.494   -2.271
    8148   10.359   -1.332
    8149    8.840   -3.020
    8150    7.738   -4.457
    8151    8.611   -3.439
    8152    9.055   -3.347
    8153    7.709   -3.097
    8154    8.081   -4.349
    8155    8.595   -3.555
    8156    6.236   -3.025
    8157    5.575   -4.268
    8158    5.896   -4.924
    8159    6.225   -3.617
    8160    6.811   -5.460
    8161    7.992   -5.084
    8162    6.453   -4.834
    8163    5.352   -3.709
    8164    5.811   -3.705
    8165    6.282   -5.074
    8166    6.020   -5.777
    8167    7.017   -5.225
    8168    7.620   -7.254
    8169    7.027   -4.557
    8170    6.408   -4.116
    8171    6.990   -5.246
    8172    7.496   -4.698
    8173    6.354   -5.913
    8174    5.993   -7.101
    8175    5.207   -6.388
    8176    6.818   -5.488
    8177    5.635   -6.310
    8178    6.431   -7.629
    8179    6.810   -7.763
    8180    7.756   -6.084
    8181    8.103   -6.056
    8182    6.643   -6.843
    8183    6.369   -5.137
    8184    6.756   -7.449
    8185    6.508   -7.638
    8186    6.817   -6.371
    8187    6.605   -5.529
    8188    6.060   -5.816
    8189    5.830   -6.225
    8190    5.808   -5.029
    8191    7.650   -4.389
    8192    5.847   -3.506
    8193    5.533   -5.394
    8194    5.147   -5.723
    8195    5.261   -7.807
    8196    7.462   -5.994
    8197    6.921   -4.831
    8198    6.776   -4.748
    8199    5.271   -6.125
    8200    6.528   -6.731
    8201    7.535   -4.682
    8202    7.433   -5.378
    8203    6.886   -4.282
    8204    8.313   -4.533
    8205    8.152   -4.851
    8206    9.755   -4.999
    8207    9.777   -5.774
    8208    7.851   -5.281
    8209    7.516   -5.486
    8210    7.632   -6.562
    8211    6.106   -7.360
    8212    7.349   -5.690
    8213    7.886   -5.138
    8214    7.823   -4.853
    8215    6.996   -5.620
    8216    6.709   -6.052
    8217    6.363   -4.914
    8218    7.594   -6.137
    8219    7.212   -7.480
    8220    6.546   -5.816
    8221    6.584   -7.235
    8222    7.211   -4.778
    8223    5.999   -6.358
    8224    7.170   -5.795
    8225    5.793   -7.202
    8226    7.317   -5.752
    8227    8.060   -5.766
    8228    9.156   -7.053
    8229    7.859   -8.678
    8230    7.722   -6.919
    8231    8.912   -8.041
    8232    8.508   -7.729
    8233    7.931   -8.037
    8234    7.904   -9.576
    8235    7.990   -7.489
    8236    6.932   -6.188
    8237    6.496   -5.883
    8238    7.454   -5.585
    8239    7.136   -4.939
    8240    7.394   -6.131
    8241    6.014   -5.980
    8242    5.981   -5.354
    8243    6.770   -5.421
    8244    6.560   -2.941
    8245    5.982   -4.669
    8246    4.831   -5.799
    8247    3.999   -5.710
    8248    3.969   -5.115
    8249    4.158   -3.388
    8250    3.461   -3.530
    8251    3.587   -5.225
    8252    4.187   -6.080
    8253    5.108   -3.697
    8254    5.977   -3.855
    8255    6.063   -5.356
    8256    5.550   -4.171
    8257    5.956   -4.801
    8258    5.755   -3.529
    8259    5.686   -3.970
    8260    5.594   -4.202
    8261    5.970   -6.248
    8262    5.084   -5.956
    8263    4.051   -4.790
    8264    3.696   -4.562
    8265    3.889   -4.151
    8266    5.082   -2.671
    8267    3.817   -5.286
    8268    4.817   -6.074
    8269    4.292   -6.483
    8270    6.307   -7.076
    8271    5.873   -6.308
    8272    5.296   -5.102
    8273    4.855   -6.003
    8274    3.927   -3.563
    8275    4.303   -3.696
    8276    3.565   -3.365
    8277    5.476   -3.982
    8278    6.386   -5.312
    8279    6.856   -6.067
    8280    6.010   -5.152
    8281    6.383   -5.229
    8282    5.862   -2.706
    8283    5.576   -3.263
    8284    5.655   -3.219
    8285    6.172   -4.732
    8286    5.835   -3.622
    8287    6.933   -3.632
    8288    4.783   -2.797
    8289    4.387   -6.032
    8290    6.840   -3.860
    8291    6.450   -4.066
    8292    6.157   -3.184
    8293    5.950   -4.308
    8294    5.003   -3.900
    8295    4.472   -3.425
    8296    4.609   -3.777
    8297    5.435   -5.688
    8298    5.714   -5.601
    8299    5.885   -3.580
    8300    5.719   -4.429
    8301    4.746   -3.912
    8302    4.723   -4.470
    8303    5.849   -4.433
    8304    6.286   -5.338
    8305    4.263   -4.511
    8306    4.874   -4.152
    8307    6.446   -3.337
    8308    6.778   -5.145
    8309    4.727   -3.727
    8310    3.411   -4.428
    8311    6.970   -4.387
    8312    5.683   -3.696
    8313    6.612   -4.270
    8314    7.098   -4.051
    8315    5.480   -3.949
    8316    4.091   -3.723
    8317    5.433   -2.341
    8318    5.870   -3.210
    8319    4.438   -3.594
    8320    4.302   -4.171
    8321    5.112   -5.911
    8322    5.213   -4.921
    8323    5.504   -5.872
    8324    4.340   -7.095
    8325    3.331   -6.171
    8326    4.610   -6.842
    8327    6.379   -4.961
    8328    4.307   -6.327
    8329    5.316   -4.682
    8330    4.663   -6.076
    8331    4.901   -6.373
    8332    4.033   -8.182
    8333    3.387   -8.899
    8334    5.543   -7.039
    8335    5.658   -7.682
    8336    5.379   -7.419
    8337    3.052   -7.294
    8338    3.609   -6.571
    8339    3.534   -4.752
    8340    4.581   -3.871
    8341    4.915   -1.869
    8342    4.905   -5.996
    8343    4.120   -5.163
    8344    2.614   -5.464
    8345    6.151   -5.564
    8346    6.206   -4.970
    8347    5.611   -4.606
    8348    6.529   -5.645
    8349    5.623   -4.905
    8350    6.409   -4.910
    8351    6.900   -4.292
    8352    6.388   -3.089
    8353    5.884   -4.517
    8354    6.905   -5.749
    8355    4.658   -8.152
    8356    4.622   -7.557
    8357    5.242   -5.387
    8358    4.917   -4.664
    8359    6.155   -4.808
    8360    4.904   -5.133
    8361    6.323   -3.311
    8362    6.277   -4.547
    8363    3.698   -5.033
    8364    2.677   -4.099
    8365    4.268   -4.393
    8366    6.620   -4.450
    8367    6.139   -4.413
    8368    3.847   -5.610
    8369    4.632   -4.690
    8370    4.847   -5.774
    8371    6.189   -5.054
    8372    3.502   -3.760
    8373    3.828   -6.477
    8374    3.256   -4.682
    8375    4.693   -1.895
    8376    4.596   -1.527
    8377    5.346   -0.495
    8378    7.672   -1.180
    8379    5.559   -2.684
    8380    5.874   -2.538
    8381    6.418   -1.524
    8382    6.593   -4.037
    8383    5.751   -4.454
    8384    4.573   -1.851
    8385    3.314   -3.245
    8386    4.423   -2.827
    8387    5.289   -2.912
    8388    5.808   -4.796
    8389    5.750   -4.125
    8390    4.419   -3.320
    8391    3.209   -3.292
    8392    2.830   -3.902
    8393    4.324   -4.647
    8394    3.160   -3.604
    8395    2.917   -4.105
    8396    4.554   -6.204
    8397    4.667   -5.597
    8398    4.557   -4.968
    8399    4.898   -2.631
    8400    5.003   -2.822
    8401    4.290   -2.849
    8402    4.283   -3.132
    8403    5.303   -2.534
    8404    5.066   -3.872
    8405    5.602   -5.668
    8406    5.425   -4.670
    8407    4.012   -3.866
    8408    3.294   -2.662
    8409    2.267   -4.898
    8410    3.734   -5.046
    8411    3.306   -2.977
    8412    4.398   -1.693
    8413    4.562   -1.477
    8414    5.229   -0.585
    8415    4.706   -1.275
    8416    3.359   -2.166
    8417    2.621   -2.299
    8418    4.274    0.411
    8419    4.520   -1.982
    8420    3.950   -2.459
    8421    4.288   -1.667
    8422    4.494   -2.669
    8423    4.481   -3.228
    8424    4.220   -4.742
    8425    6.297   -3.827
    8426    5.633   -3.900
    8427    7.122   -4.918
    8428    6.267   -3.657
    8429    7.117   -4.643
    8430    8.011   -3.588
    8431    7.070   -2.772
    8432    6.464   -3.602
    8433    6.049   -4.823
    8434    4.882   -5.132
    8435    6.017   -5.337
    8436    5.505   -6.021
    8437    5.479   -5.967
    8438    5.434   -5.784
    8439    5.380   -6.993
    8440    4.321   -6.577
    8441    3.340   -5.571
    8442    3.177   -5.277
    8443    4.770   -3.659
    8444    4.099   -3.829
    8445    4.333   -2.487
    8446    3.098   -5.597
    8447    4.513   -3.995
    8448    4.122   -4.297
    8449    2.240   -5.399
    8450    4.092   -5.056
    8451    3.105   -5.197
    8452    2.579   -5.475
    8453    2.814   -5.550
    8454    3.017   -5.920
    8455    3.582   -4.324
    8456    3.860   -5.440
    8457    5.469   -5.768
    8458    4.253   -5.598
    8459    4.608   -5.984
    8460    7.362   -6.233
    8461    7.265   -6.857
    8462    7.511   -5.858
    8463    6.535   -3.865
    8464    5.692   -3.110
    8465    6.345   -3.222
    8466    6.238   -1.849
    8467    5.804   -4.068
    8468    4.507   -6.099
    8469    4.354   -4.606
    8470    4.395   -4.052
    8471    6.540   -4.610
    8472    6.373   -5.308
    8473    7.357   -5.254
    8474    7.697   -5.060
    8475    6.370   -7.279
    8476    5.956   -6.826
    8477    5.569   -8.396
    8478    6.390   -5.933
    8479    5.736   -4.981
    8480    5.753   -6.378
    8481    7.707   -6.441
    8482    6.783   -6.672
    8483    8.626   -3.502
    8484    7.595   -2.374
    8485    7.137   -4.613
    8486    8.195   -2.658
    8487    6.693   -3.412
    8488    7.344   -2.051
    8489    8.465   -2.610
    8490    8.584   -1.319
    8491    6.625   -2.595
    8492    5.754   -3.762
    8493    7.242   -0.921
    8494    6.965   -2.670
    8495    7.800   -4.275
    8496    7.933   -3.299
    8497    6.954   -3.039
    8498    5.733   -4.617
    8499    5.647   -4.283
    8500    4.102   -5.174
    8501    3.488   -4.098
    8502    6.072   -6.464
    8503    7.719   -5.075
    8504    7.058   -6.874
    8505    7.445   -5.387
    8506    6.837   -5.999
    8507    7.092   -4.799
    8508    6.573   -6.062
    8509    5.640   -6.173
    8510    5.877   -6.120
    8511    6.508   -7.180
    8512    7.595   -6.563
    8513    7.315   -5.842
    8514    5.822   -8.028
    8515    6.167   -7.633
    8516    6.687   -5.842
    8517    6.407   -6.382
    8518    5.457   -6.629
    8519    5.845   -8.108
    8520    4.707   -6.035
    8521    3.929   -5.108
    8522    5.312   -4.675
    8523    3.956   -6.284
    8524    5.301   -5.922
    8525    6.651   -3.641
    8526    6.350   -3.707
    8527    5.715   -4.617
    8528    6.189   -3.857
    8529    4.302   -3.361
    8530    2.738   -5.468
    8531    3.020   -6.097
    8532    3.125   -4.602
    8533    3.940   -4.899
    8534    3.344   -5.652
    8535    4.922   -3.964
    8536    5.304   -4.378
    8537    3.926   -5.611
    8538    5.575   -4.585
    8539    6.435   -3.482
    8540    5.158   -3.632
    8541    3.650   -4.398
    8542    4.203   -3.818
    8543    4.505   -3.423
    8544    5.876   -5.060
    8545    3.935   -5.597
    8546    5.844   -4.226
    8547    4.656   -4.325
    8548    3.530   -4.713
    8549    2.995   -4.922
    8550    4.747   -6.006
    8551    4.944   -4.917
    8552    6.209   -4.262
    8553    6.195   -3.855
    8554    6.870   -4.828
    8555    3.451   -3.665
    8556    3.269   -4.637
    8557    5.870   -3.527
    8558    6.922   -3.104
    8559    5.549   -3.824
    8560    6.217   -4.158
    8561    3.843   -1.427
    8562    5.376   -2.578
    8563    6.987   -2.088
    8564    8.193   -3.114
    8565    6.223   -5.733
    8566    4.534   -4.254
    8567    3.096   -4.865
    8568    4.877   -3.959
    8569    4.637   -4.174
    8570    4.258   -5.603
    8571    5.334   -4.520
    8572    5.973   -4.547
    8573    6.395   -2.533
    8574    6.453   -4.793
    8575    7.030   -4.570
    8576    5.421   -5.089
    8577    6.783   -2.325
    8578    4.754   -4.053
    8579    5.497   -2.053
    8580    6.124   -3.673
    8581    6.064   -5.321
    8582    5.334   -6.289
    8583    6.689   -4.459
    8584    6.819   -5.328
    8585    6.377   -4.378
    8586    6.408   -4.128
    8587    4.219   -3.516
    8588    5.709   -2.094
    8589    4.919   -2.793
    8590    4.378   -2.817
    8591    4.830   -3.441
    8592    5.568   -4.720
    8593    6.241   -4.699
    8594    3.597   -5.610
    8595    3.548   -4.500
    8596    2.062   -3.287
    8597    2.004   -4.750
    8598    2.249   -3.056
    8599    3.655   -4.018
    8600    3.965   -3.932
    8601    3.923   -3.819
    8602    3.492   -3.960
    8603    3.904   -1.887
    8604    2.966   -1.734
    8605    0.660   -3.138
    8606    1.969   -3.665
    8607    2.413   -1.946
    8608    3.176   -2.786
    8609    2.468   -3.326
    8610    2.527   -2.522
    8611    2.759   -1.895
    8612    2.633   -1.712
    8613    2.924   -3.062
    8614    3.113   -4.373
    8615    3.180   -2.043
    8616    3.833   -2.799
    8617    1.461   -3.265
    8618    2.949   -5.062
    8619    3.762   -3.239
    8620    4.493   -6.470
    8621    4.427   -4.319
    8622    5.068   -4.499
    8623    3.782   -2.181
    8624    5.906   -5.116
    8625    4.134   -5.075
    8626    4.461   -6.228
    8627    4.124   -6.951
    8628    4.604   -5.793
    8629    4.638   -6.348
    8630    5.187   -6.927
    8631    6.399   -2.497
    8632    5.699   -4.951
    8633    4.960   -4.345
    8634    6.391   -4.124
    8635    6.409   -3.128
    8636    6.365   -3.610
    8637    7.557   -4.526
    8638    7.519   -5.896
    8639    6.826   -3.751
    8640    6.447   -3.845
    8641    7.140   -5.384
    8642    7.595   -4.636
    8643    6.935   -3.650
    8644    5.962   -4.736
    8645    5.753   -2.685
    8646    5.245   -4.489
    8647    5.970   -5.346
    8648    8.225   -3.849
    8649    7.452   -5.357
    8650    7.592   -2.506
    8651    6.692   -3.582
    8652    6.848   -5.253
    8653    7.652   -4.963
    8654    7.283   -5.163
    8655    7.658   -5.269
    8656    4.700   -6.151
    8657    4.633   -6.361
    8658    3.253   -4.729
    8659    3.529   -4.558
    8660    4.602   -5.234
    8661    5.653   -5.919
    8662    6.540   -5.769
    8663    6.024   -4.810
    8664    7.561   -3.175
    8665    8.372   -5.076
    8666    7.801   -4.270
    8667    8.259   -5.698
    8668    8.514   -4.403
    8669    8.900   -6.065
    8670    8.497   -7.172
    8671    8.268   -5.745
    8672    7.126   -5.837
    8673    6.542   -5.768
    8674    6.553   -6.377
    8675    8.493   -5.075
    8676    8.608   -4.818
    8677    6.181   -3.565
    8678    7.162   -4.173
    8679    5.890   -5.065
    8680    7.873   -4.281
    8681    8.268   -2.329
    8682    5.941   -3.935
    8683    6.261   -5.077
    8684    6.817   -4.734
    8685    8.634   -4.283
    8686    9.335   -3.430
    8687    7.105   -4.769
    8688    7.587   -7.347
    8689    5.263   -6.499
    8690    6.277   -8.329
    8691    7.129   -5.826
    8692    7.041   -5.120
    8693    5.129   -5.345
    8694    4.789   -5.327
    8695    5.632   -4.711
    8696    4.933   -3.825
    8697    5.020   -3.943
    8698    4.285   -5.364
    8699    4.529   -4.638
    8700    3.764   -4.325
    8701    4.295   -4.775
    8702    3.016   -3.996
    8703    3.634   -3.944
    8704    2.871   -3.535
    8705    2.443   -3.948
    8706    3.653   -6.754
    8707    4.003   -6.010
    8708    3.999   -4.629
    8709    6.204   -4.919
    8710    3.964   -4.341
    8711    3.103   -5.418
    8712    3.970   -4.861
    8713    3.292   -3.365
    8714    4.742   -4.645
    8715    1.595   -5.236
    8716    2.566   -2.435
    8717    2.713   -2.742
    8718    2.461   -2.021
    8719    2.247   -3.862
    8720    3.900   -2.816
    8721    3.016   -3.000
    8722    3.551   -1.662
    8723    3.912   -4.768
    8724    3.910   -3.945
    8725    3.638   -4.472
    8726    3.450   -4.181
    8727    3.827   -4.277
    8728    5.319   -4.928
    8729    4.619   -4.711
    8730    4.201   -2.520
    8731    3.910   -1.859
    8732    3.173   -2.940
    8733    1.849   -2.440
    8734    2.855   -4.956
    8735    0.385   -3.355
    8736    1.311   -5.060
    8737    0.400   -4.078
    8738    0.513   -3.218
    8739    0.140   -3.500
    8740    0.821   -2.663
    8741    1.364   -3.938
    8742    1.334   -4.161
    8743    2.849   -4.870
    8744    0.672   -5.237
    8745    1.276   -4.464
    8746   -0.270   -4.328
    8747    0.831   -4.258
    8748   -0.092   -4.370
    8749    1.035   -5.235
    8750   -0.087   -5.498
    8751   -1.106   -9.355
    8752    1.450   -7.942
    8753    0.706   -7.022
    8754    3.288   -7.064
    8755    3.373   -4.644
    8756    5.728   -4.098
    8757    4.140   -6.568
    8758    3.616   -6.620
    8759    5.221   -7.382
    8760    4.010   -7.140
    8761    4.698   -9.049
    8762    4.458   -6.835
    8763    4.547   -6.947
    8764    2.629   -7.238
    8765    3.355   -5.524
    8766    4.156   -8.790
    8767    7.309   -8.195
    8768    5.011   -6.248
    8769    4.866   -3.641
    8770    2.554   -4.570
    8771    4.071   -5.117
    8772    4.669   -7.272
    8773    4.450   -6.969
    8774    4.528  -10.995
    8775    4.847  -10.697
    8776    5.270   -8.819
    8777    4.498   -7.931
    8778    3.909   -6.621
    8779    4.338   -5.337
    8780    4.874   -5.287
    8781    5.691   -7.309
    8782    6.340   -6.666
    8783    5.276   -8.171
    8784    5.647   -7.323
    8785    5.085   -7.468
    8786    6.509   -3.345
    8787    7.084   -5.704
    8788    7.051   -5.867
    8789    6.336   -5.779
    8790    3.623   -5.166
    8791    3.881   -5.911
    8792    3.539   -5.107
    8793    3.252   -5.224
    8794    2.404   -3.088
    8795    2.746   -5.158
    8796    2.145   -4.329
    8797    3.841   -3.856
    8798    3.657   -4.603
    8799    2.347   -4.968
    8800    4.173   -4.516
    8801    5.354   -5.185
    8802    4.091   -6.114
    8803    5.711   -6.690
    8804    8.493   -4.533
    8805    5.469   -5.875
    8806    3.337   -8.047
    8807    4.942   -7.005
    8808    4.549   -6.309
    8809    4.650   -7.311
    8810    4.868   -7.456
    8811    4.872   -8.798
    8812    3.878  -10.240
    8813    3.455   -8.888
    8814    0.749   -8.706
    8815    0.747   -9.871
    8816    0.257   -8.078
    8817    0.567   -7.542
    8818    1.776   -8.297
    8819    1.186   -7.884
    8820    2.337   -8.148
    8821    4.012   -6.393
    8822    3.707   -5.657
    8823    2.968   -4.749
    8824    3.079   -8.913
    8825    4.399   -7.841
    8826    5.248   -7.034
    8827    6.775   -4.027
    8828    6.750   -3.376
    8829    6.212   -5.586
    8830    5.877   -5.325
    8831    7.086   -5.095
    8832    6.652   -3.577
    8833    5.318   -7.286
    8834    6.440   -3.869
    8835    6.913   -5.130
    8836    6.647   -5.229
    8837    6.433   -4.556
    8838    5.723   -5.709
    8839    6.080   -6.818
    8840    6.093   -5.979
    8841    4.563   -5.487
    8842    3.763   -5.403
    8843    4.886   -6.353
    8844    2.067   -7.990
    8845    3.126   -6.671
    8846    1.733   -6.489
    8847    1.598   -5.477
    8848    2.708   -5.965
    8849    2.596   -4.405
    8850    1.091   -3.733
    8851    2.653   -4.737
    8852    0.919   -5.327
    8853   -0.396   -5.825
    8854   -0.230   -4.284
    8855   -0.189   -4.364
    8856    1.508   -5.196
    8857    0.229   -3.482
    8858   -0.163   -1.750
    8859    3.418   -2.401
    8860    1.521   -4.095
    8861    1.996   -3.465
    8862    2.581   -5.124
    8863    1.656   -4.684
    8864    0.831   -5.182
    8865    1.371   -3.736
    8866   -0.225   -4.569
    8867    1.603   -1.025
    8868   -0.286   -2.153
    8869   -0.038   -2.647
    8870    1.817   -6.352
    8871    0.895   -5.626
    8872    1.229   -5.672
    8873    1.334   -7.122
    8874    2.166   -5.647
    8875    1.339   -5.036
    8876   -1.138   -5.927
    8877   -0.982   -4.267
    8878    0.265   -4.622
    8879   -0.866   -3.853
    8880    1.132   -4.193
    8881    0.686   -2.061
    8882   -0.107   -2.350
    8883   -0.612   -2.657
    8884    0.059   -4.115
    8885   -2.721   -5.486
    8886   -1.164   -5.417
    8887   -0.427   -2.749
    8888   -0.613   -2.710
    8889    2.030   -5.246
    8890    0.658   -5.865
    8891   -0.001   -4.503
    8892   -0.960   -3.956
    8893    0.966   -5.974
    8894   -1.706   -5.373
    8895   -2.697   -5.190
    8896   -0.935   -3.067
    8897   -3.607   -3.845
    8898   -3.797   -6.409
    8899   -0.037   -5.049
    8900   -1.072   -4.091
    8901   -2.451   -3.447
    8902   -2.735   -5.682
    8903   -1.222   -5.568
    8904   -3.093   -5.100
    8905   -1.634   -4.349
    8906   -3.282   -3.876
    8907   -3.122   -2.983
    8908   -3.052   -2.527
    8909   -3.041   -1.974
    8910   -2.995   -2.078
    8911   -0.985   -0.791
    8912   -1.921   -2.209
    8913   -1.044   -3.099
    8914    0.029   -2.054
    8915   -3.377    0.059
    8916   -1.758   -3.769
    8917   -1.313   -0.788
    8918   -0.795   -2.412
    8919   -2.163   -0.481
    8920   -2.833   -2.674
    8921   -3.938   -2.620
    8922   -4.401   -2.201
    8923   -3.886   -2.477
    8924   -2.907   -2.462
    8925   -4.716   -2.431
    8926   -4.247   -1.851
    8927   -4.408   -0.771
    8928   -3.860   -2.734
    8929   -0.151   -3.423
    8930    0.269   -2.284
    8931   -0.522   -3.418
    8932   -3.060   -5.158
    8933   -1.436   -2.828
    8934   -3.226   -3.051
    8935   -1.445   -2.041
    8936    1.201   -1.306
    8937    3.808   -3.336
    8938    2.672   -2.549
    8939    2.032   -1.467
    8940    1.077   -0.362
    8941    4.423   -2.050
    8942    3.525   -3.086
    8943    3.004   -2.267
    8944    1.744   -1.557
    8945   -0.006   -2.232
    8946    1.375   -2.270
    8947    1.819   -3.635
    8948    3.127   -2.490
    8949    0.173   -3.493
    8950   -0.160   -4.634
    8951   -1.563   -3.276
    8952   -1.890   -5.449
    8953   -3.378   -5.223
    8954   -3.267   -4.108
    8955   -2.050   -2.145
    8956    1.174   -3.345
    8957    3.221   -3.180
    8958    1.796   -2.108
    8959    1.292   -3.056
    8960   -0.841   -4.208
    8961   -0.925   -2.593
    8962   -0.683   -5.214
    8963   -1.115   -4.739
    8964   -3.190   -5.850
    8965   -2.613   -4.580
    8966   -1.379   -5.312
    8967   -1.064   -4.937
    8968   -1.431   -3.187
    8969   -0.794   -4.130
    8970    0.198   -5.195
    8971    1.499   -5.192
    8972    0.765   -3.058
    8973    1.867   -3.313
    8974    3.148   -4.387
    8975    3.656   -4.805
    8976    3.235   -4.905
    8977    3.609   -4.466
    8978    4.953   -3.601
    8979    3.520   -6.111
    8980    3.212   -6.527
    8981    4.275   -5.373
    8982    2.911   -5.607
    8983    5.423   -4.124
    8984    5.555   -2.886
    8985    5.908   -3.481
    8986    6.867   -4.112
    8987    7.461   -4.553
    8988    6.038   -4.909
    8989    6.933   -5.277
    8990    4.912   -6.594
    8991    4.220   -6.570
    8992    5.064   -3.949
    8993    5.932   -4.163
    8994    6.358   -3.330
    8995    6.527   -4.398
    8996    7.261   -2.028
    8997    6.367   -3.517
    8998    4.986   -4.999
    8999    6.422   -6.389
    9000    8.265   -5.701
    9001    7.440   -5.119
    9002    7.148   -5.461
    9003    5.852   -6.034
    9004    6.477   -6.732
    9005    5.626   -5.532
    9006    6.040   -5.754
    9007    5.690   -8.008
    9008    4.449   -5.678
    9009    5.956   -7.474
    9010    6.889   -7.979
    9011    6.816   -8.178
    9012    5.942   -8.023
    9013    5.876   -7.397
    9014    5.986   -5.663
    9015    6.588   -5.855
    9016    4.538   -4.902
    9017    3.069   -5.863
    9018    3.879   -5.348
    9019    3.886   -4.914
    9020    6.050   -3.557
    9021    5.233   -4.402
    9022    3.312   -4.455
    9023    4.771   -3.691
    9024    5.358   -5.244
    9025    5.580   -6.022
    9026    6.933   -7.969
    9027    6.836   -5.752
    9028    7.313   -5.510
    9029    5.976   -5.987
    9030    6.378   -7.190
    9031    6.137   -7.593
    9032    4.921   -6.833
    9033    5.173   -8.058
    9034    5.831   -7.388
    9035    7.312   -7.536
    9036    6.293   -6.531
    9037    5.315   -5.243
    9038    5.522   -6.296
    9039    6.304   -4.320
    9040    5.180   -3.577
    9041    6.294   -5.688
    9042    8.333   -4.176
    9043    6.976   -3.860
    9044    6.232   -5.337
    9045    6.588   -6.065
    9046    5.049   -3.901
    9047    7.092   -5.656
    9048    6.463   -5.039
    9049    7.221   -5.911
    9050    5.802   -4.383
    9051    6.841   -6.828
    9052    6.077   -6.618
    9053    6.999   -6.329
    9054    6.085   -4.469
    9055    7.359   -4.379
    9056    8.346   -5.055
    9057    8.178   -5.151
    9058    6.110   -5.010
    9059    6.958   -5.312
    9060    5.864   -6.331
    9061    7.366   -5.628
    9062    6.388   -5.823
    9063    6.598   -7.013
    9064    6.283   -8.980
    9065    6.149   -8.331
    9066    7.331   -6.793
    9067    6.539   -7.831
    9068    6.018   -8.001
    9069    6.367   -6.759
    9070    6.982   -5.600
    9071    6.775   -6.708
    9072    8.318   -7.064
    9073    6.202   -7.254
    9074    6.469   -5.879
    9075    5.230   -3.826
    9076    6.231   -4.101
    9077    5.025   -4.508
    9078    5.430   -5.600
    9079    5.821   -5.005
    9080    5.253   -4.950
    9081    2.593   -6.472
    9082    3.801   -4.710
    9083    1.859   -4.019
    9084    2.984   -2.948
    9085    4.530   -4.157
    9086    2.891   -3.279
    9087    3.004   -3.768
    9088    2.201   -4.478
    9089    3.007   -4.894
    9090    3.762   -5.372
    9091    4.686   -6.689
    9092    5.115   -4.726
    9093    2.775   -7.426
    9094    1.881   -4.822
    9095    1.698   -4.580
    9096    1.342   -4.627
    9097    0.009   -6.675
    9098    0.637   -5.635
    9099    1.219   -4.307
    9100    0.457   -4.848
    9101   -0.553   -4.584
    9102   -0.681   -5.123
    9103    1.696   -4.644
    9104    1.204   -5.260
    9105   -0.031   -8.199
    9106    2.057   -4.718
    9107    1.752   -4.346
    9108    2.528   -7.193
    9109    3.605   -6.957
    9110    3.056   -6.645
    9111    2.116   -5.075
    9112    1.512   -5.347
    9113    1.043   -5.573
    9114    0.950   -7.078
    9115    2.154   -5.261
    9116    2.195   -3.658
    9117    2.550   -3.382
    9118    2.075   -5.070
    9119    4.012   -7.194
    9120    3.580   -7.436
    9121    0.929   -6.192
    9122    0.656   -6.397
    9123   -0.725   -5.854
    9124    1.272   -5.494
    9125    1.054   -5.050
    9126    0.573   -4.389
    9127    2.848   -4.215
    9128    2.205   -3.534
    9129    2.142   -4.052
    9130    2.968   -4.685
    9131    4.752   -2.497
    9132    4.706   -4.202
    9133    3.907   -3.177
    9134    2.675   -3.649
    9135    3.955   -4.573
    9136    4.543   -5.028
    9137    6.255   -4.903
    9138    6.618   -4.373
    9139    6.391   -4.922
    9140    6.119   -3.917
    9141    4.845   -5.603
    9142    4.770   -5.554
    9143    1.633   -5.705
    9144    3.104   -5.114
    9145    0.636   -5.419
    9146    2.842   -6.378
    9147    2.310   -5.102
    9148    2.617   -6.866
    9149    0.748   -7.359
    9150    0.386   -4.707
    9151    1.650   -5.029
    9152    0.361   -6.397
    9153    0.429   -6.018
    9154    0.857   -6.922
    9155    2.506   -8.089
    9156    4.502   -5.505
    9157    4.203   -6.218
    9158    4.884   -4.753
    9159    4.364   -5.698
    9160    3.268   -3.882
    9161    4.239   -4.781
    9162    4.554   -5.530
    9163    5.733   -4.443
    9164    4.210   -4.030
    9165    3.812   -3.333
    9166    2.767   -4.845
    9167    2.501   -3.712
    9168    3.320   -4.794
    9169    2.253   -3.284
    9170    4.004   -4.198
    9171    2.002   -5.433
    9172    3.667   -4.494
    9173    5.906   -3.025
    9174    6.879   -5.868
    9175    4.755   -4.213
    9176    4.656   -5.282
    9177    4.851   -4.681
    9178    5.371   -3.692
    9179    5.489   -5.435
    9180    6.737   -5.953
    9181    6.083   -6.878
    9182    6.310   -5.838
    9183    6.769   -6.864
    9184    5.642   -6.878
    9185    5.091   -8.172
    9186    5.561   -7.594
    9187    4.903   -7.697
    9188    6.664   -8.626
    9189    6.383   -9.047
    9190    7.637   -7.838
    9191    7.385   -6.970
    9192    6.865   -8.305
    9193    6.856   -8.755
    9194    4.938   -8.659
    9195    5.173   -8.452
    9196    6.527   -7.504
    9197    6.682   -7.235
    9198    6.062   -6.114
    9199    6.453   -7.179
    9200    5.508   -6.229
    9201    7.965   -6.127
    9202    7.210   -5.984
    9203    7.811   -5.978
    9204    6.639   -8.180
    9205    6.688   -6.080
    9206    6.175   -5.069
    9207    5.741   -5.837
    9208    4.408   -7.348
    9209    3.766   -5.562
    9210    4.644   -9.336
    9211    4.395   -6.671
    9212    4.688   -8.741
    9213    5.247   -8.273
    9214    5.914   -8.945
    9215    3.896   -7.481
    9216    5.668   -5.571
    9217    5.768   -5.681
    9218    7.133   -5.965
    9219    6.617   -4.384
    9220    6.618   -5.004
    9221    5.622   -5.747
    9222    5.848   -5.991
    9223    5.787   -6.814
    9224    6.968   -5.489
    9225    7.226   -5.226
    9226    7.030   -4.812
    9227    5.020   -5.612
    9228    5.680   -4.401
    9229    5.290   -6.162
    9230    5.130   -6.106
    9231    6.178   -5.241
    9232    6.824   -1.467
    9233    5.612   -2.787
    9234    5.222   -3.761
    9235    4.471   -3.720
    9236    5.795   -3.142
    9237    3.656   -2.986
    9238    4.352   -3.363
    9239    4.906   -3.337
    9240    5.061   -4.336
    9241    3.660   -5.132
    9242    3.930   -4.054
    9243    3.787   -4.625
    9244    5.170   -4.897
    9245    3.995   -3.373
    9246    4.449   -2.752
    9247    3.855   -4.382
    9248    4.526   -4.862
    9249    4.192   -4.766
    9250    4.475   -3.822
    9251    4.034   -3.067
    9252    4.964   -1.658
    9253    4.322   -2.614
    9254    4.390   -4.609
    9255    5.060   -4.097
    9256    3.983   -5.161
    9257    5.652   -5.510
    9258    5.095   -4.197
    9259    4.354   -4.296
    9260    4.270   -4.471
    9261    3.874   -4.887
    9262    3.935   -2.903
    9263    5.071   -4.456
    9264    5.508   -5.310
    9265    4.741   -4.728
    9266    5.426   -4.999
    9267    4.167   -5.460
    9268    3.034   -5.687
    9269    3.964   -5.387
    9270    4.197   -3.618
    9271    4.936   -1.999
    9272    5.533   -1.129
    9273    2.506   -0.503
    9274    4.847   -1.623
    9275    4.102   -0.080
    9276    4.256   -2.232
    9277    4.633   -2.500
    9278    4.826   -1.988
    9279    6.214   -3.488
    9280    4.549   -2.589
    9281    5.722   -3.605
    9282    4.817   -1.417
    9283    3.196   -1.575
    9284    2.973   -2.690
    9285    4.335   -2.068
    9286    4.141   -0.143
    9287    2.873   -3.132
    9288    2.416   -1.888
    9289    3.662    1.214
    9290    2.277   -0.753
    9291    2.353   -1.710
    9292    2.679   -1.484
    9293    3.157   -0.748
    9294    3.227   -1.279
    9295    1.033   -0.856
    9296    3.468    0.541
    9297    2.489    1.675
    9298    1.613   -1.233
    9299    3.615   -3.213
    9300    1.401   -3.614
    9301    2.697   -2.789
    9302    2.447   -1.371
    9303    1.572   -1.501
    9304    1.762   -3.465
    9305   -0.437   -1.085
    9306   -0.386   -1.819
    9307    0.374   -0.248
    9308   -0.124    0.269
    9309    0.638    1.929
    9310    0.025   -0.774
    9311   -0.174   -1.043
    9312    0.332   -0.441
    9313   -1.539   -1.481
    9314   -3.416   -2.265
    9315   -1.986   -3.801
    9316   -4.389   -3.060
    9317   -3.576   -2.311
    9318   -2.067   -2.213
    9319   -1.382   -2.540
    9320   -1.495   -2.285
    9321   -2.629   -1.638
    9322   -4.067   -0.765
    9323   -3.362   -4.027
    9324   -2.735   -4.082
    9325   -1.629   -2.692
    9326   -2.130   -2.116
    9327   -1.073   -1.564
    9328   -1.401   -0.589
    9329    0.754   -1.126
    9330   -0.365   -2.698
    9331   -1.489   -2.821
    9332   -1.168   -2.220
    9333   -2.055   -2.450
    9334   -1.209   -0.214
    9335   -1.657    0.916
    9336   -0.463    3.142
    9337   -1.923    1.306
    9338   -1.064   -3.520
    9339   -0.447   -2.761
    9340    1.067   -3.714
    9341    0.040   -2.961
    9342    0.072   -3.997
    9343    0.256   -3.963
    9344   -0.303   -3.443
    9345    0.513   -3.731
    9346    1.513   -2.605
    9347    2.845   -2.888
    9348    1.060   -3.909
    9349    2.817   -5.530
    9350    3.644   -6.050
    9351    2.430   -5.712
    9352   -0.795   -5.765
    9353   -0.801   -5.720
    9354   -0.229   -4.319
    9355   -1.201   -5.143
    9356   -0.118   -5.479
    9357    0.669   -6.542
    9358   -0.290   -6.117
    9359    1.008   -5.628
    9360    0.641   -6.321
    9361    0.574   -5.802
    9362   -1.009   -5.119
    9363    2.348   -5.804
    9364    1.574   -3.928
    9365    1.825   -2.667
    9366    2.963   -2.894
    9367    3.711   -2.683
    9368    0.919   -4.486
    9369    0.740   -4.152
    9370    1.378   -4.186
    9371    1.553   -4.643
    9372    1.685   -3.964
    9373    1.053   -4.885
    9374    0.428   -5.488
    9375   -0.081   -4.166
    9376    0.003   -6.004
    9377   -0.829   -5.754
    9378   -1.076   -5.778
    9379   -0.538   -6.865
    9380   -0.060   -8.089
    9381    1.118   -7.953
    9382    1.692   -8.339
    9383    1.546   -5.168
    9384    0.747   -6.370
    9385    2.419   -5.990
    9386    2.564   -4.916
    9387    1.826   -6.568
    9388    2.102   -6.389
    9389    3.077   -5.349
    9390    3.168   -6.149
    9391    2.405   -5.469
    9392    3.928   -3.797
    9393    3.174   -7.290
    9394    4.640   -6.490
    9395    3.775   -4.778
    9396    2.900   -2.666
    9397    3.170   -3.431
    9398    2.919   -4.213
    9399    2.175   -3.220
    9400    2.325   -4.379
    9401    3.439   -3.480
    9402    2.621   -5.973
    9403    2.263   -4.389
    9404    2.357   -4.947
    9405    2.593   -5.924
    9406    3.698   -5.248
    9407    4.220   -3.662
    9408    3.840   -5.587
    9409    3.504   -3.666
    9410    4.969   -3.531
    9411    2.777   -2.124
    9412    2.347   -4.750
    9413    2.973   -4.412
    9414    1.647   -4.438
    9415    2.923   -4.422
    9416    4.082   -3.990
    9417    4.997   -3.741
    9418    5.778   -4.681
    9419    4.043   -4.306
    9420    4.479   -5.213
    9421    3.140   -4.739
    9422    5.055   -3.749
    9423    4.138   -5.254
    9424    4.280   -2.715
    9425    3.589   -4.473
    9426    4.240   -4.007
    9427    3.120   -5.037
    9428    4.015   -4.857
    9429    3.703   -6.341
    9430    3.220   -6.333
    9431    2.280   -6.625
    9432    3.821   -5.323
    9433    1.366   -6.268
    9434    1.556   -5.922
    9435    2.582   -5.117
    9436    3.922   -4.006
    9437    5.321   -3.331
    9438    4.188   -5.110
    9439    5.940   -4.220
    9440    5.344   -4.600
    9441    3.833   -3.430
    9442    3.346   -3.687
    9443    5.288   -4.488
    9444    4.630   -4.388
    9445    3.952   -3.481
    9446    4.315   -3.391
    9447    3.478   -4.374
    9448    4.543   -4.935
    9449    4.104   -5.139
    9450    3.562   -6.182
    9451    4.115   -5.019
    9452    3.154   -4.465
    9453    2.015   -4.757
    9454    3.329   -5.569
    9455    1.935   -5.295
    9456    1.715   -6.257
    9457    2.207   -6.437
    9458    0.944   -4.866
    9459    1.539   -7.527
    9460    3.144   -4.814
    9461    3.098   -4.765
    9462    0.890   -4.878
    9463    3.188   -3.380
    9464    2.521   -4.609
    9465    2.887   -4.774
    9466    3.741   -2.374
    9467    3.264   -4.376
    9468    3.274   -3.631
    9469    3.952   -2.942
    9470    4.915   -3.446
    9471    3.799   -3.072
    9472    3.508   -4.068
    9473    1.737   -4.867
    9474    2.542   -3.098
    9475    3.805   -3.270
    9476    3.276   -5.263
    9477    1.981   -3.786
    9478    2.195   -3.014
    9479    4.219   -4.232
    9480    4.505   -3.072
    9481    5.132   -3.049
    9482    5.756   -1.596
    9483    4.494   -1.050
    9484    5.132   -1.668
    9485    5.616    0.236
    9486    5.386   -0.357
    9487    6.740   -1.503
    9488    7.322    0.303
    9489    7.620    1.970
    9490    6.330   -0.625
    9491    6.166   -1.399
    9492    5.804    0.745
    9493    6.394   -0.796
    9494    6.023    0.009
    9495    5.143    0.376
    9496    5.088   -1.399
    9497    3.793   -1.368
    9498    4.401   -4.470
    9499    4.256   -4.764
    9500    4.913   -2.284
    9501    2.708   -4.041
    9502    3.121   -3.786
    9503    3.109   -3.436
    9504    5.128   -3.680
    9505    3.776   -3.762
    9506    2.132   -3.167
    9507    3.632   -1.642
    9508    2.574   -3.731
    9509    4.459   -4.403
    9510    3.457   -4.846
    9511    5.661   -5.799
    9512    6.460   -5.267
    9513    5.755   -4.822
    9514    2.865   -3.418
    9515    2.055   -3.862
    9516    2.027   -1.180
    9517    1.404   -4.089
    9518    2.997   -4.792
    9519    3.661   -4.812
    9520    4.305   -5.832
    9521    2.829   -3.742
    9522    3.671   -2.209
    9523    4.068   -2.995
    9524    2.455   -1.709
    9525    2.215   -5.318
    9526    2.125   -1.468
    9527    2.525   -2.684
    9528    3.040   -4.170
    9529    2.640   -3.273
    9530    3.342   -3.668
    9531    3.804   -2.526
    9532    2.838   -4.279
    9533    5.091   -2.195
    9534    4.407   -3.302
    9535    5.390   -2.728
    9536    3.868   -3.307
    9537    5.522   -2.783
    9538    2.403   -3.486
    9539    2.574   -4.144
    9540    2.947   -4.198
    9541    2.310   -3.054
    9542    2.930   -4.757
    9543    2.948   -3.939
    9544    1.425   -3.509
    9545    2.948   -2.359
    9546    3.814   -3.137
    9547    3.447   -5.320
    9548    2.319   -2.790
    9549    3.063   -1.727
    9550    2.949   -2.470
    9551    2.975   -3.104
    9552    2.426   -4.130
    9553    2.179   -3.416
    9554    0.959   -3.722
    9555   -0.067   -3.381
    9556    0.521   -1.755
    9557    1.189   -2.185
    9558    1.824   -0.478
    9559    0.051   -3.012
    9560    0.727   -2.660
    9561   -1.812   -3.800
    9562   -1.025   -2.894
    9563   -0.135   -2.775
    9564   -0.302   -2.362
    9565   -1.435   -3.745
    9566   -0.888   -1.981
    9567   -1.785   -1.556
    9568   -0.899   -2.765
    9569   -0.093   -4.089
    9570   -1.619   -4.022
    9571    0.071   -5.333
    9572    0.718   -3.536
    9573    1.600   -3.033
    9574    1.742   -3.284
    9575    0.930   -3.276
    9576    2.689   -1.248
    9577    2.241   -2.373
    9578    3.190   -2.543
    9579    2.954   -4.392
    9580    3.059   -3.725
    9581    3.804   -3.465
    9582    1.803   -1.715
    9583    2.685   -2.406
    9584    3.362   -2.793
    9585    6.137   -0.536
    9586    3.968   -1.071
    9587    3.755   -1.836
    9588    3.571   -2.443
    9589    4.170   -3.713
    9590    5.287   -2.037
    9591    5.099   -2.712
    9592    4.934   -2.579
    9593    4.236   -2.998
    9594    4.004   -2.180
    9595    3.225   -3.096
    9596    0.791   -1.795
    9597    0.744   -2.381
    9598   -0.110   -0.031
    9599    0.887   -0.289
    9600    1.316   -2.703
    9601    2.805   -0.159
    9602    4.481   -1.078
    9603    3.099   -0.099
    9604    2.507    0.576
    9605    0.756   -0.121
    9606    2.377   -1.812
    9607    3.886   -0.841
    9608    3.201   -2.403
    9609    3.707   -3.636
    9610    4.083   -2.595
    9611    4.121   -2.518
    9612    4.587   -3.232
    9613    4.574   -4.028
    9614    5.065   -3.373
    9615    4.081   -2.762
    9616    4.604   -3.437
    9617    4.733   -5.541
    9618    4.251   -5.087
    9619    4.535   -3.404
    9620    4.206   -5.142
    9621    5.283   -3.811
    9622    2.518   -5.549
    9623    2.081   -5.432
    9624    4.608   -3.990
    9625    3.467   -5.193
    9626    4.365   -5.747
    9627    4.139   -3.341
    9628    3.976   -2.980
    9629    5.176   -5.867
    9630    5.685   -4.579
    9631    5.527   -2.269
    9632    4.372   -1.338
    9633    4.985   -0.795
    9634    4.347   -1.103
    9635    4.007   -1.992
    9636    3.892   -3.841
    9637    6.028   -3.298
    9638    3.781   -3.160
    9639    3.198   -2.774
    9640    2.964   -1.722
    9641    4.148   -1.556
    9642    5.084   -0.934
    9643    5.117   -0.506
    9644    3.664   -2.767
    9645    6.112   -1.519
    9646    6.722   -1.295
    9647    5.717   -3.460
    9648    4.942   -4.658
    9649    4.366   -2.528
    9650    3.294   -4.838
    9651    5.895   -4.775
    9652    4.974   -5.658
    9653    6.292   -5.516
    9654    5.410   -2.099
    9655    6.125   -4.110
    9656    7.643   -4.859
    9657    7.570   -4.386
    9658    8.280   -3.448
    9659    8.440   -6.862
    9660    9.274   -4.756
    9661    7.136   -2.702
    9662    7.379   -3.123
    9663    6.516   -2.492
    9664    7.286   -2.987
    9665    8.547   -1.724
    9666    8.885   -2.511
    9667    9.076   -1.652
    9668    7.253   -4.447
    9669    8.421   -5.292
    9670    7.298   -4.801
    9671    6.900   -4.090
    9672    8.560   -3.665
    9673    8.371   -3.327
    9674    7.823   -3.670
    9675    7.847   -5.123
    9676    7.712   -2.163
    9677    7.675   -4.185
    9678    8.740   -3.622
    9679    8.678   -3.704
    9680    8.418   -1.332
    9681    9.753   -1.434
    9682    9.725   -1.245
    9683    9.702   -1.659
    9684   10.347   -2.433
    9685    9.362    0.249
    9686    8.323   -2.876
    9687    9.097   -3.471
    9688    7.914   -4.153
    9689    8.405   -1.392
    9690   10.092   -2.621
    9691    9.456   -2.342
    9692    8.161   -2.182
    9693    7.101   -2.168
    9694    3.975   -3.772
    9695    4.755   -1.641
    9696    6.239   -2.002
    9697    7.593   -2.676
    9698    7.270   -3.612
    9699    8.248   -2.748
    9700    6.499   -2.996
    9701    6.373   -2.288
    9702    6.785   -3.772
    9703    6.983   -5.898
    9704    5.569   -4.392
    9705    6.166   -3.344
    9706    5.851   -5.696
    9707    6.362   -5.038
    9708    7.026   -3.199
    9709    8.678   -2.976
    9710    8.628   -3.198
    9711    8.279   -2.773
    9712    8.641   -2.236
    9713    8.648   -1.537
    9714    9.038   -0.696
    9715    8.129   -2.551
    9716    8.250   -3.962
    9717    5.407   -2.780
    9718    6.322   -1.161
    9719    7.259   -3.013
    9720    6.813   -2.516
    9721    5.771   -1.844
    9722    6.047   -3.663
    9723    8.494   -2.707
    9724    7.769   -0.546
    9725    7.951   -0.989
    9726    9.056   -2.815
    9727    6.887   -2.745
    9728    5.462   -2.883
    9729    5.266   -4.116
    9730    5.512   -3.286
    9731    5.005   -3.431
    9732    5.006   -3.283
    9733    5.108   -3.383
    9734    5.097   -1.990
    9735    6.751   -3.435
    9736    6.741   -2.184
    9737    7.119   -3.458
    9738    5.744   -2.933
    9739    6.215   -3.420
    9740    5.750   -4.381
    9741    4.335   -2.047
    9742    6.036   -3.003
    9743    5.068   -2.009
    9744    6.919   -2.687
    9745    5.795   -3.357
    9746    7.054   -6.007
    9747    7.484   -5.503
    9748    5.976   -5.996
    9749    7.996   -6.841
    9750    6.769   -4.194
    9751    8.183   -4.701
    9752    7.184   -6.076
    9753    5.934   -6.407
    9754    6.604   -5.832
    9755    7.587   -3.890
    9756    7.308   -5.715
    9757    6.625   -4.020
    9758    5.870   -5.590
    9759    6.154   -5.380
    9760    7.941   -5.780
    9761    8.106   -4.316
    9762    9.095   -3.982
    9763    8.408   -4.924
    9764    8.295   -4.971
    9765   10.491   -5.017
    9766   10.784   -3.874
    9767    8.878   -2.445
    9768    9.712   -5.322
    9769    8.805   -5.196
    9770    9.059   -4.604
    9771    8.289   -3.459
    9772    8.323   -4.012
    9773    8.467   -2.834
    9774    8.009   -2.577
    9775    7.618   -4.596
    9776    6.926   -4.446
    9777    7.085   -3.733
    9778    5.712   -2.612
    9779    6.213   -2.651
    9780    7.062   -3.928
    9781    6.459   -3.957
    9782    6.769   -3.865
    9783    6.506   -6.155
    9784    6.909   -4.656
    9785    6.131   -3.029
    9786    6.506   -2.506
    9787    6.161   -1.665
    9788    5.822   -3.791
    9789    4.800   -4.523
    9790    6.073   -5.331
    9791    6.180   -4.834
    9792    8.438   -3.550
    9793    7.457   -7.721
    9794    6.740   -5.389
    9795    6.070   -4.589
    9796    4.729   -3.574
    9797    4.783   -5.012
    9798    5.367   -5.570
    9799    3.985   -5.091
    9800    3.934   -4.268
    9801    2.403   -4.701
    9802    2.516   -3.609
    9803    2.092   -4.421
    9804    2.848   -6.331
    9805    2.941   -3.930
    9806    1.580   -6.352
    9807    1.520   -4.999
    9808    2.407   -5.028
    9809    1.075   -5.458
    9810    1.488   -6.242
    9811    1.053   -6.837
    9812    0.350   -8.499
    9813   -0.975   -7.663
    9814    1.930   -7.037
    9815    0.835   -6.567
    9816   -1.269   -7.204
    9817   -0.417   -5.936
    9818    0.411   -8.378
    9819    2.442   -7.130
    9820    2.636   -8.619
    9821   -0.798   -7.291
    9822    0.429   -5.768
    9823    1.233   -4.303
    9824    2.664   -4.927
    9825    0.885   -5.318
    9826    1.738   -4.481
    9827    2.161   -3.835
    9828    3.048   -4.453
    9829    2.758   -5.888
    9830    3.744   -6.454
    9831    3.190   -4.622
    9832    3.309   -4.986
    9833    2.592   -6.147
    9834    3.161   -7.597
    9835    4.013   -5.638
    9836    4.725   -5.227
    9837    3.815   -5.480
    9838    3.899   -5.751
    9839    3.517   -4.353
    9840    2.068   -6.540
    9841    3.720   -7.170
    9842    3.918   -4.847
    9843    5.463   -4.942
    9844    5.611   -6.038
    9845    3.437   -4.996
    9846    5.925   -3.568
    9847    6.602   -3.960
    9848    6.560   -3.072
    9849    5.708   -2.362
    9850    5.669   -3.511
    9851    6.254   -2.363
    9852    6.581   -4.323
    9853    4.979   -6.833
    9854    5.999   -5.244
    9855    5.478   -6.897
    9856    4.928   -6.333
    9857    4.930   -4.004
    9858    2.913   -6.668
    9859    3.240   -5.178
    9860    3.987   -6.568
    9861    2.920   -6.441
    9862    2.137   -6.361
    9863    1.412   -5.080
    9864    3.224   -7.493
    9865    3.333   -6.284
    9866    2.766   -5.401
    9867    2.681   -6.088
    9868    2.928   -6.498
    9869    4.420   -5.191
    9870    3.383   -4.539
    9871    3.777   -5.172
    9872    2.710   -6.312
    9873    2.367   -5.201
    9874    2.819   -3.893
    9875    2.161   -5.871
    9876    2.828   -5.679
    9877    3.096   -4.082
    9878    2.451   -4.525
    9879    2.057   -3.522
    9880    3.211   -4.425
    9881    1.863   -5.330
    9882    3.748   -5.519
    9883    3.547   -5.086
    9884    1.792   -4.322
    9885    3.469   -5.167
    9886    3.168   -6.484
    9887    3.707   -5.749
    9888    3.727   -6.398
    9889    3.439   -4.986
    9890    4.038   -7.171
    9891    2.479   -8.152
    9892    3.263   -8.657
    9893    3.033   -7.163
    9894    2.745   -7.387
    9895    1.230   -5.959
    9896    1.163   -4.743
    9897    1.216   -6.761
    9898    2.033   -5.040
    9899    0.336   -5.195
    9900    0.428   -5.779
    9901    0.673   -7.084
    9902    1.997   -5.796
    9903    2.580   -6.295
    9904    3.362   -9.083
    9905    2.045   -9.588
    9906    4.033   -7.231
    9907    3.504   -7.800
    9908    2.582   -6.617
    9909    2.867   -7.571
    9910    3.633   -5.884
    9911    5.057   -7.162
    9912    4.822   -7.121
    9913    4.211   -6.097
    9914    4.086   -5.566
    9915    2.824   -7.012
    9916    3.829   -6.478
    9917    3.195   -7.313
    9918    2.661   -6.041
    9919    2.615   -7.301
    9920    3.762   -5.993
    9921    1.923   -5.067
    9922    3.120   -5.669
    9923    3.197   -6.389
    9924    1.857   -4.964
    9925    0.230   -5.560
    9926    1.951   -4.858
    9927    3.500   -5.008
    9928    3.698   -5.939
    9929    5.130   -4.251
    9930    4.919   -5.571
    9931    4.743   -5.644
    9932    3.355   -4.037
    9933    5.095   -5.204
    9934    2.903   -5.262
    9935    3.280   -4.956
    9936    1.360   -5.554
    9937    2.422   -6.936
    9938    3.160   -6.572
    9939    1.805   -7.274
    9940    0.010   -5.542
    9941    0.591   -7.338
    9942    0.519   -5.217
    9943    2.433   -8.077
    9944    2.452   -5.419
    9945    1.722   -5.977
    9946    1.557   -8.033
    9947    2.352   -7.779
    9948    2.406   -5.983
    9949    1.862   -7.754
    9950    1.616   -9.047
    9951    0.655   -7.351
    9952    1.232   -9.164
    9953    1.094   -7.047
    9954    2.212   -8.188
    9955    4.882   -8.506
    9956    1.608   -6.902
    9957    2.104   -6.488
    9958    2.357   -5.631
    9959   -0.336   -7.002
    9960    2.150   -7.330
    9961    2.782   -7.645
    9962    2.989   -7.009
    9963    1.692   -7.277
    9964    3.553   -6.396
    9965    2.264   -6.690
    9966    2.781   -5.440
    9967    1.978   -6.814
    9968    2.615   -6.613
    9969    0.606   -5.457
    9970    1.793   -6.311
    9971    1.807   -3.872
    9972    2.017   -4.724
    9973    2.614   -6.403
    9974    2.930   -7.906
    9975    1.984   -7.471
    9976    2.196   -8.066
    9977    2.297   -6.866
    9978    0.207   -7.543
    9979    0.367   -7.189
    9980    0.912   -7.441
    9981   -0.275   -8.190
    9982    0.494   -7.837
    9983    0.539   -6.206
    9984    0.768   -5.370
    9985    1.599   -6.613
    9986    1.396   -7.326
    9987   -2.031   -6.647
    9988    0.293   -8.344
    9989    1.115   -7.370
    9990    2.878   -5.634
    9991    2.311   -7.005
    9992    2.388   -5.005
    9993    2.173   -6.011
    9994    1.911   -2.540
    9995    1.932   -5.767
    9996    0.987   -3.952
    9997    3.032   -5.127
    9998    1.468   -5.336
    9999    4.135   -5.152
   10000    4.503   -5.648
