# Supplementary material for: Discovery of novel RARα agonists using pharmacophore-based virtual screening, molecular docking, and molecular dynamics simulation studies
Source: PLoS One. 2023 Aug 24;18(8):e0289046. doi: 10.1371/journal.pone.0289046 (PMC10449137; doi:10.1371/journal.pone.0289046)
Supplement: S1 File — (ZIP) [file pone.0289046.s003.zip › Supplementary/Compound 11/MD/RMSD/RMSD.xvg]

#Frame     RMSD_00001
       1       0.0000
       2       0.6816
       3       0.8159
       4       0.8318
       5       0.9004
       6       0.9321
       7       0.9978
       8       0.8943
       9       0.9466
      10       0.9832
      11       0.8838
      12       0.8626
      13       0.9461
      14       1.0206
      15       1.0471
      16       1.0154
      17       0.9947
      18       0.9687
      19       1.0698
      20       1.0038
      21       0.9694
      22       1.0648
      23       1.0403
      24       1.0066
      25       1.0611
      26       0.9387
      27       0.9361
      28       0.9656
      29       1.0331
      30       1.0925
      31       0.9807
      32       1.0254
      33       0.9775
      34       0.9730
      35       1.0651
      36       1.0378
      37       0.9834
      38       0.9510
      39       0.9789
      40       1.0547
      41       0.8652
      42       0.9528
      43       0.9885
      44       1.0628
      45       0.9991
      46       0.9971
      47       0.9910
      48       1.0622
      49       1.0175
      50       1.0060
      51       1.0148
      52       1.1477
      53       1.0365
      54       1.0508
      55       1.0161
      56       1.0804
      57       1.0317
      58       1.1046
      59       1.0242
      60       1.0454
      61       1.0857
      62       1.2111
      63       1.1417
      64       1.1307
      65       1.2019
      66       1.1967
      67       1.1879
      68       1.1385
      69       1.3413
      70       1.3203
      71       1.2862
      72       1.2920
      73       1.2671
      74       1.3991
      75       1.2143
      76       1.2560
      77       1.2280
      78       1.2394
      79       1.2244
      80       1.3045
      81       1.2564
      82       1.1694
      83       1.2445
      84       1.2376
      85       1.3155
      86       1.1885
      87       1.1061
      88       1.1235
      89       1.1967
      90       1.2613
      91       1.0791
      92       1.2336
      93       1.2590
      94       1.1528
      95       1.0951
      96       1.1791
      97       1.1836
      98       1.2769
      99       1.2754
     100       1.1613
     101       1.1070
     102       1.2392
     103       1.1918
     104       1.2410
     105       1.1546
     106       1.2017
     107       1.2070
     108       1.1459
     109       1.1508
     110       1.2416
     111       1.1339
     112       1.1635
     113       1.3001
     114       1.2528
     115       1.2678
     116       1.2271
     117       1.1495
     118       1.1793
     119       1.2190
     120       1.2987
     121       1.2107
     122       1.2598
     123       1.3289
     124       1.3510
     125       1.3484
     126       1.3936
     127       1.3422
     128       1.2336
     129       1.2654
     130       1.1985
     131       1.1979
     132       1.2168
     133       1.1720
     134       1.2654
     135       1.2541
     136       1.3082
     137       1.2157
     138       1.3522
     139       1.2341
     140       1.2831
     141       1.1533
     142       1.1424
     143       1.2012
     144       1.1502
     145       1.1416
     146       1.1615
     147       1.1360
     148       1.0895
     149       1.1678
     150       1.1318
     151       1.2599
     152       1.2549
     153       1.3031
     154       1.3220
     155       1.1893
     156       1.1826
     157       1.2557
     158       1.2040
     159       1.1950
     160       1.2064
     161       1.2467
     162       1.2368
     163       1.2559
     164       1.3211
     165       1.2683
     166       1.2211
     167       1.1911
     168       1.2379
     169       1.1113
     170       1.2006
     171       1.3143
     172       1.2658
     173       1.2541
     174       1.2896
     175       1.2448
     176       1.1837
     177       1.2433
     178       1.1450
     179       1.1249
     180       1.0908
     181       1.1541
     182       1.2164
     183       1.2794
     184       1.1746
     185       1.1965
     186       1.3170
     187       1.2704
     188       1.3078
     189       1.3188
     190       1.2416
     191       1.2213
     192       1.2131
     193       1.2617
     194       1.1876
     195       1.1870
     196       1.2003
     197       1.2653
     198       1.2129
     199       1.2255
     200       1.2380
     201       1.2878
     202       1.1474
     203       1.2131
     204       1.2587
     205       1.2053
     206       1.2544
     207       1.2469
     208       1.2137
     209       1.2475
     210       1.2983
     211       1.2058
     212       1.2486
     213       1.2085
     214       1.3864
     215       1.2301
     216       1.2194
     217       1.1870
     218       1.2447
     219       1.2255
     220       1.3372
     221       1.2556
     222       1.2468
     223       1.1839
     224       1.1566
     225       1.2423
     226       1.2834
     227       1.2125
     228       1.3021
     229       1.2689
     230       1.3173
     231       1.3324
     232       1.2128
     233       1.3076
     234       1.3539
     235       1.2587
     236       1.2590
     237       1.2902
     238       1.2305
     239       1.2674
     240       1.3126
     241       1.2362
     242       1.1691
     243       1.2418
     244       1.1811
     245       1.2066
     246       1.2945
     247       1.3457
     248       1.2304
     249       1.2423
     250       1.2109
     251       1.1685
     252       1.1824
     253       1.1353
     254       1.1626
     255       1.2841
     256       1.2447
     257       1.2263
     258       1.2395
     259       1.2942
     260       1.2280
     261       1.2007
     262       1.2090
     263       1.2203
     264       1.1869
     265       1.1786
     266       1.2308
     267       1.2885
     268       1.2182
     269       1.2306
     270       1.1691
     271       1.1541
     272       1.2077
     273       1.2290
     274       1.1216
     275       1.1209
     276       1.1584
     277       1.2473
     278       1.1139
     279       1.2020
     280       1.1562
     281       1.2236
     282       1.2595
     283       1.2193
     284       1.2529
     285       1.1698
     286       1.1031
     287       1.0793
     288       1.1887
     289       1.2323
     290       1.2331
     291       1.3391
     292       1.1989
     293       1.2477
     294       1.2780
     295       1.3836
     296       1.3120
     297       1.3514
     298       1.2646
     299       1.2438
     300       1.1650
     301       1.1840
     302       1.1855
     303       1.1766
     304       1.2643
     305       1.1666
     306       1.2570
     307       1.3080
     308       1.3525
     309       1.2440
     310       1.1805
     311       1.3107
     312       1.2005
     313       1.2323
     314       1.3125
     315       1.3276
     316       1.3170
     317       1.3387
     318       1.3241
     319       1.3951
     320       1.3214
     321       1.3154
     322       1.3609
     323       1.3538
     324       1.2455
     325       1.3639
     326       1.2882
     327       1.3531
     328       1.3325
     329       1.4282
     330       1.4114
     331       1.4617
     332       1.5255
     333       1.4616
     334       1.5439
     335       1.5445
     336       1.4825
     337       1.5398
     338       1.5315
     339       1.6467
     340       1.5104
     341       1.4849
     342       1.4494
     343       1.6663
     344       1.4643
     345       1.5065
     346       1.5935
     347       1.5731
     348       1.5736
     349       1.4577
     350       1.5529
     351       1.5034
     352       1.4855
     353       1.4816
     354       1.3868
     355       1.3721
     356       1.5394
     357       1.4676
     358       1.4849
     359       1.4629
     360       1.4781
     361       1.5075
     362       1.4731
     363       1.4444
     364       1.4545
     365       1.3767
     366       1.4401
     367       1.3765
     368       1.4065
     369       1.3784
     370       1.4730
     371       1.3682
     372       1.3175
     373       1.4479
     374       1.4450
     375       1.4951
     376       1.3679
     377       1.4006
     378       1.4173
     379       1.3877
     380       1.3515
     381       1.4682
     382       1.3779
     383       1.4898
     384       1.4098
     385       1.5100
     386       1.5877
     387       1.3936
     388       1.4121
     389       1.3795
     390       1.3968
     391       1.3002
     392       1.3699
     393       1.3954
     394       1.3608
     395       1.3528
     396       1.3242
     397       1.3597
     398       1.3064
     399       1.2738
     400       1.3416
     401       1.2553
     402       1.2739
     403       1.2364
     404       1.2347
     405       1.3269
     406       1.3357
     407       1.2661
     408       1.2942
     409       1.2428
     410       1.2526
     411       1.3016
     412       1.2617
     413       1.3054
     414       1.2780
     415       1.3345
     416       1.3044
     417       1.2530
     418       1.2524
     419       1.2496
     420       1.2631
     421       1.2598
     422       1.3852
     423       1.3837
     424       1.3817
     425       1.3640
     426       1.3786
     427       1.3116
     428       1.3263
     429       1.3047
     430       1.3511
     431       1.2968
     432       1.3029
     433       1.3303
     434       1.3553
     435       1.3235
     436       1.3537
     437       1.3671
     438       1.3017
     439       1.3383
     440       1.3274
     441       1.3205
     442       1.3730
     443       1.2222
     444       1.3199
     445       1.3174
     446       1.2885
     447       1.3299
     448       1.3122
     449       1.3335
     450       1.3521
     451       1.3130
     452       1.3349
     453       1.2912
     454       1.3656
     455       1.2905
     456       1.3156
     457       1.3326
     458       1.2627
     459       1.2199
     460       1.2735
     461       1.2119
     462       1.2932
     463       1.2738
     464       1.2899
     465       1.3464
     466       1.3167
     467       1.3421
     468       1.3362
     469       1.3130
     470       1.3438
     471       1.3054
     472       1.3367
     473       1.3094
     474       1.3940
     475       1.3956
     476       1.3911
     477       1.2046
     478       1.3611
     479       1.3748
     480       1.3782
     481       1.3630
     482       1.3504
     483       1.2639
     484       1.3404
     485       1.3396
     486       1.4419
     487       1.2853
     488       1.2547
     489       1.3756
     490       1.3513
     491       1.3442
     492       1.4232
     493       1.4197
     494       1.5103
     495       1.5514
     496       1.4652
     497       1.4101
     498       1.3195
     499       1.4036
     500       1.2662
     501       1.3218
     502       1.2112
     503       1.2055
     504       1.1675
     505       1.2552
     506       1.2071
     507       1.3217
     508       1.3046
     509       1.2121
     510       1.2437
     511       1.2884
     512       1.1845
     513       1.2221
     514       1.2662
     515       1.2601
     516       1.2573
     517       1.2495
     518       1.2041
     519       1.2568
     520       1.2982
     521       1.2569
     522       1.2387
     523       1.2581
     524       1.2892
     525       1.2757
     526       1.2040
     527       1.1677
     528       1.2617
     529       1.2161
     530       1.2614
     531       1.2813
     532       1.3605
     533       1.3118
     534       1.2996
     535       1.3115
     536       1.2697
     537       1.2738
     538       1.3177
     539       1.3897
     540       1.3701
     541       1.4129
     542       1.3466
     543       1.3968
     544       1.3770
     545       1.4174
     546       1.3993
     547       1.4526
     548       1.4577
     549       1.4864
     550       1.5156
     551       1.4829
     552       1.3941
     553       1.4684
     554       1.4608
     555       1.4646
     556       1.4308
     557       1.4444
     558       1.4414
     559       1.4441
     560       1.4086
     561       1.4577
     562       1.4177
     563       1.3175
     564       1.2942
     565       1.3521
     566       1.3205
     567       1.3706
     568       1.3707
     569       1.4562
     570       1.4685
     571       1.4241
     572       1.3606
     573       1.4448
     574       1.4666
     575       1.4536
     576       1.4295
     577       1.3122
     578       1.4962
     579       1.4552
     580       1.5000
     581       1.3674
     582       1.3072
     583       1.3611
     584       1.4302
     585       1.4025
     586       1.3641
     587       1.3985
     588       1.4818
     589       1.4560
     590       1.4187
     591       1.4409
     592       1.4112
     593       1.4956
     594       1.4366
     595       1.4839
     596       1.4739
     597       1.4296
     598       1.4094
     599       1.4965
     600       1.4633
     601       1.4120
     602       1.3748
     603       1.4331
     604       1.4777
     605       1.4825
     606       1.4794
     607       1.4119
     608       1.3380
     609       1.3830
     610       1.3543
     611       1.2878
     612       1.3786
     613       1.3922
     614       1.3624
     615       1.4429
     616       1.4241
     617       1.4010
     618       1.3385
     619       1.3461
     620       1.3253
     621       1.3261
     622       1.3480
     623       1.3875
     624       1.3782
     625       1.3189
     626       1.2780
     627       1.2418
     628       1.2431
     629       1.2980
     630       1.2779
     631       1.2623
     632       1.3557
     633       1.3591
     634       1.2621
     635       1.3172
     636       1.3139
     637       1.3854
     638       1.3626
     639       1.3223
     640       1.3597
     641       1.4227
     642       1.4292
     643       1.4106
     644       1.3866
     645       1.3611
     646       1.3491
     647       1.4054
     648       1.3585
     649       1.4622
     650       1.4719
     651       1.4288
     652       1.3771
     653       1.4472
     654       1.4554
     655       1.3867
     656       1.4385
     657       1.4018
     658       1.4339
     659       1.4352
     660       1.4796
     661       1.4883
     662       1.4860
     663       1.4248
     664       1.4121
     665       1.4611
     666       1.4102
     667       1.4555
     668       1.4703
     669       1.4795
     670       1.5152
     671       1.5417
     672       1.4520
     673       1.4855
     674       1.5366
     675       1.5904
     676       1.5022
     677       1.4933
     678       1.4826
     679       1.4089
     680       1.5392
     681       1.4728
     682       1.4085
     683       1.4674
     684       1.5024
     685       1.4860
     686       1.5001
     687       1.4624
     688       1.4410
     689       1.4128
     690       1.3366
     691       1.4882
     692       1.5186
     693       1.5479
     694       1.4018
     695       1.3509
     696       1.4163
     697       1.3824
     698       1.5367
     699       1.4581
     700       1.4148
     701       1.4472
     702       1.4836
     703       1.4122
     704       1.4158
     705       1.3830
     706       1.3670
     707       1.3713
     708       1.3371
     709       1.4089
     710       1.3983
     711       1.5417
     712       1.5278
     713       1.4064
     714       1.3936
     715       1.4717
     716       1.4275
     717       1.3381
     718       1.3774
     719       1.3593
     720       1.4640
     721       1.4008
     722       1.3694
     723       1.3215
     724       1.3817
     725       1.3605
     726       1.4601
     727       1.4441
     728       1.5478
     729       1.4481
     730       1.3996
     731       1.3823
     732       1.3183
     733       1.2843
     734       1.3563
     735       1.3962
     736       1.3027
     737       1.4611
     738       1.4158
     739       1.4065
     740       1.4562
     741       1.4119
     742       1.4464
     743       1.4281
     744       1.3877
     745       1.4437
     746       1.4259
     747       1.3991
     748       1.4590
     749       1.4599
     750       1.4634
     751       1.3785
     752       1.3112
     753       1.2391
     754       1.2653
     755       1.2941
     756       1.3507
     757       1.2896
     758       1.2438
     759       1.2130
     760       1.2812
     761       1.2975
     762       1.3309
     763       1.3503
     764       1.3353
     765       1.3425
     766       1.3979
     767       1.4027
     768       1.3448
     769       1.3624
     770       1.3749
     771       1.3462
     772       1.3747
     773       1.3358
     774       1.3749
     775       1.3545
     776       1.3446
     777       1.2875
     778       1.3635
     779       1.2884
     780       1.2389
     781       1.3396
     782       1.3316
     783       1.3865
     784       1.3762
     785       1.4365
     786       1.4062
     787       1.4819
     788       1.5276
     789       1.5538
     790       1.4121
     791       1.3488
     792       1.3859
     793       1.4708
     794       1.3920
     795       1.2727
     796       1.2433
     797       1.3627
     798       1.3899
     799       1.3768
     800       1.4649
     801       1.4134
     802       1.4126
     803       1.3580
     804       1.3358
     805       1.3938
     806       1.3306
     807       1.3877
     808       1.4435
     809       1.5231
     810       1.3865
     811       1.3834
     812       1.4087
     813       1.3348
     814       1.3119
     815       1.3866
     816       1.2835
     817       1.2626
     818       1.3154
     819       1.3246
     820       1.3251
     821       1.3395
     822       1.3738
     823       1.3748
     824       1.3684
     825       1.4219
     826       1.4458
     827       1.4511
     828       1.5144
     829       1.4331
     830       1.4377
     831       1.5343
     832       1.4149
     833       1.3995
     834       1.3253
     835       1.4214
     836       1.3914
     837       1.4293
     838       1.3391
     839       1.4644
     840       1.4984
     841       1.4125
     842       1.4602
     843       1.4536
     844       1.4434
     845       1.4420
     846       1.5288
     847       1.5252
     848       1.5690
     849       1.4175
     850       1.4282
     851       1.4133
     852       1.4461
     853       1.3263
     854       1.2839
     855       1.3483
     856       1.5211
     857       1.4067
     858       1.4031
     859       1.4315
     860       1.5160
     861       1.5545
     862       1.4710
     863       1.4875
     864       1.5475
     865       1.5080
     866       1.5111
     867       1.3978
     868       1.4701
     869       1.4309
     870       1.3881
     871       1.4553
     872       1.4576
     873       1.4551
     874       1.3532
     875       1.3828
     876       1.3907
     877       1.4430
     878       1.4908
     879       1.5453
     880       1.5185
     881       1.5128
     882       1.4667
     883       1.4448
     884       1.4572
     885       1.4654
     886       1.4347
     887       1.4310
     888       1.4580
     889       1.4437
     890       1.5304
     891       1.4489
     892       1.3760
     893       1.4307
     894       1.4760
     895       1.3440
     896       1.4225
     897       1.4810
     898       1.5561
     899       1.5130
     900       1.4459
     901       1.4293
     902       1.5058
     903       1.4840
     904       1.4768
     905       1.4766
     906       1.4590
     907       1.4305
     908       1.4155
     909       1.5275
     910       1.5518
     911       1.4777
     912       1.5047
     913       1.5213
     914       1.5414
     915       1.4765
     916       1.5519
     917       1.4273
     918       1.5345
     919       1.4944
     920       1.5693
     921       1.5396
     922       1.4415
     923       1.4833
     924       1.4540
     925       1.4827
     926       1.4919
     927       1.4588
     928       1.5763
     929       1.5115
     930       1.5704
     931       1.5103
     932       1.4872
     933       1.5336
     934       1.5991
     935       1.5470
     936       1.6375
     937       1.6829
     938       1.6043
     939       1.5437
     940       1.5190
     941       1.4801
     942       1.5233
     943       1.4226
     944       1.4721
     945       1.4331
     946       1.4301
     947       1.5729
     948       1.5576
     949       1.6397
     950       1.6168
     951       1.6438
     952       1.5537
     953       1.6256
     954       1.5504
     955       1.5467
     956       1.5548
     957       1.5970
     958       1.6462
     959       1.6283
     960       1.5081
     961       1.5442
     962       1.5637
     963       1.4907
     964       1.5875
     965       1.4676
     966       1.5590
     967       1.6787
     968       1.6359
     969       1.4991
     970       1.4443
     971       1.5506
     972       1.5034
     973       1.5451
     974       1.6104
     975       1.5892
     976       1.6889
     977       1.5373
     978       1.6282
     979       1.6696
     980       1.6853
     981       1.5974
     982       1.5879
     983       1.6834
     984       1.5634
     985       1.5115
     986       1.5964
     987       1.5252
     988       1.6209
     989       1.6830
     990       1.5916
     991       1.6337
     992       1.6224
     993       1.6697
     994       1.5963
     995       1.6327
     996       1.5799
     997       1.6242
     998       1.5194
     999       1.5766
    1000       1.5885
    1001       1.5204
    1002       1.5827
    1003       1.5488
    1004       1.5298
    1005       1.6007
    1006       1.5212
    1007       1.5498
    1008       1.6121
    1009       1.4847
    1010       1.4924
    1011       1.5461
    1012       1.6007
    1013       1.5859
    1014       1.6376
    1015       1.5120
    1016       1.5119
    1017       1.4613
    1018       1.4728
    1019       1.4517
    1020       1.4246
    1021       1.4050
    1022       1.4751
    1023       1.5557
    1024       1.5436
    1025       1.5320
    1026       1.4998
    1027       1.4679
    1028       1.4881
    1029       1.4676
    1030       1.4075
    1031       1.4661
    1032       1.4147
    1033       1.4953
    1034       1.5299
    1035       1.4885
    1036       1.5035
    1037       1.3772
    1038       1.4466
    1039       1.4225
    1040       1.3433
    1041       1.4501
    1042       1.4050
    1043       1.5058
    1044       1.4603
    1045       1.4178
    1046       1.3988
    1047       1.4198
    1048       1.4321
    1049       1.4415
    1050       1.5366
    1051       1.5219
    1052       1.4735
    1053       1.4506
    1054       1.4543
    1055       1.4455
    1056       1.4282
    1057       1.4327
    1058       1.6546
    1059       1.5548
    1060       1.4599
    1061       1.4919
    1062       1.4512
    1063       1.5615
    1064       1.6171
    1065       1.5952
    1066       1.5810
    1067       1.5654
    1068       1.4943
    1069       1.5805
    1070       1.5436
    1071       1.6125
    1072       1.4350
    1073       1.4926
    1074       1.6572
    1075       1.5121
    1076       1.5443
    1077       1.5304
    1078       1.4691
    1079       1.5338
    1080       1.4666
    1081       1.4557
    1082       1.5078
    1083       1.5307
    1084       1.5877
    1085       1.5586
    1086       1.5410
    1087       1.5201
    1088       1.6609
    1089       1.6717
    1090       1.6237
    1091       1.6157
    1092       1.5512
    1093       1.5506
    1094       1.4733
    1095       1.5983
    1096       1.5843
    1097       1.5471
    1098       1.5724
    1099       1.5840
    1100       1.6093
    1101       1.6350
    1102       1.6807
    1103       1.6768
    1104       1.6558
    1105       1.5855
    1106       1.5494
    1107       1.5245
    1108       1.6802
    1109       1.6164
    1110       1.5642
    1111       1.5751
    1112       1.5585
    1113       1.6529
    1114       1.5850
    1115       1.5631
    1116       1.6555
    1117       1.6302
    1118       1.6799
    1119       1.6612
    1120       1.6208
    1121       1.5876
    1122       1.5102
    1123       1.6905
    1124       1.5958
    1125       1.6100
    1126       1.5855
    1127       1.5789
    1128       1.5864
    1129       1.4653
    1130       1.5830
    1131       1.6524
    1132       1.6310
    1133       1.6088
    1134       1.5655
    1135       1.5077
    1136       1.6013
    1137       1.6110
    1138       1.6355
    1139       1.6954
    1140       1.6159
    1141       1.5480
    1142       1.5481
    1143       1.4534
    1144       1.4953
    1145       1.6403
    1146       1.5966
    1147       1.5426
    1148       1.6455
    1149       1.6014
    1150       1.5863
    1151       1.5893
    1152       1.6054
    1153       1.5892
    1154       1.6038
    1155       1.5785
    1156       1.6792
    1157       1.6336
    1158       1.7265
    1159       1.6453
    1160       1.6770
    1161       1.5794
    1162       1.5987
    1163       1.5779
    1164       1.6498
    1165       1.6667
    1166       1.5859
    1167       1.6012
    1168       1.5863
    1169       1.6811
    1170       1.6533
    1171       1.7579
    1172       1.6529
    1173       1.6885
    1174       1.6428
    1175       1.7675
    1176       1.7244
    1177       1.6289
    1178       1.6807
    1179       1.6966
    1180       1.6449
    1181       1.5964
    1182       1.6693
    1183       1.6186
    1184       1.7017
    1185       1.6692
    1186       1.6427
    1187       1.6441
    1188       1.6544
    1189       1.7077
    1190       1.6731
    1191       1.7591
    1192       1.6486
    1193       1.6015
    1194       1.6764
    1195       1.6203
    1196       1.6139
    1197       1.5479
    1198       1.5081
    1199       1.6340
    1200       1.7247
    1201       1.6132
    1202       1.6571
    1203       1.7324
    1204       1.7679
    1205       1.7131
    1206       1.6714
    1207       1.6368
    1208       1.5867
    1209       1.6898
    1210       1.6320
    1211       1.6177
    1212       1.6350
    1213       1.6547
    1214       1.6764
    1215       1.6368
    1216       1.5931
    1217       1.5806
    1218       1.6051
    1219       1.6930
    1220       1.7452
    1221       1.7221
    1222       1.6956
    1223       1.6946
    1224       1.6212
    1225       1.5750
    1226       1.5689
    1227       1.5494
    1228       1.6455
    1229       1.7100
    1230       1.6406
    1231       1.6821
    1232       1.6884
    1233       1.6042
    1234       1.5884
    1235       1.6699
    1236       1.7263
    1237       1.6344
    1238       1.6100
    1239       1.6425
    1240       1.7355
    1241       1.7120
    1242       1.8028
    1243       1.7913
    1244       1.7256
    1245       1.7726
    1246       1.6813
    1247       1.7376
    1248       1.6865
    1249       1.6810
    1250       1.7281
    1251       1.7167
    1252       1.6811
    1253       1.6325
    1254       1.6433
    1255       1.6056
    1256       1.5995
    1257       1.6764
    1258       1.6660
    1259       1.6170
    1260       1.5967
    1261       1.7491
    1262       1.6469
    1263       1.6305
    1264       1.6117
    1265       1.6952
    1266       1.6342
    1267       1.6597
    1268       1.6778
    1269       1.7034
    1270       1.6566
    1271       1.7435
    1272       1.5956
    1273       1.6306
    1274       1.7838
    1275       1.7726
    1276       1.6784
    1277       1.7153
    1278       1.6844
    1279       1.7128
    1280       1.7737
    1281       1.6298
    1282       1.5720
    1283       1.5695
    1284       1.6069
    1285       1.7404
    1286       1.6799
    1287       1.6718
    1288       1.6231
    1289       1.5680
    1290       1.6697
    1291       1.6257
    1292       1.6579
    1293       1.5990
    1294       1.6112
    1295       1.5869
    1296       1.5676
    1297       1.5713
    1298       1.5939
    1299       1.6419
    1300       1.5949
    1301       1.6697
    1302       1.5941
    1303       1.5734
    1304       1.6958
    1305       1.6354
    1306       1.5383
    1307       1.5888
    1308       1.5219
    1309       1.4996
    1310       1.5014
    1311       1.4737
    1312       1.5012
    1313       1.5273
    1314       1.5541
    1315       1.6321
    1316       1.6411
    1317       1.5633
    1318       1.5550
    1319       1.5714
    1320       1.5269
    1321       1.5612
    1322       1.4685
    1323       1.5605
    1324       1.5571
    1325       1.5630
    1326       1.4672
    1327       1.4679
    1328       1.3951
    1329       1.3935
    1330       1.4973
    1331       1.4257
    1332       1.5698
    1333       1.5064
    1334       1.4654
    1335       1.4845
    1336       1.5490
    1337       1.6038
    1338       1.5020
    1339       1.5180
    1340       1.4423
    1341       1.4663
    1342       1.4742
    1343       1.5486
    1344       1.5945
    1345       1.6401
    1346       1.5822
    1347       1.5275
    1348       1.5556
    1349       1.5304
    1350       1.4978
    1351       1.5238
    1352       1.5486
    1353       1.5679
    1354       1.5603
    1355       1.5918
    1356       1.5605
    1357       1.4922
    1358       1.5123
    1359       1.5611
    1360       1.5702
    1361       1.5772
    1362       1.5828
    1363       1.5434
    1364       1.4942
    1365       1.5562
    1366       1.5645
    1367       1.5171
    1368       1.5553
    1369       1.5872
    1370       1.5559
    1371       1.6658
    1372       1.6042
    1373       1.5336
    1374       1.4538
    1375       1.4679
    1376       1.5268
    1377       1.5531
    1378       1.5670
    1379       1.4676
    1380       1.4706
    1381       1.5510
    1382       1.4993
    1383       1.4962
    1384       1.4565
    1385       1.5427
    1386       1.4730
    1387       1.4582
    1388       1.5950
    1389       1.4985
    1390       1.5032
    1391       1.4163
    1392       1.5019
    1393       1.5070
    1394       1.4757
    1395       1.5620
    1396       1.5790
    1397       1.6257
    1398       1.5350
    1399       1.5476
    1400       1.5024
    1401       1.5601
    1402       1.4742
    1403       1.4707
    1404       1.4512
    1405       1.4625
    1406       1.4081
    1407       1.4752
    1408       1.4792
    1409       1.4899
    1410       1.5163
    1411       1.5333
    1412       1.6107
    1413       1.6069
    1414       1.5371
    1415       1.5996
    1416       1.5731
    1417       1.5857
    1418       1.5303
    1419       1.5992
    1420       1.6210
    1421       1.5204
    1422       1.5450
    1423       1.5952
    1424       1.5077
    1425       1.5066
    1426       1.5364
    1427       1.6227
    1428       1.4181
    1429       1.4945
    1430       1.5759
    1431       1.6123
    1432       1.5654
    1433       1.5440
    1434       1.5041
    1435       1.4928
    1436       1.5341
    1437       1.5004
    1438       1.5787
    1439       1.4944
    1440       1.5470
    1441       1.5596
    1442       1.5333
    1443       1.5473
    1444       1.5539
    1445       1.4982
    1446       1.4171
    1447       1.4840
    1448       1.6255
    1449       1.4871
    1450       1.5833
    1451       1.5772
    1452       1.5593
    1453       1.6100
    1454       1.5723
    1455       1.4487
    1456       1.4311
    1457       1.4015
    1458       1.4447
    1459       1.4108
    1460       1.5062
    1461       1.4995
    1462       1.4413
    1463       1.4811
    1464       1.5214
    1465       1.5390
    1466       1.6242
    1467       1.5246
    1468       1.5411
    1469       1.5386
    1470       1.5889
    1471       1.6094
    1472       1.5119
    1473       1.4983
    1474       1.5105
    1475       1.5194
    1476       1.6332
    1477       1.5360
    1478       1.5903
    1479       1.5683
    1480       1.5049
    1481       1.4716
    1482       1.4406
    1483       1.4763
    1484       1.5097
    1485       1.5205
    1486       1.5043
    1487       1.4946
    1488       1.5050
    1489       1.5854
    1490       1.6003
    1491       1.5623
    1492       1.6598
    1493       1.6487
    1494       1.4927
    1495       1.5993
    1496       1.5962
    1497       1.6102
    1498       1.6560
    1499       1.5539
    1500       1.5389
    1501       1.5364
    1502       1.5604
    1503       1.5969
    1504       1.5158
    1505       1.5277
    1506       1.5142
    1507       1.5276
    1508       1.5884
    1509       1.5745
    1510       1.4831
    1511       1.4038
    1512       1.4875
    1513       1.5930
    1514       1.5409
    1515       1.5048
    1516       1.5638
    1517       1.6133
    1518       1.5861
    1519       1.5678
    1520       1.5327
    1521       1.4218
    1522       1.5432
    1523       1.5492
    1524       1.5334
    1525       1.5987
    1526       1.6117
    1527       1.5895
    1528       1.6336
    1529       1.6097
    1530       1.6143
    1531       1.5625
    1532       1.6223
    1533       1.6139
    1534       1.5015
    1535       1.5443
    1536       1.5793
    1537       1.5598
    1538       1.6990
    1539       1.6433
    1540       1.6201
    1541       1.6619
    1542       1.7236
    1543       1.6071
    1544       1.7179
    1545       1.5801
    1546       1.5959
    1547       1.5650
    1548       1.6107
    1549       1.4718
    1550       1.5099
    1551       1.5655
    1552       1.6611
    1553       1.5167
    1554       1.5760
    1555       1.6229
    1556       1.5928
    1557       1.5622
    1558       1.5480
    1559       1.5371
    1560       1.5914
    1561       1.6488
    1562       1.6319
    1563       1.5723
    1564       1.6542
    1565       1.5146
    1566       1.6187
    1567       1.6365
    1568       1.6571
    1569       1.6218
    1570       1.6209
    1571       1.6025
    1572       1.5938
    1573       1.5864
    1574       1.5838
    1575       1.6389
    1576       1.6129
    1577       1.6242
    1578       1.6321
    1579       1.6330
    1580       1.6551
    1581       1.6331
    1582       1.6035
    1583       1.5948
    1584       1.7185
    1585       1.6680
    1586       1.5822
    1587       1.5803
    1588       1.5883
    1589       1.7175
    1590       1.6294
    1591       1.6045
    1592       1.6169
    1593       1.6036
    1594       1.5820
    1595       1.6201
    1596       1.6043
    1597       1.6180
    1598       1.6255
    1599       1.7214
    1600       1.6635
    1601       1.6162
    1602       1.5646
    1603       1.5818
    1604       1.6538
    1605       1.6168
    1606       1.6448
    1607       1.6563
    1608       1.5617
    1609       1.4598
    1610       1.4659
    1611       1.5452
    1612       1.6833
    1613       1.5891
    1614       1.6325
    1615       1.7270
    1616       1.7154
    1617       1.6487
    1618       1.6542
    1619       1.6869
    1620       1.6619
    1621       1.6305
    1622       1.6323
    1623       1.6320
    1624       1.6097
    1625       1.7248
    1626       1.7140
    1627       1.6381
    1628       1.7139
    1629       1.7444
    1630       1.7530
    1631       1.7489
    1632       1.6783
    1633       1.6325
    1634       1.6833
    1635       1.5955
    1636       1.6348
    1637       1.6855
    1638       1.6369
    1639       1.6867
    1640       1.6383
    1641       1.5889
    1642       1.6406
    1643       1.6426
    1644       1.5745
    1645       1.5874
    1646       1.7157
    1647       1.6926
    1648       1.6998
    1649       1.7080
    1650       1.6874
    1651       1.5838
    1652       1.7035
    1653       1.6620
    1654       1.7191
    1655       1.5337
    1656       1.6326
    1657       1.6687
    1658       1.6382
    1659       1.6280
    1660       1.6951
    1661       1.6344
    1662       1.6345
    1663       1.6564
    1664       1.6859
    1665       1.6535
    1666       1.5733
    1667       1.6295
    1668       1.6054
    1669       1.6656
    1670       1.6222
    1671       1.6452
    1672       1.6074
    1673       1.6442
    1674       1.6485
    1675       1.7019
    1676       1.6384
    1677       1.7063
    1678       1.6614
    1679       1.6693
    1680       1.6433
    1681       1.7084
    1682       1.7356
    1683       1.7662
    1684       1.7670
    1685       1.7612
    1686       1.7153
    1687       1.6618
    1688       1.7070
    1689       1.6750
    1690       1.6356
    1691       1.6457
    1692       1.5852
    1693       1.6170
    1694       1.6502
    1695       1.6569
    1696       1.4881
    1697       1.5116
    1698       1.5275
    1699       1.5825
    1700       1.5312
    1701       1.5019
    1702       1.5728
    1703       1.6215
    1704       1.6303
    1705       1.6087
    1706       1.5368
    1707       1.6245
    1708       1.7406
    1709       1.6185
    1710       1.7039
    1711       1.6521
    1712       1.5299
    1713       1.6336
    1714       1.6797
    1715       1.6487
    1716       1.6868
    1717       1.6640
    1718       1.6594
    1719       1.7333
    1720       1.6897
    1721       1.6607
    1722       1.7018
    1723       1.7167
    1724       1.7505
    1725       1.7098
    1726       1.6089
    1727       1.6647
    1728       1.5913
    1729       1.6031
    1730       1.6774
    1731       1.7129
    1732       1.5642
    1733       1.6218
    1734       1.6513
    1735       1.6363
    1736       1.7106
    1737       1.6986
    1738       1.7071
    1739       1.6701
    1740       1.7222
    1741       1.7069
    1742       1.7579
    1743       1.8238
    1744       1.8021
    1745       1.8727
    1746       1.8062
    1747       1.8001
    1748       1.8633
    1749       1.8740
    1750       1.8476
    1751       1.8280
    1752       1.7208
    1753       1.6107
    1754       1.4853
    1755       1.5215
    1756       1.5973
    1757       1.5734
    1758       1.6099
    1759       1.7130
    1760       1.6355
    1761       1.6897
    1762       1.6677
    1763       1.5786
    1764       1.6512
    1765       1.6689
    1766       1.6251
    1767       1.5613
    1768       1.5842
    1769       1.5493
    1770       1.5344
    1771       1.5843
    1772       1.7673
    1773       1.6861
    1774       1.7446
    1775       1.6743
    1776       1.7239
    1777       1.7245
    1778       1.6853
    1779       1.7051
    1780       1.6796
    1781       1.7353
    1782       1.7487
    1783       1.7310
    1784       1.8012
    1785       1.7331
    1786       1.7609
    1787       1.6563
    1788       1.6279
    1789       1.6291
    1790       1.6208
    1791       1.5601
    1792       1.6564
    1793       1.6867
    1794       1.7227
    1795       1.7733
    1796       1.7988
    1797       1.7526
    1798       1.7579
    1799       1.8447
    1800       1.7867
    1801       1.7927
    1802       1.7415
    1803       1.7328
    1804       1.7614
    1805       1.7708
    1806       1.7612
    1807       1.7541
    1808       1.8159
    1809       1.7642
    1810       1.8227
    1811       1.7106
    1812       1.7583
    1813       1.7707
    1814       1.8102
    1815       1.7793
    1816       1.7182
    1817       1.7004
    1818       1.7583
    1819       1.8020
    1820       1.6983
    1821       1.6488
    1822       1.6984
    1823       1.7971
    1824       1.6996
    1825       1.8228
    1826       1.7602
    1827       1.7616
    1828       1.7161
    1829       1.7274
    1830       1.7069
    1831       1.7564
    1832       1.7746
    1833       1.8172
    1834       1.6946
    1835       1.7013
    1836       1.7731
    1837       1.7443
    1838       1.8547
    1839       1.7335
    1840       1.7923
    1841       1.8145
    1842       1.6455
    1843       1.7343
    1844       1.7043
    1845       1.7816
    1846       1.7324
    1847       1.6917
    1848       1.7358
    1849       1.7355
    1850       1.7145
    1851       1.7446
    1852       1.7322
    1853       1.7417
    1854       1.6781
    1855       1.8203
    1856       1.8052
    1857       1.7470
    1858       1.8102
    1859       1.8086
    1860       1.6952
    1861       1.6566
    1862       1.6767
    1863       1.8068
    1864       1.8029
    1865       1.7065
    1866       1.7847
    1867       1.7023
    1868       1.6461
    1869       1.8063
    1870       1.7489
    1871       1.6662
    1872       1.7642
    1873       1.7449
    1874       1.8175
    1875       1.8082
    1876       1.7478
    1877       1.7458
    1878       1.7377
    1879       1.7303
    1880       1.7735
    1881       1.8093
    1882       1.7848
    1883       1.8632
    1884       1.7274
    1885       1.6355
    1886       1.7335
    1887       1.7641
    1888       1.7228
    1889       1.7767
    1890       1.7039
    1891       1.7349
    1892       1.8022
    1893       1.7810
    1894       1.7967
    1895       1.8199
    1896       1.8590
    1897       1.8276
    1898       1.7408
    1899       1.6754
    1900       1.6866
    1901       1.8124
    1902       1.7961
    1903       1.7946
    1904       1.7397
    1905       1.7589
    1906       1.7743
    1907       1.7667
    1908       1.7060
    1909       1.7550
    1910       1.7294
    1911       1.7571
    1912       1.8676
    1913       1.8388
    1914       1.8979
    1915       1.9059
    1916       1.9318
    1917       1.8713
    1918       1.9333
    1919       1.8334
    1920       1.9819
    1921       2.0155
    1922       1.9033
    1923       1.8450
    1924       1.8050
    1925       1.7340
    1926       1.7678
    1927       1.7284
    1928       1.8444
    1929       1.7070
    1930       1.7218
    1931       1.7598
    1932       1.7519
    1933       1.7680
    1934       1.7479
    1935       1.7127
    1936       1.7586
    1937       1.7046
    1938       1.6358
    1939       1.7053
    1940       1.7206
    1941       1.7046
    1942       1.7092
    1943       1.6898
    1944       1.7373
    1945       1.7727
    1946       1.8145
    1947       1.8834
    1948       1.7704
    1949       1.8103
    1950       1.8369
    1951       1.7958
    1952       1.7690
    1953       1.7257
    1954       1.7726
    1955       1.7054
    1956       1.5687
    1957       1.6669
    1958       1.6279
    1959       1.5921
    1960       1.6328
    1961       1.6892
    1962       1.6725
    1963       1.6822
    1964       1.5617
    1965       1.6263
    1966       1.6683
    1967       1.5332
    1968       1.5648
    1969       1.5960
    1970       1.6136
    1971       1.6848
    1972       1.6097
    1973       1.7076
    1974       1.5529
    1975       1.5228
    1976       1.6090
    1977       1.5847
    1978       1.4832
    1979       1.5968
    1980       1.5673
    1981       1.5090
    1982       1.5766
    1983       1.5857
    1984       1.5350
    1985       1.6059
    1986       1.6125
    1987       1.6817
    1988       1.6210
    1989       1.6500
    1990       1.6163
    1991       1.5731
    1992       1.6861
    1993       1.6573
    1994       1.5954
    1995       1.6041
    1996       1.5693
    1997       1.5877
    1998       1.6286
    1999       1.5929
    2000       1.5746
    2001       1.5359
    2002       1.5423
    2003       1.6476
    2004       1.6807
    2005       1.5283
    2006       1.5843
    2007       1.6120
    2008       1.5968
    2009       1.6641
    2010       1.5420
    2011       1.5430
    2012       1.5586
    2013       1.6054
    2014       1.6049
    2015       1.4880
    2016       1.5110
    2017       1.5678
    2018       1.5566
    2019       1.6301
    2020       1.5657
    2021       1.6564
    2022       1.6917
    2023       1.6390
    2024       1.6410
    2025       1.6850
    2026       1.6423
    2027       1.6815
    2028       1.6803
    2029       1.7584
    2030       1.7406
    2031       1.6775
    2032       1.7553
    2033       1.6937
    2034       1.7169
    2035       1.7479
    2036       1.8216
    2037       1.7597
    2038       1.7888
    2039       1.9043
    2040       1.7988
    2041       1.7736
    2042       1.8215
    2043       1.7444
    2044       1.8156
    2045       1.7945
    2046       1.7772
    2047       1.7379
    2048       1.6806
    2049       1.7142
    2050       1.7296
    2051       1.7616
    2052       1.6261
    2053       1.6300
    2054       1.5731
    2055       1.5376
    2056       1.6158
    2057       1.6342
    2058       1.7198
    2059       1.5830
    2060       1.5833
    2061       1.6841
    2062       1.5726
    2063       1.5357
    2064       1.5593
    2065       1.5616
    2066       1.6209
    2067       1.6038
    2068       1.5589
    2069       1.4104
    2070       1.5453
    2071       1.5857
    2072       1.5776
    2073       1.6628
    2074       1.5894
    2075       1.6135
    2076       1.5598
    2077       1.6981
    2078       1.6328
    2079       1.7063
    2080       1.6361
    2081       1.6533
    2082       1.6543
    2083       1.6930
    2084       1.6018
    2085       1.6652
    2086       1.5632
    2087       1.7030
    2088       1.6089
    2089       1.6229
    2090       1.7044
    2091       1.6962
    2092       1.6828
    2093       1.6414
    2094       1.6056
    2095       1.5396
    2096       1.5522
    2097       1.5515
    2098       1.6233
    2099       1.6365
    2100       1.6262
    2101       1.6054
    2102       1.6036
    2103       1.6899
    2104       1.7063
    2105       1.6139
    2106       1.6670
    2107       1.6017
    2108       1.5397
    2109       1.6764
    2110       1.6819
    2111       1.6729
    2112       1.5524
    2113       1.7074
    2114       1.6842
    2115       1.6272
    2116       1.5801
    2117       1.5676
    2118       1.6357
    2119       1.5900
    2120       1.6454
    2121       1.6742
    2122       1.6872
    2123       1.6854
    2124       1.6703
    2125       1.6065
    2126       1.6222
    2127       1.5831
    2128       1.6959
    2129       1.6172
    2130       1.7258
    2131       1.7021
    2132       1.5702
    2133       1.7078
    2134       1.6337
    2135       1.6763
    2136       1.7902
    2137       1.6251
    2138       1.5287
    2139       1.8043
    2140       1.7153
    2141       1.6347
    2142       1.6704
    2143       1.6146
    2144       1.5822
    2145       1.6629
    2146       1.6211
    2147       1.6157
    2148       1.6461
    2149       1.5463
    2150       1.6127
    2151       1.6967
    2152       1.6599
    2153       1.6659
    2154       1.6194
    2155       1.6874
    2156       1.6289
    2157       1.6629
    2158       1.6629
    2159       1.6618
    2160       1.6920
    2161       1.7211
    2162       1.6861
    2163       1.7592
    2164       1.8843
    2165       1.7899
    2166       1.7322
    2167       1.7160
    2168       1.7189
    2169       1.7460
    2170       1.8145
    2171       1.6963
    2172       1.6904
    2173       1.7306
    2174       1.6422
    2175       1.6537
    2176       1.6443
    2177       1.6756
    2178       1.6072
    2179       1.6836
    2180       1.5969
    2181       1.5657
    2182       1.5875
    2183       1.5666
    2184       1.5563
    2185       1.7250
    2186       1.5906
    2187       1.6143
    2188       1.5822
    2189       1.6144
    2190       1.5720
    2191       1.5553
    2192       1.6155
    2193       1.6636
    2194       1.5595
    2195       1.5215
    2196       1.6056
    2197       1.5974
    2198       1.6042
    2199       1.6490
    2200       1.6657
    2201       1.7293
    2202       1.7138
    2203       1.5822
    2204       1.6448
    2205       1.5638
    2206       1.5685
    2207       1.7264
    2208       1.5790
    2209       1.5979
    2210       1.5690
    2211       1.5260
    2212       1.4879
    2213       1.5972
    2214       1.6702
    2215       1.7579
    2216       1.6839
    2217       1.7791
    2218       1.7521
    2219       1.6440
    2220       1.5402
    2221       1.5419
    2222       1.5548
    2223       1.6091
    2224       1.6456
    2225       1.7354
    2226       1.6385
    2227       1.7183
    2228       1.6943
    2229       1.6575
    2230       1.7201
    2231       1.7044
    2232       1.7562
    2233       1.6647
    2234       1.7606
    2235       1.7717
    2236       1.7864
    2237       1.8289
    2238       1.8137
    2239       1.7363
    2240       1.7350
    2241       1.7527
    2242       1.6484
    2243       1.7459
    2244       1.7455
    2245       1.6862
    2246       1.6301
    2247       1.7069
    2248       1.7247
    2249       1.8378
    2250       1.8686
    2251       1.7750
    2252       1.6629
    2253       1.6480
    2254       1.5642
    2255       1.6069
    2256       1.5442
    2257       1.6775
    2258       1.5161
    2259       1.5603
    2260       1.5887
    2261       1.6231
    2262       1.6063
    2263       1.5319
    2264       1.6449
    2265       1.6267
    2266       1.6495
    2267       1.5947
    2268       1.5305
    2269       1.4405
    2270       1.4378
    2271       1.5370
    2272       1.5585
    2273       1.4034
    2274       1.4759
    2275       1.4861
    2276       1.5087
    2277       1.5425
    2278       1.4567
    2279       1.4171
    2280       1.4687
    2281       1.4885
    2282       1.5174
    2283       1.4791
    2284       1.5365
    2285       1.5942
    2286       1.6293
    2287       1.5491
    2288       1.5428
    2289       1.5457
    2290       1.5187
    2291       1.6513
    2292       1.5713
    2293       1.6908
    2294       1.7092
    2295       1.6197
    2296       1.5931
    2297       1.5589
    2298       1.6453
    2299       1.6638
    2300       1.5473
    2301       1.5116
    2302       1.5782
    2303       1.5662
    2304       1.5687
    2305       1.5792
    2306       1.6220
    2307       1.6671
    2308       1.6691
    2309       1.6412
    2310       1.6428
    2311       1.6176
    2312       1.6141
    2313       1.6526
    2314       1.6481
    2315       1.6031
    2316       1.5761
    2317       1.6202
    2318       1.5599
    2319       1.5838
    2320       1.6336
    2321       1.6325
    2322       1.5754
    2323       1.5655
    2324       1.6492
    2325       1.6272
    2326       1.5436
    2327       1.6154
    2328       1.6433
    2329       1.5920
    2330       1.5993
    2331       1.5300
    2332       1.5647
    2333       1.5342
    2334       1.5084
    2335       1.6639
    2336       1.6835
    2337       1.6800
    2338       1.6039
    2339       1.6209
    2340       1.6475
    2341       1.6596
    2342       1.6968
    2343       1.6252
    2344       1.7064
    2345       1.7384
    2346       1.6901
    2347       1.6869
    2348       1.6745
    2349       1.7327
    2350       1.6512
    2351       1.6692
    2352       1.5909
    2353       1.6427
    2354       1.6585
    2355       1.5923
    2356       1.6104
    2357       1.5626
    2358       1.6078
    2359       1.6170
    2360       1.5969
    2361       1.5545
    2362       1.6516
    2363       1.6518
    2364       1.6539
    2365       1.6299
    2366       1.6880
    2367       1.6529
    2368       1.6568
    2369       1.6891
    2370       1.7369
    2371       1.7016
    2372       1.6177
    2373       1.6429
    2374       1.6996
    2375       1.6633
    2376       1.5844
    2377       1.5367
    2378       1.6278
    2379       1.6110
    2380       1.5993
    2381       1.6024
    2382       1.5900
    2383       1.5424
    2384       1.6538
    2385       1.5434
    2386       1.5544
    2387       1.5931
    2388       1.5752
    2389       1.5773
    2390       1.5472
    2391       1.5500
    2392       1.5570
    2393       1.6048
    2394       1.5670
    2395       1.6221
    2396       1.5940
    2397       1.5910
    2398       1.6228
    2399       1.5758
    2400       1.6589
    2401       1.5387
    2402       1.5150
    2403       1.5782
    2404       1.5996
    2405       1.5974
    2406       1.6593
    2407       1.6381
    2408       1.6600
    2409       1.5416
    2410       1.5663
    2411       1.5883
    2412       1.6253
    2413       1.5968
    2414       1.6115
    2415       1.6015
    2416       1.5434
    2417       1.5747
    2418       1.5164
    2419       1.5650
    2420       1.5617
    2421       1.5598
    2422       1.5266
    2423       1.6093
    2424       1.4894
    2425       1.4875
    2426       1.5976
    2427       1.5327
    2428       1.4927
    2429       1.5018
    2430       1.4795
    2431       1.5384
    2432       1.4668
    2433       1.5286
    2434       1.4143
    2435       1.4159
    2436       1.5043
    2437       1.4907
    2438       1.5150
    2439       1.4741
    2440       1.4435
    2441       1.4226
    2442       1.3863
    2443       1.3637
    2444       1.4598
    2445       1.5189
    2446       1.4377
    2447       1.4497
    2448       1.4709
    2449       1.4481
    2450       1.4817
    2451       1.5020
    2452       1.4755
    2453       1.5183
    2454       1.4464
    2455       1.3721
    2456       1.4498
    2457       1.4630
    2458       1.4682
    2459       1.4436
    2460       1.4192
    2461       1.4708
    2462       1.3193
    2463       1.4106
    2464       1.4090
    2465       1.3953
    2466       1.4655
    2467       1.4035
    2468       1.3808
    2469       1.3899
    2470       1.3628
    2471       1.4109
    2472       1.3902
    2473       1.3629
    2474       1.4607
    2475       1.3814
    2476       1.4182
    2477       1.3856
    2478       1.3983
    2479       1.4141
    2480       1.4104
    2481       1.3955
    2482       1.4875
    2483       1.3991
    2484       1.4041
    2485       1.4526
    2486       1.3700
    2487       1.4415
    2488       1.5112
    2489       1.4381
    2490       1.5057
    2491       1.4277
    2492       1.5468
    2493       1.5003
    2494       1.4211
    2495       1.4744
    2496       1.5014
    2497       1.5288
    2498       1.4412
    2499       1.3834
    2500       1.4081
    2501       1.3845
    2502       1.3944
    2503       1.3403
    2504       1.2709
    2505       1.3247
    2506       1.3762
    2507       1.3763
    2508       1.4418
    2509       1.4168
    2510       1.4272
    2511       1.4172
    2512       1.3644
    2513       1.4632
    2514       1.5417
    2515       1.4170
    2516       1.6033
    2517       1.5207
    2518       1.5109
    2519       1.4265
    2520       1.4825
    2521       1.5132
    2522       1.4155
    2523       1.4321
    2524       1.4040
    2525       1.4775
    2526       1.4499
    2527       1.5861
    2528       1.5935
    2529       1.4639
    2530       1.5389
    2531       1.4822
    2532       1.4790
    2533       1.4599
    2534       1.4675
    2535       1.4774
    2536       1.4564
    2537       1.4843
    2538       1.5881
    2539       1.5106
    2540       1.4787
    2541       1.4954
    2542       1.4208
    2543       1.6035
    2544       1.5779
    2545       1.4538
    2546       1.5361
    2547       1.4554
    2548       1.5546
    2549       1.4821
    2550       1.4485
    2551       1.5111
    2552       1.3544
    2553       1.4421
    2554       1.3477
    2555       1.3113
    2556       1.3968
    2557       1.4813
    2558       1.4109
    2559       1.3378
    2560       1.2733
    2561       1.3540
    2562       1.4028
    2563       1.3848
    2564       1.3264
    2565       1.3555
    2566       1.3847
    2567       1.3764
    2568       1.4097
    2569       1.5453
    2570       1.3608
    2571       1.3899
    2572       1.3999
    2573       1.3161
    2574       1.4479
    2575       1.4754
    2576       1.4673
    2577       1.5081
    2578       1.5287
    2579       1.4288
    2580       1.4119
    2581       1.3978
    2582       1.4033
    2583       1.4058
    2584       1.3883
    2585       1.4571
    2586       1.5696
    2587       1.4774
    2588       1.5094
    2589       1.4118
    2590       1.4110
    2591       1.4575
    2592       1.5456
    2593       1.5757
    2594       1.4925
    2595       1.5389
    2596       1.5361
    2597       1.4890
    2598       1.4921
    2599       1.4831
    2600       1.5114
    2601       1.5147
    2602       1.4882
    2603       1.5562
    2604       1.4620
    2605       1.4812
    2606       1.4871
    2607       1.4665
    2608       1.4003
    2609       1.4118
    2610       1.3827
    2611       1.3591
    2612       1.3821
    2613       1.4418
    2614       1.4010
    2615       1.3963
    2616       1.3559
    2617       1.4022
    2618       1.3489
    2619       1.3413
    2620       1.3045
    2621       1.3448
    2622       1.2964
    2623       1.3440
    2624       1.3867
    2625       1.3050
    2626       1.3567
    2627       1.2878
    2628       1.4230
    2629       1.4364
    2630       1.4446
    2631       1.4925
    2632       1.4805
    2633       1.4551
    2634       1.5240
    2635       1.4676
    2636       1.4486
    2637       1.4335
    2638       1.3557
    2639       1.4564
    2640       1.4837
    2641       1.5025
    2642       1.4910
    2643       1.5186
    2644       1.5017
    2645       1.4600
    2646       1.4237
    2647       1.4791
    2648       1.4100
    2649       1.4344
    2650       1.4390
    2651       1.4015
    2652       1.4188
    2653       1.4854
    2654       1.4057
    2655       1.5179
    2656       1.4718
    2657       1.5417
    2658       1.4961
    2659       1.4772
    2660       1.4168
    2661       1.4162
    2662       1.4032
    2663       1.3669
    2664       1.3180
    2665       1.3755
    2666       1.3805
    2667       1.4069
    2668       1.4581
    2669       1.4904
    2670       1.4892
    2671       1.4794
    2672       1.5572
    2673       1.4777
    2674       1.4439
    2675       1.4688
    2676       1.4124
    2677       1.4544
    2678       1.4067
    2679       1.4103
    2680       1.3866
    2681       1.4111
    2682       1.5465
    2683       1.4889
    2684       1.4716
    2685       1.4102
    2686       1.4525
    2687       1.3483
    2688       1.4979
    2689       1.4612
    2690       1.3936
    2691       1.3250
    2692       1.4202
    2693       1.4057
    2694       1.4190
    2695       1.4226
    2696       1.3367
    2697       1.3870
    2698       1.4480
    2699       1.4262
    2700       1.4474
    2701       1.4344
    2702       1.4446
    2703       1.4291
    2704       1.3413
    2705       1.4299
    2706       1.3933
    2707       1.4303
    2708       1.3366
    2709       1.2762
    2710       1.2712
    2711       1.3646
    2712       1.4199
    2713       1.4191
    2714       1.3346
    2715       1.4545
    2716       1.4170
    2717       1.3419
    2718       1.3017
    2719       1.3278
    2720       1.2751
    2721       1.3150
    2722       1.4006
    2723       1.3643
    2724       1.3157
    2725       1.3091
    2726       1.4206
    2727       1.3825
    2728       1.4613
    2729       1.4116
    2730       1.4287
    2731       1.4049
    2732       1.4264
    2733       1.3782
    2734       1.4615
    2735       1.4054
    2736       1.3614
    2737       1.3564
    2738       1.3601
    2739       1.3722
    2740       1.3011
    2741       1.3606
    2742       1.3008
    2743       1.2146
    2744       1.3251
    2745       1.4085
    2746       1.3650
    2747       1.3828
    2748       1.3382
    2749       1.3938
    2750       1.4789
    2751       1.4521
    2752       1.5146
    2753       1.4597
    2754       1.4459
    2755       1.3727
    2756       1.3649
    2757       1.3990
    2758       1.3416
    2759       1.3246
    2760       1.3931
    2761       1.3645
    2762       1.3662
    2763       1.3807
    2764       1.3694
    2765       1.3647
    2766       1.2608
    2767       1.3428
    2768       1.4366
    2769       1.4372
    2770       1.4527
    2771       1.5326
    2772       1.3542
    2773       1.4431
    2774       1.3899
    2775       1.4792
    2776       1.4690
    2777       1.4186
    2778       1.3148
    2779       1.4193
    2780       1.4505
    2781       1.2892
    2782       1.4686
    2783       1.5013
    2784       1.3975
    2785       1.3395
    2786       1.3174
    2787       1.4630
    2788       1.3855
    2789       1.4125
    2790       1.4743
    2791       1.4450
    2792       1.4321
    2793       1.4030
    2794       1.4819
    2795       1.4341
    2796       1.3712
    2797       1.4538
    2798       1.4421
    2799       1.4303
    2800       1.3562
    2801       1.4203
    2802       1.4099
    2803       1.4626
    2804       1.4674
    2805       1.5067
    2806       1.4874
    2807       1.3893
    2808       1.3515
    2809       1.3872
    2810       1.3851
    2811       1.4120
    2812       1.4073
    2813       1.4726
    2814       1.3810
    2815       1.3239
    2816       1.3604
    2817       1.4411
    2818       1.5626
    2819       1.4534
    2820       1.4580
    2821       1.4369
    2822       1.4251
    2823       1.4424
    2824       1.4808
    2825       1.4477
    2826       1.4249
    2827       1.3884
    2828       1.4287
    2829       1.4073
    2830       1.4452
    2831       1.4960
    2832       1.4814
    2833       1.4834
    2834       1.4786
    2835       1.5671
    2836       1.4627
    2837       1.4912
    2838       1.4776
    2839       1.5473
    2840       1.5540
    2841       1.4984
    2842       1.4489
    2843       1.4645
    2844       1.5162
    2845       1.4656
    2846       1.4928
    2847       1.5162
    2848       1.4936
    2849       1.4513
    2850       1.5480
    2851       1.4746
    2852       1.4737
    2853       1.5000
    2854       1.4228
    2855       1.4333
    2856       1.3746
    2857       1.4581
    2858       1.4710
    2859       1.4225
    2860       1.4304
    2861       1.4860
    2862       1.5267
    2863       1.4806
    2864       1.5494
    2865       1.5694
    2866       1.4706
    2867       1.4479
    2868       1.4863
    2869       1.4362
    2870       1.4652
    2871       1.4595
    2872       1.4748
    2873       1.4682
    2874       1.4280
    2875       1.4667
    2876       1.3771
    2877       1.5206
    2878       1.4734
    2879       1.4805
    2880       1.4530
    2881       1.4554
    2882       1.4204
    2883       1.3596
    2884       1.4831
    2885       1.4064
    2886       1.4544
    2887       1.4326
    2888       1.5494
    2889       1.3904
    2890       1.5084
    2891       1.4013
    2892       1.4105
    2893       1.4191
    2894       1.3713
    2895       1.4215
    2896       1.3744
    2897       1.4064
    2898       1.4733
    2899       1.4192
    2900       1.3795
    2901       1.3604
    2902       1.4163
    2903       1.4379
    2904       1.3099
    2905       1.4113
    2906       1.4688
    2907       1.4038
    2908       1.3048
    2909       1.4363
    2910       1.3520
    2911       1.3829
    2912       1.2973
    2913       1.3474
    2914       1.2910
    2915       1.4140
    2916       1.3624
    2917       1.4442
    2918       1.4832
    2919       1.4627
    2920       1.3525
    2921       1.3376
    2922       1.4185
    2923       1.4523
    2924       1.4262
    2925       1.4151
    2926       1.3635
    2927       1.3482
    2928       1.4065
    2929       1.4183
    2930       1.4520
    2931       1.4195
    2932       1.4002
    2933       1.3134
    2934       1.3698
    2935       1.3951
    2936       1.3580
    2937       1.4020
    2938       1.4197
    2939       1.4875
    2940       1.3950
    2941       1.4484
    2942       1.4329
    2943       1.4055
    2944       1.3337
    2945       1.3413
    2946       1.3310
    2947       1.4147
    2948       1.3987
    2949       1.4231
    2950       1.4001
    2951       1.4667
    2952       1.4316
    2953       1.4246
    2954       1.3653
    2955       1.3960
    2956       1.3797
    2957       1.3381
    2958       1.3291
    2959       1.4843
    2960       1.4941
    2961       1.4325
    2962       1.4259
    2963       1.3941
    2964       1.4934
    2965       1.4069
    2966       1.4535
    2967       1.3893
    2968       1.4114
    2969       1.3283
    2970       1.4611
    2971       1.4260
    2972       1.3593
    2973       1.3288
    2974       1.3855
    2975       1.4276
    2976       1.3692
    2977       1.3531
    2978       1.4022
    2979       1.3571
    2980       1.3922
    2981       1.4495
    2982       1.4453
    2983       1.3917
    2984       1.4548
    2985       1.4506
    2986       1.4273
    2987       1.4763
    2988       1.4124
    2989       1.5249
    2990       1.5128
    2991       1.5286
    2992       1.4686
    2993       1.4356
    2994       1.4611
    2995       1.3859
    2996       1.4221
    2997       1.4215
    2998       1.4274
    2999       1.4186
    3000       1.5188
    3001       1.5244
    3002       1.5521
    3003       1.4865
    3004       1.4298
    3005       1.4775
    3006       1.5200
    3007       1.4369
    3008       1.4323
    3009       1.4714
    3010       1.4480
    3011       1.4012
    3012       1.5283
    3013       1.4526
    3014       1.4156
    3015       1.4002
    3016       1.4358
    3017       1.3765
    3018       1.4212
    3019       1.4600
    3020       1.4224
    3021       1.5271
    3022       1.5215
    3023       1.4529
    3024       1.5040
    3025       1.3504
    3026       1.4888
    3027       1.4758
    3028       1.4921
    3029       1.5773
    3030       1.4580
    3031       1.5496
    3032       1.4884
    3033       1.5015
    3034       1.5150
    3035       1.5231
    3036       1.5848
    3037       1.5418
    3038       1.4418
    3039       1.4604
    3040       1.5613
    3041       1.5550
    3042       1.6279
    3043       1.5537
    3044       1.5599
    3045       1.5992
    3046       1.5982
    3047       1.5969
    3048       1.5993
    3049       1.5153
    3050       1.5163
    3051       1.5078
    3052       1.4715
    3053       1.5145
    3054       1.4127
    3055       1.4025
    3056       1.4598
    3057       1.4690
    3058       1.5752
    3059       1.5478
    3060       1.5257
    3061       1.5171
    3062       1.4114
    3063       1.5881
    3064       1.5972
    3065       1.5062
    3066       1.5577
    3067       1.5402
    3068       1.6396
    3069       1.5936
    3070       1.6548
    3071       1.5551
    3072       1.6206
    3073       1.5670
    3074       1.4613
    3075       1.5862
    3076       1.5377
    3077       1.5448
    3078       1.5533
    3079       1.5545
    3080       1.5645
    3081       1.5254
    3082       1.5223
    3083       1.5315
    3084       1.5412
    3085       1.5273
    3086       1.4944
    3087       1.5593
    3088       1.5077
    3089       1.5147
    3090       1.6336
    3091       1.5500
    3092       1.5239
    3093       1.4169
    3094       1.5022
    3095       1.4955
    3096       1.5449
    3097       1.5100
    3098       1.4539
    3099       1.4299
    3100       1.5357
    3101       1.4374
    3102       1.4847
    3103       1.4026
    3104       1.4279
    3105       1.5207
    3106       1.4271
    3107       1.4750
    3108       1.4281
    3109       1.4387
    3110       1.5574
    3111       1.5056
    3112       1.4973
    3113       1.4538
    3114       1.4224
    3115       1.5385
    3116       1.5847
    3117       1.6061
    3118       1.5641
    3119       1.5473
    3120       1.4560
    3121       1.5015
    3122       1.5096
    3123       1.4768
    3124       1.4945
    3125       1.4548
    3126       1.5266
    3127       1.4873
    3128       1.5070
    3129       1.6163
    3130       1.5748
    3131       1.4497
    3132       1.5117
    3133       1.4828
    3134       1.4582
    3135       1.4796
    3136       1.4528
    3137       1.5007
    3138       1.5475
    3139       1.4816
    3140       1.5231
    3141       1.6042
    3142       1.5581
    3143       1.5127
    3144       1.5388
    3145       1.5992
    3146       1.5412
    3147       1.5710
    3148       1.5752
    3149       1.7237
    3150       1.6845
    3151       1.6324
    3152       1.5983
    3153       1.6405
    3154       1.6830
    3155       1.6714
    3156       1.6497
    3157       1.5783
    3158       1.5608
    3159       1.6388
    3160       1.6782
    3161       1.6068
    3162       1.5936
    3163       1.6151
    3164       1.5849
    3165       1.6163
    3166       1.5941
    3167       1.5976
    3168       1.6450
    3169       1.5745
    3170       1.5915
    3171       1.5420
    3172       1.6087
    3173       1.6073
    3174       1.4868
    3175       1.5557
    3176       1.4979
    3177       1.4685
    3178       1.5092
    3179       1.4685
    3180       1.5076
    3181       1.5211
    3182       1.4935
    3183       1.4722
    3184       1.5057
    3185       1.5162
    3186       1.4371
    3187       1.5223
    3188       1.5439
    3189       1.4870
    3190       1.4606
    3191       1.4697
    3192       1.4738
    3193       1.3649
    3194       1.4236
    3195       1.4299
    3196       1.4797
    3197       1.5594
    3198       1.5719
    3199       1.5254
    3200       1.5941
    3201       1.5371
    3202       1.4989
    3203       1.4270
    3204       1.6013
    3205       1.4950
    3206       1.6504
    3207       1.6043
    3208       1.6119
    3209       1.5411
    3210       1.5289
    3211       1.6464
    3212       1.5625
    3213       1.6044
    3214       1.6143
    3215       1.5375
    3216       1.6343
    3217       1.6709
    3218       1.5988
    3219       1.6214
    3220       1.5711
    3221       1.4984
    3222       1.4814
    3223       1.6161
    3224       1.6438
    3225       1.5520
    3226       1.6825
    3227       1.5296
    3228       1.5853
    3229       1.5808
    3230       1.5362
    3231       1.4607
    3232       1.4683
    3233       1.4623
    3234       1.5557
    3235       1.5672
    3236       1.5310
    3237       1.4555
    3238       1.5289
    3239       1.5654
    3240       1.5472
    3241       1.5117
    3242       1.4828
    3243       1.4705
    3244       1.4185
    3245       1.4873
    3246       1.5199
    3247       1.4795
    3248       1.4675
    3249       1.5209
    3250       1.5047
    3251       1.5057
    3252       1.4728
    3253       1.4084
    3254       1.4100
    3255       1.3807
    3256       1.4134
    3257       1.4708
    3258       1.4344
    3259       1.4397
    3260       1.5362
    3261       1.4542
    3262       1.5500
    3263       1.6012
    3264       1.5495
    3265       1.4603
    3266       1.4958
    3267       1.5398
    3268       1.5478
    3269       1.5619
    3270       1.5664
    3271       1.5210
    3272       1.4972
    3273       1.5159
    3274       1.3169
    3275       1.4391
    3276       1.5881
    3277       1.5447
    3278       1.4994
    3279       1.4626
    3280       1.5004
    3281       1.5058
    3282       1.5190
    3283       1.6076
    3284       1.5816
    3285       1.5968
    3286       1.4496
    3287       1.5029
    3288       1.4906
    3289       1.3848
    3290       1.3964
    3291       1.5921
    3292       1.4942
    3293       1.5592
    3294       1.5465
    3295       1.4028
    3296       1.4498
    3297       1.3765
    3298       1.4216
    3299       1.4089
    3300       1.4202
    3301       1.4185
    3302       1.4214
    3303       1.5160
    3304       1.4650
    3305       1.5342
    3306       1.4892
    3307       1.5619
    3308       1.5717
    3309       1.4829
    3310       1.5803
    3311       1.5993
    3312       1.5698
    3313       1.5355
    3314       1.6142
    3315       1.6127
    3316       1.4560
    3317       1.3788
    3318       1.4265
    3319       1.5223
    3320       1.5334
    3321       1.5431
    3322       1.4505
    3323       1.5277
    3324       1.5130
    3325       1.5344
    3326       1.4999
    3327       1.4957
    3328       1.4848
    3329       1.4545
    3330       1.5171
    3331       1.5354
    3332       1.6031
    3333       1.6039
    3334       1.6305
    3335       1.5486
    3336       1.4838
    3337       1.3960
    3338       1.3251
    3339       1.4729
    3340       1.5542
    3341       1.5023
    3342       1.5700
    3343       1.4418
    3344       1.5699
    3345       1.5355
    3346       1.6156
    3347       1.5009
    3348       1.5855
    3349       1.5680
    3350       1.5372
    3351       1.4663
    3352       1.5125
    3353       1.5118
    3354       1.5315
    3355       1.5150
    3356       1.5329
    3357       1.5916
    3358       1.5359
    3359       1.5336
    3360       1.5077
    3361       1.4753
    3362       1.4290
    3363       1.4581
    3364       1.5716
    3365       1.4299
    3366       1.5641
    3367       1.6478
    3368       1.5291
    3369       1.5169
    3370       1.5060
    3371       1.4462
    3372       1.5322
    3373       1.4410
    3374       1.4438
    3375       1.4791
    3376       1.5371
    3377       1.5155
    3378       1.5568
    3379       1.4283
    3380       1.4678
    3381       1.4720
    3382       1.5107
    3383       1.4798
    3384       1.4528
    3385       1.5876
    3386       1.4786
    3387       1.4586
    3388       1.5670
    3389       1.4543
    3390       1.4735
    3391       1.4589
    3392       1.4963
    3393       1.5260
    3394       1.4513
    3395       1.4546
    3396       1.4979
    3397       1.6158
    3398       1.5148
    3399       1.4961
    3400       1.6194
    3401       1.5588
    3402       1.6757
    3403       1.7327
    3404       1.5847
    3405       1.5888
    3406       1.5905
    3407       1.6725
    3408       1.6535
    3409       1.6642
    3410       1.6495
    3411       1.6165
    3412       1.6315
    3413       1.5900
    3414       1.6523
    3415       1.6411
    3416       1.6859
    3417       1.6336
    3418       1.6978
    3419       1.6733
    3420       1.6455
    3421       1.5665
    3422       1.6490
    3423       1.6575
    3424       1.5927
    3425       1.5957
    3426       1.5339
    3427       1.5392
    3428       1.6084
    3429       1.6344
    3430       1.6198
    3431       1.5887
    3432       1.6200
    3433       1.7084
    3434       1.6854
    3435       1.6441
    3436       1.5559
    3437       1.5973
    3438       1.5580
    3439       1.6405
    3440       1.6755
    3441       1.7012
    3442       1.7566
    3443       1.7658
    3444       1.6680
    3445       1.5958
    3446       1.5370
    3447       1.6095
    3448       1.6567
    3449       1.5316
    3450       1.5572
    3451       1.4721
    3452       1.5785
    3453       1.7650
    3454       1.7532
    3455       1.6104
    3456       1.6295
    3457       1.6239
    3458       1.6259
    3459       1.5549
    3460       1.5767
    3461       1.6512
    3462       1.5221
    3463       1.5469
    3464       1.5228
    3465       1.5682
    3466       1.5085
    3467       1.5771
    3468       1.5259
    3469       1.5879
    3470       1.5485
    3471       1.5877
    3472       1.5398
    3473       1.3794
    3474       1.5098
    3475       1.5790
    3476       1.6453
    3477       1.6793
    3478       1.6720
    3479       1.5856
    3480       1.5815
    3481       1.6440
    3482       1.5290
    3483       1.5600
    3484       1.5223
    3485       1.5327
    3486       1.5812
    3487       1.6864
    3488       1.6503
    3489       1.5883
    3490       1.6223
    3491       1.5855
    3492       1.5706
    3493       1.6355
    3494       1.5746
    3495       1.5936
    3496       1.6061
    3497       1.5905
    3498       1.6926
    3499       1.6429
    3500       1.6481
    3501       1.6652
    3502       1.5971
    3503       1.6841
    3504       1.7522
    3505       1.6117
    3506       1.6785
    3507       1.5752
    3508       1.5620
    3509       1.6027
    3510       1.6957
    3511       1.5837
    3512       1.5025
    3513       1.5697
    3514       1.6160
    3515       1.5714
    3516       1.5549
    3517       1.4830
    3518       1.6343
    3519       1.6272
    3520       1.6052
    3521       1.6312
    3522       1.5763
    3523       1.6213
    3524       1.6849
    3525       1.5445
    3526       1.6285
    3527       1.4879
    3528       1.5106
    3529       1.6064
    3530       1.6123
    3531       1.5869
    3532       1.5664
    3533       1.5678
    3534       1.6422
    3535       1.6675
    3536       1.6976
    3537       1.6243
    3538       1.6469
    3539       1.6283
    3540       1.7091
    3541       1.6004
    3542       1.6505
    3543       1.6767
    3544       1.7439
    3545       1.6952
    3546       1.7420
    3547       1.6697
    3548       1.6332
    3549       1.5801
    3550       1.6666
    3551       1.7551
    3552       1.6927
    3553       1.7256
    3554       1.6972
    3555       1.6704
    3556       1.6029
    3557       1.6578
    3558       1.7178
    3559       1.6551
    3560       1.6319
    3561       1.5072
    3562       1.6116
    3563       1.5762
    3564       1.6946
    3565       1.5482
    3566       1.7399
    3567       1.7282
    3568       1.5965
    3569       1.6265
    3570       1.6370
    3571       1.6605
    3572       1.6877
    3573       1.6794
    3574       1.7271
    3575       1.7065
    3576       1.5815
    3577       1.6185
    3578       1.5694
    3579       1.5792
    3580       1.6325
    3581       1.5364
    3582       1.6441
    3583       1.5721
    3584       1.5866
    3585       1.7304
    3586       1.7113
    3587       1.6727
    3588       1.7046
    3589       1.7106
    3590       1.6893
    3591       1.7011
    3592       1.7041
    3593       1.7979
    3594       1.7712
    3595       1.7626
    3596       1.8081
    3597       1.6918
    3598       1.7685
    3599       1.6589
    3600       1.6801
    3601       1.5676
    3602       1.6167
    3603       1.7558
    3604       1.7008
    3605       1.6584
    3606       1.6865
    3607       1.7312
    3608       1.6972
    3609       1.7131
    3610       1.6419
    3611       1.7257
    3612       1.7286
    3613       1.6839
    3614       1.7622
    3615       1.6550
    3616       1.7611
    3617       1.6185
    3618       1.7146
    3619       1.6279
    3620       1.7440
    3621       1.7321
    3622       1.7658
    3623       1.6464
    3624       1.6982
    3625       1.6069
    3626       1.6255
    3627       1.6042
    3628       1.6653
    3629       1.7142
    3630       1.6339
    3631       1.6180
    3632       1.6495
    3633       1.6772
    3634       1.7462
    3635       1.6639
    3636       1.6867
    3637       1.7222
    3638       1.6948
    3639       1.6960
    3640       1.7474
    3641       1.7279
    3642       1.6550
    3643       1.7413
    3644       1.6953
    3645       1.7494
    3646       1.6334
    3647       1.6478
    3648       1.6262
    3649       1.6365
    3650       1.7314
    3651       1.8579
    3652       1.8767
    3653       1.7952
    3654       1.7619
    3655       1.7562
    3656       1.8463
    3657       1.7163
    3658       1.6828
    3659       1.7164
    3660       1.5975
    3661       1.7431
    3662       1.7217
    3663       1.7050
    3664       1.7710
    3665       1.6554
    3666       1.7785
    3667       1.6709
    3668       1.7731
    3669       1.7238
    3670       1.7573
    3671       1.7782
    3672       1.8281
    3673       1.7979
    3674       1.7249
    3675       1.7264
    3676       1.6977
    3677       1.7470
    3678       1.6620
    3679       1.6265
    3680       1.7034
    3681       1.6620
    3682       1.6005
    3683       1.6482
    3684       1.6782
    3685       1.6736
    3686       1.6612
    3687       1.6635
    3688       1.5772
    3689       1.6002
    3690       1.5984
    3691       1.6349
    3692       1.5944
    3693       1.7442
    3694       1.7175
    3695       1.6777
    3696       1.7755
    3697       1.7434
    3698       1.7473
    3699       1.7412
    3700       1.7087
    3701       1.7785
    3702       1.7283
    3703       1.7226
    3704       1.7776
    3705       1.6347
    3706       1.7094
    3707       1.7497
    3708       1.7667
    3709       1.5831
    3710       1.6088
    3711       1.6132
    3712       1.5962
    3713       1.5931
    3714       1.4467
    3715       1.5245
    3716       1.6047
    3717       1.5717
    3718       1.6198
    3719       1.5868
    3720       1.5875
    3721       1.5904
    3722       1.6421
    3723       1.7005
    3724       1.6651
    3725       1.7702
    3726       1.6730
    3727       1.6303
    3728       1.6037
    3729       1.7625
    3730       1.7326
    3731       1.6068
    3732       1.5980
    3733       1.5471
    3734       1.6697
    3735       1.6498
    3736       1.6887
    3737       1.5743
    3738       1.5593
    3739       1.5461
    3740       1.5049
    3741       1.5146
    3742       1.5422
    3743       1.5172
    3744       1.4562
    3745       1.5452
    3746       1.6385
    3747       1.6604
    3748       1.6364
    3749       1.5728
    3750       1.5304
    3751       1.5342
    3752       1.5616
    3753       1.5760
    3754       1.4641
    3755       1.6863
    3756       1.6273
    3757       1.5552
    3758       1.6560
    3759       1.5068
    3760       1.6326
    3761       1.4919
    3762       1.4647
    3763       1.6051
    3764       1.5575
    3765       1.5942
    3766       1.5679
    3767       1.4822
    3768       1.4998
    3769       1.4462
    3770       1.5308
    3771       1.5869
    3772       1.5443
    3773       1.6379
    3774       1.5736
    3775       1.6365
    3776       1.5480
    3777       1.6181
    3778       1.6207
    3779       1.4511
    3780       1.5245
    3781       1.6024
    3782       1.6094
    3783       1.5843
    3784       1.6287
    3785       1.5703
    3786       1.5226
    3787       1.4771
    3788       1.5393
    3789       1.5784
    3790       1.5421
    3791       1.5739
    3792       1.5677
    3793       1.5683
    3794       1.5307
    3795       1.4694
    3796       1.6450
    3797       1.6423
    3798       1.6628
    3799       1.6541
    3800       1.6009
    3801       1.5926
    3802       1.6460
    3803       1.6516
    3804       1.6310
    3805       1.6013
    3806       1.4976
    3807       1.5164
    3808       1.4994
    3809       1.5666
    3810       1.6880
    3811       1.6150
    3812       1.6915
    3813       1.6667
    3814       1.6302
    3815       1.7370
    3816       1.6466
    3817       1.6526
    3818       1.6077
    3819       1.5508
    3820       1.5578
    3821       1.5905
    3822       1.5323
    3823       1.5359
    3824       1.5414
    3825       1.5934
    3826       1.5395
    3827       1.6686
    3828       1.5348
    3829       1.5163
    3830       1.5602
    3831       1.6052
    3832       1.5859
    3833       1.6236
    3834       1.5203
    3835       1.6981
    3836       1.6607
    3837       1.7185
    3838       1.5875
    3839       1.6817
    3840       1.6746
    3841       1.6057
    3842       1.6385
    3843       1.6509
    3844       1.6826
    3845       1.6966
    3846       1.7160
    3847       1.7591
    3848       1.7102
    3849       1.6427
    3850       1.5927
    3851       1.6376
    3852       1.6234
    3853       1.6322
    3854       1.6456
    3855       1.6195
    3856       1.5363
    3857       1.5662
    3858       1.6084
    3859       1.6576
    3860       1.6185
    3861       1.6812
    3862       1.6811
    3863       1.6683
    3864       1.6035
    3865       1.6886
    3866       1.6303
    3867       1.7534
    3868       1.6123
    3869       1.6382
    3870       1.6434
    3871       1.6377
    3872       1.6505
    3873       1.7275
    3874       1.8098
    3875       1.7755
    3876       1.6843
    3877       1.6899
    3878       1.7195
    3879       1.6497
    3880       1.6770
    3881       1.7276
    3882       1.8036
    3883       1.7276
    3884       1.7522
    3885       1.6803
    3886       1.7388
    3887       1.6866
    3888       1.6350
    3889       1.6478
    3890       1.5430
    3891       1.6887
    3892       1.5345
    3893       1.5885
    3894       1.5168
    3895       1.5811
    3896       1.6002
    3897       1.6871
    3898       1.6536
    3899       1.5925
    3900       1.5752
    3901       1.5154
    3902       1.5313
    3903       1.4925
    3904       1.5563
    3905       1.4710
    3906       1.5852
    3907       1.5207
    3908       1.6525
    3909       1.5321
    3910       1.5217
    3911       1.5259
    3912       1.5527
    3913       1.6085
    3914       1.5111
    3915       1.4830
    3916       1.6084
    3917       1.6648
    3918       1.6609
    3919       1.5610
    3920       1.5805
    3921       1.5296
    3922       1.5616
    3923       1.5362
    3924       1.6564
    3925       1.5822
    3926       1.5922
    3927       1.6052
    3928       1.5524
    3929       1.5634
    3930       1.5317
    3931       1.5329
    3932       1.6021
    3933       1.5970
    3934       1.6534
    3935       1.6921
    3936       1.5601
    3937       1.4985
    3938       1.4875
    3939       1.5581
    3940       1.5193
    3941       1.5721
    3942       1.4808
    3943       1.4616
    3944       1.4824
    3945       1.5899
    3946       1.5786
    3947       1.6096
    3948       1.5616
    3949       1.5373
    3950       1.6161
    3951       1.5198
    3952       1.5521
    3953       1.5632
    3954       1.7074
    3955       1.6113
    3956       1.5614
    3957       1.5652
    3958       1.6354
    3959       1.5311
    3960       1.5496
    3961       1.5406
    3962       1.5516
    3963       1.6387
    3964       1.6484
    3965       1.5157
    3966       1.5690
    3967       1.4813
    3968       1.6273
    3969       1.6405
    3970       1.5580
    3971       1.5172
    3972       1.5732
    3973       1.5944
    3974       1.5458
    3975       1.6091
    3976       1.6751
    3977       1.5928
    3978       1.5493
    3979       1.5742
    3980       1.5708
    3981       1.6669
    3982       1.7214
    3983       1.6566
    3984       1.6782
    3985       1.7384
    3986       1.7475
    3987       1.6606
    3988       1.6103
    3989       1.6020
    3990       1.5965
    3991       1.5771
    3992       1.6886
    3993       1.7490
    3994       1.6610
    3995       1.7065
    3996       1.7180
    3997       1.5763
    3998       1.6576
    3999       1.6480
    4000       1.6817
    4001       1.6689
    4002       1.8247
    4003       1.8174
    4004       1.8368
    4005       1.9018
    4006       1.8591
    4007       1.9118
    4008       1.7296
    4009       1.8347
    4010       1.7687
    4011       1.7038
    4012       1.6105
    4013       1.6591
    4014       1.6658
    4015       1.6179
    4016       1.6647
    4017       1.6269
    4018       1.6587
    4019       1.6781
    4020       1.5199
    4021       1.5685
    4022       1.6039
    4023       1.5548
    4024       1.5974
    4025       1.5594
    4026       1.5220
    4027       1.7507
    4028       1.7242
    4029       1.6917
    4030       1.6812
    4031       1.6544
    4032       1.6523
    4033       1.6790
    4034       1.6275
    4035       1.6766
    4036       1.6865
    4037       1.6230
    4038       1.6217
    4039       1.5874
    4040       1.4887
    4041       1.4828
    4042       1.4365
    4043       1.6089
    4044       1.5590
    4045       1.7102
    4046       1.6046
    4047       1.6082
    4048       1.6145
    4049       1.5911
    4050       1.4807
    4051       1.5866
    4052       1.6282
    4053       1.6017
    4054       1.5277
    4055       1.4657
    4056       1.5814
    4057       1.5051
    4058       1.6633
    4059       1.4938
    4060       1.5793
    4061       1.6168
    4062       1.6182
    4063       1.6151
    4064       1.5575
    4065       1.5948
    4066       1.6160
    4067       1.4864
    4068       1.4980
    4069       1.5428
    4070       1.5339
    4071       1.5132
    4072       1.4963
    4073       1.5086
    4074       1.5167
    4075       1.4277
    4076       1.4553
    4077       1.4615
    4078       1.4732
    4079       1.5280
    4080       1.5141
    4081       1.5175
    4082       1.5636
    4083       1.5931
    4084       1.6057
    4085       1.6136
    4086       1.5608
    4087       1.5805
    4088       1.5845
    4089       1.5055
    4090       1.5275
    4091       1.6092
    4092       1.4278
    4093       1.4652
    4094       1.6080
    4095       1.5407
    4096       1.5625
    4097       1.6751
    4098       1.6332
    4099       1.5642
    4100       1.6219
    4101       1.5664
    4102       1.5602
    4103       1.5389
    4104       1.6077
    4105       1.6229
    4106       1.5960
    4107       1.5791
    4108       1.5565
    4109       1.6225
    4110       1.5576
    4111       1.7702
    4112       1.7522
    4113       1.6659
    4114       1.6064
    4115       1.5951
    4116       1.5501
    4117       1.4721
    4118       1.5892
    4119       1.5736
    4120       1.6548
    4121       1.6523
    4122       1.5569
    4123       1.6638
    4124       1.6405
    4125       1.6648
    4126       1.6018
    4127       1.6267
    4128       1.6444
    4129       1.5791
    4130       1.5973
    4131       1.6253
    4132       1.6875
    4133       1.6592
    4134       1.6641
    4135       1.7026
    4136       1.7998
    4137       1.7428
    4138       1.6778
    4139       1.7660
    4140       1.7946
    4141       1.7863
    4142       1.8529
    4143       1.8220
    4144       1.8018
    4145       1.6642
    4146       1.7372
    4147       1.7448
    4148       1.6986
    4149       1.8009
    4150       1.7433
    4151       1.7392
    4152       1.6549
    4153       1.7463
    4154       1.7841
    4155       1.7553
    4156       1.6617
    4157       1.6043
    4158       1.7543
    4159       1.7658
    4160       1.6745
    4161       1.7210
    4162       1.7369
    4163       1.7372
    4164       1.6744
    4165       1.6682
    4166       1.6363
    4167       1.7149
    4168       1.6624
    4169       1.6886
    4170       1.8050
    4171       1.7794
    4172       1.6957
    4173       1.7421
    4174       1.7937
    4175       1.7197
    4176       1.6928
    4177       1.7392
    4178       1.5914
    4179       1.6075
    4180       1.6145
    4181       1.6182
    4182       1.5887
    4183       1.7194
    4184       1.5954
    4185       1.6860
    4186       1.6123
    4187       1.6628
    4188       1.8304
    4189       1.7844
    4190       1.8190
    4191       1.7276
    4192       1.6360
    4193       1.7025
    4194       1.6132
    4195       1.7760
    4196       1.7316
    4197       1.7393
    4198       1.8039
    4199       1.6768
    4200       1.7307
    4201       1.6507
    4202       1.7904
    4203       1.6909
    4204       1.7630
    4205       1.7015
    4206       1.7660
    4207       1.8114
    4208       1.7780
    4209       1.7213
    4210       1.6502
    4211       1.7053
    4212       1.7464
    4213       1.7667
    4214       1.6788
    4215       1.7404
    4216       1.8060
    4217       1.7481
    4218       1.8111
    4219       1.8145
    4220       1.7764
    4221       1.8243
    4222       1.6565
    4223       1.7145
    4224       1.7058
    4225       1.7405
    4226       1.7132
    4227       1.7721
    4228       1.7635
    4229       1.6475
    4230       1.6946
    4231       1.7916
    4232       1.7042
    4233       1.6817
    4234       1.7134
    4235       1.7951
    4236       1.7536
    4237       1.7974
    4238       1.7140
    4239       1.7634
    4240       1.7234
    4241       1.8163
    4242       1.7670
    4243       1.6982
    4244       1.7241
    4245       1.6971
    4246       1.7271
    4247       1.7129
    4248       1.7048
    4249       1.7517
    4250       1.7241
    4251       1.8484
    4252       1.8563
    4253       1.8111
    4254       1.7297
    4255       1.7168
    4256       1.7764
    4257       1.7196
    4258       1.7377
    4259       1.5883
    4260       1.7249
    4261       1.6969
    4262       1.7327
    4263       1.7341
    4264       1.7102
    4265       1.6924
    4266       1.6827
    4267       1.6120
    4268       1.6382
    4269       1.6502
    4270       1.6474
    4271       1.7409
    4272       1.7282
    4273       1.7542
    4274       1.7125
    4275       1.8502
    4276       1.8878
    4277       1.8936
    4278       1.8952
    4279       1.7894
    4280       1.7344
    4281       1.8729
    4282       1.8342
    4283       1.8505
    4284       1.7398
    4285       1.7189
    4286       1.7646
    4287       1.8172
    4288       1.8173
    4289       1.8999
    4290       1.8757
    4291       1.8150
    4292       1.8452
    4293       1.8273
    4294       1.7983
    4295       1.7288
    4296       1.6800
    4297       1.6274
    4298       1.7026
    4299       1.7481
    4300       1.7893
    4301       1.6663
    4302       1.8499
    4303       1.7133
    4304       1.7190
    4305       1.7673
    4306       1.8162
    4307       1.7170
    4308       1.6819
    4309       1.8145
    4310       1.8205
    4311       1.7421
    4312       1.8085
    4313       1.8125
    4314       1.8214
    4315       1.8090
    4316       1.8013
    4317       1.7339
    4318       1.7928
    4319       1.6663
    4320       1.6905
    4321       1.7946
    4322       1.7593
    4323       1.7687
    4324       1.7751
    4325       1.8849
    4326       1.8490
    4327       1.8034
    4328       1.8391
    4329       1.8260
    4330       1.7681
    4331       1.8033
    4332       1.6854
    4333       1.7561
    4334       1.7645
    4335       1.7823
    4336       1.7786
    4337       1.7773
    4338       1.9477
    4339       1.8915
    4340       1.8095
    4341       1.8403
    4342       1.7839
    4343       1.7816
    4344       1.7855
    4345       1.8477
    4346       1.8553
    4347       1.9669
    4348       1.9733
    4349       1.9431
    4350       2.0080
    4351       1.9951
    4352       2.0316
    4353       1.9981
    4354       1.9013
    4355       1.8133
    4356       1.7911
    4357       1.9271
    4358       1.9828
    4359       1.9091
    4360       2.0569
    4361       1.9662
    4362       1.8678
    4363       1.7805
    4364       1.8545
    4365       1.8356
    4366       1.7580
    4367       1.7950
    4368       1.8562
    4369       1.8905
    4370       1.9176
    4371       1.9209
    4372       1.7648
    4373       1.8812
    4374       1.8740
    4375       1.9277
    4376       1.8665
    4377       1.7950
    4378       1.8918
    4379       1.7799
    4380       1.8373
    4381       1.8177
    4382       1.7841
    4383       1.7773
    4384       1.7407
    4385       1.7411
    4386       1.7575
    4387       1.7015
    4388       1.7168
    4389       1.6115
    4390       1.7401
    4391       1.6992
    4392       1.7571
    4393       1.7085
    4394       1.7321
    4395       1.6767
    4396       1.7347
    4397       1.7248
    4398       1.6650
    4399       1.6821
    4400       1.6961
    4401       1.6059
    4402       1.6359
    4403       1.6754
    4404       1.6256
    4405       1.5250
    4406       1.6352
    4407       1.6020
    4408       1.6344
    4409       1.6147
    4410       1.6004
    4411       1.6165
    4412       1.5855
    4413       1.5777
    4414       1.6506
    4415       1.6532
    4416       1.6706
    4417       1.6769
    4418       1.5976
    4419       1.6178
    4420       1.6143
    4421       1.6357
    4422       1.7907
    4423       1.8021
    4424       1.7951
    4425       1.8005
    4426       1.7750
    4427       1.7594
    4428       1.6478
    4429       1.6937
    4430       1.7350
    4431       1.7193
    4432       1.7600
    4433       1.8066
    4434       1.7464
    4435       1.8126
    4436       1.7723
    4437       1.7065
    4438       1.7014
    4439       1.7150
    4440       1.7033
    4441       1.6993
    4442       1.7435
    4443       1.6846
    4444       1.7432
    4445       1.7728
    4446       1.8880
    4447       1.8468
    4448       1.8283
    4449       1.8905
    4450       1.7869
    4451       1.8212
    4452       1.8131
    4453       1.6997
    4454       1.7472
    4455       1.7744
    4456       1.7412
    4457       1.7328
    4458       1.7236
    4459       1.7946
    4460       1.7700
    4461       1.7234
    4462       1.7691
    4463       1.7737
    4464       1.7988
    4465       1.9067
    4466       1.7963
    4467       1.7889
    4468       1.7901
    4469       1.8380
    4470       1.7278
    4471       1.8394
    4472       1.9867
    4473       1.8370
    4474       1.8166
    4475       1.7474
    4476       1.7651
    4477       1.8325
    4478       1.8830
    4479       1.8344
    4480       1.9178
    4481       1.7674
    4482       1.7673
    4483       1.8439
    4484       1.8616
    4485       1.7537
    4486       1.7246
    4487       1.7635
    4488       1.7745
    4489       1.8178
    4490       1.7429
    4491       1.7292
    4492       1.7091
    4493       1.7149
    4494       1.7413
    4495       1.8460
    4496       1.8207
    4497       1.8661
    4498       1.7809
    4499       1.8770
    4500       1.8712
    4501       1.9075
    4502       1.9129
    4503       1.7866
    4504       1.7520
    4505       1.7587
    4506       1.6977
    4507       1.7782
    4508       1.7206
    4509       1.8381
    4510       1.8125
    4511       1.7748
    4512       1.8079
    4513       1.7373
    4514       1.7556
    4515       1.8018
    4516       1.9046
    4517       1.8469
    4518       1.8884
    4519       1.8643
    4520       1.8076
    4521       1.7912
    4522       1.8041
    4523       1.8762
    4524       1.8954
    4525       1.7962
    4526       1.8322
    4527       1.8546
    4528       1.8090
    4529       1.7963
    4530       1.7868
    4531       1.8606
    4532       1.9166
    4533       1.8803
    4534       1.9029
    4535       1.8494
    4536       1.8320
    4537       1.8572
    4538       1.8609
    4539       1.9785
    4540       1.8221
    4541       1.7949
    4542       1.8777
    4543       1.8921
    4544       1.8046
    4545       1.8666
    4546       1.9109
    4547       1.7858
    4548       1.6648
    4549       1.7383
    4550       1.7208
    4551       1.7639
    4552       1.7865
    4553       1.7415
    4554       1.7458
    4555       1.6703
    4556       1.7453
    4557       1.8009
    4558       1.8682
    4559       1.7345
    4560       1.8815
    4561       1.8325
    4562       1.9046
    4563       2.0426
    4564       1.9370
    4565       1.8783
    4566       1.8959
    4567       1.8389
    4568       1.8131
    4569       1.8631
    4570       1.9288
    4571       1.8839
    4572       1.7854
    4573       1.7566
    4574       1.6973
    4575       1.8182
    4576       1.8020
    4577       1.7867
    4578       1.9357
    4579       1.8699
    4580       1.8699
    4581       1.7769
    4582       1.8330
    4583       1.8583
    4584       1.9007
    4585       1.9390
    4586       1.9573
    4587       1.9312
    4588       1.8615
    4589       1.7685
    4590       1.8677
    4591       1.8550
    4592       1.9859
    4593       1.9627
    4594       1.9599
    4595       1.9155
    4596       1.9425
    4597       1.9243
    4598       1.9881
    4599       1.9889
    4600       1.9785
    4601       1.9329
    4602       1.8960
    4603       1.8553
    4604       1.8357
    4605       1.8973
    4606       1.8707
    4607       1.8660
    4608       1.8287
    4609       1.7910
    4610       1.7475
    4611       1.7884
    4612       1.8657
    4613       1.8912
    4614       1.8434
    4615       1.7973
    4616       1.7746
    4617       1.6776
    4618       1.7522
    4619       1.8438
    4620       1.8705
    4621       1.7311
    4622       1.8426
    4623       1.8588
    4624       1.8606
    4625       1.7902
    4626       1.7701
    4627       1.8698
    4628       1.8826
    4629       1.8762
    4630       1.9292
    4631       1.8019
    4632       1.7602
    4633       1.8326
    4634       1.8551
    4635       1.7184
    4636       1.7005
    4637       1.7505
    4638       1.7661
    4639       1.7475
    4640       1.7191
    4641       1.6810
    4642       1.6434
    4643       1.7321
    4644       1.7242
    4645       1.7560
    4646       1.7759
    4647       1.7540
    4648       1.7236
    4649       1.7400
    4650       1.6516
    4651       1.6479
    4652       1.6803
    4653       1.7087
    4654       1.6463
    4655       1.7505
    4656       1.7599
    4657       1.7343
    4658       1.7605
    4659       1.7212
    4660       1.7695
    4661       1.7921
    4662       1.8450
    4663       1.8567
    4664       1.7651
    4665       1.8050
    4666       1.8311
    4667       1.7839
    4668       1.7716
    4669       1.7812
    4670       1.8187
    4671       1.7600
    4672       1.7718
    4673       1.8316
    4674       1.7198
    4675       1.7152
    4676       1.7135
    4677       1.6737
    4678       1.7183
    4679       1.7711
    4680       1.8090
    4681       1.7631
    4682       1.7904
    4683       1.7703
    4684       1.6702
    4685       1.7970
    4686       1.7900
    4687       1.7381
    4688       1.7979
    4689       1.6994
    4690       1.7918
    4691       1.7835
    4692       1.7814
    4693       1.8161
    4694       1.7551
    4695       1.7687
    4696       1.8442
    4697       1.8364
    4698       1.8114
    4699       1.8209
    4700       1.8002
    4701       1.7989
    4702       1.8752
    4703       1.8077
    4704       1.9015
    4705       1.7570
    4706       1.8639
    4707       1.8584
    4708       1.8188
    4709       1.8428
    4710       1.7661
    4711       1.8566
    4712       1.8506
    4713       1.8248
    4714       1.8575
    4715       1.8515
    4716       1.8014
    4717       1.8242
    4718       1.8260
    4719       1.9063
    4720       1.9255
    4721       1.9421
    4722       1.9475
    4723       1.8000
    4724       1.8024
    4725       1.8645
    4726       1.8422
    4727       1.8198
    4728       1.8031
    4729       1.8517
    4730       1.7988
    4731       1.8530
    4732       1.8192
    4733       1.7735
    4734       1.8014
    4735       1.7911
    4736       1.7719
    4737       1.7838
    4738       1.8134
    4739       1.7522
    4740       1.6810
    4741       1.6995
    4742       1.7188
    4743       1.7457
    4744       1.8033
    4745       1.8602
    4746       1.6746
    4747       1.7921
    4748       1.8692
    4749       1.8354
    4750       1.7852
    4751       1.7858
    4752       1.7027
    4753       1.7651
    4754       1.7502
    4755       1.8884
    4756       1.8123
    4757       1.9125
    4758       1.7824
    4759       1.7833
    4760       1.8393
    4761       1.8182
    4762       1.8847
    4763       1.8510
    4764       1.9147
    4765       1.7915
    4766       1.8783
    4767       1.7661
    4768       1.8292
    4769       1.9383
    4770       1.9107
    4771       1.9438
    4772       1.9297
    4773       1.8423
    4774       1.8268
    4775       1.8782
    4776       1.8513
    4777       1.7740
    4778       1.8755
    4779       1.8873
    4780       1.8419
    4781       1.8222
    4782       1.8615
    4783       1.8307
    4784       1.7892
    4785       1.7800
    4786       1.7540
    4787       1.8008
    4788       1.7480
    4789       1.8712
    4790       1.8670
    4791       1.8799
    4792       1.8184
    4793       1.8214
    4794       1.8478
    4795       1.7908
    4796       1.7767
    4797       1.7417
    4798       1.7555
    4799       1.7115
    4800       1.7686
    4801       1.7146
    4802       1.8214
    4803       1.7540
    4804       1.7627
    4805       1.7589
    4806       1.7588
    4807       1.7469
    4808       1.6688
    4809       1.7291
    4810       1.5785
    4811       1.6304
    4812       1.6566
    4813       1.6774
    4814       1.7352
    4815       1.6023
    4816       1.6674
    4817       1.7418
    4818       1.7718
    4819       1.7930
    4820       1.7421
    4821       1.6915
    4822       1.8563
    4823       1.7556
    4824       1.7695
    4825       1.7854
    4826       1.7406
    4827       1.7944
    4828       1.7447
    4829       1.7491
    4830       1.7482
    4831       1.7926
    4832       1.7645
    4833       1.8314
    4834       1.7899
    4835       1.7822
    4836       1.8177
    4837       1.8194
    4838       1.7593
    4839       1.7086
    4840       1.8231
    4841       1.7551
    4842       1.6895
    4843       1.7850
    4844       1.7991
    4845       1.7462
    4846       1.7653
    4847       1.7309
    4848       1.7156
    4849       1.7971
    4850       1.8229
    4851       1.7935
    4852       1.7739
    4853       1.7161
    4854       1.6552
    4855       1.6641
    4856       1.6494
    4857       1.6951
    4858       1.6983
    4859       1.6690
    4860       1.7451
    4861       1.7643
    4862       1.7084
    4863       1.8532
    4864       1.8003
    4865       1.8292
    4866       1.8085
    4867       1.8604
    4868       1.8415
    4869       1.7603
    4870       1.7965
    4871       1.8052
    4872       1.7346
    4873       1.7497
    4874       1.7494
    4875       1.7357
    4876       1.7418
    4877       1.8247
    4878       1.6995
    4879       1.8083
    4880       1.8549
    4881       1.7992
    4882       1.7126
    4883       1.8488
    4884       1.7788
    4885       1.8054
    4886       1.8022
    4887       1.8321
    4888       1.8866
    4889       1.8162
    4890       1.8318
    4891       1.9051
    4892       1.8674
    4893       1.7993
    4894       1.8332
    4895       1.8692
    4896       1.8501
    4897       1.7689
    4898       1.9375
    4899       1.9362
    4900       1.9045
    4901       1.9398
    4902       1.9395
    4903       1.9576
    4904       1.8725
    4905       1.9466
    4906       1.8383
    4907       1.8506
    4908       1.8880
    4909       1.9643
    4910       1.8898
    4911       1.8916
    4912       1.8420
    4913       1.8623
    4914       1.8688
    4915       1.8652
    4916       1.7954
    4917       1.9880
    4918       1.9537
    4919       1.8672
    4920       1.8268
    4921       1.9205
    4922       1.9094
    4923       1.8763
    4924       1.8341
    4925       1.9036
    4926       1.8358
    4927       1.8300
    4928       1.8332
    4929       1.7194
    4930       1.7818
    4931       1.9149
    4932       1.9676
    4933       1.9518
    4934       1.8997
    4935       1.8561
    4936       1.8331
    4937       1.8873
    4938       1.9013
    4939       1.9060
    4940       1.7590
    4941       1.8576
    4942       1.9504
    4943       1.9964
    4944       1.8615
    4945       1.9054
    4946       1.9244
    4947       1.9574
    4948       1.8835
    4949       1.8373
    4950       1.7895
    4951       1.8950
    4952       1.8609
    4953       1.7945
    4954       1.7168
    4955       1.7324
    4956       1.7292
    4957       1.7646
    4958       1.8326
    4959       1.8337
    4960       1.8044
    4961       1.8557
    4962       1.8526
    4963       1.7369
    4964       1.8185
    4965       1.8148
    4966       1.8106
    4967       1.7847
    4968       1.8300
    4969       1.8485
    4970       1.8720
    4971       1.8200
    4972       1.9795
    4973       1.9308
    4974       1.8811
    4975       1.8331
    4976       1.7745
    4977       1.8831
    4978       1.8723
    4979       1.8179
    4980       1.8643
    4981       1.8784
    4982       1.8614
    4983       1.8322
    4984       1.8075
    4985       1.8577
    4986       1.8595
    4987       1.8219
    4988       1.9060
    4989       1.8266
    4990       1.8610
    4991       1.7715
    4992       1.7946
    4993       1.8523
    4994       1.7892
    4995       1.7966
    4996       1.8457
    4997       1.8579
    4998       1.9105
    4999       1.9155
    5000       1.8841
    5001       1.8591
    5002       1.8378
    5003       1.8623
    5004       1.8717
    5005       1.9179
    5006       1.8498
    5007       1.7740
    5008       1.7486
    5009       1.8710
    5010       1.8262
    5011       1.8574
    5012       1.8693
    5013       1.7478
    5014       1.7487
    5015       1.7958
    5016       1.7153
    5017       1.7721
    5018       1.7867
    5019       1.7753
    5020       1.8274
    5021       1.7640
    5022       1.8433
    5023       1.7593
    5024       1.8984
    5025       1.9319
    5026       1.8711
    5027       1.7913
    5028       1.7782
    5029       1.8251
    5030       1.7769
    5031       1.7077
    5032       1.7520
    5033       1.7559
    5034       1.7521
    5035       1.9199
    5036       1.7293
    5037       1.7543
    5038       1.8727
    5039       1.9175
    5040       1.7876
    5041       1.7650
    5042       1.7894
    5043       1.8628
    5044       1.8831
    5045       1.8772
    5046       1.9415
    5047       1.8886
    5048       1.9043
    5049       1.8628
    5050       1.8512
    5051       1.8443
    5052       1.9584
    5053       1.9165
    5054       1.8207
    5055       1.9380
    5056       1.9546
    5057       1.9640
    5058       1.9195
    5059       1.8296
    5060       1.9371
    5061       1.8083
    5062       1.8317
    5063       1.7042
    5064       1.7632
    5065       1.7662
    5066       1.7694
    5067       1.7931
    5068       1.8096
    5069       1.8873
    5070       1.9054
    5071       1.7814
    5072       1.8491
    5073       1.8762
    5074       1.8700
    5075       1.8488
    5076       1.8929
    5077       1.9050
    5078       1.9224
    5079       1.8060
    5080       1.8394
    5081       1.7866
    5082       1.8193
    5083       1.8748
    5084       1.8390
    5085       1.8024
    5086       1.8263
    5087       1.7989
    5088       1.7493
    5089       1.8052
    5090       1.7949
    5091       1.7980
    5092       1.7878
    5093       1.8793
    5094       1.8379
    5095       1.7723
    5096       1.8243
    5097       1.8230
    5098       1.8210
    5099       1.9173
    5100       1.8294
    5101       1.8558
    5102       1.8674
    5103       1.8214
    5104       1.8549
    5105       1.9473
    5106       1.9574
    5107       1.8904
    5108       1.8754
    5109       1.8922
    5110       1.8274
    5111       1.8844
    5112       1.9217
    5113       1.8065
    5114       1.7840
    5115       1.7874
    5116       1.7439
    5117       1.7818
    5118       1.8217
    5119       1.7899
    5120       1.8394
    5121       1.8190
    5122       1.8185
    5123       1.8867
    5124       1.8458
    5125       1.8446
    5126       1.8840
    5127       1.7998
    5128       1.8344
    5129       1.8203
    5130       1.8360
    5131       1.7976
    5132       1.8008
    5133       1.7308
    5134       1.7370
    5135       1.7411
    5136       1.7394
    5137       1.8081
    5138       1.7828
    5139       1.7644
    5140       1.8673
    5141       1.8081
    5142       1.7844
    5143       1.8018
    5144       1.8198
    5145       1.8552
    5146       1.7361
    5147       1.7865
    5148       1.8255
    5149       1.8629
    5150       1.8207
    5151       1.7431
    5152       1.7940
    5153       1.8226
    5154       1.8142
    5155       1.7721
    5156       1.6953
    5157       1.7683
    5158       1.8362
    5159       1.8542
    5160       1.8505
    5161       1.7203
    5162       1.8101
    5163       1.8710
    5164       1.8247
    5165       1.8265
    5166       1.7319
    5167       1.7313
    5168       1.7804
    5169       1.7799
    5170       1.7569
    5171       1.8445
    5172       1.9506
    5173       1.8650
    5174       1.8686
    5175       1.8126
    5176       1.8383
    5177       1.8474
    5178       1.8059
    5179       1.7442
    5180       1.7589
    5181       1.7732
    5182       1.7935
    5183       1.7155
    5184       1.6348
    5185       1.6159
    5186       1.7189
    5187       1.5933
    5188       1.6621
    5189       1.7253
    5190       1.8179
    5191       1.8514
    5192       1.7289
    5193       1.7044
    5194       1.7340
    5195       1.7491
    5196       1.7944
    5197       1.7212
    5198       1.7068
    5199       1.6965
    5200       1.6995
    5201       1.7318
    5202       1.6784
    5203       1.8786
    5204       1.8651
    5205       1.8015
    5206       1.8236
    5207       1.8540
    5208       1.8851
    5209       1.8698
    5210       1.8490
    5211       1.8564
    5212       1.8904
    5213       1.8840
    5214       1.9683
    5215       1.9167
    5216       1.8397
    5217       1.7785
    5218       1.8699
    5219       1.7959
    5220       1.8494
    5221       1.9746
    5222       1.8248
    5223       1.8057
    5224       1.8455
    5225       1.8488
    5226       1.8425
    5227       1.8740
    5228       1.8301
    5229       1.8676
    5230       1.8473
    5231       1.8139
    5232       1.9347
    5233       1.9578
    5234       2.0082
    5235       1.8824
    5236       1.8849
    5237       1.9196
    5238       2.0099
    5239       1.9771
    5240       1.9136
    5241       1.9241
    5242       1.9107
    5243       1.9626
    5244       1.9386
    5245       2.0026
    5246       1.9724
    5247       2.0027
    5248       1.8436
    5249       1.8199
    5250       1.9779
    5251       1.9618
    5252       1.9916
    5253       2.0215
    5254       1.9034
    5255       1.9514
    5256       1.9335
    5257       1.9728
    5258       1.8846
    5259       1.9275
    5260       1.9547
    5261       2.0193
    5262       1.9513
    5263       1.9468
    5264       1.9862
    5265       1.8337
    5266       1.9096
    5267       1.9637
    5268       1.8878
    5269       1.8624
    5270       1.9000
    5271       1.9386
    5272       1.7425
    5273       1.8155
    5274       1.7586
    5275       1.8607
    5276       1.8843
    5277       1.9311
    5278       1.9086
    5279       1.8316
    5280       1.8552
    5281       1.8297
    5282       1.8563
    5283       1.7938
    5284       1.7945
    5285       1.8940
    5286       1.8349
    5287       1.7548
    5288       1.7530
    5289       1.6597
    5290       1.7212
    5291       1.7230
    5292       1.8049
    5293       1.6398
    5294       1.7781
    5295       1.8490
    5296       1.8482
    5297       1.8155
    5298       1.7505
    5299       1.7925
    5300       1.8908
    5301       1.9233
    5302       1.8487
    5303       1.8760
    5304       1.8984
    5305       1.9602
    5306       1.9984
    5307       1.8729
    5308       1.7574
    5309       1.7576
    5310       1.7832
    5311       1.7537
    5312       1.7688
    5313       1.8089
    5314       1.7901
    5315       1.9119
    5316       1.8949
    5317       1.9196
    5318       1.8680
    5319       1.8151
    5320       1.9794
    5321       1.9443
    5322       1.9283
    5323       1.8806
    5324       1.8918
    5325       1.9317
    5326       1.9534
    5327       1.8324
    5328       1.8900
    5329       1.8426
    5330       1.8462
    5331       1.8363
    5332       1.8894
    5333       1.8898
    5334       1.9061
    5335       1.9547
    5336       1.8427
    5337       1.8860
    5338       1.9730
    5339       1.8811
    5340       1.9283
    5341       1.9152
    5342       1.8703
    5343       1.9073
    5344       1.9244
    5345       1.8511
    5346       1.9249
    5347       1.8721
    5348       2.0431
    5349       1.9906
    5350       1.8686
    5351       1.8871
    5352       1.8999
    5353       1.9358
    5354       1.9770
    5355       2.0183
    5356       1.9015
    5357       1.9523
    5358       2.0144
    5359       1.8832
    5360       1.8651
    5361       1.9456
    5362       2.0323
    5363       1.9312
    5364       1.9727
    5365       1.9741
    5366       1.9618
    5367       1.9597
    5368       2.0054
    5369       2.0854
    5370       1.9194
    5371       1.9688
    5372       1.8146
    5373       1.8009
    5374       1.8894
    5375       1.9536
    5376       1.9454
    5377       1.9987
    5378       2.0169
    5379       1.9678
    5380       2.0140
    5381       1.9432
    5382       1.9384
    5383       1.9349
    5384       1.9977
    5385       2.0305
    5386       2.1072
    5387       2.0241
    5388       1.9471
    5389       1.9658
    5390       2.0726
    5391       1.9858
    5392       2.0171
    5393       1.9910
    5394       1.8941
    5395       1.8970
    5396       1.8599
    5397       1.9252
    5398       1.8843
    5399       1.9777
    5400       1.9536
    5401       1.9142
    5402       1.8224
    5403       1.7660
    5404       1.8717
    5405       1.7602
    5406       1.8348
    5407       1.8684
    5408       1.8887
    5409       1.8413
    5410       1.9923
    5411       1.9198
    5412       1.9359
    5413       1.8977
    5414       1.9382
    5415       2.0264
    5416       1.8280
    5417       1.8112
    5418       1.9143
    5419       1.9305
    5420       2.0850
    5421       1.9749
    5422       1.9741
    5423       2.0011
    5424       1.9029
    5425       1.9243
    5426       1.9359
    5427       1.8991
    5428       1.8806
    5429       2.0507
    5430       2.0136
    5431       2.0297
    5432       1.9500
    5433       1.8132
    5434       1.8523
    5435       1.8536
    5436       1.8600
    5437       1.8549
    5438       1.8121
    5439       1.8930
    5440       1.7937
    5441       1.8100
    5442       1.8525
    5443       1.8617
    5444       1.8117
    5445       1.8481
    5446       1.9021
    5447       1.9097
    5448       1.9110
    5449       1.8874
    5450       1.9406
    5451       1.9778
    5452       2.0408
    5453       1.9189
    5454       1.9401
    5455       1.9425
    5456       1.9255
    5457       1.9184
    5458       1.8842
    5459       2.0213
    5460       2.0284
    5461       1.9921
    5462       2.0324
    5463       1.9590
    5464       2.0233
    5465       1.9102
    5466       1.9682
    5467       1.8777
    5468       1.9361
    5469       1.9536
    5470       1.8094
    5471       1.9015
    5472       1.9867
    5473       2.0230
    5474       1.9868
    5475       1.9445
    5476       2.0695
    5477       2.0599
    5478       2.0331
    5479       2.0024
    5480       1.9821
    5481       1.9982
    5482       1.9072
    5483       2.0183
    5484       1.8983
    5485       1.9044
    5486       1.9060
    5487       2.0063
    5488       1.9807
    5489       1.8915
    5490       1.8960
    5491       1.8449
    5492       2.0180
    5493       1.8963
    5494       2.0544
    5495       1.9592
    5496       1.8789
    5497       1.9614
    5498       1.9855
    5499       1.8956
    5500       1.8168
    5501       1.8239
    5502       1.8941
    5503       1.7666
    5504       1.8000
    5505       1.8152
    5506       1.6920
    5507       1.6627
    5508       1.7452
    5509       1.7898
    5510       1.7421
    5511       1.7602
    5512       1.8303
    5513       1.8137
    5514       1.7475
    5515       1.9224
    5516       1.9381
    5517       1.7896
    5518       1.7392
    5519       1.7829
    5520       1.7863
    5521       1.7880
    5522       1.7135
    5523       1.6938
    5524       1.8306
    5525       1.8198
    5526       1.7417
    5527       1.7850
    5528       1.7195
    5529       1.6790
    5530       1.7781
    5531       1.7895
    5532       1.7869
    5533       1.7569
    5534       1.7635
    5535       1.8228
    5536       1.8862
    5537       1.8611
    5538       1.8377
    5539       1.8573
    5540       1.8246
    5541       1.8613
    5542       1.8245
    5543       1.8318
    5544       1.8264
    5545       1.8090
    5546       1.8234
    5547       1.9030
    5548       1.7730
    5549       1.7062
    5550       1.7868
    5551       1.7842
    5552       1.7679
    5553       1.7250
    5554       1.8687
    5555       1.8194
    5556       1.9356
    5557       1.8825
    5558       1.8816
    5559       1.8251
    5560       1.7478
    5561       1.8169
    5562       1.7711
    5563       1.8889
    5564       1.8782
    5565       1.8595
    5566       1.8610
    5567       1.9157
    5568       1.9151
    5569       1.9357
    5570       1.9976
    5571       2.0132
    5572       1.9623
    5573       1.9774
    5574       2.0727
    5575       1.8848
    5576       1.9436
    5577       1.9829
    5578       1.9309
    5579       2.0192
    5580       1.9138
    5581       1.9811
    5582       1.9582
    5583       1.8506
    5584       1.9577
    5585       1.9651
    5586       1.9813
    5587       1.9115
    5588       1.8501
    5589       1.9629
    5590       1.9445
    5591       1.8599
    5592       1.9696
    5593       1.9489
    5594       1.9117
    5595       1.8353
    5596       1.9046
    5597       1.8646
    5598       1.8221
    5599       1.9448
    5600       1.9267
    5601       1.9668
    5602       1.9605
    5603       1.8879
    5604       1.9195
    5605       1.8910
    5606       1.9087
    5607       1.8121
    5608       1.9038
    5609       1.9715
    5610       1.9336
    5611       1.8785
    5612       1.9738
    5613       2.0024
    5614       1.9459
    5615       1.9854
    5616       1.9484
    5617       1.9624
    5618       1.8947
    5619       1.8699
    5620       1.8269
    5621       1.7953
    5622       1.8931
    5623       1.8660
    5624       1.8614
    5625       2.0154
    5626       1.9555
    5627       1.9193
    5628       1.8195
    5629       1.8187
    5630       1.8320
    5631       1.8974
    5632       1.9252
    5633       1.8441
    5634       1.8061
    5635       1.8072
    5636       1.8224
    5637       1.8679
    5638       1.8678
    5639       1.9178
    5640       1.9106
    5641       1.8253
    5642       1.8410
    5643       1.8783
    5644       1.9170
    5645       1.8420
    5646       1.7816
    5647       1.8954
    5648       1.8212
    5649       1.8414
    5650       1.7933
    5651       1.8447
    5652       1.8065
    5653       1.7797
    5654       1.7308
    5655       1.8022
    5656       1.7817
    5657       1.8616
    5658       1.8807
    5659       1.8883
    5660       1.8734
    5661       1.7487
    5662       1.7325
    5663       1.8128
    5664       1.7993
    5665       1.7635
    5666       1.7818
    5667       1.7393
    5668       1.8391
    5669       1.7745
    5670       1.8574
    5671       1.8523
    5672       1.7007
    5673       1.8008
    5674       1.7617
    5675       1.8161
    5676       1.8237
    5677       1.7730
    5678       1.7595
    5679       1.7615
    5680       1.7842
    5681       1.7972
    5682       1.7651
    5683       1.6969
    5684       1.7496
    5685       1.7868
    5686       1.7053
    5687       1.8246
    5688       1.7916
    5689       1.8481
    5690       1.8366
    5691       1.7961
    5692       1.8358
    5693       1.7720
    5694       1.8333
    5695       1.8844
    5696       1.8484
    5697       1.8341
    5698       1.7986
    5699       1.8714
    5700       1.8651
    5701       1.9147
    5702       1.8003
    5703       1.8780
    5704       1.9138
    5705       1.9192
    5706       1.8949
    5707       1.9868
    5708       1.8704
    5709       1.8454
    5710       1.8264
    5711       1.9494
    5712       1.9372
    5713       1.9550
    5714       1.7616
    5715       1.8480
    5716       1.8412
    5717       1.9019
    5718       1.7934
    5719       1.9135
    5720       1.8087
    5721       1.7387
    5722       1.8237
    5723       1.8029
    5724       1.8610
    5725       1.7854
    5726       1.7850
    5727       1.8482
    5728       1.8331
    5729       1.8047
    5730       1.8331
    5731       1.8468
    5732       1.8311
    5733       1.7883
    5734       1.8613
    5735       1.8895
    5736       1.8145
    5737       1.8609
    5738       1.8077
    5739       1.7782
    5740       1.8448
    5741       1.8162
    5742       1.7878
    5743       1.8404
    5744       1.8244
    5745       2.0643
    5746       1.8456
    5747       1.8528
    5748       1.9216
    5749       1.7862
    5750       1.8549
    5751       1.8773
    5752       1.9511
    5753       1.9579
    5754       1.9130
    5755       1.9132
    5756       1.8339
    5757       1.8361
    5758       1.8356
    5759       1.8905
    5760       1.9317
    5761       1.8880
    5762       1.9210
    5763       1.7333
    5764       1.8026
    5765       1.9018
    5766       1.8726
    5767       1.7986
    5768       1.9703
    5769       1.9025
    5770       1.8670
    5771       1.8352
    5772       1.9127
    5773       1.7162
    5774       1.8627
    5775       1.8549
    5776       1.7941
    5777       1.8129
    5778       1.9082
    5779       1.8675
    5780       1.8715
    5781       1.9308
    5782       1.8771
    5783       1.8074
    5784       1.7934
    5785       1.8876
    5786       1.8229
    5787       1.8189
    5788       1.8809
    5789       1.9338
    5790       1.8964
    5791       1.8612
    5792       1.8401
    5793       1.8764
    5794       1.7159
    5795       1.7376
    5796       1.7421
    5797       1.8371
    5798       1.9035
    5799       1.7796
    5800       1.7768
    5801       1.8140
    5802       1.9139
    5803       1.8888
    5804       1.8718
    5805       1.8491
    5806       1.9090
    5807       1.8108
    5808       1.9007
    5809       1.8201
    5810       1.8076
    5811       1.8262
    5812       1.8682
    5813       1.9117
    5814       1.7899
    5815       1.8347
    5816       1.8974
    5817       1.8718
    5818       1.8693
    5819       1.8951
    5820       1.9762
    5821       1.9437
    5822       1.8995
    5823       1.9757
    5824       2.0411
    5825       1.9159
    5826       1.9348
    5827       1.9667
    5828       1.9106
    5829       1.9755
    5830       1.8908
    5831       2.0099
    5832       1.8880
    5833       1.7956
    5834       1.7978
    5835       1.8387
    5836       1.8198
    5837       1.6710
    5838       1.6743
    5839       1.7241
    5840       1.7239
    5841       1.7354
    5842       1.7661
    5843       1.7371
    5844       1.7392
    5845       1.7698
    5846       1.7085
    5847       1.6837
    5848       1.6552
    5849       1.6601
    5850       1.6040
    5851       1.7024
    5852       1.7218
    5853       1.7784
    5854       1.8462
    5855       1.7524
    5856       1.7376
    5857       1.7067
    5858       1.6282
    5859       1.7012
    5860       1.7668
    5861       1.8269
    5862       1.7749
    5863       1.7579
    5864       1.7595
    5865       1.7716
    5866       1.7329
    5867       1.7749
    5868       1.7965
    5869       1.7328
    5870       1.6977
    5871       1.7444
    5872       1.7470
    5873       1.6682
    5874       1.7155
    5875       1.6599
    5876       1.6753
    5877       1.7294
    5878       1.6476
    5879       1.6265
    5880       1.6615
    5881       1.6743
    5882       1.7448
    5883       1.5824
    5884       1.6751
    5885       1.6329
    5886       1.6352
    5887       1.6296
    5888       1.6955
    5889       1.7409
    5890       1.6921
    5891       1.7079
    5892       1.6854
    5893       1.6304
    5894       1.7405
    5895       1.7771
    5896       1.7375
    5897       1.7485
    5898       1.7505
    5899       1.7998
    5900       1.8766
    5901       1.7948
    5902       1.6482
    5903       1.7720
    5904       1.7559
    5905       1.6853
    5906       1.6497
    5907       1.6553
    5908       1.6190
    5909       1.6090
    5910       1.6710
    5911       1.7900
    5912       1.8591
    5913       1.8286
    5914       1.7836
    5915       1.8610
    5916       1.8874
    5917       1.7426
    5918       1.6927
    5919       1.7488
    5920       1.6754
    5921       1.8269
    5922       1.6791
    5923       1.6620
    5924       1.6438
    5925       1.6494
    5926       1.7350
    5927       1.5967
    5928       1.7660
    5929       1.7968
    5930       1.8092
    5931       1.7512
    5932       1.7626
    5933       1.8059
    5934       1.7207
    5935       1.6810
    5936       1.6352
    5937       1.7349
    5938       1.7607
    5939       1.7697
    5940       1.8261
    5941       1.8283
    5942       1.8051
    5943       1.6831
    5944       1.7171
    5945       1.7604
    5946       1.8373
    5947       1.8574
    5948       1.8033
    5949       1.6271
    5950       1.6699
    5951       1.6375
    5952       1.7685
    5953       1.7125
    5954       1.7579
    5955       1.7674
    5956       1.7999
    5957       1.7872
    5958       1.6986
    5959       1.6603
    5960       1.7499
    5961       1.7657
    5962       1.7331
    5963       1.7469
    5964       1.7486
    5965       1.8070
    5966       1.7347
    5967       1.6740
    5968       1.6195
    5969       1.5581
    5970       1.7047
    5971       1.6734
    5972       1.7160
    5973       1.6506
    5974       1.6684
    5975       1.7112
    5976       1.6686
    5977       1.6088
    5978       1.6671
    5979       1.6855
    5980       1.7037
    5981       1.6347
    5982       1.7605
    5983       1.6507
    5984       1.6961
    5985       1.7908
    5986       1.7205
    5987       1.6324
    5988       1.5963
    5989       1.6862
    5990       1.7101
    5991       1.6610
    5992       1.6805
    5993       1.6798
    5994       1.7087
    5995       1.7786
    5996       1.7161
    5997       1.6759
    5998       1.6410
    5999       1.6414
    6000       1.6956
    6001       1.6952
    6002       1.6134
    6003       1.6035
    6004       1.6548
    6005       1.5734
    6006       1.6827
    6007       1.7207
    6008       1.7898
    6009       1.7279
    6010       1.7494
    6011       1.7450
    6012       1.6649
    6013       1.6958
    6014       1.7063
    6015       1.6898
    6016       1.5941
    6017       1.6786
    6018       1.6774
    6019       1.6655
    6020       1.7383
    6021       1.7517
    6022       1.7727
    6023       1.6725
    6024       1.7598
    6025       1.7560
    6026       1.6563
    6027       1.6234
    6028       1.7070
    6029       1.6599
    6030       1.5674
    6031       1.6855
    6032       1.5840
    6033       1.6036
    6034       1.6359
    6035       1.5499
    6036       1.6936
    6037       1.6173
    6038       1.6302
    6039       1.6734
    6040       1.6342
    6041       1.6526
    6042       1.6823
    6043       1.6712
    6044       1.6705
    6045       1.6490
    6046       1.5945
    6047       1.5346
    6048       1.6533
    6049       1.5544
    6050       1.5907
    6051       1.6381
    6052       1.6972
    6053       1.7423
    6054       1.7599
    6055       1.5833
    6056       1.6301
    6057       1.5677
    6058       1.6095
    6059       1.6224
    6060       1.6167
    6061       1.6941
    6062       1.5999
    6063       1.6395
    6064       1.5656
    6065       1.5226
    6066       1.6969
    6067       1.7155
    6068       1.7691
    6069       1.6982
    6070       1.6322
    6071       1.7693
    6072       1.6888
    6073       1.6381
    6074       1.7319
    6075       1.6997
    6076       1.6996
    6077       1.7234
    6078       1.7951
    6079       1.5803
    6080       1.6020
    6081       1.6102
    6082       1.6759
    6083       1.7244
    6084       1.6503
    6085       1.6865
    6086       1.6529
    6087       1.6644
    6088       1.6015
    6089       1.5704
    6090       1.5528
    6091       1.5667
    6092       1.6018
    6093       1.6716
    6094       1.6550
    6095       1.6949
    6096       1.7766
    6097       1.7191
    6098       1.7662
    6099       1.7317
    6100       1.7361
    6101       1.6287
    6102       1.7417
    6103       1.7134
    6104       1.6406
    6105       1.6378
    6106       1.6113
    6107       1.7173
    6108       1.6697
    6109       1.7287
    6110       1.6971
    6111       1.6938
    6112       1.6035
    6113       1.5554
    6114       1.6392
    6115       1.5993
    6116       1.6250
    6117       1.6816
    6118       1.5629
    6119       1.5086
    6120       1.5892
    6121       1.5609
    6122       1.6169
    6123       1.6682
    6124       1.6577
    6125       1.6647
    6126       1.6123
    6127       1.6097
    6128       1.6419
    6129       1.5702
    6130       1.5874
    6131       1.6024
    6132       1.6771
    6133       1.5835
    6134       1.6837
    6135       1.5906
    6136       1.6200
    6137       1.5953
    6138       1.7213
    6139       1.6352
    6140       1.7335
    6141       1.7000
    6142       1.7484
    6143       1.5821
    6144       1.6148
    6145       1.5517
    6146       1.6190
    6147       1.5503
    6148       1.5288
    6149       1.6513
    6150       1.5912
    6151       1.6590
    6152       1.5485
    6153       1.5679
    6154       1.5538
    6155       1.5113
    6156       1.6092
    6157       1.7080
    6158       1.5884
    6159       1.6139
    6160       1.6672
    6161       1.6346
    6162       1.5671
    6163       1.6417
    6164       1.4762
    6165       1.5093
    6166       1.5871
    6167       1.5645
    6168       1.5800
    6169       1.6341
    6170       1.5924
    6171       1.6420
    6172       1.5865
    6173       1.5448
    6174       1.5673
    6175       1.4754
    6176       1.4958
    6177       1.5300
    6178       1.5169
    6179       1.5572
    6180       1.4831
    6181       1.5303
    6182       1.5586
    6183       1.5032
    6184       1.5171
    6185       1.6024
    6186       1.5680
    6187       1.5249
    6188       1.5520
    6189       1.6094
    6190       1.5830
    6191       1.5818
    6192       1.6207
    6193       1.6045
    6194       1.5908
    6195       1.6204
    6196       1.6064
    6197       1.5480
    6198       1.6723
    6199       1.6417
    6200       1.7000
    6201       1.6036
    6202       1.6195
    6203       1.6692
    6204       1.7015
    6205       1.5992
    6206       1.6528
    6207       1.6958
    6208       1.6304
    6209       1.6845
    6210       1.6346
    6211       1.5988
    6212       1.6380
    6213       1.6419
    6214       1.5829
    6215       1.5803
    6216       1.5951
    6217       1.5464
    6218       1.5642
    6219       1.5844
    6220       1.6119
    6221       1.6893
    6222       1.6137
    6223       1.7370
    6224       1.6319
    6225       1.6191
    6226       1.6795
    6227       1.6148
    6228       1.6609
    6229       1.7144
    6230       1.6103
    6231       1.7510
    6232       1.6615
    6233       1.5937
    6234       1.6655
    6235       1.6496
    6236       1.6825
    6237       1.6734
    6238       1.6380
    6239       1.5641
    6240       1.5630
    6241       1.5817
    6242       1.6205
    6243       1.7074
    6244       1.7638
    6245       1.7174
    6246       1.7142
    6247       1.7100
    6248       1.7707
    6249       1.7351
    6250       1.7767
    6251       1.8068
    6252       1.7166
    6253       1.7852
    6254       1.6965
    6255       1.7465
    6256       1.6586
    6257       1.7251
    6258       1.7055
    6259       1.7471
    6260       1.8207
    6261       1.7923
    6262       1.8495
    6263       1.7885
    6264       1.8339
    6265       1.7782
    6266       1.7412
    6267       1.7852
    6268       1.7618
    6269       1.8189
    6270       1.7750
    6271       1.9054
    6272       1.7785
    6273       1.7906
    6274       1.8125
    6275       1.7437
    6276       1.7027
    6277       1.6933
    6278       1.7161
    6279       1.6862
    6280       1.7447
    6281       1.7409
    6282       1.7948
    6283       1.7343
    6284       1.8603
    6285       1.7779
    6286       1.7171
    6287       1.7218
    6288       1.7813
    6289       1.7530
    6290       1.6587
    6291       1.6229
    6292       1.5894
    6293       1.8050
    6294       1.7348
    6295       1.7206
    6296       1.6348
    6297       1.6328
    6298       1.5737
    6299       1.5423
    6300       1.6046
    6301       1.6927
    6302       1.7939
    6303       1.8185
    6304       1.7939
    6305       1.8243
    6306       1.8479
    6307       1.7951
    6308       1.6958
    6309       1.6602
    6310       1.7251
    6311       1.7276
    6312       1.6973
    6313       1.7357
    6314       1.7383
    6315       1.7923
    6316       1.7564
    6317       1.7160
    6318       1.6374
    6319       1.6792
    6320       1.8369
    6321       1.8122
    6322       1.6684
    6323       1.7130
    6324       1.7083
    6325       1.7287
    6326       1.7565
    6327       1.6409
    6328       1.7291
    6329       1.8020
    6330       1.8006
    6331       1.7115
    6332       1.7982
    6333       1.7770
    6334       1.7276
    6335       1.7109
    6336       1.7927
    6337       1.8146
    6338       1.7295
    6339       1.7685
    6340       1.6610
    6341       1.6982
    6342       1.7079
    6343       1.7236
    6344       1.7675
    6345       1.6741
    6346       1.7182
    6347       1.7164
    6348       1.6895
    6349       1.7556
    6350       1.6784
    6351       1.7237
    6352       1.7171
    6353       1.7292
    6354       1.8224
    6355       1.7713
    6356       1.7527
    6357       1.7706
    6358       1.8499
    6359       1.7657
    6360       1.7008
    6361       1.7395
    6362       1.8358
    6363       1.8914
    6364       1.7943
    6365       1.7640
    6366       1.7282
    6367       1.7316
    6368       1.7476
    6369       1.7354
    6370       1.7636
    6371       1.9020
    6372       1.8051
    6373       1.7893
    6374       1.9044
    6375       1.7865
    6376       1.7990
    6377       1.7544
    6378       1.8300
    6379       1.7704
    6380       1.7683
    6381       1.7685
    6382       1.7891
    6383       1.8120
    6384       1.8349
    6385       1.7770
    6386       1.7469
    6387       1.8524
    6388       1.8560
    6389       1.8411
    6390       1.7771
    6391       1.8222
    6392       1.8530
    6393       1.8160
    6394       1.7587
    6395       1.7369
    6396       1.8192
    6397       1.7427
    6398       1.7530
    6399       1.7473
    6400       1.7696
    6401       1.7791
    6402       1.6862
    6403       1.7848
    6404       1.7416
    6405       1.7089
    6406       1.7473
    6407       1.8012
    6408       1.8012
    6409       1.7353
    6410       1.7010
    6411       1.8376
    6412       1.8482
    6413       1.7778
    6414       1.6736
    6415       1.6765
    6416       1.6491
    6417       1.6135
    6418       1.5598
    6419       1.6543
    6420       1.7044
    6421       1.7208
    6422       1.7009
    6423       1.6826
    6424       1.6142
    6425       1.6541
    6426       1.6894
    6427       1.7390
    6428       1.7463
    6429       1.7172
    6430       1.7168
    6431       1.7992
    6432       1.8259
    6433       1.7732
    6434       1.7767
    6435       1.7789
    6436       1.8047
    6437       1.7398
    6438       1.7210
    6439       1.7747
    6440       1.6859
    6441       1.7371
    6442       1.7397
    6443       1.7162
    6444       1.7674
    6445       1.9078
    6446       1.7721
    6447       1.7353
    6448       1.6727
    6449       1.6442
    6450       1.7268
    6451       1.7759
    6452       1.7772
    6453       1.8127
    6454       1.7670
    6455       1.6995
    6456       1.7633
    6457       1.7121
    6458       1.8221
    6459       1.7733
    6460       1.7160
    6461       1.7730
    6462       1.7753
    6463       1.7753
    6464       1.7390
    6465       1.7478
    6466       1.7660
    6467       1.7704
    6468       1.7067
    6469       1.8195
    6470       1.7806
    6471       1.6682
    6472       1.7814
    6473       1.8128
    6474       1.8632
    6475       1.7226
    6476       1.7497
    6477       1.7376
    6478       1.7413
    6479       1.7635
    6480       1.7147
    6481       1.7325
    6482       1.8024
    6483       1.7913
    6484       1.7402
    6485       1.6688
    6486       1.7036
    6487       1.7769
    6488       1.7545
    6489       1.7683
    6490       1.7631
    6491       1.7270
    6492       1.8117
    6493       1.7611
    6494       1.7379
    6495       1.7356
    6496       1.6924
    6497       1.7276
    6498       1.7063
    6499       1.7874
    6500       1.7496
    6501       1.7244
    6502       1.7300
    6503       1.7435
    6504       1.7645
    6505       1.8048
    6506       1.7796
    6507       1.7039
    6508       1.7142
    6509       1.6419
    6510       1.6789
    6511       1.7395
    6512       1.7511
    6513       1.7352
    6514       1.6692
    6515       1.6341
    6516       1.7050
    6517       1.6941
    6518       1.7212
    6519       1.7876
    6520       1.7118
    6521       1.7917
    6522       1.7280
    6523       1.6740
    6524       1.7040
    6525       1.7107
    6526       1.7139
    6527       1.7076
    6528       1.6674
    6529       1.6431
    6530       1.6704
    6531       1.5949
    6532       1.7365
    6533       1.6896
    6534       1.7184
    6535       1.7532
    6536       1.7813
    6537       1.7763
    6538       1.8325
    6539       1.8453
    6540       1.7227
    6541       1.7399
    6542       1.8188
    6543       1.7346
    6544       1.7508
    6545       1.7646
    6546       1.7620
    6547       1.7780
    6548       1.8065
    6549       1.8342
    6550       1.8261
    6551       1.8629
    6552       1.7692
    6553       1.7448
    6554       1.7908
    6555       1.7261
    6556       1.7159
    6557       1.6530
    6558       1.7257
    6559       1.6959
    6560       1.7159
    6561       1.6365
    6562       1.6946
    6563       1.7020
    6564       1.7695
    6565       1.7947
    6566       1.7282
    6567       1.8060
    6568       1.7676
    6569       1.7234
    6570       1.8253
    6571       1.7263
    6572       1.7865
    6573       1.7778
    6574       1.6570
    6575       1.7607
    6576       1.7570
    6577       1.7290
    6578       1.7238
    6579       1.7144
    6580       1.7011
    6581       1.6863
    6582       1.7229
    6583       1.7346
    6584       1.6981
    6585       1.7282
    6586       1.7993
    6587       1.7378
    6588       1.7120
    6589       1.7124
    6590       1.6948
    6591       1.7266
    6592       1.7208
    6593       1.7143
    6594       1.7032
    6595       1.7828
    6596       1.8161
    6597       1.8400
    6598       1.8587
    6599       1.8455
    6600       1.7747
    6601       1.7435
    6602       1.7114
    6603       1.8066
    6604       1.7971
    6605       1.8189
    6606       1.9069
    6607       1.7794
    6608       1.7401
    6609       1.7565
    6610       1.7978
    6611       1.7454
    6612       1.8077
    6613       1.8058
    6614       1.8633
    6615       1.7858
    6616       1.8338
    6617       1.7365
    6618       1.7831
    6619       1.7443
    6620       1.7205
    6621       1.7503
    6622       1.7395
    6623       1.7956
    6624       1.7788
    6625       1.7848
    6626       1.7764
    6627       1.7401
    6628       1.7558
    6629       1.7261
    6630       1.7344
    6631       1.7035
    6632       1.7239
    6633       1.6533
    6634       1.7640
    6635       1.7751
    6636       1.7259
    6637       1.8262
    6638       1.8549
    6639       1.7258
    6640       1.7589
    6641       1.7347
    6642       1.7606
    6643       1.6974
    6644       1.7176
    6645       1.7195
    6646       1.7430
    6647       1.6941
    6648       1.6972
    6649       1.6786
    6650       1.6551
    6651       1.7059
    6652       1.6825
    6653       1.7077
    6654       1.7611
    6655       1.8486
    6656       1.8083
    6657       1.7861
    6658       1.7771
    6659       1.7966
    6660       1.7029
    6661       1.7379
    6662       1.7770
    6663       1.7066
    6664       1.7725
    6665       1.8003
    6666       1.7717
    6667       1.8329
    6668       1.7748
    6669       1.7749
    6670       1.7627
    6671       1.8399
    6672       1.8508
    6673       1.7593
    6674       1.8371
    6675       1.9193
    6676       1.8731
    6677       1.7990
    6678       1.8405
    6679       1.7971
    6680       1.8699
    6681       1.8848
    6682       1.7711
    6683       1.8404
    6684       1.7648
    6685       1.6941
    6686       1.7788
    6687       1.7843
    6688       1.8106
    6689       1.8024
    6690       1.7588
    6691       1.7789
    6692       1.6738
    6693       1.7352
    6694       1.6865
    6695       1.6780
    6696       1.7704
    6697       1.7259
    6698       1.7393
    6699       1.6851
    6700       1.7148
    6701       1.7622
    6702       1.7326
    6703       1.7317
    6704       1.8289
    6705       1.8221
    6706       1.8060
    6707       1.8021
    6708       1.7537
    6709       1.7171
    6710       1.8118
    6711       1.7505
    6712       1.7306
    6713       1.8123
    6714       1.7202
    6715       1.8846
    6716       1.8008
    6717       1.8448
    6718       1.8903
    6719       1.9455
    6720       1.9125
    6721       1.9747
    6722       1.8498
    6723       1.8189
    6724       1.8087
    6725       1.7959
    6726       1.7480
    6727       1.7878
    6728       1.7551
    6729       1.7648
    6730       1.7525
    6731       1.8239
    6732       1.7706
    6733       1.7880
    6734       1.7694
    6735       1.7533
    6736       1.8016
    6737       1.7886
    6738       1.8279
    6739       1.7559
    6740       1.7681
    6741       1.8167
    6742       1.8020
    6743       1.7967
    6744       1.8035
    6745       1.7666
    6746       1.7910
    6747       1.7897
    6748       1.7703
    6749       1.7789
    6750       1.8060
    6751       1.6962
    6752       1.7563
    6753       1.7580
    6754       1.7555
    6755       1.8012
    6756       1.8005
    6757       1.7981
    6758       1.8185
    6759       1.8335
    6760       1.8246
    6761       1.7360
    6762       1.7797
    6763       1.7516
    6764       1.8349
    6765       1.8787
    6766       1.8990
    6767       1.8276
    6768       1.7309
    6769       1.8366
    6770       1.7817
    6771       1.7935
    6772       1.7837
    6773       1.7736
    6774       1.8421
    6775       1.7091
    6776       1.6638
    6777       1.7030
    6778       1.7379
    6779       1.6924
    6780       1.6460
    6781       1.7900
    6782       1.7640
    6783       1.7577
    6784       1.7823
    6785       1.7845
    6786       1.8338
    6787       1.7843
    6788       1.7804
    6789       1.7251
    6790       1.7392
    6791       1.7739
    6792       1.7284
    6793       1.7610
    6794       1.7106
    6795       1.6719
    6796       1.7906
    6797       1.7568
    6798       1.8072
    6799       1.8131
    6800       1.8159
    6801       1.7455
    6802       1.7565
    6803       1.8094
    6804       1.8459
    6805       1.7291
    6806       1.8350
    6807       1.7374
    6808       1.8438
    6809       1.7734
    6810       1.7583
    6811       1.7972
    6812       1.7776
    6813       1.7636
    6814       1.7940
    6815       1.7643
    6816       1.7826
    6817       1.7564
    6818       1.8103
    6819       1.7827
    6820       1.7114
    6821       1.7801
    6822       1.7477
    6823       1.7870
    6824       1.7996
    6825       1.7412
    6826       1.6577
    6827       1.7159
    6828       1.7412
    6829       1.7227
    6830       1.6760
    6831       1.7812
    6832       1.8005
    6833       1.8808
    6834       1.7884
    6835       1.8622
    6836       1.8648
    6837       1.8607
    6838       1.7854
    6839       1.8364
    6840       1.8827
    6841       1.8598
    6842       1.8164
    6843       1.8559
    6844       1.8447
    6845       1.8719
    6846       1.8542
    6847       1.8862
    6848       1.8242
    6849       1.8064
    6850       1.8011
    6851       1.8693
    6852       1.9568
    6853       1.8040
    6854       1.8306
    6855       1.8530
    6856       1.8774
    6857       1.8711
    6858       1.8879
    6859       1.8615
    6860       1.8965
    6861       1.8503
    6862       1.7678
    6863       1.7460
    6864       1.7822
    6865       1.7558
    6866       1.8187
    6867       1.8820
    6868       1.8788
    6869       1.8581
    6870       1.9348
    6871       1.8731
    6872       1.8587
    6873       1.8283
    6874       1.8015
    6875       1.8114
    6876       1.7396
    6877       1.8289
    6878       1.7687
    6879       1.8550
    6880       1.7519
    6881       1.7536
    6882       1.7609
    6883       1.8431
    6884       1.7081
    6885       1.7770
    6886       1.7184
    6887       1.7609
    6888       1.8052
    6889       1.7483
    6890       1.8593
    6891       1.8030
    6892       1.7733
    6893       1.8033
    6894       1.8800
    6895       1.7796
    6896       1.7840
    6897       1.8750
    6898       1.8113
    6899       1.7522
    6900       1.8931
    6901       1.8032
    6902       1.7595
    6903       1.7821
    6904       1.8618
    6905       1.8227
    6906       1.8469
    6907       1.8359
    6908       1.7921
    6909       1.8230
    6910       1.9107
    6911       1.8478
    6912       1.7656
    6913       1.7363
    6914       1.7305
    6915       1.7944
    6916       1.7011
    6917       1.7757
    6918       1.8241
    6919       1.8773
    6920       1.8122
    6921       1.7667
    6922       1.7573
    6923       1.7754
    6924       1.7897
    6925       1.7285
    6926       1.8487
    6927       1.7631
    6928       1.7857
    6929       1.7939
    6930       1.7646
    6931       1.8249
    6932       1.7344
    6933       1.7322
    6934       1.6978
    6935       1.6796
    6936       1.7693
    6937       1.8088
    6938       1.8107
    6939       1.7840
    6940       1.7255
    6941       1.7339
    6942       1.7561
    6943       1.6804
    6944       1.7409
    6945       1.6701
    6946       1.7818
    6947       1.6893
    6948       1.6908
    6949       1.7428
    6950       1.6902
    6951       1.6754
    6952       1.7029
    6953       1.6528
    6954       1.7782
    6955       1.7224
    6956       1.7230
    6957       1.6667
    6958       1.7382
    6959       1.8364
    6960       1.7232
    6961       1.6797
    6962       1.6864
    6963       1.7167
    6964       1.7246
    6965       1.6608
    6966       1.6446
    6967       1.6523
    6968       1.7056
    6969       1.7079
    6970       1.7745
    6971       1.7314
    6972       1.7137
    6973       1.6926
    6974       1.7140
    6975       1.6745
    6976       1.7317
    6977       1.7125
    6978       1.7533
    6979       1.8174
    6980       1.7076
    6981       1.7587
    6982       1.7993
    6983       1.8499
    6984       1.8099
    6985       1.7601
    6986       1.8353
    6987       1.8419
    6988       1.7163
    6989       1.7767
    6990       1.7202
    6991       1.6842
    6992       1.7903
    6993       1.6858
    6994       1.7455
    6995       1.7571
    6996       1.8234
    6997       1.7198
    6998       1.6641
    6999       1.6791
    7000       1.6702
    7001       1.7230
    7002       1.6619
    7003       1.6658
    7004       1.7099
    7005       1.6937
    7006       1.6195
    7007       1.7795
    7008       1.7988
    7009       1.7681
    7010       1.8303
    7011       1.8781
    7012       1.8534
    7013       1.7299
    7014       1.7888
    7015       1.6914
    7016       1.8313
    7017       1.7468
    7018       1.7560
    7019       1.8993
    7020       1.8274
    7021       1.8292
    7022       1.8055
    7023       1.7995
    7024       1.7424
    7025       1.7837
    7026       1.7297
    7027       1.8585
    7028       1.7814
    7029       1.8725
    7030       1.8597
    7031       1.8236
    7032       1.9036
    7033       1.8845
    7034       1.8250
    7035       1.7610
    7036       1.7852
    7037       1.8051
    7038       1.8888
    7039       1.8610
    7040       1.7850
    7041       1.8298
    7042       1.6848
    7043       1.8049
    7044       1.7954
    7045       1.7053
    7046       1.7909
    7047       1.7677
    7048       1.6827
    7049       1.7466
    7050       1.7262
    7051       1.7422
    7052       1.7699
    7053       1.7862
    7054       1.8422
    7055       1.7741
    7056       1.8845
    7057       1.7781
    7058       1.8455
    7059       1.7351
    7060       1.7607
    7061       1.7996
    7062       1.8695
    7063       1.8413
    7064       1.8528
    7065       1.7564
    7066       1.8718
    7067       1.8483
    7068       1.8426
    7069       1.7540
    7070       1.7668
    7071       1.7408
    7072       1.7905
    7073       1.8670
    7074       1.8568
    7075       1.7664
    7076       1.7687
    7077       1.8784
    7078       1.8441
    7079       1.8910
    7080       1.7993
    7081       1.8462
    7082       1.8188
    7083       1.8634
    7084       1.6905
    7085       1.7322
    7086       1.7307
    7087       1.7258
    7088       1.7687
    7089       1.7550
    7090       1.7263
    7091       1.7875
    7092       1.7061
    7093       1.6788
    7094       1.7513
    7095       1.7374
    7096       1.6938
    7097       1.7338
    7098       1.7183
    7099       1.7280
    7100       1.7288
    7101       1.7643
    7102       1.8591
    7103       1.8575
    7104       1.8614
    7105       1.8555
    7106       1.9796
    7107       1.9480
    7108       1.9286
    7109       1.9424
    7110       1.8864
    7111       1.7938
    7112       1.8728
    7113       1.8820
    7114       1.8538
    7115       1.7461
    7116       1.7689
    7117       1.7289
    7118       1.7077
    7119       1.9205
    7120       1.7815
    7121       1.8687
    7122       1.7171
    7123       1.7612
    7124       1.7411
    7125       1.6638
    7126       1.7379
    7127       1.6823
    7128       1.7903
    7129       1.7520
    7130       1.7352
    7131       1.7029
    7132       1.6631
    7133       1.7650
    7134       1.7765
    7135       1.7918
    7136       1.7121
    7137       1.7451
    7138       1.7223
    7139       1.7615
    7140       1.6860
    7141       1.8112
    7142       1.7531
    7143       1.8043
    7144       1.8493
    7145       1.7217
    7146       1.7181
    7147       1.7326
    7148       1.6967
    7149       1.7922
    7150       1.7694
    7151       1.8370
    7152       1.7504
    7153       1.8244
    7154       1.7985
    7155       1.7853
    7156       1.8016
    7157       1.9192
    7158       1.8243
    7159       1.8394
    7160       1.8365
    7161       1.8743
    7162       1.7900
    7163       1.8019
    7164       1.8735
    7165       1.7936
    7166       1.7311
    7167       1.8167
    7168       1.8104
    7169       1.9391
    7170       1.9003
    7171       1.9239
    7172       1.8680
    7173       1.8992
    7174       1.8392
    7175       1.7711
    7176       1.7587
    7177       1.8196
    7178       1.8057
    7179       1.8375
    7180       1.8606
    7181       1.8134
    7182       1.8866
    7183       1.8970
    7184       1.8900
    7185       1.8613
    7186       1.8363
    7187       1.7673
    7188       1.8744
    7189       1.8077
    7190       1.8128
    7191       1.7855
    7192       1.8353
    7193       1.8245
    7194       1.7821
    7195       1.6772
    7196       1.7069
    7197       1.7945
    7198       1.7248
    7199       1.7086
    7200       1.8346
    7201       1.7297
    7202       1.7270
    7203       1.8173
    7204       1.8384
    7205       1.9386
    7206       1.8696
    7207       1.9186
    7208       1.8627
    7209       1.9110
    7210       1.8943
    7211       1.9212
    7212       1.8431
    7213       1.9299
    7214       1.8651
    7215       1.7898
    7216       1.7674
    7217       1.8467
    7218       1.8628
    7219       1.8100
    7220       1.8052
    7221       1.8716
    7222       1.7947
    7223       1.8866
    7224       1.8083
    7225       1.8220
    7226       1.8485
    7227       1.8713
    7228       1.8011
    7229       1.8253
    7230       1.8668
    7231       1.8530
    7232       1.9500
    7233       2.0135
    7234       1.9555
    7235       1.9227
    7236       1.8597
    7237       1.8211
    7238       1.8322
    7239       1.9510
    7240       1.9696
    7241       1.9292
    7242       1.8911
    7243       1.9726
    7244       1.9172
    7245       1.9542
    7246       1.7901
    7247       1.8633
    7248       1.9485
    7249       2.0436
    7250       1.9331
    7251       1.9228
    7252       1.9091
    7253       1.8916
    7254       1.8859
    7255       1.8428
    7256       1.8924
    7257       1.9132
    7258       1.9167
    7259       1.8560
    7260       1.8563
    7261       1.8180
    7262       1.8678
    7263       1.7813
    7264       1.7870
    7265       1.7496
    7266       1.7854
    7267       1.8586
    7268       1.9714
    7269       1.9039
    7270       1.9806
    7271       1.9293
    7272       1.9406
    7273       1.8485
    7274       1.7896
    7275       1.9100
    7276       1.9677
    7277       1.8927
    7278       2.0262
    7279       1.9724
    7280       1.8225
    7281       1.8365
    7282       1.9778
    7283       1.8603
    7284       1.9591
    7285       1.7898
    7286       1.8434
    7287       1.8846
    7288       1.8912
    7289       1.7518
    7290       1.9190
    7291       1.9101
    7292       1.8568
    7293       1.8390
    7294       1.8934
    7295       1.8873
    7296       1.8348
    7297       1.9029
    7298       1.7772
    7299       1.8141
    7300       1.9813
    7301       1.8074
    7302       1.9530
    7303       1.9234
    7304       1.8468
    7305       1.8834
    7306       1.8942
    7307       1.9124
    7308       1.9039
    7309       1.8587
    7310       1.8433
    7311       1.8576
    7312       1.9350
    7313       1.8564
    7314       1.8266
    7315       1.8144
    7316       1.8736
    7317       1.8606
    7318       1.7786
    7319       1.7582
    7320       1.8458
    7321       1.8636
    7322       2.0392
    7323       1.7931
    7324       1.9479
    7325       1.9225
    7326       1.8910
    7327       1.8797
    7328       1.9267
    7329       1.8703
    7330       1.8331
    7331       1.8967
    7332       1.9285
    7333       1.9710
    7334       1.9498
    7335       1.8899
    7336       1.8596
    7337       1.8373
    7338       1.9559
    7339       1.9844
    7340       1.9807
    7341       1.9630
    7342       1.9649
    7343       1.9414
    7344       1.9096
    7345       1.8906
    7346       1.9828
    7347       1.8793
    7348       1.9445
    7349       1.8872
    7350       1.7934
    7351       1.8837
    7352       1.8763
    7353       1.9337
    7354       1.9436
    7355       1.9607
    7356       1.9239
    7357       2.0371
    7358       1.9785
    7359       1.9758
    7360       1.9604
    7361       1.9791
    7362       1.9786
    7363       1.9952
    7364       1.9047
    7365       1.7944
    7366       1.9796
    7367       1.8883
    7368       1.9194
    7369       1.8921
    7370       1.9748
    7371       2.0288
    7372       1.9287
    7373       1.9672
    7374       1.8686
    7375       1.8564
    7376       1.9470
    7377       1.9805
    7378       1.8993
    7379       1.8623
    7380       1.9700
    7381       1.9641
    7382       1.9490
    7383       1.8762
    7384       1.8359
    7385       1.8347
    7386       1.8916
    7387       1.7838
    7388       1.8391
    7389       1.8587
    7390       1.7821
    7391       1.8261
    7392       1.7716
    7393       1.8641
    7394       1.8361
    7395       1.9155
    7396       1.7775
    7397       1.8316
    7398       1.8592
    7399       1.8217
    7400       1.7872
    7401       1.8540
    7402       1.8345
    7403       1.8833
    7404       1.8769
    7405       1.8550
    7406       1.8980
    7407       1.8607
    7408       1.8696
    7409       1.7649
    7410       1.6597
    7411       1.8776
    7412       1.8546
    7413       1.7407
    7414       1.9493
    7415       1.9789
    7416       1.8867
    7417       1.7873
    7418       1.9269
    7419       1.9218
    7420       1.8877
    7421       1.9173
    7422       1.8292
    7423       1.7582
    7424       1.7386
    7425       1.8374
    7426       1.8437
    7427       1.8677
    7428       1.8357
    7429       1.6811
    7430       1.8511
    7431       1.8791
    7432       1.8345
    7433       1.8347
    7434       1.8346
    7435       1.7970
    7436       1.8625
    7437       1.8358
    7438       1.9561
    7439       1.9092
    7440       1.9467
    7441       1.7986
    7442       1.7420
    7443       1.7732
    7444       1.7887
    7445       1.7648
    7446       1.7541
    7447       1.8086
    7448       1.7069
    7449       1.7614
    7450       1.7605
    7451       1.8507
    7452       1.8946
    7453       1.7738
    7454       1.7645
    7455       1.7711
    7456       1.9124
    7457       1.8884
    7458       1.9060
    7459       1.9636
    7460       1.9179
    7461       1.9289
    7462       1.9401
    7463       1.9366
    7464       1.8987
    7465       1.8851
    7466       1.9429
    7467       1.8262
    7468       1.8513
    7469       1.7626
    7470       1.7071
    7471       1.7595
    7472       1.7998
    7473       1.8199
    7474       1.8426
    7475       1.9270
    7476       1.8596
    7477       1.8315
    7478       1.8544
    7479       1.7811
    7480       1.8425
    7481       1.8101
    7482       1.8517
    7483       1.8433
    7484       1.7656
    7485       1.8233
    7486       1.8910
    7487       1.7890
    7488       1.8333
    7489       1.8158
    7490       1.7450
    7491       1.7090
    7492       1.7949
    7493       1.7993
    7494       1.7851
    7495       1.7292
    7496       1.7991
    7497       1.6887
    7498       1.7596
    7499       1.7920
    7500       1.8345
    7501       1.8585
    7502       1.8279
    7503       1.7886
    7504       1.8160
    7505       1.7726
    7506       1.7793
    7507       1.8042
    7508       1.8244
    7509       1.8815
    7510       1.7599
    7511       1.7962
    7512       1.8209
    7513       1.9244
    7514       1.9566
    7515       1.9266
    7516       1.9302
    7517       1.8713
    7518       1.9058
    7519       1.8708
    7520       1.9332
    7521       1.9053
    7522       1.8774
    7523       1.8390
    7524       1.8675
    7525       1.7982
    7526       1.7702
    7527       1.7768
    7528       1.8939
    7529       1.8090
    7530       1.8033
    7531       1.8786
    7532       1.7469
    7533       1.7674
    7534       1.7544
    7535       1.7604
    7536       1.7807
    7537       1.7631
    7538       1.7416
    7539       1.8692
    7540       1.8895
    7541       1.7903
    7542       1.7751
    7543       1.7254
    7544       1.8153
    7545       1.8353
    7546       1.8066
    7547       1.8161
    7548       1.8464
    7549       1.8400
    7550       1.8020
    7551       1.7926
    7552       1.7437
    7553       1.8351
    7554       1.7768
    7555       1.7630
    7556       1.8527
    7557       1.7662
    7558       1.8066
    7559       1.7538
    7560       1.7638
    7561       1.8299
    7562       1.8788
    7563       1.8679
    7564       1.8251
    7565       1.7002
    7566       1.8101
    7567       1.8141
    7568       1.8492
    7569       1.7601
    7570       1.6917
    7571       1.7280
    7572       1.7167
    7573       1.7192
    7574       1.7525
    7575       1.8118
    7576       1.7646
    7577       1.6909
    7578       1.7080
    7579       1.7659
    7580       1.7238
    7581       1.7184
    7582       1.6646
    7583       1.7804
    7584       1.8854
    7585       1.7881
    7586       1.7363
    7587       1.7833
    7588       1.8677
    7589       1.8154
    7590       1.7367
    7591       1.7533
    7592       1.7417
    7593       1.8370
    7594       1.7431
    7595       1.8148
    7596       1.7607
    7597       1.7209
    7598       1.7203
    7599       1.7025
    7600       1.6537
    7601       1.7415
    7602       1.6837
    7603       1.6890
    7604       1.7193
    7605       1.7872
    7606       1.8087
    7607       1.7437
    7608       1.6876
    7609       1.6930
    7610       1.8135
    7611       1.6813
    7612       1.7980
    7613       1.7513
    7614       1.6691
    7615       1.7713
    7616       1.7308
    7617       1.7148
    7618       1.8177
    7619       1.8086
    7620       1.7457
    7621       1.7380
    7622       1.7879
    7623       1.7716
    7624       1.7558
    7625       1.7596
    7626       1.7138
    7627       1.7439
    7628       1.8463
    7629       1.7339
    7630       1.6963
    7631       1.7127
    7632       1.6927
    7633       1.8492
    7634       1.7876
    7635       1.8082
    7636       1.7735
    7637       1.7199
    7638       1.6840
    7639       1.7102
    7640       1.6589
    7641       1.6841
    7642       1.7031
    7643       1.7816
    7644       1.8542
    7645       1.7996
    7646       1.7100
    7647       1.8221
    7648       1.7973
    7649       1.7947
    7650       1.7158
    7651       1.7213
    7652       1.7627
    7653       1.8368
    7654       1.6971
    7655       1.8388
    7656       1.6953
    7657       1.7599
    7658       1.8357
    7659       1.7930
    7660       1.7680
    7661       1.8201
    7662       1.8171
    7663       1.7556
    7664       1.7819
    7665       1.8011
    7666       1.7422
    7667       1.7636
    7668       1.8688
    7669       1.8502
    7670       1.7459
    7671       1.8928
    7672       1.8215
    7673       1.8686
    7674       1.9150
    7675       2.0021
    7676       1.9561
    7677       1.9295
    7678       1.8260
    7679       1.8478
    7680       1.8882
    7681       1.9131
    7682       1.8799
    7683       1.8671
    7684       1.8338
    7685       1.8170
    7686       1.7774
    7687       1.9098
    7688       1.7738
    7689       1.8821
    7690       1.9950
    7691       1.7490
    7692       1.9161
    7693       1.8424
    7694       1.8803
    7695       1.8999
    7696       1.9038
    7697       1.8701
    7698       1.7931
    7699       1.8124
    7700       1.7919
    7701       1.8650
    7702       1.8537
    7703       1.8305
    7704       1.8589
    7705       1.8049
    7706       1.8091
    7707       1.7694
    7708       1.7232
    7709       1.7071
    7710       1.6703
    7711       1.7020
    7712       1.7396
    7713       1.7529
    7714       1.8044
    7715       1.7911
    7716       1.8841
    7717       1.9165
    7718       1.8966
    7719       1.9137
    7720       1.8523
    7721       1.8277
    7722       1.8100
    7723       1.8247
    7724       1.8199
    7725       1.8343
    7726       1.7202
    7727       1.8333
    7728       1.8528
    7729       1.7582
    7730       1.7348
    7731       1.7941
    7732       1.8514
    7733       1.8803
    7734       1.8138
    7735       1.8904
    7736       1.9102
    7737       1.9389
    7738       1.8782
    7739       1.8827
    7740       1.9365
    7741       1.8352
    7742       1.9648
    7743       1.9936
    7744       1.9713
    7745       1.8008
    7746       1.8879
    7747       1.8973
    7748       1.9256
    7749       2.0031
    7750       1.9084
    7751       1.8361
    7752       1.9566
    7753       1.8092
    7754       1.8440
    7755       1.8513
    7756       1.9184
    7757       1.8964
    7758       1.8237
    7759       1.8692
    7760       1.8750
    7761       1.9276
    7762       1.9665
    7763       1.8643
    7764       1.8334
    7765       1.8582
    7766       2.0371
    7767       1.9766
    7768       1.9737
    7769       1.9508
    7770       1.9140
    7771       1.8990
    7772       1.8897
    7773       1.8374
    7774       1.8388
    7775       1.8434
    7776       1.9143
    7777       1.8984
    7778       1.8922
    7779       1.8367
    7780       1.8769
    7781       1.9084
    7782       1.8538
    7783       1.8206
    7784       1.8561
    7785       1.7725
    7786       1.7854
    7787       1.7964
    7788       1.8281
    7789       1.8247
    7790       1.7910
    7791       1.8685
    7792       1.8174
    7793       1.8274
    7794       1.8432
    7795       1.7620
    7796       1.8864
    7797       1.9547
    7798       1.8527
    7799       1.9553
    7800       1.8636
    7801       1.9845
    7802       1.9738
    7803       1.8899
    7804       2.0074
    7805       1.8463
    7806       1.7948
    7807       1.9000
    7808       1.9212
    7809       1.9331
    7810       1.8359
    7811       1.8462
    7812       1.7188
    7813       1.7956
    7814       1.7745
    7815       1.8130
    7816       1.8156
    7817       1.8427
    7818       1.8643
    7819       1.9630
    7820       2.0078
    7821       1.9006
    7822       1.9339
    7823       1.8349
    7824       1.9163
    7825       1.9303
    7826       1.8529
    7827       1.9241
    7828       1.8561
    7829       1.8724
    7830       1.8838
    7831       1.8916
    7832       1.8306
    7833       1.7949
    7834       1.9155
    7835       1.8307
    7836       1.8348
    7837       1.8063
    7838       1.7876
    7839       1.7670
    7840       1.8298
    7841       1.8413
    7842       1.7540
    7843       1.8126
    7844       1.9006
    7845       1.8599
    7846       1.8805
    7847       1.7532
    7848       1.8954
    7849       1.7932
    7850       1.8894
    7851       1.8551
    7852       1.7894
    7853       1.8331
    7854       1.7913
    7855       1.8306
    7856       1.8283
    7857       1.8400
    7858       1.8049
    7859       1.9031
    7860       1.9137
    7861       1.9029
    7862       1.8072
    7863       1.6724
    7864       1.7106
    7865       1.7487
    7866       1.7147
    7867       1.7884
    7868       1.7087
    7869       1.8338
    7870       1.7901
    7871       1.8325
    7872       1.8407
    7873       1.8530
    7874       1.8595
    7875       1.8699
    7876       1.7789
    7877       1.6931
    7878       1.7730
    7879       1.7490
    7880       1.8454
    7881       1.7983
    7882       1.7551
    7883       1.7455
    7884       1.8053
    7885       1.8492
    7886       1.9112
    7887       1.8724
    7888       1.9889
    7889       1.9907
    7890       1.9695
    7891       1.8537
    7892       1.9129
    7893       1.8752
    7894       1.9550
    7895       1.9535
    7896       1.8898
    7897       1.8559
    7898       1.8664
    7899       2.0508
    7900       2.0485
    7901       1.9845
    7902       2.0242
    7903       2.0856
    7904       1.9764
    7905       1.8279
    7906       1.8482
    7907       1.7855
    7908       1.8216
    7909       1.8133
    7910       1.8077
    7911       1.8425
    7912       1.6949
    7913       1.7712
    7914       1.7817
    7915       1.8032
    7916       1.8658
    7917       1.8537
    7918       1.9324
    7919       1.8890
    7920       1.8308
    7921       1.7294
    7922       1.8599
    7923       1.8398
    7924       1.8495
    7925       1.8132
    7926       1.7783
    7927       1.7203
    7928       1.7392
    7929       1.6548
    7930       1.8193
    7931       1.7597
    7932       1.6905
    7933       1.7706
    7934       1.8272
    7935       1.7642
    7936       1.8320
    7937       1.8268
    7938       1.8462
    7939       1.7763
    7940       1.8054
    7941       1.8261
    7942       1.8959
    7943       1.8160
    7944       1.9210
    7945       1.8554
    7946       1.8578
    7947       1.8681
    7948       1.8339
    7949       1.8725
    7950       1.7298
    7951       1.7850
    7952       1.7482
    7953       1.8571
    7954       1.8390
    7955       1.9500
    7956       1.8711
    7957       1.8539
    7958       1.9388
    7959       1.8901
    7960       1.8233
    7961       1.9199
    7962       1.8178
    7963       1.8864
    7964       1.9647
    7965       1.8803
    7966       1.8401
    7967       1.8881
    7968       1.8428
    7969       1.8851
    7970       1.7523
    7971       1.9259
    7972       1.8851
    7973       1.9132
    7974       1.9225
    7975       1.8785
    7976       1.8164
    7977       2.0522
    7978       1.8772
    7979       1.9247
    7980       1.8683
    7981       1.9512
    7982       1.9358
    7983       1.8420
    7984       1.9057
    7985       1.9334
    7986       1.9111
    7987       1.8909
    7988       1.8946
    7989       1.9072
    7990       1.8326
    7991       1.7917
    7992       1.8734
    7993       1.8502
    7994       1.9157
    7995       1.8542
    7996       1.7942
    7997       1.7941
    7998       1.8734
    7999       1.7197
    8000       1.7879
    8001       1.7896
    8002       1.8479
    8003       1.8072
    8004       1.8527
    8005       1.8996
    8006       1.8219
    8007       1.8982
    8008       1.7482
    8009       1.8853
    8010       1.9076
    8011       1.9223
    8012       1.8416
    8013       1.8106
    8014       1.8417
    8015       1.7687
    8016       1.8776
    8017       1.7325
    8018       1.8621
    8019       1.9033
    8020       1.8163
    8021       1.8132
    8022       1.7905
    8023       1.7765
    8024       1.8770
    8025       1.8503
    8026       1.7366
    8027       1.7680
    8028       1.8853
    8029       1.8506
    8030       1.8447
    8031       1.8685
    8032       1.8374
    8033       1.8242
    8034       1.8686
    8035       1.8456
    8036       1.8083
    8037       1.6984
    8038       1.8282
    8039       1.8147
    8040       1.7343
    8041       1.8963
    8042       1.7823
    8043       1.8141
    8044       1.8071
    8045       1.8463
    8046       1.7681
    8047       1.8024
    8048       1.7531
    8049       1.6952
    8050       1.7797
    8051       1.8290
    8052       1.8997
    8053       1.9185
    8054       1.8137
    8055       1.8369
    8056       1.9209
    8057       1.9425
    8058       1.9561
    8059       1.8708
    8060       1.7828
    8061       1.8344
    8062       1.8894
    8063       2.0067
    8064       1.9576
    8065       1.9982
    8066       1.9630
    8067       1.9061
    8068       1.9976
    8069       1.9854
    8070       1.9446
    8071       1.9228
    8072       1.8600
    8073       1.8877
    8074       1.9153
    8075       1.8827
    8076       1.9441
    8077       1.9834
    8078       1.9704
    8079       1.8759
    8080       1.9100
    8081       1.8511
    8082       1.8683
    8083       1.8653
    8084       1.8721
    8085       1.9131
    8086       1.9295
    8087       1.9145
    8088       1.8641
    8089       1.9457
    8090       1.9562
    8091       1.8564
    8092       1.8713
    8093       1.8321
    8094       1.9205
    8095       1.8588
    8096       1.7635
    8097       1.8244
    8098       1.7349
    8099       1.8201
    8100       1.7740
    8101       1.7515
    8102       1.6981
    8103       1.8183
    8104       1.7992
    8105       1.8107
    8106       1.8196
    8107       1.8054
    8108       1.7713
    8109       1.8412
    8110       1.7958
    8111       1.8277
    8112       1.7823
    8113       1.7846
    8114       1.8794
    8115       1.9095
    8116       1.8454
    8117       1.8617
    8118       1.8224
    8119       1.7838
    8120       1.9512
    8121       1.8401
    8122       1.8144
    8123       1.7664
    8124       1.7498
    8125       1.8709
    8126       1.8050
    8127       1.7707
    8128       1.9072
    8129       1.8964
    8130       1.8120
    8131       1.7623
    8132       1.7967
    8133       1.7755
    8134       1.7778
    8135       1.8304
    8136       1.7711
    8137       1.7883
    8138       1.7543
    8139       1.7808
    8140       1.8707
    8141       1.8656
    8142       1.8237
    8143       1.8395
    8144       1.8190
    8145       1.7337
    8146       1.7579
    8147       1.8516
    8148       1.9144
    8149       1.8704
    8150       1.8523
    8151       1.8077
    8152       1.8053
    8153       1.8653
    8154       1.8811
    8155       1.8658
    8156       1.7779
    8157       1.8019
    8158       1.8072
    8159       1.8570
    8160       1.8946
    8161       1.8385
    8162       1.9312
    8163       1.8550
    8164       1.9341
    8165       1.8955
    8166       1.8368
    8167       1.8736
    8168       1.8733
    8169       1.9190
    8170       1.8456
    8171       1.9753
    8172       1.8450
    8173       1.9278
    8174       1.8891
    8175       1.9432
    8176       1.8040
    8177       1.7518
    8178       1.8092
    8179       1.6773
    8180       1.7586
    8181       1.7753
    8182       1.8321
    8183       1.7760
    8184       1.7787
    8185       1.7551
    8186       1.6807
    8187       1.6815
    8188       1.7471
    8189       1.7839
    8190       1.8882
    8191       1.8381
    8192       1.8114
    8193       1.8475
    8194       1.7851
    8195       1.8309
    8196       1.8524
    8197       1.8522
    8198       1.8382
    8199       1.7665
    8200       1.7805
    8201       1.7764
    8202       1.7700
    8203       1.7682
    8204       1.7573
    8205       1.7847
    8206       1.7277
    8207       1.7601
    8208       1.7450
    8209       1.8193
    8210       1.8768
    8211       1.8123
    8212       1.9387
    8213       1.7453
    8214       1.8243
    8215       1.7707
    8216       1.7643
    8217       1.7814
    8218       1.8024
    8219       1.8471
    8220       1.8714
    8221       1.8229
    8222       1.8353
    8223       1.8708
    8224       1.8953
    8225       1.9315
    8226       1.8933
    8227       1.8861
    8228       1.7913
    8229       1.8075
    8230       1.8282
    8231       1.8449
    8232       1.7606
    8233       1.8337
    8234       1.6776
    8235       1.8171
    8236       1.8927
    8237       1.8239
    8238       1.8713
    8239       1.8233
    8240       1.7775
    8241       1.7921
    8242       1.7560
    8243       1.8463
    8244       1.8019
    8245       1.8627
    8246       1.9313
    8247       1.9632
    8248       1.8770
    8249       1.8243
    8250       1.7601
    8251       1.8377
    8252       1.7839
    8253       1.8188
    8254       1.7756
    8255       1.7707
    8256       1.7644
    8257       1.8491
    8258       1.8320
    8259       1.8276
    8260       1.8886
    8261       1.8769
    8262       1.8964
    8263       1.9282
    8264       1.9083
    8265       1.9168
    8266       1.9498
    8267       1.8736
    8268       1.9195
    8269       1.8681
    8270       1.7725
    8271       1.8304
    8272       1.7363
    8273       1.7835
    8274       1.7527
    8275       1.7653
    8276       1.8142
    8277       1.7871
    8278       1.8031
    8279       1.8335
    8280       1.9824
    8281       1.9317
    8282       1.8425
    8283       1.7572
    8284       1.7875
    8285       1.8652
    8286       1.8532
    8287       1.8739
    8288       1.7880
    8289       1.8073
    8290       1.7819
    8291       1.8262
    8292       1.7922
    8293       1.8119
    8294       1.8791
    8295       1.8125
    8296       1.7551
    8297       1.7715
    8298       1.9060
    8299       1.8134
    8300       1.7769
    8301       1.8275
    8302       1.7368
    8303       1.7301
    8304       1.7319
    8305       1.8344
    8306       1.8074
    8307       1.8900
    8308       1.9119
    8309       1.8662
    8310       1.8560
    8311       1.8485
    8312       1.8360
    8313       1.9502
    8314       1.8227
    8315       1.8113
    8316       1.8464
    8317       1.7859
    8318       1.7469
    8319       1.8221
    8320       1.7827
    8321       1.8256
    8322       1.8339
    8323       1.8018
    8324       1.8593
    8325       1.8773
    8326       1.7466
    8327       1.8497
    8328       1.7928
    8329       1.8569
    8330       1.7727
    8331       1.7658
    8332       1.8185
    8333       1.8200
    8334       1.8472
    8335       1.8175
    8336       1.8198
    8337       1.8538
    8338       1.7391
    8339       1.7961
    8340       1.7927
    8341       1.8122
    8342       1.8221
    8343       1.8017
    8344       1.8066
    8345       1.7319
    8346       1.7843
    8347       1.8120
    8348       1.7513
    8349       1.7756
    8350       1.7744
    8351       1.7462
    8352       1.7232
    8353       1.8076
    8354       1.7500
    8355       1.8096
    8356       1.8944
    8357       1.8227
    8358       1.8836
    8359       1.8015
    8360       1.8652
    8361       1.8495
    8362       1.9459
    8363       1.7951
    8364       1.8885
    8365       1.7943
    8366       1.9036
    8367       1.9556
    8368       1.9428
    8369       1.9232
    8370       1.8998
    8371       1.8088
    8372       1.9204
    8373       1.8380
    8374       1.8363
    8375       1.8389
    8376       1.8195
    8377       1.8748
    8378       1.9232
    8379       1.8815
    8380       1.9018
    8381       1.8554
    8382       1.8986
    8383       1.8192
    8384       1.8387
    8385       1.7173
    8386       1.8039
    8387       1.8686
    8388       1.8502
    8389       1.8167
    8390       1.8900
    8391       1.8818
    8392       1.8723
    8393       1.9584
    8394       1.8447
    8395       1.7316
    8396       1.8635
    8397       1.8325
    8398       1.8970
    8399       2.0121
    8400       1.8885
    8401       1.8572
    8402       1.8999
    8403       1.8598
    8404       1.9265
    8405       1.8860
    8406       1.9021
    8407       1.9081
    8408       1.8700
    8409       1.9145
    8410       1.7739
    8411       1.8621
    8412       1.7830
    8413       1.7756
    8414       1.8197
    8415       1.9294
    8416       1.8794
    8417       1.8479
    8418       1.7710
    8419       1.8577
    8420       1.6938
    8421       1.7504
    8422       1.7864
    8423       1.7086
    8424       1.7286
    8425       1.7844
    8426       1.8402
    8427       1.7986
    8428       1.7898
    8429       1.8379
    8430       1.8250
    8431       1.8919
    8432       1.7581
    8433       1.7149
    8434       1.7272
    8435       1.7818
    8436       1.8380
    8437       1.8037
    8438       1.7219
    8439       1.8473
    8440       1.8159
    8441       2.0089
    8442       1.9744
    8443       1.9663
    8444       1.9107
    8445       1.8979
    8446       1.9297
    8447       1.8788
    8448       1.7612
    8449       1.8614
    8450       1.8582
    8451       1.8253
    8452       1.8597
    8453       1.9565
    8454       1.8564
    8455       1.8857
    8456       1.8799
    8457       1.9817
    8458       1.8081
    8459       1.8973
    8460       1.9166
    8461       1.8228
    8462       1.7053
    8463       1.6699
    8464       1.7857
    8465       1.7433
    8466       1.6973
    8467       1.7159
    8468       1.6729
    8469       1.6416
    8470       1.7670
    8471       1.7554
    8472       1.7763
    8473       1.6836
    8474       1.7724
    8475       1.7521
    8476       1.6936
    8477       1.8089
    8478       1.8310
    8479       1.8260
    8480       1.8302
    8481       1.8318
    8482       1.8736
    8483       1.8065
    8484       1.9213
    8485       1.8728
    8486       1.9999
    8487       1.9282
    8488       1.8784
    8489       1.8809
    8490       1.8240
    8491       1.7792
    8492       1.8787
    8493       1.8046
    8494       1.7390
    8495       1.8367
    8496       1.8014
    8497       1.8388
    8498       1.8294
    8499       1.8285
    8500       1.8441
    8501       1.8361
    8502       1.8426
    8503       1.8765
    8504       1.7868
    8505       1.9145
    8506       1.8196
    8507       1.8076
    8508       1.8320
    8509       1.6749
    8510       1.8089
    8511       1.7729
    8512       1.7398
    8513       1.6994
    8514       1.7821
    8515       1.6877
    8516       1.6111
    8517       1.7437
    8518       1.6403
    8519       1.7115
    8520       1.7277
    8521       1.7734
    8522       1.8144
    8523       1.8033
    8524       1.8306
    8525       1.7298
    8526       1.7175
    8527       1.7796
    8528       1.9230
    8529       1.8591
    8530       1.8041
    8531       1.8442
    8532       1.7450
    8533       1.8496
    8534       1.8790
    8535       1.8780
    8536       1.8604
    8537       1.8591
    8538       1.7767
    8539       1.8127
    8540       1.7093
    8541       1.6259
    8542       1.7237
    8543       1.7546
    8544       1.7762
    8545       1.7492
    8546       1.7268
    8547       1.7478
    8548       1.8361
    8549       1.8334
    8550       1.8349
    8551       1.8224
    8552       1.6777
    8553       1.7467
    8554       1.8045
    8555       1.7625
    8556       1.7567
    8557       1.7627
    8558       1.7516
    8559       1.8281
    8560       1.7031
    8561       1.7370
    8562       1.7303
    8563       1.7232
    8564       1.7223
    8565       1.6964
    8566       1.7683
    8567       1.7577
    8568       1.7637
    8569       1.7195
    8570       1.7536
    8571       1.7557
    8572       1.7417
    8573       1.7725
    8574       1.8770
    8575       1.7503
    8576       1.7324
    8577       1.7059
    8578       1.7455
    8579       1.6804
    8580       1.6554
    8581       1.7303
    8582       1.7097
    8583       1.6454
    8584       1.7451
    8585       1.7472
    8586       1.7897
    8587       1.7899
    8588       1.7124
    8589       1.7218
    8590       1.6438
    8591       1.6480
    8592       1.6755
    8593       1.7430
    8594       1.7564
    8595       1.7662
    8596       1.7473
    8597       1.7699
    8598       1.7615
    8599       1.8443
    8600       1.9056
    8601       1.8300
    8602       1.7293
    8603       1.8359
    8604       1.8099
    8605       1.8081
    8606       1.8061
    8607       1.7368
    8608       1.7897
    8609       1.8088
    8610       1.8965
    8611       1.8460
    8612       1.9077
    8613       1.8781
    8614       1.8993
    8615       1.8807
    8616       1.9341
    8617       1.7741
    8618       1.8043
    8619       1.8575
    8620       1.8408
    8621       1.8233
    8622       1.8025
    8623       1.8302
    8624       1.9025
    8625       1.9207
    8626       1.7542
    8627       1.8430
    8628       1.8994
    8629       1.7078
    8630       1.8473
    8631       1.8257
    8632       1.8177
    8633       1.8237
    8634       1.8356
    8635       1.9068
    8636       1.8526
    8637       1.9494
    8638       1.9765
    8639       1.9067
    8640       1.9155
    8641       1.8713
    8642       1.8729
    8643       1.8764
    8644       1.9963
    8645       1.8313
    8646       1.9022
    8647       1.8175
    8648       1.8351
    8649       1.8485
    8650       1.8394
    8651       1.7666
    8652       1.7285
    8653       1.8297
    8654       1.8646
    8655       1.8115
    8656       1.7772
    8657       1.8255
    8658       1.8467
    8659       1.9264
    8660       1.8575
    8661       1.9269
    8662       1.9527
    8663       1.9373
    8664       1.8273
    8665       1.8470
    8666       1.8926
    8667       1.7192
    8668       1.7837
    8669       1.8892
    8670       1.8908
    8671       1.9137
    8672       1.8132
    8673       2.0103
    8674       1.9669
    8675       1.9318
    8676       1.9509
    8677       1.8596
    8678       1.8097
    8679       1.8538
    8680       1.7916
    8681       1.7904
    8682       1.9638
    8683       1.9886
    8684       1.9798
    8685       1.8811
    8686       1.8552
    8687       1.8427
    8688       1.8257
    8689       1.7731
    8690       1.8111
    8691       1.9303
    8692       1.8218
    8693       1.7846
    8694       1.7732
    8695       1.7366
    8696       1.8769
    8697       1.8023
    8698       1.8568
    8699       1.8551
    8700       1.7968
    8701       1.8411
    8702       1.8064
    8703       1.8775
    8704       1.8850
    8705       1.8407
    8706       1.8414
    8707       1.7977
    8708       1.7437
    8709       1.6795
    8710       1.7454
    8711       1.8232
    8712       1.7470
    8713       1.7904
    8714       1.7950
    8715       1.7915
    8716       1.7700
    8717       1.8879
    8718       1.7398
    8719       1.8468
    8720       1.7964
    8721       1.8355
    8722       1.8803
    8723       1.7873
    8724       1.8490
    8725       1.6994
    8726       1.7670
    8727       1.8228
    8728       1.8603
    8729       1.9751
    8730       1.9454
    8731       1.8715
    8732       1.9068
    8733       1.9360
    8734       2.0217
    8735       1.8077
    8736       1.9426
    8737       2.0003
    8738       1.9016
    8739       1.8897
    8740       1.9587
    8741       1.9848
    8742       1.9341
    8743       1.9764
    8744       1.9886
    8745       1.9152
    8746       1.8997
    8747       1.9007
    8748       1.9392
    8749       1.9171
    8750       1.9449
    8751       1.8379
    8752       1.9032
    8753       1.8685
    8754       1.9294
    8755       1.9789
    8756       1.9252
    8757       1.9024
    8758       1.8656
    8759       1.8657
    8760       1.8612
    8761       1.8779
    8762       1.9793
    8763       1.7933
    8764       1.9037
    8765       1.9333
    8766       1.9058
    8767       1.8517
    8768       1.8641
    8769       1.8661
    8770       1.8523
    8771       1.8243
    8772       1.8184
    8773       1.8605
    8774       1.8924
    8775       1.9784
    8776       1.9253
    8777       1.9055
    8778       1.9395
    8779       2.0010
    8780       1.9118
    8781       1.9703
    8782       1.9540
    8783       1.9803
    8784       1.9783
    8785       2.0098
    8786       2.1384
    8787       2.0576
    8788       2.0681
    8789       1.9406
    8790       1.8930
    8791       1.8133
    8792       1.9405
    8793       1.9452
    8794       1.9189
    8795       1.9173
    8796       1.9356
    8797       2.0049
    8798       2.0109
    8799       2.0286
    8800       1.9342
    8801       1.9451
    8802       1.8977
    8803       1.9797
    8804       1.8724
    8805       1.9443
    8806       1.8942
    8807       1.9307
    8808       1.7985
    8809       1.9050
    8810       1.8981
    8811       2.0112
    8812       1.9472
    8813       1.9974
    8814       1.8976
    8815       1.9269
    8816       1.9344
    8817       2.0597
    8818       2.0599
    8819       2.0221
    8820       1.7920
    8821       1.9697
    8822       1.8790
    8823       1.9040
    8824       1.9089
    8825       1.8439
    8826       1.8938
    8827       1.8939
    8828       1.8664
    8829       1.8578
    8830       1.8194
    8831       1.9639
    8832       1.7974
    8833       1.8294
    8834       1.8128
    8835       1.8354
    8836       1.9109
    8837       1.9763
    8838       1.9408
    8839       2.0505
    8840       2.0651
    8841       1.9421
    8842       1.8904
    8843       1.9371
    8844       1.9402
    8845       1.9604
    8846       1.9233
    8847       1.9997
    8848       1.8962
    8849       2.0071
    8850       1.9548
    8851       1.9383
    8852       1.9973
    8853       1.9604
    8854       1.9958
    8855       2.0440
    8856       2.0361
    8857       2.0006
    8858       1.9243
    8859       1.9021
    8860       1.9233
    8861       1.9967
    8862       2.0284
    8863       2.1078
    8864       2.0436
    8865       1.9582
    8866       2.0194
    8867       1.9835
    8868       2.0130
    8869       1.8800
    8870       1.8934
    8871       1.9484
    8872       1.9979
    8873       1.8933
    8874       2.0041
    8875       1.9372
    8876       1.9190
    8877       1.9620
    8878       1.8006
    8879       1.8581
    8880       1.8266
    8881       1.8082
    8882       1.9073
    8883       1.8487
    8884       1.8812
    8885       1.8559
    8886       1.7718
    8887       1.8312
    8888       1.8159
    8889       1.7712
    8890       1.8027
    8891       1.8220
    8892       1.7797
    8893       1.8511
    8894       1.9824
    8895       1.9530
    8896       1.9302
    8897       1.9539
    8898       1.9603
    8899       1.8862
    8900       1.9237
    8901       1.9604
    8902       1.9705
    8903       1.9536
    8904       1.9450
    8905       1.9570
    8906       1.9017
    8907       1.8731
    8908       1.9193
    8909       1.8346
    8910       1.8530
    8911       1.8206
    8912       2.0281
    8913       1.9175
    8914       1.9624
    8915       1.8628
    8916       1.9010
    8917       1.8754
    8918       1.8613
    8919       1.6927
    8920       1.7543
    8921       1.7390
    8922       1.7997
    8923       1.8135
    8924       1.8551
    8925       1.8304
    8926       1.8836
    8927       1.9678
    8928       2.0064
    8929       1.9408
    8930       1.8110
    8931       1.8999
    8932       1.8146
    8933       1.8159
    8934       1.7768
    8935       1.7554
    8936       1.8601
    8937       1.8811
    8938       1.9032
    8939       1.9244
    8940       1.8696
    8941       1.9098
    8942       1.8575
    8943       1.8692
    8944       1.8679
    8945       1.8271
    8946       1.8577
    8947       1.8887
    8948       1.9283
    8949       1.8734
    8950       1.8650
    8951       1.8729
    8952       1.9024
    8953       1.8266
    8954       1.8988
    8955       1.9132
    8956       1.8932
    8957       1.9098
    8958       1.8628
    8959       1.8970
    8960       1.9523
    8961       2.0187
    8962       1.8645
    8963       1.9916
    8964       1.9933
    8965       1.9942
    8966       1.9328
    8967       1.9066
    8968       1.9129
    8969       1.8711
    8970       1.9417
    8971       1.9689
    8972       1.9250
    8973       1.9098
    8974       1.9254
    8975       1.8090
    8976       1.9937
    8977       1.9522
    8978       1.8487
    8979       1.9311
    8980       1.8584
    8981       1.9003
    8982       1.9013
    8983       1.9030
    8984       2.0143
    8985       1.9558
    8986       1.9355
    8987       1.9255
    8988       2.0027
    8989       1.9340
    8990       1.8557
    8991       1.8687
    8992       1.8365
    8993       1.8253
    8994       1.8797
    8995       1.8101
    8996       1.8481
    8997       1.8739
    8998       1.8298
    8999       1.9176
    9000       1.8460
    9001       1.7592
    9002       1.7797
    9003       1.8833
    9004       1.7213
    9005       1.8652
    9006       1.7786
    9007       1.9565
    9008       1.8924
    9009       1.8999
    9010       1.8425
    9011       1.8738
    9012       1.7964
    9013       1.7919
    9014       1.8352
    9015       1.9179
    9016       1.8209
    9017       1.7859
    9018       1.9349
    9019       1.9349
    9020       1.8893
    9021       1.8539
    9022       1.9033
    9023       1.9470
    9024       1.9298
    9025       1.9068
    9026       1.8594
    9027       1.8167
    9028       1.9244
    9029       1.8205
    9030       1.7336
    9031       1.8338
    9032       1.7625
    9033       1.7974
    9034       1.8406
    9035       1.8217
    9036       1.8256
    9037       1.8433
    9038       1.8159
    9039       2.0578
    9040       1.8784
    9041       1.9389
    9042       1.9762
    9043       1.9133
    9044       1.8794
    9045       1.8447
    9046       2.0274
    9047       2.0117
    9048       1.9530
    9049       1.8807
    9050       1.8904
    9051       1.9453
    9052       1.9510
    9053       1.8982
    9054       1.9822
    9055       1.9358
    9056       1.9131
    9057       1.9310
    9058       2.0294
    9059       1.9257
    9060       1.8672
    9061       1.8907
    9062       1.8397
    9063       1.8529
    9064       1.8821
    9065       1.8470
    9066       1.9473
    9067       1.8999
    9068       1.8184
    9069       1.8938
    9070       1.8862
    9071       1.8802
    9072       1.8338
    9073       1.9774
    9074       1.8504
    9075       1.8281
    9076       1.8108
    9077       1.8867
    9078       1.8566
    9079       1.9177
    9080       1.8719
    9081       1.9128
    9082       1.9701
    9083       2.0080
    9084       2.0462
    9085       1.9976
    9086       1.9403
    9087       1.8500
    9088       1.8774
    9089       1.7416
    9090       1.7806
    9091       1.9424
    9092       2.0320
    9093       1.9662
    9094       1.9062
    9095       1.9973
    9096       1.9981
    9097       2.0041
    9098       1.9511
    9099       1.9232
    9100       1.9398
    9101       1.9391
    9102       1.9191
    9103       1.9616
    9104       1.9211
    9105       1.9411
    9106       1.8560
    9107       2.0084
    9108       1.9169
    9109       2.0304
    9110       1.9465
    9111       1.9887
    9112       1.8965
    9113       2.0030
    9114       1.9956
    9115       2.0436
    9116       2.1552
    9117       2.0318
    9118       2.0778
    9119       2.0471
    9120       1.9373
    9121       1.9965
    9122       2.0091
    9123       2.0309
    9124       2.1008
    9125       2.0101
    9126       1.9847
    9127       1.9635
    9128       1.9990
    9129       1.9496
    9130       1.9326
    9131       1.9385
    9132       1.9570
    9133       2.0474
    9134       1.9583
    9135       1.9547
    9136       2.0809
    9137       2.0357
    9138       2.0520
    9139       1.9563
    9140       2.0052
    9141       2.0570
    9142       2.1045
    9143       1.9912
    9144       1.9742
    9145       2.0810
    9146       2.0273
    9147       2.0171
    9148       2.1307
    9149       1.9922
    9150       1.9735
    9151       1.9463
    9152       2.0588
    9153       2.0654
    9154       2.0311
    9155       1.9223
    9156       1.9090
    9157       1.9176
    9158       1.9570
    9159       1.8676
    9160       1.9891
    9161       1.8872
    9162       1.9159
    9163       1.9326
    9164       1.9101
    9165       1.9439
    9166       1.9083
    9167       1.8565
    9168       1.9360
    9169       1.8566
    9170       1.8195
    9171       1.8798
    9172       1.8344
    9173       1.9162
    9174       1.9123
    9175       1.8826
    9176       1.9015
    9177       1.7882
    9178       1.9344
    9179       1.9741
    9180       1.9066
    9181       1.9526
    9182       1.8968
    9183       1.8816
    9184       1.8765
    9185       2.0270
    9186       1.9322
    9187       1.9902
    9188       2.0209
    9189       1.9523
    9190       2.0510
    9191       1.9884
    9192       2.0023
    9193       1.9296
    9194       2.0565
    9195       2.0510
    9196       1.9856
    9197       1.9227
    9198       1.9633
    9199       1.8970
    9200       1.9922
    9201       1.9175
    9202       1.9992
    9203       1.8513
    9204       1.8285
    9205       1.8965
    9206       1.7995
    9207       1.8820
    9208       1.8893
    9209       1.9567
    9210       1.9575
    9211       1.9522
    9212       1.9420
    9213       1.8473
    9214       1.8314
    9215       1.9193
    9216       1.8376
    9217       1.8052
    9218       1.8544
    9219       1.8414
    9220       1.8457
    9221       1.8287
    9222       1.8625
    9223       1.8138
    9224       1.8817
    9225       1.7962
    9226       1.8229
    9227       1.9336
    9228       1.8721
    9229       1.9000
    9230       1.7682
    9231       1.7642
    9232       1.8786
    9233       1.8280
    9234       1.8196
    9235       1.8418
    9236       1.7864
    9237       1.8149
    9238       1.8822
    9239       1.8237
    9240       1.7452
    9241       1.7983
    9242       1.7896
    9243       1.7383
    9244       1.7945
    9245       1.8634
    9246       1.8061
    9247       1.9132
    9248       1.8492
    9249       1.9008
    9250       1.8871
    9251       1.8637
    9252       1.9048
    9253       1.8183
    9254       1.8305
    9255       1.7983
    9256       1.8290
    9257       1.8682
    9258       1.8582
    9259       1.7666
    9260       1.8624
    9261       1.9021
    9262       1.8320
    9263       1.8204
    9264       1.8036
    9265       1.8150
    9266       1.9115
    9267       1.7958
    9268       1.9348
    9269       2.0046
    9270       1.9057
    9271       1.9265
    9272       1.9182
    9273       1.8779
    9274       1.8871
    9275       1.8994
    9276       2.0178
    9277       2.0036
    9278       1.9027
    9279       1.9789
    9280       1.8668
    9281       1.9285
    9282       1.9145
    9283       1.7901
    9284       1.8744
    9285       1.8319
    9286       1.8978
    9287       1.9527
    9288       1.8426
    9289       1.7642
    9290       1.8267
    9291       1.8281
    9292       1.8841
    9293       1.9456
    9294       1.8219
    9295       1.8681
    9296       1.8405
    9297       1.8040
    9298       1.8316
    9299       1.9043
    9300       1.9628
    9301       1.8598
    9302       1.7992
    9303       1.9114
    9304       1.8700
    9305       1.8803
    9306       1.8525
    9307       1.7551
    9308       1.7493
    9309       1.8081
    9310       1.7617
    9311       1.7802
    9312       1.8333
    9313       1.7950
    9314       1.8424
    9315       1.8521
    9316       1.8550
    9317       1.7738
    9318       1.6484
    9319       1.6981
    9320       1.7906
    9321       1.8378
    9322       1.8098
    9323       1.8016
    9324       1.7880
    9325       1.8706
    9326       1.8065
    9327       1.8579
    9328       1.7900
    9329       1.7177
    9330       1.7695
    9331       1.7616
    9332       1.8032
    9333       1.7780
    9334       1.7740
    9335       1.7600
    9336       1.8139
    9337       1.8521
    9338       1.8795
    9339       1.7986
    9340       1.8922
    9341       1.9118
    9342       1.7784
    9343       1.8643
    9344       1.8900
    9345       1.9320
    9346       1.8102
    9347       1.8440
    9348       1.8102
    9349       1.7998
    9350       1.7996
    9351       1.8162
    9352       1.8011
    9353       1.9099
    9354       1.8971
    9355       1.8203
    9356       1.7639
    9357       1.8154
    9358       1.7874
    9359       1.7873
    9360       1.8373
    9361       1.7932
    9362       1.7498
    9363       1.7450
    9364       1.7703
    9365       1.8178
    9366       1.8640
    9367       1.7818
    9368       1.7606
    9369       1.8033
    9370       1.7268
    9371       1.6430
    9372       1.7208
    9373       1.6910
    9374       1.6583
    9375       1.7326
    9376       1.6760
    9377       1.7121
    9378       1.7530
    9379       1.8654
    9380       1.8558
    9381       1.8600
    9382       1.6816
    9383       1.8287
    9384       1.7889
    9385       1.6939
    9386       1.8486
    9387       1.7296
    9388       1.6490
    9389       1.7717
    9390       1.7669
    9391       1.7782
    9392       1.7585
    9393       1.7455
    9394       1.7289
    9395       1.6499
    9396       1.6272
    9397       1.7746
    9398       1.7502
    9399       1.7463
    9400       1.7537
    9401       1.8577
    9402       1.7683
    9403       1.7442
    9404       1.7064
    9405       1.7989
    9406       1.7479
    9407       1.6684
    9408       1.7272
    9409       1.7504
    9410       1.7116
    9411       1.7277
    9412       1.7638
    9413       1.8397
    9414       1.7922
    9415       1.8132
    9416       1.8261
    9417       1.8294
    9418       1.7440
    9419       1.7530
    9420       1.8722
    9421       1.8792
    9422       1.9441
    9423       1.9410
    9424       1.8337
    9425       1.8511
    9426       1.8666
    9427       1.9214
    9428       1.8698
    9429       1.8742
    9430       1.9288
    9431       1.9710
    9432       1.9380
    9433       1.9448
    9434       1.9584
    9435       1.8817
    9436       1.9434
    9437       1.8430
    9438       1.8608
    9439       1.7791
    9440       1.9190
    9441       1.8984
    9442       1.8698
    9443       1.8828
    9444       1.8052
    9445       1.8151
    9446       1.8024
    9447       1.9276
    9448       1.9303
    9449       1.8489
    9450       1.8701
    9451       1.9492
    9452       1.9202
    9453       1.8999
    9454       1.7903
    9455       1.9212
    9456       1.8873
    9457       1.9843
    9458       2.0814
    9459       2.0539
    9460       1.9711
    9461       1.9396
    9462       1.9938
    9463       1.9546
    9464       1.8567
    9465       1.7804
    9466       1.8427
    9467       1.8805
    9468       1.8005
    9469       1.7840
    9470       1.7785
    9471       1.7862
    9472       1.8421
    9473       1.8482
    9474       1.9091
    9475       1.8643
    9476       1.7721
    9477       1.7736
    9478       1.8470
    9479       1.8311
    9480       1.7993
    9481       1.8172
    9482       1.8180
    9483       1.7216
    9484       1.8093
    9485       1.8551
    9486       1.9008
    9487       1.8867
    9488       1.9038
    9489       1.8949
    9490       1.8540
    9491       1.8463
    9492       1.8389
    9493       1.9129
    9494       1.9193
    9495       1.8472
    9496       1.8390
    9497       1.8471
    9498       1.7956
    9499       1.9032
    9500       1.8842
    9501       1.9197
    9502       1.9292
    9503       1.9170
    9504       1.9165
    9505       1.8790
    9506       1.9025
    9507       1.8841
    9508       1.9156
    9509       1.7923
    9510       1.7514
    9511       1.7297
    9512       1.8096
    9513       1.7900
    9514       1.7368
    9515       1.7810
    9516       1.8384
    9517       1.7124
    9518       1.7563
    9519       1.7222
    9520       1.7289
    9521       1.6971
    9522       1.7210
    9523       1.6769
    9524       1.7539
    9525       1.8324
    9526       1.7578
    9527       1.7116
    9528       1.8249
    9529       1.7859
    9530       1.8777
    9531       1.8377
    9532       1.8732
    9533       1.8312
    9534       1.8261
    9535       1.9178
    9536       1.8895
    9537       1.8587
    9538       1.8858
    9539       1.9135
    9540       1.8619
    9541       1.9143
    9542       1.8657
    9543       1.8847
    9544       1.9116
    9545       1.8431
    9546       1.7730
    9547       1.8678
    9548       1.8103
    9549       1.8770
    9550       1.9073
    9551       1.8869
    9552       1.8650
    9553       1.8847
    9554       1.9251
    9555       1.8636
    9556       1.8081
    9557       1.8965
    9558       1.8683
    9559       1.8883
    9560       1.8825
    9561       1.8238
    9562       1.9128
    9563       1.8211
    9564       1.7104
    9565       1.7929
    9566       1.8309
    9567       1.7529
    9568       1.7797
    9569       1.8514
    9570       2.0144
    9571       1.9021
    9572       1.8691
    9573       1.9154
    9574       1.8787
    9575       1.6730
    9576       1.7914
    9577       1.7952
    9578       1.7211
    9579       1.8689
    9580       1.7935
    9581       1.8497
    9582       1.7543
    9583       1.8087
    9584       1.8495
    9585       1.7822
    9586       1.9040
    9587       1.8258
    9588       1.9218
    9589       1.9433
    9590       1.8157
    9591       1.8134
    9592       1.8538
    9593       1.8663
    9594       1.8224
    9595       1.7630
    9596       1.8398
    9597       1.9722
    9598       1.8800
    9599       1.9050
    9600       1.8718
    9601       1.8690
    9602       1.8660
    9603       1.8640
    9604       1.8490
    9605       1.8671
    9606       1.8648
    9607       1.8816
    9608       1.7679
    9609       1.8868
    9610       1.8161
    9611       1.7948
    9612       1.8460
    9613       1.7883
    9614       1.8952
    9615       1.9353
    9616       1.8435
    9617       1.8441
    9618       1.8467
    9619       1.8370
    9620       1.9002
    9621       1.8570
    9622       1.9232
    9623       1.8936
    9624       1.9210
    9625       1.8756
    9626       1.8026
    9627       1.8863
    9628       1.9718
    9629       1.9734
    9630       1.8787
    9631       1.7857
    9632       1.8626
    9633       1.9756
    9634       1.8578
    9635       1.8218
    9636       1.8190
    9637       1.8543
    9638       1.8939
    9639       1.7634
    9640       1.6976
    9641       1.8323
    9642       1.7228
    9643       1.7566
    9644       1.7574
    9645       1.8422
    9646       1.7511
    9647       1.6850
    9648       1.6077
    9649       1.6878
    9650       1.8231
    9651       1.8377
    9652       1.7617
    9653       1.9486
    9654       1.9002
    9655       1.8359
    9656       1.7498
    9657       1.8539
    9658       1.8789
    9659       1.9331
    9660       1.8458
    9661       1.8166
    9662       1.7890
    9663       1.9022
    9664       1.9251
    9665       1.8699
    9666       1.9169
    9667       1.8724
    9668       1.8892
    9669       1.8795
    9670       1.9231
    9671       1.9064
    9672       1.9058
    9673       1.9337
    9674       1.9233
    9675       1.9269
    9676       2.0670
    9677       1.9551
    9678       1.8604
    9679       1.9054
    9680       1.8905
    9681       1.7694
    9682       1.8432
    9683       1.8106
    9684       1.8703
    9685       1.9776
    9686       1.9244
    9687       1.9361
    9688       1.7787
    9689       1.7330
    9690       1.8307
    9691       1.9346
    9692       1.9246
    9693       1.8472
    9694       1.9730
    9695       1.9402
    9696       1.8779
    9697       1.8554
    9698       1.8877
    9699       1.9480
    9700       1.9991
    9701       1.9083
    9702       1.9516
    9703       1.8016
    9704       1.8845
    9705       1.9354
    9706       1.9217
    9707       1.9681
    9708       1.9080
    9709       1.9259
    9710       1.8369
    9711       1.9747
    9712       1.9315
    9713       1.9604
    9714       1.8520
    9715       1.9483
    9716       1.9173
    9717       1.8894
    9718       1.9318
    9719       1.8030
    9720       1.9261
    9721       1.8859
    9722       1.8439
    9723       1.8299
    9724       1.8057
    9725       1.7376
    9726       1.8531
    9727       1.9032
    9728       1.9202
    9729       1.9272
    9730       1.9320
    9731       1.8957
    9732       1.9190
    9733       1.9650
    9734       1.9474
    9735       1.9216
    9736       1.8268
    9737       1.9048
    9738       1.8011
    9739       1.9001
    9740       1.8461
    9741       1.7688
    9742       1.8872
    9743       1.8128
    9744       1.7643
    9745       1.7912
    9746       1.8323
    9747       1.8720
    9748       1.8874
    9749       1.8920
    9750       1.8688
    9751       1.8887
    9752       1.8128
    9753       1.8304
    9754       1.8741
    9755       1.8126
    9756       1.8628
    9757       1.8462
    9758       1.8932
    9759       1.8561
    9760       1.8050
    9761       1.8186
    9762       1.8193
    9763       1.8101
    9764       1.9117
    9765       1.8708
    9766       1.8196
    9767       1.7039
    9768       1.7893
    9769       1.7865
    9770       1.8732
    9771       1.9191
    9772       1.8024
    9773       1.8297
    9774       1.7871
    9775       1.7870
    9776       1.7670
    9777       1.7682
    9778       1.8229
    9779       1.8076
    9780       1.8427
    9781       1.7816
    9782       1.8466
    9783       1.7599
    9784       1.7945
    9785       1.8477
    9786       1.7986
    9787       1.8458
    9788       1.7270
    9789       1.8262
    9790       1.9402
    9791       1.8142
    9792       1.8347
    9793       1.8200
    9794       1.8799
    9795       1.8112
    9796       1.8990
    9797       1.9164
    9798       1.9402
    9799       1.8741
    9800       1.8560
    9801       1.8408
    9802       1.7956
    9803       1.8616
    9804       1.8612
    9805       1.8117
    9806       1.8471
    9807       1.7685
    9808       1.8279
    9809       1.7270
    9810       1.8453
    9811       1.8449
    9812       1.8585
    9813       1.7402
    9814       1.9076
    9815       1.9306
    9816       1.7685
    9817       1.8571
    9818       1.8568
    9819       1.8606
    9820       1.8613
    9821       1.8563
    9822       1.8260
    9823       1.8954
    9824       1.8424
    9825       1.9731
    9826       2.0484
    9827       1.9097
    9828       1.8113
    9829       1.8053
    9830       1.8463
    9831       1.8318
    9832       1.8061
    9833       1.7742
    9834       1.7886
    9835       1.7475
    9836       1.8952
    9837       1.8883
    9838       1.8378
    9839       1.8014
    9840       1.7389
    9841       1.8028
    9842       1.8442
    9843       1.8705
    9844       1.7214
    9845       1.8563
    9846       1.8523
    9847       1.7937
    9848       1.8946
    9849       1.7166
    9850       1.7510
    9851       1.7552
    9852       1.9795
    9853       1.7760
    9854       1.7846
    9855       2.0108
    9856       1.8501
    9857       1.7944
    9858       1.8437
    9859       1.8405
    9860       2.0122
    9861       2.0171
    9862       1.9848
    9863       1.9534
    9864       1.8663
    9865       1.9284
    9866       1.9408
    9867       1.9266
    9868       1.7324
    9869       1.7921
    9870       1.8859
    9871       1.7530
    9872       1.8454
    9873       1.8983
    9874       1.8868
    9875       1.8855
    9876       1.8006
    9877       1.8839
    9878       1.8817
    9879       1.9603
    9880       1.9190
    9881       1.7995
    9882       1.8506
    9883       1.9370
    9884       1.9060
    9885       1.9852
    9886       1.9604
    9887       1.8343
    9888       1.8469
    9889       1.8077
    9890       1.8620
    9891       1.8169
    9892       1.8102
    9893       1.7749
    9894       1.7221
    9895       1.6548
    9896       1.7328
    9897       1.7015
    9898       1.8578
    9899       1.8255
    9900       1.8738
    9901       1.8783
    9902       1.9580
    9903       1.8365
    9904       1.8793
    9905       1.8532
    9906       1.8134
    9907       1.8444
    9908       1.8072
    9909       1.8260
    9910       1.8340
    9911       1.8617
    9912       1.7594
    9913       1.8448
    9914       1.7232
    9915       1.8109
    9916       1.8702
    9917       1.8417
    9918       1.8056
    9919       1.8992
    9920       1.6849
    9921       1.8523
    9922       1.9128
    9923       1.9022
    9924       1.8896
    9925       1.9257
    9926       1.7966
    9927       1.6556
    9928       1.7680
    9929       1.7555
    9930       1.7643
    9931       1.7341
    9932       1.7840
    9933       1.7715
    9934       1.8352
    9935       1.8014
    9936       1.7660
    9937       1.9002
    9938       1.9073
    9939       1.8333
    9940       1.8069
    9941       1.8194
    9942       1.7650
    9943       1.7813
    9944       1.8003
    9945       1.8399
    9946       1.9104
    9947       1.9927
    9948       1.9554
    9949       1.8035
    9950       1.9033
    9951       1.8554
    9952       1.9133
    9953       1.8909
    9954       1.7894
    9955       1.9246
    9956       1.9121
    9957       1.9862
    9958       1.9239
    9959       1.9860
    9960       1.9291
    9961       2.0062
    9962       1.8331
    9963       1.8413
    9964       1.8385
    9965       1.9651
    9966       1.9140
    9967       1.8927
    9968       1.9417
    9969       1.9767
    9970       1.9990
    9971       1.9563
    9972       1.9630
    9973       1.8295
    9974       1.8917
    9975       1.9373
    9976       1.8286
    9977       1.7813
    9978       1.7560
    9979       1.9174
    9980       1.9237
    9981       1.9468
    9982       1.8304
    9983       1.8678
    9984       1.9097
    9985       1.9376
    9986       1.9510
    9987       1.9607
    9988       1.8934
    9989       1.9432
    9990       1.8741
    9991       1.8276
    9992       1.8264
    9993       1.9211
    9994       2.0303
    9995       1.9913
    9996       2.0405
    9997       2.0083
    9998       1.9976
    9999       2.0232
   10000       1.9969
