# Supplementary material for: Discovery of novel RARα agonists using pharmacophore-based virtual screening, molecular docking, and molecular dynamics simulation studies
Source: PLoS One. 2023 Aug 24;18(8):e0289046. doi: 10.1371/journal.pone.0289046 (PMC10449137; doi:10.1371/journal.pone.0289046)
Supplement: S1 File — (ZIP) [file pone.0289046.s003.zip › Supplementary/Compound 11/MD/RMSF/RMSF.xvg]

#Res        AtomicFlx
   1.000       4.5633
   2.000       2.3891
   3.000       1.2431
   4.000       1.3154
   5.000       1.1275
   6.000       0.8438
   7.000       0.7333
   8.000       0.7958
   9.000       0.7407
  10.000       0.6053
  11.000       0.7046
  12.000       0.8588
  13.000       0.7608
  14.000       0.5933
  15.000       0.6790
  16.000       0.6555
  17.000       0.5184
  18.000       0.5364
  19.000       0.6256
  20.000       0.6946
  21.000       0.9022
  22.000       1.2136
  23.000       1.1517
  24.000       0.9685
  25.000       1.1265
  26.000       0.9106
  27.000       0.7987
  28.000       0.8283
  29.000       0.9709
  30.000       1.1304
  31.000       0.9993
  32.000       0.8067
  33.000       0.9857
  34.000       1.1150
  35.000       1.0888
  36.000       1.1350
  37.000       0.7791
  38.000       0.6221
  39.000       0.6072
  40.000       0.5914
  41.000       0.7512
  42.000       0.8644
  43.000       0.6566
  44.000       0.6427
  45.000       0.9501
  46.000       0.9252
  47.000       0.5525
  48.000       0.6653
  49.000       0.6833
  50.000       0.7406
  51.000       0.7131
  52.000       0.5607
  53.000       0.5565
  54.000       0.5670
  55.000       0.5434
  56.000       0.4710
  57.000       0.5036
  58.000       0.5310
  59.000       0.5629
  60.000       0.5248
  61.000       0.5282
  62.000       0.5589
  63.000       0.7136
  64.000       0.8384
  65.000       0.7142
  66.000       0.8364
  67.000       0.9594
  68.000       0.7715
  69.000       0.9584
  70.000       1.0911
  71.000       0.9012
  72.000       1.0347
  73.000       0.9538
  74.000       0.9035
  75.000       0.6951
  76.000       0.5489
  77.000       0.6104
  78.000       0.6767
  79.000       0.5728
  80.000       0.5123
  81.000       0.5849
  82.000       0.5902
  83.000       0.4979
  84.000       0.4784
  85.000       0.4710
  86.000       0.4793
  87.000       0.4819
  88.000       0.4638
  89.000       0.4650
  90.000       0.4882
  91.000       0.4906
  92.000       0.4755
  93.000       0.4909
  94.000       0.5274
  95.000       0.5591
  96.000       0.5197
  97.000       0.6151
  98.000       0.8176
  99.000       0.9282
 100.000       0.7654
 101.000       0.6224
 102.000       0.4990
 103.000       0.4499
 104.000       0.4589
 105.000       0.5269
 106.000       0.6310
 107.000       0.7609
 108.000       0.6436
 109.000       0.5689
 110.000       0.5039
 111.000       0.4777
 112.000       0.5065
 113.000       0.5387
 114.000       0.5691
 115.000       0.4963
 116.000       0.4712
 117.000       0.4773
 118.000       0.4755
 119.000       0.5011
 120.000       0.5423
 121.000       0.5200
 122.000       0.5862
 123.000       0.8690
 124.000       0.5586
 125.000       0.5050
 126.000       0.6665
 127.000       0.6033
 128.000       0.4885
 129.000       0.4809
 130.000       0.5799
 131.000       0.5595
 132.000       0.5018
 133.000       0.6181
 134.000       0.7945
 135.000       0.7422
 136.000       1.0494
 137.000       1.1626
 138.000       0.8782
 139.000       0.8934
 140.000       0.7515
 141.000       0.7766
 142.000       0.9244
 143.000       0.8147
 144.000       0.5556
 145.000       0.6303
 146.000       0.6230
 147.000       0.5568
 148.000       0.5781
 149.000       0.5579
 150.000       0.5281
 151.000       0.5631
 152.000       0.5820
 153.000       0.5483
 154.000       0.6292
 155.000       0.7733
 156.000       0.8084
 157.000       0.9052
 158.000       0.9025
 159.000       1.1687
 160.000       1.3296
 161.000       0.9759
 162.000       1.1515
 163.000       0.9031
 164.000       0.9125
 165.000       1.2241
 166.000       1.2257
 167.000       1.0789
 168.000       1.1852
 169.000       1.2557
 170.000       0.9281
 171.000       0.8472
 172.000       0.9781
 173.000       0.9657
 174.000       0.8674
 175.000       0.8027
 176.000       0.8020
 177.000       0.7986
 178.000       0.8452
 179.000       0.8572
 180.000       0.7987
 181.000       0.7308
 182.000       0.7539
 183.000       1.0299
 184.000       1.1768
 185.000       1.0194
 186.000       0.9743
 187.000       1.5173
 188.000       1.5282
 189.000       1.3550
 190.000       1.6581
 191.000       1.4482
 192.000       1.0194
 193.000       0.7680
 194.000       0.9666
 195.000       0.8569
 196.000       0.6986
 197.000       0.8297
 198.000       0.7187
 199.000       0.6593
 200.000       0.7490
 201.000       0.6363
 202.000       0.6319
 203.000       0.6420
 204.000       0.6690
 205.000       0.7672
 206.000       0.5936
 207.000       0.5790
 208.000       0.7141
 209.000       0.6729
 210.000       0.5699
 211.000       0.6148
 212.000       0.7078
 213.000       0.5748
 214.000       0.6060
 215.000       0.8068
 216.000       0.8336
 217.000       0.6795
 218.000       0.9507
 219.000       1.0931
 220.000       0.8964
 221.000       0.8355
 222.000       1.0311
 223.000       1.1852
 224.000       0.9624
 225.000       0.6942
 226.000       0.6256
 227.000       0.6843
 228.000       0.5117
 229.000       0.5503
 230.000       0.6077
 231.000       0.6381
 232.000       1.0369
 233.000       1.0715
 234.000       1.1663
 235.000       1.2436
 236.000       0.9799
 237.000       0.8057
 238.000       0.6758
 239.000       0.8718
 240.000       0.9556
 241.000       0.8036
 242.000       0.7204
 243.000       1.0446
 244.000       1.9057
