# Supplementary material for: Discovery of novel RARα agonists using pharmacophore-based virtual screening, molecular docking, and molecular dynamics simulation studies
Source: PLoS One. 2023 Aug 24;18(8):e0289046. doi: 10.1371/journal.pone.0289046 (PMC10449137; doi:10.1371/journal.pone.0289046)
Supplement: S1 File — (ZIP) [file pone.0289046.s003.zip › Supplementary/Compound 11/MD/RMSF_PC1/RMSF_PC1.dat]

#Atom_no.        FLUCT_00002[rms]
        1              5.7300
        2              4.7407
        3              2.8752
        4              0.2528
        5              0.1317
        6              0.2338
        7              0.2573
        8              0.1977
        9              0.1524
       10              0.2012
       11              0.2050
       12              0.1268
       13              0.0985
       14              0.1130
       15              0.1338
       16              0.1183
       17              0.0942
       18              0.1006
       19              0.0934
       20              0.1654
       21              0.2228
       22              0.4206
       23              0.4288
       24              0.4230
       25              0.4423
       26              0.2456
       27              0.2185
       28              0.2136
       29              0.2297
       30              0.3580
       31              0.1802
       32              0.1913
       33              0.2906
       34              0.3519
       35              0.2710
       36              0.2413
       37              0.2329
       38              0.1975
       39              0.1940
       40              0.2023
       41              0.2402
       42              0.2418
       43              0.1923
       44              0.1731
       45              0.1956
       46              0.1877
       47              0.1250
       48              0.1174
       49              0.1355
       50              0.1323
       51              0.0854
       52              0.0653
       53              0.1021
       54              0.0958
       55              0.0822
       56              0.0692
       57              0.0898
       58              0.0820
       59              0.0772
       60              0.0724
       61              0.1082
       62              0.0761
       63              0.1486
       64              0.3092
       65              0.2189
       66              0.2477
       67              0.3607
       68              0.1364
       69              0.3060
       70              0.2421
       71              0.1231
       72              0.2042
       73              0.0922
       74              0.2648
       75              0.2059
       76              0.1434
       77              0.1439
       78              0.2069
       79              0.1549
       80              0.1686
       81              0.1661
       82              0.1508
       83              0.1560
       84              0.2035
       85              0.2204
       86              0.1519
       87              0.1022
       88              0.0900
       89              0.1120
       90              0.1214
       91              0.0813
       92              0.0845
       93              0.1197
       94              0.1518
       95              0.1424
       96              0.1597
       97              0.1930
       98              0.2594
       99              0.2826
      100              0.2607
      101              0.1884
      102              0.1587
      103              0.1421
      104              0.1498
      105              0.1019
      106              0.0874
      107              0.1374
      108              0.1881
      109              0.1332
      110              0.1585
      111              0.1418
      112              0.1543
      113              0.1089
      114              0.0815
      115              0.1143
      116              0.0711
      117              0.0837
      118              0.1400
      119              0.1518
      120              0.1587
      121              0.1461
      122              0.1654
      123              0.1710
      124              0.1575
      125              0.1195
      126              0.1714
      127              0.1909
      128              0.1429
      129              0.1435
      130              0.2231
      131              0.2225
      132              0.1732
      133              0.2599
      134              0.3109
      135              0.2550
      136              0.2744
      137              0.3572
      138              0.3038
      139              0.2769
      140              0.2327
      141              0.2115
      142              0.1474
      143              0.0980
      144              0.1076
      145              0.1169
      146              0.1317
      147              0.1157
      148              0.1197
      149              0.1440
      150              0.1380
      151              0.0959
      152              0.1147
      153              0.1110
      154              0.0831
      155              0.1409
      156              0.3422
      157              0.4057
      158              0.3707
      159              0.5173
      160              0.4613
      161              0.4244
      162              0.5037
      163              0.6327
      164              0.3537
      165              0.2757
      166              0.4392
      167              0.1964
      168              0.1588
      169              0.1715
      170              0.1470
      171              0.1602
      172              0.2047
      173              0.2170
      174              0.1632
      175              0.1858
      176              0.2871
      177              0.2914
      178              0.2376
      179              0.2709
      180              0.2387
      181              0.2442
      182              0.1551
      183              0.3459
      184              0.4697
      185              0.4371
      186              0.4081
      187              0.7849
      188              0.6503
      189              0.3104
      190              0.4279
      191              0.4364
      192              0.4281
      193              0.4518
      194              0.3531
      195              0.3493
      196              0.3666
      197              0.3612
      198              0.3876
      199              0.3311
      200              0.2949
      201              0.4109
      202              0.4295
      203              0.3352
      204              0.4296
      205              0.4546
      206              0.2463
      207              0.2208
      208              0.2676
      209              0.1708
      210              0.1389
      211              0.2273
      212              0.1471
      213              0.1526
      214              0.1470
      215              0.1147
      216              0.1858
      217              0.1494
      218              0.1878
      219              0.2809
      220              0.2373
      221              0.2142
      222              0.2928
      223              0.3233
      224              0.2683
      225              0.2406
      226              0.2090
      227              0.3347
      228              0.3219
      229              0.3319
      230              0.4954
      231              0.6394
      232              0.6976
      233              0.5732
      234              0.9088
      235              0.7427
      236              0.8017
      237              0.6571
      238              0.4878
      239              0.5009
      240              0.6042
      241              0.3471
      242             0.2555
      243              0.5187
      244              0.6169
