# Supplementary material for: Discovery of novel RARα agonists using pharmacophore-based virtual screening, molecular docking, and molecular dynamics simulation studies
Source: PLoS One. 2023 Aug 24;18(8):e0289046. doi: 10.1371/journal.pone.0289046 (PMC10449137; doi:10.1371/journal.pone.0289046)
Supplement: S1 File — (ZIP) [file pone.0289046.s003.zip › Supplementary/Compound 11/MMPBSA/0-10ns MMPBSA.dat]

| Run on Sat Dec 24 14:39:00 2022
|
|Input file:
|--------------------------------------------------------------
|Input file for running PB and GB in serial
|&general
|   startframe=1, endframe=50, keep_files=2,
|/
|&pb
|  istrng=0.100, 
|/
|
|--------------------------------------------------------------
|MMPBSA.py Version=14.0
|Solvated complex topology file:  prmtop
|Complex topology file:           complex.prmtop
|Receptor topology file:          PROT.prmtop
|Ligand topology file:            LIG.prmtop
|Initial mdcrd(s):                extracted.mdcrd
|
|Receptor mask:                  ":1-244"
|Ligand mask:                    ":245"
|Ligand residue name is "LIG"
|
|Calculations performed using 50 complex frames.
|Poisson Boltzmann calculations performed using internal PBSA solver in mmpbsa_py_energy
|
|All units are reported in kcal/mole.
-------------------------------------------------------------------------------
-------------------------------------------------------------------------------

POISSON BOLTZMANN:

WARNING: INCONSISTENCIES EXIST WITHIN INTERNAL POTENTIAL
TERMS. THE VALIDITY OF THESE RESULTS ARE HIGHLY QUESTIONABLE
Complex:
Energy Component            Average              Std. Dev.   Std. Err. of Mean
-------------------------------------------------------------------------------
BOND                       749.6411               15.9831              2.2604
ANGLE                     2054.9327               33.9254              4.7978
DIHED                     2718.3294               17.6409              2.4948
VDWAALS                  -2021.2136               22.7212              3.2133
EEL                     -17337.5923               76.4453             10.8110
1-4 VDW                    931.6371               10.9736              1.5519
1-4 EEL                   9554.3814               52.8840              7.4789
EPB                      -2998.3686               53.2034              7.5241
ENPOLAR                   1936.8757                9.6051              1.3584
EDISPER                  -1064.1836                9.8222              1.3891

G gas                    -3349.8844               64.1936              9.0783
G solv                   -2125.6765               52.7081              7.4540

TOTAL                    -5475.5609               45.2311              6.3966


Receptor:
Energy Component            Average              Std. Dev.   Std. Err. of Mean
-------------------------------------------------------------------------------
BOND                       742.0696               15.8842              2.2464
ANGLE                     2040.9189               33.7926              4.7790
DIHED                     2706.1602               18.1417              2.5656
VDWAALS                  -1978.9427               22.6383              3.2015
EEL                     -17276.3936               76.1296             10.7663
1-4 VDW                    915.8716               10.8389              1.5328
1-4 EEL                   9562.4328               52.9350              7.4861
EPB                      -2960.5448               54.1781              7.6619
ENPOLAR                   1933.9909                9.4642              1.3384
EDISPER                  -1082.5103                9.6709              1.3677

G gas                    -3287.8832               66.4978              9.4042
G solv                   -2109.0643               53.3802              7.5491

TOTAL                    -5396.9475               45.8875              6.4895


Ligand:
Energy Component            Average              Std. Dev.   Std. Err. of Mean
-------------------------------------------------------------------------------
BOND                         7.5715                1.9666              0.2781
ANGLE                       14.0138                2.6809              0.3791
DIHED                       12.1686                2.3508              0.3324
VDWAALS                     -0.8624                0.8481              0.1199
EEL                        -10.4248                0.8647              0.1223
1-4 VDW                     15.7655                1.1608              0.1642
1-4 EEL                     -8.0514                0.5585              0.0790
EPB                        -80.4473                0.6377              0.0902
ENPOLAR                     32.4773                0.1335              0.0189
EDISPER                    -33.4888                0.2036              0.0288

G gas                       30.1807                3.4728              0.4911
G solv                     -81.4587                0.6452              0.0913

TOTAL                      -51.2780                3.4520              0.4882


Differences (Complex - Receptor - Ligand):
Energy Component            Average              Std. Dev.   Std. Err. of Mean
-------------------------------------------------------------------------------
BOND                        -0.0000                0.0000              0.0000
ANGLE                       -0.0000                0.0001              0.0000
DIHED                        0.0006                0.0052              0.0007
VDWAALS                    -41.4085                2.3733              0.3356
EEL                        -50.7739                8.0357              1.1364
1-4 VDW                      0.0000                0.0001              0.0000
1-4 EEL                      0.0000                0.0001              0.0000
EPB                         42.6234                5.4407              0.7694
ENPOLAR                    -29.5925                0.4471              0.0632
EDISPER                     51.8156                0.7987              0.1130

DELTA G gas                -92.1818                7.1535              1.0117
DELTA G solv                64.8465                5.3502              0.7566

DELTA TOTAL                -27.3354                6.2641              0.8859


-------------------------------------------------------------------------------
-------------------------------------------------------------------------------
