# Supplementary material for: Discovery of novel RARα agonists using pharmacophore-based virtual screening, molecular docking, and molecular dynamics simulation studies
Source: PLoS One. 2023 Aug 24;18(8):e0289046. doi: 10.1371/journal.pone.0289046 (PMC10449137; doi:10.1371/journal.pone.0289046)
Supplement: S1 File — (ZIP) [file pone.0289046.s003.zip › Supplementary/Compound 11/MMPBSA/10-20ns MMPBSA.dat]

| Run on Sat Dec 24 15:03:42 2022
|
|Input file:
|--------------------------------------------------------------
|Input file for running PB and GB in serial
|&general
|   startframe=51, endframe=100, keep_files=2,
|/
|&pb
|  istrng=0.100, 
|/
|
|--------------------------------------------------------------
|MMPBSA.py Version=14.0
|Solvated complex topology file:  prmtop
|Complex topology file:           complex.prmtop
|Receptor topology file:          PROT.prmtop
|Ligand topology file:            LIG.prmtop
|Initial mdcrd(s):                extracted.mdcrd
|
|Receptor mask:                  ":1-244"
|Ligand mask:                    ":245"
|Ligand residue name is "LIG"
|
|Calculations performed using 50 complex frames.
|Poisson Boltzmann calculations performed using internal PBSA solver in mmpbsa_py_energy
|
|All units are reported in kcal/mole.
-------------------------------------------------------------------------------
-------------------------------------------------------------------------------

POISSON BOLTZMANN:

WARNING: INCONSISTENCIES EXIST WITHIN INTERNAL POTENTIAL
TERMS. THE VALIDITY OF THESE RESULTS ARE HIGHLY QUESTIONABLE
Complex:
Energy Component            Average              Std. Dev.   Std. Err. of Mean
-------------------------------------------------------------------------------
BOND                       753.0118               19.4293              2.7477
ANGLE                     2054.3607               29.6329              4.1907
DIHED                     2703.1414               21.4937              3.0397
VDWAALS                  -2019.2406               19.2979              2.7291
EEL                     -17243.5753               65.1749              9.2171
1-4 VDW                    930.1246               14.2739              2.0186
1-4 EEL                   9625.1800               33.5004              4.7377
EPB                      -3151.5554               57.3818              8.1150
ENPOLAR                   1947.9197                7.8014              1.1033
EDISPER                  -1077.8119                8.4511              1.1952

G gas                    -3196.9975               66.5813              9.4160
G solv                   -2281.4476               56.3105              7.9635

TOTAL                    -5478.4451               40.5714              5.7377


Receptor:
Energy Component            Average              Std. Dev.   Std. Err. of Mean
-------------------------------------------------------------------------------
BOND                       745.1901               19.5018              2.7580
ANGLE                     2040.2231               29.4843              4.1697
DIHED                     2691.5179               21.4991              3.0404
VDWAALS                  -1977.5774               18.6494              2.6374
EEL                     -17179.8712               63.5752              8.9909
1-4 VDW                    914.4085               14.0074              1.9809
1-4 EEL                   9633.2226               33.6238              4.7551
EPB                      -3108.5472               57.9696              8.1981
ENPOLAR                   1944.9061                7.6522              1.0822
EDISPER                  -1095.9502                8.4000              1.1879

G gas                    -3132.8863               63.7513              9.0158
G solv                   -2259.5913               56.7435              8.0247

TOTAL                    -5392.4775               40.3030              5.6997


Ligand:
Energy Component            Average              Std. Dev.   Std. Err. of Mean
-------------------------------------------------------------------------------
BOND                         7.8217                2.6338              0.3725
ANGLE                       14.1376                2.5887              0.3661
DIHED                       11.6247                1.8090              0.2558
VDWAALS                     -0.7065                0.7975              0.1128
EEL                        -10.2600                1.0136              0.1433
1-4 VDW                     15.7160                1.2983              0.1836
1-4 EEL                     -8.0427                0.5717              0.0809
EPB                        -80.4985                0.6720              0.0950
ENPOLAR                     32.4739                0.1206              0.0171
EDISPER                    -33.5339                0.2140              0.0303

G gas                       30.2909                3.9432              0.5577
G solv                     -81.5586                0.6485              0.0917

TOTAL                      -51.2677                3.8968              0.5511


Differences (Complex - Receptor - Ligand):
Energy Component            Average              Std. Dev.   Std. Err. of Mean
-------------------------------------------------------------------------------
BOND                         0.0000                0.0001              0.0000
ANGLE                        0.0000                0.0001              0.0000
DIHED                       -0.0011                0.0052              0.0007
VDWAALS                    -40.9568                2.6583              0.3759
EEL                        -53.4442                7.7863              1.1011
1-4 VDW                     -0.0000                0.0001              0.0000
1-4 EEL                     -0.0000                0.0001              0.0000
EPB                         37.4904                7.1692              1.0139
ENPOLAR                    -29.4602                0.3860              0.0546
EDISPER                     51.6721                0.7486              0.1059

DELTA G gas                -94.4021                7.5731              1.0710
DELTA G solv                59.7023                7.2000              1.0182

DELTA TOTAL                -34.6998                7.6194              1.0775


-------------------------------------------------------------------------------
-------------------------------------------------------------------------------
