# Supplementary material for: Discovery of novel RARα agonists using pharmacophore-based virtual screening, molecular docking, and molecular dynamics simulation studies
Source: PLoS One. 2023 Aug 24;18(8):e0289046. doi: 10.1371/journal.pone.0289046 (PMC10449137; doi:10.1371/journal.pone.0289046)
Supplement: S1 File — (ZIP) [file pone.0289046.s003.zip › Supplementary/Compound 11/MMPBSA/20-30ns MMPBSA.dat]

| Run on Sat Dec 24 15:03:45 2022
|
|Input file:
|--------------------------------------------------------------
|Input file for running PB and GB in serial
|&general
|   startframe=101, endframe=150, keep_files=2,
|/
|&pb
|  istrng=0.100, 
|/
|
|--------------------------------------------------------------
|MMPBSA.py Version=14.0
|Solvated complex topology file:  prmtop
|Complex topology file:           complex.prmtop
|Receptor topology file:          PROT.prmtop
|Ligand topology file:            LIG.prmtop
|Initial mdcrd(s):                extracted.mdcrd
|
|Receptor mask:                  ":1-244"
|Ligand mask:                    ":245"
|Ligand residue name is "LIG"
|
|Calculations performed using 50 complex frames.
|Poisson Boltzmann calculations performed using internal PBSA solver in mmpbsa_py_energy
|
|All units are reported in kcal/mole.
-------------------------------------------------------------------------------
-------------------------------------------------------------------------------

POISSON BOLTZMANN:

WARNING: INCONSISTENCIES EXIST WITHIN INTERNAL POTENTIAL
TERMS. THE VALIDITY OF THESE RESULTS ARE HIGHLY QUESTIONABLE
Complex:
Energy Component            Average              Std. Dev.   Std. Err. of Mean
-------------------------------------------------------------------------------
BOND                       754.6392               24.3942              3.4499
ANGLE                     2055.5879               33.4084              4.7247
DIHED                     2707.9189               18.0631              2.5545
VDWAALS                  -2024.4292               18.4736              2.6126
EEL                     -17311.0928               81.7921             11.5671
1-4 VDW                    927.1670               15.9046              2.2492
1-4 EEL                   9662.8327               33.3209              4.7123
EPB                      -3136.1488               64.3189              9.0961
ENPOLAR                   1943.0846                6.7961              0.9611
EDISPER                  -1071.5754                7.2939              1.0315

G gas                    -3227.3762               76.6059             10.8337
G solv                   -2264.6396               63.3017              8.9522

TOTAL                    -5492.0159               45.5249              6.4382


Receptor:
Energy Component            Average              Std. Dev.   Std. Err. of Mean
-------------------------------------------------------------------------------
BOND                       746.2256               25.1528              3.5571
ANGLE                     2041.0737               33.3260              4.7130
DIHED                     2695.9220               18.1281              2.5637
VDWAALS                  -1981.5658               18.1619              2.5685
EEL                     -17238.8593               82.4352             11.6581
1-4 VDW                    911.7412               15.6409              2.2120
1-4 EEL                   9670.6783               33.3405              4.7151
EPB                      -3106.9833               64.0901              9.0637
ENPOLAR                   1940.2511                6.7590              0.9559
EDISPER                  -1090.0935                7.0870              1.0022

G gas                    -3154.7844               78.2308             11.0635
G solv                   -2256.8257               62.9638              8.9044

TOTAL                    -5411.6101               46.8362              6.6236


Ligand:
Energy Component            Average              Std. Dev.   Std. Err. of Mean
-------------------------------------------------------------------------------
BOND                         8.4137                2.2817              0.3227
ANGLE                       14.5142                3.2487              0.4594
DIHED                       11.9970                2.3822              0.3369
VDWAALS                     -0.9620                0.9430              0.1334
EEL                        -10.4725                0.9304              0.1316
1-4 VDW                     15.4258                1.1351              0.1605
1-4 EEL                     -7.8455                0.4778              0.0676
EPB                        -80.4930                0.6341              0.0897
ENPOLAR                     32.5204                0.1335              0.0189
EDISPER                    -33.5131                0.1903              0.0269

G gas                       31.0706                3.9798              0.5628
G solv                     -81.4857                0.6265              0.0886

TOTAL                      -50.4151                4.0872              0.5780


Differences (Complex - Receptor - Ligand):
Energy Component            Average              Std. Dev.   Std. Err. of Mean
-------------------------------------------------------------------------------
BOND                        -0.0000                0.0001              0.0000
ANGLE                       -0.0000                0.0001              0.0000
DIHED                       -0.0000                0.0063              0.0009
VDWAALS                    -41.9013                2.6357              0.3727
EEL                        -61.7611                6.4216              0.9082
1-4 VDW                      0.0000                0.0000              0.0000
1-4 EEL                     -0.0000                0.0001              0.0000
EPB                         51.3275                4.9291              0.6971
ENPOLAR                    -29.6870                0.3478              0.0492
EDISPER                     52.0312                0.8519              0.1205

DELTA G gas               -103.6625                6.4279              0.9090
DELTA G solv                73.6717                5.2533              0.7429

DELTA TOTAL                -29.9907                5.9590              0.8427


-------------------------------------------------------------------------------
-------------------------------------------------------------------------------
