# Supplementary material for: Discovery of novel RARα agonists using pharmacophore-based virtual screening, molecular docking, and molecular dynamics simulation studies
Source: PLoS One. 2023 Aug 24;18(8):e0289046. doi: 10.1371/journal.pone.0289046 (PMC10449137; doi:10.1371/journal.pone.0289046)
Supplement: S1 File — (ZIP) [file pone.0289046.s003.zip › Supplementary/Compound 11/MMPBSA/30-40ns MMPBSA.dat]

| Run on Sat Dec 24 16:29:00 2022
|
|Input file:
|--------------------------------------------------------------
|Input file for running PB and GB in serial
|&general
|   startframe=151, endframe=200, keep_files=2,
|/
|&pb
|  istrng=0.100, 
|/
|
|--------------------------------------------------------------
|MMPBSA.py Version=14.0
|Solvated complex topology file:  prmtop
|Complex topology file:           complex.prmtop
|Receptor topology file:          PROT.prmtop
|Ligand topology file:            LIG.prmtop
|Initial mdcrd(s):                extracted.mdcrd
|
|Receptor mask:                  ":1-244"
|Ligand mask:                    ":245"
|Ligand residue name is "LIG"
|
|Calculations performed using 50 complex frames.
|Poisson Boltzmann calculations performed using internal PBSA solver in mmpbsa_py_energy
|
|All units are reported in kcal/mole.
-------------------------------------------------------------------------------
-------------------------------------------------------------------------------

POISSON BOLTZMANN:

WARNING: INCONSISTENCIES EXIST WITHIN INTERNAL POTENTIAL
TERMS. THE VALIDITY OF THESE RESULTS ARE HIGHLY QUESTIONABLE
Complex:
Energy Component            Average              Std. Dev.   Std. Err. of Mean
-------------------------------------------------------------------------------
BOND                       755.4189               23.4046              3.3099
ANGLE                     2050.8888               27.6837              3.9151
DIHED                     2712.1568               16.4459              2.3258
VDWAALS                  -2022.0068               18.7533              2.6521
EEL                     -17324.7217               71.0057             10.0417
1-4 VDW                    929.5978               14.5659              2.0599
1-4 EEL                   9662.2749               37.3458              5.2815
EPB                      -3138.9006               49.8746              7.0533
ENPOLAR                   1941.2272                7.5861              1.0728
EDISPER                  -1071.5384                7.8291              1.1072

G gas                    -3236.3914               74.6967             10.5637
G solv                   -2269.2118               49.2826              6.9696

TOTAL                    -5505.6032               48.5062              6.8598


Receptor:
Energy Component            Average              Std. Dev.   Std. Err. of Mean
-------------------------------------------------------------------------------
BOND                       746.6899               23.2392              3.2865
ANGLE                     2036.3800               27.6003              3.9033
DIHED                     2700.4687               16.4002              2.3193
VDWAALS                  -1979.5144               18.8135              2.6606
EEL                     -17259.1275               71.4051             10.0982
1-4 VDW                    914.2676               14.6305              2.0691
1-4 EEL                   9670.2788               37.2547              5.2686
EPB                      -3103.8747               49.6490              7.0214
ENPOLAR                   1938.4982                7.4600              1.0550
EDISPER                  -1089.7196                7.6652              1.0840

G gas                    -3170.5569               73.1102             10.3393
G solv                   -2255.0961               49.0492              6.9366

TOTAL                    -5425.6530               47.7788              6.7569


Ligand:
Energy Component            Average              Std. Dev.   Std. Err. of Mean
-------------------------------------------------------------------------------
BOND                         8.7290                2.6771              0.3786
ANGLE                       14.5088                3.3200              0.4695
DIHED                       11.6868                2.3853              0.3373
VDWAALS                     -0.7615                0.8050              0.1138
EEL                        -10.5290                0.8952              0.1266
1-4 VDW                     15.3302                1.2375              0.1750
1-4 EEL                     -8.0039                0.4760              0.0673
EPB                        -80.3384                0.6305              0.0892
ENPOLAR                     32.5109                0.1645              0.0233
EDISPER                    -33.4969                0.1524              0.0216

G gas                       30.9604                4.4895              0.6349
G solv                     -81.3244                0.6935              0.0981

TOTAL                      -50.3639                4.5244              0.6398


Differences (Complex - Receptor - Ligand):
Energy Component            Average              Std. Dev.   Std. Err. of Mean
-------------------------------------------------------------------------------
BOND                         0.0000                0.0000              0.0000
ANGLE                       -0.0000                0.0001              0.0000
DIHED                        0.0012                0.0080              0.0011
VDWAALS                    -41.7309                2.4375              0.3447
EEL                        -55.0653                6.6142              0.9354
1-4 VDW                      0.0000                0.0001              0.0000
1-4 EEL                      0.0000                0.0001              0.0000
EPB                         45.3125                4.7653              0.6739
ENPOLAR                    -29.7819                0.4462              0.0631
EDISPER                     51.6781                0.7384              0.1044

DELTA G gas                -96.7949                6.0610              0.8572
DELTA G solv                67.2087                5.0743              0.7176

DELTA TOTAL                -29.5862                5.1215              0.7243


-------------------------------------------------------------------------------
-------------------------------------------------------------------------------
