# Supplementary material for: Discovery of novel RARα agonists using pharmacophore-based virtual screening, molecular docking, and molecular dynamics simulation studies
Source: PLoS One. 2023 Aug 24;18(8):e0289046. doi: 10.1371/journal.pone.0289046 (PMC10449137; doi:10.1371/journal.pone.0289046)
Supplement: S1 File — (ZIP) [file pone.0289046.s003.zip › Supplementary/Compound 11/MMPBSA/40-50ns MMPBSA.dat]

| Run on Sat Dec 24 16:53:57 2022
|
|Input file:
|--------------------------------------------------------------
|Input file for running PB and GB in serial
|&general
|   startframe=201, endframe=250, keep_files=2,
|/
|&pb
|  istrng=0.100, 
|/
|
|--------------------------------------------------------------
|MMPBSA.py Version=14.0
|Solvated complex topology file:  prmtop
|Complex topology file:           complex.prmtop
|Receptor topology file:          PROT.prmtop
|Ligand topology file:            LIG.prmtop
|Initial mdcrd(s):                extracted.mdcrd
|
|Receptor mask:                  ":1-244"
|Ligand mask:                    ":245"
|Ligand residue name is "LIG"
|
|Calculations performed using 50 complex frames.
|Poisson Boltzmann calculations performed using internal PBSA solver in mmpbsa_py_energy
|
|All units are reported in kcal/mole.
-------------------------------------------------------------------------------
-------------------------------------------------------------------------------

POISSON BOLTZMANN:

WARNING: INCONSISTENCIES EXIST WITHIN INTERNAL POTENTIAL
TERMS. THE VALIDITY OF THESE RESULTS ARE HIGHLY QUESTIONABLE
Complex:
Energy Component            Average              Std. Dev.   Std. Err. of Mean
-------------------------------------------------------------------------------
BOND                       750.4257               24.5770              3.4757
ANGLE                     2064.3642               36.0309              5.0955
DIHED                     2702.3382               16.3566              2.3132
VDWAALS                  -2016.7583               20.8835              2.9534
EEL                     -17293.8944               67.3116              9.5193
1-4 VDW                    926.0046               13.5553              1.9170
1-4 EEL                   9663.3770               34.0519              4.8157
EPB                      -3159.3898               50.7245              7.1735
ENPOLAR                   1950.6719                8.9148              1.2607
EDISPER                  -1082.9303                8.6142              1.2182

G gas                    -3204.1429               64.8283              9.1681
G solv                   -2291.6482               49.7757              7.0393

TOTAL                    -5495.7912               48.5901              6.8717


Receptor:
Energy Component            Average              Std. Dev.   Std. Err. of Mean
-------------------------------------------------------------------------------
BOND                       741.6543               25.3040              3.5785
ANGLE                     2049.9860               36.1167              5.1077
DIHED                     2689.8018               16.4892              2.3319
VDWAALS                  -1974.1886               20.6100              2.9147
EEL                     -17230.5573               67.8800              9.5997
1-4 VDW                    910.8383               13.6298              1.9275
1-4 EEL                   9671.3941               33.9199              4.7970
EPB                      -3123.9835               51.2066              7.2417
ENPOLAR                   1948.1368                8.8427              1.2506
EDISPER                  -1100.6860                8.6561              1.2242

G gas                    -3141.0715               64.5095              9.1230
G solv                   -2276.5328               50.2995              7.1134

TOTAL                    -5417.6042               49.1654              6.9530


Ligand:
Energy Component            Average              Std. Dev.   Std. Err. of Mean
-------------------------------------------------------------------------------
BOND                         8.7714                2.2239              0.3145
ANGLE                       14.3783                2.5679              0.3632
DIHED                       12.5342                2.6283              0.3717
VDWAALS                     -1.0227                0.9809              0.1387
EEL                        -10.2834                0.8951              0.1266
1-4 VDW                     15.1663                1.1139              0.1575
1-4 EEL                     -8.0171                0.5449              0.0771
EPB                        -80.5806                0.6602              0.0934
ENPOLAR                     32.5220                0.1298              0.0184
EDISPER                    -33.4768                0.2174              0.0307

G gas                       31.5270                4.0873              0.5780
G solv                     -81.5353                0.6419              0.0908

TOTAL                      -50.0084                3.9732              0.5619


Differences (Complex - Receptor - Ligand):
Energy Component            Average              Std. Dev.   Std. Err. of Mean
-------------------------------------------------------------------------------
BOND                         0.0000                0.0000              0.0000
ANGLE                       -0.0000                0.0001              0.0000
DIHED                        0.0022                0.0076              0.0011
VDWAALS                    -41.5470                2.4338              0.3442
EEL                        -53.0536                8.3793              1.1850
1-4 VDW                      0.0000                0.0001              0.0000
1-4 EEL                     -0.0000                0.0001              0.0000
EPB                         45.1743                5.6383              0.7974
ENPOLAR                    -29.9869                0.4856              0.0687
EDISPER                     51.2324                1.0710              0.1515

DELTA G gas                -94.5984                8.3319              1.1783
DELTA G solv                66.4199                5.9693              0.8442

DELTA TOTAL                -28.1786                6.4163              0.9074


-------------------------------------------------------------------------------
-------------------------------------------------------------------------------
