# Supplementary material for: Discovery of novel RARα agonists using pharmacophore-based virtual screening, molecular docking, and molecular dynamics simulation studies
Source: PLoS One. 2023 Aug 24;18(8):e0289046. doi: 10.1371/journal.pone.0289046 (PMC10449137; doi:10.1371/journal.pone.0289046)
Supplement: S1 File — (ZIP) [file pone.0289046.s003.zip › Supplementary/Compound 11/MMPBSA/50-60ns MMPBSA.dat]

| Run on Sat Dec 24 16:54:20 2022
|
|Input file:
|--------------------------------------------------------------
|Input file for running PB and GB in serial
|&general
|   startframe=251, endframe=300, keep_files=2,
|/
|&pb
|  istrng=0.100, 
|/
|
|--------------------------------------------------------------
|MMPBSA.py Version=14.0
|Solvated complex topology file:  prmtop
|Complex topology file:           complex.prmtop
|Receptor topology file:          PROT.prmtop
|Ligand topology file:            LIG.prmtop
|Initial mdcrd(s):                extracted.mdcrd
|
|Receptor mask:                  ":1-244"
|Ligand mask:                    ":245"
|Ligand residue name is "LIG"
|
|Calculations performed using 50 complex frames.
|Poisson Boltzmann calculations performed using internal PBSA solver in mmpbsa_py_energy
|
|All units are reported in kcal/mole.
-------------------------------------------------------------------------------
-------------------------------------------------------------------------------

POISSON BOLTZMANN:

WARNING: INCONSISTENCIES EXIST WITHIN INTERNAL POTENTIAL
TERMS. THE VALIDITY OF THESE RESULTS ARE HIGHLY QUESTIONABLE
Complex:
Energy Component            Average              Std. Dev.   Std. Err. of Mean
-------------------------------------------------------------------------------
BOND                       754.5588               25.2122              3.5656
ANGLE                     2059.2804               33.6483              4.7586
DIHED                     2703.8546               17.4629              2.4696
VDWAALS                  -2014.5529               17.6512              2.4963
EEL                     -17293.7999               68.8909              9.7426
1-4 VDW                    927.8287               12.9511              1.8316
1-4 EEL                   9652.4392               40.9194              5.7869
EPB                      -3165.6521               63.2213              8.9408
ENPOLAR                   1947.7885                7.3434              1.0385
EDISPER                  -1082.6158                8.7253              1.2339

G gas                    -3210.3910               68.9989              9.7579
G solv                   -2300.4795               63.6235              8.9977

TOTAL                    -5510.8705               49.8904              7.0556


Receptor:
Energy Component            Average              Std. Dev.   Std. Err. of Mean
-------------------------------------------------------------------------------
BOND                       746.5689               25.0885              3.5480
ANGLE                     2044.7968               33.5087              4.7388
DIHED                     2692.1491               17.7674              2.5127
VDWAALS                  -1974.2711               17.0572              2.4123
EEL                     -17225.3410               69.6030              9.8434
1-4 VDW                    912.5289               12.7396              1.8016
1-4 EEL                   9660.4012               40.9116              5.7858
EPB                      -3130.6103               64.4958              9.1211
ENPOLAR                   1944.8762                7.2421              1.0242
EDISPER                  -1098.9439                8.3470              1.1804

G gas                    -3143.1672               70.3102              9.9434
G solv                   -2284.6780               64.9178              9.1808

TOTAL                    -5427.8451               51.2014              7.2410


Ligand:
Energy Component            Average              Std. Dev.   Std. Err. of Mean
-------------------------------------------------------------------------------
BOND                         7.9900                2.2547              0.3189
ANGLE                       14.4836                2.7180              0.3844
DIHED                       11.7058                2.3180              0.3278
VDWAALS                     -1.0814                0.8388              0.1186
EEL                        -10.6498                0.9527              0.1347
1-4 VDW                     15.2998                1.0884              0.1539
1-4 EEL                     -7.9620                0.5994              0.0848
EPB                        -80.4795                0.6472              0.0915
ENPOLAR                     32.5079                0.1492              0.0211
EDISPER                    -33.4122                0.2325              0.0329

G gas                       29.7860                3.6139              0.5111
G solv                     -81.3838                0.6262              0.0886

TOTAL                      -51.5978                3.6497              0.5162


Differences (Complex - Receptor - Ligand):
Energy Component            Average              Std. Dev.   Std. Err. of Mean
-------------------------------------------------------------------------------
BOND                        -0.0000                0.0000              0.0000
ANGLE                       -0.0000                0.0001              0.0000
DIHED                       -0.0003                0.0037              0.0005
VDWAALS                    -39.2004                2.2678              0.3207
EEL                        -57.8092                8.3547              1.1815
1-4 VDW                      0.0000                0.0000              0.0000
1-4 EEL                      0.0000                0.0001              0.0000
EPB                         45.4377                5.9017              0.8346
ENPOLAR                    -29.5956                0.3731              0.0528
EDISPER                     49.7402                1.0192              0.1441

DELTA G gas                -97.0098                8.2046              1.1603
DELTA G solv                65.5823                5.9710              0.8444

DELTA TOTAL                -31.4275                5.7453              0.8125


-------------------------------------------------------------------------------
-------------------------------------------------------------------------------
