# Supplementary material for: Discovery of novel RARα agonists using pharmacophore-based virtual screening, molecular docking, and molecular dynamics simulation studies
Source: PLoS One. 2023 Aug 24;18(8):e0289046. doi: 10.1371/journal.pone.0289046 (PMC10449137; doi:10.1371/journal.pone.0289046)
Supplement: S1 File — (ZIP) [file pone.0289046.s003.zip › Supplementary/Compound 11/MMPBSA/60-70ns MMPBSA.dat]

| Run on Sat Dec 24 18:18:45 2022
|
|Input file:
|--------------------------------------------------------------
|Input file for running PB and GB in serial
|&general
|   startframe=301, endframe=350, keep_files=2,
|/
|&pb
|  istrng=0.100, 
|/
|
|--------------------------------------------------------------
|MMPBSA.py Version=14.0
|Solvated complex topology file:  prmtop
|Complex topology file:           complex.prmtop
|Receptor topology file:          PROT.prmtop
|Ligand topology file:            LIG.prmtop
|Initial mdcrd(s):                extracted.mdcrd
|
|Receptor mask:                  ":1-244"
|Ligand mask:                    ":245"
|Ligand residue name is "LIG"
|
|Calculations performed using 50 complex frames.
|Poisson Boltzmann calculations performed using internal PBSA solver in mmpbsa_py_energy
|
|All units are reported in kcal/mole.
-------------------------------------------------------------------------------
-------------------------------------------------------------------------------

POISSON BOLTZMANN:

WARNING: INCONSISTENCIES EXIST WITHIN INTERNAL POTENTIAL
TERMS. THE VALIDITY OF THESE RESULTS ARE HIGHLY QUESTIONABLE
Complex:
Energy Component            Average              Std. Dev.   Std. Err. of Mean
-------------------------------------------------------------------------------
BOND                       756.3291               19.7433              2.7921
ANGLE                     2062.5418               37.0410              5.2384
DIHED                     2708.8180               16.2382              2.2964
VDWAALS                  -2018.5989               17.5270              2.4787
EEL                     -17387.3882               74.3411             10.5134
1-4 VDW                    924.6440               14.3607              2.0309
1-4 EEL                   9651.9700               44.4434              6.2852
EPB                      -3061.6179               60.3665              8.5371
ENPOLAR                   1946.6062                6.5347              0.9241
EDISPER                  -1075.9614                6.4994              0.9192

G gas                    -3301.6841               79.4876             11.2412
G solv                   -2190.9730               61.0951              8.6401

TOTAL                    -5492.6571               46.3843              6.5597


Receptor:
Energy Component            Average              Std. Dev.   Std. Err. of Mean
-------------------------------------------------------------------------------
BOND                       748.2503               19.5517              2.7650
ANGLE                     2048.2682               36.2577              5.1276
DIHED                     2697.0282               15.7141              2.2223
VDWAALS                  -1976.4912               17.9803              2.5428
EEL                     -17322.6636               73.4663             10.3897
1-4 VDW                    909.2425               14.4053              2.0372
1-4 EEL                   9659.9622               44.4348              6.2840
EPB                      -3026.0093               59.8337              8.4618
ENPOLAR                   1943.3562                6.5193              0.9220
EDISPER                  -1093.2274                6.6361              0.9385

G gas                    -3236.4032               78.7669             11.1393
G solv                   -2175.8805               60.8028              8.5988

TOTAL                    -5412.2838               46.7369              6.6096


Ligand:
Energy Component            Average              Std. Dev.   Std. Err. of Mean
-------------------------------------------------------------------------------
BOND                         8.0787                2.3985              0.3392
ANGLE                       14.2736                2.7552              0.3896
DIHED                       11.7879                2.5160              0.3558
VDWAALS                     -1.1400                0.8060              0.1140
EEL                        -10.3201                0.8432              0.1193
1-4 VDW                     15.4014                0.9373              0.1326
1-4 EEL                     -7.9922                0.5975              0.0845
EPB                        -80.5504                0.5610              0.0793
ENPOLAR                     32.4997                0.1410              0.0199
EDISPER                    -33.4889                0.2039              0.0288

G gas                       30.0894                3.8217              0.5405
G solv                     -81.5395                0.6020              0.0851

TOTAL                      -51.4502                3.7809              0.5347


Differences (Complex - Receptor - Ligand):
Energy Component            Average              Std. Dev.   Std. Err. of Mean
-------------------------------------------------------------------------------
BOND                        -0.0000                0.0001              0.0000
ANGLE                       -0.0000                0.0001              0.0000
DIHED                        0.0019                0.0065              0.0009
VDWAALS                    -40.9677                3.0486              0.4311
EEL                        -54.4045                8.0741              1.1419
1-4 VDW                      0.0000                0.0000              0.0000
1-4 EEL                      0.0000                0.0000              0.0000
EPB                         44.9418                5.7313              0.8105
ENPOLAR                    -29.2497                0.4054              0.0573
EDISPER                     50.7549                0.7719              0.1092

DELTA G gas                -95.3702                8.2124              1.1614
DELTA G solv                66.4471                5.8747              0.8308

DELTA TOTAL                -28.9232                4.9361              0.6981


-------------------------------------------------------------------------------
-------------------------------------------------------------------------------
