# Supplementary material for: Discovery of novel RARα agonists using pharmacophore-based virtual screening, molecular docking, and molecular dynamics simulation studies
Source: PLoS One. 2023 Aug 24;18(8):e0289046. doi: 10.1371/journal.pone.0289046 (PMC10449137; doi:10.1371/journal.pone.0289046)
Supplement: S1 File — (ZIP) [file pone.0289046.s003.zip › Supplementary/Compound 11/MMPBSA/70-80ns MMPBSA.dat]

| Run on Sat Dec 24 18:32:21 2022
|
|Input file:
|--------------------------------------------------------------
|Input file for running PB and GB in serial
|&general
|   startframe=351, endframe=400, keep_files=2,
|/
|&pb
|  istrng=0.100, 
|/
|
|--------------------------------------------------------------
|MMPBSA.py Version=14.0
|Solvated complex topology file:  prmtop
|Complex topology file:           complex.prmtop
|Receptor topology file:          PROT.prmtop
|Ligand topology file:            LIG.prmtop
|Initial mdcrd(s):                extracted.mdcrd
|
|Receptor mask:                  ":1-244"
|Ligand mask:                    ":245"
|Ligand residue name is "LIG"
|
|Calculations performed using 50 complex frames.
|Poisson Boltzmann calculations performed using internal PBSA solver in mmpbsa_py_energy
|
|All units are reported in kcal/mole.
-------------------------------------------------------------------------------
-------------------------------------------------------------------------------

POISSON BOLTZMANN:

WARNING: INCONSISTENCIES EXIST WITHIN INTERNAL POTENTIAL
TERMS. THE VALIDITY OF THESE RESULTS ARE HIGHLY QUESTIONABLE
Complex:
Energy Component            Average              Std. Dev.   Std. Err. of Mean
-------------------------------------------------------------------------------
BOND                       758.7385               22.3375              3.1590
ANGLE                     2053.5216               37.2985              5.2748
DIHED                     2706.6461               20.4046              2.8856
VDWAALS                  -2023.3589               18.0149              2.5477
EEL                     -17301.3338               59.4598              8.4089
1-4 VDW                    924.2153               12.4590              1.7620
1-4 EEL                   9648.7414               25.2381              3.5692
EPB                      -3147.7182               51.9584              7.3480
ENPOLAR                   1951.6246                7.3802              1.0437
EDISPER                  -1082.0805                8.0089              1.1326

G gas                    -3232.8297               66.1504              9.3551
G solv                   -2278.1741               52.6239              7.4421

TOTAL                    -5511.0038               43.9081              6.2095


Receptor:
Energy Component            Average              Std. Dev.   Std. Err. of Mean
-------------------------------------------------------------------------------
BOND                       750.0314               22.2809              3.1510
ANGLE                     2039.5237               36.4579              5.1559
DIHED                     2694.6227               19.5873              2.7701
VDWAALS                  -1981.4902               17.9966              2.5451
EEL                     -17238.9659               57.6777              8.1569
1-4 VDW                    908.8950               12.4103              1.7551
1-4 EEL                   9656.7037               25.1952              3.5631
EPB                      -3109.2201               51.8886              7.3382
ENPOLAR                   1948.7009                7.3498              1.0394
EDISPER                  -1100.2061                7.7851              1.1010

G gas                    -3170.6796               65.1463              9.2131
G solv                   -2260.7252               52.6195              7.4415

TOTAL                    -5431.4048               44.1542              6.2443


Ligand:
Energy Component            Average              Std. Dev.   Std. Err. of Mean
-------------------------------------------------------------------------------
BOND                         8.7071                2.6353              0.3727
ANGLE                       13.9979                3.0235              0.4276
DIHED                       12.0237                2.7331              0.3865
VDWAALS                     -0.7824                0.6984              0.0988
EEL                        -10.3791                0.7845              0.1109
1-4 VDW                     15.3204                1.2086              0.1709
1-4 EEL                     -7.9623                0.5033              0.0712
EPB                        -80.5569                0.5511              0.0779
ENPOLAR                     32.5047                0.1615              0.0228
EDISPER                    -33.5241                0.1648              0.0233

G gas                       30.9254                4.4927              0.6354
G solv                     -81.5764                0.5482              0.0775

TOTAL                      -50.6510                4.4020              0.6225


Differences (Complex - Receptor - Ligand):
Energy Component            Average              Std. Dev.   Std. Err. of Mean
-------------------------------------------------------------------------------
BOND                        -0.0000                0.0001              0.0000
ANGLE                        0.0000                0.0000              0.0000
DIHED                       -0.0003                0.0061              0.0009
VDWAALS                    -41.0863                2.7586              0.3901
EEL                        -51.9889                7.0052              0.9907
1-4 VDW                     -0.0000                0.0000              0.0000
1-4 EEL                      0.0000                0.0000              0.0000
EPB                         42.0589                5.6794              0.8032
ENPOLAR                    -29.5810                0.4862              0.0688
EDISPER                     51.6497                0.8172              0.1156

DELTA G gas                -93.0755                7.1182              1.0067
DELTA G solv                64.1275                5.8173              0.8227

DELTA TOTAL                -28.9480                5.7769              0.8170


-------------------------------------------------------------------------------
-------------------------------------------------------------------------------
