# Supplementary material for: Discovery of novel RARα agonists using pharmacophore-based virtual screening, molecular docking, and molecular dynamics simulation studies
Source: PLoS One. 2023 Aug 24;18(8):e0289046. doi: 10.1371/journal.pone.0289046 (PMC10449137; doi:10.1371/journal.pone.0289046)
Supplement: S1 File — (ZIP) [file pone.0289046.s003.zip › Supplementary/Compound 11/MMPBSA/80-90ns MMPBSA.dat]

| Run on Sat Dec 24 18:39:16 2022
|
|Input file:
|--------------------------------------------------------------
|Input file for running PB and GB in serial
|&general
|   startframe=401, endframe=450, keep_files=2,
|/
|&pb
|  istrng=0.100, 
|/
|
|--------------------------------------------------------------
|MMPBSA.py Version=14.0
|Solvated complex topology file:  prmtop
|Complex topology file:           complex.prmtop
|Receptor topology file:          PROT.prmtop
|Ligand topology file:            LIG.prmtop
|Initial mdcrd(s):                extracted.mdcrd
|
|Receptor mask:                  ":1-244"
|Ligand mask:                    ":245"
|Ligand residue name is "LIG"
|
|Calculations performed using 50 complex frames.
|Poisson Boltzmann calculations performed using internal PBSA solver in mmpbsa_py_energy
|
|All units are reported in kcal/mole.
-------------------------------------------------------------------------------
-------------------------------------------------------------------------------

POISSON BOLTZMANN:

WARNING: INCONSISTENCIES EXIST WITHIN INTERNAL POTENTIAL
TERMS. THE VALIDITY OF THESE RESULTS ARE HIGHLY QUESTIONABLE
Complex:
Energy Component            Average              Std. Dev.   Std. Err. of Mean
-------------------------------------------------------------------------------
BOND                       757.9709               20.2962              2.8703
ANGLE                     2058.7371               36.6945              5.1894
DIHED                     2700.3532               17.8932              2.5305
VDWAALS                  -2011.2619               14.9596              2.1156
EEL                     -17319.5191               83.6703             11.8328
1-4 VDW                    924.7550               11.9289              1.6870
1-4 EEL                   9655.8563               37.5070              5.3043
EPB                      -3146.9726               65.1681              9.2162
ENPOLAR                   1957.1792                5.9521              0.8418
EDISPER                  -1089.6986                5.6057              0.7928

G gas                    -3233.1085               79.6468             11.2638
G solv                   -2279.4920               65.1027              9.2069

TOTAL                    -5512.6004               51.1664              7.2360


Receptor:
Energy Component            Average              Std. Dev.   Std. Err. of Mean
-------------------------------------------------------------------------------
BOND                       749.6649               19.9834              2.8261
ANGLE                     2043.8584               36.6252              5.1796
DIHED                     2688.6673               18.3481              2.5948
VDWAALS                  -1969.1187               14.9814              2.1187
EEL                     -17255.9787               84.5143             11.9521
1-4 VDW                    908.8852               11.9590              1.6913
1-4 EEL                   9663.8241               37.3913              5.2879
EPB                      -3109.5372               65.7164              9.2937
ENPOLAR                   1954.2535                5.9976              0.8482
EDISPER                  -1107.7769                5.3797              0.7608

G gas                    -3170.1976               81.6109             11.5415
G solv                   -2263.0606               65.6773              9.2882

TOTAL                    -5433.2582               52.0927              7.3670


Ligand:
Energy Component            Average              Std. Dev.   Std. Err. of Mean
-------------------------------------------------------------------------------
BOND                         8.3059                2.3631              0.3342
ANGLE                       14.8787                3.1386              0.4439
DIHED                       11.6853                2.0829              0.2946
VDWAALS                     -0.6690                0.8969              0.1268
EEL                        -10.4189                0.9148              0.1294
1-4 VDW                     15.8699                1.2451              0.1761
1-4 EEL                     -7.9678                0.5362              0.0758
EPB                        -80.5343                0.5698              0.0806
ENPOLAR                     32.4664                0.1371              0.0194
EDISPER                    -33.5443                0.2033              0.0288

G gas                       31.6842                4.0245              0.5691
G solv                     -81.6123                0.5749              0.0813

TOTAL                      -49.9280                4.0153              0.5678


Differences (Complex - Receptor - Ligand):
Energy Component            Average              Std. Dev.   Std. Err. of Mean
-------------------------------------------------------------------------------
BOND                         0.0000                0.0000              0.0000
ANGLE                        0.0000                0.0001              0.0000
DIHED                        0.0006                0.0057              0.0008
VDWAALS                    -41.4742                2.7196              0.3846
EEL                        -53.1215                6.9878              0.9882
1-4 VDW                     -0.0000                0.0001              0.0000
1-4 EEL                      0.0000                0.0001              0.0000
EPB                         43.0989                4.7070              0.6657
ENPOLAR                    -29.5407                0.3525              0.0498
EDISPER                     51.6226                0.8099              0.1145

DELTA G gas                -94.5951                6.5558              0.9271
DELTA G solv                65.1809                4.9803              0.7043

DELTA TOTAL                -29.4142                6.1553              0.8705


-------------------------------------------------------------------------------
-------------------------------------------------------------------------------
