# Supplementary material for: Discovery of novel RARα agonists using pharmacophore-based virtual screening, molecular docking, and molecular dynamics simulation studies
Source: PLoS One. 2023 Aug 24;18(8):e0289046. doi: 10.1371/journal.pone.0289046 (PMC10449137; doi:10.1371/journal.pone.0289046)
Supplement: S1 File — (ZIP) [file pone.0289046.s003.zip › Supplementary/Compound 11/MMPBSA/90-100ns MMPBSA.dat]

| Run on Sat Dec 24 19:53:06 2022
|
|Input file:
|--------------------------------------------------------------
|Input file for running PB and GB in serial
|&general
|   startframe=451, endframe=500, keep_files=2,
|/
|&pb
|  istrng=0.100, 
|/
|
|--------------------------------------------------------------
|MMPBSA.py Version=14.0
|Solvated complex topology file:  prmtop
|Complex topology file:           complex.prmtop
|Receptor topology file:          PROT.prmtop
|Ligand topology file:            LIG.prmtop
|Initial mdcrd(s):                extracted.mdcrd
|
|Receptor mask:                  ":1-244"
|Ligand mask:                    ":245"
|Ligand residue name is "LIG"
|
|Calculations performed using 50 complex frames.
|Poisson Boltzmann calculations performed using internal PBSA solver in mmpbsa_py_energy
|
|All units are reported in kcal/mole.
-------------------------------------------------------------------------------
-------------------------------------------------------------------------------

POISSON BOLTZMANN:

WARNING: INCONSISTENCIES EXIST WITHIN INTERNAL POTENTIAL
TERMS. THE VALIDITY OF THESE RESULTS ARE HIGHLY QUESTIONABLE
Complex:
Energy Component            Average              Std. Dev.   Std. Err. of Mean
-------------------------------------------------------------------------------
BOND                       753.6460               24.0223              3.3973
ANGLE                     2059.0175               36.4729              5.1580
DIHED                     2696.5167               19.6206              2.7748
VDWAALS                  -2017.9199               16.4326              2.3239
EEL                     -17360.1001               67.2227              9.5067
1-4 VDW                    927.7467               12.8124              1.8120
1-4 EEL                   9672.3285               33.7204              4.7688
EPB                      -3131.8817               49.4565              6.9942
ENPOLAR                   1954.2646                7.8027              1.1035
EDISPER                  -1082.1387                7.9453              1.1236

G gas                    -3268.7645               74.5914             10.5488
G solv                   -2259.7558               49.2945              6.9713

TOTAL                    -5528.5203               56.2370              7.9531


Receptor:
Energy Component            Average              Std. Dev.   Std. Err. of Mean
-------------------------------------------------------------------------------
BOND                       744.7698               24.3413              3.4424
ANGLE                     2045.0241               36.1173              5.1078
DIHED                     2685.8756               19.4905              2.7564
VDWAALS                  -1975.6244               16.3302              2.3094
EEL                     -17293.8228               67.2696              9.5134
1-4 VDW                    912.4885               12.7325              1.8007
1-4 EEL                   9680.2525               33.7169              4.7683
EPB                      -3098.6983               49.8827              7.0545
ENPOLAR                   1951.3580                7.8015              1.1033
EDISPER                  -1099.9715                7.8611              1.1117

G gas                    -3201.0367               76.2628             10.7852
G solv                   -2247.3119               49.7181              7.0312

TOTAL                    -5448.3485               58.5428              8.2792


Ligand:
Energy Component            Average              Std. Dev.   Std. Err. of Mean
-------------------------------------------------------------------------------
BOND                         8.8762                2.3369              0.3305
ANGLE                       13.9934                2.8496              0.4030
DIHED                       10.6406                2.2191              0.3138
VDWAALS                     -0.6713                0.8184              0.1157
EEL                        -10.5214                0.7655              0.1083
1-4 VDW                     15.2582                1.1457              0.1620
1-4 EEL                     -7.9240                0.3853              0.0545
EPB                        -80.3685                0.6257              0.0885
ENPOLAR                     32.5113                0.1423              0.0201
EDISPER                    -33.5645                0.2182              0.0309

G gas                       29.6519                4.1261              0.5835
G solv                     -81.4218                0.6092              0.0862

TOTAL                      -51.7699                4.1958              0.5934


Differences (Complex - Receptor - Ligand):
Energy Component            Average              Std. Dev.   Std. Err. of Mean
-------------------------------------------------------------------------------
BOND                         0.0000                0.0000              0.0000
ANGLE                        0.0000                0.0001              0.0000
DIHED                        0.0004                0.0032              0.0005
VDWAALS                    -41.6243                2.6967              0.3814
EEL                        -55.7559                7.3016              1.0326
1-4 VDW                     -0.0000                0.0000              0.0000
1-4 EEL                      0.0000                0.0001              0.0000
EPB                         47.1852                4.7717              0.6748
ENPOLAR                    -29.6046                0.3729              0.0527
EDISPER                     51.3973                0.6700              0.0947

DELTA G gas                -97.3797                6.9576              0.9839
DELTA G solv                68.9779                4.9252              0.6965

DELTA TOTAL                -28.4018                6.0929              0.8617


-------------------------------------------------------------------------------
-------------------------------------------------------------------------------
