# Supplementary material for: Discovery of novel RARα agonists using pharmacophore-based virtual screening, molecular docking, and molecular dynamics simulation studies
Source: PLoS One. 2023 Aug 24;18(8):e0289046. doi: 10.1371/journal.pone.0289046 (PMC10449137; doi:10.1371/journal.pone.0289046)
Supplement: S1 File — (ZIP) [file pone.0289046.s003.zip › Supplementary/Compound 11/MMPBSA/Total MMPBSA.dat]

| Run on Wed Jan 13 03:46:22 2021
|
|Input file:
|--------------------------------------------------------------
|Input file for running PB and GB in serial
|&general
|   endframe=501, keep_files=2,
|/
|&pb
|  istrng=0.100, 
|/
|
|--------------------------------------------------------------
|MMPBSA.py Version=14.0
|Solvated complex topology file:  prmtop
|Complex topology file:           complex.prmtop
|Receptor topology file:          PROT.prmtop
|Ligand topology file:            LIG.prmtop
|Initial mdcrd(s):                extracted.mdcrd
|
|Receptor mask:                  ":1-244"
|Ligand mask:                    ":245"
|Ligand residue name is "LIG"
|
|Calculations performed using 501 complex frames.
|Poisson Boltzmann calculations performed using internal PBSA solver in mmpbsa_py_energy
|
|All units are reported in kcal/mole.
-------------------------------------------------------------------------------
-------------------------------------------------------------------------------

POISSON BOLTZMANN:

WARNING: INCONSISTENCIES EXIST WITHIN INTERNAL POTENTIAL
TERMS. THE VALIDITY OF THESE RESULTS ARE HIGHLY QUESTIONABLE
Complex:
Energy Component            Average              Std. Dev.   Std. Err. of Mean
-------------------------------------------------------------------------------
BOND                       755.4283               23.2650              1.0394
ANGLE                     2065.3668               34.7184              1.5511
DIHED                     2689.2114               18.6170              0.8317
VDWAALS                  -2011.4245               22.2957              0.9961
EEL                     -17509.8170              111.9053              4.9996
1-4 VDW                    923.7548               13.0635              0.5836
1-4 EEL                   9686.5807               36.8281              1.6454
EPB                      -2971.1545               99.5617              4.4481
ENPOLAR                   1949.4517                9.5058              0.4247
EDISPER                  -1075.3486               11.0288              0.4927

G gas                    -3400.8994              117.4272              5.2463
G solv                   -2097.0514               99.2019              4.4320

TOTAL                    -5497.9509               53.6520              2.3970


Receptor:
Energy Component            Average              Std. Dev.   Std. Err. of Mean
-------------------------------------------------------------------------------
BOND                       747.1230               23.1702              1.0352
ANGLE                     2050.9889               34.7727              1.5535
DIHED                     2678.0119               18.5094              0.8269
VDWAALS                  -1967.8190               21.9779              0.9819
EEL                     -17439.0730              112.1811              5.0119
1-4 VDW                    908.3059               13.0050              0.5810
1-4 EEL                   9694.5268               36.7956              1.6439
EPB                      -2942.0731               99.3525              4.4387
ENPOLAR                   1946.9170                9.4321              0.4214
EDISPER                  -1093.9409               10.9498              0.4892

G gas                    -3327.9354              117.5433              5.2514
G solv                   -2089.0970               98.9546              4.4210

TOTAL                    -5417.0324               53.9662              2.4110


Ligand:
Energy Component            Average              Std. Dev.   Std. Err. of Mean
-------------------------------------------------------------------------------
BOND                         8.3053                2.3365              0.1044
ANGLE                       14.3779                2.8009              0.1251
DIHED                       11.1998                2.3036              0.1029
VDWAALS                     -0.6328                1.0150              0.0453
EEL                        -10.5216                0.8898              0.0398
1-4 VDW                     15.4489                1.1937              0.0533
1-4 EEL                     -7.9460                0.5299              0.0237
EPB                        -80.3944                0.6186              0.0276
ENPOLAR                     32.4929                0.1469              0.0066
EDISPER                    -33.5754                0.1914              0.0086

G gas                       30.2313                3.7809              0.1689
G solv                     -81.4769                0.6122              0.0273

TOTAL                      -51.2456                3.7616              0.1681


Differences (Complex - Receptor - Ligand):
Energy Component            Average              Std. Dev.   Std. Err. of Mean
-------------------------------------------------------------------------------
BOND                        -0.0000                0.0001              0.0000
ANGLE                        0.0000                0.0000              0.0000
DIHED                       -0.0004                0.0057              0.0003
VDWAALS                    -42.9726                2.7223              0.1216
EEL                        -60.2224               10.7534              0.4804
1-4 VDW                     -0.0000                0.0001              0.0000
1-4 EEL                     -0.0000                0.0001              0.0000
EPB                         51.3130                7.9492              0.3551
ENPOLAR                    -29.9582                0.4489              0.0201
EDISPER                     52.1676                0.9465              0.0423

DELTA G gas               -103.1954               10.2739              0.4590
DELTA G solv                73.5225                7.9597              0.3556

DELTA TOTAL                -29.6729                7.0140              0.3134


-------------------------------------------------------------------------------
-------------------------------------------------------------------------------
