# Supplementary material for: Discovery of novel RARα agonists using pharmacophore-based virtual screening, molecular docking, and molecular dynamics simulation studies
Source: PLoS One. 2023 Aug 24;18(8):e0289046. doi: 10.1371/journal.pone.0289046 (PMC10449137; doi:10.1371/journal.pone.0289046)
Supplement: S1 File — (ZIP) [file pone.0289046.s003.zip › Supplementary/Compound 2/MD/FEL/ener.xvg]

 3643  8.26039e+00  0.00000e+00  0.00000e+00
 3644  8.26039e+00  0.00000e+00  0.00000e+00
 3649  8.26039e+00  0.00000e+00  0.00000e+00
 3650  6.54211e+00  0.00000e+00  1.71828e+00
 3653  8.26039e+00  0.00000e+00  0.00000e+00
 3659  8.26039e+00  0.00000e+00  0.00000e+00
 3748  6.54211e+00  0.00000e+00  1.71828e+00
 3749  5.53698e+00  0.00000e+00  2.72341e+00
 3750  5.53698e+00  0.00000e+00  2.72341e+00
 3752  6.54211e+00  0.00000e+00  1.71828e+00
 3753  8.26039e+00  0.00000e+00  0.00000e+00
 3754  8.26039e+00  0.00000e+00  0.00000e+00
 3760  8.26039e+00  0.00000e+00  0.00000e+00
 3837  8.26039e+00  0.00000e+00  0.00000e+00
 3847  8.26039e+00  0.00000e+00  0.00000e+00
 3848  8.26039e+00  0.00000e+00  0.00000e+00
 3849  8.26039e+00  0.00000e+00  0.00000e+00
 3850  6.54211e+00  0.00000e+00  1.71828e+00
 3851  6.54211e+00  0.00000e+00  1.71828e+00
 3852  6.54211e+00  0.00000e+00  1.71828e+00
 3853  5.53698e+00  0.00000e+00  2.72341e+00
 3854  4.82383e+00  0.00000e+00  3.43656e+00
 3856  8.26039e+00  0.00000e+00  0.00000e+00
 3857  8.26039e+00  0.00000e+00  0.00000e+00
 3858  8.26039e+00  0.00000e+00  0.00000e+00
 3859  8.26039e+00  0.00000e+00  0.00000e+00
 3860  8.26039e+00  0.00000e+00  0.00000e+00
 3936  8.26039e+00  0.00000e+00  0.00000e+00
 3938  8.26039e+00  0.00000e+00  0.00000e+00
 3941  8.26039e+00  0.00000e+00  0.00000e+00
 3947  8.26039e+00  0.00000e+00  0.00000e+00
 3948  8.26039e+00  0.00000e+00  0.00000e+00
 3949  5.53698e+00  0.00000e+00  2.72341e+00
 3950  5.53698e+00  0.00000e+00  2.72341e+00
 3951  6.54211e+00  0.00000e+00  1.71828e+00
 3952  5.53698e+00  0.00000e+00  2.72341e+00
 3953  3.10555e+00  0.00000e+00  5.15485e+00
 3954  5.53698e+00  0.00000e+00  2.72341e+00
 3955  8.26039e+00  0.00000e+00  0.00000e+00
 3956  8.26039e+00  0.00000e+00  0.00000e+00
 3957  6.54211e+00  0.00000e+00  1.71828e+00
 3959  8.26039e+00  0.00000e+00  0.00000e+00
 3962  8.26039e+00  0.00000e+00  0.00000e+00
 4037  8.26039e+00  0.00000e+00  0.00000e+00
 4043  8.26039e+00  0.00000e+00  0.00000e+00
 4044  5.53698e+00  0.00000e+00  2.72341e+00
 4045  4.82383e+00  0.00000e+00  3.43656e+00
 4046  6.54211e+00  0.00000e+00  1.71828e+00
 4047  6.54211e+00  0.00000e+00  1.71828e+00
 4048  5.53698e+00  0.00000e+00  2.72341e+00
 4049  3.10555e+00  0.00000e+00  5.15485e+00
 4050  3.81870e+00  0.00000e+00  4.44169e+00
 4051  1.90199e+00  0.00000e+00  6.35840e+00
 4052  1.23698e+00  0.00000e+00  7.02341e+00
 4053  4.27066e+00  0.00000e+00  3.98973e+00
 4054  4.82383e+00  0.00000e+00  3.43656e+00
 4055  5.53698e+00  0.00000e+00  2.72341e+00
 4056  4.27066e+00  0.00000e+00  3.98973e+00
 4057  3.43656e+00  0.00000e+00  4.82383e+00
 4058  6.54211e+00  0.00000e+00  1.71828e+00
 4059  4.82383e+00  0.00000e+00  3.43656e+00
 4060  6.54211e+00  0.00000e+00  1.71828e+00
 4061  8.26039e+00  0.00000e+00  0.00000e+00
 4062  8.26039e+00  0.00000e+00  0.00000e+00
 4136  6.54211e+00  0.00000e+00  1.71828e+00
 4138  8.26039e+00  0.00000e+00  0.00000e+00
 4140  8.26039e+00  0.00000e+00  0.00000e+00
 4141  6.54211e+00  0.00000e+00  1.71828e+00
 4142  8.26039e+00  0.00000e+00  0.00000e+00
 4143  6.54211e+00  0.00000e+00  1.71828e+00
 4144  8.26039e+00  0.00000e+00  0.00000e+00
 4146  5.53698e+00  0.00000e+00  2.72341e+00
 4147  6.54211e+00  0.00000e+00  1.71828e+00
 4148  3.10555e+00  0.00000e+00  5.15485e+00
 4149  3.10555e+00  0.00000e+00  5.15485e+00
 4150  2.81357e+00  0.00000e+00  5.44683e+00
 4151  1.90199e+00  0.00000e+00  6.35840e+00
 4152  2.81357e+00  0.00000e+00  5.44683e+00
 4153  1.90199e+00  0.00000e+00  6.35840e+00
 4154  3.81870e+00  0.00000e+00  4.44169e+00
 4155  3.43656e+00  0.00000e+00  4.82383e+00
 4156  3.81870e+00  0.00000e+00  4.44169e+00
 4157  3.43656e+00  0.00000e+00  4.82383e+00
 4158  4.82383e+00  0.00000e+00  3.43656e+00
 4159  4.82383e+00  0.00000e+00  3.43656e+00
 4160  4.82383e+00  0.00000e+00  3.43656e+00
 4162  8.26039e+00  0.00000e+00  0.00000e+00
 4165  8.26039e+00  0.00000e+00  0.00000e+00
 4232  8.26039e+00  0.00000e+00  0.00000e+00
 4234  8.26039e+00  0.00000e+00  0.00000e+00
 4236  8.26039e+00  0.00000e+00  0.00000e+00
 4238  8.26039e+00  0.00000e+00  0.00000e+00
 4239  8.26039e+00  0.00000e+00  0.00000e+00
 4240  8.26039e+00  0.00000e+00  0.00000e+00
 4241  5.53698e+00  0.00000e+00  2.72341e+00
 4242  4.82383e+00  0.00000e+00  3.43656e+00
 4243  4.82383e+00  0.00000e+00  3.43656e+00
 4244  6.54211e+00  0.00000e+00  1.71828e+00
 4245  5.53698e+00  0.00000e+00  2.72341e+00
 4246  3.43656e+00  0.00000e+00  4.82383e+00
 4247  3.81870e+00  0.00000e+00  4.44169e+00
 4248  2.10041e+00  0.00000e+00  6.15998e+00
 4249  2.81357e+00  0.00000e+00  5.44683e+00
 4250  1.71828e+00  0.00000e+00  6.54211e+00
 4251  1.09528e+00  0.00000e+00  7.16511e+00
 4252  3.43656e+00  0.00000e+00  4.82383e+00
 4253  1.38726e+00  0.00000e+00  6.87313e+00
 4254  2.10041e+00  0.00000e+00  6.15998e+00
 4255  3.10555e+00  0.00000e+00  5.15485e+00
 4256  2.81357e+00  0.00000e+00  5.44683e+00
 4257  2.31611e+00  0.00000e+00  5.94428e+00
 4258  3.81870e+00  0.00000e+00  4.44169e+00
 4259  2.31611e+00  0.00000e+00  5.94428e+00
 4260  4.82383e+00  0.00000e+00  3.43656e+00
 4261  4.82383e+00  0.00000e+00  3.43656e+00
 4262  6.54211e+00  0.00000e+00  1.71828e+00
 4337  8.26039e+00  0.00000e+00  0.00000e+00
 4338  8.26039e+00  0.00000e+00  0.00000e+00
 4339  8.26039e+00  0.00000e+00  0.00000e+00
 4340  8.26039e+00  0.00000e+00  0.00000e+00
 4341  8.26039e+00  0.00000e+00  0.00000e+00
 4342  4.27066e+00  0.00000e+00  3.98973e+00
 4343  3.81870e+00  0.00000e+00  4.44169e+00
 4344  4.82383e+00  0.00000e+00  3.43656e+00
 4345  3.10555e+00  0.00000e+00  5.15485e+00
 4346  3.43656e+00  0.00000e+00  4.82383e+00
 4347  2.31611e+00  0.00000e+00  5.94428e+00
 4348  2.55238e+00  0.00000e+00  5.70801e+00
 4349  3.10555e+00  0.00000e+00  5.15485e+00
 4350  2.31611e+00  0.00000e+00  5.94428e+00
 4351  2.10041e+00  0.00000e+00  6.15998e+00
 4352  1.23698e+00  0.00000e+00  7.02341e+00
 4353  1.71828e+00  0.00000e+00  6.54211e+00
 4354  2.31611e+00  0.00000e+00  5.94428e+00
 4355  2.55238e+00  0.00000e+00  5.70801e+00
 4356  1.38726e+00  0.00000e+00  6.87313e+00
 4357  5.53698e+00  0.00000e+00  2.72341e+00
 4358  4.27066e+00  0.00000e+00  3.98973e+00
 4359  4.82383e+00  0.00000e+00  3.43656e+00
 4360  4.82383e+00  0.00000e+00  3.43656e+00
 4361  8.26039e+00  0.00000e+00  0.00000e+00
 4362  6.54211e+00  0.00000e+00  1.71828e+00
 4363  8.26039e+00  0.00000e+00  0.00000e+00
 4367  8.26039e+00  0.00000e+00  0.00000e+00
 4432  8.26039e+00  0.00000e+00  0.00000e+00
 4437  6.54211e+00  0.00000e+00  1.71828e+00
 4438  5.53698e+00  0.00000e+00  2.72341e+00
 4439  5.53698e+00  0.00000e+00  2.72341e+00
 4440  3.81870e+00  0.00000e+00  4.44169e+00
 4441  3.10555e+00  0.00000e+00  5.15485e+00
 4442  4.82383e+00  0.00000e+00  3.43656e+00
 4443  3.10555e+00  0.00000e+00  5.15485e+00
 4444  1.90199e+00  0.00000e+00  6.35840e+00
 4445  2.31611e+00  0.00000e+00  5.94428e+00
 4446  1.90199e+00  0.00000e+00  6.35840e+00
 4447  1.71828e+00  0.00000e+00  6.54211e+00
 4448  1.09528e+00  0.00000e+00  7.16511e+00
 4449  2.31611e+00  0.00000e+00  5.94428e+00
 4450  9.61254e-01  0.00000e+00  7.29914e+00
 4451  8.34101e-01  0.00000e+00  7.42629e+00
 4452  1.71828e+00  0.00000e+00  6.54211e+00
 4453  1.23698e+00  0.00000e+00  7.02341e+00
 4454  4.87637e-01  0.00000e+00  7.77275e+00
 4455  1.71828e+00  0.00000e+00  6.54211e+00
 4456  2.10041e+00  0.00000e+00  6.15998e+00
 4457  2.81357e+00  0.00000e+00  5.44683e+00
 4458  3.43656e+00  0.00000e+00  4.82383e+00
 4459  4.27066e+00  0.00000e+00  3.98973e+00
 4460  6.54211e+00  0.00000e+00  1.71828e+00
 4461  8.26039e+00  0.00000e+00  0.00000e+00
 4465  8.26039e+00  0.00000e+00  0.00000e+00
 4468  8.26039e+00  0.00000e+00  0.00000e+00
 4469  8.26039e+00  0.00000e+00  0.00000e+00
 4533  8.26039e+00  0.00000e+00  0.00000e+00
 4537  5.53698e+00  0.00000e+00  2.72341e+00
 4539  5.53698e+00  0.00000e+00  2.72341e+00
 4540  4.82383e+00  0.00000e+00  3.43656e+00
 4541  4.82383e+00  0.00000e+00  3.43656e+00
 4542  2.55238e+00  0.00000e+00  5.70801e+00
 4543  2.10041e+00  0.00000e+00  6.15998e+00
 4544  3.43656e+00  0.00000e+00  4.82383e+00
 4545  1.71828e+00  0.00000e+00  6.54211e+00
 4546  1.71828e+00  0.00000e+00  6.54211e+00
 4547  1.09528e+00  0.00000e+00  7.16511e+00
 4548  1.54725e+00  0.00000e+00  6.71314e+00
 4549  8.34101e-01  0.00000e+00  7.42629e+00
 4550  3.82133e-01  0.00000e+00  7.87826e+00
 4551  1.54725e+00  0.00000e+00  6.71314e+00
 4552  7.13152e-01  0.00000e+00  7.54724e+00
 4553  9.61254e-01  0.00000e+00  7.29914e+00
 4554  7.13152e-01  0.00000e+00  7.54724e+00
 4555  7.13152e-01  0.00000e+00  7.54724e+00
 4556  1.54725e+00  0.00000e+00  6.71314e+00
 4557  4.82383e+00  0.00000e+00  3.43656e+00
 4558  3.81870e+00  0.00000e+00  4.44169e+00
 4559  3.81870e+00  0.00000e+00  4.44169e+00
 4560  4.82383e+00  0.00000e+00  3.43656e+00
 4561  6.54211e+00  0.00000e+00  1.71828e+00
 4562  6.54211e+00  0.00000e+00  1.71828e+00
 4564  3.81870e+00  0.00000e+00  4.44169e+00
 4566  8.26039e+00  0.00000e+00  0.00000e+00
 4571  6.54211e+00  0.00000e+00  1.71828e+00
 4635  5.53698e+00  0.00000e+00  2.72341e+00
 4636  6.54211e+00  0.00000e+00  1.71828e+00
 4637  6.54211e+00  0.00000e+00  1.71828e+00
 4638  6.54211e+00  0.00000e+00  1.71828e+00
 4639  3.43656e+00  0.00000e+00  4.82383e+00
 4640  4.27066e+00  0.00000e+00  3.98973e+00
 4641  5.53698e+00  0.00000e+00  2.72341e+00
 4642  2.55238e+00  0.00000e+00  5.70801e+00
 4643  1.71828e+00  0.00000e+00  6.54211e+00
 4644  1.54725e+00  0.00000e+00  6.71314e+00
 4645  4.87637e-01  0.00000e+00  7.77275e+00
 4646  1.38726e+00  0.00000e+00  6.87313e+00
 4647  1.38726e+00  0.00000e+00  6.87313e+00
 4648  7.13152e-01  0.00000e+00  7.54724e+00
 4649  1.09528e+00  0.00000e+00  7.16511e+00
 4650  5.97831e-01  0.00000e+00  7.66256e+00
 4651  7.13152e-01  0.00000e+00  7.54724e+00
 4652  7.13152e-01  0.00000e+00  7.54724e+00
 4653  1.90199e+00  0.00000e+00  6.35840e+00
 4654  2.10041e+00  0.00000e+00  6.15998e+00
 4655  2.81357e+00  0.00000e+00  5.44683e+00
 4656  2.55238e+00  0.00000e+00  5.70801e+00
 4657  3.43656e+00  0.00000e+00  4.82383e+00
 4658  4.82383e+00  0.00000e+00  3.43656e+00
 4659  3.81870e+00  0.00000e+00  4.44169e+00
 4660  5.53698e+00  0.00000e+00  2.72341e+00
 4661  4.27066e+00  0.00000e+00  3.98973e+00
 4662  6.54211e+00  0.00000e+00  1.71828e+00
 4663  5.53698e+00  0.00000e+00  2.72341e+00
 4664  6.54211e+00  0.00000e+00  1.71828e+00
 4665  8.26039e+00  0.00000e+00  0.00000e+00
 4666  4.82383e+00  0.00000e+00  3.43656e+00
 4667  5.53698e+00  0.00000e+00  2.72341e+00
 4668  8.26039e+00  0.00000e+00  0.00000e+00
 4669  6.54211e+00  0.00000e+00  1.71828e+00
 4734  8.26039e+00  0.00000e+00  0.00000e+00
 4735  8.26039e+00  0.00000e+00  0.00000e+00
 4737  3.81870e+00  0.00000e+00  4.44169e+00
 4738  5.53698e+00  0.00000e+00  2.72341e+00
 4739  3.81870e+00  0.00000e+00  4.44169e+00
 4740  3.43656e+00  0.00000e+00  4.82383e+00
 4741  3.10555e+00  0.00000e+00  5.15485e+00
 4742  2.55238e+00  0.00000e+00  5.70801e+00
 4743  1.23698e+00  0.00000e+00  7.02341e+00
 4744  1.38726e+00  0.00000e+00  6.87313e+00
 4745  0.00000e+00  0.00000e+00  8.26039e+00
 4746  1.09528e+00  0.00000e+00  7.16511e+00
 4747  7.13152e-01  0.00000e+00  7.54724e+00
 4748  7.13152e-01  0.00000e+00  7.54724e+00
 4749  2.80937e-01  0.00000e+00  7.97945e+00
 4750  0.00000e+00  0.00000e+00  8.26039e+00
 4751  2.80937e-01  0.00000e+00  7.97945e+00
 4752  1.23698e+00  0.00000e+00  7.02341e+00
 4753  1.71828e+00  0.00000e+00  6.54211e+00
 4754  2.55238e+00  0.00000e+00  5.70801e+00
 4755  2.31611e+00  0.00000e+00  5.94428e+00
 4756  1.90199e+00  0.00000e+00  6.35840e+00
 4757  1.71828e+00  0.00000e+00  6.54211e+00
 4758  5.53698e+00  0.00000e+00  2.72341e+00
 4759  3.43656e+00  0.00000e+00  4.82383e+00
 4760  6.54211e+00  0.00000e+00  1.71828e+00
 4761  4.82383e+00  0.00000e+00  3.43656e+00
 4762  5.53698e+00  0.00000e+00  2.72341e+00
 4763  4.82383e+00  0.00000e+00  3.43656e+00
 4764  6.54211e+00  0.00000e+00  1.71828e+00
 4765  3.81870e+00  0.00000e+00  4.44169e+00
 4766  5.53698e+00  0.00000e+00  2.72341e+00
 4767  8.26039e+00  0.00000e+00  0.00000e+00
 4768  6.54211e+00  0.00000e+00  1.71828e+00
 4772  8.26039e+00  0.00000e+00  0.00000e+00
 4834  8.26039e+00  0.00000e+00  0.00000e+00
 4835  5.53698e+00  0.00000e+00  2.72341e+00
 4836  3.81870e+00  0.00000e+00  4.44169e+00
 4837  6.54211e+00  0.00000e+00  1.71828e+00
 4838  4.82383e+00  0.00000e+00  3.43656e+00
 4839  4.82383e+00  0.00000e+00  3.43656e+00
 4840  2.10041e+00  0.00000e+00  6.15998e+00
 4841  4.27066e+00  0.00000e+00  3.98973e+00
 4842  2.55238e+00  0.00000e+00  5.70801e+00
 4843  2.10041e+00  0.00000e+00  6.15998e+00
 4844  8.34101e-01  0.00000e+00  7.42629e+00
 4845  1.71828e+00  0.00000e+00  6.54211e+00
 4846  1.09528e+00  0.00000e+00  7.16511e+00
 4847  1.71828e+00  0.00000e+00  6.54211e+00
 4848  7.13152e-01  0.00000e+00  7.54724e+00
 4849  1.71828e+00  0.00000e+00  6.54211e+00
 4850  9.61254e-01  0.00000e+00  7.29914e+00
 4851  1.23698e+00  0.00000e+00  7.02341e+00
 4852  1.38726e+00  0.00000e+00  6.87313e+00
 4853  1.90199e+00  0.00000e+00  6.35840e+00
 4854  2.81357e+00  0.00000e+00  5.44683e+00
 4855  2.81357e+00  0.00000e+00  5.44683e+00
 4856  2.81357e+00  0.00000e+00  5.44683e+00
 4857  6.54211e+00  0.00000e+00  1.71828e+00
 4858  4.82383e+00  0.00000e+00  3.43656e+00
 4859  3.10555e+00  0.00000e+00  5.15485e+00
 4860  4.27066e+00  0.00000e+00  3.98973e+00
 4861  3.43656e+00  0.00000e+00  4.82383e+00
 4862  3.81870e+00  0.00000e+00  4.44169e+00
 4863  3.81870e+00  0.00000e+00  4.44169e+00
 4864  6.54211e+00  0.00000e+00  1.71828e+00
 4865  5.53698e+00  0.00000e+00  2.72341e+00
 4867  8.26039e+00  0.00000e+00  0.00000e+00
 4868  5.53698e+00  0.00000e+00  2.72341e+00
 4869  6.54211e+00  0.00000e+00  1.71828e+00
 4931  8.26039e+00  0.00000e+00  0.00000e+00
 4934  8.26039e+00  0.00000e+00  0.00000e+00
 4936  6.54211e+00  0.00000e+00  1.71828e+00
 4937  8.26039e+00  0.00000e+00  0.00000e+00
 4938  3.43656e+00  0.00000e+00  4.82383e+00
 4939  3.81870e+00  0.00000e+00  4.44169e+00
 4940  3.43656e+00  0.00000e+00  4.82383e+00
 4941  3.43656e+00  0.00000e+00  4.82383e+00
 4942  2.31611e+00  0.00000e+00  5.94428e+00
 4943  1.90199e+00  0.00000e+00  6.35840e+00
 4944  1.71828e+00  0.00000e+00  6.54211e+00
 4945  1.90199e+00  0.00000e+00  6.35840e+00
 4946  2.80937e-01  0.00000e+00  7.97945e+00
 4947  1.09528e+00  0.00000e+00  7.16511e+00
 4948  2.80937e-01  0.00000e+00  7.97945e+00
 4949  1.71828e+00  0.00000e+00  6.54211e+00
 4950  2.80937e-01  0.00000e+00  7.97945e+00
 4951  1.09528e+00  0.00000e+00  7.16511e+00
 4952  1.38726e+00  0.00000e+00  6.87313e+00
 4953  1.09528e+00  0.00000e+00  7.16511e+00
 4954  1.71828e+00  0.00000e+00  6.54211e+00
 4955  2.81357e+00  0.00000e+00  5.44683e+00
 4956  3.43656e+00  0.00000e+00  4.82383e+00
 4957  4.27066e+00  0.00000e+00  3.98973e+00
 4958  3.43656e+00  0.00000e+00  4.82383e+00
 4959  3.43656e+00  0.00000e+00  4.82383e+00
 4960  3.43656e+00  0.00000e+00  4.82383e+00
 4961  4.82383e+00  0.00000e+00  3.43656e+00
 4962  5.53698e+00  0.00000e+00  2.72341e+00
 4963  3.81870e+00  0.00000e+00  4.44169e+00
 4964  8.26039e+00  0.00000e+00  0.00000e+00
 4965  2.55238e+00  0.00000e+00  5.70801e+00
 4966  4.82383e+00  0.00000e+00  3.43656e+00
 4967  8.26039e+00  0.00000e+00  0.00000e+00
 4968  8.26039e+00  0.00000e+00  0.00000e+00
 4970  8.26039e+00  0.00000e+00  0.00000e+00
 5033  8.26039e+00  0.00000e+00  0.00000e+00
 5035  5.53698e+00  0.00000e+00  2.72341e+00
 5037  6.54211e+00  0.00000e+00  1.71828e+00
 5038  6.54211e+00  0.00000e+00  1.71828e+00
 5039  2.81357e+00  0.00000e+00  5.44683e+00
 5040  5.53698e+00  0.00000e+00  2.72341e+00
 5041  2.55238e+00  0.00000e+00  5.70801e+00
 5042  1.71828e+00  0.00000e+00  6.54211e+00
 5043  1.90199e+00  0.00000e+00  6.35840e+00
 5044  2.55238e+00  0.00000e+00  5.70801e+00
 5045  2.10041e+00  0.00000e+00  6.15998e+00
 5046  1.54725e+00  0.00000e+00  6.71314e+00
 5047  1.71828e+00  0.00000e+00  6.54211e+00
 5048  5.97831e-01  0.00000e+00  7.66256e+00
 5049  8.34101e-01  0.00000e+00  7.42629e+00
 5050  7.13152e-01  0.00000e+00  7.54724e+00
 5051  1.38726e+00  0.00000e+00  6.87313e+00
 5052  1.54725e+00  0.00000e+00  6.71314e+00
 5053  1.23698e+00  0.00000e+00  7.02341e+00
 5054  5.97831e-01  0.00000e+00  7.66256e+00
 5055  2.55238e+00  0.00000e+00  5.70801e+00
 5056  1.90199e+00  0.00000e+00  6.35840e+00
 5057  3.10555e+00  0.00000e+00  5.15485e+00
 5058  3.81870e+00  0.00000e+00  4.44169e+00
 5059  3.10555e+00  0.00000e+00  5.15485e+00
 5060  4.27066e+00  0.00000e+00  3.98973e+00
 5061  3.81870e+00  0.00000e+00  4.44169e+00
 5062  6.54211e+00  0.00000e+00  1.71828e+00
 5063  3.10555e+00  0.00000e+00  5.15485e+00
 5064  4.82383e+00  0.00000e+00  3.43656e+00
 5065  5.53698e+00  0.00000e+00  2.72341e+00
 5066  6.54211e+00  0.00000e+00  1.71828e+00
 5067  5.53698e+00  0.00000e+00  2.72341e+00
 5068  6.54211e+00  0.00000e+00  1.71828e+00
 5134  5.53698e+00  0.00000e+00  2.72341e+00
 5135  5.53698e+00  0.00000e+00  2.72341e+00
 5136  6.54211e+00  0.00000e+00  1.71828e+00
 5137  5.53698e+00  0.00000e+00  2.72341e+00
 5138  3.10555e+00  0.00000e+00  5.15485e+00
 5139  3.43656e+00  0.00000e+00  4.82383e+00
 5140  2.81357e+00  0.00000e+00  5.44683e+00
 5141  3.43656e+00  0.00000e+00  4.82383e+00
 5142  4.27066e+00  0.00000e+00  3.98973e+00
 5143  1.71828e+00  0.00000e+00  6.54211e+00
 5144  1.23698e+00  0.00000e+00  7.02341e+00
 5145  1.38726e+00  0.00000e+00  6.87313e+00
 5146  1.90199e+00  0.00000e+00  6.35840e+00
 5147  1.71828e+00  0.00000e+00  6.54211e+00
 5148  1.83711e-01  0.00000e+00  8.07668e+00
 5149  9.61254e-01  0.00000e+00  7.29914e+00
 5150  1.54725e+00  0.00000e+00  6.71314e+00
 5151  1.71828e+00  0.00000e+00  6.54211e+00
 5152  1.09528e+00  0.00000e+00  7.16511e+00
 5153  2.31611e+00  0.00000e+00  5.94428e+00
 5154  2.55238e+00  0.00000e+00  5.70801e+00
 5155  2.31611e+00  0.00000e+00  5.94428e+00
 5156  1.71828e+00  0.00000e+00  6.54211e+00
 5157  2.31611e+00  0.00000e+00  5.94428e+00
 5158  3.10555e+00  0.00000e+00  5.15485e+00
 5159  6.54211e+00  0.00000e+00  1.71828e+00
 5160  4.27066e+00  0.00000e+00  3.98973e+00
 5161  3.81870e+00  0.00000e+00  4.44169e+00
 5162  4.27066e+00  0.00000e+00  3.98973e+00
 5163  4.82383e+00  0.00000e+00  3.43656e+00
 5164  4.27066e+00  0.00000e+00  3.98973e+00
 5165  3.43656e+00  0.00000e+00  4.82383e+00
 5166  5.53698e+00  0.00000e+00  2.72341e+00
 5167  5.53698e+00  0.00000e+00  2.72341e+00
 5168  6.54211e+00  0.00000e+00  1.71828e+00
 5169  8.26039e+00  0.00000e+00  0.00000e+00
 5170  6.54211e+00  0.00000e+00  1.71828e+00
 5171  6.54211e+00  0.00000e+00  1.71828e+00
 5230  8.26039e+00  0.00000e+00  0.00000e+00
 5234  4.82383e+00  0.00000e+00  3.43656e+00
 5235  6.54211e+00  0.00000e+00  1.71828e+00
 5237  8.26039e+00  0.00000e+00  0.00000e+00
 5238  6.54211e+00  0.00000e+00  1.71828e+00
 5239  2.81357e+00  0.00000e+00  5.44683e+00
 5240  3.81870e+00  0.00000e+00  4.44169e+00
 5241  2.81357e+00  0.00000e+00  5.44683e+00
 5242  3.43656e+00  0.00000e+00  4.82383e+00
 5243  1.71828e+00  0.00000e+00  6.54211e+00
 5244  3.81870e+00  0.00000e+00  4.44169e+00
 5245  2.55238e+00  0.00000e+00  5.70801e+00
 5246  1.54725e+00  0.00000e+00  6.71314e+00
 5247  9.61254e-01  0.00000e+00  7.29914e+00
 5248  1.90199e+00  0.00000e+00  6.35840e+00
 5249  2.55238e+00  0.00000e+00  5.70801e+00
 5250  2.31611e+00  0.00000e+00  5.94428e+00
 5251  1.90199e+00  0.00000e+00  6.35840e+00
 5252  1.90199e+00  0.00000e+00  6.35840e+00
 5253  3.81870e+00  0.00000e+00  4.44169e+00
 5254  1.38726e+00  0.00000e+00  6.87313e+00
 5255  2.55238e+00  0.00000e+00  5.70801e+00
 5256  2.31611e+00  0.00000e+00  5.94428e+00
 5257  4.82383e+00  0.00000e+00  3.43656e+00
 5258  3.81870e+00  0.00000e+00  4.44169e+00
 5259  2.55238e+00  0.00000e+00  5.70801e+00
 5260  2.55238e+00  0.00000e+00  5.70801e+00
 5261  8.26039e+00  0.00000e+00  0.00000e+00
 5262  4.82383e+00  0.00000e+00  3.43656e+00
 5263  4.82383e+00  0.00000e+00  3.43656e+00
 5264  5.53698e+00  0.00000e+00  2.72341e+00
 5265  4.27066e+00  0.00000e+00  3.98973e+00
 5266  5.53698e+00  0.00000e+00  2.72341e+00
 5267  8.26039e+00  0.00000e+00  0.00000e+00
 5268  6.54211e+00  0.00000e+00  1.71828e+00
 5270  8.26039e+00  0.00000e+00  0.00000e+00
 5273  8.26039e+00  0.00000e+00  0.00000e+00
 5274  8.26039e+00  0.00000e+00  0.00000e+00
 5334  8.26039e+00  0.00000e+00  0.00000e+00
 5335  6.54211e+00  0.00000e+00  1.71828e+00
 5336  6.54211e+00  0.00000e+00  1.71828e+00
 5337  6.54211e+00  0.00000e+00  1.71828e+00
 5338  6.54211e+00  0.00000e+00  1.71828e+00
 5339  5.53698e+00  0.00000e+00  2.72341e+00
 5340  4.82383e+00  0.00000e+00  3.43656e+00
 5341  3.81870e+00  0.00000e+00  4.44169e+00
 5342  4.27066e+00  0.00000e+00  3.98973e+00
 5343  6.54211e+00  0.00000e+00  1.71828e+00
 5344  2.10041e+00  0.00000e+00  6.15998e+00
 5345  4.27066e+00  0.00000e+00  3.98973e+00
 5346  2.81357e+00  0.00000e+00  5.44683e+00
 5347  2.55238e+00  0.00000e+00  5.70801e+00
 5348  1.71828e+00  0.00000e+00  6.54211e+00
 5349  1.54725e+00  0.00000e+00  6.71314e+00
 5350  3.82133e-01  0.00000e+00  7.87826e+00
 5351  2.81357e+00  0.00000e+00  5.44683e+00
 5352  2.10041e+00  0.00000e+00  6.15998e+00
 5353  9.61254e-01  0.00000e+00  7.29914e+00
 5354  1.23698e+00  0.00000e+00  7.02341e+00
 5355  3.81870e+00  0.00000e+00  4.44169e+00
 5356  2.55238e+00  0.00000e+00  5.70801e+00
 5357  2.81357e+00  0.00000e+00  5.44683e+00
 5358  4.27066e+00  0.00000e+00  3.98973e+00
 5359  2.31611e+00  0.00000e+00  5.94428e+00
 5360  2.31611e+00  0.00000e+00  5.94428e+00
 5361  4.27066e+00  0.00000e+00  3.98973e+00
 5362  3.43656e+00  0.00000e+00  4.82383e+00
 5363  4.27066e+00  0.00000e+00  3.98973e+00
 5364  4.82383e+00  0.00000e+00  3.43656e+00
 5366  5.53698e+00  0.00000e+00  2.72341e+00
 5367  8.26039e+00  0.00000e+00  0.00000e+00
 5368  5.53698e+00  0.00000e+00  2.72341e+00
 5370  8.26039e+00  0.00000e+00  0.00000e+00
 5374  8.26039e+00  0.00000e+00  0.00000e+00
 5434  8.26039e+00  0.00000e+00  0.00000e+00
 5436  8.26039e+00  0.00000e+00  0.00000e+00
 5437  6.54211e+00  0.00000e+00  1.71828e+00
 5438  5.53698e+00  0.00000e+00  2.72341e+00
 5439  6.54211e+00  0.00000e+00  1.71828e+00
 5440  4.82383e+00  0.00000e+00  3.43656e+00
 5441  3.81870e+00  0.00000e+00  4.44169e+00
 5442  3.81870e+00  0.00000e+00  4.44169e+00
 5443  6.54211e+00  0.00000e+00  1.71828e+00
 5444  4.27066e+00  0.00000e+00  3.98973e+00
 5445  3.43656e+00  0.00000e+00  4.82383e+00
 5446  2.10041e+00  0.00000e+00  6.15998e+00
 5447  3.10555e+00  0.00000e+00  5.15485e+00
 5448  1.54725e+00  0.00000e+00  6.71314e+00
 5449  2.31611e+00  0.00000e+00  5.94428e+00
 5450  3.81870e+00  0.00000e+00  4.44169e+00
 5451  1.54725e+00  0.00000e+00  6.71314e+00
 5452  4.82383e+00  0.00000e+00  3.43656e+00
 5453  2.31611e+00  0.00000e+00  5.94428e+00
 5454  2.31611e+00  0.00000e+00  5.94428e+00
 5455  2.81357e+00  0.00000e+00  5.44683e+00
 5456  9.61254e-01  0.00000e+00  7.29914e+00
 5457  2.81357e+00  0.00000e+00  5.44683e+00
 5458  1.90199e+00  0.00000e+00  6.35840e+00
 5459  6.54211e+00  0.00000e+00  1.71828e+00
 5460  3.43656e+00  0.00000e+00  4.82383e+00
 5461  5.53698e+00  0.00000e+00  2.72341e+00
 5462  5.53698e+00  0.00000e+00  2.72341e+00
 5463  4.82383e+00  0.00000e+00  3.43656e+00
 5464  5.53698e+00  0.00000e+00  2.72341e+00
 5465  5.53698e+00  0.00000e+00  2.72341e+00
 5466  5.53698e+00  0.00000e+00  2.72341e+00
 5467  8.26039e+00  0.00000e+00  0.00000e+00
 5468  8.26039e+00  0.00000e+00  0.00000e+00
 5469  6.54211e+00  0.00000e+00  1.71828e+00
 5470  8.26039e+00  0.00000e+00  0.00000e+00
 5537  5.53698e+00  0.00000e+00  2.72341e+00
 5538  5.53698e+00  0.00000e+00  2.72341e+00
 5539  5.53698e+00  0.00000e+00  2.72341e+00
 5540  3.43656e+00  0.00000e+00  4.82383e+00
 5541  3.43656e+00  0.00000e+00  4.82383e+00
 5542  4.82383e+00  0.00000e+00  3.43656e+00
 5543  4.82383e+00  0.00000e+00  3.43656e+00
 5544  4.82383e+00  0.00000e+00  3.43656e+00
 5545  4.27066e+00  0.00000e+00  3.98973e+00
 5546  5.53698e+00  0.00000e+00  2.72341e+00
 5547  3.43656e+00  0.00000e+00  4.82383e+00
 5548  2.55238e+00  0.00000e+00  5.70801e+00
 5549  2.55238e+00  0.00000e+00  5.70801e+00
 5550  2.31611e+00  0.00000e+00  5.94428e+00
 5551  2.10041e+00  0.00000e+00  6.15998e+00
 5552  1.90199e+00  0.00000e+00  6.35840e+00
 5553  3.10555e+00  0.00000e+00  5.15485e+00
 5554  3.10555e+00  0.00000e+00  5.15485e+00
 5555  2.81357e+00  0.00000e+00  5.44683e+00
 5556  4.27066e+00  0.00000e+00  3.98973e+00
 5557  3.81870e+00  0.00000e+00  4.44169e+00
 5558  2.31611e+00  0.00000e+00  5.94428e+00
 5559  1.71828e+00  0.00000e+00  6.54211e+00
 5560  2.55238e+00  0.00000e+00  5.70801e+00
 5561  3.81870e+00  0.00000e+00  4.44169e+00
 5562  2.31611e+00  0.00000e+00  5.94428e+00
 5563  5.53698e+00  0.00000e+00  2.72341e+00
 5564  5.53698e+00  0.00000e+00  2.72341e+00
 5567  8.26039e+00  0.00000e+00  0.00000e+00
 5568  8.26039e+00  0.00000e+00  0.00000e+00
 5569  8.26039e+00  0.00000e+00  0.00000e+00
 5570  8.26039e+00  0.00000e+00  0.00000e+00
 5635  6.54211e+00  0.00000e+00  1.71828e+00
 5636  6.54211e+00  0.00000e+00  1.71828e+00
 5638  6.54211e+00  0.00000e+00  1.71828e+00
 5640  4.27066e+00  0.00000e+00  3.98973e+00
 5641  4.27066e+00  0.00000e+00  3.98973e+00
 5642  8.26039e+00  0.00000e+00  0.00000e+00
 5643  6.54211e+00  0.00000e+00  1.71828e+00
 5644  5.53698e+00  0.00000e+00  2.72341e+00
 5645  6.54211e+00  0.00000e+00  1.71828e+00
 5646  6.54211e+00  0.00000e+00  1.71828e+00
 5647  3.43656e+00  0.00000e+00  4.82383e+00
 5648  3.43656e+00  0.00000e+00  4.82383e+00
 5649  3.10555e+00  0.00000e+00  5.15485e+00
 5650  3.81870e+00  0.00000e+00  4.44169e+00
 5651  3.10555e+00  0.00000e+00  5.15485e+00
 5652  3.81870e+00  0.00000e+00  4.44169e+00
 5653  2.31611e+00  0.00000e+00  5.94428e+00
 5654  1.90199e+00  0.00000e+00  6.35840e+00
 5655  1.90199e+00  0.00000e+00  6.35840e+00
 5656  3.10555e+00  0.00000e+00  5.15485e+00
 5657  3.10555e+00  0.00000e+00  5.15485e+00
 5658  3.81870e+00  0.00000e+00  4.44169e+00
 5659  1.90199e+00  0.00000e+00  6.35840e+00
 5660  1.90199e+00  0.00000e+00  6.35840e+00
 5661  4.27066e+00  0.00000e+00  3.98973e+00
 5662  4.82383e+00  0.00000e+00  3.43656e+00
 5663  4.82383e+00  0.00000e+00  3.43656e+00
 5664  8.26039e+00  0.00000e+00  0.00000e+00
 5665  4.82383e+00  0.00000e+00  3.43656e+00
 5666  4.82383e+00  0.00000e+00  3.43656e+00
 5668  8.26039e+00  0.00000e+00  0.00000e+00
 5669  8.26039e+00  0.00000e+00  0.00000e+00
 5671  8.26039e+00  0.00000e+00  0.00000e+00
 5735  8.26039e+00  0.00000e+00  0.00000e+00
 5736  6.54211e+00  0.00000e+00  1.71828e+00
 5738  6.54211e+00  0.00000e+00  1.71828e+00
 5740  4.82383e+00  0.00000e+00  3.43656e+00
 5741  6.54211e+00  0.00000e+00  1.71828e+00
 5742  4.82383e+00  0.00000e+00  3.43656e+00
 5743  4.82383e+00  0.00000e+00  3.43656e+00
 5744  5.53698e+00  0.00000e+00  2.72341e+00
 5745  3.81870e+00  0.00000e+00  4.44169e+00
 5746  4.82383e+00  0.00000e+00  3.43656e+00
 5747  6.54211e+00  0.00000e+00  1.71828e+00
 5748  6.54211e+00  0.00000e+00  1.71828e+00
 5749  3.10555e+00  0.00000e+00  5.15485e+00
 5750  6.54211e+00  0.00000e+00  1.71828e+00
 5751  3.43656e+00  0.00000e+00  4.82383e+00
 5752  2.81357e+00  0.00000e+00  5.44683e+00
 5753  2.81357e+00  0.00000e+00  5.44683e+00
 5754  2.10041e+00  0.00000e+00  6.15998e+00
 5755  3.10555e+00  0.00000e+00  5.15485e+00
 5756  1.71828e+00  0.00000e+00  6.54211e+00
 5757  1.38726e+00  0.00000e+00  6.87313e+00
 5758  2.31611e+00  0.00000e+00  5.94428e+00
 5759  2.31611e+00  0.00000e+00  5.94428e+00
 5760  3.81870e+00  0.00000e+00  4.44169e+00
 5761  3.10555e+00  0.00000e+00  5.15485e+00
 5762  3.81870e+00  0.00000e+00  4.44169e+00
 5763  3.10555e+00  0.00000e+00  5.15485e+00
 5764  4.27066e+00  0.00000e+00  3.98973e+00
 5765  6.54211e+00  0.00000e+00  1.71828e+00
 5766  4.82383e+00  0.00000e+00  3.43656e+00
 5767  6.54211e+00  0.00000e+00  1.71828e+00
 5834  8.26039e+00  0.00000e+00  0.00000e+00
 5835  8.26039e+00  0.00000e+00  0.00000e+00
 5836  8.26039e+00  0.00000e+00  0.00000e+00
 5837  8.26039e+00  0.00000e+00  0.00000e+00
 5838  8.26039e+00  0.00000e+00  0.00000e+00
 5839  3.81870e+00  0.00000e+00  4.44169e+00
 5840  3.81870e+00  0.00000e+00  4.44169e+00
 5841  8.26039e+00  0.00000e+00  0.00000e+00
 5842  6.54211e+00  0.00000e+00  1.71828e+00
 5843  4.82383e+00  0.00000e+00  3.43656e+00
 5844  8.26039e+00  0.00000e+00  0.00000e+00
 5845  6.54211e+00  0.00000e+00  1.71828e+00
 5846  5.53698e+00  0.00000e+00  2.72341e+00
 5847  6.54211e+00  0.00000e+00  1.71828e+00
 5848  3.81870e+00  0.00000e+00  4.44169e+00
 5849  3.81870e+00  0.00000e+00  4.44169e+00
 5850  3.81870e+00  0.00000e+00  4.44169e+00
 5851  4.82383e+00  0.00000e+00  3.43656e+00
 5852  3.81870e+00  0.00000e+00  4.44169e+00
 5853  3.81870e+00  0.00000e+00  4.44169e+00
 5854  1.90199e+00  0.00000e+00  6.35840e+00
 5855  2.55238e+00  0.00000e+00  5.70801e+00
 5856  3.43656e+00  0.00000e+00  4.82383e+00
 5857  1.23698e+00  0.00000e+00  7.02341e+00
 5858  2.55238e+00  0.00000e+00  5.70801e+00
 5859  3.43656e+00  0.00000e+00  4.82383e+00
 5860  1.71828e+00  0.00000e+00  6.54211e+00
 5861  2.81357e+00  0.00000e+00  5.44683e+00
 5862  3.81870e+00  0.00000e+00  4.44169e+00
 5863  4.82383e+00  0.00000e+00  3.43656e+00
 5864  4.82383e+00  0.00000e+00  3.43656e+00
 5865  6.54211e+00  0.00000e+00  1.71828e+00
 5866  6.54211e+00  0.00000e+00  1.71828e+00
 5869  8.26039e+00  0.00000e+00  0.00000e+00
 5930  8.26039e+00  0.00000e+00  0.00000e+00
 5931  8.26039e+00  0.00000e+00  0.00000e+00
 5932  6.54211e+00  0.00000e+00  1.71828e+00
 5933  5.53698e+00  0.00000e+00  2.72341e+00
 5934  8.26039e+00  0.00000e+00  0.00000e+00
 5935  5.53698e+00  0.00000e+00  2.72341e+00
 5936  4.82383e+00  0.00000e+00  3.43656e+00
 5937  8.26039e+00  0.00000e+00  0.00000e+00
 5938  6.54211e+00  0.00000e+00  1.71828e+00
 5939  6.54211e+00  0.00000e+00  1.71828e+00
 5941  5.53698e+00  0.00000e+00  2.72341e+00
 5942  8.26039e+00  0.00000e+00  0.00000e+00
 5943  4.27066e+00  0.00000e+00  3.98973e+00
 5944  4.27066e+00  0.00000e+00  3.98973e+00
 5945  5.53698e+00  0.00000e+00  2.72341e+00
 5946  6.54211e+00  0.00000e+00  1.71828e+00
 5947  4.82383e+00  0.00000e+00  3.43656e+00
 5948  5.53698e+00  0.00000e+00  2.72341e+00
 5949  3.43656e+00  0.00000e+00  4.82383e+00
 5950  4.82383e+00  0.00000e+00  3.43656e+00
 5951  3.43656e+00  0.00000e+00  4.82383e+00
 5952  3.43656e+00  0.00000e+00  4.82383e+00
 5953  2.31611e+00  0.00000e+00  5.94428e+00
 5954  2.10041e+00  0.00000e+00  6.15998e+00
 5955  2.10041e+00  0.00000e+00  6.15998e+00
 5956  2.81357e+00  0.00000e+00  5.44683e+00
 5957  1.71828e+00  0.00000e+00  6.54211e+00
 5958  3.81870e+00  0.00000e+00  4.44169e+00
 5959  2.31611e+00  0.00000e+00  5.94428e+00
 5960  2.55238e+00  0.00000e+00  5.70801e+00
 5961  3.81870e+00  0.00000e+00  4.44169e+00
 5962  4.27066e+00  0.00000e+00  3.98973e+00
 5963  3.81870e+00  0.00000e+00  4.44169e+00
 5964  5.53698e+00  0.00000e+00  2.72341e+00
 5965  4.27066e+00  0.00000e+00  3.98973e+00
 5966  8.26039e+00  0.00000e+00  0.00000e+00
 5967  8.26039e+00  0.00000e+00  0.00000e+00
 5970  8.26039e+00  0.00000e+00  0.00000e+00
 6026  8.26039e+00  0.00000e+00  0.00000e+00
 6027  8.26039e+00  0.00000e+00  0.00000e+00
 6030  8.26039e+00  0.00000e+00  0.00000e+00
 6031  8.26039e+00  0.00000e+00  0.00000e+00
 6033  6.54211e+00  0.00000e+00  1.71828e+00
 6034  4.82383e+00  0.00000e+00  3.43656e+00
 6035  8.26039e+00  0.00000e+00  0.00000e+00
 6036  4.82383e+00  0.00000e+00  3.43656e+00
 6037  3.43656e+00  0.00000e+00  4.82383e+00
 6038  8.26039e+00  0.00000e+00  0.00000e+00
 6039  6.54211e+00  0.00000e+00  1.71828e+00
 6040  5.53698e+00  0.00000e+00  2.72341e+00
 6041  3.10555e+00  0.00000e+00  5.15485e+00
 6042  3.81870e+00  0.00000e+00  4.44169e+00
 6043  3.10555e+00  0.00000e+00  5.15485e+00
 6044  4.82383e+00  0.00000e+00  3.43656e+00
 6045  6.54211e+00  0.00000e+00  1.71828e+00
 6046  8.26039e+00  0.00000e+00  0.00000e+00
 6047  8.26039e+00  0.00000e+00  0.00000e+00
 6048  6.54211e+00  0.00000e+00  1.71828e+00
 6049  6.54211e+00  0.00000e+00  1.71828e+00
 6050  3.43656e+00  0.00000e+00  4.82383e+00
 6051  4.27066e+00  0.00000e+00  3.98973e+00
 6052  3.81870e+00  0.00000e+00  4.44169e+00
 6053  2.55238e+00  0.00000e+00  5.70801e+00
 6054  1.90199e+00  0.00000e+00  6.35840e+00
 6055  3.10555e+00  0.00000e+00  5.15485e+00
 6056  3.10555e+00  0.00000e+00  5.15485e+00
 6057  1.90199e+00  0.00000e+00  6.35840e+00
 6058  3.10555e+00  0.00000e+00  5.15485e+00
 6059  2.31611e+00  0.00000e+00  5.94428e+00
 6060  3.81870e+00  0.00000e+00  4.44169e+00
 6061  2.81357e+00  0.00000e+00  5.44683e+00
 6062  4.27066e+00  0.00000e+00  3.98973e+00
 6063  4.82383e+00  0.00000e+00  3.43656e+00
 6064  5.53698e+00  0.00000e+00  2.72341e+00
 6065  5.53698e+00  0.00000e+00  2.72341e+00
 6066  5.53698e+00  0.00000e+00  2.72341e+00
 6068  8.26039e+00  0.00000e+00  0.00000e+00
 6122  6.54211e+00  0.00000e+00  1.71828e+00
 6125  8.26039e+00  0.00000e+00  0.00000e+00
 6129  8.26039e+00  0.00000e+00  0.00000e+00
 6130  8.26039e+00  0.00000e+00  0.00000e+00
 6131  6.54211e+00  0.00000e+00  1.71828e+00
 6132  4.82383e+00  0.00000e+00  3.43656e+00
 6133  6.54211e+00  0.00000e+00  1.71828e+00
 6134  5.53698e+00  0.00000e+00  2.72341e+00
 6135  4.82383e+00  0.00000e+00  3.43656e+00
 6136  3.81870e+00  0.00000e+00  4.44169e+00
 6137  4.82383e+00  0.00000e+00  3.43656e+00
 6138  4.82383e+00  0.00000e+00  3.43656e+00
 6139  3.43656e+00  0.00000e+00  4.82383e+00
 6140  3.81870e+00  0.00000e+00  4.44169e+00
 6141  4.27066e+00  0.00000e+00  3.98973e+00
 6142  5.53698e+00  0.00000e+00  2.72341e+00
 6143  4.27066e+00  0.00000e+00  3.98973e+00
 6144  8.26039e+00  0.00000e+00  0.00000e+00
 6145  4.82383e+00  0.00000e+00  3.43656e+00
 6146  5.53698e+00  0.00000e+00  2.72341e+00
 6147  3.81870e+00  0.00000e+00  4.44169e+00
 6148  5.53698e+00  0.00000e+00  2.72341e+00
 6149  3.10555e+00  0.00000e+00  5.15485e+00
 6150  5.53698e+00  0.00000e+00  2.72341e+00
 6151  2.10041e+00  0.00000e+00  6.15998e+00
 6152  3.10555e+00  0.00000e+00  5.15485e+00
 6153  1.90199e+00  0.00000e+00  6.35840e+00
 6154  1.71828e+00  0.00000e+00  6.54211e+00
 6155  3.43656e+00  0.00000e+00  4.82383e+00
 6156  2.55238e+00  0.00000e+00  5.70801e+00
 6157  4.27066e+00  0.00000e+00  3.98973e+00
 6158  4.27066e+00  0.00000e+00  3.98973e+00
 6159  2.55238e+00  0.00000e+00  5.70801e+00
 6160  2.31611e+00  0.00000e+00  5.94428e+00
 6161  3.10555e+00  0.00000e+00  5.15485e+00
 6162  4.82383e+00  0.00000e+00  3.43656e+00
 6163  4.27066e+00  0.00000e+00  3.98973e+00
 6164  6.54211e+00  0.00000e+00  1.71828e+00
 6165  4.27066e+00  0.00000e+00  3.98973e+00
 6166  5.53698e+00  0.00000e+00  2.72341e+00
 6219  8.26039e+00  0.00000e+00  0.00000e+00
 6221  8.26039e+00  0.00000e+00  0.00000e+00
 6224  4.82383e+00  0.00000e+00  3.43656e+00
 6225  8.26039e+00  0.00000e+00  0.00000e+00
 6227  5.53698e+00  0.00000e+00  2.72341e+00
 6228  8.26039e+00  0.00000e+00  0.00000e+00
 6229  5.53698e+00  0.00000e+00  2.72341e+00
 6230  4.27066e+00  0.00000e+00  3.98973e+00
 6231  8.26039e+00  0.00000e+00  0.00000e+00
 6232  4.27066e+00  0.00000e+00  3.98973e+00
 6233  3.81870e+00  0.00000e+00  4.44169e+00
 6234  5.53698e+00  0.00000e+00  2.72341e+00
 6235  3.81870e+00  0.00000e+00  4.44169e+00
 6236  4.27066e+00  0.00000e+00  3.98973e+00
 6237  4.82383e+00  0.00000e+00  3.43656e+00
 6238  4.27066e+00  0.00000e+00  3.98973e+00
 6239  3.81870e+00  0.00000e+00  4.44169e+00
 6240  4.27066e+00  0.00000e+00  3.98973e+00
 6241  5.53698e+00  0.00000e+00  2.72341e+00
 6242  4.27066e+00  0.00000e+00  3.98973e+00
 6243  1.54725e+00  0.00000e+00  6.71314e+00
 6244  5.53698e+00  0.00000e+00  2.72341e+00
 6245  3.43656e+00  0.00000e+00  4.82383e+00
 6246  4.27066e+00  0.00000e+00  3.98973e+00
 6247  4.27066e+00  0.00000e+00  3.98973e+00
 6248  4.82383e+00  0.00000e+00  3.43656e+00
 6249  3.43656e+00  0.00000e+00  4.82383e+00
 6250  5.53698e+00  0.00000e+00  2.72341e+00
 6251  3.10555e+00  0.00000e+00  5.15485e+00
 6252  1.90199e+00  0.00000e+00  6.35840e+00
 6253  1.38726e+00  0.00000e+00  6.87313e+00
 6254  2.31611e+00  0.00000e+00  5.94428e+00
 6255  2.55238e+00  0.00000e+00  5.70801e+00
 6256  3.43656e+00  0.00000e+00  4.82383e+00
 6257  1.71828e+00  0.00000e+00  6.54211e+00
 6258  3.43656e+00  0.00000e+00  4.82383e+00
 6259  3.43656e+00  0.00000e+00  4.82383e+00
 6260  4.82383e+00  0.00000e+00  3.43656e+00
 6261  4.27066e+00  0.00000e+00  3.98973e+00
 6262  4.27066e+00  0.00000e+00  3.98973e+00
 6263  3.81870e+00  0.00000e+00  4.44169e+00
 6264  8.26039e+00  0.00000e+00  0.00000e+00
 6265  4.82383e+00  0.00000e+00  3.43656e+00
 6266  8.26039e+00  0.00000e+00  0.00000e+00
 6268  6.54211e+00  0.00000e+00  1.71828e+00
 6271  8.26039e+00  0.00000e+00  0.00000e+00
 6273  8.26039e+00  0.00000e+00  0.00000e+00
 6323  8.26039e+00  0.00000e+00  0.00000e+00
 6324  6.54211e+00  0.00000e+00  1.71828e+00
 6325  6.54211e+00  0.00000e+00  1.71828e+00
 6326  4.82383e+00  0.00000e+00  3.43656e+00
 6327  6.54211e+00  0.00000e+00  1.71828e+00
 6328  3.43656e+00  0.00000e+00  4.82383e+00
 6329  8.26039e+00  0.00000e+00  0.00000e+00
 6330  5.53698e+00  0.00000e+00  2.72341e+00
 6331  4.27066e+00  0.00000e+00  3.98973e+00
 6332  3.10555e+00  0.00000e+00  5.15485e+00
 6333  4.27066e+00  0.00000e+00  3.98973e+00
 6334  2.10041e+00  0.00000e+00  6.15998e+00
 6335  4.82383e+00  0.00000e+00  3.43656e+00
 6336  3.43656e+00  0.00000e+00  4.82383e+00
 6337  2.81357e+00  0.00000e+00  5.44683e+00
 6338  3.43656e+00  0.00000e+00  4.82383e+00
 6339  2.31611e+00  0.00000e+00  5.94428e+00
 6340  3.81870e+00  0.00000e+00  4.44169e+00
 6341  3.43656e+00  0.00000e+00  4.82383e+00
 6342  2.55238e+00  0.00000e+00  5.70801e+00
 6343  4.27066e+00  0.00000e+00  3.98973e+00
 6344  3.43656e+00  0.00000e+00  4.82383e+00
 6345  3.81870e+00  0.00000e+00  4.44169e+00
 6346  4.82383e+00  0.00000e+00  3.43656e+00
 6347  4.82383e+00  0.00000e+00  3.43656e+00
 6348  4.82383e+00  0.00000e+00  3.43656e+00
 6349  4.82383e+00  0.00000e+00  3.43656e+00
 6350  2.10041e+00  0.00000e+00  6.15998e+00
 6351  3.43656e+00  0.00000e+00  4.82383e+00
 6352  2.31611e+00  0.00000e+00  5.94428e+00
 6353  2.10041e+00  0.00000e+00  6.15998e+00
 6354  3.43656e+00  0.00000e+00  4.82383e+00
 6355  3.10555e+00  0.00000e+00  5.15485e+00
 6356  3.43656e+00  0.00000e+00  4.82383e+00
 6357  3.10555e+00  0.00000e+00  5.15485e+00
 6358  3.10555e+00  0.00000e+00  5.15485e+00
 6359  2.10041e+00  0.00000e+00  6.15998e+00
 6360  6.54211e+00  0.00000e+00  1.71828e+00
 6361  5.53698e+00  0.00000e+00  2.72341e+00
 6362  6.54211e+00  0.00000e+00  1.71828e+00
 6363  5.53698e+00  0.00000e+00  2.72341e+00
 6364  8.26039e+00  0.00000e+00  0.00000e+00
 6365  6.54211e+00  0.00000e+00  1.71828e+00
 6366  5.53698e+00  0.00000e+00  2.72341e+00
 6367  6.54211e+00  0.00000e+00  1.71828e+00
 6417  8.26039e+00  0.00000e+00  0.00000e+00
 6420  8.26039e+00  0.00000e+00  0.00000e+00
 6421  6.54211e+00  0.00000e+00  1.71828e+00
 6422  8.26039e+00  0.00000e+00  0.00000e+00
 6423  5.53698e+00  0.00000e+00  2.72341e+00
 6424  3.81870e+00  0.00000e+00  4.44169e+00
 6425  2.81357e+00  0.00000e+00  5.44683e+00
 6426  4.27066e+00  0.00000e+00  3.98973e+00
 6427  2.81357e+00  0.00000e+00  5.44683e+00
 6428  4.27066e+00  0.00000e+00  3.98973e+00
 6429  4.27066e+00  0.00000e+00  3.98973e+00
 6430  4.27066e+00  0.00000e+00  3.98973e+00
 6431  2.81357e+00  0.00000e+00  5.44683e+00
 6432  3.81870e+00  0.00000e+00  4.44169e+00
 6433  2.81357e+00  0.00000e+00  5.44683e+00
 6434  3.43656e+00  0.00000e+00  4.82383e+00
 6435  3.10555e+00  0.00000e+00  5.15485e+00
 6436  4.27066e+00  0.00000e+00  3.98973e+00
 6437  9.61254e-01  0.00000e+00  7.29914e+00
 6438  3.43656e+00  0.00000e+00  4.82383e+00
 6439  2.31611e+00  0.00000e+00  5.94428e+00
 6440  2.81357e+00  0.00000e+00  5.44683e+00
 6441  2.31611e+00  0.00000e+00  5.94428e+00
 6442  1.90199e+00  0.00000e+00  6.35840e+00
 6443  2.81357e+00  0.00000e+00  5.44683e+00
 6444  3.43656e+00  0.00000e+00  4.82383e+00
 6445  4.27066e+00  0.00000e+00  3.98973e+00
 6446  3.81870e+00  0.00000e+00  4.44169e+00
 6447  3.81870e+00  0.00000e+00  4.44169e+00
 6448  2.55238e+00  0.00000e+00  5.70801e+00
 6449  3.10555e+00  0.00000e+00  5.15485e+00
 6450  5.53698e+00  0.00000e+00  2.72341e+00
 6451  2.55238e+00  0.00000e+00  5.70801e+00
 6452  4.27066e+00  0.00000e+00  3.98973e+00
 6453  1.71828e+00  0.00000e+00  6.54211e+00
 6454  2.10041e+00  0.00000e+00  6.15998e+00
 6455  2.81357e+00  0.00000e+00  5.44683e+00
 6456  3.43656e+00  0.00000e+00  4.82383e+00
 6457  1.71828e+00  0.00000e+00  6.54211e+00
 6458  3.10555e+00  0.00000e+00  5.15485e+00
 6459  3.43656e+00  0.00000e+00  4.82383e+00
 6460  4.82383e+00  0.00000e+00  3.43656e+00
 6461  3.10555e+00  0.00000e+00  5.15485e+00
 6462  3.81870e+00  0.00000e+00  4.44169e+00
 6463  8.26039e+00  0.00000e+00  0.00000e+00
 6464  8.26039e+00  0.00000e+00  0.00000e+00
 6466  8.26039e+00  0.00000e+00  0.00000e+00
 6469  8.26039e+00  0.00000e+00  0.00000e+00
 6470  8.26039e+00  0.00000e+00  0.00000e+00
 6519  8.26039e+00  0.00000e+00  0.00000e+00
 6521  4.82383e+00  0.00000e+00  3.43656e+00
 6522  8.26039e+00  0.00000e+00  0.00000e+00
 6523  8.26039e+00  0.00000e+00  0.00000e+00
 6524  4.27066e+00  0.00000e+00  3.98973e+00
 6525  6.54211e+00  0.00000e+00  1.71828e+00
 6526  3.43656e+00  0.00000e+00  4.82383e+00
 6527  4.27066e+00  0.00000e+00  3.98973e+00
 6528  3.43656e+00  0.00000e+00  4.82383e+00
 6529  2.10041e+00  0.00000e+00  6.15998e+00
 6530  3.10555e+00  0.00000e+00  5.15485e+00
 6531  2.81357e+00  0.00000e+00  5.44683e+00
 6532  2.81357e+00  0.00000e+00  5.44683e+00
 6533  2.10041e+00  0.00000e+00  6.15998e+00
 6534  4.27066e+00  0.00000e+00  3.98973e+00
 6535  3.43656e+00  0.00000e+00  4.82383e+00
 6536  2.31611e+00  0.00000e+00  5.94428e+00
 6537  1.38726e+00  0.00000e+00  6.87313e+00
 6538  2.55238e+00  0.00000e+00  5.70801e+00
 6539  3.81870e+00  0.00000e+00  4.44169e+00
 6540  7.13152e-01  0.00000e+00  7.54724e+00
 6541  1.90199e+00  0.00000e+00  6.35840e+00
 6542  2.55238e+00  0.00000e+00  5.70801e+00
 6543  3.43656e+00  0.00000e+00  4.82383e+00
 6544  4.27066e+00  0.00000e+00  3.98973e+00
 6545  3.81870e+00  0.00000e+00  4.44169e+00
 6546  3.81870e+00  0.00000e+00  4.44169e+00
 6547  3.81870e+00  0.00000e+00  4.44169e+00
 6548  3.43656e+00  0.00000e+00  4.82383e+00
 6549  2.31611e+00  0.00000e+00  5.94428e+00
 6550  5.53698e+00  0.00000e+00  2.72341e+00
 6551  2.31611e+00  0.00000e+00  5.94428e+00
 6552  4.27066e+00  0.00000e+00  3.98973e+00
 6553  1.90199e+00  0.00000e+00  6.35840e+00
 6554  4.27066e+00  0.00000e+00  3.98973e+00
 6555  1.54725e+00  0.00000e+00  6.71314e+00
 6556  3.43656e+00  0.00000e+00  4.82383e+00
 6557  3.10555e+00  0.00000e+00  5.15485e+00
 6558  6.54211e+00  0.00000e+00  1.71828e+00
 6559  3.10555e+00  0.00000e+00  5.15485e+00
 6560  4.82383e+00  0.00000e+00  3.43656e+00
 6561  4.82383e+00  0.00000e+00  3.43656e+00
 6562  2.55238e+00  0.00000e+00  5.70801e+00
 6563  4.82383e+00  0.00000e+00  3.43656e+00
 6564  4.27066e+00  0.00000e+00  3.98973e+00
 6565  6.54211e+00  0.00000e+00  1.71828e+00
 6566  6.54211e+00  0.00000e+00  1.71828e+00
 6567  5.53698e+00  0.00000e+00  2.72341e+00
 6569  8.26039e+00  0.00000e+00  0.00000e+00
 6570  8.26039e+00  0.00000e+00  0.00000e+00
 6619  8.26039e+00  0.00000e+00  0.00000e+00
 6620  6.54211e+00  0.00000e+00  1.71828e+00
 6622  5.53698e+00  0.00000e+00  2.72341e+00
 6623  4.82383e+00  0.00000e+00  3.43656e+00
 6624  4.82383e+00  0.00000e+00  3.43656e+00
 6625  3.43656e+00  0.00000e+00  4.82383e+00
 6626  3.43656e+00  0.00000e+00  4.82383e+00
 6627  3.43656e+00  0.00000e+00  4.82383e+00
 6628  2.10041e+00  0.00000e+00  6.15998e+00
 6629  3.10555e+00  0.00000e+00  5.15485e+00
 6630  2.55238e+00  0.00000e+00  5.70801e+00
 6631  2.55238e+00  0.00000e+00  5.70801e+00
 6632  2.81357e+00  0.00000e+00  5.44683e+00
 6633  2.31611e+00  0.00000e+00  5.94428e+00
 6634  3.43656e+00  0.00000e+00  4.82383e+00
 6635  1.54725e+00  0.00000e+00  6.71314e+00
 6636  3.10555e+00  0.00000e+00  5.15485e+00
 6637  1.90199e+00  0.00000e+00  6.35840e+00
 6638  8.34101e-01  0.00000e+00  7.42629e+00
 6639  1.09528e+00  0.00000e+00  7.16511e+00
 6640  1.38726e+00  0.00000e+00  6.87313e+00
 6641  1.71828e+00  0.00000e+00  6.54211e+00
 6642  3.81870e+00  0.00000e+00  4.44169e+00
 6643  4.27066e+00  0.00000e+00  3.98973e+00
 6644  3.81870e+00  0.00000e+00  4.44169e+00
 6645  3.43656e+00  0.00000e+00  4.82383e+00
 6646  2.31611e+00  0.00000e+00  5.94428e+00
 6647  4.82383e+00  0.00000e+00  3.43656e+00
 6648  2.81357e+00  0.00000e+00  5.44683e+00
 6649  3.10555e+00  0.00000e+00  5.15485e+00
 6650  3.81870e+00  0.00000e+00  4.44169e+00
 6651  2.10041e+00  0.00000e+00  6.15998e+00
 6652  2.31611e+00  0.00000e+00  5.94428e+00
 6653  2.55238e+00  0.00000e+00  5.70801e+00
 6654  2.10041e+00  0.00000e+00  6.15998e+00
 6655  3.43656e+00  0.00000e+00  4.82383e+00
 6656  4.27066e+00  0.00000e+00  3.98973e+00
 6657  3.81870e+00  0.00000e+00  4.44169e+00
 6658  3.10555e+00  0.00000e+00  5.15485e+00
 6659  3.81870e+00  0.00000e+00  4.44169e+00
 6660  5.53698e+00  0.00000e+00  2.72341e+00
 6661  3.10555e+00  0.00000e+00  5.15485e+00
 6662  4.27066e+00  0.00000e+00  3.98973e+00
 6663  6.54211e+00  0.00000e+00  1.71828e+00
 6664  5.53698e+00  0.00000e+00  2.72341e+00
 6665  5.53698e+00  0.00000e+00  2.72341e+00
 6666  4.82383e+00  0.00000e+00  3.43656e+00
 6668  6.54211e+00  0.00000e+00  1.71828e+00
 6669  8.26039e+00  0.00000e+00  0.00000e+00
 6672  8.26039e+00  0.00000e+00  0.00000e+00
 6718  6.54211e+00  0.00000e+00  1.71828e+00
 6719  8.26039e+00  0.00000e+00  0.00000e+00
 6720  6.54211e+00  0.00000e+00  1.71828e+00
 6721  8.26039e+00  0.00000e+00  0.00000e+00
 6722  5.53698e+00  0.00000e+00  2.72341e+00
 6723  6.54211e+00  0.00000e+00  1.71828e+00
 6724  3.81870e+00  0.00000e+00  4.44169e+00
 6725  3.81870e+00  0.00000e+00  4.44169e+00
 6726  4.82383e+00  0.00000e+00  3.43656e+00
 6727  3.10555e+00  0.00000e+00  5.15485e+00
 6728  3.81870e+00  0.00000e+00  4.44169e+00
 6729  2.81357e+00  0.00000e+00  5.44683e+00
 6730  2.55238e+00  0.00000e+00  5.70801e+00
 6731  2.31611e+00  0.00000e+00  5.94428e+00
 6732  3.10555e+00  0.00000e+00  5.15485e+00
 6733  2.31611e+00  0.00000e+00  5.94428e+00
 6734  2.31611e+00  0.00000e+00  5.94428e+00
 6735  2.31611e+00  0.00000e+00  5.94428e+00
 6736  2.81357e+00  0.00000e+00  5.44683e+00
 6737  1.38726e+00  0.00000e+00  6.87313e+00
 6738  1.54725e+00  0.00000e+00  6.71314e+00
 6739  2.10041e+00  0.00000e+00  6.15998e+00
 6740  1.54725e+00  0.00000e+00  6.71314e+00
 6741  1.54725e+00  0.00000e+00  6.71314e+00
 6742  3.10555e+00  0.00000e+00  5.15485e+00
 6743  1.90199e+00  0.00000e+00  6.35840e+00
 6744  3.10555e+00  0.00000e+00  5.15485e+00
 6745  5.53698e+00  0.00000e+00  2.72341e+00
 6746  4.27066e+00  0.00000e+00  3.98973e+00
 6747  3.43656e+00  0.00000e+00  4.82383e+00
 6748  3.81870e+00  0.00000e+00  4.44169e+00
 6749  3.43656e+00  0.00000e+00  4.82383e+00
 6750  2.55238e+00  0.00000e+00  5.70801e+00
 6751  2.81357e+00  0.00000e+00  5.44683e+00
 6752  2.55238e+00  0.00000e+00  5.70801e+00
 6753  2.31611e+00  0.00000e+00  5.94428e+00
 6754  3.81870e+00  0.00000e+00  4.44169e+00
 6755  3.43656e+00  0.00000e+00  4.82383e+00
 6756  2.81357e+00  0.00000e+00  5.44683e+00
 6757  3.10555e+00  0.00000e+00  5.15485e+00
 6758  2.81357e+00  0.00000e+00  5.44683e+00
 6759  4.82383e+00  0.00000e+00  3.43656e+00
 6760  3.43656e+00  0.00000e+00  4.82383e+00
 6761  4.82383e+00  0.00000e+00  3.43656e+00
 6762  4.82383e+00  0.00000e+00  3.43656e+00
 6763  5.53698e+00  0.00000e+00  2.72341e+00
 6764  3.81870e+00  0.00000e+00  4.44169e+00
 6765  4.82383e+00  0.00000e+00  3.43656e+00
 6766  6.54211e+00  0.00000e+00  1.71828e+00
 6767  6.54211e+00  0.00000e+00  1.71828e+00
 6768  6.54211e+00  0.00000e+00  1.71828e+00
 6769  5.53698e+00  0.00000e+00  2.72341e+00
 6770  6.54211e+00  0.00000e+00  1.71828e+00
 6771  8.26039e+00  0.00000e+00  0.00000e+00
 6820  5.53698e+00  0.00000e+00  2.72341e+00
 6821  4.27066e+00  0.00000e+00  3.98973e+00
 6822  5.53698e+00  0.00000e+00  2.72341e+00
 6823  6.54211e+00  0.00000e+00  1.71828e+00
 6824  3.81870e+00  0.00000e+00  4.44169e+00
 6825  3.43656e+00  0.00000e+00  4.82383e+00
 6826  5.53698e+00  0.00000e+00  2.72341e+00
 6827  3.43656e+00  0.00000e+00  4.82383e+00
 6828  3.43656e+00  0.00000e+00  4.82383e+00
 6829  1.90199e+00  0.00000e+00  6.35840e+00
 6830  3.81870e+00  0.00000e+00  4.44169e+00
 6831  1.09528e+00  0.00000e+00  7.16511e+00
 6832  2.10041e+00  0.00000e+00  6.15998e+00
 6833  2.10041e+00  0.00000e+00  6.15998e+00
 6834  3.81870e+00  0.00000e+00  4.44169e+00
 6835  3.43656e+00  0.00000e+00  4.82383e+00
 6836  1.90199e+00  0.00000e+00  6.35840e+00
 6837  2.10041e+00  0.00000e+00  6.15998e+00
 6838  1.38726e+00  0.00000e+00  6.87313e+00
 6839  2.55238e+00  0.00000e+00  5.70801e+00
 6840  1.71828e+00  0.00000e+00  6.54211e+00
 6841  1.09528e+00  0.00000e+00  7.16511e+00
 6842  1.71828e+00  0.00000e+00  6.54211e+00
 6843  3.10555e+00  0.00000e+00  5.15485e+00
 6844  2.81357e+00  0.00000e+00  5.44683e+00
 6845  2.81357e+00  0.00000e+00  5.44683e+00
 6846  2.31611e+00  0.00000e+00  5.94428e+00
 6847  3.43656e+00  0.00000e+00  4.82383e+00
 6848  4.82383e+00  0.00000e+00  3.43656e+00
 6849  4.82383e+00  0.00000e+00  3.43656e+00
 6850  3.81870e+00  0.00000e+00  4.44169e+00
 6851  4.82383e+00  0.00000e+00  3.43656e+00
 6852  1.71828e+00  0.00000e+00  6.54211e+00
 6853  2.55238e+00  0.00000e+00  5.70801e+00
 6854  2.31611e+00  0.00000e+00  5.94428e+00
 6855  2.81357e+00  0.00000e+00  5.44683e+00
 6856  3.10555e+00  0.00000e+00  5.15485e+00
 6857  3.81870e+00  0.00000e+00  4.44169e+00
 6858  3.43656e+00  0.00000e+00  4.82383e+00
 6859  4.82383e+00  0.00000e+00  3.43656e+00
 6860  3.81870e+00  0.00000e+00  4.44169e+00
 6861  5.53698e+00  0.00000e+00  2.72341e+00
 6862  5.53698e+00  0.00000e+00  2.72341e+00
 6863  3.81870e+00  0.00000e+00  4.44169e+00
 6864  4.27066e+00  0.00000e+00  3.98973e+00
 6865  2.81357e+00  0.00000e+00  5.44683e+00
 6866  5.53698e+00  0.00000e+00  2.72341e+00
 6867  8.26039e+00  0.00000e+00  0.00000e+00
 6868  5.53698e+00  0.00000e+00  2.72341e+00
 6869  8.26039e+00  0.00000e+00  0.00000e+00
 6870  6.54211e+00  0.00000e+00  1.71828e+00
 6919  8.26039e+00  0.00000e+00  0.00000e+00
 6920  8.26039e+00  0.00000e+00  0.00000e+00
 6921  6.54211e+00  0.00000e+00  1.71828e+00
 6922  6.54211e+00  0.00000e+00  1.71828e+00
 6924  4.27066e+00  0.00000e+00  3.98973e+00
 6925  4.82383e+00  0.00000e+00  3.43656e+00
 6926  3.43656e+00  0.00000e+00  4.82383e+00
 6927  5.53698e+00  0.00000e+00  2.72341e+00
 6928  2.55238e+00  0.00000e+00  5.70801e+00
 6929  2.31611e+00  0.00000e+00  5.94428e+00
 6930  2.10041e+00  0.00000e+00  6.15998e+00
 6931  2.10041e+00  0.00000e+00  6.15998e+00
 6932  5.53698e+00  0.00000e+00  2.72341e+00
 6933  3.81870e+00  0.00000e+00  4.44169e+00
 6934  3.10555e+00  0.00000e+00  5.15485e+00
 6935  2.55238e+00  0.00000e+00  5.70801e+00
 6936  2.81357e+00  0.00000e+00  5.44683e+00
 6937  1.71828e+00  0.00000e+00  6.54211e+00
 6938  2.10041e+00  0.00000e+00  6.15998e+00
 6939  1.71828e+00  0.00000e+00  6.54211e+00
 6940  1.90199e+00  0.00000e+00  6.35840e+00
 6941  2.55238e+00  0.00000e+00  5.70801e+00
 6942  1.38726e+00  0.00000e+00  6.87313e+00
 6943  2.10041e+00  0.00000e+00  6.15998e+00
 6944  4.27066e+00  0.00000e+00  3.98973e+00
 6945  4.82383e+00  0.00000e+00  3.43656e+00
 6946  4.27066e+00  0.00000e+00  3.98973e+00
 6947  3.10555e+00  0.00000e+00  5.15485e+00
 6948  5.53698e+00  0.00000e+00  2.72341e+00
 6949  3.43656e+00  0.00000e+00  4.82383e+00
 6950  3.81870e+00  0.00000e+00  4.44169e+00
 6951  4.82383e+00  0.00000e+00  3.43656e+00
 6952  3.43656e+00  0.00000e+00  4.82383e+00
 6953  2.55238e+00  0.00000e+00  5.70801e+00
 6954  2.55238e+00  0.00000e+00  5.70801e+00
 6955  1.71828e+00  0.00000e+00  6.54211e+00
 6956  3.81870e+00  0.00000e+00  4.44169e+00
 6957  4.27066e+00  0.00000e+00  3.98973e+00
 6958  3.10555e+00  0.00000e+00  5.15485e+00
 6959  4.82383e+00  0.00000e+00  3.43656e+00
 6960  3.43656e+00  0.00000e+00  4.82383e+00
 6961  4.82383e+00  0.00000e+00  3.43656e+00
 6962  5.53698e+00  0.00000e+00  2.72341e+00
 6963  5.53698e+00  0.00000e+00  2.72341e+00
 6964  6.54211e+00  0.00000e+00  1.71828e+00
 6965  4.82383e+00  0.00000e+00  3.43656e+00
 6966  4.27066e+00  0.00000e+00  3.98973e+00
 6967  3.81870e+00  0.00000e+00  4.44169e+00
 6968  6.54211e+00  0.00000e+00  1.71828e+00
 6969  5.53698e+00  0.00000e+00  2.72341e+00
 6970  8.26039e+00  0.00000e+00  0.00000e+00
 7021  4.82383e+00  0.00000e+00  3.43656e+00
 7022  4.27066e+00  0.00000e+00  3.98973e+00
 7023  5.53698e+00  0.00000e+00  2.72341e+00
 7024  5.53698e+00  0.00000e+00  2.72341e+00
 7025  6.54211e+00  0.00000e+00  1.71828e+00
 7026  3.81870e+00  0.00000e+00  4.44169e+00
 7027  5.53698e+00  0.00000e+00  2.72341e+00
 7028  3.10555e+00  0.00000e+00  5.15485e+00
 7029  3.81870e+00  0.00000e+00  4.44169e+00
 7030  3.10555e+00  0.00000e+00  5.15485e+00
 7031  3.43656e+00  0.00000e+00  4.82383e+00
 7032  5.53698e+00  0.00000e+00  2.72341e+00
 7033  4.82383e+00  0.00000e+00  3.43656e+00
 7034  3.43656e+00  0.00000e+00  4.82383e+00
 7035  6.54211e+00  0.00000e+00  1.71828e+00
 7036  4.27066e+00  0.00000e+00  3.98973e+00
 7037  1.90199e+00  0.00000e+00  6.35840e+00
 7038  2.81357e+00  0.00000e+00  5.44683e+00
 7039  2.81357e+00  0.00000e+00  5.44683e+00
 7040  2.55238e+00  0.00000e+00  5.70801e+00
 7041  2.81357e+00  0.00000e+00  5.44683e+00
 7042  5.53698e+00  0.00000e+00  2.72341e+00
 7043  3.10555e+00  0.00000e+00  5.15485e+00
 7044  4.27066e+00  0.00000e+00  3.98973e+00
 7045  2.55238e+00  0.00000e+00  5.70801e+00
 7046  4.27066e+00  0.00000e+00  3.98973e+00
 7047  4.82383e+00  0.00000e+00  3.43656e+00
 7048  2.81357e+00  0.00000e+00  5.44683e+00
 7050  4.27066e+00  0.00000e+00  3.98973e+00
 7051  4.27066e+00  0.00000e+00  3.98973e+00
 7052  2.31611e+00  0.00000e+00  5.94428e+00
 7053  4.27066e+00  0.00000e+00  3.98973e+00
 7054  2.81357e+00  0.00000e+00  5.44683e+00
 7055  3.10555e+00  0.00000e+00  5.15485e+00
 7056  2.81357e+00  0.00000e+00  5.44683e+00
 7057  3.43656e+00  0.00000e+00  4.82383e+00
 7058  4.82383e+00  0.00000e+00  3.43656e+00
 7059  3.81870e+00  0.00000e+00  4.44169e+00
 7060  4.27066e+00  0.00000e+00  3.98973e+00
 7061  3.43656e+00  0.00000e+00  4.82383e+00
 7062  2.81357e+00  0.00000e+00  5.44683e+00
 7063  2.81357e+00  0.00000e+00  5.44683e+00
 7064  4.82383e+00  0.00000e+00  3.43656e+00
 7065  3.10555e+00  0.00000e+00  5.15485e+00
 7066  4.82383e+00  0.00000e+00  3.43656e+00
 7067  3.81870e+00  0.00000e+00  4.44169e+00
 7068  6.54211e+00  0.00000e+00  1.71828e+00
 7069  5.53698e+00  0.00000e+00  2.72341e+00
 7070  3.81870e+00  0.00000e+00  4.44169e+00
 7071  5.53698e+00  0.00000e+00  2.72341e+00
 7072  8.26039e+00  0.00000e+00  0.00000e+00
 7076  8.26039e+00  0.00000e+00  0.00000e+00
 7118  8.26039e+00  0.00000e+00  0.00000e+00
 7119  5.53698e+00  0.00000e+00  2.72341e+00
 7122  6.54211e+00  0.00000e+00  1.71828e+00
 7123  8.26039e+00  0.00000e+00  0.00000e+00
 7124  4.27066e+00  0.00000e+00  3.98973e+00
 7125  3.43656e+00  0.00000e+00  4.82383e+00
 7126  3.43656e+00  0.00000e+00  4.82383e+00
 7127  4.27066e+00  0.00000e+00  3.98973e+00
 7128  3.10555e+00  0.00000e+00  5.15485e+00
 7129  3.81870e+00  0.00000e+00  4.44169e+00
 7130  4.82383e+00  0.00000e+00  3.43656e+00
 7131  4.27066e+00  0.00000e+00  3.98973e+00
 7132  4.27066e+00  0.00000e+00  3.98973e+00
 7133  5.53698e+00  0.00000e+00  2.72341e+00
 7134  4.82383e+00  0.00000e+00  3.43656e+00
 7135  4.27066e+00  0.00000e+00  3.98973e+00
 7136  3.81870e+00  0.00000e+00  4.44169e+00
 7137  4.82383e+00  0.00000e+00  3.43656e+00
 7138  4.82383e+00  0.00000e+00  3.43656e+00
 7139  4.27066e+00  0.00000e+00  3.98973e+00
 7140  4.82383e+00  0.00000e+00  3.43656e+00
 7141  3.10555e+00  0.00000e+00  5.15485e+00
 7142  4.82383e+00  0.00000e+00  3.43656e+00
 7143  4.82383e+00  0.00000e+00  3.43656e+00
 7144  3.43656e+00  0.00000e+00  4.82383e+00
 7145  5.53698e+00  0.00000e+00  2.72341e+00
 7146  3.43656e+00  0.00000e+00  4.82383e+00
 7147  4.27066e+00  0.00000e+00  3.98973e+00
 7148  5.53698e+00  0.00000e+00  2.72341e+00
 7149  6.54211e+00  0.00000e+00  1.71828e+00
 7150  3.81870e+00  0.00000e+00  4.44169e+00
 7151  3.10555e+00  0.00000e+00  5.15485e+00
 7152  4.82383e+00  0.00000e+00  3.43656e+00
 7153  4.27066e+00  0.00000e+00  3.98973e+00
 7154  4.82383e+00  0.00000e+00  3.43656e+00
 7155  2.55238e+00  0.00000e+00  5.70801e+00
 7156  4.27066e+00  0.00000e+00  3.98973e+00
 7157  4.27066e+00  0.00000e+00  3.98973e+00
 7158  4.82383e+00  0.00000e+00  3.43656e+00
 7159  3.81870e+00  0.00000e+00  4.44169e+00
 7160  8.26039e+00  0.00000e+00  0.00000e+00
 7161  4.82383e+00  0.00000e+00  3.43656e+00
 7162  3.81870e+00  0.00000e+00  4.44169e+00
 7163  3.10555e+00  0.00000e+00  5.15485e+00
 7164  4.27066e+00  0.00000e+00  3.98973e+00
 7165  4.27066e+00  0.00000e+00  3.98973e+00
 7166  3.10555e+00  0.00000e+00  5.15485e+00
 7167  4.82383e+00  0.00000e+00  3.43656e+00
 7168  6.54211e+00  0.00000e+00  1.71828e+00
 7169  3.43656e+00  0.00000e+00  4.82383e+00
 7170  4.27066e+00  0.00000e+00  3.98973e+00
 7171  4.82383e+00  0.00000e+00  3.43656e+00
 7172  4.82383e+00  0.00000e+00  3.43656e+00
 7173  8.26039e+00  0.00000e+00  0.00000e+00
 7174  8.26039e+00  0.00000e+00  0.00000e+00
 7216  6.54211e+00  0.00000e+00  1.71828e+00
 7217  8.26039e+00  0.00000e+00  0.00000e+00
 7221  5.53698e+00  0.00000e+00  2.72341e+00
 7222  8.26039e+00  0.00000e+00  0.00000e+00
 7223  8.26039e+00  0.00000e+00  0.00000e+00
 7224  5.53698e+00  0.00000e+00  2.72341e+00
 7225  3.81870e+00  0.00000e+00  4.44169e+00
 7226  4.82383e+00  0.00000e+00  3.43656e+00
 7227  4.27066e+00  0.00000e+00  3.98973e+00
 7228  3.10555e+00  0.00000e+00  5.15485e+00
 7229  3.81870e+00  0.00000e+00  4.44169e+00
 7230  2.81357e+00  0.00000e+00  5.44683e+00
 7231  4.27066e+00  0.00000e+00  3.98973e+00
 7232  3.81870e+00  0.00000e+00  4.44169e+00
 7233  3.81870e+00  0.00000e+00  4.44169e+00
 7234  6.54211e+00  0.00000e+00  1.71828e+00
 7235  3.81870e+00  0.00000e+00  4.44169e+00
 7236  8.26039e+00  0.00000e+00  0.00000e+00
 7237  5.53698e+00  0.00000e+00  2.72341e+00
 7238  4.82383e+00  0.00000e+00  3.43656e+00
 7239  4.82383e+00  0.00000e+00  3.43656e+00
 7240  5.53698e+00  0.00000e+00  2.72341e+00
 7241  4.82383e+00  0.00000e+00  3.43656e+00
 7242  3.81870e+00  0.00000e+00  4.44169e+00
 7243  3.10555e+00  0.00000e+00  5.15485e+00
 7244  3.43656e+00  0.00000e+00  4.82383e+00
 7245  3.43656e+00  0.00000e+00  4.82383e+00
 7246  4.82383e+00  0.00000e+00  3.43656e+00
 7248  4.27066e+00  0.00000e+00  3.98973e+00
 7249  6.54211e+00  0.00000e+00  1.71828e+00
 7250  3.43656e+00  0.00000e+00  4.82383e+00
 7251  3.81870e+00  0.00000e+00  4.44169e+00
 7252  6.54211e+00  0.00000e+00  1.71828e+00
 7253  1.90199e+00  0.00000e+00  6.35840e+00
 7254  3.81870e+00  0.00000e+00  4.44169e+00
 7255  4.82383e+00  0.00000e+00  3.43656e+00
 7256  4.27066e+00  0.00000e+00  3.98973e+00
 7257  2.55238e+00  0.00000e+00  5.70801e+00
 7258  4.27066e+00  0.00000e+00  3.98973e+00
 7259  2.31611e+00  0.00000e+00  5.94428e+00
 7260  3.43656e+00  0.00000e+00  4.82383e+00
 7261  4.82383e+00  0.00000e+00  3.43656e+00
 7262  1.71828e+00  0.00000e+00  6.54211e+00
 7263  3.81870e+00  0.00000e+00  4.44169e+00
 7264  4.27066e+00  0.00000e+00  3.98973e+00
 7265  4.82383e+00  0.00000e+00  3.43656e+00
 7266  4.27066e+00  0.00000e+00  3.98973e+00
 7267  5.53698e+00  0.00000e+00  2.72341e+00
 7268  3.43656e+00  0.00000e+00  4.82383e+00
 7269  6.54211e+00  0.00000e+00  1.71828e+00
 7270  4.27066e+00  0.00000e+00  3.98973e+00
 7271  4.27066e+00  0.00000e+00  3.98973e+00
 7272  5.53698e+00  0.00000e+00  2.72341e+00
 7274  6.54211e+00  0.00000e+00  1.71828e+00
 7277  8.26039e+00  0.00000e+00  0.00000e+00
 7318  8.26039e+00  0.00000e+00  0.00000e+00
 7319  4.82383e+00  0.00000e+00  3.43656e+00
 7321  6.54211e+00  0.00000e+00  1.71828e+00
 7323  5.53698e+00  0.00000e+00  2.72341e+00
 7324  3.81870e+00  0.00000e+00  4.44169e+00
 7325  5.53698e+00  0.00000e+00  2.72341e+00
 7326  3.10555e+00  0.00000e+00  5.15485e+00
 7327  3.10555e+00  0.00000e+00  5.15485e+00
 7328  3.43656e+00  0.00000e+00  4.82383e+00
 7329  6.54211e+00  0.00000e+00  1.71828e+00
 7330  3.43656e+00  0.00000e+00  4.82383e+00
 7331  6.54211e+00  0.00000e+00  1.71828e+00
 7332  3.81870e+00  0.00000e+00  4.44169e+00
 7333  4.82383e+00  0.00000e+00  3.43656e+00
 7334  4.82383e+00  0.00000e+00  3.43656e+00
 7335  8.26039e+00  0.00000e+00  0.00000e+00
 7336  4.82383e+00  0.00000e+00  3.43656e+00
 7337  5.53698e+00  0.00000e+00  2.72341e+00
 7338  6.54211e+00  0.00000e+00  1.71828e+00
 7340  4.82383e+00  0.00000e+00  3.43656e+00
 7341  4.82383e+00  0.00000e+00  3.43656e+00
 7342  5.53698e+00  0.00000e+00  2.72341e+00
 7343  6.54211e+00  0.00000e+00  1.71828e+00
 7344  3.10555e+00  0.00000e+00  5.15485e+00
 7345  5.53698e+00  0.00000e+00  2.72341e+00
 7346  5.53698e+00  0.00000e+00  2.72341e+00
 7347  5.53698e+00  0.00000e+00  2.72341e+00
 7348  4.82383e+00  0.00000e+00  3.43656e+00
 7349  4.82383e+00  0.00000e+00  3.43656e+00
 7350  6.54211e+00  0.00000e+00  1.71828e+00
 7351  8.26039e+00  0.00000e+00  0.00000e+00
 7352  5.53698e+00  0.00000e+00  2.72341e+00
 7353  3.81870e+00  0.00000e+00  4.44169e+00
 7354  4.82383e+00  0.00000e+00  3.43656e+00
 7355  4.82383e+00  0.00000e+00  3.43656e+00
 7356  4.27066e+00  0.00000e+00  3.98973e+00
 7357  4.27066e+00  0.00000e+00  3.98973e+00
 7358  3.43656e+00  0.00000e+00  4.82383e+00
 7359  3.81870e+00  0.00000e+00  4.44169e+00
 7360  3.43656e+00  0.00000e+00  4.82383e+00
 7361  3.43656e+00  0.00000e+00  4.82383e+00
 7362  3.43656e+00  0.00000e+00  4.82383e+00
 7363  2.31611e+00  0.00000e+00  5.94428e+00
 7364  4.27066e+00  0.00000e+00  3.98973e+00
 7365  4.82383e+00  0.00000e+00  3.43656e+00
 7366  4.27066e+00  0.00000e+00  3.98973e+00
 7367  3.43656e+00  0.00000e+00  4.82383e+00
 7368  3.43656e+00  0.00000e+00  4.82383e+00
 7369  2.81357e+00  0.00000e+00  5.44683e+00
 7370  3.81870e+00  0.00000e+00  4.44169e+00
 7371  6.54211e+00  0.00000e+00  1.71828e+00
 7372  5.53698e+00  0.00000e+00  2.72341e+00
 7373  6.54211e+00  0.00000e+00  1.71828e+00
 7374  8.26039e+00  0.00000e+00  0.00000e+00
 7375  8.26039e+00  0.00000e+00  0.00000e+00
 7379  8.26039e+00  0.00000e+00  0.00000e+00
 7416  6.54211e+00  0.00000e+00  1.71828e+00
 7417  8.26039e+00  0.00000e+00  0.00000e+00
 7418  8.26039e+00  0.00000e+00  0.00000e+00
 7419  8.26039e+00  0.00000e+00  0.00000e+00
 7420  6.54211e+00  0.00000e+00  1.71828e+00
 7421  5.53698e+00  0.00000e+00  2.72341e+00
 7422  6.54211e+00  0.00000e+00  1.71828e+00
 7423  6.54211e+00  0.00000e+00  1.71828e+00
 7424  5.53698e+00  0.00000e+00  2.72341e+00
 7425  8.26039e+00  0.00000e+00  0.00000e+00
 7426  3.10555e+00  0.00000e+00  5.15485e+00
 7427  5.53698e+00  0.00000e+00  2.72341e+00
 7428  8.26039e+00  0.00000e+00  0.00000e+00
 7429  5.53698e+00  0.00000e+00  2.72341e+00
 7430  8.26039e+00  0.00000e+00  0.00000e+00
 7431  4.82383e+00  0.00000e+00  3.43656e+00
 7432  6.54211e+00  0.00000e+00  1.71828e+00
 7433  6.54211e+00  0.00000e+00  1.71828e+00
 7434  8.26039e+00  0.00000e+00  0.00000e+00
 7436  6.54211e+00  0.00000e+00  1.71828e+00
 7437  6.54211e+00  0.00000e+00  1.71828e+00
 7438  8.26039e+00  0.00000e+00  0.00000e+00
 7439  8.26039e+00  0.00000e+00  0.00000e+00
 7440  5.53698e+00  0.00000e+00  2.72341e+00
 7441  5.53698e+00  0.00000e+00  2.72341e+00
 7442  4.82383e+00  0.00000e+00  3.43656e+00
 7443  3.81870e+00  0.00000e+00  4.44169e+00
 7444  4.82383e+00  0.00000e+00  3.43656e+00
 7445  4.82383e+00  0.00000e+00  3.43656e+00
 7446  3.43656e+00  0.00000e+00  4.82383e+00
 7447  4.27066e+00  0.00000e+00  3.98973e+00
 7448  4.82383e+00  0.00000e+00  3.43656e+00
 7449  4.82383e+00  0.00000e+00  3.43656e+00
 7450  8.26039e+00  0.00000e+00  0.00000e+00
 7451  5.53698e+00  0.00000e+00  2.72341e+00
 7452  6.54211e+00  0.00000e+00  1.71828e+00
 7453  4.27066e+00  0.00000e+00  3.98973e+00
 7454  3.43656e+00  0.00000e+00  4.82383e+00
 7456  4.82383e+00  0.00000e+00  3.43656e+00
 7457  4.27066e+00  0.00000e+00  3.98973e+00
 7458  2.55238e+00  0.00000e+00  5.70801e+00
 7459  3.10555e+00  0.00000e+00  5.15485e+00
 7460  3.81870e+00  0.00000e+00  4.44169e+00
 7461  2.31611e+00  0.00000e+00  5.94428e+00
 7462  3.81870e+00  0.00000e+00  4.44169e+00
 7463  4.82383e+00  0.00000e+00  3.43656e+00
 7464  5.53698e+00  0.00000e+00  2.72341e+00
 7465  4.27066e+00  0.00000e+00  3.98973e+00
 7466  3.43656e+00  0.00000e+00  4.82383e+00
 7467  3.10555e+00  0.00000e+00  5.15485e+00
 7468  3.43656e+00  0.00000e+00  4.82383e+00
 7469  2.31611e+00  0.00000e+00  5.94428e+00
 7470  4.82383e+00  0.00000e+00  3.43656e+00
 7471  5.53698e+00  0.00000e+00  2.72341e+00
 7472  6.54211e+00  0.00000e+00  1.71828e+00
 7473  4.82383e+00  0.00000e+00  3.43656e+00
 7474  8.26039e+00  0.00000e+00  0.00000e+00
 7475  8.26039e+00  0.00000e+00  0.00000e+00
 7476  8.26039e+00  0.00000e+00  0.00000e+00
 7477  8.26039e+00  0.00000e+00  0.00000e+00
 7478  8.26039e+00  0.00000e+00  0.00000e+00
 7517  8.26039e+00  0.00000e+00  0.00000e+00
 7519  5.53698e+00  0.00000e+00  2.72341e+00
 7520  8.26039e+00  0.00000e+00  0.00000e+00
 7521  6.54211e+00  0.00000e+00  1.71828e+00
 7522  5.53698e+00  0.00000e+00  2.72341e+00
 7523  8.26039e+00  0.00000e+00  0.00000e+00
 7524  5.53698e+00  0.00000e+00  2.72341e+00
 7525  8.26039e+00  0.00000e+00  0.00000e+00
 7527  3.43656e+00  0.00000e+00  4.82383e+00
 7528  5.53698e+00  0.00000e+00  2.72341e+00
 7529  4.82383e+00  0.00000e+00  3.43656e+00
 7530  5.53698e+00  0.00000e+00  2.72341e+00
 7531  4.82383e+00  0.00000e+00  3.43656e+00
 7533  8.26039e+00  0.00000e+00  0.00000e+00
 7534  8.26039e+00  0.00000e+00  0.00000e+00
 7537  8.26039e+00  0.00000e+00  0.00000e+00
 7539  8.26039e+00  0.00000e+00  0.00000e+00
 7540  8.26039e+00  0.00000e+00  0.00000e+00
 7541  4.27066e+00  0.00000e+00  3.98973e+00
 7543  3.81870e+00  0.00000e+00  4.44169e+00
 7544  4.27066e+00  0.00000e+00  3.98973e+00
 7545  5.53698e+00  0.00000e+00  2.72341e+00
 7546  6.54211e+00  0.00000e+00  1.71828e+00
 7547  3.81870e+00  0.00000e+00  4.44169e+00
 7549  8.26039e+00  0.00000e+00  0.00000e+00
 7550  8.26039e+00  0.00000e+00  0.00000e+00
 7551  6.54211e+00  0.00000e+00  1.71828e+00
 7552  8.26039e+00  0.00000e+00  0.00000e+00
 7553  3.81870e+00  0.00000e+00  4.44169e+00
 7554  4.82383e+00  0.00000e+00  3.43656e+00
 7555  4.82383e+00  0.00000e+00  3.43656e+00
 7556  4.27066e+00  0.00000e+00  3.98973e+00
 7557  3.81870e+00  0.00000e+00  4.44169e+00
 7558  3.81870e+00  0.00000e+00  4.44169e+00
 7559  5.53698e+00  0.00000e+00  2.72341e+00
 7560  4.82383e+00  0.00000e+00  3.43656e+00
 7561  3.43656e+00  0.00000e+00  4.82383e+00
 7562  3.81870e+00  0.00000e+00  4.44169e+00
 7563  4.82383e+00  0.00000e+00  3.43656e+00
 7564  2.81357e+00  0.00000e+00  5.44683e+00
 7565  4.27066e+00  0.00000e+00  3.98973e+00
 7566  4.27066e+00  0.00000e+00  3.98973e+00
 7567  4.27066e+00  0.00000e+00  3.98973e+00
 7568  4.82383e+00  0.00000e+00  3.43656e+00
 7569  2.10041e+00  0.00000e+00  6.15998e+00
 7570  3.81870e+00  0.00000e+00  4.44169e+00
 7571  3.43656e+00  0.00000e+00  4.82383e+00
 7572  4.27066e+00  0.00000e+00  3.98973e+00
 7573  5.53698e+00  0.00000e+00  2.72341e+00
 7574  4.82383e+00  0.00000e+00  3.43656e+00
 7575  4.82383e+00  0.00000e+00  3.43656e+00
 7576  4.82383e+00  0.00000e+00  3.43656e+00
 7577  4.82383e+00  0.00000e+00  3.43656e+00
 7578  8.26039e+00  0.00000e+00  0.00000e+00
 7581  6.54211e+00  0.00000e+00  1.71828e+00
 7616  8.26039e+00  0.00000e+00  0.00000e+00
 7619  6.54211e+00  0.00000e+00  1.71828e+00
 7620  6.54211e+00  0.00000e+00  1.71828e+00
 7622  8.26039e+00  0.00000e+00  0.00000e+00
 7624  8.26039e+00  0.00000e+00  0.00000e+00
 7625  3.81870e+00  0.00000e+00  4.44169e+00
 7628  6.54211e+00  0.00000e+00  1.71828e+00
 7629  8.26039e+00  0.00000e+00  0.00000e+00
 7630  6.54211e+00  0.00000e+00  1.71828e+00
 7631  6.54211e+00  0.00000e+00  1.71828e+00
 7632  6.54211e+00  0.00000e+00  1.71828e+00
 7635  8.26039e+00  0.00000e+00  0.00000e+00
 7636  8.26039e+00  0.00000e+00  0.00000e+00
 7638  8.26039e+00  0.00000e+00  0.00000e+00
 7639  8.26039e+00  0.00000e+00  0.00000e+00
 7640  8.26039e+00  0.00000e+00  0.00000e+00
 7643  8.26039e+00  0.00000e+00  0.00000e+00
 7644  6.54211e+00  0.00000e+00  1.71828e+00
 7645  5.53698e+00  0.00000e+00  2.72341e+00
 7646  5.53698e+00  0.00000e+00  2.72341e+00
 7647  8.26039e+00  0.00000e+00  0.00000e+00
 7648  6.54211e+00  0.00000e+00  1.71828e+00
 7650  6.54211e+00  0.00000e+00  1.71828e+00
 7651  5.53698e+00  0.00000e+00  2.72341e+00
 7652  6.54211e+00  0.00000e+00  1.71828e+00
 7653  8.26039e+00  0.00000e+00  0.00000e+00
 7654  5.53698e+00  0.00000e+00  2.72341e+00
 7655  5.53698e+00  0.00000e+00  2.72341e+00
 7656  8.26039e+00  0.00000e+00  0.00000e+00
 7657  4.82383e+00  0.00000e+00  3.43656e+00
 7658  3.81870e+00  0.00000e+00  4.44169e+00
 7659  5.53698e+00  0.00000e+00  2.72341e+00
 7660  5.53698e+00  0.00000e+00  2.72341e+00
 7661  4.82383e+00  0.00000e+00  3.43656e+00
 7662  2.55238e+00  0.00000e+00  5.70801e+00
 7663  4.82383e+00  0.00000e+00  3.43656e+00
 7664  4.27066e+00  0.00000e+00  3.98973e+00
 7665  4.82383e+00  0.00000e+00  3.43656e+00
 7666  4.82383e+00  0.00000e+00  3.43656e+00
 7667  2.55238e+00  0.00000e+00  5.70801e+00
 7668  3.81870e+00  0.00000e+00  4.44169e+00
 7669  2.10041e+00  0.00000e+00  6.15998e+00
 7670  4.82383e+00  0.00000e+00  3.43656e+00
 7671  3.10555e+00  0.00000e+00  5.15485e+00
 7672  2.81357e+00  0.00000e+00  5.44683e+00
 7673  6.54211e+00  0.00000e+00  1.71828e+00
 7674  5.53698e+00  0.00000e+00  2.72341e+00
 7675  4.27066e+00  0.00000e+00  3.98973e+00
 7677  4.82383e+00  0.00000e+00  3.43656e+00
 7678  6.54211e+00  0.00000e+00  1.71828e+00
 7681  8.26039e+00  0.00000e+00  0.00000e+00
 7717  6.54211e+00  0.00000e+00  1.71828e+00
 7719  6.54211e+00  0.00000e+00  1.71828e+00
 7722  8.26039e+00  0.00000e+00  0.00000e+00
 7723  6.54211e+00  0.00000e+00  1.71828e+00
 7725  8.26039e+00  0.00000e+00  0.00000e+00
 7726  8.26039e+00  0.00000e+00  0.00000e+00
 7727  6.54211e+00  0.00000e+00  1.71828e+00
 7728  8.26039e+00  0.00000e+00  0.00000e+00
 7732  8.26039e+00  0.00000e+00  0.00000e+00
 7735  8.26039e+00  0.00000e+00  0.00000e+00
 7737  8.26039e+00  0.00000e+00  0.00000e+00
 7739  6.54211e+00  0.00000e+00  1.71828e+00
 7740  8.26039e+00  0.00000e+00  0.00000e+00
 7741  8.26039e+00  0.00000e+00  0.00000e+00
 7742  8.26039e+00  0.00000e+00  0.00000e+00
 7743  8.26039e+00  0.00000e+00  0.00000e+00
 7744  8.26039e+00  0.00000e+00  0.00000e+00
 7745  8.26039e+00  0.00000e+00  0.00000e+00
 7748  8.26039e+00  0.00000e+00  0.00000e+00
 7750  8.26039e+00  0.00000e+00  0.00000e+00
 7753  8.26039e+00  0.00000e+00  0.00000e+00
 7754  5.53698e+00  0.00000e+00  2.72341e+00
 7755  4.27066e+00  0.00000e+00  3.98973e+00
 7756  6.54211e+00  0.00000e+00  1.71828e+00
 7757  6.54211e+00  0.00000e+00  1.71828e+00
 7758  5.53698e+00  0.00000e+00  2.72341e+00
 7759  8.26039e+00  0.00000e+00  0.00000e+00
 7760  6.54211e+00  0.00000e+00  1.71828e+00
 7761  3.10555e+00  0.00000e+00  5.15485e+00
 7762  4.82383e+00  0.00000e+00  3.43656e+00
 7763  3.81870e+00  0.00000e+00  4.44169e+00
 7764  5.53698e+00  0.00000e+00  2.72341e+00
 7765  5.53698e+00  0.00000e+00  2.72341e+00
 7766  2.81357e+00  0.00000e+00  5.44683e+00
 7767  2.81357e+00  0.00000e+00  5.44683e+00
 7768  3.43656e+00  0.00000e+00  4.82383e+00
 7769  3.10555e+00  0.00000e+00  5.15485e+00
 7770  1.90199e+00  0.00000e+00  6.35840e+00
 7771  1.90199e+00  0.00000e+00  6.35840e+00
 7772  3.81870e+00  0.00000e+00  4.44169e+00
 7773  4.82383e+00  0.00000e+00  3.43656e+00
 7774  3.43656e+00  0.00000e+00  4.82383e+00
 7775  5.53698e+00  0.00000e+00  2.72341e+00
 7776  4.82383e+00  0.00000e+00  3.43656e+00
 7777  6.54211e+00  0.00000e+00  1.71828e+00
 7778  5.53698e+00  0.00000e+00  2.72341e+00
 7781  8.26039e+00  0.00000e+00  0.00000e+00
 7819  8.26039e+00  0.00000e+00  0.00000e+00
 7820  8.26039e+00  0.00000e+00  0.00000e+00
 7822  8.26039e+00  0.00000e+00  0.00000e+00
 7823  8.26039e+00  0.00000e+00  0.00000e+00
 7824  6.54211e+00  0.00000e+00  1.71828e+00
 7825  8.26039e+00  0.00000e+00  0.00000e+00
 7826  6.54211e+00  0.00000e+00  1.71828e+00
 7828  8.26039e+00  0.00000e+00  0.00000e+00
 7844  8.26039e+00  0.00000e+00  0.00000e+00
 7845  5.53698e+00  0.00000e+00  2.72341e+00
 7849  8.26039e+00  0.00000e+00  0.00000e+00
 7851  8.26039e+00  0.00000e+00  0.00000e+00
 7852  8.26039e+00  0.00000e+00  0.00000e+00
 7855  8.26039e+00  0.00000e+00  0.00000e+00
 7856  8.26039e+00  0.00000e+00  0.00000e+00
 7857  8.26039e+00  0.00000e+00  0.00000e+00
 7858  6.54211e+00  0.00000e+00  1.71828e+00
 7859  8.26039e+00  0.00000e+00  0.00000e+00
 7860  6.54211e+00  0.00000e+00  1.71828e+00
 7861  5.53698e+00  0.00000e+00  2.72341e+00
 7862  6.54211e+00  0.00000e+00  1.71828e+00
 7863  5.53698e+00  0.00000e+00  2.72341e+00
 7864  6.54211e+00  0.00000e+00  1.71828e+00
 7865  2.55238e+00  0.00000e+00  5.70801e+00
 7866  3.81870e+00  0.00000e+00  4.44169e+00
 7867  2.81357e+00  0.00000e+00  5.44683e+00
 7868  3.43656e+00  0.00000e+00  4.82383e+00
 7869  4.82383e+00  0.00000e+00  3.43656e+00
 7870  3.10555e+00  0.00000e+00  5.15485e+00
 7871  2.55238e+00  0.00000e+00  5.70801e+00
 7872  3.81870e+00  0.00000e+00  4.44169e+00
 7873  4.27066e+00  0.00000e+00  3.98973e+00
 7874  8.26039e+00  0.00000e+00  0.00000e+00
 7875  6.54211e+00  0.00000e+00  1.71828e+00
 7876  4.82383e+00  0.00000e+00  3.43656e+00
 7877  8.26039e+00  0.00000e+00  0.00000e+00
 7878  8.26039e+00  0.00000e+00  0.00000e+00
 7920  8.26039e+00  0.00000e+00  0.00000e+00
 7925  6.54211e+00  0.00000e+00  1.71828e+00
 7927  8.26039e+00  0.00000e+00  0.00000e+00
 7937  8.26039e+00  0.00000e+00  0.00000e+00
 7943  8.26039e+00  0.00000e+00  0.00000e+00
 7947  8.26039e+00  0.00000e+00  0.00000e+00
 7948  8.26039e+00  0.00000e+00  0.00000e+00
 7957  8.26039e+00  0.00000e+00  0.00000e+00
 7958  8.26039e+00  0.00000e+00  0.00000e+00
 7960  6.54211e+00  0.00000e+00  1.71828e+00
 7961  8.26039e+00  0.00000e+00  0.00000e+00
 7962  6.54211e+00  0.00000e+00  1.71828e+00
 7963  6.54211e+00  0.00000e+00  1.71828e+00
 7964  4.82383e+00  0.00000e+00  3.43656e+00
 7965  4.82383e+00  0.00000e+00  3.43656e+00
 7967  4.27066e+00  0.00000e+00  3.98973e+00
 7968  3.81870e+00  0.00000e+00  4.44169e+00
 7969  8.26039e+00  0.00000e+00  0.00000e+00
 7970  4.82383e+00  0.00000e+00  3.43656e+00
 7971  4.82383e+00  0.00000e+00  3.43656e+00
 7972  4.27066e+00  0.00000e+00  3.98973e+00
 7973  3.43656e+00  0.00000e+00  4.82383e+00
 7974  3.81870e+00  0.00000e+00  4.44169e+00
 7975  4.82383e+00  0.00000e+00  3.43656e+00
 7976  8.26039e+00  0.00000e+00  0.00000e+00
 7978  8.26039e+00  0.00000e+00  0.00000e+00
 7980  8.26039e+00  0.00000e+00  0.00000e+00
 8018  8.26039e+00  0.00000e+00  0.00000e+00
 8024  8.26039e+00  0.00000e+00  0.00000e+00
 8027  8.26039e+00  0.00000e+00  0.00000e+00
 8028  8.26039e+00  0.00000e+00  0.00000e+00
 8029  8.26039e+00  0.00000e+00  0.00000e+00
 8038  8.26039e+00  0.00000e+00  0.00000e+00
 8040  8.26039e+00  0.00000e+00  0.00000e+00
 8041  8.26039e+00  0.00000e+00  0.00000e+00
 8043  8.26039e+00  0.00000e+00  0.00000e+00
 8055  8.26039e+00  0.00000e+00  0.00000e+00
 8057  6.54211e+00  0.00000e+00  1.71828e+00
 8058  8.26039e+00  0.00000e+00  0.00000e+00
 8060  8.26039e+00  0.00000e+00  0.00000e+00
 8062  4.82383e+00  0.00000e+00  3.43656e+00
 8063  8.26039e+00  0.00000e+00  0.00000e+00
 8065  6.54211e+00  0.00000e+00  1.71828e+00
 8066  6.54211e+00  0.00000e+00  1.71828e+00
 8069  6.54211e+00  0.00000e+00  1.71828e+00
 8070  6.54211e+00  0.00000e+00  1.71828e+00
 8071  3.81870e+00  0.00000e+00  4.44169e+00
 8072  4.27066e+00  0.00000e+00  3.98973e+00
 8073  8.26039e+00  0.00000e+00  0.00000e+00
 8074  6.54211e+00  0.00000e+00  1.71828e+00
 8075  4.82383e+00  0.00000e+00  3.43656e+00
 8076  4.27066e+00  0.00000e+00  3.98973e+00
 8077  8.26039e+00  0.00000e+00  0.00000e+00
 8078  5.53698e+00  0.00000e+00  2.72341e+00
 8079  6.54211e+00  0.00000e+00  1.71828e+00
 8080  6.54211e+00  0.00000e+00  1.71828e+00
 8125  8.26039e+00  0.00000e+00  0.00000e+00
 8160  8.26039e+00  0.00000e+00  0.00000e+00
 8161  8.26039e+00  0.00000e+00  0.00000e+00
 8166  6.54211e+00  0.00000e+00  1.71828e+00
 8167  8.26039e+00  0.00000e+00  0.00000e+00
 8168  8.26039e+00  0.00000e+00  0.00000e+00
 8169  5.53698e+00  0.00000e+00  2.72341e+00
 8170  8.26039e+00  0.00000e+00  0.00000e+00
 8171  3.81870e+00  0.00000e+00  4.44169e+00
 8172  8.26039e+00  0.00000e+00  0.00000e+00
 8173  6.54211e+00  0.00000e+00  1.71828e+00
 8174  6.54211e+00  0.00000e+00  1.71828e+00
 8175  8.26039e+00  0.00000e+00  0.00000e+00
 8176  8.26039e+00  0.00000e+00  0.00000e+00
 8178  6.54211e+00  0.00000e+00  1.71828e+00
 8222  8.26039e+00  0.00000e+00  0.00000e+00
 8228  8.26039e+00  0.00000e+00  0.00000e+00
 8256  8.26039e+00  0.00000e+00  0.00000e+00
 8266  8.26039e+00  0.00000e+00  0.00000e+00
 8267  8.26039e+00  0.00000e+00  0.00000e+00
 8268  6.54211e+00  0.00000e+00  1.71828e+00
 8269  8.26039e+00  0.00000e+00  0.00000e+00
 8270  8.26039e+00  0.00000e+00  0.00000e+00
 8271  8.26039e+00  0.00000e+00  0.00000e+00
 8272  6.54211e+00  0.00000e+00  1.71828e+00
 8273  6.54211e+00  0.00000e+00  1.71828e+00
 8275  6.54211e+00  0.00000e+00  1.71828e+00
 8277  8.26039e+00  0.00000e+00  0.00000e+00
 8280  8.26039e+00  0.00000e+00  0.00000e+00
 8365  6.54211e+00  0.00000e+00  1.71828e+00
 8367  6.54211e+00  0.00000e+00  1.71828e+00
 8369  6.54211e+00  0.00000e+00  1.71828e+00
 8371  8.26039e+00  0.00000e+00  0.00000e+00
 8373  3.81870e+00  0.00000e+00  4.44169e+00
 8374  8.26039e+00  0.00000e+00  0.00000e+00
 8375  6.54211e+00  0.00000e+00  1.71828e+00
 8377  6.54211e+00  0.00000e+00  1.71828e+00
 8466  8.26039e+00  0.00000e+00  0.00000e+00
 8467  8.26039e+00  0.00000e+00  0.00000e+00
 8468  6.54211e+00  0.00000e+00  1.71828e+00
 8469  8.26039e+00  0.00000e+00  0.00000e+00
 8478  8.26039e+00  0.00000e+00  0.00000e+00
 8571  8.26039e+00  0.00000e+00  0.00000e+00
 8573  8.26039e+00  0.00000e+00  0.00000e+00
 8574  8.26039e+00  0.00000e+00  0.00000e+00
 8672  6.54211e+00  0.00000e+00  1.71828e+00
 8677  8.26039e+00  0.00000e+00  0.00000e+00
 8678  8.26039e+00  0.00000e+00  0.00000e+00
 8768  8.26039e+00  0.00000e+00  0.00000e+00
 8770  8.26039e+00  0.00000e+00  0.00000e+00
 8774  8.26039e+00  0.00000e+00  0.00000e+00
 8777  8.26039e+00  0.00000e+00  0.00000e+00
 8971  8.26039e+00  0.00000e+00  0.00000e+00
 9072  8.26039e+00  0.00000e+00  0.00000e+00
