# Supplementary material for: Discovery of novel RARα agonists using pharmacophore-based virtual screening, molecular docking, and molecular dynamics simulation studies
Source: PLoS One. 2023 Aug 24;18(8):e0289046. doi: 10.1371/journal.pone.0289046 (PMC10449137; doi:10.1371/journal.pone.0289046)
Supplement: S1 File — (ZIP) [file pone.0289046.s003.zip › Supplementary/Compound 2/MD/FEL/evecs.dat]

 Eigenvector file: COVAR nmodes 3 width 11
  732  732
  -18.05880    5.45479   19.95094  -16.66085    3.94546   20.18465  -13.53342
    3.46756   18.78495  -13.43464   -0.08633   19.79584  -15.73899   -1.08562
   17.08755  -14.01763    1.04250   14.45533  -10.74903   -0.88189   14.90241
  -12.61428   -4.17876   14.29145  -14.20108   -2.83812   11.06655  -10.76408
   -1.67420    9.82814   -9.19911   -5.06005   10.80300  -11.94388   -6.89731
    8.84149  -11.49250   -4.69139    5.74758   -7.69911   -5.29352    5.85006
   -7.76363   -9.07126    6.54772  -10.42464   -9.72257    3.85076   -8.28963
   -7.89710    1.19610   -4.67288   -8.72112    2.24574   -3.18901  -12.16735
    2.99706   -0.37734  -12.02995    5.56395    3.04797  -13.66978    5.14162
    2.30854  -16.14324    7.92504   -0.65756  -17.50109    5.96785    0.81546
  -17.71110    2.49894    2.84325  -20.53526    1.01576    5.98002  -19.29513
   -0.72406    7.37063  -20.33077   -4.10818   10.22570  -19.03494   -6.32041
   11.30366  -18.74553   -9.97362   14.74255  -19.09778  -11.57598   14.22380
  -16.25688  -14.07157   16.56348  -13.23528  -13.96334   17.92757  -13.94451
  -10.47880   21.69315  -13.55038  -10.76925   22.44776  -10.19930  -12.37589
   20.75841   -6.76807  -12.61231   19.87284   -6.14994  -16.22942   17.11577
   -4.53443  -18.06996   13.50756   -5.46037  -17.51767   12.56592   -9.07299
  -18.32343    9.41029   -9.44301  -20.43959    8.19021  -12.66937  -18.75892
    8.85276  -11.43856  -15.21196    6.98239   -8.21507  -16.12507    4.04670
  -10.32310  -17.42221    3.65738  -11.85150  -13.92768    4.45726   -8.65399
  -11.98295    1.95420   -6.50752  -13.97091   -0.86843   -9.03842  -13.38044
   -0.08800   -9.24681   -9.62929    0.09017   -5.40554   -9.44601   -3.30663
   -5.20981  -11.25276   -4.78389   -7.65881   -8.67678   -3.25016   -5.55797
   -5.85079   -4.94511   -2.32503   -7.11011   -8.28951   -4.23415   -7.43679
   -7.88730   -5.39873   -3.77324   -6.94407   -1.80575   -2.74183  -10.24252
   -0.55953   -4.29034  -12.02402   -3.46707   -2.49796  -10.45878   -2.15868
    0.76936  -11.64545    1.41230    0.00759  -15.24543    0.21460   -0.71931
  -15.45345   -1.28566    2.80497  -13.65134    1.40409    4.86124  -15.78735
    3.39609    7.35186  -16.11002    7.08155    6.70217  -14.83479    6.81660
    3.13328  -18.14965    5.47868    2.01583  -19.84523    8.65246    3.21714
  -17.91912   10.84729    0.82800  -19.16439   11.81686   -2.62421  -17.75222
    9.91523   -5.59908  -15.89064   12.95990   -6.92075  -13.92197   13.19157
   -3.65668  -13.52464    9.40699   -3.29411  -11.81074    9.05003   -6.71444
   -9.48893   12.04180   -6.11057   -8.36318   10.61329   -2.76262   -8.00534
    7.05136   -4.12991   -5.95377    8.02278   -7.23354   -3.43210    9.76320
   -4.96528   -3.37722    7.09493   -2.24737   -3.01717    3.90372   -4.29268
    0.80199    4.05198   -4.56292    1.18599    4.53125   -0.75922   -0.90988
    1.38511   -0.05916    0.71625   -0.72049   -2.84544    4.22362    0.03212
   -1.44022    2.97634   -0.72914    2.12492    1.45627   -4.08766    0.94803
    4.81160   -5.32880   -0.48377    7.04360   -3.87248    2.29969    4.97284
   -5.80021    4.92995    5.94893   -9.07539    3.12414    9.74621   -8.67368
    3.48039   11.94793  -11.49114    4.88866   15.29990  -10.11080    6.17683
   16.96788  -13.52828    6.62925   16.64273  -14.28199    2.89270   16.37782
  -10.67007    1.57065   13.11982  -11.44783   -0.34185    9.58866  -10.02665
   -0.84473    6.35303  -12.03599   -1.43904    3.22596  -11.29876   -3.53982
   -0.35730  -12.40809   -2.61009   -0.12213  -15.51976   -4.84137    2.92389
  -16.82565   -2.89076    5.42718  -15.83321   -5.62493    8.59558  -14.69065
   -3.80794   11.35265  -12.58169   -5.43633   14.87464  -11.53613   -4.35351
   16.26709   -7.94696   -4.69443   17.86534   -8.69341   -8.11215   14.56782
  -10.14592   -9.42017   12.60738   -7.09287   -8.11790   15.08987   -4.80767
   -9.96777   14.56976   -6.92165  -13.13507   10.72377   -6.95848  -12.72521
   10.29261   -3.15727  -12.71221   11.61464   -1.47971   -9.53148   14.95700
   -0.52860  -11.17328   16.83470    2.32459   -9.41625   14.16324    2.39371
   -6.64537   14.79653   -1.23275   -5.50951   17.41150   -0.69769   -2.76769
   15.41781    2.23881   -1.28201   12.20626    0.11699   -1.01849   14.21032
   -2.75438    0.55725   15.71969   -0.23580    3.04318   12.20054    1.10495
    3.83307   10.97482   -2.48364    4.43182   13.94507   -3.18048    6.76620
   13.11337    0.02971    8.71352    9.38960   -0.94444    8.94491   10.02528
   -4.23911   10.77057   11.15579   -2.64598   14.09113    7.75234   -0.92796
   14.36885    6.27292   -4.28757   15.46428    2.84698   -3.56769   13.95541
   -0.24799   -5.75578   14.34791   -2.70353   -6.58139   11.51024   -5.20747
   -4.02745   12.87189   -2.41480   -1.40640   13.15723   -1.36574   -2.18085
    9.53842   -5.04890   -1.76501    8.56066   -5.22854    1.57574   10.45020
   -1.99490    2.79497    8.76506   -3.54421    1.80059    5.38937   -6.78537
    3.65279    6.29951   -5.00556    6.89437    7.37122   -3.00069    6.82303
    4.10556   -6.31112    6.64076    2.16308   -8.27778    9.32523    4.06810
   -5.74864   12.16344    4.23963   -6.40183   15.72153    3.14849   -2.75806
   16.32703    2.14452   -3.25694   15.28248   -1.51768   -3.13436   17.22353
   -4.76636   -6.19609   18.25874   -6.79053   -8.58229   17.92021   -3.85624
  -11.31888   20.51702   -3.94295  -11.90919   20.87982   -0.25016   -9.43190
   19.33814    2.14220  -11.48833   20.47453    5.09986  -14.20822   18.03844
    4.07927  -11.88657   15.08693    4.42123   -9.65892   16.26453    7.27070
  -12.27987   15.54357    9.86686  -12.39849   11.91910    8.82017   -8.86690
   11.26359    9.99937   -9.53073   12.33602   13.61102  -11.54789    9.25390
   14.76843   -9.03756    6.92032   13.05751   -6.11385    8.62979   14.81517
   -8.01098    8.31930   18.12563   -8.60953    4.60094   17.43750   -4.87069
    4.15270   16.73668   -3.86872    6.09544   19.90514   -5.98612    3.87287
   22.18182   -5.03087    0.58888   20.46298   -1.27893    1.34058   20.58121
   -1.34346    2.46457   24.18447   -3.44632   -0.36509   25.41762   -1.10730
   -2.89434   23.95097    2.17481   -1.20704   24.71229    2.11092    0.14965
   28.22509    5.79921    0.42065   28.48313    6.47059    1.61369   24.92564
    4.18764    4.48169   24.29001    6.59955    6.10870   21.95002    5.53789
    3.82708   19.17171    2.56354    6.09373   18.35327    4.70380    9.15288
   17.34204    6.95275    6.79270   15.32564    3.91133    5.42918   13.46591
    2.75782    9.00914   12.78402    6.19221    9.79497   11.31735    6.02507
    6.62574    9.15869    2.90075    7.90981    7.35560    4.83893   10.89966
    6.01763    7.94176    8.80249    5.31173    5.75893    6.41473    3.22993
    4.50691    9.49056    1.28014    8.13637   10.29973    0.38821    8.85943
    6.80575   -1.03595    5.50947    6.77310   -2.92697    6.49957   10.12378
   -4.51404    9.71677    8.39737   -5.73907    7.44969    5.55253   -6.93064
    5.51726    8.10498   -9.02882    8.85233    9.17535  -10.57929    9.69286
    5.49758  -11.35455    6.39141    4.85016  -13.18618    7.20589    7.58147
  -15.72695   10.60046    6.02992  -16.53652    9.28628    2.44005  -16.43871
    6.92174    3.43317  -19.31788    9.99746    3.54415  -21.60517   11.37085
    0.13575  -20.52979    8.26248   -2.11548  -20.70074    7.07349   -3.92059
  -23.85795    4.10003   -2.13758  -25.33632    1.87981   -0.04724  -23.10054
    1.06436   -0.00332  -19.40278   -1.91845   -2.17183  -18.35302   -5.21037
   -0.23417  -18.16004   -5.62095   -0.02020  -14.35011   -1.90352    0.77179
  -13.81874   -2.38476    3.63483  -16.31255   -5.03589    5.07076  -13.93844
   -2.33757    5.55308  -11.31175   -0.20087    7.39486  -13.63572   -2.29389
   10.13068  -14.71704   -9.80455    8.20486  -14.85196  -12.32013    6.15743
  -16.71518  -11.85663    2.78749  -15.50445  -10.99993    3.42627  -11.83146
  -14.32302    5.26471  -11.33334  -16.25108    2.26829  -12.72642  -14.35265
   -0.09289  -10.41710  -15.13533    2.14515   -7.40756  -18.86149    2.13707
   -8.20629  -19.51253   -1.36134   -8.71669
 ****
    1    30.31879
    0.19995    0.03261    0.28006    0.05036   -0.03252    0.06821   -0.00434
   -0.07984    0.01465   -0.04826   -0.09482   -0.04322   -0.07374   -0.03376
   -0.05090   -0.04292   -0.02908   -0.02673   -0.05899   -0.05328   -0.01367
   -0.07318   -0.03930   -0.04270   -0.03633   -0.01818   -0.05181   -0.02931
   -0.01316   -0.02680   -0.02874   -0.01305   -0.03080   -0.01769   -0.00914
   -0.04964   -0.00457    0.00374   -0.03829   -0.00510    0.00421   -0.02403
   -0.00918    0.00149   -0.03672    0.00034    0.00766   -0.04765    0.00906
    0.01676   -0.03381    0.00293    0.00907   -0.02019   -0.01158    0.01123
    0.01460   -0.01464    0.00617    0.01723   -0.00826    0.02219    0.00470
    0.00460    0.01052   -0.00043    0.00837    0.00645   -0.00638    0.03516
    0.00866    0.00347    0.02803   -0.00322    0.01853    0.02956    0.00011
    0.02505    0.02916   -0.00883    0.02854    0.02527   -0.00709    0.02587
    0.02435   -0.01649    0.02534    0.02785   -0.01227    0.03158    0.02411
   -0.01861    0.02472    0.02436   -0.01714    0.01836    0.00934   -0.00340
    0.02813    0.01043    0.01239    0.05213    0.00971   -0.00054    0.01962
    0.00511   -0.00394   -0.00718    0.02041   -0.04010   -0.01645    0.01084
   -0.06794   -0.02802    0.01653   -0.06897   -0.00814    0.00204   -0.06653
   -0.00022   -0.00478   -0.08063    0.01266    0.00413   -0.07003    0.03883
    0.00746   -0.03712    0.02622   -0.00010   -0.04921    0.00053    0.00275
   -0.06457    0.02029    0.00238   -0.02489    0.03785    0.01174   -0.01117
    0.01052    0.01644   -0.01642   -0.00141    0.00623   -0.00205    0.01182
    0.00328    0.00784    0.01285    0.02032    0.00767    0.00646    0.02642
    0.02129   -0.00388    0.01085    0.03110   -0.00303    0.01386    0.03015
   -0.00370    0.02178    0.03157   -0.01030    0.01970    0.03646   -0.01297
    0.01479    0.03446   -0.01326    0.01573    0.03420   -0.01218    0.01799
    0.04048   -0.01142    0.01049    0.03857   -0.02230    0.01427    0.01965
   -0.01664    0.01117    0.02196    0.00245    0.01534    0.01553   -0.00372
    0.02661   -0.02186   -0.02027   -0.00237   -0.01841    0.00021   -0.02266
   -0.03508   -0.00713   -0.06953   -0.04575   -0.02278   -0.03832   -0.02257
   -0.01121   -0.03353    0.02372   -0.05485   -0.01902    0.01975   -0.03220
   -0.00384    0.01691   -0.01693    0.00460    0.01905   -0.01717    0.00671
    0.00966   -0.01006    0.01508    0.00049   -0.01194   -0.00483    0.00911
   -0.00157    0.00296    0.01283   -0.00304    0.01897    0.02720    0.00399
    0.02440    0.01544    0.03493   -0.01147    0.01421    0.04577    0.00989
    0.02126    0.03601    0.02670    0.05663    0.05914   -0.01113    0.07003
    0.08881    0.02102    0.01473    0.03063    0.03311    0.05291   -0.01956
    0.03405    0.02991    0.00497    0.01806    0.02411    0.00636    0.01204
    0.02635   -0.00051    0.01407    0.03055   -0.00246    0.01211    0.02035
    0.00720    0.00895    0.03191    0.00873    0.00557    0.03178    0.01552
    0.00186    0.02548    0.01327   -0.00245    0.02162    0.01825   -0.00346
    0.01078    0.00889   -0.00673    0.01896   -0.00799   -0.00630    0.01069
    0.00118   -0.00552    0.01219    0.00310   -0.00361    0.01023    0.00006
   -0.00225    0.01094    0.00243    0.00613    0.01372    0.00093   -0.00484
    0.01335    0.00216   -0.00451    0.00973    0.00335   -0.00830    0.00038
    0.00363   -0.00316   -0.01015    0.01196   -0.00292   -0.02232    0.00743
   -0.00166   -0.03092    0.00182    0.01306   -0.02985    0.00320    0.00797
   -0.02181    0.01554    0.00535   -0.01857    0.01473    0.00232   -0.00610
    0.01154   -0.00306   -0.00355    0.00594   -0.00519    0.00314    0.00645
   -0.00967    0.00443    0.00445   -0.00599    0.00561    0.00612   -0.00108
   -0.00585    0.00617   -0.00977   -0.00719   -0.00396   -0.01032   -0.00728
   -0.00427    0.00387   -0.01791   -0.00008    0.00294   -0.02400   -0.01024
   -0.01579   -0.02659   -0.01167   -0.02556   -0.01723   -0.01288   -0.02670
   -0.01057   -0.01066   -0.02398   -0.01381   -0.01130   -0.02375   -0.00602
   -0.01272   -0.02090   -0.00192   -0.00307   -0.01504    0.00550   -0.00976
   -0.01338    0.00764   -0.01182   -0.01248    0.00740   -0.00401   -0.01212
    0.00808   -0.00360   -0.00498    0.00952   -0.00956   -0.00163    0.01171
    0.00063   -0.00309    0.01240    0.00094    0.00140    0.01036   -0.00524
    0.00492    0.01082   -0.00396    0.00352    0.01708    0.00033   -0.00380
    0.00396   -0.02221    0.00768   -0.02308   -0.01391    0.00840   -0.02794
    0.01377    0.00808   -0.04324   -0.03397    0.00594   -0.02715   -0.01463
    0.00516   -0.02449   -0.01874    0.00272   -0.01515   -0.01830   -0.00200
   -0.02791   -0.00726   -0.00810   -0.02585    0.01148   -0.01070   -0.00156
    0.00580   -0.01191   -0.00497    0.00753   -0.02544   -0.01283    0.01938
   -0.02024   -0.00129    0.03848    0.00440    0.00822    0.02457   -0.00000
    0.00525    0.01276    0.01468   -0.00536    0.02567    0.01480   -0.01040
    0.02470    0.01248    0.01051    0.02679    0.00869   -0.01601    0.05920
   -0.03372    0.01839    0.03740   -0.03744    0.04309    0.13050   -0.04061
    0.06495    0.13894   -0.02201    0.06194    0.13856   -0.01130    0.08771
    0.15662   -0.00161    0.09899    0.15283   -0.02207    0.04169    0.12555
   -0.04853    0.01414    0.14524   -0.08160   -0.05402    0.14259   -0.04857
   -0.02424    0.11744   -0.03457   -0.06284    0.13494   -0.01824   -0.07021
    0.13279    0.00273   -0.05459    0.07743   -0.03245   -0.06287    0.10598
   -0.09529   -0.03288    0.04675   -0.10084   -0.02374    0.01770   -0.08064
   -0.00924   -0.04215   -0.04593    0.00612   -0.03840   -0.02849    0.00264
   -0.01369   -0.03473    0.00619   -0.02893   -0.02923    0.02097   -0.05274
   -0.00566    0.01335   -0.04065    0.00411    0.01172   -0.03556    0.00084
    0.02162   -0.05557    0.00340    0.02581   -0.05923    0.01065    0.02299
   -0.05564    0.00915    0.01978   -0.04932    0.01104    0.01672   -0.07919
    0.04673    0.03307   -0.09562    0.02945    0.07728   -0.06885   -0.01677
    0.05074   -0.05358   -0.02004    0.01352   -0.03569   -0.01541    0.01144
   -0.05006   -0.03795    0.00556   -0.03211   -0.01742    0.04471   -0.01317
    0.00143    0.04217   -0.00019   -0.01878    0.05030   -0.00392    0.00261
    0.04488    0.00077   -0.00602    0.02045   -0.02891   -0.01406    0.02205
   -0.03574    0.00509    0.02161   -0.01163    0.02255   -0.00193   -0.02058
    0.01915   -0.01096   -0.05482    0.03111   -0.00312   -0.01909    0.05554
   -0.00304   -0.01743    0.06159   -0.01785   -0.03105    0.04992    0.00456
    0.01532    0.04926    0.01902   -0.01429    0.04810    0.02937   -0.02358
    0.05318    0.03520   -0.01626    0.04892    0.01698   -0.04072    0.02055
    0.00896   -0.03327    0.01067    0.01586   -0.01452    0.01308    0.00608
   -0.03277   -0.00024   -0.00977   -0.04472   -0.01737   -0.00455   -0.02432
   -0.01542   -0.00270   -0.02331   -0.01594   -0.02447   -0.04089   -0.03522
   -0.03153   -0.02732   -0.04445   -0.05061   -0.00877   -0.07709   -0.04730
   -0.01977   -0.06239   -0.02412   -0.02146   -0.03557   -0.03603   -0.02181
   -0.03561   -0.04573   -0.02453   -0.03705   -0.05365   -0.02583   -0.02569
   -0.04328   -0.00737   -0.01414   -0.05841   -0.01588    0.00013   -0.07792
   -0.00909   -0.00319   -0.09623   -0.02314   -0.00230   -0.08132   -0.03703
    0.00094   -0.05880   -0.03642   -0.00978   -0.03148   -0.01116    0.00769
   -0.00152   -0.00568    0.03133    0.02109   -0.00370    0.03748    0.01396
   -0.03309    0.02696   -0.01128   -0.06154    0.05207    0.01632   -0.05038
    0.08533    0.00869   -0.08170    0.05992    0.01311   -0.12926    0.01220
    0.02285   -0.04223   -0.01332    0.02304    0.01438   -0.07669    0.04282
    0.07043    0.05875    0.01660   -0.01142    0.04575    0.04193   -0.01398
    0.03755    0.03765   -0.04286    0.05009    0.02925   -0.04054    0.03950
    0.04234   -0.01701    0.02844    0.05510   -0.02910    0.03294    0.03933
   -0.04534    0.05806    0.02254   -0.00467
 ****
    2    21.50465
    0.23118    0.33678    0.06176    0.15283    0.09553    0.14983    0.03992
   -0.02192    0.03287   -0.01236   -0.02060    0.02047    0.00591   -0.01974
    0.02168    0.00310   -0.01910    0.02052    0.00818   -0.01361    0.01017
    0.01781   -0.01826    0.01019    0.00900   -0.01976    0.01428    0.00384
   -0.00568    0.01332    0.01912   -0.00155    0.00319    0.01802   -0.01431
    0.01654   -0.00034   -0.01590    0.01157    0.00141   -0.00593    0.00257
    0.00780   -0.00654    0.00042    0.00054   -0.00909    0.00768   -0.00867
   -0.00807    0.00069   -0.00690   -0.01018   -0.00755   -0.00569   -0.01199
   -0.01479   -0.00787   -0.01216   -0.01376   -0.00738   -0.01048   -0.01910
   -0.00159   -0.00894   -0.01596   -0.00336   -0.01227   -0.00945   -0.01641
   -0.01284   -0.01296   -0.01094   -0.00569   -0.01906   -0.01141   -0.01000
   -0.02485   -0.01029   -0.00893   -0.02448   -0.01727   -0.01121   -0.03566
   -0.04048   -0.00531   -0.04278   -0.04712   -0.02012   -0.05617   -0.04191
   -0.00684   -0.04538   -0.01809   -0.02437   -0.03235   -0.02889   -0.04303
   -0.03136   -0.02462   -0.07237   -0.02055    0.00228   -0.07019   -0.00482
    0.01711   -0.06300   -0.01212   -0.03911   -0.05812   -0.00702    0.00471
    0.00173   -0.05119   -0.00042   -0.00149   -0.03230   -0.00244   -0.00031
   -0.04274   -0.00491    0.01872   -0.04283   -0.02149    0.01713   -0.05621
    0.00189   -0.01221   -0.04829    0.01633    0.00618   -0.01795   -0.00092
    0.02340   -0.00846    0.01382    0.01533   -0.01035    0.02356    0.01546
   -0.01569    0.01765    0.01400   -0.00948    0.01890    0.01367   -0.00761
    0.01825    0.00951   -0.00792    0.02070    0.00867    0.00544    0.02633
    0.01449   -0.00475    0.01797    0.01041   -0.01383    0.00801    0.00818
   -0.00656    0.00568    0.00947   -0.00094    0.01102    0.00192   -0.01637
    0.00261   -0.00652   -0.01752   -0.00803   -0.00625   -0.00772   -0.00940
   -0.01382   -0.01112   -0.00072   -0.02059   -0.01313   -0.00624   -0.01599
   -0.01198   -0.01667   -0.01960   -0.01238   -0.01284   -0.03282   -0.01113
   -0.00921   -0.03359   -0.01213    0.00025   -0.04580   -0.00436    0.00352
   -0.06828    0.01759   -0.02182   -0.07117    0.02995   -0.02143   -0.04759
    0.02882   -0.01794   -0.05615    0.02260   -0.03204   -0.06866    0.03874
   -0.02913   -0.04853    0.05869   -0.02086   -0.02199    0.06252   -0.00913
   -0.00128    0.05194   -0.01413    0.02014    0.08579   -0.00639   -0.02193
    0.08546   -0.01229   -0.02811    0.04781   -0.01242   -0.00351    0.04418
   -0.02104   -0.00132    0.06513   -0.00406   -0.03740    0.04539   -0.01086
   -0.02235    0.00424   -0.01782    0.00126    0.00686   -0.00453   -0.02255
    0.01212   -0.00699   -0.03316   -0.00261   -0.01409   -0.01519   -0.02627
   -0.01419   -0.02872   -0.01166   -0.02253   -0.02056   -0.01161   -0.01010
   -0.02995   -0.01827    0.00590   -0.01826   -0.01884   -0.00069   -0.00766
   -0.00744   -0.01054   -0.02292   -0.01367    0.00046   -0.02489   -0.02489
    0.00996   -0.00994   -0.01871    0.00042   -0.00884   -0.01125   -0.00076
   -0.01010   -0.01296   -0.00271   -0.00670   -0.01950   -0.00303   -0.00871
   -0.01475   -0.01256   -0.01273   -0.00755   -0.01323   -0.01712   -0.00139
   -0.02224   -0.02021    0.00700   -0.01329   -0.02401    0.00750   -0.00475
   -0.02510    0.00228   -0.00162   -0.01624   -0.00673    0.00165   -0.00992
   -0.01321    0.00097   -0.00696   -0.01936    0.00247   -0.00737   -0.02196
    0.00498   -0.01704   -0.02266    0.01037   -0.00589   -0.03651    0.00183
   -0.00675   -0.02394    0.00289   -0.00387   -0.02187    0.00217   -0.00847
   -0.01755    0.00603   -0.00780   -0.01086    0.00633   -0.01020   -0.01036
    0.01208   -0.01345   -0.02170    0.01564   -0.02947   -0.01627    0.01294
   -0.02152   -0.01799    0.01828   -0.01576   -0.02373    0.02202   -0.02194
   -0.02657    0.01684   -0.02671   -0.02244    0.01723   -0.01684   -0.02564
    0.02743   -0.01621   -0.03068    0.02194   -0.02213   -0.02645    0.02433
   -0.02334   -0.01959    0.03215   -0.03519   -0.01382    0.03170   -0.02636
   -0.01685    0.02097   -0.02909   -0.02064    0.01790   -0.03465   -0.01797
    0.02444   -0.02853   -0.02141    0.01680   -0.01730   -0.02132    0.00705
   -0.02106   -0.01627    0.00537   -0.01760   -0.01856    0.00466   -0.00970
   -0.03114    0.00088   -0.00697   -0.01933    0.00079   -0.00513   -0.01836
   -0.00183   -0.00165   -0.02468   -0.00247    0.00085   -0.02570   -0.01109
    0.00415   -0.01669    0.01299    0.01726   -0.03025    0.02217    0.03595
   -0.02841    0.01873    0.04553    0.00240    0.00419    0.03245    0.02346
    0.02290    0.00759    0.02936    0.03539   -0.00390    0.02153    0.02292
   -0.01597    0.01947    0.01062   -0.00220    0.01313    0.01312   -0.00767
    0.01523    0.01067   -0.01822    0.02074    0.01475   -0.01246    0.01128
    0.00666   -0.01489   -0.00879   -0.01308   -0.02401    0.00192   -0.01569
   -0.03294    0.01180   -0.03775   -0.01882    0.00620   -0.02882   -0.00547
    0.01239   -0.02145   -0.03191    0.00190   -0.04404   -0.04004   -0.00852
   -0.04738   -0.03754   -0.00612   -0.06190   -0.04403   -0.01631   -0.05855
   -0.02568    0.00417   -0.03870   -0.02491    0.00106   -0.01655   -0.03913
   -0.00709   -0.01144   -0.03673   -0.01477   -0.00739   -0.00639   -0.00511
    0.01457    0.01945   -0.03277   -0.00317    0.06095   -0.03511   -0.07393
    0.01111    0.02234   -0.16420   -0.00692   -0.02766   -0.12332   -0.01398
   -0.12472   -0.12416   -0.01380   -0.02291   -0.15148   -0.00116   -0.01129
   -0.13201   -0.06508   -0.01063   -0.04396   -0.07367    0.01623   -0.03156
    0.00070    0.00085   -0.02502    0.02202   -0.00615   -0.02105    0.02836
    0.01449   -0.02693    0.02146    0.01548   -0.02010    0.02621   -0.00101
   -0.01621    0.04351    0.00314   -0.00999    0.04019    0.02074   -0.01012
    0.04861    0.01857   -0.01980    0.05475    0.01673   -0.02677    0.05443
    0.00992   -0.02577    0.05043    0.01832   -0.02690    0.05554    0.03544
   -0.01728    0.13387    0.00411   -0.03174    0.19913    0.07790   -0.09926
    0.14591    0.11255   -0.06260    0.08099    0.04623    0.00418    0.14093
    0.01672    0.00066    0.02327   -0.00352    0.01231    0.01178   -0.00585
    0.09079    0.07084    0.02471    0.08326   -0.00348   -0.03387    0.00116
   -0.01305    0.00436    0.01334    0.01288    0.02609    0.03236    0.00089
    0.02704   -0.00088   -0.00811   -0.00260   -0.02849    0.00996    0.02554
   -0.02735    0.01756    0.05189   -0.04047    0.00464    0.00560   -0.08222
    0.00699    0.00099   -0.08964    0.04292    0.03305   -0.05552    0.00576
   -0.02386   -0.06517   -0.02355    0.00740   -0.07252   -0.02714    0.01832
   -0.05264   -0.03146   -0.00201   -0.03701   -0.02682    0.04865   -0.01171
   -0.01650    0.03199    0.00064   -0.02172    0.00758    0.01502   -0.02061
    0.01841    0.01879   -0.02707    0.03689    0.01928   -0.01822    0.01527
    0.03902   -0.00793    0.00990    0.05163   -0.00286    0.04000    0.03791
   -0.00079    0.01345    0.04641    0.03095   -0.01376    0.08716    0.03962
    0.00743    0.06973    0.00135    0.00565    0.03842    0.01222    0.00263
    0.04977    0.03762    0.00130    0.05313    0.00979    0.00296    0.02834
    0.00034    0.00712    0.01676    0.01566   -0.00376    0.01354    0.02537
   -0.00923    0.03197    0.05434   -0.01473    0.04273    0.04969    0.00174
    0.04763    0.02810    0.00402    0.04214    0.03349   -0.00554    0.04738
    0.03837   -0.00051    0.04632    0.02491   -0.00027    0.04783    0.01316
    0.00308    0.05149    0.03108    0.02348    0.04982    0.01488    0.03158
    0.04303   -0.00332    0.04098    0.02848    0.03147    0.06255    0.01525
    0.02958    0.07893    0.06674    0.05266    0.03714    0.06724    0.07733
    0.01357    0.04786    0.06912   -0.01483    0.04522    0.02684   -0.00417
    0.05272    0.03631    0.01444    0.03788    0.05834   -0.01766    0.02526
    0.02805   -0.03744    0.03367    0.00682   -0.01888    0.03280    0.03101
   -0.02172    0.03837    0.02375   -0.04222
 ****
    3    17.70565
   -0.31817   -0.25398   -0.28735   -0.09746   -0.10574   -0.07334   -0.02443
    0.00050   -0.01135    0.05415    0.01328    0.02578    0.06158   -0.03355
    0.02909    0.02499   -0.01991    0.01624    0.04395    0.00872   -0.00479
    0.06489   -0.00461    0.00449    0.03601   -0.00993    0.01737    0.02833
   -0.00109    0.00432    0.03362   -0.00236   -0.00632    0.02748    0.00005
   -0.00024    0.01565    0.00468    0.00058    0.01615    0.00619   -0.01113
    0.01810    0.00456   -0.01802    0.01048    0.00925   -0.01059    0.00849
    0.00932   -0.01229    0.00918    0.00953   -0.01327    0.01290    0.01577
    0.01319    0.00536    0.03159    0.01935    0.01211    0.04568    0.01765
    0.04351    0.06507    0.04410    0.04162    0.02866    0.07169    0.00840
    0.04318    0.05774   -0.01236    0.03062    0.05031   -0.01804    0.00841
    0.02337   -0.01984   -0.00476    0.02669   -0.02576   -0.01676    0.01211
   -0.04264   -0.02633    0.00613   -0.04773   -0.04002   -0.00268   -0.04408
   -0.04091   -0.00604   -0.02942   -0.05073   -0.00685   -0.03673   -0.05550
   -0.00500   -0.03486   -0.07179   -0.00330   -0.01858   -0.08697   -0.01894
   -0.00228   -0.08182   -0.02978   -0.03801   -0.08604   -0.02114   -0.01558
   -0.05084   -0.03114   -0.02191   -0.03908   -0.03068   -0.01730   -0.04314
   -0.02197   -0.01780   -0.04564   -0.02074   -0.02205   -0.04113   -0.01510
   -0.01170   -0.04114   -0.01636   -0.00663   -0.03597   -0.01224   -0.01390
   -0.03261   -0.00038   -0.00693   -0.02104    0.00484    0.00286   -0.01578
   -0.00860    0.00084   -0.01952   -0.01062    0.00125   -0.01707    0.00054
    0.00288   -0.00645    0.00062    0.00784   -0.00657   -0.00832    0.00781
   -0.00907   -0.00818    0.00646   -0.00024   -0.00107    0.01021    0.00772
   -0.00918    0.01131    0.00837   -0.00865    0.01077    0.00921   -0.01174
    0.00745    0.00910   -0.01112    0.01264    0.00724   -0.00936    0.01407
    0.01291   -0.00769    0.01287    0.01018   -0.01283    0.00847    0.00761
   -0.00964    0.01093    0.00900   -0.00765    0.00851    0.02203   -0.01546
   -0.00944    0.01793   -0.01805   -0.00096    0.00183   -0.00414    0.00503
   -0.00963    0.00942    0.01057   -0.00976    0.02210    0.00055   -0.00022
    0.01981    0.00736   -0.02824    0.02225   -0.01655   -0.04249    0.03307
   -0.02113   -0.01633    0.05329   -0.01762    0.00298    0.05663   -0.01275
    0.02722    0.04312   -0.02420    0.04293    0.06212   -0.01763    0.01996
    0.05978   -0.01212    0.01750    0.03849   -0.01311    0.03479    0.03574
   -0.01861    0.03668    0.04712   -0.01365    0.02155    0.03883   -0.01182
    0.02874    0.01998   -0.01407    0.04727    0.02512   -0.01253    0.03183
    0.03375   -0.00370    0.01079    0.01027   -0.01195    0.02599   -0.01541
   -0.01283    0.01899   -0.02641    0.00071    0.02687   -0.02888    0.00538
    0.02610   -0.01691   -0.00128    0.02799   -0.02337    0.00238    0.02785
   -0.03279    0.00837    0.02548   -0.03087    0.01107    0.02415   -0.03151
    0.01638    0.02807   -0.02438    0.02258    0.03540   -0.03332    0.02962
    0.04361   -0.02142    0.01759    0.03855   -0.01778    0.01803    0.02941
   -0.01338    0.00994    0.02892   -0.00217    0.01132    0.03204   -0.00868
    0.00709    0.03226    0.00845    0.00085    0.01105    0.01242    0.00929
    0.00381   -0.00930    0.00658    0.00231   -0.00377    0.00948    0.00825
   -0.01011    0.00452    0.01303    0.00057    0.00272    0.00523    0.00033
    0.00439    0.00679    0.00983   -0.00244    0.00518    0.01211   -0.00641
    0.00713    0.02012   -0.00656   -0.00348    0.01644   -0.00342   -0.00445
    0.01189   -0.00151   -0.01361    0.00324    0.00353   -0.02737   -0.00005
    0.01961   -0.03335   -0.00396    0.00628   -0.04293   -0.00859    0.00114
   -0.03839   -0.00004    0.00773   -0.03401   -0.00122    0.00726   -0.04099
   -0.01022   -0.00220   -0.04306   -0.00694   -0.00165   -0.04560   -0.00223
   -0.00337   -0.04557   -0.01817    0.00402   -0.03485   -0.02792    0.01020
   -0.06236   -0.03242    0.02255   -0.06110   -0.04804    0.02110   -0.03095
   -0.04983    0.00832   -0.02656   -0.02682    0.02136   -0.01355   -0.04223
    0.02697   -0.00664   -0.04954    0.02211    0.00277   -0.03449    0.01951
    0.00630   -0.02475    0.02558    0.01661   -0.03943    0.02836    0.02704
   -0.04285    0.02345    0.03185   -0.02516    0.02259    0.03843   -0.02210
    0.03497    0.05322   -0.04112    0.03492    0.05723   -0.02598    0.03901
    0.07435    0.00351    0.02696    0.10915   -0.00931    0.01815    0.09403
   -0.03010    0.03860    0.09081   -0.00312    0.02794    0.06509    0.00584
    0.04836    0.03119   -0.01786    0.07110    0.01920   -0.03421    0.04771
   -0.00660   -0.03052    0.02901    0.01319   -0.03041    0.03332    0.01777
   -0.03068    0.03174    0.00661   -0.02922    0.02942    0.00170   -0.02183
    0.02007    0.01371   -0.03159    0.00409    0.01750   -0.02579    0.00464
    0.00965   -0.00611   -0.00392    0.01302   -0.00259   -0.01300    0.02767
   -0.00883   -0.02227    0.03398    0.00417   -0.02176    0.02293    0.02196
   -0.01841    0.01834    0.02680   -0.03983    0.02269    0.05524   -0.04449
    0.04226    0.05356   -0.03902    0.04573    0.05237   -0.03950    0.05844
    0.06044   -0.03955    0.06156    0.06220   -0.04026    0.04382    0.05663
   -0.05394    0.03292    0.06210   -0.05772    0.00920    0.06114   -0.05534
    0.01349    0.06371   -0.06774   -0.00071    0.06700   -0.06264   -0.00751
    0.06040   -0.04844   -0.00145    0.05176   -0.05873   -0.00002    0.06107
   -0.05924   -0.03114    0.05421   -0.02537   -0.03206    0.04293   -0.02533
   -0.00677    0.05789   -0.04587   -0.02444    0.05900   -0.03648   -0.03919
    0.03613   -0.02118   -0.02009    0.03187   -0.03469   -0.02344    0.05831
   -0.05141   -0.05023    0.04598   -0.04187   -0.04730    0.01790   -0.03683
   -0.03373    0.03719   -0.05249   -0.05138    0.05252   -0.06797   -0.06300
    0.02787   -0.03201   -0.04716    0.01801   -0.03892   -0.01520    0.06604
   -0.08867   -0.02918    0.06982   -0.05553   -0.07802    0.02254   -0.00375
   -0.02966    0.01591   -0.02127    0.00297    0.01244   -0.03570    0.01133
    0.00753   -0.04069    0.03430    0.00694   -0.03497    0.01274    0.00253
   -0.03643   -0.00348   -0.02532   -0.03655   -0.00588   -0.02971   -0.04779
   -0.00095   -0.02974   -0.04545    0.00843   -0.01588   -0.05150    0.01613
   -0.00695   -0.03970    0.03069   -0.01127   -0.03351    0.02971   -0.02085
   -0.03776    0.02853   -0.01689   -0.03598    0.03640   -0.01065   -0.02561
    0.04161   -0.02063   -0.01408    0.05510   -0.03470    0.01140    0.03753
   -0.04550    0.00134    0.01491   -0.02367   -0.00403    0.01503   -0.01768
    0.01907    0.00986   -0.03952    0.02872   -0.00632   -0.01987    0.02286
   -0.00910   -0.01893    0.02478   -0.00670   -0.02408    0.03582   -0.01374
   -0.03187    0.03012   -0.02777   -0.02741    0.02199   -0.02077   -0.02837
    0.03489   -0.01240   -0.03001    0.04047   -0.02728   -0.02843    0.03172
   -0.02897   -0.03132    0.03491   -0.00496   -0.04418    0.07648   -0.01738
   -0.04465    0.06393   -0.05106   -0.03349    0.03368   -0.03997   -0.02649
    0.05019   -0.03161   -0.03754    0.05877   -0.05615   -0.02708    0.02733
   -0.06701   -0.02127    0.00989   -0.04342   -0.01675   -0.00204   -0.03845
   -0.01465    0.00528   -0.02130   -0.00713    0.01567   -0.00954   -0.00796
    0.01601   -0.00207   -0.00789    0.01550    0.00060   -0.00489    0.01954
    0.00566    0.00748    0.02915    0.00129    0.00781    0.03289   -0.01445
    0.00025    0.02890   -0.00522    0.01268    0.04204   -0.01024    0.02850
    0.04670   -0.02571    0.02467    0.03273   -0.01601    0.04082    0.07589
   -0.01014   -0.00419    0.10919    0.04324    0.03913    0.12064    0.07982
   -0.00956    0.00440    0.08061    0.00927    0.02300    0.04060    0.01407
    0.03098    0.04721    0.04606    0.01483    0.06527    0.02402    0.01722
    0.03859   -0.00261    0.02298    0.01722    0.01541    0.02297    0.01790
    0.01246    0.04251    0.01836   -0.02890
