# Supplementary material for: Discovery of novel RARα agonists using pharmacophore-based virtual screening, molecular docking, and molecular dynamics simulation studies
Source: PLoS One. 2023 Aug 24;18(8):e0289046. doi: 10.1371/journal.pone.0289046 (PMC10449137; doi:10.1371/journal.pone.0289046)
Supplement: S1 File — (ZIP) [file pone.0289046.s003.zip › Supplementary/Compound 2/MD/Gyration/Rg.xvg]

#Frame	RoG_00003
0	31.6541
20	31.604
30	31.5852
40	31.6083
50	31.6722
60	31.5827
70	31.6008
80	31.6393
90	31.6355
100	31.6774
110	31.619
120	31.6375
130	31.5721
140	31.6066
150	31.6151
160	31.6463
170	31.5531
180	31.5925
190	31.6586
200	31.6168
210	31.6162
220	31.5883
230	31.6329
240	31.6131
250	31.6055
260	31.6547
270	31.5984
280	31.608
290	31.6106
300	31.5806
310	31.5712
320	31.6246
330	31.6043
340	31.6647
350	31.6727
360	31.6389
370	31.5722
380	31.6462
390	31.5991
400	31.6331
410	31.6562
420	31.5964
430	31.6065
440	31.6308
450	31.62
460	31.6116
470	31.6462
480	31.6181
490	31.6096
500	31.6165
510	31.6193
520	31.5654
530	31.6472
540	31.6691
550	31.621
560	31.6211
570	31.6517
580	31.6175
590	31.643
600	31.675
610	31.629
620	31.5982
630	31.6115
640	31.5516
650	31.6147
660	31.6446
670	31.6165
680	31.6514
690	31.618
700	31.6469
710	31.6178
720	31.5949
730	31.633
740	31.6263
750	31.6352
760	31.644
770	31.6145
780	31.6552
790	31.647
800	31.6653
810	31.6614
820	31.6293
830	31.6521
840	31.6467
850	31.6546
860	31.6228
870	31.6359
880	31.6385
890	31.6095
900	31.6671
910	31.6213
920	31.5917
930	31.6375
940	31.6643
950	31.6089
960	31.5849
970	31.5821
980	31.6658
990	31.6321
1000	31.6129
1010	31.6547
1020	31.6174
1030	31.6177
1040	31.633
1050	31.616
1060	31.6303
1070	31.6487
1080	31.6138
1090	31.6388
1100	31.5793
1110	31.6004
1120	31.5642
1130	31.6451
1140	31.622
1150	31.6397
1160	31.6204
1170	31.6447
1180	31.5888
1190	31.6394
1200	31.6496
1210	31.6623
1220	31.6654
1230	31.6603
1240	31.6579
1250	31.6101
1260	31.6271
1270	31.6092
1280	31.6038
1290	31.6282
1300	31.6224
1310	31.6614
1320	31.6061
1330	31.6572
1340	31.6452
1350	31.6616
1360	31.6201
1370	31.6652
1380	31.6524
1390	31.617
1400	31.6297
1410	31.661
1420	31.6235
1430	31.6454
1440	31.6645
1450	31.6052
1460	31.5937
1470	31.627
1480	31.6673
1490	31.6737
1500	31.6757
1510	31.6307
1520	31.605
1530	31.6473
1540	31.6546
1550	31.6034
1560	31.6463
1570	31.6891
1580	31.6226
1590	31.6102
1600	31.6702
1610	31.6475
1620	31.6194
1630	31.6373
1640	31.6422
1650	31.7036
1660	31.6141
1670	31.6483
1680	31.6587
1690	31.6487
1700	31.5705
1710	31.6277
1720	31.6555
1730	31.6442
1740	31.6537
1750	31.6803
1760	31.596
1770	31.6228
1780	31.6639
1790	31.6385
1800	31.6352
1810	31.6661
1820	31.6495
1830	31.6697
1840	31.6421
1850	31.6188
1860	31.6511
1870	31.644
1880	31.614
1890	31.6544
1900	31.619
1910	31.5799
1920	31.6171
1930	31.6216
1940	31.6351
1950	31.6085
1960	31.6245
1970	31.5457
1980	31.5888
1990	31.6107
2000	31.5588
2010	31.615
2020	31.6486
2030	31.6392
2040	31.6297
2050	31.6022
2060	31.6258
2070	31.6294
2080	31.5916
2090	31.6546
2100	31.6312
2110	31.613
2120	31.6864
2130	31.6095
2140	31.6517
2150	31.6344
2160	31.6297
2170	31.6424
2180	31.6829
2190	31.6079
2200	31.581
2210	31.6089
2220	31.605
2230	31.6934
2240	31.6806
2250	31.6386
2260	31.6679
2270	31.6251
2280	31.6405
2290	31.5921
2300	31.6889
2310	31.6236
2320	31.6137
2330	31.6012
2340	31.6928
2350	31.6212
2360	31.6332
2370	31.6647
2380	31.6632
2390	31.6491
2400	31.6319
2410	31.6393
2420	31.6473
2430	31.6158
2440	31.6136
2450	31.6453
2460	31.6001
2470	31.5644
2480	31.575
2490	31.5889
2500	31.6566
2510	31.6281
2520	31.6516
2530	31.6846
2540	31.6138
2550	31.5713
2560	31.6139
2570	31.6183
2580	31.6919
2590	31.6397
2600	31.6383
2610	31.5781
2620	31.587
2630	31.5723
2640	31.5913
2650	31.6591
2660	31.5847
2670	31.6265
2680	31.6277
2690	31.6338
2700	31.6489
2710	31.6572
2720	31.6586
2730	31.6088
2740	31.668
2750	31.6547
2760	31.651
2770	31.6182
2780	31.5608
2790	31.5886
2800	31.5887
2810	31.5748
2820	31.6007
2830	31.5944
2840	31.5958
2850	31.6334
2860	31.626
2870	31.6336
2880	31.6696
2890	31.5757
2900	31.6584
2910	31.6125
2920	31.6137
2930	31.6166
2940	31.6089
2950	31.5982
2960	31.629
2970	31.6034
2980	31.6181
2990	31.6293
3000	31.627
3010	31.5954
3020	31.6479
3030	31.6576
3040	31.6906
3050	31.6877
3060	31.658
3070	31.6453
3080	31.6349
3090	31.6439
3100	31.6742
3110	31.5647
3120	31.6121
3130	31.6412
3140	31.651
3150	31.5343
3160	31.6204
3170	31.6548
3180	31.6142
3190	31.5831
3200	31.6131
3210	31.621
3220	31.6047
3230	31.6421
3240	31.648
3250	31.5799
3260	31.6717
3270	31.6633
3280	31.6647
3290	31.6209
3300	31.6196
3310	31.6168
3320	31.5883
3330	31.6016
3340	31.6672
3350	31.6406
3360	31.6279
3370	31.6729
3380	31.6118
3390	31.6049
3400	31.6547
3410	31.697
3420	31.6315
3430	31.6387
3440	31.6301
3450	31.6453
3460	31.6362
3470	31.618
3480	31.6273
3490	31.5858
3500	31.6103
3510	31.5909
3520	31.6105
3530	31.5786
3540	31.6056
3550	31.6002
3560	31.6489
3570	31.5957
3580	31.635
3590	31.6215
3600	31.6267
3610	31.5976
3620	31.5751
3630	31.6092
3640	31.6508
3650	31.582
3660	31.6441
3670	31.7077
3680	31.6984
3690	31.6583
3700	31.6637
3710	31.6219
3720	31.6255
3730	31.6883
3740	31.6686
3750	31.6564
3760	31.614
3770	31.6149
3780	31.6263
3790	31.6264
3800	31.6371
3810	31.6482
3820	31.6113
3830	31.7045
3840	31.6457
3850	31.6433
3860	31.613
3870	31.6144
3880	31.6495
3890	31.6289
3900	31.6502
3910	31.6517
3920	31.634
3930	31.6387
3940	31.6209
3950	31.638
3960	31.62
3970	31.6187
3980	31.6463
3990	31.6213
4000	31.6274
4010	31.6289
4020	31.6564
4030	31.5998
4040	31.6753
4050	31.6558
4060	31.6383
4070	31.6113
4080	31.6422
4090	31.6262
4100	31.6879
4110	31.6448
4120	31.6926
4130	31.6368
4140	31.6461
4150	31.6286
4160	31.6175
4170	31.5858
4180	31.6156
4190	31.6338
4200	31.631
4210	31.5943
4220	31.605
4230	31.6395
4240	31.6413
4250	31.6547
4260	31.5677
4270	31.6386
4280	31.7008
4290	31.6098
4300	31.6297
4310	31.6459
4320	31.5855
4330	31.5926
4340	31.5946
4350	31.6414
4360	31.6799
4370	31.5925
4380	31.6406
4390	31.626
4400	31.6297
4410	31.6042
4420	31.607
4430	31.6608
4440	31.6269
4450	31.69
4460	31.6746
4470	31.6354
4480	31.6107
4490	31.6297
4500	31.6413
4510	31.6192
4520	31.5966
4530	31.59
4540	31.6528
4550	31.5919
4560	31.6523
4570	31.6467
4580	31.6395
4590	31.6597
4600	31.6454
4610	31.6171
4620	31.6521
4630	31.6214
4640	31.6564
4650	31.6427
4660	31.5758
4670	31.6402
4680	31.5386
4690	31.5405
4700	31.5728
4710	31.6304
4720	31.6156
4730	31.6347
4740	31.6407
4750	31.656
4760	31.622
4770	31.6121
4780	31.6484
4790	31.6547
4800	31.608
4810	31.6269
4820	31.6506
4830	31.6665
4840	31.6449
4850	31.6608
4860	31.6167
4870	31.6241
4880	31.5702
4890	31.6276
4900	31.665
4910	31.6874
4920	31.6462
4930	31.5542
4940	31.6368
4950	31.5936
4960	31.6316
4970	31.6088
4980	31.6019
4990	31.633
5000	31.65
5010	31.6546
5020	31.6814
5030	31.6395
5040	31.6233
5050	31.6631
5060	31.6392
5070	31.5774
5080	31.588
5090	31.5977
5100	31.6213
5110	31.6102
5120	31.6449
5130	31.6239
5140	31.6442
5150	31.6282
5160	31.6647
5170	31.626
5180	31.6314
5190	31.6305
5200	31.6324
5210	31.6372
5220	31.6326
5230	31.6165
5240	31.593
5250	31.5696
5260	31.5997
5270	31.646
5280	31.6049
5290	31.6138
5300	31.6316
5310	31.6083
5320	31.5926
5330	31.637
5340	31.6263
5350	31.6747
5360	31.6627
5370	31.6306
5380	31.6673
5390	31.6365
5400	31.6205
5410	31.5584
5420	31.6071
5430	31.6455
5440	31.6138
5450	31.6827
5460	31.6328
5470	31.6018
5480	31.6421
5490	31.6123
5500	31.6483
5510	31.6467
5520	31.6957
5530	31.6278
5540	31.652
5550	31.6257
5560	31.6435
5570	31.6308
5580	31.5942
5590	31.642
5600	31.639
5610	31.662
5620	31.6286
5630	31.6409
5640	31.5995
5650	31.6821
5660	31.6149
5670	31.604
5680	31.6074
5690	31.6013
5700	31.6237
5710	31.6382
5720	31.6376
5730	31.6542
5740	31.6793
5750	31.6032
5760	31.5902
5770	31.6161
5780	31.6154
5790	31.6299
5800	31.6687
5810	31.6716
5820	31.6085
5830	31.7196
5840	31.6259
5850	31.6183
5860	31.6367
5870	31.653
5880	31.6168
5890	31.5448
5900	31.6486
5910	31.6328
5920	31.6312
5930	31.6144
5940	31.6188
5950	31.649
5960	31.6266
5970	31.6605
5980	31.6752
5990	31.6326
6000	31.6063
6010	31.6598
6020	31.5732
6030	31.5473
6040	31.568
6050	31.579
6060	31.5931
6070	31.5984
6080	31.6109
6090	31.6245
6100	31.645
6110	31.6459
6120	31.6117
6130	31.6412
6140	31.6405
6150	31.6299
6160	31.6231
6170	31.6297
6180	31.6378
6190	31.6589
6200	31.7378
6210	31.6192
6220	31.5987
6230	31.6162
6240	31.5878
6250	31.5752
6260	31.603
6270	31.6209
6280	31.644
6290	31.6306
6300	31.5868
6310	31.6093
6320	31.6046
6330	31.6096
6340	31.6135
6350	31.6672
6360	31.679
6370	31.5745
6380	31.6656
6390	31.6348
6400	31.6533
6410	31.6636
6420	31.6359
6430	31.6124
6440	31.6538
6450	31.6071
6460	31.626
6470	31.6276
6480	31.5638
6490	31.6705
6500	31.6033
6510	31.5602
6520	31.5948
6530	31.6009
6540	31.5934
6550	31.6152
6560	31.6683
6570	31.6084
6580	31.6091
6590	31.5799
6600	31.625
6610	31.646
6620	31.5928
6630	31.5856
6640	31.6238
6650	31.6183
6660	31.6299
6670	31.5863
6680	31.6235
6690	31.641
6700	31.6339
6710	31.6485
6720	31.5862
6730	31.6973
6740	31.6338
6750	31.6792
6760	31.6148
6770	31.5968
6780	31.6443
6790	31.6198
6800	31.5272
6810	31.5972
6820	31.6007
6830	31.6668
6840	31.6384
6850	31.6114
6860	31.6287
6870	31.6356
6880	31.6415
6890	31.6089
6900	31.6222
6910	31.6225
6920	31.698
6930	31.6241
6940	31.6907
6950	31.6002
6960	31.6315
6970	31.5816
6980	31.6444
6990	31.6279
7000	31.675
7010	31.6885
7020	31.6441
7030	31.644
7040	31.6442
7050	31.6434
7060	31.6729
7070	31.6379
7080	31.6182
7090	31.6049
7100	31.6185
7110	31.6662
7120	31.6816
7130	31.6099
7140	31.6044
7150	31.6156
7160	31.6436
7170	31.6309
7180	31.6672
7190	31.6469
7200	31.5917
7210	31.6226
7220	31.5656
7230	31.6419
7240	31.6471
7250	31.5767
7260	31.5935
7270	31.659
7280	31.6609
7290	31.6564
7300	31.638
7310	31.6668
7320	31.6628
7330	31.6287
7340	31.6312
7350	31.5927
7360	31.6276
7370	31.6702
7380	31.6586
7390	31.6691
7400	31.658
7410	31.5645
7420	31.6446
7430	31.6237
7440	31.5888
7450	31.6137
7460	31.6517
7470	31.6585
7480	31.6118
7490	31.5894
7500	31.5938
7510	31.6436
7520	31.6027
7530	31.6402
7540	31.5655
7550	31.6694
7560	31.6668
7570	31.6254
7580	31.6516
7590	31.6367
7600	31.655
7610	31.6156
7620	31.577
7630	31.5792
7640	31.5673
7650	31.6114
7660	31.6435
7670	31.6183
7680	31.6299
7690	31.6035
7700	31.6517
7710	31.6433
7720	31.6606
7730	31.5736
7740	31.6044
7750	31.6655
7760	31.6533
7770	31.6486
7780	31.6853
7790	31.6423
7800	31.6688
7810	31.6732
7820	31.6399
7830	31.6388
7840	31.6548
7850	31.6459
7860	31.646
7870	31.5861
7880	31.6382
7890	31.6044
7900	31.5868
7910	31.6263
7920	31.6718
7930	31.6187
7940	31.626
7950	31.6028
7960	31.6242
7970	31.6183
7980	31.6081
7990	31.5544
8000	31.6167
8010	31.5779
8020	31.6388
8030	31.6339
8040	31.6652
8050	31.6054
8060	31.5606
8070	31.6392
8080	31.6113
8090	31.6366
8100	31.6267
8110	31.6151
8120	31.615
8130	31.6162
8140	31.5757
8150	31.6227
8160	31.6536
8170	31.6107
8180	31.6446
8190	31.596
8200	31.6132
8210	31.5653
8220	31.5607
8230	31.6955
8240	31.6817
8250	31.6121
8260	31.5824
8270	31.625
8280	31.6477
8290	31.6217
8300	31.6342
8310	31.6399
8320	31.6005
8330	31.5498
8340	31.6156
8350	31.6337
8360	31.581
8370	31.6316
8380	31.703
8390	31.5547
8400	31.5697
8410	31.619
8420	31.5869
8430	31.6048
8440	31.6224
8450	31.6216
8460	31.6288
8470	31.5529
8480	31.6122
8490	31.5797
8500	31.6131
8510	31.5758
8520	31.625
8530	31.6729
8540	31.6132
8550	31.6565
8560	31.6776
8570	31.6272
8580	31.6603
8590	31.6199
8600	31.614
8610	31.661
8620	31.6615
8630	31.6619
8640	31.626
8650	31.5894
8660	31.6292
8670	31.6316
8680	31.6651
8690	31.6512
8700	31.6304
8710	31.6838
8720	31.6215
8730	31.6065
8740	31.6168
8750	31.621
8760	31.5877
8770	31.5615
8780	31.6163
8790	31.6208
8800	31.631
8810	31.6522
8820	31.6655
8830	31.6275
8840	31.5993
8850	31.668
8860	31.6036
8870	31.6098
8880	31.7092
8890	31.6315
8900	31.6519
8910	31.6041
8920	31.632
8930	31.6576
8940	31.5976
8950	31.5869
8960	31.6587
8970	31.6822
8980	31.6433
8990	31.6325
9000	31.6234
9010	31.6193
9020	31.5993
9030	31.6309
9040	31.6667
9050	31.6363
9060	31.6087
9070	31.6289
9080	31.6553
9090	31.6634
9100	31.6667
9110	31.7015
9120	31.6071
9130	31.6562
9140	31.6216
9150	31.6296
9160	31.6001
9170	31.6583
9180	31.6613
9190	31.621
9200	31.6207
9210	31.6531
9220	31.6118
9230	31.6507
9240	31.6116
9250	31.6235
9260	31.6257
9270	31.634
9280	31.5938
9290	31.6399
9300	31.6038
9310	31.6427
9320	31.6625
9330	31.6176
9340	31.6064
9350	31.6553
9360	31.5617
9370	31.595
9380	31.6251
9390	31.588
9400	31.6627
9410	31.6961
9420	31.5901
9430	31.6801
9440	31.6103
9450	31.6244
9460	31.6144
9470	31.631
9480	31.5354
9490	31.5321
9500	31.6439
9510	31.6884
9520	31.6273
9530	31.5856
9540	31.6029
9550	31.6396
9560	31.6233
9570	31.6356
9580	31.5614
9590	31.6866
9600	31.6145
9610	31.6345
9620	31.5857
9630	31.6241
9640	31.6317
9650	31.6455
9660	31.6298
9670	31.6867
9680	31.5797
9690	31.6003
9700	31.6301
9710	31.6437
9720	31.682
9730	31.6414
9740	31.6406
9750	31.5901
9760	31.6212
9770	31.6038
9780	31.6109
9790	31.6066
9800	31.5711
9810	31.6166
9820	31.6244
9830	31.6744
9840	31.6068
9850	31.6572
9860	31.6265
9870	31.6822
9880	31.6038
9890	31.6181
9900	31.6171
9910	31.6318
9920	31.5927
9930	31.6118
9940	31.6245
9950	31.5877
9960	31.6143
9970	31.5603
9980	31.6635
9990	31.5943
10000	31.6636
10010	31.6571
10020	31.595
10030	31.6249
10040	31.6111
10050	31.6159
10060	31.6137
10070	31.6467
10080	31.6336
10090	31.6716
10100	31.6031
10110	31.6142
10120	31.611
10130	31.6276
10140	31.6399
10150	31.6629
10160	31.6554
10170	31.6888
10180	31.6247
10190	31.612
10200	31.667
10210	31.6315
10220	31.5964
10230	31.5636
10240	31.6093
10250	31.5992
10260	31.6282
10270	31.6524
10280	31.6637
10290	31.6204
10300	31.6161
10310	31.6469
10320	31.6439
10330	31.6322
10340	31.612
10350	31.5878
10360	31.6289
10370	31.6376
10380	31.5695
10390	31.5914
10400	31.6411
10410	31.6121
10420	31.6483
10430	31.6167
10440	31.6646
10450	31.6057
10460	31.6047
10470	31.6069
10480	31.6278
10490	31.6276
10500	31.6362
10510	31.6294
10520	31.6589
10530	31.6206
10540	31.6712
10550	31.6298
10560	31.6652
10570	31.6397
10580	31.6676
10590	31.6208
10600	31.6498
10610	31.6037
10620	31.6544
10630	31.5963
10640	31.5972
10650	31.6384
10660	31.571
10670	31.6161
10680	31.6701
10690	31.6497
10700	31.6806
10710	31.6256
10720	31.6003
10730	31.6734
10740	31.5978
10750	31.5758
10760	31.6233
10770	31.6029
10780	31.6103
10790	31.5662
10800	31.5918
10810	31.6223
10820	31.5674
10830	31.5807
10840	31.6211
10850	31.6386
10860	31.623
10870	31.6289
10880	31.6284
10890	31.6023
10900	31.631
10910	31.5896
10920	31.6209
10930	31.5858
10940	31.6434
10950	31.5981
10960	31.6112
10970	31.6354
10980	31.612
10990	31.641
11000	31.6202
11010	31.627
11020	31.576
11030	31.6202
11040	31.5879
11050	31.6138
11060	31.5802
11070	31.6485
11080	31.5966
11090	31.6155
11100	31.6484
11110	31.6383
11120	31.611
11130	31.6992
11140	31.611
11150	31.5932
11160	31.609
11170	31.5795
11180	31.6199
11190	31.6142
11200	31.6556
11210	31.5611
11220	31.5828
11230	31.6086
11240	31.6266
11250	31.6185
11260	31.5905
11270	31.6522
11280	31.5961
11290	31.6713
11300	31.6885
11310	31.604
11320	31.6377
11330	31.6226
11340	31.6623
11350	31.6641
11360	31.6523
11370	31.7077
11380	31.6418
11390	31.5983
11400	31.6002
11410	31.6076
11420	31.6226
11430	31.6519
11440	31.667
11450	31.6558
11460	31.6475
11470	31.5509
11480	31.6214
11490	31.6178
11500	31.5893
11510	31.6232
11520	31.6205
11530	31.6212
11540	31.6339
11550	31.6355
11560	31.6094
11570	31.6205
11580	31.6678
11590	31.6379
11600	31.6899
11610	31.7051
11620	31.6445
11630	31.63
11640	31.6275
11650	31.5627
11660	31.6302
11670	31.6517
11680	31.6392
11690	31.6295
11700	31.7206
11710	31.66
11720	31.669
11730	31.6233
11740	31.6531
11750	31.6472
11760	31.6596
11770	31.6013
11780	31.6523
11790	31.5986
11800	31.6263
11810	31.5752
11820	31.6279
11830	31.657
11840	31.5784
11850	31.5762
11860	31.5716
11870	31.618
11880	31.6296
11890	31.6371
11900	31.6525
11910	31.6347
11920	31.6204
11930	31.6741
11940	31.6432
11950	31.6374
11960	31.6756
11970	31.6336
11980	31.612
11990	31.585
12000	31.6351
12010	31.5988
12020	31.6254
12030	31.6278
12040	31.6445
12050	31.6482
12060	31.6471
12070	31.6322
12080	31.6122
12090	31.6024
12100	31.5749
12110	31.6184
12120	31.6251
12130	31.612
12140	31.6103
12150	31.6032
12160	31.6525
12170	31.585
12180	31.6027
12190	31.6087
12200	31.6303
12210	31.6336
12220	31.623
12230	31.6542
12240	31.6159
12250	31.6593
12260	31.6633
12270	31.6103
12280	31.5792
12290	31.5797
12300	31.5908
12310	31.6081
12320	31.6279
12330	31.6579
12340	31.6284
12350	31.5998
12360	31.6304
12370	31.5969
12380	31.6055
12390	31.6413
12400	31.6339
12410	31.6318
12420	31.6005
12430	31.5613
12440	31.6599
12450	31.6083
12460	31.6005
12470	31.5976
12480	31.626
12490	31.628
12500	31.6636
12510	31.6715
12520	31.6147
12530	31.5921
12540	31.6325
12550	31.6007
12560	31.6331
12570	31.6429
12580	31.653
12590	31.6021
12600	31.6285
12610	31.6142
12620	31.6599
12630	31.6484
12640	31.5855
12650	31.6366
12660	31.6562
12670	31.6082
12680	31.5904
12690	31.6003
12700	31.6375
12710	31.6426
12720	31.6474
12730	31.5939
12740	31.6587
12750	31.6266
12760	31.646
12770	31.6488
12780	31.7139
12790	31.663
12800	31.6447
12810	31.6469
12820	31.6531
12830	31.6141
12840	31.6633
12850	31.6708
12860	31.6438
12870	31.6329
12880	31.6597
12890	31.6711
12900	31.6046
12910	31.6612
12920	31.6161
12930	31.6444
12940	31.6469
12950	31.626
12960	31.6368
12970	31.6431
12980	31.6299
12990	31.6447
13000	31.6127
13010	31.661
13020	31.7129
13030	31.6772
13040	31.6128
13050	31.5832
13060	31.6245
13070	31.6191
13080	31.6645
13090	31.6374
13100	31.6178
13110	31.6412
13120	31.633
13130	31.637
13140	31.6523
13150	31.6007
13160	31.6385
13170	31.6286
13180	31.5958
13190	31.653
13200	31.664
13210	31.5956
13220	31.6622
13230	31.5706
13240	31.6326
13250	31.5913
13260	31.5885
13270	31.6014
13280	31.6578
13290	31.5673
13300	31.6404
13310	31.699
13320	31.6156
13330	31.6286
13340	31.6364
13350	31.5832
13360	31.615
13370	31.6348
13380	31.6591
13390	31.5884
13400	31.5906
13410	31.6698
13420	31.5796
13430	31.6704
13440	31.6657
13450	31.623
13460	31.6786
13470	31.641
13480	31.6053
13490	31.6286
13500	31.6275
13510	31.5813
13520	31.6094
13530	31.648
13540	31.6625
13550	31.6329
13560	31.5819
13570	31.6599
13580	31.656
13590	31.5608
13600	31.5863
13610	31.6618
13620	31.6629
13630	31.636
13640	31.6776
13650	31.5649
13660	31.6105
13670	31.5934
13680	31.595
13690	31.6015
13700	31.5573
13710	31.6823
13720	31.6377
13730	31.6103
13740	31.6495
13750	31.6368
13760	31.6127
13770	31.6556
13780	31.6569
13790	31.711
13800	31.6396
13810	31.6487
13820	31.6484
13830	31.6452
13840	31.6468
13850	31.6465
13860	31.6129
13870	31.6126
13880	31.6271
13890	31.7136
13900	31.6557
13910	31.6311
13920	31.6355
13930	31.6126
13940	31.6896
13950	31.6006
13960	31.625
13970	31.64
13980	31.5874
13990	31.5868
14000	31.6338
14010	31.5883
14020	31.6301
14030	31.6594
14040	31.6294
14050	31.6257
14060	31.6556
14070	31.6515
14080	31.631
14090	31.6512
14100	31.6259
14110	31.5994
14120	31.6026
14130	31.6555
14140	31.5602
14150	31.615
14160	31.6392
14170	31.623
14180	31.5875
14190	31.6777
14200	31.6633
14210	31.6799
14220	31.6606
14230	31.6274
14240	31.6563
14250	31.666
14260	31.6321
14270	31.6639
14280	31.6997
14290	31.6332
14300	31.5984
14310	31.6469
14320	31.6761
14330	31.654
14340	31.6229
14350	31.6581
14360	31.6286
14370	31.6233
14380	31.6218
14390	31.6009
14400	31.6007
14410	31.6321
14420	31.6359
14430	31.5998
14440	31.5722
14450	31.5633
14460	31.5923
14470	31.6581
14480	31.626
14490	31.6193
14500	31.6511
14510	31.6935
14520	31.5657
14530	31.5943
14540	31.6389
14550	31.6059
14560	31.6466
14570	31.6393
14580	31.5608
14590	31.6302
14600	31.6988
14610	31.6434
14620	31.6145
14630	31.6095
14640	31.5365
14650	31.6386
14660	31.6114
14670	31.6512
14680	31.6177
14690	31.6395
14700	31.6014
14710	31.6652
14720	31.5844
14730	31.5959
14740	31.6149
14750	31.6306
14760	31.6211
14770	31.6203
14780	31.6127
14790	31.6341
14800	31.6529
14810	31.7137
14820	31.6367
14830	31.6155
14840	31.6394
14850	31.5752
14860	31.5602
14870	31.6376
14880	31.6605
14890	31.613
14900	31.5978
14910	31.6053
14920	31.6766
14930	31.6551
14940	31.6357
14950	31.6128
14960	31.5852
14970	31.622
14980	31.6539
14990	31.6034
15000	31.59
15010	31.6509
15020	31.6113
15030	31.5904
15040	31.6445
15050	31.5837
15060	31.6381
15070	31.6209
15080	31.6614
15090	31.6284
15100	31.6269
15110	31.6574
15120	31.6227
15130	31.5857
15140	31.6897
15150	31.6352
15160	31.6546
15170	31.6534
15180	31.6138
15190	31.642
15200	31.6707
15210	31.6061
15220	31.6353
15230	31.5726
15240	31.5612
15250	31.6241
15260	31.6561
15270	31.662
15280	31.6654
15290	31.5945
15300	31.5524
15310	31.593
15320	31.6149
15330	31.6912
15340	31.6378
15350	31.6153
15360	31.6685
15370	31.6226
15380	31.6409
15390	31.6666
15400	31.6535
15410	31.6602
15420	31.6413
15430	31.6325
15440	31.6555
15450	31.6117
15460	31.5908
15470	31.6475
15480	31.664
15490	31.6245
15500	31.6352
15510	31.6485
15520	31.6198
15530	31.6199
15540	31.662
15550	31.5906
15560	31.6537
15570	31.6216
15580	31.6
15590	31.731
15600	31.6053
15610	31.6333
15620	31.7156
15630	31.6054
15640	31.6534
15650	31.6355
15660	31.6009
15670	31.6012
15680	31.6474
15690	31.6649
15700	31.6725
15710	31.6345
15720	31.578
15730	31.6277
15740	31.6311
15750	31.6831
15760	31.6683
15770	31.6629
15780	31.6868
15790	31.6239
15800	31.6206
15810	31.5784
15820	31.645
15830	31.6186
15840	31.6995
15850	31.7122
15860	31.6922
15870	31.6652
15880	31.6681
15890	31.6666
15900	31.5974
15910	31.6717
15920	31.701
15930	31.6357
15940	31.6755
15950	31.6026
15960	31.652
15970	31.6373
15980	31.6182
15990	31.5898
16000	31.6054
16010	31.6089
16020	31.6249
16030	31.5919
16040	31.646
16050	31.644
16060	31.6623
16070	31.5841
16080	31.6349
16090	31.664
16100	31.5784
16110	31.6195
16120	31.6628
16130	31.5916
16140	31.6377
16150	31.6502
16160	31.7107
16170	31.6388
16180	31.6337
16190	31.6175
16200	31.656
16210	31.6272
16220	31.6322
16230	31.624
16240	31.6026
16250	31.6548
16260	31.5902
16270	31.6138
16280	31.6442
16290	31.5708
16300	31.629
16310	31.644
16320	31.6171
16330	31.6258
16340	31.6398
16350	31.5923
16360	31.5972
16370	31.637
16380	31.6321
16390	31.6235
16400	31.6714
16410	31.6136
16420	31.6779
16430	31.6054
16440	31.6753
16450	31.592
16460	31.5738
16470	31.6359
16480	31.6751
16490	31.6427
16500	31.5932
16510	31.5496
16520	31.6205
16530	31.6398
16540	31.6487
16550	31.6463
16560	31.6246
16570	31.6207
16580	31.6683
16590	31.6755
16600	31.6116
16610	31.6013
16620	31.627
16630	31.6355
16640	31.6764
16650	31.6279
16660	31.6142
16670	31.6331
16680	31.6223
16690	31.6152
16700	31.5812
16710	31.626
16720	31.5786
16730	31.6205
16740	31.543
16750	31.5916
16760	31.5622
16770	31.6344
16780	31.5686
16790	31.6295
16800	31.6241
16810	31.6334
16820	31.5979
16830	31.6276
16840	31.6469
16850	31.6097
16860	31.6353
16870	31.6003
16880	31.6587
16890	31.5929
16900	31.6275
16910	31.6471
16920	31.6147
16930	31.5502
16940	31.6328
16950	31.6071
16960	31.6376
16970	31.5867
16980	31.5966
16990	31.5638
17000	31.6336
17010	31.6388
17020	31.6301
17030	31.56
17040	31.5872
17050	31.606
17060	31.6356
17070	31.622
17080	31.6045
17090	31.7075
17100	31.6565
17110	31.6149
17120	31.6092
17130	31.6298
17140	31.6363
17150	31.5694
17160	31.6035
17170	31.5874
17180	31.6354
17190	31.6176
17200	31.6692
17210	31.6076
17220	31.6149
17230	31.6325
17240	31.6206
17250	31.6491
17260	31.6566
17270	31.6271
17280	31.6137
17290	31.6968
17300	31.6469
17310	31.601
17320	31.5998
17330	31.5802
17340	31.6737
17350	31.6307
17360	31.6271
17370	31.6137
17380	31.6391
17390	31.6309
17400	31.656
17410	31.581
17420	31.5903
17430	31.6114
17440	31.6228
17450	31.6665
17460	31.624
17470	31.6386
17480	31.6594
17490	31.6773
17500	31.6052
17510	31.6861
17520	31.6617
17530	31.623
17540	31.6003
17550	31.6293
17560	31.7085
17570	31.6557
17580	31.6373
17590	31.5953
17600	31.6144
17610	31.6141
17620	31.6237
17630	31.5542
17640	31.6018
17650	31.5777
17660	31.6213
17670	31.6334
17680	31.6284
17690	31.6079
17700	31.581
17710	31.5886
17720	31.627
17730	31.6589
17740	31.5935
17750	31.6076
17760	31.6149
17770	31.6748
17780	31.6419
17790	31.5936
17800	31.5766
17810	31.6292
17820	31.5955
17830	31.6052
17840	31.586
17850	31.6217
17860	31.6852
17870	31.6635
17880	31.6511
17890	31.6878
17900	31.5924
17910	31.5933
17920	31.6178
17930	31.6388
17940	31.6176
17950	31.6161
17960	31.5959
17970	31.6651
17980	31.6254
17990	31.6363
18000	31.6214
18010	31.5831
18020	31.6068
18030	31.6471
18040	31.6392
18050	31.6219
18060	31.6093
18070	31.6064
18080	31.6523
18090	31.7071
18100	31.5841
18110	31.6293
18120	31.6438
18130	31.6511
18140	31.611
18150	31.6134
18160	31.5814
18170	31.5909
18180	31.6122
18190	31.596
18200	31.5658
18210	31.6428
18220	31.6457
18230	31.6413
18240	31.5463
18250	31.6489
18260	31.6383
18270	31.5656
18280	31.5826
18290	31.6094
18300	31.621
18310	31.6417
18320	31.6248
18330	31.631
18340	31.6142
18350	31.6529
18360	31.6355
18370	31.6238
18380	31.62
18390	31.5945
18400	31.6208
18410	31.666
18420	31.6625
18430	31.5638
18440	31.6521
18450	31.6482
18460	31.6258
18470	31.6248
18480	31.649
18490	31.6547
18500	31.6783
18510	31.6058
18520	31.6105
18530	31.6215
18540	31.6145
18550	31.6162
18560	31.5883
18570	31.6238
18580	31.6342
18590	31.5574
18600	31.6349
18610	31.6624
18620	31.6643
18630	31.6411
18640	31.6271
18650	31.5789
18660	31.6669
18670	31.6494
18680	31.6291
18690	31.6173
18700	31.6067
18710	31.6155
18720	31.5848
18730	31.6415
18740	31.587
18750	31.6724
18760	31.6172
18770	31.599
18780	31.6446
18790	31.6685
18800	31.6691
18810	31.5875
18820	31.5665
18830	31.597
18840	31.5998
18850	31.5694
18860	31.5996
18870	31.6118
18880	31.6196
18890	31.5873
18900	31.6467
18910	31.6387
18920	31.6204
18930	31.6557
18940	31.6205
18950	31.5851
18960	31.6096
18970	31.6182
18980	31.5978
18990	31.5926
19000	31.5894
19010	31.6772
19020	31.6154
19030	31.6443
19040	31.6351
19050	31.6042
19060	31.6186
19070	31.6423
19080	31.6169
19090	31.5921
19100	31.6033
19110	31.6111
19120	31.5977
19130	31.592
19140	31.6232
19150	31.6247
19160	31.5952
19170	31.6152
19180	31.6133
19190	31.6161
19200	31.6418
19210	31.6208
19220	31.641
19230	31.6045
19240	31.6422
19250	31.6445
19260	31.6192
19270	31.6443
19280	31.6289
19290	31.5936
19300	31.5947
19310	31.5915
19320	31.6509
19330	31.6155
19340	31.6229
19350	31.6068
19360	31.5687
19370	31.5814
19380	31.6151
19390	31.622
19400	31.6683
19410	31.6107
19420	31.6013
19430	31.605
19440	31.6575
19450	31.6366
19460	31.6433
19470	31.6311
19480	31.6165
19490	31.6242
19500	31.626
19510	31.6295
19520	31.6696
19530	31.6191
19540	31.6392
19550	31.6062
19560	31.699
19570	31.5793
19580	31.5982
19590	31.6482
19600	31.6539
19610	31.6372
19620	31.6066
19630	31.598
19640	31.6227
19650	31.6581
19660	31.6375
19670	31.6067
19680	31.5444
19690	31.6176
19700	31.605
19710	31.6083
19720	31.6184
19730	31.624
19740	31.6363
19750	31.6145
19760	31.6565
19770	31.5656
19780	31.5848
19790	31.6094
19800	31.6083
19810	31.567
19820	31.6251
19830	31.5967
19840	31.638
19850	31.6132
19860	31.6626
19870	31.5849
19880	31.618
19890	31.5968
19900	31.6135
19910	31.6483
19920	31.6237
19930	31.6631
19940	31.6494
19950	31.6468
19960	31.6406
19970	31.6262
19980	31.6022
19990	31.6463
[truncated: 8,001 more rows]
