# Supplementary material for: Discovery of novel RARα agonists using pharmacophore-based virtual screening, molecular docking, and molecular dynamics simulation studies
Source: PLoS One. 2023 Aug 24;18(8):e0289046. doi: 10.1371/journal.pone.0289046 (PMC10449137; doi:10.1371/journal.pone.0289046)
Supplement: S1 File — (ZIP) [file pone.0289046.s003.zip › Supplementary/Compound 2/MD/Hbond/nHb.dat]

#Frame   HB_00002[UU]
       1            1
       2            3
       3            3
       4            2
       5            4
       6            2
       7            4
       8            3
       9            2
      10            2
      11            2
      12            3
      13            2
      14            2
      15            2
      16            4
      17            3
      18            4
      19            2
      20            4
      21            4
      22            3
      23            3
      24            4
      25            3
      26            3
      27            2
      28            3
      29            3
      30            3
      31            3
      32            3
      33            4
      34            3
      35            2
      36            4
      37            4
      38            2
      39            0
      40            4
      41            3
      42            5
      43            5
      44            3
      45            3
      46            3
      47            1
      48            5
      49            3
      50            3
      51            4
      52            4
      53            4
      54            3
      55            3
      56            2
      57            3
      58            3
      59            2
      60            3
      61            3
      62            3
      63            4
      64            3
      65            3
      66            3
      67            3
      68            3
      69            2
      70            4
      71            0
      72            3
      73            2
      74            3
      75            2
      76            3
      77            3
      78            3
      79            5
      80            2
      81            3
      82            3
      83            4
      84            3
      85            3
      86            2
      87            2
      88            3
      89            4
      90            3
      91            2
      92            2
      93            0
      94            1
      95            1
      96            4
      97            4
      98            3
      99            4
     100            3
     101            2
     102            4
     103            2
     104            3
     105            2
     106            4
     107            2
     108            4
     109            4
     110            3
     111            5
     112            2
     113            3
     114            4
     115            3
     116            3
     117            4
     118            1
     119            2
     120            3
     121            2
     122            3
     123            2
     124            3
     125            3
     126            3
     127            3
     128            5
     129            2
     130            3
     131            3
     132            3
     133            2
     134            4
     135            3
     136            2
     137            3
     138            2
     139            2
     140            4
     141            2
     142            3
     143            4
     144            3
     145            2
     146            4
     147            3
     148            4
     149            4
     150            2
     151            4
     152            4
     153            4
     154            2
     155            3
     156            4
     157            4
     158            4
     159            3
     160            4
     161            5
     162            2
     163            5
     164            4
     165            3
     166            1
     167            2
     168            1
     169            4
     170            2
     171            4
     172            4
     173            4
     174            4
     175            2
     176            4
     177            2
     178            3
     179            3
     180            3
     181            4
     182            4
     183            4
     184            4
     185            2
     186            2
     187            3
     188            4
     189            3
     190            3
     191            3
     192            3
     193            4
     194            1
     195            2
     196            3
     197            2
     198            3
     199            4
     200            2
     201            4
     202            3
     203            1
     204            0
     205            2
     206            3
     207            4
     208            4
     209            4
     210            0
     211            4
     212            3
     213            4
     214            5
     215            3
     216            2
     217            3
     218            3
     219            3
     220            4
     221            2
     222            4
     223            2
     224            2
     225            2
     226            3
     227            3
     228            2
     229            2
     230            2
     231            1
     232            1
     233            1
     234            1
     235            5
     236            3
     237            3
     238            3
     239            3
     240            3
     241            4
     242            3
     243            3
     244            3
     245            4
     246            3
     247            4
     248            1
     249            3
     250            3
     251            2
     252            1
     253            3
     254            5
     255            3
     256            2
     257            2
     258            2
     259            3
     260            3
     261            4
     262            3
     263            3
     264            3
     265            3
     266            4
     267            3
     268            4
     269            2
     270            2
     271            3
     272            2
     273            4
     274            5
     275            3
     276            2
     277            2
     278            3
     279            3
     280            3
     281            5
     282            3
     283            3
     284            3
     285            2
     286            3
     287            3
     288            1
     289            4
     290            3
     291            3
     292            1
     293            1
     294            3
     295            3
     296            3
     297            2
     298            1
     299            3
     300            1
     301            3
     302            3
     303            3
     304            2
     305            3
     306            2
     307            5
     308            2
     309            2
     310            3
     311            4
     312            2
     313            3
     314            2
     315            2
     316            2
     317            4
     318            3
     319            3
     320            3
     321            3
     322            3
     323            2
     324            3
     325            3
     326            3
     327            3
     328            3
     329            5
     330            3
     331            3
     332            3
     333            3
     334            3
     335            2
     336            2
     337            2
     338            2
     339            2
     340            4
     341            2
     342            3
     343            3
     344            3
     345            3
     346            4
     347            3
     348            2
     349            3
     350            2
     351            3
     352            4
     353            4
     354            3
     355            2
     356            3
     357            2
     358            3
     359            3
     360            2
     361            3
     362            2
     363            4
     364            2
     365            3
     366            3
     367            2
     368            4
     369            3
     370            4
     371            3
     372            3
     373            5
     374            3
     375            3
     376            2
     377            4
     378            4
     379            4
     380            2
     381            3
     382            5
     383            2
     384            5
     385            4
     386            2
     387            5
     388            4
     389            3
     390            2
     391            3
     392            3
     393            4
     394            2
     395            4
     396            3
     397            2
     398            3
     399            2
     400            3
     401            3
     402            5
     403            3
     404            4
     405            4
     406            3
     407            3
     408            2
     409            2
     410            1
     411            2
     412            0
     413            1
     414            3
     415            3
     416            3
     417            4
     418            5
     419            2
     420            3
     421            2
     422            4
     423            4
     424            4
     425            2
     426            4
     427            3
     428            3
     429            5
     430            3
     431            5
     432            5
     433            1
     434            5
     435            3
     436            2
     437            2
     438            3
     439            3
     440            1
     441            3
     442            3
     443            4
     444            4
     445            2
     446            4
     447            3
     448            3
     449            3
     450            4
     451            2
     452            3
     453            3
     454            4
     455            3
     456            2
     457            3
     458            3
     459            2
     460            3
     461            2
     462            1
     463            2
     464            3
     465            3
     466            3
     467            4
     468            2
     469            2
     470            2
     471            2
     472            5
     473            5
     474            3
     475            1
     476            2
     477            3
     478            3
     479            2
     480            5
     481            3
     482            4
     483            2
     484            3
     485            3
     486            4
     487            3
     488            4
     489            1
     490            4
     491            2
     492            2
     493            2
     494            4
     495            3
     496            3
     497            1
     498            2
     499            3
     500            2
     501            0
     502            2
     503            2
     504            3
     505            4
     506            3
     507            2
     508            2
     509            2
     510            4
     511            2
     512            3
     513            4
     514            5
     515            2
     516            4
     517            5
     518            3
     519            3
     520            3
     521            3
     522            2
     523            2
     524            3
     525            3
     526            3
     527            2
     528            3
     529            4
     530            3
     531            3
     532            3
     533            3
     534            3
     535            2
     536            1
     537            3
     538            3
     539            2
     540            2
     541            1
     542            1
     543            2
     544            3
     545            3
     546            2
     547            2
     548            2
     549            2
     550            2
     551            4
     552            1
     553            3
     554            3
     555            2
     556            2
     557            3
     558            2
     559            3
     560            4
     561            4
     562            3
     563            3
     564            2
     565            2
     566            3
     567            4
     568            4
     569            3
     570            3
     571            4
     572            2
     573            3
     574            2
     575            3
     576            1
     577            3
     578            2
     579            3
     580            3
     581            3
     582            4
     583            3
     584            2
     585            2
     586            3
     587            3
     588            3
     589            2
     590            2
     591            2
     592            3
     593            4
     594            3
     595            1
     596            2
     597            2
     598            3
     599            4
     600            3
     601            2
     602            3
     603            1
     604            2
     605            4
     606            4
     607            4
     608            1
     609            1
     610            2
     611            4
     612            2
     613            0
     614            2
     615            2
     616            3
     617            3
     618            2
     619            3
     620            2
     621            3
     622            2
     623            2
     624            2
     625            2
     626            1
     627            4
     628            4
     629            4
     630            4
     631            3
     632            3
     633            2
     634            2
     635            2
     636            2
     637            0
     638            3
     639            4
     640            2
     641            3
     642            4
     643            4
     644            3
     645            1
     646            3
     647            3
     648            3
     649            2
     650            3
     651            1
     652            4
     653            3
     654            2
     655            3
     656            2
     657            3
     658            3
     659            2
     660            3
     661            3
     662            2
     663            2
     664            1
     665            4
     666            3
     667            3
     668            3
     669            3
     670            3
     671            1
     672            1
     673            4
     674            4
     675            2
     676            2
     677            4
     678            3
     679            3
     680            2
     681            0
     682            3
     683            2
     684            2
     685            4
     686            2
     687            4
     688            3
     689            4
     690            1
     691            2
     692            3
     693            4
     694            3
     695            1
     696            4
     697            3
     698            3
     699            2
     700            3
     701            4
     702            3
     703            5
     704            2
     705            3
     706            3
     707            3
     708            2
     709            3
     710            2
     711            2
     712            4
     713            2
     714            3
     715            2
     716            3
     717            5
     718            2
     719            2
     720            3
     721            4
     722            3
     723            3
     724            4
     725            3
     726            4
     727            3
     728            3
     729            3
     730            1
     731            3
     732            3
     733            2
     734            2
     735            4
     736            1
     737            4
     738            4
     739            4
     740            2
     741            3
     742            5
     743            5
     744            3
     745            2
     746            3
     747            4
     748            4
     749            2
     750            3
     751            2
     752            4
     753            3
     754            3
     755            3
     756            3
     757            3
     758            4
     759            3
     760            2
     761            4
     762            4
     763            3
     764            3
     765            3
     766            4
     767            3
     768            3
     769            3
     770            2
     771            3
     772            3
     773            3
     774            3
     775            4
     776            3
     777            2
     778            4
     779            4
     780            4
     781            4
     782            2
     783            3
     784            3
     785            3
     786            3
     787            3
     788            4
     789            3
     790            3
     791            4
     792            4
     793            2
     794            2
     795            1
     796            3
     797            3
     798            3
     799            1
     800            1
     801            2
     802            3
     803            3
     804            2
     805            3
     806            1
     807            3
     808            3
     809            2
     810            2
     811            2
     812            3
     813            3
     814            1
     815            3
     816            2
     817            3
     818            3
     819            4
     820            3
     821            2
     822            2
     823            4
     824            3
     825            4
     826            3
     827            4
     828            3
     829            3
     830            3
     831            3
     832            0
     833            3
     834            3
     835            3
     836            3
     837            2
     838            4
     839            3
     840            1
     841            4
     842            3
     843            2
     844            2
     845            2
     846            4
     847            2
     848            3
     849            3
     850            3
     851            3
     852            4
     853            4
     854            3
     855            3
     856            4
     857            3
     858            3
     859            2
     860            2
     861            2
     862            3
     863            1
     864            2
     865            1
     866            4
     867            3
     868            2
     869            3
     870            4
     871            3
     872            3
     873            3
     874            2
     875            4
     876            2
     877            2
     878            4
     879            1
     880            1
     881            3
     882            2
     883            3
     884            3
     885            2
     886            3
     887            2
     888            3
     889            3
     890            3
     891            3
     892            2
     893            4
     894            2
     895            2
     896            2
     897            2
     898            2
     899            2
     900            3
     901            3
     902            3
     903            2
     904            3
     905            3
     906            2
     907            3
     908            4
     909            3
     910            4
     911            2
     912            3
     913            3
     914            2
     915            0
     916            1
     917            2
     918            2
     919            3
     920            0
     921            3
     922            3
     923            1
     924            3
     925            3
     926            3
     927            2
     928            2
     929            3
     930            2
     931            2
     932            2
     933            2
     934            0
     935            2
     936            2
     937            3
     938            2
     939            2
     940            5
     941            4
     942            3
     943            3
     944            4
     945            5
     946            3
     947            3
     948            4
     949            4
     950            2
     951            3
     952            5
     953            3
     954            4
     955            3
     956            5
     957            3
     958            3
     959            3
     960            2
     961            3
     962            2
     963            3
     964            4
     965            3
     966            5
     967            3
     968            3
     969            4
     970            3
     971            3
     972            2
     973            4
     974            4
     975            4
     976            2
     977            3
     978            4
     979            3
     980            2
     981            3
     982            3
     983            3
     984            3
     985            3
     986            3
     987            4
     988            2
     989            2
     990            4
     991            3
     992            3
     993            3
     994            3
     995            2
     996            2
     997            3
     998            2
     999            2
    1000            3
    1001            3
    1002            3
    1003            4
    1004            4
    1005            4
    1006            2
    1007            3
    1008            4
    1009            3
    1010            2
    1011            3
    1012            3
    1013            2
    1014            3
    1015            2
    1016            3
    1017            3
    1018            4
    1019            3
    1020            4
    1021            2
    1022            3
    1023            3
    1024            4
    1025            2
    1026            4
    1027            3
    1028            2
    1029            4
    1030            3
    1031            3
    1032            2
    1033            1
    1034            4
    1035            1
    1036            4
    1037            3
    1038            4
    1039            4
    1040            3
    1041            2
    1042            2
    1043            3
    1044            4
    1045            3
    1046            2
    1047            0
    1048            2
    1049            4
    1050            2
    1051            5
    1052            4
    1053            2
    1054            2
    1055            2
    1056            4
    1057            3
    1058            3
    1059            3
    1060            3
    1061            3
    1062            3
    1063            3
    1064            3
    1065            1
    1066            3
    1067            2
    1068            4
    1069            3
    1070            2
    1071            2
    1072            2
    1073            4
    1074            2
    1075            4
    1076            3
    1077            2
    1078            2
    1079            2
    1080            5
    1081            3
    1082            3
    1083            2
    1084            3
    1085            3
    1086            2
    1087            1
    1088            2
    1089            4
    1090            3
    1091            2
    1092            3
    1093            2
    1094            3
    1095            3
    1096            2
    1097            2
    1098            3
    1099            3
    1100            0
    1101            4
    1102            2
    1103            3
    1104            3
    1105            2
    1106            3
    1107            3
    1108            3
    1109            3
    1110            4
    1111            2
    1112            3
    1113            3
    1114            3
    1115            3
    1116            3
    1117            3
    1118            3
    1119            3
    1120            3
    1121            3
    1122            3
    1123            3
    1124            2
    1125            2
    1126            3
    1127            3
    1128            3
    1129            3
    1130            1
    1131            3
    1132            1
    1133            5
    1134            3
    1135            3
    1136            2
    1137            3
    1138            2
    1139            3
    1140            2
    1141            3
    1142            3
    1143            2
    1144            2
    1145            3
    1146            3
    1147            1
    1148            2
    1149            4
    1150            3
    1151            5
    1152            4
    1153            4
    1154            4
    1155            2
    1156            2
    1157            2
    1158            4
    1159            3
    1160            4
    1161            2
    1162            2
    1163            3
    1164            2
    1165            2
    1166            3
    1167            3
    1168            1
    1169            3
    1170            4
    1171            4
    1172            5
    1173            4
    1174            2
    1175            4
    1176            3
    1177            2
    1178            2
    1179            4
    1180            2
    1181            3
    1182            3
    1183            4
    1184            3
    1185            3
    1186            1
    1187            3
    1188            3
    1189            2
    1190            1
    1191            3
    1192            4
    1193            4
    1194            3
    1195            2
    1196            5
    1197            4
    1198            3
    1199            3
    1200            3
    1201            4
    1202            2
    1203            2
    1204            1
    1205            2
    1206            3
    1207            2
    1208            4
    1209            3
    1210            2
    1211            3
    1212            2
    1213            4
    1214            2
    1215            2
    1216            3
    1217            2
    1218            2
    1219            3
    1220            2
    1221            3
    1222            2
    1223            3
    1224            4
    1225            3
    1226            4
    1227            2
    1228            3
    1229            3
    1230            3
    1231            3
    1232            4
    1233            4
    1234            3
    1235            1
    1236            4
    1237            3
    1238            4
    1239            3
    1240            4
    1241            3
    1242            3
    1243            3
    1244            3
    1245            3
    1246            1
    1247            3
    1248            2
    1249            3
    1250            1
    1251            1
    1252            3
    1253            3
    1254            1
    1255            1
    1256            2
    1257            3
    1258            5
    1259            3
    1260            2
    1261            4
    1262            3
    1263            4
    1264            1
    1265            4
    1266            5
    1267            2
    1268            3
    1269            3
    1270            4
    1271            2
    1272            3
    1273            3
    1274            1
    1275            2
    1276            3
    1277            3
    1278            3
    1279            3
    1280            6
    1281            3
    1282            5
    1283            3
    1284            3
    1285            1
    1286            2
    1287            4
    1288            2
    1289            3
    1290            3
    1291            3
    1292            1
    1293            3
    1294            4
    1295            3
    1296            3
    1297            3
    1298            3
    1299            2
    1300            3
    1301            1
    1302            2
    1303            2
    1304            3
    1305            3
    1306            3
    1307            1
    1308            3
    1309            4
    1310            3
    1311            2
    1312            3
    1313            4
    1314            3
    1315            3
    1316            3
    1317            3
    1318            1
    1319            3
    1320            4
    1321            2
    1322            2
    1323            2
    1324            3
    1325            2
    1326            2
    1327            2
    1328            3
    1329            3
    1330            2
    1331            3
    1332            4
    1333            3
    1334            3
    1335            2
    1336            3
    1337            4
    1338            3
    1339            4
    1340            3
    1341            2
    1342            3
    1343            3
    1344            3
    1345            1
    1346            3
    1347            4
    1348            3
    1349            0
    1350            2
    1351            1
    1352            3
    1353            2
    1354            3
    1355            2
    1356            2
    1357            3
    1358            2
    1359            2
    1360            4
    1361            3
    1362            4
    1363            4
    1364            3
    1365            3
    1366            3
    1367            3
    1368            4
    1369            2
    1370            2
    1371            1
    1372            2
    1373            3
    1374            6
    1375            3
    1376            3
    1377            3
    1378            3
    1379            3
    1380            1
    1381            2
    1382            4
    1383            3
    1384            3
    1385            3
    1386            4
    1387            3
    1388            3
    1389            3
    1390            3
    1391            2
    1392            3
    1393            1
    1394            4
    1395            3
    1396            3
    1397            3
    1398            3
    1399            3
    1400            4
    1401            3
    1402            2
    1403            4
    1404            3
    1405            4
    1406            3
    1407            2
    1408            3
    1409            2
    1410            1
    1411            3
    1412            3
    1413            4
    1414            3
    1415            4
    1416            2
    1417            4
    1418            3
    1419            3
    1420            2
    1421            5
    1422            4
    1423            4
    1424            3
    1425            3
    1426            4
    1427            4
    1428            3
    1429            4
    1430            1
    1431            1
    1432            3
    1433            3
    1434            3
    1435            1
    1436            4
    1437            4
    1438            4
    1439            3
    1440            4
    1441            5
    1442            7
    1443            3
    1444            3
    1445            4
    1446            3
    1447            3
    1448            3
    1449            3
    1450            3
    1451            4
    1452            4
    1453            3
    1454            3
    1455            3
    1456            3
    1457            3
    1458            4
    1459            2
    1460            2
    1461            3
    1462            1
    1463            4
    1464            2
    1465            3
    1466            2
    1467            3
    1468            2
    1469            3
    1470            2
    1471            3
    1472            3
    1473            4
    1474            2
    1475            2
    1476            4
    1477            3
    1478            4
    1479            5
    1480            3
    1481            3
    1482            1
    1483            4
    1484            5
    1485            4
    1486            3
    1487            3
    1488            3
    1489            3
    1490            2
    1491            4
    1492            2
    1493            3
    1494            2
    1495            3
    1496            3
    1497            3
    1498            4
    1499            2
    1500            4
    1501            4
    1502            3
    1503            4
    1504            2
    1505            4
    1506            2
    1507            4
    1508            3
    1509            4
    1510            3
    1511            4
    1512            2
    1513            3
    1514            3
    1515            2
    1516            1
    1517            3
    1518            2
    1519            2
    1520            3
    1521            4
    1522            2
    1523            3
    1524            3
    1525            3
    1526            3
    1527            3
    1528            3
    1529            3
    1530            2
    1531            3
    1532            3
    1533            3
    1534            3
    1535            2
    1536            3
    1537            5
    1538            2
    1539            2
    1540            2
    1541            4
    1542            2
    1543            3
    1544            3
    1545            3
    1546            3
    1547            3
    1548            3
    1549            3
    1550            2
    1551            2
    1552            3
    1553            3
    1554            3
    1555            2
    1556            2
    1557            3
    1558            2
    1559            4
    1560            3
    1561            3
    1562            4
    1563            4
    1564            3
    1565            3
    1566            2
    1567            2
    1568            3
    1569            2
    1570            3
    1571            3
    1572            4
    1573            1
    1574            3
    1575            2
    1576            6
    1577            2
    1578            4
    1579            2
    1580            4
    1581            3
    1582            5
    1583            2
    1584            3
    1585            3
    1586            3
    1587            3
    1588            1
    1589            4
    1590            4
    1591            4
    1592            2
    1593            4
    1594            4
    1595            3
    1596            4
    1597            1
    1598            3
    1599            3
    1600            2
    1601            3
    1602            1
    1603            3
    1604            4
    1605            5
    1606            2
    1607            4
    1608            3
    1609            2
    1610            2
    1611            2
    1612            2
    1613            3
    1614            5
    1615            4
    1616            3
    1617            3
    1618            3
    1619            1
    1620            2
    1621            2
    1622            3
    1623            4
    1624            1
    1625            3
    1626            3
    1627            1
    1628            2
    1629            1
    1630            3
    1631            1
    1632            2
    1633            2
    1634            3
    1635            3
    1636            2
    1637            4
    1638            3
    1639            2
    1640            1
    1641            3
    1642            2
    1643            2
    1644            2
    1645            5
    1646            2
    1647            1
    1648            3
    1649            4
    1650            3
    1651            3
    1652            4
    1653            4
    1654            3
    1655            3
    1656            4
    1657            3
    1658            3
    1659            2
    1660            2
    1661            3
    1662            2
    1663            5
    1664            2
    1665            3
    1666            2
    1667            2
    1668            1
    1669            3
    1670            3
    1671            3
    1672            3
    1673            2
    1674            4
    1675            3
    1676            1
    1677            1
    1678            3
    1679            4
    1680            2
    1681            3
    1682            4
    1683            2
    1684            3
    1685            3
    1686            3
    1687            2
    1688            3
    1689            3
    1690            3
    1691            2
    1692            4
    1693            1
    1694            3
    1695            1
    1696            1
    1697            2
    1698            2
    1699            3
    1700            2
    1701            3
    1702            3
    1703            3
    1704            2
    1705            2
    1706            2
    1707            3
    1708            2
    1709            4
    1710            4
    1711            3
    1712            2
    1713            3
    1714            3
    1715            2
    1716            4
    1717            4
    1718            3
    1719            3
    1720            3
    1721            3
    1722            3
    1723            3
    1724            3
    1725            3
    1726            4
    1727            5
    1728            3
    1729            3
    1730            3
    1731            2
    1732            3
    1733            4
    1734            2
    1735            7
    1736            3
    1737            3
    1738            4
    1739            4
    1740            3
    1741            3
    1742            4
    1743            4
    1744            4
    1745            3
    1746            3
    1747            3
    1748            2
    1749            3
    1750            3
    1751            1
    1752            2
    1753            3
    1754            3
    1755            3
    1756            3
    1757            3
    1758            3
    1759            1
    1760            3
    1761            4
    1762            1
    1763            4
    1764            3
    1765            2
    1766            0
    1767            2
    1768            4
    1769            4
    1770            3
    1771            2
    1772            3
    1773            3
    1774            4
    1775            3
    1776            5
    1777            4
    1778            3
    1779            3
    1780            3
    1781            4
    1782            3
    1783            3
    1784            3
    1785            2
    1786            3
    1787            3
    1788            3
    1789            3
    1790            3
    1791            3
    1792            4
    1793            3
    1794            4
    1795            3
    1796            3
    1797            5
    1798            3
    1799            4
    1800            3
    1801            5
    1802            3
    1803            2
    1804            3
    1805            3
    1806            4
    1807            4
    1808            2
    1809            3
    1810            4
    1811            4
    1812            3
    1813            2
    1814            3
    1815            4
    1816            3
    1817            2
    1818            3
    1819            3
    1820            3
    1821            4
    1822            2
    1823            3
    1824            3
    1825            2
    1826            4
    1827            4
    1828            4
    1829            3
    1830            2
    1831            1
    1832            2
    1833            3
    1834            2
    1835            3
    1836            3
    1837            2
    1838            2
    1839            4
    1840            3
    1841            3
    1842            3
    1843            5
    1844            4
    1845            4
    1846            3
    1847            3
    1848            3
    1849            3
    1850            1
    1851            1
    1852            1
    1853            4
    1854            4
    1855            3
    1856            4
    1857            3
    1858            2
    1859            3
    1860            3
    1861            3
    1862            3
    1863            3
    1864            2
    1865            3
    1866            2
    1867            3
    1868            2
    1869            3
    1870            3
    1871            3
    1872            3
    1873            3
    1874            2
    1875            2
    1876            3
    1877            3
    1878            3
    1879            2
    1880            4
    1881            3
    1882            5
    1883            2
    1884            4
    1885            3
    1886            4
    1887            1
    1888            3
    1889            2
    1890            3
    1891            3
    1892            1
    1893            3
    1894            4
    1895            2
    1896            1
    1897            1
    1898            2
    1899            2
    1900            4
    1901            3
    1902            2
    1903            3
    1904            4
    1905            4
    1906            3
    1907            4
    1908            4
    1909            3
    1910            5
    1911            3
    1912            2
    1913            3
    1914            3
    1915            3
    1916            2
    1917            2
    1918            4
    1919            3
    1920            2
    1921            3
    1922            2
    1923            3
    1924            3
    1925            3
    1926            2
    1927            3
    1928            4
    1929            3
    1930            2
    1931            2
    1932            4
    1933            3
    1934            4
    1935            4
    1936            4
    1937            4
    1938            3
    1939            3
    1940            2
    1941            1
    1942            2
    1943            2
    1944            3
    1945            3
    1946            4
    1947            4
    1948            3
    1949            3
    1950            2
    1951            4
    1952            3
    1953            4
    1954            3
    1955            3
    1956            3
    1957            2
    1958            2
    1959            3
    1960            2
    1961            2
    1962            3
    1963            3
    1964            2
    1965            2
    1966            2
    1967            3
    1968            2
    1969            3
    1970            2
    1971            0
    1972            2
    1973            2
    1974            3
    1975            2
    1976            2
    1977            1
    1978            3
    1979            3
    1980            0
    1981            1
    1982            1
    1983            3
    1984            2
    1985            2
    1986            2
    1987            4
    1988            2
    1989            2
    1990            2
    1991            3
    1992            2
    1993            1
    1994            2
    1995            3
    1996            2
    1997            2
    1998            2
    1999            4
    2000            2
    2001            2
    2002            3
    2003            1
    2004            1
    2005            1
    2006            3
    2007            1
    2008            2
    2009            3
    2010            3
    2011            2
    2012            2
    2013            2
    2014            1
    2015            2
    2016            1
    2017            1
    2018            2
    2019            4
    2020            2
    2021            3
    2022            3
    2023            3
    2024            2
    2025            4
    2026            2
    2027            3
    2028            1
    2029            2
    2030            2
    2031            2
    2032            3
    2033            2
    2034            2
    2035            4
    2036            2
    2037            4
    2038            1
    2039            3
    2040            1
    2041            4
    2042            2
    2043            3
    2044            2
    2045            2
    2046            3
    2047            1
    2048            3
    2049            2
    2050            3
    2051            2
    2052            3
    2053            3
    2054            4
    2055            2
    2056            1
    2057            3
    2058            1
    2059            3
    2060            3
    2061            2
    2062            3
    2063            2
    2064            1
    2065            1
    2066            2
    2067            2
    2068            3
    2069            3
    2070            2
    2071            3
    2072            3
    2073            2
    2074            3
    2075            3
    2076            3
    2077            2
    2078            1
    2079            1
    2080            3
    2081            2
    2082            2
    2083            2
    2084            2
    2085            0
    2086            4
    2087            2
    2088            2
    2089            3
    2090            4
    2091            2
    2092            3
    2093            3
    2094            3
    2095            2
    2096            0
    2097            2
    2098            2
    2099            3
    2100            2
    2101            1
    2102            3
    2103            1
    2104            2
    2105            3
    2106            2
    2107            2
    2108            2
    2109            5
    2110            2
    2111            1
    2112            3
    2113            2
    2114            4
    2115            3
    2116            3
    2117            3
    2118            1
    2119            3
    2120            3
    2121            2
    2122            2
    2123            5
    2124            3
    2125            3
    2126            2
    2127            2
    2128            3
    2129            3
    2130            2
    2131            4
    2132            4
    2133            2
    2134            2
    2135            3
    2136            2
    2137            2
    2138            2
    2139            2
    2140            2
    2141            3
    2142            2
    2143            3
    2144            2
    2145            2
    2146            3
    2147            4
    2148            2
    2149            2
    2150            5
    2151            3
    2152            2
    2153            2
    2154            2
    2155            3
    2156            3
    2157            3
    2158            3
    2159            2
    2160            2
    2161            3
    2162            2
    2163            2
    2164            2
    2165            2
    2166            3
    2167            3
    2168            2
    2169            1
    2170            0
    2171            2
    2172            1
    2173            1
    2174            0
    2175            4
    2176            1
    2177            2
    2178            1
    2179            1
    2180            2
    2181            1
    2182            2
    2183            3
    2184            4
    2185            3
    2186            2
    2187            2
    2188            1
    2189            3
    2190            3
    2191            2
    2192            2
    2193            2
    2194            3
    2195            2
    2196            1
    2197            3
    2198            2
    2199            3
    2200            4
    2201            2
    2202            3
    2203            3
    2204            3
    2205            3
    2206            2
    2207            4
    2208            3
    2209            3
    2210            3
    2211            3
    2212            3
    2213            4
    2214            2
    2215            2
    2216            2
    2217            3
    2218            2
    2219            2
    2220            1
    2221            2
    2222            1
    2223            2
    2224            3
    2225            3
    2226            1
    2227            2
    2228            1
    2229            1
    2230            3
    2231            2
    2232            2
    2233            3
    2234            3
    2235            3
    2236            3
    2237            3
    2238            4
    2239            3
    2240            2
    2241            2
    2242            1
    2243            2
    2244            2
    2245            2
    2246            3
    2247            1
    2248            2
    2249            4
    2250            3
    2251            3
    2252            3
    2253            3
    2254            3
    2255            2
    2256            3
    2257            3
    2258            4
    2259            3
    2260            3
    2261            3
    2262            3
    2263            2
    2264            3
    2265            3
    2266            4
    2267            2
    2268            2
    2269            3
    2270            3
    2271            2
    2272            4
    2273            3
    2274            3
    2275            3
    2276            3
    2277            3
    2278            4
    2279            2
    2280            3
    2281            2
    2282            2
    2283            3
    2284            3
    2285            3
    2286            2
    2287            2
    2288            3
    2289            3
    2290            4
    2291            2
    2292            3
    2293            2
    2294            2
    2295            1
    2296            2
    2297            2
    2298            2
    2299            2
    2300            3
    2301            3
    2302            3
    2303            3
    2304            2
    2305            5
    2306            1
    2307            3
    2308            2
    2309            3
    2310            4
    2311            2
    2312            3
    2313            3
    2314            1
    2315            2
    2316            2
    2317            4
    2318            1
    2319            1
    2320            4
    2321            2
    2322            3
    2323            3
    2324            3
    2325            3
    2326            2
    2327            2
    2328            5
    2329            1
    2330            2
    2331            2
    2332            3
    2333            3
    2334            2
    2335            2
    2336            3
    2337            2
    2338            2
    2339            2
    2340            2
    2341            1
    2342            2
    2343            3
    2344            2
    2345            2
    2346            2
    2347            3
    2348            4
    2349            3
    2350            2
    2351            2
    2352            4
    2353            1
    2354            1
    2355            3
    2356            3
    2357            3
    2358            3
    2359            3
    2360            4
    2361            3
    2362            2
    2363            3
    2364            3
    2365            3
    2366            3
    2367            3
    2368            2
    2369            2
    2370            2
    2371            3
    2372            1
    2373            4
    2374            3
    2375            4
    2376            4
    2377            2
    2378            4
    2379            3
    2380            3
    2381            2
    2382            2
    2383            3
    2384            1
    2385            2
    2386            3
    2387            3
    2388            4
    2389            3
    2390            2
    2391            2
    2392            4
    2393            3
    2394            2
    2395            2
    2396            3
    2397            3
    2398            3
    2399            3
    2400            2
    2401            2
    2402            3
    2403            3
    2404            3
    2405            1
    2406            3
    2407            4
    2408            3
    2409            3
    2410            2
    2411            4
    2412            5
    2413            4
    2414            3
    2415            3
    2416            2
    2417            3
    2418            3
    2419            3
    2420            3
    2421            2
    2422            3
    2423            3
    2424            3
    2425            4
    2426            3
    2427            4
    2428            5
    2429            3
    2430            3
    2431            3
    2432            3
    2433            2
    2434            4
    2435            3
    2436            2
    2437            4
    2438            3
    2439            3
    2440            4
    2441            3
    2442            3
    2443            3
    2444            1
    2445            4
    2446            4
    2447            4
    2448            4
    2449            4
    2450            1
    2451            0
    2452            4
    2453            2
    2454            2
    2455            0
    2456            1
    2457            4
    2458            3
    2459            2
    2460            3
    2461            2
    2462            2
    2463            4
    2464            3
    2465            3
    2466            2
    2467            2
    2468            3
    2469            3
    2470            4
    2471            3
    2472            3
    2473            3
    2474            4
    2475            2
    2476            3
    2477            3
    2478            4
    2479            4
    2480            2
    2481            2
    2482            4
    2483            2
    2484            2
    2485            3
    2486            3
    2487            3
    2488            3
    2489            2
    2490            4
    2491            2
    2492            3
    2493            4
    2494            3
    2495            3
    2496            3
    2497            2
    2498            3
    2499            3
    2500            2
    2501            2
    2502            3
    2503            3
    2504            3
    2505            3
    2506            1
    2507            2
    2508            2
    2509            4
    2510            3
    2511            3
    2512            2
    2513            2
    2514            3
    2515            3
    2516            4
    2517            3
    2518            3
    2519            4
    2520            3
    2521            3
    2522            2
    2523            2
    2524            4
    2525            4
    2526            4
    2527            2
    2528            3
    2529            3
    2530            4
    2531            3
    2532            3
    2533            4
    2534            3
    2535            2
    2536            4
    2537            1
    2538            3
    2539            2
    2540            3
    2541            4
    2542            3
    2543            3
    2544            3
    2545            5
    2546            2
    2547            3
    2548            4
    2549            4
    2550            1
    2551            3
    2552            3
    2553            2
    2554            2
    2555            3
    2556            4
    2557            3
    2558            4
    2559            2
    2560            3
    2561            3
    2562            3
    2563            3
    2564            3
    2565            1
    2566            2
    2567            1
    2568            3
    2569            4
    2570            4
    2571            1
    2572            2
    2573            1
    2574            2
    2575            2
    2576            3
    2577            5
    2578            4
    2579            2
    2580            2
    2581            3
    2582            5
    2583            3
    2584            1
    2585            3
    2586            3
    2587            3
    2588            4
    2589            3
    2590            3
    2591            3
    2592            4
    2593            3
    2594            4
    2595            3
    2596            3
    2597            3
    2598            3
    2599            3
    2600            3
    2601            2
    2602            2
    2603            1
    2604            2
    2605            2
    2606            3
    2607            2
    2608            3
    2609            1
    2610            3
    2611            3
    2612            3
    2613            2
    2614            3
    2615            3
    2616            2
    2617            2
    2618            1
    2619            2
    2620            2
    2621            3
    2622            2
    2623            3
    2624            4
    2625            4
    2626            1
    2627            3
    2628            3
    2629            1
    2630            3
    2631            3
    2632            1
    2633            3
    2634            2
    2635            3
    2636            3
    2637            2
    2638            3
    2639            1
    2640            2
    2641            1
    2642            2
    2643            1
    2644            2
    2645            1
    2646            2
    2647            4
    2648            3
    2649            3
    2650            3
    2651            3
    2652            4
    2653            2
    2654            4
    2655            3
    2656            3
    2657            2
    2658            2
    2659            3
    2660            3
    2661            4
    2662            2
    2663            4
    2664            3
    2665            4
    2666            5
    2667            4
    2668            4
    2669            1
    2670            3
    2671            3
    2672            4
    2673            5
    2674            2
    2675            4
    2676            4
    2677            2
    2678            2
    2679            4
    2680            3
    2681            3
    2682            3
    2683            5
    2684            2
    2685            3
    2686            2
    2687            3
    2688            1
    2689            4
    2690            4
    2691            3
    2692            6
    2693            4
    2694            3
    2695            3
    2696            2
    2697            2
    2698            3
    2699            3
    2700            5
    2701            4
    2702            4
    2703            4
    2704            4
    2705            3
    2706            3
    2707            4
    2708            5
    2709            4
    2710            3
    2711            4
    2712            3
    2713            2
    2714            2
    2715            3
    2716            4
    2717            4
    2718            3
    2719            4
    2720            3
    2721            3
    2722            4
    2723            2
    2724            4
    2725            1
    2726            5
    2727            5
    2728            4
    2729            4
    2730            4
    2731            4
    2732            4
    2733            2
    2734            5
    2735            3
    2736            3
    2737            3
    2738            3
    2739            4
    2740            4
    2741            5
    2742            3
    2743            4
    2744            4
    2745            5
    2746            4
    2747            4
    2748            3
    2749            4
    2750            4
    2751            3
    2752            3
    2753            3
    2754            3
    2755            4
    2756            3
    2757            3
    2758            3
    2759            3
    2760            4
    2761            3
    2762            4
    2763            3
    2764            3
    2765            3
    2766            4
    2767            3
    2768            4
    2769            4
    2770            3
    2771            4
    2772            5
    2773            4
    2774            3
    2775            2
    2776            5
    2777            3
    2778            5
    2779            4
    2780            3
    2781            3
    2782            4
    2783            5
    2784            4
    2785            2
    2786            3
    2787            3
    2788            4
    2789            2
    2790            2
    2791            4
    2792            4
    2793            4
    2794            2
    2795            4
    2796            4
    2797            3
    2798            5
    2799            3
    2800            3
    2801            2
    2802            2
    2803            3
    2804            3
    2805            2
    2806            4
    2807            1
    2808            3
    2809            5
    2810            4
    2811            4
    2812            3
    2813            1
    2814            2
    2815            4
    2816            4
    2817            3
    2818            3
    2819            4
    2820            4
    2821            4
    2822            4
    2823            3
    2824            5
    2825            2
    2826            4
    2827            4
    2828            4
    2829            4
    2830            3
    2831            5
    2832            4
    2833            2
    2834            5
    2835            3
    2836            1
    2837            3
    2838            4
    2839            3
    2840            4
    2841            3
    2842            3
    2843            4
    2844            4
    2845            4
    2846            2
    2847            3
    2848            2
    2849            4
    2850            3
    2851            3
    2852            3
    2853            5
    2854            1
    2855            5
    2856            4
    2857            3
    2858            3
    2859            4
    2860            3
    2861            3
    2862            4
    2863            4
    2864            4
    2865            4
    2866            3
    2867            4
    2868            4
    2869            2
    2870            3
    2871            4
    2872            2
    2873            4
    2874            3
    2875            2
    2876            3
    2877            4
    2878            3
    2879            4
    2880            4
    2881            2
    2882            4
    2883            5
    2884            4
    2885            3
    2886            6
    2887            3
    2888            4
    2889            3
    2890            4
    2891            4
    2892            4
    2893            4
    2894            4
    2895            4
    2896            2
    2897            4
    2898            5
    2899            3
    2900            2
    2901            5
    2902            3
    2903            5
    2904            5
    2905            2
    2906            4
    2907            3
    2908            3
    2909            4
    2910            4
    2911            4
    2912            2
    2913            5
    2914            4
    2915            5
    2916            5
    2917            4
    2918            3
    2919            3
    2920            3
    2921            4
    2922            5
    2923            4
    2924            3
    2925            5
    2926            4
    2927            4
    2928            4
    2929            4
    2930            3
    2931            4
    2932            4
    2933            4
    2934            3
    2935            2
    2936            1
    2937            5
    2938            2
    2939            4
    2940            3
    2941            4
    2942            4
    2943            5
    2944            4
    2945            2
    2946            4
    2947            3
    2948            4
    2949            5
    2950            3
    2951            4
    2952            4
    2953            2
    2954            5
    2955            5
    2956            5
    2957            4
    2958            4
    2959            4
    2960            5
    2961            4
    2962            2
    2963            3
    2964            4
    2965            3
    2966            4
    2967            3
    2968            4
    2969            4
    2970            5
    2971            3
    2972            3
    2973            4
    2974            3
    2975            4
    2976            1
    2977            3
    2978            3
    2979            4
    2980            3
    2981            3
    2982            4
    2983            1
    2984            3
    2985            3
    2986            5
    2987            3
    2988            3
    2989            2
    2990            2
    2991            3
    2992            5
    2993            4
    2994            2
    2995            3
    2996            1
    2997            4
    2998            4
    2999            3
    3000            5
    3001            3
    3002            4
    3003            5
    3004            3
    3005            2
    3006            5
    3007            3
    3008            2
    3009            4
    3010            3
    3011            3
    3012            3
    3013            3
    3014            1
    3015            4
    3016            4
    3017            3
    3018            4
    3019            4
    3020            2
    3021            2
    3022            2
    3023            5
    3024            5
    3025            4
    3026            2
    3027            2
    3028            3
    3029            4
    3030            2
    3031            3
    3032            4
    3033            3
    3034            3
    3035            3
    3036            4
    3037            4
    3038            4
    3039            3
    3040            5
    3041            3
    3042            3
    3043            7
    3044            3
    3045            4
    3046            3
    3047            3
    3048            4
    3049            5
    3050            5
    3051            4
    3052            1
    3053            3
    3054            3
    3055            4
    3056            3
    3057            4
    3058            3
    3059            3
    3060            3
    3061            4
    3062            3
    3063            2
    3064            2
    3065            3
    3066            4
    3067            2
    3068            1
    3069            3
    3070            4
    3071            4
    3072            3
    3073            2
    3074            5
    3075            3
    3076            3
    3077            4
    3078            4
    3079            4
    3080            4
    3081            2
    3082            3
    3083            3
    3084            3
    3085            4
    3086            4
    3087            4
    3088            3
    3089            2
    3090            2
    3091            4
    3092            3
    3093            3
    3094            4
    3095            3
    3096            4
    3097            3
    3098            5
    3099            6
    3100            1
    3101            2
    3102            3
    3103            3
    3104            5
    3105            5
    3106            2
    3107            3
    3108            3
    3109            3
    3110            3
    3111            3
    3112            2
    3113            4
    3114            4
    3115            2
    3116            3
    3117            4
    3118            3
    3119            3
    3120            3
    3121            3
    3122            5
    3123            5
    3124            5
    3125            3
    3126            5
    3127            3
    3128            3
    3129            4
    3130            4
    3131            3
    3132            3
    3133            4
    3134            4
    3135            4
    3136            4
    3137            4
    3138            2
    3139            3
    3140            1
    3141            2
    3142            4
    3143            2
    3144            2
    3145            3
    3146            3
    3147            4
    3148            4
    3149            1
    3150            3
    3151            2
    3152            2
    3153            4
    3154            3
    3155            3
    3156            3
    3157            2
    3158            2
    3159            2
    3160            2
    3161            4
    3162            3
    3163            3
    3164            3
    3165            3
    3166            1
    3167            2
    3168            3
    3169            3
    3170            3
    3171            2
    3172            3
    3173            3
    3174            1
    3175            1
    3176            3
    3177            2
    3178            1
    3179            2
    3180            3
    3181            3
    3182            3
    3183            2
    3184            2
    3185            4
    3186            3
    3187            4
    3188            2
    3189            2
    3190            3
    3191            5
    3192            1
    3193            2
    3194            3
    3195            3
    3196            2
    3197            2
    3198            1
    3199            4
    3200            2
    3201            3
    3202            3
    3203            3
    3204            4
    3205            2
    3206            1
    3207            3
    3208            4
    3209            1
    3210            2
    3211            3
    3212            2
    3213            1
    3214            1
    3215            2
    3216            3
    3217            3
    3218            2
    3219            4
    3220            2
    3221            3
    3222            3
    3223            2
    3224            1
    3225            3
    3226            2
    3227            2
    3228            2
    3229            1
    3230            3
    3231            3
    3232            3
    3233            3
    3234            4
    3235            3
    3236            3
    3237            4
    3238            3
    3239            3
    3240            2
    3241            2
    3242            2
    3243            4
    3244            3
    3245            4
    3246            3
    3247            4
    3248            2
    3249            2
    3250            3
    3251            3
    3252            3
    3253            3
    3254            3
    3255            3
    3256            2
    3257            4
    3258            3
    3259            3
    3260            2
    3261            1
    3262            3
    3263            4
    3264            3
    3265            3
    3266            3
    3267            3
    3268            3
    3269            1
    3270            3
    3271            4
    3272            2
    3273            3
    3274            3
    3275            4
    3276            2
    3277            3
    3278            3
    3279            4
    3280            3
    3281            2
    3282            3
    3283            4
    3284            3
    3285            2
    3286            3
    3287            3
    3288            1
    3289            3
    3290            3
    3291            3
    3292            4
    3293            3
    3294            3
    3295            3
    3296            3
    3297            3
    3298            3
    3299            3
    3300            1
    3301            4
    3302            3
    3303            3
    3304            3
    3305            3
    3306            2
    3307            4
    3308            2
    3309            2
    3310            3
    3311            4
    3312            3
    3313            2
    3314            2
    3315            1
    3316            4
    3317            2
    3318            3
    3319            4
    3320            3
    3321            3
    3322            3
    3323            2
    3324            2
    3325            2
    3326            3
    3327            3
    3328            3
    3329            3
    3330            3
    3331            3
    3332            2
    3333            3
    3334            3
    3335            4
    3336            3
    3337            3
    3338            2
    3339            3
    3340            2
    3341            2
    3342            2
    3343            2
    3344            4
    3345            3
    3346            2
    3347            3
    3348            2
    3349            3
    3350            4
    3351            3
    3352            2
    3353            3
    3354            3
    3355            4
    3356            3
    3357            2
    3358            3
    3359            4
    3360            2
    3361            4
    3362            3
    3363            3
    3364            2
    3365            3
    3366            3
    3367            3
    3368            3
    3369            3
    3370            3
    3371            3
    3372            3
    3373            3
    3374            2
    3375            3
    3376            3
    3377            1
    3378            3
    3379            2
    3380            1
    3381            3
    3382            3
    3383            2
    3384            1
    3385            3
    3386            4
    3387            3
    3388            3
    3389            3
    3390            3
    3391            3
    3392            3
    3393            2
    3394            2
    3395            3
    3396            3
    3397            3
    3398            3
    3399            3
    3400            3
    3401            3
    3402            3
    3403            4
    3404            2
    3405            2
    3406            3
    3407            3
    3408            2
    3409            3
    3410            3
    3411            2
    3412            4
    3413            3
    3414            3
    3415            3
    3416            1
    3417            4
    3418            4
    3419            3
    3420            3
    3421            2
    3422            4
    3423            4
    3424            5
    3425            3
    3426            3
    3427            2
    3428            3
    3429            3
    3430            3
    3431            2
    3432            3
    3433            2
    3434            3
    3435            2
    3436            3
    3437            3
    3438            3
    3439            2
    3440            2
    3441            3
    3442            3
    3443            2
    3444            4
    3445            3
    3446            2
    3447            3
    3448            3
    3449            3
    3450            2
    3451            3
    3452            3
    3453            3
    3454            3
    3455            4
    3456            3
    3457            3
    3458            2
    3459            3
    3460            3
    3461            2
    3462            4
    3463            3
    3464            3
    3465            2
    3466            3
    3467            3
    3468            4
    3469            3
    3470            2
    3471            4
    3472            3
    3473            1
    3474            3
    3475            2
    3476            3
    3477            3
    3478            3
    3479            3
    3480            3
    3481            3
    3482            3
    3483            3
    3484            2
    3485            1
    3486            3
    3487            3
    3488            3
    3489            2
    3490            3
    3491            3
    3492            2
    3493            1
    3494            2
    3495            2
    3496            3
    3497            4
    3498            4
    3499            3
    3500            3
    3501            2
    3502            3
    3503            4
    3504            2
    3505            3
    3506            3
    3507            3
    3508            2
    3509            3
    3510            3
    3511            1
    3512            5
    3513            2
    3514            3
    3515            3
    3516            3
    3517            4
    3518            5
    3519            3
    3520            1
    3521            3
    3522            3
    3523            3
    3524            3
    3525            2
    3526            3
    3527            3
    3528            2
    3529            3
    3530            3
    3531            3
    3532            3
    3533            2
    3534            3
    3535            3
    3536            2
    3537            4
    3538            2
    3539            2
    3540            2
    3541            4
    3542            2
    3543            5
    3544            2
    3545            1
    3546            2
    3547            3
    3548            3
    3549            3
    3550            2
    3551            3
    3552            3
    3553            2
    3554            3
    3555            4
    3556            1
    3557            3
    3558            3
    3559            2
    3560            3
    3561            5
    3562            2
    3563            3
    3564            1
    3565            4
    3566            2
    3567            2
    3568            2
    3569            2
    3570            3
    3571            5
    3572            3
    3573            4
    3574            1
    3575            3
    3576            2
    3577            3
    3578            2
    3579            1
    3580            3
    3581            3
    3582            3
    3583            3
    3584            1
    3585            2
    3586            2
    3587            3
    3588            3
    3589            3
    3590            4
    3591            3
    3592            3
    3593            3
    3594            2
    3595            2
    3596            2
    3597            6
    3598            3
    3599            4
    3600            2
    3601            3
    3602            2
    3603            3
    3604            3
    3605            3
    3606            2
    3607            3
    3608            1
    3609            2
    3610            3
    3611            3
    3612            3
    3613            2
    3614            2
    3615            3
    3616            3
    3617            3
    3618            3
    3619            4
    3620            3
    3621            2
    3622            2
    3623            3
    3624            4
    3625            3
    3626            3
    3627            3
    3628            3
    3629            4
    3630            2
    3631            2
    3632            2
    3633            1
    3634            2
    3635            2
    3636            4
    3637            4
    3638            2
    3639            2
    3640            4
    3641            3
    3642            3
    3643            2
    3644            3
    3645            4
    3646            2
    3647            2
    3648            3
    3649            3
    3650            3
    3651            3
    3652            1
    3653            3
    3654            4
    3655            2
    3656            4
    3657            3
    3658            3
    3659            4
    3660            3
    3661            1
    3662            2
    3663            2
    3664            4
    3665            3
    3666            3
    3667            3
    3668            3
    3669            2
    3670            3
    3671            1
    3672            2
    3673            3
    3674            4
    3675            2
    3676            3
    3677            2
    3678            3
    3679            3
    3680            4
    3681            3
    3682            1
    3683            3
    3684            1
    3685            4
    3686            3
    3687            3
    3688            1
    3689            3
    3690            2
    3691            2
    3692            2
    3693            3
    3694            2
    3695            3
    3696            3
    3697            3
    3698            2
    3699            4
    3700            3
    3701            2
    3702            1
    3703            2
    3704            3
    3705            2
    3706            3
    3707            2
    3708            4
    3709            2
    3710            3
    3711            1
    3712            3
    3713            2
    3714            3
    3715            2
    3716            3
    3717            2
    3718            3
    3719            2
    3720            3
    3721            3
    3722            2
    3723            2
    3724            1
    3725            2
    3726            5
    3727            2
    3728            4
    3729            1
    3730            2
    3731            1
    3732            2
    3733            1
    3734            1
    3735            2
    3736            3
    3737            2
    3738            3
    3739            2
    3740            1
    3741            4
    3742            3
    3743            2
    3744            3
    3745            3
    3746            2
    3747            3
    3748            2
    3749            3
    3750            3
    3751            3
    3752            2
    3753            2
    3754            3
    3755            4
    3756            1
    3757            5
    3758            1
    3759            2
    3760            3
    3761            2
    3762            3
    3763            2
    3764            3
    3765            2
    3766            4
    3767            3
    3768            1
    3769            4
    3770            2
    3771            2
    3772            2
    3773            3
    3774            1
    3775            4
    3776            4
    3777            2
    3778            3
    3779            2
    3780            4
    3781            4
    3782            4
    3783            4
    3784            3
    3785            2
    3786            4
    3787            4
    3788            3
    3789            3
    3790            3
    3791            5
    3792            3
    3793            2
    3794            3
    3795            2
    3796            2
    3797            3
    3798            4
    3799            3
    3800            4
    3801            3
    3802            2
    3803            4
    3804            3
    3805            2
    3806            2
    3807            2
    3808            5
    3809            4
    3810            3
    3811            2
    3812            3
    3813            2
    3814            3
    3815            3
    3816            2
    3817            6
    3818            4
    3819            1
    3820            3
    3821            3
    3822            3
    3823            3
    3824            5
    3825            2
    3826            1
    3827            2
    3828            3
    3829            3
    3830            3
    3831            3
    3832            4
    3833            3
    3834            2
    3835            2
    3836            4
    3837            4
    3838            3
    3839            2
    3840            3
    3841            3
    3842            3
    3843            3
    3844            2
    3845            2
    3846            3
    3847            2
    3848            3
    3849            2
    3850            3
    3851            1
    3852            3
    3853            4
    3854            3
    3855            5
    3856            1
    3857            1
    3858            3
    3859            3
    3860            1
    3861            3
    3862            3
    3863            1
    3864            2
    3865            4
    3866            3
    3867            3
    3868            2
    3869            1
    3870            3
    3871            4
    3872            3
    3873            3
    3874            3
    3875            3
    3876            3
    3877            2
    3878            3
    3879            3
    3880            3
    3881            3
    3882            3
    3883            3
    3884            2
    3885            3
    3886            1
    3887            3
    3888            2
    3889            2
    3890            2
    3891            3
    3892            3
    3893            2
    3894            3
    3895            3
    3896            3
    3897            2
    3898            2
    3899            2
    3900            1
    3901            2
    3902            2
    3903            3
    3904            3
    3905            5
    3906            2
    3907            1
    3908            3
    3909            3
    3910            2
    3911            2
    3912            4
    3913            1
    3914            3
    3915            3
    3916            3
    3917            3
    3918            2
    3919            3
    3920            4
    3921            3
    3922            3
    3923            2
    3924            2
    3925            2
    3926            2
    3927            3
    3928            4
    3929            2
    3930            3
    3931            2
    3932            3
    3933            3
    3934            5
    3935            2
    3936            2
    3937            3
    3938            4
    3939            3
    3940            5
    3941            3
    3942            3
    3943            3
    3944            3
    3945            2
    3946            4
    3947            1
    3948            4
    3949            1
    3950            1
    3951            2
    3952            2
    3953            2
    3954            3
    3955            5
    3956            3
    3957            3
    3958            3
    3959            1
    3960            4
    3961            4
    3962            2
    3963            1
    3964            2
    3965            4
    3966            3
    3967            3
    3968            4
    3969            4
    3970            2
    3971            2
    3972            3
    3973            2
    3974            4
    3975            3
    3976            3
    3977            3
    3978            4
    3979            3
    3980            3
    3981            3
    3982            2
    3983            3
    3984            3
    3985            3
    3986            2
    3987            2
    3988            2
    3989            5
    3990            1
    3991            3
    3992            3
    3993            3
    3994            1
    3995            3
    3996            3
    3997            4
    3998            3
    3999            2
    4000            3
    4001            3
    4002            3
    4003            3
    4004            3
    4005            4
    4006            3
    4007            2
    4008            3
    4009            2
    4010            3
    4011            4
    4012            2
    4013            3
    4014            4
    4015            2
    4016            3
    4017            4
    4018            2
    4019            3
    4020            1
    4021            3
    4022            1
    4023            3
    4024            3
    4025            2
    4026            3
    4027            3
    4028            3
    4029            3
    4030            3
    4031            2
    4032            3
    4033            2
    4034            0
    4035            1
    4036            4
    4037            3
    4038            3
    4039            3
    4040            3
    4041            3
    4042            1
    4043            2
    4044            3
    4045            0
    4046            3
    4047            4
    4048            2
    4049            2
    4050            2
    4051            3
    4052            3
    4053            3
    4054            2
    4055            2
    4056            3
    4057            4
    4058            2
    4059            3
    4060            4
    4061            2
    4062            1
    4063            2
    4064            3
    4065            2
    4066            1
    4067            3
    4068            3
    4069            3
    4070            3
    4071            4
    4072            2
    4073            3
    4074            3
    4075            4
    4076            6
    4077            3
    4078            4
    4079            3
    4080            4
    4081            3
    4082            2
    4083            3
    4084            3
    4085            2
    4086            2
    4087            3
    4088            3
    4089            1
    4090            2
    4091            3
    4092            1
    4093            2
    4094            3
    4095            4
    4096            1
    4097            3
    4098            2
    4099            2
    4100            2
    4101            2
    4102            3
    4103            2
    4104            1
    4105            1
    4106            3
    4107            3
    4108            2
    4109            3
    4110            4
    4111            1
    4112            3
    4113            3
    4114            3
    4115            2
    4116            2
    4117            2
    4118            3
    4119            3
    4120            2
    4121            3
    4122            2
    4123            2
    4124            1
    4125            3
    4126            2
    4127            3
    4128            2
    4129            2
    4130            3
    4131            4
    4132            3
    4133            3
    4134            3
    4135            2
    4136            4
    4137            3
    4138            1
    4139            2
    4140            2
    4141            2
    4142            4
    4143            3
    4144            2
    4145            2
    4146            2
    4147            2
    4148            2
    4149            2
    4150            3
    4151            2
    4152            3
    4153            2
    4154            3
    4155            2
    4156            3
    4157            4
    4158            3
    4159            3
    4160            3
    4161            2
    4162            3
    4163            3
    4164            3
    4165            4
    4166            3
    4167            2
    4168            3
    4169            2
    4170            3
    4171            2
    4172            3
    4173            3
    4174            3
    4175            4
    4176            1
    4177            2
    4178            3
    4179            2
    4180            1
    4181            3
    4182            3
    4183            3
    4184            2
    4185            2
    4186            2
    4187            3
    4188            4
    4189            4
    4190            3
    4191            3
    4192            2
    4193            3
    4194            3
    4195            1
    4196            2
    4197            4
    4198            4
    4199            3
    4200            3
    4201            3
    4202            1
    4203            4
    4204            3
    4205            2
    4206            4
    4207            2
    4208            2
    4209            1
    4210            3
    4211            3
    4212            3
    4213            3
    4214            4
    4215            2
    4216            4
    4217            3
    4218            2
    4219            3
    4220            3
    4221            3
    4222            3
    4223            3
    4224            1
    4225            3
    4226            4
    4227            2
    4228            3
    4229            1
    4230            2
    4231            3
    4232            3
    4233            1
    4234            4
    4235            3
    4236            2
    4237            3
    4238            3
    4239            2
    4240            4
    4241            2
    4242            4
    4243            2
    4244            2
    4245            3
    4246            3
    4247            3
    4248            3
    4249            2
    4250            3
    4251            3
    4252            3
    4253            2
    4254            3
    4255            3
    4256            4
    4257            2
    4258            2
    4259            3
    4260            2
    4261            4
    4262            3
    4263            2
    4264            2
    4265            3
    4266            3
    4267            3
    4268            4
    4269            3
    4270            2
    4271            2
    4272            3
    4273            3
    4274            1
    4275            1
    4276            3
    4277            3
    4278            3
    4279            4
    4280            3
    4281            2
    4282            2
    4283            3
    4284            3
    4285            3
    4286            1
    4287            3
    4288            3
    4289            3
    4290            3
    4291            3
    4292            2
    4293            2
    4294            3
    4295            4
    4296            2
    4297            2
    4298            3
    4299            4
    4300            4
    4301            4
    4302            3
    4303            2
    4304            2
    4305            1
    4306            3
    4307            2
    4308            2
    4309            4
    4310            4
    4311            3
    4312            4
    4313            3
    4314            3
    4315            3
    4316            2
    4317            2
    4318            0
    4319            1
    4320            2
    4321            3
    4322            3
    4323            2
    4324            3
    4325            3
    4326            2
    4327            2
    4328            3
    4329            3
    4330            1
    4331            2
    4332            3
    4333            3
    4334            2
    4335            3
    4336            2
    4337            2
    4338            3
    4339            4
    4340            4
    4341            2
    4342            2
    4343            3
    4344            2
    4345            3
    4346            3
    4347            2
    4348            4
    4349            2
    4350            3
    4351            2
    4352            3
    4353            3
    4354            3
    4355            3
    4356            2
    4357            3
    4358            5
    4359            4
    4360            4
    4361            3
    4362            3
    4363            2
    4364            3
    4365            2
    4366            5
    4367            3
    4368            3
    4369            2
    4370            3
    4371            2
    4372            2
    4373            3
    4374            3
    4375            2
    4376            2
    4377            3
    4378            3
    4379            2
    4380            2
    4381            3
    4382            4
    4383            4
    4384            4
    4385            2
    4386            4
    4387            3
    4388            2
    4389            3
    4390            3
    4391            3
    4392            2
    4393            3
    4394            3
    4395            3
    4396            3
    4397            3
    4398            3
    4399            3
    4400            4
    4401            3
    4402            3
    4403            4
    4404            1
    4405            4
    4406            4
    4407            2
    4408            2
    4409            3
    4410            2
    4411            1
    4412            3
    4413            3
    4414            3
    4415            3
    4416            2
    4417            2
    4418            5
    4419            3
    4420            3
    4421            3
    4422            3
    4423            1
    4424            4
    4425            3
    4426            2
    4427            3
    4428            2
    4429            3
    4430            1
    4431            2
    4432            3
    4433            1
    4434            3
    4435            2
    4436            3
    4437            2
    4438            2
    4439            2
    4440            3
    4441            3
    4442            2
    4443            3
    4444            1
    4445            1
    4446            3
    4447            3
    4448            1
    4449            1
    4450            5
    4451            4
    4452            3
    4453            3
    4454            2
    4455            3
    4456            4
    4457            4
    4458            2
    4459            2
    4460            1
    4461            4
    4462            1
    4463            5
    4464            2
    4465            3
    4466            3
    4467            2
    4468            2
    4469            2
    4470            3
    4471            2
    4472            3
    4473            4
    4474            4
    4475            3
    4476            2
    4477            2
    4478            2
    4479            3
    4480            3
    4481            2
    4482            4
    4483            2
    4484            2
    4485            4
    4486            1
    4487            5
    4488            3
    4489            3
    4490            1
    4491            2
    4492            2
    4493            3
    4494            2
    4495            2
    4496            2
    4497            2
    4498            3
    4499            3
    4500            4
    4501            2
    4502            3
    4503            4
    4504            2
    4505            2
    4506            2
    4507            1
    4508            3
    4509            4
    4510            4
    4511            4
    4512            3
    4513            3
    4514            2
    4515            3
    4516            2
    4517            1
    4518            2
    4519            2
    4520            3
    4521            2
    4522            3
    4523            4
    4524            3
    4525            2
    4526            4
    4527            4
    4528            3
    4529            1
    4530            4
    4531            5
    4532            2
    4533            2
    4534            3
    4535            3
    4536            3
    4537            3
    4538            2
    4539            3
    4540            3
    4541            1
    4542            4
    4543            3
    4544            1
    4545            2
    4546            4
    4547            3
    4548            3
    4549            2
    4550            4
    4551            5
    4552            3
    4553            3
    4554            2
    4555            2
    4556            4
    4557            3
    4558            3
    4559            3
    4560            3
    4561            2
    4562            3
    4563            3
    4564            2
    4565            3
    4566            3
    4567            2
    4568            2
    4569            4
    4570            4
    4571            3
    4572            3
    4573            3
    4574            4
    4575            3
    4576            3
    4577            4
    4578            3
    4579            4
    4580            3
    4581            3
    4582            3
    4583            4
    4584            2
    4585            4
    4586            2
    4587            3
    4588            2
    4589            2
    4590            1
    4591            1
    4592            2
    4593            2
    4594            3
    4595            4
    4596            3
    4597            2
    4598            2
    4599            2
    4600            2
    4601            3
    4602            2
    4603            4
    4604            4
    4605            5
    4606            3
    4607            4
    4608            4
    4609            4
    4610            4
    4611            4
    4612            3
    4613            2
    4614            3
    4615            1
    4616            4
    4617            3
    4618            3
    4619            3
    4620            3
    4621            4
    4622            3
    4623            1
    4624            3
    4625            2
    4626            1
    4627            4
    4628            4
    4629            1
    4630            3
    4631            4
    4632            2
    4633            3
    4634            2
    4635            3
    4636            2
    4637            2
    4638            2
    4639            4
    4640            3
    4641            3
    4642            3
    4643            2
    4644            4
    4645            4
    4646            4
    4647            2
    4648            3
    4649            3
    4650            2
    4651            2
    4652            3
    4653            2
    4654            1
    4655            3
    4656            3
    4657            1
    4658            2
    4659            3
    4660            0
    4661            2
    4662            2
    4663            3
    4664            2
    4665            2
    4666            3
    4667            1
    4668            2
    4669            4
    4670            2
    4671            1
    4672            3
    4673            3
    4674            2
    4675            2
    4676            4
    4677            1
    4678            2
    4679            3
    4680            2
    4681            2
    4682            1
    4683            3
    4684            4
    4685            3
    4686            2
    4687            4
    4688            3
    4689            3
    4690            3
    4691            3
    4692            3
    4693            3
    4694            3
    4695            3
    4696            3
    4697            3
    4698            4
    4699            4
    4700            3
    4701            4
    4702            3
    4703            2
    4704            3
    4705            3
    4706            3
    4707            2
    4708            2
    4709            2
    4710            2
    4711            3
    4712            2
    4713            3
    4714            3
    4715            4
    4716            3
    4717            1
    4718            1
    4719            3
    4720            4
    4721            1
    4722            2
    4723            2
    4724            5
    4725            1
    4726            3
    4727            2
    4728            1
    4729            4
    4730            2
    4731            3
    4732            3
    4733            2
    4734            2
    4735            3
    4736            1
    4737            1
    4738            3
    4739            1
    4740            4
    4741            3
    4742            2
    4743            3
    4744            2
    4745            3
    4746            4
    4747            3
    4748            1
    4749            2
    4750            2
    4751            3
    4752            2
    4753            4
    4754            3
    4755            3
    4756            1
    4757            4
    4758            3
    4759            2
    4760            3
    4761            3
    4762            4
    4763            3
    4764            3
    4765            3
    4766            2
    4767            4
    4768            3
    4769            3
    4770            3
    4771            3
    4772            2
    4773            3
    4774            1
    4775            4
    4776            3
    4777            3
    4778            2
    4779            3
    4780            3
    4781            4
    4782            4
    4783            3
    4784            2
    4785            4
    4786            3
    4787            4
    4788            2
    4789            4
    4790            4
    4791            3
    4792            3
    4793            4
    4794            3
    4795            3
    4796            3
    4797            3
    4798            3
    4799            3
    4800            4
    4801            3
    4802            3
    4803            3
    4804            5
    4805            3
    4806            3
    4807            2
    4808            3
    4809            3
    4810            3
    4811            1
    4812            3
    4813            2
    4814            4
    4815            3
    4816            2
    4817            3
    4818            2
    4819            4
    4820            3
    4821            2
    4822            3
    4823            2
    4824            2
    4825            4
    4826            2
    4827            1
    4828            2
    4829            1
    4830            3
    4831            3
    4832            3
    4833            4
    4834            4
    4835            2
    4836            3
    4837            1
    4838            2
    4839            2
    4840            3
    4841            4
    4842            3
    4843            2
    4844            4
    4845            4
    4846            3
    4847            3
    4848            4
    4849            4
    4850            3
    4851            3
    4852            2
    4853            3
    4854            3
    4855            3
    4856            3
    4857            2
    4858            5
    4859            2
    4860            2
    4861            2
    4862            5
    4863            4
    4864            3
    4865            3
    4866            3
    4867            2
    4868            3
    4869            1
    4870            4
    4871            3
    4872            4
    4873            2
    4874            2
    4875            3
    4876            3
    4877            3
    4878            2
    4879            3
    4880            3
    4881            3
    4882            3
    4883            3
    4884            5
    4885            5
    4886            2
    4887            5
    4888            4
    4889            2
    4890            4
    4891            3
    4892            2
    4893            2
    4894            3
    4895            3
    4896            3
    4897            5
    4898            4
    4899            3
    4900            3
    4901            3
    4902            4
    4903            3
    4904            3
    4905            4
    4906            3
    4907            4
    4908            2
    4909            3
    4910            3
    4911            3
    4912            4
    4913            2
    4914            2
    4915            3
    4916            4
    4917            3
    4918            3
    4919            3
    4920            3
    4921            3
    4922            3
    4923            5
    4924            2
    4925            3
    4926            3
    4927            2
    4928            3
    4929            2
    4930            4
    4931            2
    4932            3
    4933            2
    4934            1
    4935            4
    4936            3
    4937            1
    4938            3
    4939            4
    4940            4
    4941            4
    4942            3
    4943            3
    4944            3
    4945            2
    4946            1
    4947            4
    4948            1
    4949            3
    4950            4
    4951            2
    4952            2
    4953            2
    4954            3
    4955            3
    4956            3
    4957            3
    4958            2
    4959            2
    4960            3
    4961            2
    4962            3
    4963            2
    4964            4
    4965            4
    4966            3
    4967            3
    4968            3
    4969            4
    4970            3
    4971            2
    4972            2
    4973            3
    4974            2
    4975            2
    4976            4
    4977            2
    4978            2
    4979            3
    4980            3
    4981            4
    4982            3
    4983            3
    4984            6
    4985            6
    4986            2
    4987            4
    4988            4
    4989            3
    4990            1
    4991            3
    4992            3
    4993            3
    4994            2
    4995            5
    4996            4
    4997            3
    4998            4
    4999            2
    5000            2
    5001            5
    5002            3
    5003            4
    5004            3
    5005            4
    5006            2
    5007            4
    5008            4
    5009            3
    5010            2
    5011            3
    5012            4
    5013            2
    5014            3
    5015            3
    5016            2
    5017            4
    5018            3
    5019            2
    5020            3
    5021            3
    5022            3
    5023            3
    5024            3
    5025            2
    5026            3
    5027            2
    5028            4
    5029            4
    5030            1
    5031            3
    5032            1
    5033            3
    5034            3
    5035            2
    5036            2
    5037            3
    5038            4
    5039            2
    5040            3
    5041            3
    5042            3
    5043            4
    5044            3
    5045            3
    5046            3
    5047            2
    5048            4
    5049            3
    5050            2
    5051            4
    5052            2
    5053            3
    5054            2
    5055            3
    5056            3
    5057            3
    5058            3
    5059            4
    5060            4
    5061            2
    5062            2
    5063            4
    5064            3
    5065            3
    5066            3
    5067            3
    5068            2
    5069            4
    5070            3
    5071            3
    5072            4
    5073            1
    5074            3
    5075            1
    5076            1
    5077            3
    5078            2
    5079            3
    5080            2
    5081            3
    5082            0
    5083            1
    5084            4
    5085            3
    5086            3
    5087            3
    5088            3
    5089            3
    5090            3
    5091            3
    5092            4
    5093            2
    5094            4
    5095            3
    5096            3
    5097            3
    5098            2
    5099            2
    5100            3
    5101            3
    5102            3
    5103            3
    5104            3
    5105            4
    5106            4
    5107            4
    5108            4
    5109            4
    5110            3
    5111            4
    5112            2
    5113            2
    5114            2
    5115            3
    5116            2
    5117            3
    5118            4
    5119            2
    5120            1
    5121            3
    5122            4
    5123            3
    5124            4
    5125            3
    5126            1
    5127            3
    5128            4
    5129            3
    5130            2
    5131            3
    5132            2
    5133            5
    5134            3
    5135            4
    5136            3
    5137            4
    5138            4
    5139            2
    5140            3
    5141            3
    5142            2
    5143            3
    5144            3
    5145            3
    5146            4
    5147            3
    5148            3
    5149            2
    5150            3
    5151            2
    5152            2
    5153            2
    5154            4
    5155            4
    5156            2
    5157            3
    5158            5
    5159            3
    5160            3
    5161            4
    5162            3
    5163            4
    5164            4
    5165            3
    5166            3
    5167            4
    5168            3
    5169            1
    5170            2
    5171            4
    5172            5
    5173            2
    5174            4
    5175            4
    5176            3
    5177            3
    5178            3
    5179            4
    5180            3
    5181            3
    5182            3
    5183            4
    5184            4
    5185            7
    5186            4
    5187            3
    5188            3
    5189            3
    5190            3
    5191            5
    5192            5
    5193            3
    5194            3
    5195            4
    5196            4
    5197            3
    5198            3
    5199            3
    5200            4
    5201            2
    5202            3
    5203            4
    5204            5
    5205            4
    5206            3
    5207            3
    5208            3
    5209            3
    5210            2
    5211            2
    5212            1
    5213            4
    5214            3
    5215            4
    5216            3
    5217            2
    5218            4
    5219            5
    5220            2
    5221            3
    5222            3
    5223            4
    5224            4
    5225            2
    5226            4
    5227            4
    5228            2
    5229            4
    5230            3
    5231            5
    5232            3
    5233            3
    5234            2
    5235            4
    5236            3
    5237            5
    5238            3
    5239            4
    5240            2
    5241            3
    5242            2
    5243            4
    5244            5
    5245            4
    5246            3
    5247            1
    5248            4
    5249            2
    5250            4
    5251            2
    5252            2
    5253            4
    5254            3
    5255            3
    5256            3
    5257            3
    5258            4
    5259            4
    5260            2
    5261            2
    5262            2
    5263            3
    5264            4
    5265            3
    5266            2
    5267            3
    5268            2
    5269            3
    5270            3
    5271            2
    5272            3
    5273            2
    5274            2
    5275            4
    5276            3
    5277            3
    5278            4
    5279            3
    5280            3
    5281            3
    5282            3
    5283            2
    5284            4
    5285            4
    5286            3
    5287            4
    5288            4
    5289            4
    5290            1
    5291            3
    5292            4
    5293            3
    5294            4
    5295            4
    5296            3
    5297            2
    5298            3
    5299            1
    5300            3
    5301            3
    5302            2
    5303            5
    5304            4
    5305            4
    5306            5
    5307            4
    5308            5
    5309            3
    5310            3
    5311            4
    5312            4
    5313            3
    5314            4
    5315            4
    5316            3
    5317            2
    5318            3
    5319            2
    5320            3
    5321            3
    5322            5
    5323            1
    5324            3
    5325            4
    5326            3
    5327            3
    5328            2
    5329            5
    5330            1
    5331            2
    5332            2
    5333            3
    5334            2
    5335            2
    5336            4
    5337            4
    5338            3
    5339            4
    5340            3
    5341            4
    5342            3
    5343            4
    5344            4
    5345            2
    5346            3
    5347            3
    5348            3
    5349            4
    5350            4
    5351            4
    5352            4
    5353            3
    5354            5
    5355            2
    5356            3
    5357            3
    5358            4
    5359            3
    5360            4
    5361            3
    5362            4
    5363            3
    5364            4
    5365            3
    5366            3
    5367            2
    5368            4
    5369            3
    5370            3
    5371            3
    5372            2
    5373            2
    5374            1
    5375            3
    5376            4
    5377            4
    5378            2
    5379            3
    5380            3
    5381            4
    5382            2
    5383            3
    5384            3
    5385            2
    5386            2
    5387            4
    5388            3
    5389            3
    5390            7
    5391            1
    5392            3
    5393            3
    5394            4
    5395            2
    5396            3
    5397            3
    5398            2
    5399            3
    5400            2
    5401            4
    5402            3
    5403            2
    5404            4
    5405            3
    5406            3
    5407            4
    5408            4
    5409            3
    5410            4
    5411            4
    5412            3
    5413            3
    5414            3
    5415            3
    5416            3
    5417            3
    5418            3
    5419            5
    5420            4
    5421            3
    5422            2
    5423            4
    5424            5
    5425            4
    5426            2
    5427            3
    5428            1
    5429            6
    5430            3
    5431            3
    5432            2
    5433            2
    5434            3
    5435            3
    5436            2
    5437            2
    5438            2
    5439            3
    5440            4
    5441            3
    5442            4
    5443            4
    5444            3
    5445            4
    5446            3
    5447            3
    5448            2
    5449            2
    5450            2
    5451            3
    5452            2
    5453            2
    5454            4
    5455            5
    5456            3
    5457            4
    5458            5
    5459            3
    5460            6
    5461            3
    5462            4
    5463            4
    5464            3
    5465            3
    5466            3
    5467            5
    5468            3
    5469            3
    5470            4
    5471            3
    5472            3
    5473            3
    5474            3
    5475            4
    5476            3
    5477            3
    5478            3
    5479            2
    5480            2
    5481            3
    5482            3
    5483            2
    5484            4
    5485            3
    5486            4
    5487            3
    5488            3
    5489            4
    5490            2
    5491            5
    5492            4
    5493            2
    5494            2
    5495            5
    5496            2
    5497            6
    5498            2
    5499            4
    5500            2
    5501            2
    5502            4
    5503            3
    5504            4
    5505            3
    5506            3
    5507            4
    5508            2
    5509            2
    5510            2
    5511            3
    5512            4
    5513            2
    5514            6
    5515            4
    5516            3
    5517            3
    5518            4
    5519            3
    5520            3
    5521            3
    5522            2
    5523            4
    5524            2
    5525            4
    5526            4
    5527            3
    5528            3
    5529            2
    5530            1
    5531            2
    5532            2
    5533            4
    5534            2
    5535            2
    5536            3
    5537            2
    5538            3
    5539            3
    5540            3
    5541            4
    5542            3
    5543            3
    5544            3
    5545            4
    5546            3
    5547            2
    5548            4
    5549            5
    5550            4
    5551            3
    5552            3
    5553            2
    5554            4
    5555            3
    5556            2
    5557            3
    5558            4
    5559            3
    5560            3
    5561            3
    5562            2
    5563            3
    5564            2
    5565            5
    5566            3
    5567            3
    5568            2
    5569            5
    5570            2
    5571            3
    5572            4
    5573            3
    5574            3
    5575            3
    5576            4
    5577            3
    5578            3
    5579            2
    5580            4
    5581            2
    5582            3
    5583            3
    5584            2
    5585            3
    5586            4
    5587            2
    5588            3
    5589            4
    5590            2
    5591            3
    5592            2
    5593            4
    5594            3
    5595            3
    5596            3
    5597            4
    5598            3
    5599            4
    5600            3
    5601            3
    5602            4
    5603            4
    5604            2
    5605            3
    5606            2
    5607            3
    5608            2
    5609            5
    5610            4
    5611            4
    5612            3
    5613            4
    5614            2
    5615            5
    5616            3
    5617            4
    5618            4
    5619            5
    5620            6
    5621            3
    5622            2
    5623            3
    5624            2
    5625            2
    5626            3
    5627            1
    5628            4
    5629            3
    5630            5
    5631            3
    5632            2
    5633            2
    5634            2
    5635            3
    5636            2
    5637            3
    5638            4
    5639            2
    5640            3
    5641            2
    5642            3
    5643            3
    5644            5
    5645            3
    5646            3
    5647            3
    5648            3
    5649            4
    5650            1
    5651            3
    5652            4
    5653            5
    5654            2
    5655            3
    5656            3
    5657            2
    5658            3
    5659            4
    5660            2
    5661            3
    5662            4
    5663            5
    5664            2
    5665            2
    5666            4
    5667            3
    5668            2
    5669            3
    5670            3
    5671            3
    5672            3
    5673            3
    5674            5
    5675            2
    5676            3
    5677            2
    5678            3
    5679            4
    5680            3
    5681            2
    5682            4
    5683            3
    5684            3
    5685            2
    5686            2
    5687            3
    5688            4
    5689            4
    5690            3
    5691            3
    5692            2
    5693            3
    5694            3
    5695            2
    5696            4
    5697            3
    5698            2
    5699            2
    5700            3
    5701            3
    5702            3
    5703            4
    5704            4
    5705            4
    5706            5
    5707            4
    5708            3
    5709            2
    5710            3
    5711            5
    5712            3
    5713            4
    5714            3
    5715            3
    5716            3
    5717            2
    5718            3
    5719            3
    5720            4
    5721            3
    5722            2
    5723            2
    5724            3
    5725            3
    5726            3
    5727            2
    5728            3
    5729            3
    5730            3
    5731            3
    5732            1
    5733            3
    5734            2
    5735            4
    5736            4
    5737            3
    5738            3
    5739            3
    5740            2
    5741            2
    5742            3
    5743            4
    5744            3
    5745            3
    5746            3
    5747            1
    5748            3
    5749            3
    5750            4
    5751            3
    5752            3
    5753            4
    5754            2
    5755            3
    5756            3
    5757            4
    5758            3
    5759            3
    5760            1
    5761            3
    5762            2
    5763            2
    5764            2
    5765            4
    5766            2
    5767            1
    5768            2
    5769            3
    5770            4
    5771            2
    5772            4
    5773            4
    5774            3
    5775            4
    5776            3
    5777            2
    5778            2
    5779            3
    5780            4
    5781            3
    5782            4
    5783            5
    5784            3
    5785            3
    5786            4
    5787            1
    5788            3
    5789            3
    5790            4
    5791            3
    5792            4
    5793            4
    5794            4
    5795            3
    5796            3
    5797            3
    5798            4
    5799            3
    5800            4
    5801            3
    5802            3
    5803            4
    5804            3
    5805            2
    5806            4
    5807            4
    5808            3
    5809            3
    5810            3
    5811            4
    5812            3
    5813            3
    5814            4
    5815            3
    5816            4
    5817            4
    5818            3
    5819            4
    5820            4
    5821            4
    5822            3
    5823            3
    5824            5
    5825            2
    5826            3
    5827            4
    5828            3
    5829            1
    5830            1
    5831            3
    5832            2
    5833            4
    5834            3
    5835            2
    5836            3
    5837            4
    5838            3
    5839            2
    5840            4
    5841            4
    5842            2
    5843            4
    5844            4
    5845            3
    5846            4
    5847            3
    5848            3
    5849            2
    5850            3
    5851            4
    5852            3
    5853            1
    5854            2
    5855            2
    5856            2
    5857            4
    5858            4
    5859            4
    5860            4
    5861            4
    5862            4
    5863            3
    5864            3
    5865            3
    5866            3
    5867            6
    5868            4
    5869            3
    5870            2
    5871            3
    5872            0
    5873            4
    5874            3
    5875            3
    5876            3
    5877            4
    5878            3
    5879            3
    5880            3
    5881            2
    5882            4
    5883            4
    5884            2
    5885            3
    5886            4
    5887            4
    5888            3
    5889            1
    5890            3
    5891            3
    5892            5
    5893            5
    5894            4
    5895            3
    5896            2
    5897            4
    5898            3
    5899            3
    5900            1
    5901            3
    5902            3
    5903            2
    5904            4
    5905            3
    5906            3
    5907            3
    5908            4
    5909            4
    5910            2
    5911            2
    5912            4
    5913            4
    5914            4
    5915            4
    5916            2
    5917            3
    5918            3
    5919            3
    5920            4
    5921            4
    5922            3
    5923            2
    5924            3
    5925            2
    5926            4
    5927            3
    5928            2
    5929            4
    5930            4
    5931            4
    5932            2
    5933            4
    5934            4
    5935            3
    5936            3
    5937            1
    5938            5
    5939            3
    5940            1
    5941            2
    5942            3
    5943            3
    5944            4
    5945            4
    5946            3
    5947            4
    5948            2
    5949            3
    5950            2
    5951            3
    5952            3
    5953            3
    5954            3
    5955            2
    5956            3
    5957            3
    5958            3
    5959            4
    5960            3
    5961            4
    5962            6
    5963            3
    5964            4
    5965            3
    5966            2
    5967            3
    5968            5
    5969            1
    5970            2
    5971            4
    5972            2
    5973            3
    5974            5
    5975            3
    5976            3
    5977            2
    5978            2
    5979            3
    5980            2
    5981            3
    5982            3
    5983            3
    5984            3
    5985            4
    5986            3
    5987            3
    5988            4
    5989            3
    5990            4
    5991            3
    5992            2
    5993            3
    5994            3
    5995            3
    5996            4
    5997            3
    5998            4
    5999            3
    6000            3
    6001            3
    6002            2
    6003            2
    6004            2
    6005            2
    6006            3
    6007            2
    6008            3
    6009            3
    6010            2
    6011            4
    6012            3
    6013            3
    6014            4
    6015            3
    6016            3
    6017            2
    6018            3
    6019            3
    6020            3
    6021            6
    6022            3
    6023            3
    6024            2
    6025            3
    6026            2
    6027            3
    6028            3
    6029            3
    6030            3
    6031            3
    6032            3
    6033            3
    6034            3
    6035            2
    6036            4
    6037            2
    6038            1
    6039            3
    6040            3
    6041            4
    6042            4
    6043            4
    6044            2
    6045            3
    6046            2
    6047            3
    6048            2
    6049            2
    6050            3
    6051            3
    6052            3
    6053            4
    6054            1
    6055            3
    6056            4
    6057            3
    6058            2
    6059            3
    6060            3
    6061            2
    6062            2
    6063            2
    6064            3
    6065            3
    6066            3
    6067            2
    6068            4
    6069            3
    6070            3
    6071            3
    6072            4
    6073            0
    6074            3
    6075            2
    6076            3
    6077            3
    6078            4
    6079            4
    6080            3
    6081            4
    6082            4
    6083            3
    6084            5
    6085            3
    6086            4
    6087            3
    6088            3
    6089            3
    6090            2
    6091            2
    6092            3
    6093            2
    6094            3
    6095            2
    6096            4
    6097            2
    6098            3
    6099            3
    6100            4
    6101            4
    6102            3
    6103            2
    6104            3
    6105            1
    6106            3
    6107            1
    6108            3
    6109            4
    6110            3
    6111            3
    6112            3
    6113            2
    6114            4
    6115            2
    6116            3
    6117            3
    6118            5
    6119            3
    6120            3
    6121            3
    6122            1
    6123            3
    6124            4
    6125            3
    6126            5
    6127            2
    6128            3
    6129            5
    6130            2
    6131            4
    6132            3
    6133            3
    6134            4
    6135            3
    6136            3
    6137            5
    6138            3
    6139            3
    6140            1
    6141            2
    6142            3
    6143            2
    6144            2
    6145            3
    6146            3
    6147            3
    6148            3
    6149            4
    6150            3
    6151            2
    6152            2
    6153            3
    6154            2
    6155            3
    6156            2
    6157            1
    6158            4
    6159            3
    6160            2
    6161            3
    6162            2
    6163            4
    6164            4
    6165            2
    6166            2
    6167            4
    6168            3
    6169            1
    6170            4
    6171            4
    6172            4
    6173            2
    6174            4
    6175            3
    6176            3
    6177            3
    6178            5
    6179            3
    6180            3
    6181            2
    6182            3
    6183            3
    6184            4
    6185            3
    6186            4
    6187            3
    6188            4
    6189            4
    6190            4
    6191            3
    6192            4
    6193            3
    6194            2
    6195            2
    6196            4
    6197            3
    6198            3
    6199            3
    6200            3
    6201            2
    6202            3
    6203            3
    6204            3
    6205            3
    6206            2
    6207            3
    6208            3
    6209            4
    6210            3
    6211            4
    6212            2
    6213            4
    6214            3
    6215            2
    6216            2
    6217            2
    6218            2
    6219            3
    6220            3
    6221            3
    6222            3
    6223            4
    6224            4
    6225            2
    6226            4
    6227            3
    6228            4
    6229            2
    6230            3
    6231            4
    6232            5
    6233            4
    6234            3
    6235            3
    6236            3
    6237            3
    6238            2
    6239            3
    6240            3
    6241            4
    6242            3
    6243            2
    6244            3
    6245            3
    6246            3
    6247            3
    6248            3
    6249            3
    6250            3
    6251            3
    6252            3
    6253            2
    6254            3
    6255            4
    6256            3
    6257            3
    6258            3
    6259            3
    6260            2
    6261            2
    6262            4
    6263            4
    6264            4
    6265            3
    6266            3
    6267            3
    6268            3
    6269            4
    6270            3
    6271            4
    6272            4
    6273            3
    6274            3
    6275            2
    6276            3
    6277            3
    6278            3
    6279            3
    6280            5
    6281            3
    6282            3
    6283            2
    6284            2
    6285            4
    6286            2
    6287            3
    6288            1
    6289            2
    6290            3
    6291            3
    6292            2
    6293            4
    6294            2
    6295            2
    6296            2
    6297            4
    6298            4
    6299            5
    6300            3
    6301            3
    6302            2
    6303            4
    6304            2
    6305            2
    6306            2
    6307            3
    6308            3
    6309            4
    6310            3
    6311            2
    6312            2
    6313            1
    6314            4
    6315            1
    6316            2
    6317            3
    6318            3
    6319            3
    6320            2
    6321            1
    6322            4
    6323            4
    6324            3
    6325            3
    6326            2
    6327            4
    6328            3
    6329            2
    6330            4
    6331            3
    6332            2
    6333            2
    6334            1
    6335            3
    6336            3
    6337            2
    6338            3
    6339            3
    6340            2
    6341            3
    6342            3
    6343            3
    6344            3
    6345            3
    6346            4
    6347            4
    6348            4
    6349            2
    6350            3
    6351            3
    6352            3
    6353            2
    6354            3
    6355            5
    6356            3
    6357            5
    6358            2
    6359            3
    6360            3
    6361            2
    6362            3
    6363            3
    6364            3
    6365            4
    6366            3
    6367            3
    6368            2
    6369            3
    6370            4
    6371            3
    6372            3
    6373            1
    6374            3
    6375            2
    6376            3
    6377            3
    6378            2
    6379            4
    6380            3
    6381            3
    6382            2
    6383            3
    6384            3
    6385            3
    6386            3
    6387            3
    6388            3
    6389            3
    6390            3
    6391            3
    6392            3
    6393            3
    6394            3
    6395            3
    6396            3
    6397            2
    6398            4
    6399            4
    6400            3
    6401            3
    6402            3
    6403            3
    6404            5
    6405            2
    6406            1
    6407            3
    6408            3
    6409            3
    6410            3
    6411            4
    6412            2
    6413            2
    6414            2
    6415            2
    6416            3
    6417            4
    6418            4
    6419            3
    6420            5
    6421            3
    6422            2
    6423            4
    6424            5
    6425            3
    6426            3
    6427            3
    6428            3
    6429            4
    6430            3
    6431            2
    6432            3
    6433            3
    6434            3
    6435            2
    6436            3
    6437            3
    6438            4
    6439            3
    6440            3
    6441            3
    6442            2
    6443            2
    6444            2
    6445            3
    6446            3
    6447            3
    6448            2
    6449            2
    6450            3
    6451            2
    6452            2
    6453            4
    6454            4
    6455            1
    6456            3
    6457            2
    6458            3
    6459            2
    6460            2
    6461            3
    6462            2
    6463            2
    6464            3
    6465            2
    6466            3
    6467            1
    6468            3
    6469            3
    6470            3
    6471            3
    6472            2
    6473            3
    6474            2
    6475            2
    6476            1
    6477            3
    6478            3
    6479            3
    6480            3
    6481            4
    6482            2
    6483            3
    6484            3
    6485            3
    6486            4
    6487            3
    6488            3
    6489            4
    6490            4
    6491            3
    6492            3
    6493            3
    6494            3
    6495            2
    6496            3
    6497            3
    6498            3
    6499            2
    6500            3
    6501            3
    6502            3
    6503            3
    6504            4
    6505            2
    6506            3
    6507            4
    6508            2
    6509            4
    6510            4
    6511            4
    6512            3
    6513            4
    6514            3
    6515            2
    6516            3
    6517            3
    6518            3
    6519            3
    6520            2
    6521            4
    6522            6
    6523            2
    6524            3
    6525            4
    6526            3
    6527            3
    6528            4
    6529            4
    6530            3
    6531            3
    6532            3
    6533            3
    6534            3
    6535            3
    6536            3
    6537            3
    6538            4
    6539            3
    6540            3
    6541            2
    6542            2
    6543            3
    6544            3
    6545            4
    6546            3
    6547            3
    6548            4
    6549            3
    6550            3
    6551            2
    6552            2
    6553            4
    6554            3
    6555            2
    6556            2
    6557            4
    6558            3
    6559            3
    6560            3
    6561            4
    6562            3
    6563            4
    6564            4
    6565            3
    6566            2
    6567            2
    6568            3
    6569            4
    6570            3
    6571            2
    6572            3
    6573            4
    6574            3
    6575            3
    6576            1
    6577            3
    6578            3
    6579            2
    6580            2
    6581            1
    6582            3
    6583            4
    6584            3
    6585            2
    6586            3
    6587            4
    6588            5
    6589            1
    6590            4
    6591            1
    6592            3
    6593            3
    6594            3
    6595            3
    6596            3
    6597            4
    6598            2
    6599            3
    6600            3
    6601            3
    6602            3
    6603            3
    6604            2
    6605            4
    6606            3
    6607            3
    6608            4
    6609            3
    6610            3
    6611            3
    6612            3
    6613            3
    6614            3
    6615            2
    6616            3
    6617            2
    6618            5
    6619            2
    6620            2
    6621            2
    6622            3
    6623            3
    6624            4
    6625            3
    6626            2
    6627            2
    6628            3
    6629            1
    6630            3
    6631            4
    6632            2
    6633            4
    6634            4
    6635            4
    6636            3
    6637            4
    6638            5
    6639            3
    6640            4
    6641            2
    6642            3
    6643            4
    6644            4
    6645            3
    6646            2
    6647            2
    6648            2
    6649            4
    6650            4
    6651            3
    6652            3
    6653            4
    6654            3
    6655            3
    6656            3
    6657            4
    6658            3
    6659            2
    6660            3
    6661            4
    6662            3
    6663            3
    6664            3
    6665            3
    6666            4
    6667            3
    6668            3
    6669            2
    6670            3
    6671            4
    6672            3
    6673            2
    6674            2
    6675            3
    6676            3
    6677            4
    6678            2
    6679            3
    6680            4
    6681            3
    6682            4
    6683            2
    6684            4
    6685            3
    6686            4
    6687            4
    6688            3
    6689            2
    6690            4
    6691            4
    6692            1
    6693            4
    6694            3
    6695            2
    6696            2
    6697            4
    6698            3
    6699            3
    6700            2
    6701            2
    6702            3
    6703            2
    6704            3
    6705            0
    6706            3
    6707            0
    6708            0
    6709            3
    6710            3
    6711            3
    6712            3
    6713            3
    6714            3
    6715            5
    6716            3
    6717            4
    6718            3
    6719            3
    6720            2
    6721            3
    6722            4
    6723            4
    6724            3
    6725            1
    6726            2
    6727            1
    6728            2
    6729            2
    6730            2
    6731            3
    6732            3
    6733            3
    6734            3
    6735            4
    6736            4
    6737            2
    6738            3
    6739            3
    6740            2
    6741            1
    6742            4
    6743            3
    6744            4
    6745            2
    6746            1
    6747            4
    6748            3
    6749            3
    6750            3
    6751            5
    6752            3
    6753            1
    6754            3
    6755            3
    6756            2
    6757            2
    6758            3
    6759            4
    6760            3
    6761            2
    6762            2
    6763            3
    6764            5
    6765            5
    6766            2
    6767            2
    6768            3
    6769            3
    6770            3
    6771            3
    6772            3
    6773            3
    6774            3
    6775            4
    6776            2
    6777            3
    6778            4
    6779            4
    6780            4
    6781            2
    6782            3
    6783            2
    6784            4
    6785            3
    6786            4
    6787            4
    6788            4
    6789            4
    6790            4
    6791            2
    6792            2
    6793            2
    6794            3
    6795            3
    6796            3
    6797            2
    6798            3
    6799            5
    6800            2
    6801            4
    6802            3
    6803            2
    6804            3
    6805            4
    6806            4
    6807            0
    6808            3
    6809            3
    6810            3
    6811            2
    6812            4
    6813            3
    6814            3
    6815            3
    6816            3
    6817            3
    6818            3
    6819            4
    6820            2
    6821            3
    6822            3
    6823            3
    6824            2
    6825            4
    6826            2
    6827            4
    6828            3
    6829            2
    6830            3
    6831            4
    6832            5
    6833            3
    6834            3
    6835            3
    6836            4
    6837            4
    6838            3
    6839            4
    6840            2
    6841            3
    6842            2
    6843            4
    6844            3
    6845            3
    6846            4
    6847            4
    6848            3
    6849            2
    6850            3
    6851            3
    6852            3
    6853            3
    6854            3
    6855            3
    6856            3
    6857            4
    6858            3
    6859            4
    6860            4
    6861            3
    6862            4
    6863            1
    6864            3
    6865            2
    6866            2
    6867            3
    6868            4
    6869            3
    6870            2
    6871            4
    6872            3
    6873            4
    6874            6
    6875            3
    6876            3
    6877            3
    6878            3
    6879            3
    6880            3
    6881            3
    6882            2
    6883            3
    6884            4
    6885            3
    6886            4
    6887            3
    6888            2
    6889            2
    6890            4
    6891            4
    6892            1
    6893            4
    6894            2
    6895            3
    6896            3
    6897            4
    6898            3
    6899            3
    6900            2
    6901            0
    6902            2
    6903            3
    6904            3
    6905            3
    6906            3
    6907            3
    6908            5
    6909            4
    6910            3
    6911            3
    6912            2
    6913            3
    6914            3
    6915            4
    6916            4
    6917            4
    6918            3
    6919            2
    6920            3
    6921            3
    6922            3
    6923            5
    6924            3
    6925            1
    6926            3
    6927            3
    6928            4
    6929            2
    6930            2
    6931            2
    6932            3
    6933            4
    6934            2
    6935            3
    6936            4
    6937            2
    6938            3
    6939            3
    6940            3
    6941            2
    6942            2
    6943            5
    6944            3
    6945            4
    6946            3
    6947            3
    6948            6
    6949            3
    6950            3
    6951            4
    6952            3
    6953            3
    6954            1
    6955            3
    6956            3
    6957            3
    6958            3
    6959            2
    6960            3
    6961            5
    6962            4
    6963            3
    6964            3
    6965            4
    6966            2
    6967            2
    6968            3
    6969            2
    6970            1
    6971            3
    6972            3
    6973            3
    6974            3
    6975            2
    6976            3
    6977            2
    6978            4
    6979            3
    6980            2
    6981            3
    6982            3
    6983            1
    6984            3
    6985            3
    6986            2
    6987            2
    6988            3
    6989            2
    6990            3
    6991            4
    6992            2
    6993            2
    6994            4
    6995            3
    6996            2
    6997            4
    6998            3
    6999            5
    7000            4
    7001            2
    7002            3
    7003            3
    7004            3
    7005            2
    7006            2
    7007            3
    7008            2
    7009            3
    7010            3
    7011            2
    7012            3
    7013            2
    7014            4
    7015            3
    7016            3
    7017            4
    7018            3
    7019            1
    7020            1
    7021            3
    7022            4
    7023            5
    7024            3
    7025            3
    7026            3
    7027            2
    7028            4
    7029            2
    7030            3
    7031            5
    7032            2
    7033            4
    7034            3
    7035            2
    7036            4
    7037            4
    7038            2
    7039            2
    7040            3
    7041            2
    7042            3
    7043            3
    7044            3
    7045            3
    7046            3
    7047            1
    7048            1
    7049            3
    7050            4
    7051            3
    7052            5
    7053            4
    7054            3
    7055            2
    7056            3
    7057            3
    7058            3
    7059            2
    7060            4
    7061            3
    7062            3
    7063            4
    7064            3
    7065            3
    7066            4
    7067            3
    7068            3
    7069            3
    7070            3
    7071            4
    7072            3
    7073            3
    7074            5
    7075            2
    7076            3
    7077            4
    7078            2
    7079            5
    7080            3
    7081            4
    7082            4
    7083            3
    7084            2
    7085            3
    7086            3
    7087            3
    7088            3
    7089            3
    7090            4
    7091            4
    7092            3
    7093            2
    7094            3
    7095            3
    7096            4
    7097            4
    7098            4
    7099            1
    7100            3
    7101            2
    7102            3
    7103            3
    7104            4
    7105            3
    7106            4
    7107            3
    7108            2
    7109            3
    7110            2
    7111            3
    7112            2
    7113            3
    7114            2
    7115            3
    7116            3
    7117            4
    7118            4
    7119            3
    7120            4
    7121            3
    7122            3
    7123            3
    7124            4
    7125            3
    7126            3
    7127            3
    7128            3
    7129            2
    7130            3
    7131            4
    7132            2
    7133            3
    7134            3
    7135            3
    7136            3
    7137            3
    7138            4
    7139            2
    7140            2
    7141            2
    7142            3
    7143            3
    7144            3
    7145            2
    7146            3
    7147            3
    7148            2
    7149            4
    7150            3
    7151            5
    7152            4
    7153            4
    7154            4
    7155            3
    7156            3
    7157            4
    7158            3
    7159            2
    7160            3
    7161            3
    7162            3
    7163            3
    7164            4
    7165            3
    7166            3
    7167            3
    7168            3
    7169            4
    7170            3
    7171            5
    7172            3
    7173            3
    7174            2
    7175            2
    7176            2
    7177            2
    7178            4
    7179            3
    7180            4
    7181            4
    7182            4
    7183            4
    7184            5
    7185            4
    7186            4
    7187            3
    7188            3
    7189            5
    7190            3
    7191            2
    7192            3
    7193            4
    7194            3
    7195            2
    7196            2
    7197            2
    7198            3
    7199            3
    7200            4
    7201            4
    7202            3
    7203            3
    7204            3
    7205            3
    7206            5
    7207            2
    7208            2
    7209            3
    7210            3
    7211            4
    7212            3
    7213            3
    7214            3
    7215            4
    7216            3
    7217            4
    7218            4
    7219            3
    7220            4
    7221            4
    7222            3
    7223            4
    7224            4
    7225            4
    7226            4
    7227            2
    7228            3
    7229            3
    7230            4
    7231            4
    7232            4
    7233            3
    7234            3
    7235            3
    7236            3
    7237            3
    7238            3
    7239            2
    7240            2
    7241            4
    7242            4
    7243            4
    7244            4
    7245            3
    7246            4
    7247            5
    7248            3
    7249            2
    7250            3
    7251            3
    7252            3
    7253            4
    7254            2
    7255            3
    7256            3
    7257            3
    7258            2
    7259            3
    7260            3
    7261            3
    7262            2
    7263            3
    7264            3
    7265            3
    7266            3
    7267            2
    7268            3
    7269            4
    7270            3
    7271            5
    7272            3
    7273            2
    7274            4
    7275            3
    7276            2
    7277            3
    7278            2
    7279            4
    7280            3
    7281            3
    7282            3
    7283            3
    7284            3
    7285            3
    7286            4
    7287            2
    7288            2
    7289            5
    7290            3
    7291            4
    7292            3
    7293            3
    7294            1
    7295            4
    7296            5
    7297            5
    7298            4
    7299            4
    7300            2
    7301            3
    7302            3
    7303            2
    7304            3
    7305            4
    7306            2
    7307            3
    7308            2
    7309            4
    7310            4
    7311            6
    7312            5
    7313            3
    7314            4
    7315            3
    7316            3
    7317            3
    7318            3
    7319            3
    7320            3
    7321            3
    7322            4
    7323            3
    7324            2
    7325            4
    7326            3
    7327            3
    7328            2
    7329            3
    7330            2
    7331            2
    7332            2
    7333            2
    7334            3
    7335            3
    7336            2
    7337            3
    7338            4
    7339            2
    7340            3
    7341            4
    7342            3
    7343            2
    7344            4
    7345            2
    7346            4
    7347            4
    7348            2
    7349            3
    7350            2
    7351            1
    7352            3
    7353            3
    7354            1
    7355            3
    7356            3
    7357            4
    7358            2
    7359            5
    7360            4
    7361            2
    7362            4
    7363            5
    7364            2
    7365            3
    7366            4
    7367            3
    7368            4
    7369            3
    7370            3
    7371            4
    7372            2
    7373            3
    7374            2
    7375            4
    7376            4
    7377            3
    7378            4
    7379            4
    7380            2
    7381            4
    7382            2
    7383            3
    7384            2
    7385            3
    7386            3
    7387            3
    7388            4
    7389            3
    7390            6
    7391            4
    7392            3
    7393            2
    7394            2
    7395            2
    7396            3
    7397            4
    7398            3
    7399            4
    7400            2
    7401            4
    7402            3
    7403            3
    7404            3
    7405            3
    7406            5
    7407            4
    7408            2
    7409            3
    7410            4
    7411            3
    7412            2
    7413            4
    7414            5
    7415            3
    7416            4
    7417            3
    7418            3
    7419            3
    7420            4
    7421            3
    7422            2
    7423            2
    7424            3
    7425            3
    7426            3
    7427            3
    7428            3
    7429            3
    7430            3
    7431            3
    7432            2
    7433            3
    7434            3
    7435            3
    7436            2
    7437            5
    7438            3
    7439            1
    7440            3
    7441            5
    7442            5
    7443            3
    7444            2
    7445            4
    7446            4
    7447            3
    7448            3
    7449            4
    7450            3
    7451            4
    7452            2
    7453            2
    7454            3
    7455            3
    7456            2
    7457            3
    7458            3
    7459            3
    7460            3
    7461            2
    7462            3
    7463            2
    7464            3
    7465            4
    7466            3
    7467            2
    7468            2
    7469            3
    7470            2
    7471            2
    7472            2
    7473            3
    7474            4
    7475            1
    7476            3
    7477            2
    7478            3
    7479            2
    7480            3
    7481            2
    7482            3
    7483            3
    7484            4
    7485            3
    7486            3
    7487            2
    7488            3
    7489            3
    7490            4
    7491            2
    7492            2
    7493            3
    7494            3
    7495            3
    7496            3
    7497            3
    7498            3
    7499            4
    7500            4
    7501            4
    7502            2
    7503            3
    7504            4
    7505            3
    7506            3
    7507            3
    7508            4
    7509            4
    7510            2
    7511            3
    7512            4
    7513            3
    7514            3
    7515            3
    7516            2
    7517            3
    7518            2
    7519            3
    7520            2
    7521            0
    7522            2
    7523            3
    7524            2
    7525            3
    7526            3
    7527            3
    7528            3
    7529            2
    7530            2
    7531            3
    7532            2
    7533            3
    7534            3
    7535            3
    7536            2
    7537            4
    7538            6
    7539            3
    7540            4
    7541            3
    7542            3
    7543            4
    7544            3
    7545            4
    7546            3
    7547            2
    7548            3
    7549            3
    7550            4
    7551            3
    7552            3
    7553            3
    7554            4
    7555            4
    7556            1
    7557            3
    7558            3
    7559            1
    7560            3
    7561            3
    7562            3
    7563            3
    7564            3
    7565            3
    7566            3
    7567            1
    7568            3
    7569            3
    7570            3
    7571            3
    7572            2
    7573            4
    7574            2
    7575            3
    7576            3
    7577            3
    7578            2
    7579            3
    7580            4
    7581            3
    7582            1
    7583            3
    7584            4
    7585            3
    7586            4
    7587            2
    7588            3
    7589            3
    7590            3
    7591            1
    7592            4
    7593            3
    7594            3
    7595            3
    7596            3
    7597            1
    7598            2
    7599            3
    7600            4
    7601            3
    7602            2
    7603            3
    7604            4
    7605            3
    7606            4
    7607            4
    7608            3
    7609            3
    7610            4
    7611            2
    7612            2
    7613            2
    7614            4
    7615            4
    7616            4
    7617            3
    7618            3
    7619            5
    7620            2
    7621            3
    7622            1
    7623            3
    7624            3
    7625            3
    7626            4
    7627            4
    7628            1
    7629            3
    7630            5
    7631            4
    7632            3
    7633            3
    7634            1
    7635            3
    7636            2
    7637            3
    7638            2
    7639            3
    7640            3
    7641            4
    7642            3
    7643            3
    7644            2
    7645            4
    7646            3
    7647            4
    7648            4
    7649            3
    7650            3
    7651            3
    7652            2
    7653            2
    7654            2
    7655            2
    7656            4
    7657            3
    7658            3
    7659            3
    7660            2
    7661            2
    7662            2
    7663            3
    7664            2
    7665            3
    7666            4
    7667            3
    7668            3
    7669            4
    7670            3
    7671            4
    7672            4
    7673            4
    7674            2
    7675            3
    7676            2
    7677            2
    7678            3
    7679            1
    7680            3
    7681            1
    7682            4
    7683            4
    7684            3
    7685            2
    7686            3
    7687            3
    7688            3
    7689            2
    7690            2
    7691            2
    7692            3
    7693            3
    7694            3
    7695            3
    7696            2
    7697            3
    7698            3
    7699            3
    7700            4
    7701            2
    7702            4
    7703            3
    7704            3
    7705            4
    7706            2
    7707            3
    7708            2
    7709            2
    7710            2
    7711            2
    7712            3
    7713            2
    7714            1
    7715            2
    7716            3
    7717            3
    7718            4
    7719            2
    7720            4
    7721            3
    7722            2
    7723            3
    7724            3
    7725            3
    7726            4
    7727            3
    7728            1
    7729            2
    7730            3
    7731            4
    7732            4
    7733            3
    7734            4
    7735            1
    7736            2
    7737            3
    7738            3
    7739            4
    7740            3
    7741            2
    7742            2
    7743            2
    7744            3
    7745            4
    7746            5
    7747            4
    7748            3
    7749            2
    7750            2
    7751            3
    7752            2
    7753            3
    7754            3
    7755            3
    7756            3
    7757            2
    7758            3
    7759            2
    7760            3
    7761            2
    7762            3
    7763            4
    7764            4
    7765            3
    7766            3
    7767            3
    7768            3
    7769            2
    7770            3
    7771            4
    7772            2
    7773            3
    7774            4
    7775            2
    7776            4
    7777            4
    7778            3
    7779            3
    7780            2
    7781            2
    7782            5
    7783            3
    7784            3
    7785            2
    7786            3
    7787            4
    7788            3
    7789            4
    7790            4
    7791            3
    7792            3
    7793            4
    7794            3
    7795            1
    7796            3
    7797            4
    7798            5
    7799            2
    7800            3
    7801            4
    7802            3
    7803            3
    7804            3
    7805            5
    7806            3
    7807            2
    7808            3
    7809            4
    7810            3
    7811            3
    7812            3
    7813            2
    7814            4
    7815            2
    7816            3
    7817            4
    7818            4
    7819            2
    7820            2
    7821            2
    7822            3
    7823            4
    7824            2
    7825            4
    7826            4
    7827            3
    7828            3
    7829            4
    7830            2
    7831            3
    7832            3
    7833            3
    7834            3
    7835            2
    7836            3
    7837            5
    7838            1
    7839            2
    7840            3
    7841            3
    7842            2
    7843            2
    7844            3
    7845            3
    7846            2
    7847            3
    7848            2
    7849            3
    7850            3
    7851            2
    7852            3
    7853            4
    7854            3
    7855            4
    7856            3
    7857            3
    7858            3
    7859            3
    7860            1
    7861            5
    7862            3
    7863            3
    7864            4
    7865            2
    7866            3
    7867            3
    7868            2
    7869            3
    7870            5
    7871            3
    7872            3
    7873            3
    7874            3
    7875            4
    7876            3
    7877            3
    7878            4
    7879            5
    7880            3
    7881            3
    7882            3
    7883            2
    7884            3
    7885            1
    7886            3
    7887            2
    7888            3
    7889            2
    7890            3
    7891            3
    7892            4
    7893            3
    7894            1
    7895            1
    7896            4
    7897            2
    7898            4
    7899            3
    7900            3
    7901            3
    7902            2
    7903            2
    7904            3
    7905            1
    7906            4
    7907            1
    7908            4
    7909            3
    7910            3
    7911            2
    7912            2
    7913            2
    7914            2
    7915            4
    7916            2
    7917            5
    7918            2
    7919            3
    7920            4
    7921            2
    7922            3
    7923            3
    7924            1
    7925            4
    7926            2
    7927            3
    7928            3
    7929            2
    7930            3
    7931            1
    7932            3
    7933            3
    7934            2
    7935            3
    7936            4
    7937            1
    7938            2
    7939            3
    7940            3
    7941            3
    7942            3
    7943            3
    7944            3
    7945            4
    7946            4
    7947            2
    7948            3
    7949            3
    7950            4
    7951            2
    7952            4
    7953            2
    7954            2
    7955            4
    7956            3
    7957            1
    7958            3
    7959            3
    7960            3
    7961            3
    7962            3
    7963            3
    7964            2
    7965            5
    7966            2
    7967            4
    7968            4
    7969            2
    7970            2
    7971            3
    7972            2
    7973            3
    7974            3
    7975            2
    7976            3
    7977            1
    7978            3
    7979            3
    7980            4
    7981            3
    7982            4
    7983            1
    7984            2
    7985            4
    7986            4
    7987            2
    7988            4
    7989            3
    7990            3
    7991            1
    7992            2
    7993            3
    7994            3
    7995            3
    7996            2
    7997            4
    7998            4
    7999            3
    8000            4
    8001            1
    8002            3
    8003            3
    8004            2
    8005            3
    8006            3
    8007            3
    8008            3
    8009            3
    8010            3
    8011            2
    8012            4
    8013            3
    8014            3
    8015            1
    8016            4
    8017            2
    8018            4
    8019            2
    8020            2
    8021            4
    8022            2
    8023            3
    8024            3
    8025            2
    8026            2
    8027            4
    8028            3
    8029            4
    8030            2
    8031            3
    8032            1
    8033            3
    8034            3
    8035            3
    8036            2
    8037            2
    8038            1
    8039            3
    8040            3
    8041            3
    8042            3
    8043            2
    8044            3
    8045            2
    8046            4
    8047            1
    8048            2
    8049            4
    8050            4
    8051            2
    8052            2
    8053            5
    8054            3
    8055            3
    8056            4
    8057            4
    8058            2
    8059            3
    8060            3
    8061            3
    8062            3
    8063            3
    8064            3
    8065            3
    8066            2
    8067            2
    8068            2
    8069            3
    8070            4
    8071            4
    8072            2
    8073            2
    8074            3
    8075            3
    8076            3
    8077            4
    8078            1
    8079            4
    8080            4
    8081            4
    8082            3
    8083            3
    8084            2
    8085            3
    8086            3
    8087            2
    8088            2
    8089            3
    8090            2
    8091            4
    8092            2
    8093            4
    8094            2
    8095            4
    8096            3
    8097            2
    8098            3
    8099            3
    8100            3
    8101            3
    8102            4
    8103            3
    8104            3
    8105            3
    8106            2
    8107            3
    8108            3
    8109            3
    8110            1
    8111            3
    8112            3
    8113            3
    8114            3
    8115            3
    8116            3
    8117            1
    8118            5
    8119            2
    8120            3
    8121            3
    8122            4
    8123            4
    8124            3
    8125            3
    8126            3
    8127            3
    8128            4
    8129            3
    8130            3
    8131            2
    8132            2
    8133            3
    8134            3
    8135            2
    8136            2
    8137            3
    8138            3
    8139            2
    8140            3
    8141            2
    8142            4
    8143            3
    8144            3
    8145            3
    8146            3
    8147            2
    8148            4
    8149            3
    8150            3
    8151            3
    8152            4
    8153            2
    8154            4
    8155            2
    8156            4
    8157            3
    8158            4
    8159            2
    8160            3
    8161            2
    8162            2
    8163            4
    8164            3
    8165            3
    8166            3
    8167            3
    8168            2
    8169            2
    8170            3
    8171            1
    8172            3
    8173            4
    8174            3
    8175            3
    8176            3
    8177            3
    8178            3
    8179            3
    8180            3
    8181            3
    8182            2
    8183            2
    8184            2
    8185            3
    8186            3
    8187            3
    8188            3
    8189            1
    8190            3
    8191            4
    8192            3
    8193            3
    8194            3
    8195            4
    8196            3
    8197            3
    8198            3
    8199            4
    8200            3
    8201            2
    8202            2
    8203            2
    8204            3
    8205            3
    8206            4
    8207            2
    8208            3
    8209            3
    8210            4
    8211            4
    8212            4
    8213            3
    8214            3
    8215            4
    8216            1
    8217            2
    8218            1
    8219            4
    8220            3
    8221            4
    8222            4
    8223            3
    8224            5
    8225            3
    8226            3
    8227            3
    8228            3
    8229            3
    8230            2
    8231            2
    8232            3
    8233            2
    8234            2
    8235            2
    8236            3
    8237            3
    8238            3
    8239            3
    8240            3
    8241            3
    8242            5
    8243            3
    8244            2
    8245            3
    8246            4
    8247            4
    8248            4
    8249            5
    8250            2
    8251            2
    8252            2
    8253            3
    8254            4
    8255            2
    8256            3
    8257            2
    8258            3
    8259            3
    8260            2
    8261            3
    8262            3
    8263            3
    8264            5
    8265            2
    8266            4
    8267            4
    8268            3
    8269            3
    8270            2
    8271            2
    8272            3
    8273            3
    8274            3
    8275            2
    8276            4
    8277            4
    8278            3
    8279            3
    8280            5
    8281            3
    8282            4
    8283            3
    8284            3
    8285            3
    8286            4
    8287            2
    8288            2
    8289            3
    8290            3
    8291            2
    8292            3
    8293            4
    8294            4
    8295            4
    8296            3
    8297            3
    8298            3
    8299            2
    8300            2
    8301            1
    8302            3
    8303            3
    8304            3
    8305            2
    8306            2
    8307            3
    8308            3
    8309            4
    8310            1
    8311            3
    8312            3
    8313            4
    8314            3
    8315            3
    8316            3
    8317            2
    8318            4
    8319            3
    8320            2
    8321            2
    8322            2
    8323            3
    8324            3
    8325            2
    8326            1
    8327            3
    8328            3
    8329            3
    8330            4
    8331            3
    8332            1
    8333            2
    8334            4
    8335            3
    8336            2
    8337            4
    8338            4
    8339            3
    8340            4
    8341            3
    8342            3
    8343            4
    8344            3
    8345            3
    8346            3
    8347            3
    8348            3
    8349            2
    8350            2
    8351            3
    8352            3
    8353            4
    8354            4
    8355            3
    8356            2
    8357            2
    8358            2
    8359            2
    8360            2
    8361            4
    8362            3
    8363            2
    8364            2
    8365            4
    8366            3
    8367            1
    8368            2
    8369            0
    8370            3
    8371            3
    8372            3
    8373            2
    8374            3
    8375            3
    8376            5
    8377            3
    8378            2
    8379            3
    8380            4
    8381            3
    8382            3
    8383            4
    8384            4
    8385            3
    8386            3
    8387            4
    8388            3
    8389            3
    8390            1
    8391            2
    8392            3
    8393            2
    8394            2
    8395            2
    8396            3
    8397            2
    8398            2
    8399            3
    8400            4
    8401            3
    8402            2
    8403            3
    8404            3
    8405            2
    8406            2
    8407            3
    8408            3
    8409            4
    8410            2
    8411            4
    8412            3
    8413            3
    8414            1
    8415            2
    8416            3
    8417            5
    8418            2
    8419            3
    8420            5
    8421            3
    8422            2
    8423            3
    8424            2
    8425            1
    8426            2
    8427            2
    8428            4
    8429            3
    8430            4
    8431            2
    8432            1
    8433            3
    8434            3
    8435            4
    8436            3
    8437            4
    8438            3
    8439            3
    8440            3
    8441            2
    8442            1
    8443            2
    8444            2
    8445            3
    8446            2
    8447            2
    8448            3
    8449            3
    8450            4
    8451            2
    8452            2
    8453            3
    8454            3
    8455            2
    8456            4
    8457            3
    8458            3
    8459            4
    8460            2
    8461            3
    8462            0
    8463            4
    8464            3
    8465            2
    8466            3
    8467            3
    8468            3
    8469            3
    8470            3
    8471            2
    8472            3
    8473            1
    8474            2
    8475            3
    8476            4
    8477            2
    8478            1
    8479            3
    8480            2
    8481            3
    8482            2
    8483            3
    8484            3
    8485            2
    8486            3
    8487            3
    8488            4
    8489            4
    8490            3
    8491            3
    8492            3
    8493            1
    8494            5
    8495            4
    8496            3
    8497            4
    8498            3
    8499            2
    8500            4
    8501            4
    8502            3
    8503            3
    8504            3
    8505            2
    8506            4
    8507            3
    8508            4
    8509            3
    8510            2
    8511            4
    8512            3
    8513            3
    8514            2
    8515            3
    8516            4
    8517            3
    8518            3
    8519            3
    8520            3
    8521            3
    8522            3
    8523            3
    8524            4
    8525            4
    8526            2
    8527            1
    8528            2
    8529            5
    8530            3
    8531            4
    8532            3
    8533            3
    8534            3
    8535            4
    8536            2
    8537            3
    8538            3
    8539            3
    8540            3
    8541            3
    8542            3
    8543            3
    8544            2
    8545            3
    8546            3
    8547            3
    8548            3
    8549            2
    8550            3
    8551            3
    8552            3
    8553            2
    8554            4
    8555            5
    8556            3
    8557            3
    8558            1
    8559            3
    8560            3
    8561            4
    8562            2
    8563            4
    8564            2
    8565            3
    8566            4
    8567            3
    8568            4
    8569            2
    8570            3
    8571            1
    8572            2
    8573            3
    8574            4
    8575            3
    8576            4
    8577            3
    8578            2
    8579            3
    8580            2
    8581            1
    8582            4
    8583            4
    8584            3
    8585            3
    8586            3
    8587            4
    8588            2
    8589            3
    8590            3
    8591            1
    8592            3
    8593            3
    8594            3
    8595            3
    8596            3
    8597            3
    8598            1
    8599            2
    8600            2
    8601            4
    8602            4
    8603            3
    8604            3
    8605            1
    8606            1
    8607            4
    8608            3
    8609            4
    8610            4
    8611            3
    8612            3
    8613            5
    8614            3
    8615            4
    8616            4
    8617            3
    8618            4
    8619            3
    8620            3
    8621            4
    8622            4
    8623            5
    8624            4
    8625            2
    8626            3
    8627            3
    8628            3
    8629            1
    8630            3
    8631            3
    8632            1
    8633            3
    8634            3
    8635            3
    8636            4
    8637            2
    8638            1
    8639            2
    8640            3
    8641            3
    8642            1
    8643            3
    8644            3
    8645            2
    8646            2
    8647            3
    8648            3
    8649            4
    8650            1
    8651            2
    8652            2
    8653            5
    8654            4
    8655            3
    8656            3
    8657            2
    8658            3
    8659            4
    8660            2
    8661            1
    8662            2
    8663            2
    8664            3
    8665            2
    8666            1
    8667            3
    8668            4
    8669            3
    8670            2
    8671            2
    8672            2
    8673            3
    8674            2
    8675            5
    8676            3
    8677            3
    8678            5
    8679            4
    8680            3
    8681            3
    8682            2
    8683            3
    8684            0
    8685            5
    8686            4
    8687            4
    8688            3
    8689            3
    8690            3
    8691            3
    8692            4
    8693            3
    8694            4
    8695            3
    8696            5
    8697            4
    8698            2
    8699            2
    8700            4
    8701            3
    8702            3
    8703            3
    8704            2
    8705            3
    8706            1
    8707            2
    8708            4
    8709            3
    8710            5
    8711            2
    8712            2
    8713            2
    8714            4
    8715            2
    8716            3
    8717            2
    8718            2
    8719            2
    8720            3
    8721            4
    8722            3
    8723            2
    8724            1
    8725            3
    8726            4
    8727            4
    8728            3
    8729            3
    8730            1
    8731            1
    8732            3
    8733            3
    8734            3
    8735            4
    8736            1
    8737            2
    8738            3
    8739            4
    8740            1
    8741            2
    8742            2
    8743            2
    8744            3
    8745            4
    8746            2
    8747            3
    8748            3
    8749            3
    8750            3
    8751            5
    8752            2
    8753            4
    8754            3
    8755            5
    8756            3
    8757            2
    8758            5
    8759            3
    8760            4
    8761            4
    8762            2
    8763            4
    8764            3
    8765            3
    8766            3
    8767            3
    8768            3
    8769            2
    8770            4
    8771            4
    8772            4
    8773            6
    8774            4
    8775            2
    8776            2
    8777            2
    8778            4
    8779            3
    8780            3
    8781            3
    8782            1
    8783            3
    8784            4
    8785            2
    8786            4
    8787            4
    8788            2
    8789            3
    8790            4
    8791            4
    8792            3
    8793            3
    8794            1
    8795            4
    8796            3
    8797            1
    8798            4
    8799            2
    8800            3
    8801            3
    8802            3
    8803            2
    8804            4
    8805            4
    8806            4
    8807            4
    8808            3
    8809            2
    8810            3
    8811            2
    8812            2
    8813            3
    8814            4
    8815            5
    8816            3
    8817            4
    8818            3
    8819            3
    8820            3
    8821            2
    8822            3
    8823            3
    8824            2
    8825            3
    8826            4
    8827            1
    8828            4
    8829            4
    8830            4
    8831            2
    8832            5
    8833            5
    8834            3
    8835            3
    8836            3
    8837            3
    8838            3
    8839            3
    8840            3
    8841            1
    8842            3
    8843            3
    8844            2
    8845            3
    8846            2
    8847            3
    8848            1
    8849            4
    8850            4
    8851            2
    8852            4
    8853            3
    8854            3
    8855            4
    8856            2
    8857            3
    8858            3
    8859            4
    8860            3
    8861            3
    8862            4
    8863            3
    8864            4
    8865            3
    8866            4
    8867            4
    8868            3
    8869            3
    8870            2
    8871            3
    8872            4
    8873            2
    8874            3
    8875            4
    8876            4
    8877            3
    8878            2
    8879            5
    8880            3
    8881            4
    8882            2
    8883            3
    8884            2
    8885            3
    8886            3
    8887            3
    8888            3
    8889            3
    8890            3
    8891            4
    8892            3
    8893            2
    8894            3
    8895            2
    8896            3
    8897            3
    8898            3
    8899            3
    8900            4
    8901            3
    8902            4
    8903            2
    8904            3
    8905            4
    8906            4
    8907            2
    8908            3
    8909            3
    8910            2
    8911            3
    8912            4
    8913            2
    8914            3
    8915            4
    8916            4
    8917            3
    8918            3
    8919            5
    8920            4
    8921            3
    8922            4
    8923            3
    8924            3
    8925            3
    8926            5
    8927            3
    8928            4
    8929            2
    8930            4
    8931            4
    8932            4
    8933            3
    8934            3
    8935            3
    8936            3
    8937            2
    8938            3
    8939            3
    8940            3
    8941            3
    8942            3
    8943            3
    8944            2
    8945            3
    8946            3
    8947            5
    8948            3
    8949            2
    8950            5
    8951            2
    8952            2
    8953            4
    8954            4
    8955            3
    8956            3
    8957            3
    8958            3
    8959            5
    8960            3
    8961            3
    8962            3
    8963            3
    8964            4
    8965            2
    8966            2
    8967            3
    8968            4
    8969            4
    8970            3
    8971            3
    8972            2
    8973            4
    8974            3
    8975            3
    8976            3
    8977            3
    8978            4
    8979            2
    8980            4
    8981            4
    8982            3
    8983            3
    8984            3
    8985            4
    8986            4
    8987            3
    8988            2
    8989            3
    8990            4
    8991            3
    8992            3
    8993            3
    8994            3
    8995            2
    8996            1
    8997            4
    8998            4
    8999            3
    9000            2
    9001            3
    9002            4
    9003            1
    9004            3
    9005            4
    9006            3
    9007            5
    9008            3
    9009            3
    9010            3
    9011            2
    9012            4
    9013            4
    9014            5
    9015            2
    9016            2
    9017            4
    9018            3
    9019            1
    9020            3
    9021            3
    9022            4
    9023            5
    9024            2
    9025            4
    9026            3
    9027            2
    9028            3
    9029            2
    9030            4
    9031            2
    9032            2
    9033            3
    9034            4
    9035            3
    9036            3
    9037            3
    9038            3
    9039            4
    9040            3
    9041            3
    9042            4
    9043            3
    9044            4
    9045            3
    9046            2
    9047            4
    9048            4
    9049            4
    9050            3
    9051            3
    9052            2
    9053            2
    9054            3
    9055            3
    9056            2
    9057            3
    9058            3
    9059            3
    9060            3
    9061            3
    9062            2
    9063            2
    9064            2
    9065            4
    9066            3
    9067            4
    9068            3
    9069            3
    9070            2
    9071            3
    9072            3
    9073            3
    9074            4
    9075            2
    9076            2
    9077            3
    9078            3
    9079            2
    9080            2
    9081            4
    9082            4
    9083            4
    9084            4
    9085            3
    9086            2
    9087            3
    9088            2
    9089            4
    9090            3
    9091            2
    9092            4
    9093            4
    9094            2
    9095            4
    9096            4
    9097            2
    9098            2
    9099            3
    9100            5
    9101            2
    9102            2
    9103            3
    9104            2
    9105            3
    9106            3
    9107            3
    9108            1
    9109            3
    9110            4
    9111            2
    9112            3
    9113            2
    9114            3
    9115            3
    9116            3
    9117            3
    9118            2
    9119            2
    9120            3
    9121            4
    9122            4
    9123            3
    9124            3
    9125            4
    9126            3
    9127            3
    9128            2
    9129            3
    9130            4
    9131            2
    9132            3
    9133            3
    9134            3
    9135            4
    9136            4
    9137            6
    9138            3
    9139            2
    9140            4
    9141            3
    9142            4
    9143            4
    9144            3
    9145            1
    9146            2
    9147            3
    9148            2
    9149            2
    9150            4
    9151            3
    9152            5
    9153            4
    9154            2
    9155            3
    9156            3
    9157            2
    9158            4
    9159            4
    9160            4
    9161            5
    9162            4
    9163            3
    9164            3
    9165            4
    9166            3
    9167            1
    9168            1
    9169            3
    9170            4
    9171            3
    9172            4
    9173            3
    9174            3
    9175            3
    9176            4
    9177            3
    9178            2
    9179            2
    9180            3
    9181            3
    9182            4
    9183            3
    9184            3
    9185            3
    9186            3
    9187            4
    9188            3
    9189            4
    9190            2
    9191            2
    9192            4
    9193            3
    9194            4
    9195            2
    9196            5
    9197            4
    9198            3
    9199            3
    9200            3
    9201            4
    9202            2
    9203            4
    9204            3
    9205            3
    9206            4
    9207            4
    9208            3
    9209            3
    9210            3
    9211            4
    9212            3
    9213            3
    9214            2
    9215            2
    9216            2
    9217            3
    9218            3
    9219            4
    9220            3
    9221            3
    9222            2
    9223            4
    9224            2
    9225            2
    9226            4
    9227            3
    9228            2
    9229            4
    9230            3
    9231            2
    9232            4
    9233            3
    9234            3
    9235            2
    9236            4
    9237            3
    9238            3
    9239            2
    9240            3
    9241            2
    9242            4
    9243            2
    9244            3
    9245            4
    9246            2
    9247            3
    9248            3
    9249            2
    9250            4
    9251            3
    9252            3
    9253            4
    9254            5
    9255            1
    9256            3
    9257            5
    9258            4
    9259            1
    9260            3
    9261            3
    9262            4
    9263            3
    9264            2
    9265            2
    9266            4
    9267            3
    9268            3
    9269            4
    9270            5
    9271            5
    9272            3
    9273            3
    9274            3
    9275            4
    9276            4
    9277            3
    9278            3
    9279            3
    9280            2
    9281            3
    9282            3
    9283            4
    9284            3
    9285            3
    9286            4
    9287            5
    9288            3
    9289            3
    9290            3
    9291            3
    9292            5
    9293            4
    9294            3
    9295            2
    9296            6
    9297            2
    9298            2
    9299            4
    9300            2
    9301            4
    9302            3
    9303            3
    9304            4
    9305            3
    9306            3
    9307            3
    9308            2
    9309            5
    9310            4
    9311            2
    9312            3
    9313            3
    9314            5
    9315            4
    9316            4
    9317            4
    9318            3
    9319            3
    9320            4
    9321            3
    9322            3
    9323            4
    9324            2
    9325            4
    9326            2
    9327            3
    9328            3
    9329            3
    9330            3
    9331            1
    9332            3
    9333            4
    9334            2
    9335            4
    9336            2
    9337            3
    9338            2
    9339            3
    9340            3
    9341            2
    9342            3
    9343            4
    9344            4
    9345            1
    9346            3
    9347            3
    9348            4
    9349            2
    9350            2
    9351            4
    9352            3
    9353            4
    9354            3
    9355            2
    9356            3
    9357            2
    9358            3
    9359            4
    9360            2
    9361            5
    9362            5
    9363            3
    9364            6
    9365            4
    9366            1
    9367            4
    9368            1
    9369            6
    9370            4
    9371            3
    9372            2
    9373            2
    9374            1
    9375            3
    9376            2
    9377            3
    9378            2
    9379            5
    9380            3
    9381            3
    9382            3
    9383            4
    9384            2
    9385            4
    9386            4
    9387            4
    9388            1
    9389            2
    9390            3
    9391            3
    9392            2
    9393            3
    9394            2
    9395            3
    9396            3
    9397            2
    9398            2
    9399            3
    9400            2
    9401            3
    9402            3
    9403            4
    9404            2
    9405            3
    9406            3
    9407            2
    9408            4
    9409            2
    9410            4
    9411            3
    9412            3
    9413            4
    9414            1
    9415            2
    9416            3
    9417            4
    9418            3
    9419            2
    9420            3
    9421            2
    9422            2
    9423            3
    9424            2
    9425            3
    9426            2
    9427            3
    9428            4
    9429            2
    9430            3
    9431            4
    9432            3
    9433            2
    9434            2
    9435            1
    9436            2
    9437            3
    9438            3
    9439            2
    9440            3
    9441            3
    9442            4
    9443            6
    9444            2
    9445            1
    9446            3
    9447            3
    9448            4
    9449            3
    9450            4
    9451            3
    9452            3
    9453            3
    9454            3
    9455            4
    9456            4
    9457            2
    9458            4
    9459            3
    9460            4
    9461            4
    9462            3
    9463            3
    9464            5
    9465            3
    9466            3
    9467            3
    9468            3
    9469            3
    9470            3
    9471            4
    9472            4
    9473            4
    9474            4
    9475            1
    9476            3
    9477            1
    9478            2
    9479            3
    9480            3
    9481            3
    9482            2
    9483            3
    9484            3
    9485            2
    9486            3
    9487            3
    9488            1
    9489            3
    9490            4
    9491            4
    9492            2
    9493            4
    9494            1
    9495            2
    9496            3
    9497            2
    9498            2
    9499            2
    9500            4
    9501            2
    9502            2
    9503            2
    9504            3
    9505            3
    9506            1
    9507            3
    9508            5
    9509            3
    9510            2
    9511            5
    9512            3
    9513            4
    9514            3
    9515            3
    9516            1
    9517            3
    9518            3
    9519            3
    9520            3
    9521            3
    9522            4
    9523            3
    9524            3
    9525            3
    9526            3
    9527            2
    9528            4
    9529            3
    9530            3
    9531            3
    9532            4
    9533            3
    9534            3
    9535            3
    9536            3
    9537            2
    9538            4
    9539            2
    9540            4
    9541            3
    9542            2
    9543            4
    9544            5
    9545            2
    9546            3
    9547            3
    9548            2
    9549            4
    9550            2
    9551            3
    9552            3
    9553            2
    9554            3
    9555            3
    9556            3
    9557            5
    9558            3
    9559            3
    9560            2
    9561            4
    9562            3
    9563            5
    9564            4
    9565            3
    9566            4
    9567            2
    9568            3
    9569            3
    9570            3
    9571            2
    9572            2
    9573            3
    9574            3
    9575            3
    9576            2
    9577            2
    9578            5
    9579            2
    9580            0
    9581            3
    9582            2
    9583            3
    9584            3
    9585            4
    9586            2
    9587            6
    9588            3
    9589            2
    9590            5
    9591            3
    9592            3
    9593            3
    9594            2
    9595            3
    9596            1
    9597            2
    9598            3
    9599            2
    9600            3
    9601            3
    9602            1
    9603            3
    9604            3
    9605            4
    9606            4
    9607            4
    9608            3
    9609            2
    9610            3
    9611            2
    9612            1
    9613            3
    9614            3
    9615            3
    9616            4
    9617            4
    9618            3
    9619            2
    9620            4
    9621            3
    9622            3
    9623            3
    9624            2
    9625            4
    9626            3
    9627            2
    9628            3
    9629            3
    9630            3
    9631            4
    9632            3
    9633            4
    9634            2
    9635            2
    9636            1
    9637            2
    9638            3
    9639            3
    9640            4
    9641            3
    9642            1
    9643            3
    9644            2
    9645            3
    9646            2
    9647            3
    9648            3
    9649            4
    9650            3
    9651            4
    9652            2
    9653            2
    9654            4
    9655            3
    9656            3
    9657            2
    9658            4
    9659            5
    9660            3
    9661            4
    9662            3
    9663            1
    9664            3
    9665            4
    9666            3
    9667            4
    9668            3
    9669            3
    9670            4
    9671            3
    9672            3
    9673            3
    9674            2
    9675            4
    9676            4
    9677            4
    9678            4
    9679            3
    9680            3
    9681            5
    9682            4
    9683            3
    9684            2
    9685            3
    9686            2
    9687            3
    9688            3
    9689            2
    9690            3
    9691            3
    9692            3
    9693            2
    9694            3
    9695            3
    9696            4
    9697            1
    9698            3
    9699            2
    9700            3
    9701            4
    9702            3
    9703            3
    9704            2
    9705            3
    9706            3
    9707            4
    9708            3
    9709            2
    9710            4
    9711            5
    9712            4
    9713            2
    9714            5
    9715            3
    9716            5
    9717            3
    9718            2
    9719            2
    9720            5
    9721            4
    9722            2
    9723            4
    9724            3
    9725            2
    9726            4
    9727            3
    9728            2
    9729            3
    9730            4
    9731            3
    9732            2
    9733            4
    9734            4
    9735            3
    9736            3
    9737            3
    9738            2
    9739            4
    9740            5
    9741            3
    9742            3
    9743            3
    9744            4
    9745            3
    9746            3
    9747            4
    9748            4
    9749            3
    9750            3
    9751            4
    9752            3
    9753            4
    9754            3
    9755            3
    9756            3
    9757            3
    9758            4
    9759            4
    9760            2
    9761            1
    9762            1
    9763            3
    9764            3
    9765            3
    9766            2
    9767            4
    9768            4
    9769            3
    9770            2
    9771            3
    9772            2
    9773            3
    9774            2
    9775            2
    9776            3
    9777            3
    9778            3
    9779            3
    9780            2
    9781            2
    9782            5
    9783            3
    9784            4
    9785            1
    9786            3
    9787            3
    9788            2
    9789            2
    9790            2
    9791            3
    9792            3
    9793            4
    9794            3
    9795            3
    9796            3
    9797            5
    9798            4
    9799            4
    9800            1
    9801            2
    9802            1
    9803            4
    9804            5
    9805            4
    9806            3
    9807            3
    9808            3
    9809            4
    9810            3
    9811            3
    9812            2
    9813            3
    9814            2
    9815            3
    9816            2
    9817            3
    9818            3
    9819            3
    9820            3
    9821            3
    9822            2
    9823            3
    9824            3
    9825            3
    9826            4
    9827            3
    9828            4
    9829            1
    9830            4
    9831            2
    9832            2
    9833            2
    9834            2
    9835            5
    9836            3
    9837            4
    9838            2
    9839            3
    9840            4
    9841            1
    9842            2
    9843            3
    9844            3
    9845            3
    9846            2
    9847            3
    9848            4
    9849            3
    9850            2
    9851            3
    9852            3
    9853            2
    9854            4
    9855            2
    9856            4
    9857            4
    9858            3
    9859            4
    9860            3
    9861            2
    9862            2
    9863            3
    9864            2
    9865            6
    9866            3
    9867            2
    9868            4
    9869            5
    9870            4
    9871            3
    9872            3
    9873            5
    9874            2
    9875            2
    9876            3
    9877            2
    9878            3
    9879            3
    9880            2
    9881            1
    9882            2
    9883            2
    9884            3
    9885            5
    9886            3
    9887            3
    9888            4
    9889            4
    9890            3
    9891            3
    9892            2
    9893            3
    9894            2
    9895            1
    9896            3
    9897            3
    9898            2
    9899            3
    9900            3
    9901            3
    9902            5
    9903            4
    9904            4
    9905            2
    9906            3
    9907            3
    9908            3
    9909            2
    9910            3
    9911            3
    9912            3
    9913            3
    9914            2
    9915            1
    9916            3
    9917            3
    9918            3
    9919            4
    9920            3
    9921            2
    9922            3
    9923            3
    9924            1
    9925            3
    9926            3
    9927            2
    9928            2
    9929            3
    9930            5
    9931            3
    9932            3
    9933            2
    9934            4
    9935            4
    9936            4
    9937            3
    9938            3
    9939            2
    9940            4
    9941            4
    9942            2
    9943            3
    9944            3
    9945            1
    9946            0
    9947            2
    9948            4
    9949            4
    9950            4
    9951            3
    9952            3
    9953            2
    9954            4
    9955            5
    9956            3
    9957            4
    9958            5
    9959            3
    9960            3
    9961            3
    9962            4
    9963            2
    9964            3
    9965            4
    9966            3
    9967            6
    9968            2
    9969            3
    9970            3
    9971            4
    9972            3
    9973            3
    9974            4
    9975            3
    9976            2
    9977            3
    9978            3
    9979            3
    9980            5
    9981            4
    9982            3
    9983            3
    9984            3
    9985            3
    9986            3
    9987            6
    9988            3
    9989            3
    9990            3
    9991            3
    9992            3
    9993            4
    9994            4
    9995            2
    9996            3
    9997            2
    9998            3
    9999            3
   10000            2
