# Supplementary material for: Discovery of novel RARα agonists using pharmacophore-based virtual screening, molecular docking, and molecular dynamics simulation studies
Source: PLoS One. 2023 Aug 24;18(8):e0289046. doi: 10.1371/journal.pone.0289046 (PMC10449137; doi:10.1371/journal.pone.0289046)
Supplement: S1 File — (ZIP) [file pone.0289046.s003.zip › Supplementary/Compound 2/MD/PCA/PCA.dat]

#Frame      Mode1    Mode2
       1    0.074   -7.267
       2    1.252   -6.915
       3    0.221   -7.966
       4    0.170   -6.215
       5    2.078   -6.251
       6    1.946   -5.882
       7    2.819   -5.241
       8    4.404   -4.941
       9    1.841   -6.865
      10    2.854   -6.871
      11    3.086   -6.715
      12    3.730   -7.604
      13    2.828   -8.050
      14    3.434   -6.626
      15    2.353   -9.701
      16    2.532   -9.566
      17    2.178   -8.416
      18    2.663   -6.244
      19    2.827   -6.734
      20    1.985   -6.734
      21    2.635   -7.928
      22    4.093   -6.485
      23    4.990   -6.135
      24    3.699   -4.881
      25    3.469   -4.003
      26    4.547   -4.401
      27    2.122   -5.628
      28    4.327   -7.271
      29    3.441   -7.499
      30    3.213   -5.021
      31    3.517   -6.247
      32    2.386   -5.119
      33    4.726   -5.475
      34    3.848   -5.964
      35    1.697   -4.459
      36    3.438   -3.696
      37    2.993   -4.991
      38    2.165   -4.847
      39    2.447   -6.551
      40    3.064   -6.455
      41    2.822   -5.995
      42    3.242   -4.965
      43    1.883   -7.364
      44    1.949   -7.136
      45    2.608   -6.821
      46    0.259   -5.273
      47    0.292   -4.988
      48   -0.516   -4.240
      49    1.449   -5.416
      50    0.686   -5.877
      51    2.856   -5.502
      52    1.449   -7.215
      53    1.510   -6.598
      54    1.709   -6.399
      55    1.642   -6.841
      56    2.364   -6.964
      57    2.668   -6.752
      58    1.907   -8.631
      59    0.801   -6.988
      60    2.217   -7.590
      61    3.249   -6.396
      62    4.257   -5.260
      63    2.870   -5.110
      64    4.271   -5.428
      65    4.529   -5.456
      66    5.378   -5.902
      67    4.872   -5.643
      68    5.381   -6.279
      69    3.183   -5.380
      70    4.079   -5.124
      71    5.169   -6.178
      72    4.699   -6.033
      73    3.608   -8.525
      74    4.136   -5.634
      75    3.901   -6.986
      76    3.025   -7.105
      77    4.853   -8.166
      78    4.575   -6.591
      79    2.693   -7.757
      80    5.363   -7.784
      81    5.660   -8.091
      82    5.745   -7.084
      83    3.618   -5.984
      84    4.169   -5.197
      85    4.099   -4.201
      86    3.396   -5.686
      87    3.114   -5.882
      88    3.369   -8.378
      89    4.411   -7.721
      90    3.841   -8.969
      91    4.136  -10.621
      92    4.909   -7.820
      93    4.454   -8.540
      94    4.601   -8.513
      95    5.000   -8.764
      96    4.720   -8.210
      97    3.412   -7.335
      98    5.252   -5.536
      99    5.161   -7.455
     100    6.244   -8.657
     101    5.222   -9.453
     102    5.702   -9.702
     103    5.430   -7.376
     104    4.295   -8.601
     105    3.679   -8.986
     106    5.743   -7.578
     107    3.794   -8.206
     108    3.889   -7.565
     109    3.707   -7.956
     110    5.401   -7.253
     111    6.421   -8.266
     112    8.160   -8.003
     113    4.985   -8.002
     114    5.233   -7.954
     115    4.457   -7.381
     116    4.748   -8.275
     117    3.113   -9.176
     118    4.745   -7.295
     119    4.681   -7.520
     120    4.467   -6.073
     121    6.297   -7.213
     122    5.727   -8.573
     123    8.151   -7.853
     124    6.881   -7.052
     125    5.526   -7.264
     126    7.202   -5.203
     127    7.538   -8.874
     128    6.624   -6.281
     129    6.359   -6.931
     130    6.163   -6.633
     131    6.604   -4.562
     132    6.931   -4.805
     133    6.912   -5.600
     134    8.171   -4.746
     135    7.384   -4.370
     136    8.385   -5.423
     137    7.721   -5.039
     138    6.318   -7.130
     139    4.022   -6.664
     140    5.693   -6.340
     141    4.895   -8.424
     142    4.390   -8.578
     143    4.154   -5.438
     144    3.335   -7.236
     145    1.245   -7.833
     146    4.735   -7.241
     147    2.484   -6.495
     148    4.755   -4.713
     149    3.236   -4.702
     150    3.339   -4.145
     151    0.608   -4.705
     152    2.404   -4.883
     153    1.738   -6.366
     154    2.773   -5.883
     155    2.662   -5.814
     156    1.784   -6.298
     157    1.687   -6.248
     158    2.835   -6.612
     159    2.154   -6.841
     160    3.786   -7.193
     161    4.624   -7.505
     162    5.181   -6.747
     163    6.628   -7.027
     164    7.647   -7.438
     165    7.295   -5.573
     166    6.908   -8.582
     167    6.708   -7.831
     168    4.959   -7.267
     169    5.205   -7.557
     170    6.794   -8.004
     171    6.076   -8.303
     172    6.136   -8.233
     173    6.841   -6.810
     174    7.468   -7.303
     175    4.402   -8.740
     176    5.756   -9.830
     177    7.053   -8.344
     178    4.916   -8.915
     179    5.656   -8.332
     180    5.418   -9.301
     181    3.203   -9.932
     182    4.336   -8.878
     183    4.029   -9.934
     184    4.797   -6.422
     185    4.963   -8.476
     186    4.181   -5.944
     187    4.413   -6.870
     188    3.422   -6.453
     189    3.030   -3.980
     190    3.991   -6.146
     191    4.343   -6.951
     192    6.015   -8.446
     193    4.657   -9.117
     194    6.956   -6.460
     195    5.706   -8.050
     196    5.639   -8.469
     197    4.390   -7.780
     198    5.618   -8.816
     199    6.781   -9.331
     200    6.233  -11.087
     201    5.174   -9.976
     202    6.381   -9.124
     203    5.725   -5.903
     204    5.429   -4.792
     205    5.975   -5.665
     206    6.409   -5.490
     207    7.429   -5.540
     208    7.184   -8.571
     209    8.300   -7.055
     210    4.330   -8.952
     211    6.313   -6.967
     212    6.781   -6.732
     213    7.128   -6.625
     214    7.242   -7.523
     215    4.987   -8.183
     216    4.893   -7.679
     217    7.319   -7.453
     218    5.285   -8.157
     219    6.993   -8.536
     220    6.239   -8.831
     221    6.357   -8.852
     222    6.757   -8.986
     223    7.551   -8.110
     224    6.561   -9.768
     225    6.088   -8.797
     226    5.842   -8.509
     227    7.005   -8.125
     228    7.025   -9.537
     229    5.976   -9.327
     230    6.940   -8.726
     231    7.528   -9.176
     232    6.472   -7.191
     233    6.392   -7.913
     234    6.111   -7.687
     235    4.668   -5.591
     236    6.202   -6.427
     237    5.747   -8.743
     238    4.353   -8.882
     239    5.870   -8.545
     240    3.306   -8.695
     241    4.354   -9.185
     242    5.140  -10.085
     243    5.279   -8.612
     244    6.768   -6.817
     245    4.627   -7.835
     246    7.708   -6.555
     247    5.470   -6.256
     248    6.005   -5.840
     249    7.317   -9.172
     250    7.098   -9.563
     251    7.354   -6.956
     252    7.523   -8.734
     253    7.706   -8.219
     254    6.147   -6.722
     255    6.853   -5.454
     256    5.677   -7.031
     257    7.832   -7.495
     258    7.984   -8.738
     259    6.827   -7.770
     260    6.656   -7.440
     261    5.843   -7.494
     262    4.758   -8.117
     263    2.670   -9.600
     264    4.343   -8.282
     265    4.356   -6.607
     266    4.357   -5.970
     267    5.224   -8.154
     268    6.875   -6.808
     269    6.427   -8.196
     270    5.403   -4.860
     271    4.747   -5.929
     272    4.016   -7.260
     273    5.432   -8.308
     274    6.760   -8.578
     275    6.520   -9.261
     276    4.386   -9.182
     277    6.027   -8.647
     278    6.151   -9.823
     279    6.296   -7.927
     280    5.594   -8.146
     281    5.444   -7.506
     282    6.227   -7.974
     283    7.691   -8.525
     284    7.762   -9.966
     285    5.856  -10.124
     286    7.379   -9.309
     287    4.516   -8.760
     288    5.703   -9.101
     289    6.840   -7.946
     290    6.427   -8.298
     291    6.926   -8.043
     292    6.042   -5.953
     293    7.954   -7.992
     294    8.667   -6.961
     295    5.380   -7.984
     296    7.671   -7.352
     297    7.116   -7.648
     298    6.409   -8.522
     299    6.723   -7.929
     300    6.376   -7.891
     301    6.927   -8.932
     302    6.550   -9.078
     303    6.589   -9.428
     304    6.941  -10.173
     305    7.807   -9.141
     306    6.773   -9.016
     307    7.391   -8.238
     308    7.524   -6.365
     309    7.522   -8.369
     310    6.263   -9.852
     311    5.258   -8.202
     312    6.813   -8.753
     313    3.343   -9.581
     314    6.281  -10.322
     315    5.461   -8.797
     316    8.093   -7.196
     317    6.138   -7.471
     318    8.168   -7.401
     319    8.523   -5.775
     320    9.959   -8.871
     321   10.283   -9.138
     322   10.318   -8.645
     323    8.016   -9.877
     324    8.959  -10.559
     325    8.853   -9.382
     326    8.434   -9.735
     327    6.820   -8.064
     328    7.579   -9.056
     329    6.905  -12.469
     330    7.355  -10.436
     331    7.192  -11.357
     332    7.435  -11.439
     333    8.320  -10.787
     334    6.293  -10.587
     335    9.015   -9.552
     336    7.469   -8.988
     337    5.372  -10.362
     338    6.522   -9.299
     339    5.391   -8.779
     340    6.554   -8.704
     341    5.835  -10.002
     342    4.933  -11.049
     343    4.663   -9.990
     344    5.104  -11.496
     345    4.321  -10.967
     346    4.783  -12.171
     347    4.902   -9.220
     348    3.477  -10.718
     349    6.718  -10.421
     350    3.781  -12.753
     351    4.406  -11.734
     352    4.374  -11.620
     353    4.307  -11.638
     354    5.646  -12.776
     355    7.586  -11.011
     356    7.168  -11.940
     357    9.064   -9.835
     358   10.653   -9.877
     359    9.680  -11.658
     360    8.780  -13.145
     361    8.588  -12.325
     362    6.581  -12.016
     363   10.074  -12.673
     364    8.736  -12.329
     365    8.134  -11.915
     366    9.337  -11.690
     367    9.520  -10.039
     368    9.394  -10.817
     369   11.308   -8.631
     370    9.266   -9.588
     371    8.009   -8.374
     372    8.255   -9.986
     373    9.064  -10.184
     374    9.241  -10.741
     375    9.435  -12.176
     376    8.031  -11.903
     377   11.294  -11.003
     378    8.297  -12.060
     379    8.213  -10.315
     380    6.916  -10.736
     381    6.771  -10.687
     382    6.424  -11.500
     383    5.661   -9.855
     384    6.649  -11.524
     385    7.129  -13.347
     386    7.445  -13.207
     387    6.228  -13.391
     388    4.940  -10.010
     389    6.280  -12.949
     390    6.995  -12.592
     391    6.468  -13.268
     392    7.866  -10.323
     393    7.377   -9.346
     394    7.316  -10.519
     395    6.898   -9.466
     396    8.017   -8.697
     397   10.086  -10.335
     398    8.186   -8.570
     399    8.646   -9.152
     400    7.432   -9.524
     401    5.561   -9.678
     402    7.739  -10.976
     403    6.648   -9.765
     404    5.476  -11.133
     405    5.272   -9.794
     406    3.950  -11.114
     407    5.872   -9.390
     408    7.337  -12.240
     409    7.569  -12.177
     410    6.973  -12.305
     411    5.971  -10.968
     412    6.485  -11.291
     413    7.834  -11.904
     414    5.927   -9.630
     415    4.907   -9.576
     416    7.583   -8.322
     417    6.833   -6.689
     418    5.540  -10.097
     419    7.569  -10.122
     420    6.856   -9.002
     421    6.902  -10.073
     422   10.384   -8.339
     423    9.272   -8.602
     424    7.393  -10.472
     425    7.014   -7.514
     426    8.464   -7.194
     427    8.812   -9.726
     428    8.816   -8.465
     429    9.990   -9.683
     430    8.472  -12.098
     431    7.043  -13.028
     432    8.228  -13.524
     433    9.242  -10.337
     434    7.982   -7.743
     435    7.953  -11.323
     436    8.510  -12.868
     437    7.756  -13.030
     438    7.925  -12.059
     439    5.485  -11.364
     440    3.878   -9.854
     441    7.361  -10.918
     442    6.424   -9.878
     443    7.155   -9.401
     444    7.320   -9.345
     445    6.276   -8.291
     446    6.005   -9.459
     447    5.813  -12.105
     448    5.699  -10.793
     449    5.183  -11.142
     450    3.738  -11.961
     451    5.050  -10.975
     452    6.516  -10.067
     453    7.806  -10.496
     454    6.783  -12.052
     455    7.110  -11.731
     456    4.269  -11.844
     457    2.471  -12.884
     458    4.022  -11.587
     459    5.053  -11.281
     460    2.817  -12.121
     461    4.077  -11.412
     462    3.326  -11.724
     463    3.927  -11.704
     464    3.096   -8.534
     465    2.730   -9.279
     466    2.704  -10.086
     467    2.149  -10.706
     468    3.326  -10.167
     469    3.965   -9.522
     470    4.785  -10.285
     471    4.540  -11.802
     472    4.438  -11.604
     473    5.022  -11.046
     474    4.533  -10.194
     475    7.055   -9.273
     476    8.452  -10.004
     477    6.657  -10.674
     478    4.710  -10.192
     479    4.185   -9.781
     480    4.349   -9.308
     481    5.589   -9.592
     482    4.847  -10.336
     483    7.930  -10.200
     484    6.751   -9.581
     485    6.588  -12.105
     486    6.368  -10.168
     487    7.165  -11.107
     488    6.120   -9.755
     489    7.458   -9.912
     490    6.734  -10.135
     491    7.950  -11.420
     492    6.672  -11.186
     493    8.609  -10.460
     494    6.444  -10.289
     495    6.903   -7.819
     496    6.212  -11.210
     497    5.757   -9.429
     498    5.428  -10.464
     499    5.861  -10.259
     500    5.953  -10.644
     501    5.571  -12.003
     502    5.545  -12.295
     503    7.825  -12.128
     504    8.590   -9.162
     505    7.257  -10.274
     506    7.645   -9.044
     507    6.707   -9.941
     508    7.632   -9.001
     509    8.526  -10.849
     510    8.330   -9.738
     511    6.962   -7.770
     512    6.811   -8.981
     513    6.206   -8.541
     514    6.025   -7.903
     515    5.623   -9.033
     516    3.959   -6.758
     517    6.837   -9.229
     518    5.471   -9.251
     519    5.856  -10.256
     520    5.840  -10.221
     521    4.393  -10.482
     522    5.077   -7.762
     523    6.024   -6.811
     524    5.492   -7.505
     525    6.319   -9.443
     526    5.864   -9.297
     527    4.457  -10.025
     528    6.275   -8.872
     529    7.117   -9.016
     530    4.775   -8.225
     531    6.164   -7.594
     532    6.541  -10.211
     533    5.802   -7.628
     534    6.539   -8.457
     535    6.723   -8.881
     536    6.657   -9.308
     537    7.670   -8.901
     538    5.934   -7.892
     539    6.710   -7.401
     540    5.457   -7.832
     541    5.305   -9.223
     542    5.599   -7.130
     543    4.258   -7.475
     544    3.819   -8.987
     545    4.255   -4.805
     546    5.307   -4.876
     547    2.886   -4.375
     548    5.287   -5.113
     549    5.105   -4.858
     550    3.273   -4.391
     551    4.521   -5.871
     552    2.177   -7.275
     553    2.452   -5.869
     554    3.199   -7.730
     555    5.402   -5.277
     556    4.719   -5.494
     557    6.210   -5.995
     558    4.925   -6.517
     559    3.707   -7.351
     560    5.354   -7.693
     561    5.879   -6.879
     562    4.371   -4.741
     563    3.010   -7.558
     564    4.253   -5.093
     565    3.880   -6.864
     566    5.018   -3.405
     567    4.823   -5.232
     568    3.202   -7.127
     569    3.910   -8.173
     570    4.628   -8.632
     571    5.843   -9.903
     572    3.654   -8.002
     573    3.376   -8.095
     574    2.640   -8.070
     575    4.416   -9.143
     576    4.221   -8.393
     577    4.313   -8.437
     578    4.128   -9.413
     579    2.994   -9.512
     580    2.803   -7.889
     581    2.742   -7.303
     582    4.459   -8.533
     583    4.543   -7.037
     584    4.376   -6.681
     585    6.542   -6.024
     586    4.721   -8.639
     587    4.869   -7.300
     588    4.243   -8.397
     589    6.222   -5.841
     590    6.169   -5.101
     591    4.033   -5.550
     592    6.547   -4.983
     593    5.718   -5.203
     594    4.714   -5.028
     595    2.423   -4.942
     596    6.582   -6.150
     597    6.794   -7.062
     598    4.650   -8.503
     599    6.070   -9.493
     600    3.531   -8.309
     601    3.871   -6.610
     602    4.717   -8.559
     603    4.524   -9.109
     604    3.334   -8.864
     605    3.061   -8.566
     606    3.976   -9.667
     607    3.827   -8.932
     608    2.698   -7.660
     609    1.908   -8.763
     610    2.182   -7.868
     611    1.706   -8.634
     612    1.494  -11.293
     613    3.278   -9.625
     614    3.192   -8.203
     615    3.907   -7.894
     616    3.272   -8.451
     617    4.666  -10.856
     618    3.115   -9.274
     619    3.242   -9.356
     620    2.077   -9.190
     621    3.656   -7.938
     622    1.950   -7.622
     623    3.784  -10.361
     624    3.617   -9.877
     625    5.967   -8.787
     626    4.770   -9.481
     627    4.062   -8.351
     628    4.402  -11.047
     629    4.254   -7.658
     630    4.464   -7.753
     631    5.999   -7.645
     632    3.875  -10.256
     633    2.518   -9.519
     634    2.226  -10.740
     635    1.169  -12.099
     636    2.782   -9.704
     637    4.532  -11.519
     638    3.832  -11.903
     639    3.194   -8.089
     640    1.351   -8.892
     641    1.724   -8.498
     642    4.531   -9.387
     643    3.924   -7.723
     644    2.918   -7.601
     645    2.349   -8.233
     646    2.426   -8.954
     647    3.319   -9.612
     648    2.385   -8.868
     649    2.797   -8.451
     650    4.328   -7.060
     651    1.396   -7.821
     652    2.984   -7.159
     653    3.635   -7.796
     654    4.092   -8.361
     655    3.330   -7.839
     656    4.955   -7.084
     657    6.003   -8.102
     658    5.166   -6.746
     659    5.326   -7.387
     660    5.130   -7.869
     661    4.670   -8.371
     662    2.512   -6.819
     663    3.570   -8.495
     664    4.366   -6.851
     665    2.460   -8.579
     666    3.782   -9.091
     667    3.543   -9.060
     668    4.189   -9.326
     669    5.530   -6.750
     670    3.862   -8.159
     671    5.326   -6.983
     672    4.884   -6.677
     673    4.198   -7.541
     674    4.445   -8.188
     675    6.150   -8.623
     676    5.076   -9.393
     677    3.473   -7.503
     678    2.412   -9.648
     679    3.418   -8.621
     680    2.369   -8.938
     681    5.257   -7.730
     682    2.053   -7.671
     683    2.049   -6.443
     684    4.150   -7.250
     685    4.789   -7.286
     686    4.195   -7.188
     687    3.662   -6.059
     688    3.994   -5.588
     689    3.103   -5.426
     690    4.189   -7.495
     691    5.429   -6.361
     692    3.931   -7.583
     693    5.005   -8.396
     694    6.641   -6.132
     695    4.169   -7.276
     696    5.865   -7.373
     697    4.529   -7.820
     698    4.699   -7.961
     699    6.158   -7.859
     700    5.794   -8.800
     701    5.556   -6.790
     702    7.685   -7.455
     703    5.049   -6.327
     704    5.013   -7.085
     705    6.078   -5.680
     706    4.316   -5.566
     707    5.270   -6.671
     708    3.743   -7.389
     709    4.125   -7.379
     710    3.870   -6.855
     711    3.018   -5.842
     712    5.701   -7.902
     713    2.954   -8.049
     714    3.090   -7.978
     715    4.709   -8.719
     716    4.082   -8.656
     717    1.677   -7.784
     718    2.056  -10.432
     719    2.220  -11.150
     720    2.498   -9.332
     721    3.676   -8.949
     722    3.603   -8.846
     723    4.934   -8.196
     724    3.077   -8.344
     725    2.699   -8.305
     726    2.946   -8.107
     727    1.562   -7.567
     728    3.332   -7.898
     729    2.760   -8.511
     730    1.544   -9.399
     731    2.055   -8.958
     732    2.378  -10.282
     733    3.021  -11.739
     734    2.023   -9.961
     735    2.023  -10.244
     736    2.443   -8.990
     737    2.469   -7.741
     738    4.220  -10.397
     739    4.011   -9.770
     740    4.065   -6.929
     741    3.265   -7.362
     742    3.408   -9.851
     743    4.817   -7.262
     744    4.095  -10.054
     745    4.949   -9.580
     746    3.397  -10.267
     747    3.446   -9.865
     748    1.766   -9.230
     749    1.911   -9.874
     750    1.154   -8.407
     751    1.247   -8.834
     752    2.986   -8.963
     753    2.841   -8.349
     754    1.579  -10.128
     755    1.848   -9.624
     756    2.962   -8.578
     757    3.814  -10.216
     758    3.294   -9.579
     759    4.635  -10.309
     760    5.332  -10.455
     761    2.829   -9.131
     762    1.957   -7.530
     763    3.231   -8.536
     764    2.881   -8.283
     765    4.445  -10.241
     766    5.445   -9.182
     767    6.042   -9.387
     768    6.243   -7.701
     769    4.399   -6.969
     770    4.542   -9.672
     771    2.944   -8.170
     772    2.233   -8.143
     773    2.557   -8.564
     774    3.167   -8.445
     775    4.978   -8.369
     776    6.200   -8.974
     777    4.654   -7.665
     778    6.418  -10.045
     779    4.242   -7.489
     780    4.133   -6.681
     781    4.559   -7.557
     782    4.235   -7.476
     783    6.249   -6.450
     784    4.489   -8.097
     785    4.250   -8.190
     786    2.779   -8.086
     787    3.474   -8.870
     788    3.609   -9.444
     789    3.760  -10.734
     790    5.250   -9.122
     791    3.327   -9.970
     792    4.002   -6.970
     793    3.748   -7.252
     794    3.877   -6.046
     795    4.882   -4.673
     796    4.411   -5.447
     797    4.289   -6.126
     798    3.669   -5.908
     799    4.835   -5.756
     800    4.025   -3.998
     801    3.152   -7.031
     802    3.469   -4.777
     803    4.335   -3.909
     804    5.084   -4.711
     805    3.658   -3.168
     806    4.805   -1.040
     807    5.006   -1.752
     808    7.323   -2.399
     809    8.191   -1.835
     810    6.689   -3.600
     811    7.066   -1.144
     812    9.570   -1.148
     813    8.034   -1.835
     814    7.674   -1.097
     815    7.421   -2.283
     816    5.490   -0.619
     817    8.227    0.307
     818    6.121    0.680
     819    7.029   -1.799
     820    6.478   -2.417
     821    6.785   -1.997
     822    5.736   -1.448
     823    4.830   -1.385
     824    4.852    0.068
     825    3.998    1.290
     826    2.755   -0.101
     827    2.144   -0.353
     828    2.814   -0.184
     829    4.540   -1.030
     830    7.150   -1.871
     831    5.012   -1.280
     832    2.603   -3.795
     833    2.298   -2.748
     834    3.773    0.112
     835    4.648   -0.821
     836    3.057   -0.605
     837    3.386   -1.023
     838    1.865   -1.201
     839    4.451   -0.706
     840    3.825   -0.814
     841    3.143   -2.971
     842    3.037   -3.616
     843    5.111   -1.782
     844    3.019   -1.349
     845    6.088    0.254
     846    4.995   -1.805
     847    5.794   -1.882
     848    7.396   -2.339
     849    8.482   -2.553
     850    6.585   -2.361
     851    5.387   -1.191
     852    5.848    0.315
     853    4.807   -0.239
     854    4.337   -2.134
     855    5.747   -2.556
     856    5.680   -3.097
     857    5.655   -2.979
     858    8.655   -3.634
     859    6.790   -3.118
     860    5.806   -3.573
     861    4.910   -3.567
     862    4.815   -4.659
     863    5.612   -4.122
     864    4.647   -4.836
     865    4.875   -2.608
     866    3.586   -2.604
     867    4.630   -3.758
     868    4.491   -5.482
     869    5.785   -4.198
     870    4.846   -3.647
     871    4.464   -1.794
     872    4.660   -3.156
     873    0.865   -3.850
     874    2.761   -5.202
     875    4.689   -4.198
     876    3.447   -4.977
     877    4.527   -5.003
     878    1.736   -5.533
     879    3.525   -5.105
     880    4.322   -4.790
     881    3.136   -5.518
     882    2.281   -5.169
     883    3.760   -5.228
     884    3.181   -4.294
     885    4.575   -4.973
     886    3.003   -5.540
     887    2.537   -7.156
     888    3.650   -6.972
     889    3.881   -7.484
     890    3.109   -8.962
     891    2.706   -9.253
     892    3.076   -8.272
     893    3.277   -6.851
     894    1.217   -6.803
     895    4.658   -5.011
     896    2.089   -6.361
     897    2.293   -7.592
     898    2.755   -6.949
     899    4.261   -6.749
     900    4.223   -7.556
     901    4.769   -6.269
     902    5.655   -5.262
     903    4.754   -6.259
     904    4.989   -6.808
     905    6.150   -7.317
     906    6.694   -5.554
     907    7.037   -6.649
     908    7.284   -6.144
     909    8.414   -5.808
     910   10.283   -4.567
     911    8.805   -2.265
     912    6.259   -4.360
     913    5.916   -2.169
     914    4.943   -3.571
     915    4.913   -3.454
     916    4.942   -4.425
     917    5.203   -4.760
     918    4.968   -3.846
     919    6.016   -3.179
     920    4.059   -3.620
     921    4.713   -4.079
     922    4.541   -5.724
     923    3.896   -3.539
     924    5.476   -3.864
     925    4.665   -3.690
     926    4.386   -3.634
     927    5.942   -6.975
     928    4.088   -5.499
     929    3.583   -6.497
     930    2.117   -6.527
     931    3.138   -7.629
     932    3.627   -7.666
     933    1.060   -6.538
     934    2.066   -7.370
     935    4.805   -8.377
     936    4.795   -7.307
     937    2.285   -6.836
     938    2.497   -7.609
     939    2.502   -6.674
     940    1.978   -7.721
     941    2.790   -7.779
     942    4.151   -8.256
     943    2.431   -7.898
     944    0.918   -7.380
     945    0.801   -6.999
     946    1.964   -6.294
     947    1.306   -7.717
     948    3.270   -7.426
     949    4.598   -7.859
     950    3.847   -8.347
     951    2.954   -7.459
     952    4.002   -8.310
     953    4.470   -7.502
     954    2.646   -7.110
     955    1.548   -5.701
     956    1.649   -6.392
     957    2.756   -5.750
     958    3.568   -7.295
     959    2.437   -7.280
     960    2.694   -6.753
     961    3.478   -6.701
     962    3.432   -4.661
     963    3.167   -5.949
     964    0.709   -7.642
     965    1.195   -6.506
     966    3.400   -6.568
     967    0.952   -7.192
     968    1.664   -7.146
     969    0.955   -6.189
     970    1.968   -5.050
     971    3.556   -5.451
     972    4.307   -7.499
     973    4.417   -7.388
     974    4.936   -7.872
     975    4.047   -7.143
     976    2.459   -6.487
     977    2.441   -5.593
     978    2.498   -7.248
     979    3.869   -6.686
     980    3.291   -7.867
     981    2.724   -5.964
     982    3.712   -6.387
     983    3.253   -6.482
     984    3.735   -6.433
     985    2.301   -8.980
     986    2.042   -8.693
     987    4.439   -8.309
     988    4.157   -9.062
     989    3.977  -10.736
     990    4.139  -10.019
     991    4.184  -10.917
     992    3.514   -9.331
     993    3.594  -10.447
     994    7.203  -10.344
     995    5.239   -9.369
     996    3.789   -8.318
     997    3.591   -6.959
     998    2.996   -7.395
     999    1.673   -5.299
    1000    3.733   -7.273
    1001    3.009   -6.864
    1002    5.301   -6.654
    1003    4.517   -5.831
    1004    4.037   -4.435
    1005    5.043   -5.372
    1006    5.307   -4.863
    1007    5.829   -5.772
    1008    5.730   -8.704
    1009    4.432   -7.367
    1010    4.570   -9.952
    1011    3.400   -8.196
    1012    3.863   -8.185
    1013    3.909  -10.790
    1014    4.206  -10.244
    1015    3.060   -8.173
    1016    1.489   -7.897
    1017    0.207   -9.323
    1018    1.385   -8.010
    1019    3.109   -8.552
    1020    2.406   -8.891
    1021    1.476   -9.772
    1022    2.938   -9.033
    1023    4.018   -8.173
    1024    3.337   -5.759
    1025    3.133   -6.669
    1026    3.390   -5.735
    1027    2.434   -4.619
    1028    2.516   -5.599
    1029    3.723   -5.226
    1030    3.590   -5.891
    1031    2.976   -6.288
    1032    1.806   -5.225
    1033    3.896   -5.124
    1034    3.444   -4.176
    1035    4.469   -2.583
    1036    5.727   -3.125
    1037    5.860   -5.052
    1038    5.787   -5.786
    1039    6.825   -5.188
    1040    5.494   -3.424
    1041    6.413   -5.608
    1042    5.628   -6.119
    1043    6.485   -6.513
    1044    4.824   -4.868
    1045    5.950   -9.029
    1046    6.100   -7.846
    1047    3.290   -5.190
    1048    3.723   -7.613
    1049    4.936   -7.688
    1050    2.814   -8.742
    1051    3.232   -7.258
    1052    4.727   -7.433
    1053    5.523   -7.426
    1054    3.383   -6.087
    1055    3.509   -4.733
    1056    4.161   -5.575
    1057    2.350   -4.379
    1058    4.264   -5.132
    1059    3.809   -6.618
    1060    5.123   -7.032
    1061    3.985   -5.938
    1062    2.775   -5.226
    1063    1.814   -6.718
    1064    0.743   -4.485
    1065    3.213   -6.313
    1066    4.421   -5.448
    1067    4.272   -5.949
    1068    6.258   -6.723
    1069    4.888   -7.415
    1070    5.705   -9.125
    1071    5.263   -8.879
    1072    5.022   -8.511
    1073    4.661   -9.249
    1074    3.098  -10.033
    1075    4.190  -10.428
    1076    4.169   -9.912
    1077    1.932   -8.621
    1078    1.832   -9.577
    1079    2.464   -8.602
    1080    2.540  -10.071
    1081    2.768   -8.492
    1082    3.202   -8.573
    1083    5.350   -8.080
    1084    3.990   -7.610
    1085    3.862   -8.778
    1086    6.210   -7.463
    1087    4.091   -6.834
    1088    2.787   -7.920
    1089    3.428   -9.079
    1090    4.588   -8.337
    1091    5.878   -8.078
    1092    5.850   -6.633
    1093    5.040   -8.716
    1094    4.297   -6.653
    1095    3.274   -6.753
    1096    2.354   -6.997
    1097    3.312   -9.503
    1098    3.209   -9.004
    1099    2.635   -8.705
    1100    0.712   -6.445
    1101    2.320   -7.023
    1102   -0.102   -7.839
    1103    2.527  -10.133
    1104    4.027   -7.300
    1105    3.408   -6.706
    1106    2.243   -5.987
    1107    3.389   -6.814
    1108    2.837   -7.451
    1109    1.841   -8.797
    1110    2.412   -9.180
    1111    2.427   -9.941
    1112    3.777  -10.086
    1113    4.082   -9.722
    1114    5.434   -8.468
    1115    3.475   -8.731
    1116    2.559   -6.736
    1117    4.007   -7.944
    1118    2.486  -10.137
    1119    0.402   -8.861
    1120    1.022  -10.089
    1121    0.950  -10.775
    1122    1.352  -10.095
    1123    0.954  -10.911
    1124    2.732  -10.845
    1125    2.913  -11.320
    1126    3.393  -10.808
    1127    3.568   -9.881
    1128    4.540   -9.323
    1129    3.583   -8.490
    1130    3.396  -10.667
    1131    4.449   -5.965
    1132    2.539   -5.660
    1133    2.115   -7.859
    1134    1.705   -8.889
    1135    2.278   -9.500
    1136    4.009   -8.391
    1137    3.394   -8.754
    1138    5.021   -8.639
    1139    5.091  -11.347
    1140    4.755  -11.188
    1141    5.078  -10.764
    1142    5.278  -10.545
    1143    7.746   -7.803
    1144    6.861   -8.936
    1145    7.042  -11.186
    1146    6.321   -9.923
    1147    7.815  -10.993
    1148    8.251   -9.860
    1149    5.651   -9.266
    1150    6.198   -8.569
    1151    6.400   -6.926
    1152    4.288  -10.241
    1153    3.277   -9.283
    1154    3.934  -11.099
    1155    2.928  -10.688
    1156    2.486   -9.214
    1157    2.012   -9.859
    1158    3.307  -10.314
    1159    2.363  -10.643
    1160    3.996  -11.779
    1161    3.710  -12.582
    1162    3.731  -11.607
    1163    2.887  -11.341
    1164    2.029  -10.771
    1165    2.040  -11.260
    1166    2.508  -11.214
    1167    3.110  -10.481
    1168    1.353  -10.138
    1169    2.644  -10.265
    1170    3.267  -10.862
    1171    1.455  -10.246
    1172    0.529   -9.737
    1173    2.011  -10.116
    1174    3.187  -12.127
    1175    2.390   -9.996
    1176    2.048  -10.175
    1177    3.064  -10.214
    1178    2.314  -11.717
    1179    1.730  -10.061
    1180    2.333   -9.321
    1181    2.043   -9.219
    1182    2.506   -8.378
    1183    2.910   -7.330
    1184    2.896   -8.859
    1185    4.277   -6.040
    1186    2.988   -6.161
    1187    4.479   -6.159
    1188    4.494   -4.704
    1189    2.598   -4.386
    1190    2.700   -3.917
    1191    4.248   -5.900
    1192    4.208   -6.057
    1193    3.178   -5.696
    1194    2.295   -5.418
    1195    2.475   -6.561
    1196    2.774   -8.343
    1197    3.951   -7.186
    1198    3.131   -8.755
    1199    1.843   -6.977
    1200    1.288   -9.081
    1201    3.387  -10.990
    1202    2.191   -9.734
    1203    3.301   -8.959
    1204    5.731   -9.515
    1205    3.870   -9.788
    1206    5.471  -10.313
    1207    3.727   -8.628
    1208    3.606   -7.543
    1209    2.264   -9.307
    1210    1.955   -9.031
    1211    1.597  -10.521
    1212    2.731  -10.077
    1213    3.659  -10.376
    1214    3.670   -9.608
    1215    2.736   -9.454
    1216    3.229  -10.639
    1217    2.792  -11.416
    1218    2.024  -10.000
    1219    4.532   -8.744
    1220    3.772   -9.452
    1221    3.231   -7.990
    1222    3.839   -7.499
    1223    3.296   -7.002
    1224    3.229   -9.270
    1225    3.180   -7.819
    1226    2.340   -8.756
    1227    1.230   -7.831
    1228    1.750   -8.337
    1229    2.824   -8.254
    1230    1.675   -8.684
    1231    1.613   -9.335
    1232    1.012   -8.286
    1233    2.816   -7.421
    1234    1.797   -6.940
    1235    2.645   -7.937
    1236    1.338   -6.653
    1237    3.706   -8.378
    1238    2.399   -9.728
    1239    2.853   -8.818
    1240    3.174   -7.534
    1241    2.462   -7.565
    1242    1.914   -7.225
    1243    4.581   -6.331
    1244    4.651   -5.360
    1245    3.395   -2.894
    1246    3.322   -5.100
    1247    2.855   -4.923
    1248    2.315   -7.206
    1249    1.051   -8.020
    1250    1.389   -7.037
    1251    0.246   -6.533
    1252    2.475   -5.356
    1253    4.017   -4.438
    1254    3.909   -4.558
    1255    2.648   -4.895
    1256    0.870   -6.302
    1257    1.381   -6.153
    1258    2.564   -5.240
    1259    1.437   -5.866
    1260    1.471   -7.024
    1261    2.089   -6.393
    1262    2.767   -5.892
    1263    3.560   -7.950
    1264    3.772   -8.278
    1265    3.906   -8.562
    1266    3.561   -5.868
    1267    2.078   -6.673
    1268    2.406   -7.222
    1269    3.525   -6.909
    1270    3.888   -5.922
    1271    7.254   -4.969
    1272    4.957   -4.205
    1273    5.675   -5.220
    1274    4.733   -5.204
    1275    3.407   -5.960
    1276    2.876   -6.560
    1277    3.975   -6.723
    1278    3.854   -4.751
    1279    3.768   -5.022
    1280    3.231   -4.680
    1281    1.387   -3.334
    1282    3.669   -4.273
    1283    2.344   -6.006
    1284    3.294   -4.626
    1285    2.899   -3.736
    1286    2.562   -4.564
    1287    3.090   -5.082
    1288    3.864   -5.270
    1289    5.360   -4.423
    1290    4.605   -4.158
    1291    5.021   -6.068
    1292    4.812   -5.979
    1293    3.682   -3.637
    1294    2.869   -3.313
    1295    5.022   -4.725
    1296    4.535   -5.907
    1297    3.895   -4.499
    1298    4.289   -5.589
    1299    4.270   -7.043
    1300    4.571   -5.353
    1301    4.454   -3.966
    1302    3.191   -6.001
    1303    4.527   -5.554
    1304    4.444   -4.573
    1305    6.017   -6.101
    1306    5.620   -5.108
    1307    5.451   -4.978
    1308    6.934   -5.357
    1309    5.214   -2.724
    1310    4.734   -4.912
    1311    4.247   -1.848
    1312    2.839   -3.534
    1313    5.427   -5.024
    1314    4.636   -6.439
    1315    6.742   -6.551
    1316    5.120   -5.141
    1317    5.027   -5.042
    1318    5.073   -5.889
    1319    3.743   -5.949
    1320    4.918   -5.168
    1321    3.759   -4.488
    1322    5.438   -6.102
    1323    3.501   -5.165
    1324    4.532   -3.071
    1325    2.941   -3.416
    1326    2.711   -3.423
    1327    4.083   -1.436
    1328    3.480   -3.477
    1329    3.739   -2.576
    1330    3.671   -2.908
    1331    4.598   -4.722
    1332    4.149   -3.333
    1333    4.175   -3.599
    1334    6.089   -4.913
    1335    6.443   -3.947
    1336    4.035   -2.215
    1337    2.690   -3.948
    1338    3.698   -2.641
    1339    3.960   -3.543
    1340    3.063   -3.472
    1341    5.009   -4.416
    1342    5.308   -4.689
    1343    4.558   -3.838
    1344    1.623   -2.957
    1345    0.135   -3.718
    1346    2.843   -3.746
    1347    1.050   -2.543
    1348    1.125   -2.220
    1349    0.590   -1.836
    1350    1.015   -2.385
    1351    1.148   -2.660
    1352    0.171   -3.408
    1353    3.019   -3.216
    1354    1.891   -1.446
    1355    3.391   -1.596
    1356    2.880   -3.569
    1357    2.905   -3.796
    1358    2.396   -3.721
    1359    2.398   -2.831
    1360    3.851   -4.582
    1361    4.864   -4.454
    1362    3.118   -4.588
    1363    2.408   -4.267
    1364    2.676   -3.878
    1365    2.366   -3.330
    1366    4.166   -6.063
    1367    1.668   -4.417
    1368    1.317   -4.004
    1369    3.656   -3.234
    1370    1.236   -4.029
    1371    0.016   -2.219
    1372    0.998   -1.285
    1373    2.013   -0.657
    1374    2.625   -2.260
    1375    2.785   -4.434
    1376    4.524   -2.321
    1377    3.791   -2.700
    1378    2.359   -4.670
    1379    3.112   -4.338
    1380    4.000   -3.294
    1381    5.712   -2.089
    1382    7.681   -4.316
    1383    7.246   -2.114
    1384    7.088   -2.579
    1385    6.218   -3.188
    1386    7.280   -3.890
    1387    7.204   -6.988
    1388    5.851   -6.123
    1389    5.207   -5.040
    1390    7.364   -3.490
    1391    7.140   -3.258
    1392    8.011   -2.103
    1393    6.200   -2.858
    1394    7.566   -0.888
    1395    5.659   -3.079
    1396    4.802   -2.693
    1397    3.795   -3.991
    1398    3.229   -3.869
    1399    4.126   -3.168
    1400    4.098   -0.883
    1401    2.596   -0.986
    1402    5.553   -2.600
    1403    4.818   -1.882
    1404    3.795   -2.934
    1405    4.432   -3.232
    1406    7.925   -2.561
    1407    7.099   -1.390
    1408    6.298   -2.407
    1409    6.419   -1.657
    1410    4.991   -1.871
    1411    4.513   -1.265
    1412    3.501   -1.393
    1413    2.991   -3.178
    1414    5.120   -2.710
    1415    6.529   -1.563
    1416    4.391   -2.624
    1417    4.104   -4.194
    1418    4.531   -4.617
    1419    3.800   -4.070
    1420    6.170   -2.465
    1421    5.743   -1.573
    1422    5.177   -2.507
    1423    4.634   -3.421
    1424    6.364   -2.723
    1425    9.008   -1.908
    1426    7.951   -2.650
    1427    4.927   -5.042
    1428    6.715   -3.436
    1429    5.384   -5.221
    1430    5.200   -3.933
    1431    7.544   -0.870
    1432    3.703   -3.487
    1433    2.592   -3.441
    1434    4.508   -3.174
    1435    4.263   -3.276
    1436    7.901   -3.227
    1437    6.045   -4.496
    1438    5.732   -4.238
    1439    6.503   -3.087
    1440    5.488   -2.283
    1441    5.908   -3.455
    1442    6.665   -2.569
    1443    7.189   -0.860
    1444    6.738   -1.140
    1445    6.309   -0.731
    1446    5.315   -2.097
    1447    4.051   -2.620
    1448    3.873   -2.218
    1449    5.203   -1.877
    1450    5.094   -3.196
    1451    4.521   -1.971
    1452    4.539   -4.321
    1453    3.534   -1.039
    1454    4.021   -2.436
    1455    5.110   -2.702
    1456    4.657   -2.258
    1457    4.402   -0.925
    1458    2.987   -1.938
    1459    5.420    0.032
    1460    5.246   -1.640
    1461    4.965   -1.246
    1462    4.744   -3.293
    1463    4.909   -6.574
    1464    3.106   -4.488
    1465    4.430   -6.475
    1466    4.911   -6.149
    1467    3.090   -6.020
    1468    3.845   -6.546
    1469    3.565   -5.732
    1470    2.734   -6.378
    1471    2.322   -5.627
    1472    3.313   -3.757
    1473    2.188   -2.786
    1474    3.411   -4.093
    1475    5.081   -4.189
    1476    4.210   -4.012
    1477    2.123   -3.530
    1478    2.302   -5.959
    1479    2.830   -4.872
    1480    0.542   -3.372
    1481    0.421   -3.645
    1482    0.354   -3.274
    1483    2.375   -3.173
    1484    1.630   -2.323
    1485    0.013   -2.961
    1486    1.060   -2.753
    1487    0.305   -4.957
    1488    2.682   -4.873
    1489    2.608   -5.351
    1490    4.240   -4.600
    1491    3.785   -5.596
    1492    4.113   -6.492
    1493    3.996   -5.466
    1494    4.035   -2.959
    1495    4.872   -3.263
    1496    4.746   -3.377
    1497    2.980   -1.060
    1498    3.090   -0.755
    1499    3.377   -1.981
    1500    1.848   -4.031
    1501    2.143   -3.078
    1502    1.674   -3.546
    1503    3.332   -4.198
    1504    3.278   -5.534
    1505    2.024   -5.382
    1506    0.398   -4.584
    1507   -0.222   -5.797
    1508   -0.157   -3.088
    1509   -0.283   -4.452
    1510    1.632   -3.775
    1511    2.429   -3.083
    1512    3.588   -2.983
    1513    2.744   -2.608
    1514    2.178   -2.502
    1515    2.564   -4.078
    1516    2.817   -4.479
    1517    0.709   -4.215
    1518    0.094   -6.148
    1519   -1.898   -5.708
    1520   -1.540   -5.298
    1521   -1.014   -5.409
    1522    1.007   -4.627
    1523    2.803   -2.825
    1524    2.009   -2.084
    1525    0.520   -3.443
    1526    0.838   -2.846
    1527    1.147   -2.728
    1528    1.718   -2.055
    1529    1.144   -1.936
    1530    1.277   -3.806
    1531    2.579   -3.001
    1532    2.265   -3.373
    1533    1.087   -4.294
    1534    1.399   -2.882
    1535    1.401   -2.042
    1536    0.461   -2.923
    1537    2.851   -3.345
    1538    2.474   -3.772
    1539    2.825   -2.538
    1540    2.136   -1.214
    1541    2.475   -3.089
    1542    3.415   -2.482
    1543    2.555   -0.583
    1544    2.424   -1.247
    1545    1.922   -0.012
    1546    1.144   -1.605
    1547    3.945   -2.233
    1548    4.467   -1.356
    1549    4.294   -4.239
    1550    1.474   -1.787
    1551    0.177   -1.076
    1552    0.773   -1.975
    1553    0.592   -1.736
    1554    2.750   -0.653
    1555    3.989   -4.479
    1556    6.445   -2.467
    1557    5.607   -3.374
    1558    5.514   -2.531
    1559    4.235   -1.444
    1560    4.245   -3.090
    1561    4.336   -3.188
    1562    3.151   -2.015
    1563    2.904   -2.789
    1564    4.507   -3.827
    1565    4.633   -3.083
    1566    5.768   -2.271
    1567    5.463   -1.718
    1568    3.996   -3.473
    1569    2.868   -3.360
    1570    4.380   -1.031
    1571    3.362   -3.321
    1572    3.473   -3.816
    1573    3.435   -3.857
    1574    3.907   -3.442
    1575    4.970   -2.699
    1576    5.130   -3.595
    1577    5.139   -0.996
    1578    4.499   -3.004
    1579    6.868   -2.419
    1580    4.685   -3.172
    1581    2.334   -2.735
    1582    1.268   -2.636
    1583    2.332   -0.631
    1584    3.279   -0.238
    1585    4.514   -0.291
    1586    3.521   -1.339
    1587    4.998   -1.450
    1588    3.812   -1.172
    1589    2.994   -0.246
    1590    1.681    0.090
    1591    3.520   -3.832
    1592    1.597   -0.822
    1593    3.023   -3.682
    1594    3.125   -1.328
    1595    5.847   -1.274
    1596    6.646   -2.235
    1597    3.449   -3.171
    1598    4.720   -2.193
    1599    1.455   -1.561
    1600    2.928   -1.230
    1601    3.179    0.176
    1602    4.138   -1.235
    1603    3.457    0.828
    1604    5.065    0.895
    1605    5.622    0.230
    1606    4.390   -0.553
    1607    6.397   -2.258
    1608    4.869   -5.136
    1609    3.622   -4.091
    1610    4.491   -3.256
    1611    5.439   -3.724
    1612    5.580   -4.222
    1613    5.422   -4.297
    1614    5.929   -4.376
    1615    3.346   -2.314
    1616    4.598   -0.967
    1617    5.408   -0.812
    1618    4.503   -1.888
    1619    4.465   -1.038
    1620    4.808   -2.682
    1621    4.161   -2.399
    1622    3.896   -3.144
    1623    4.902   -2.493
    1624    5.386   -4.097
    1625    5.736   -2.195
    1626    6.084   -4.756
    1627    4.608   -3.393
    1628    4.289   -3.893
    1629    3.122   -4.163
    1630    4.247   -4.455
    1631    2.991   -4.071
    1632    3.609   -3.257
    1633    3.749   -4.071
    1634    4.471   -5.041
    1635    3.916   -3.845
    1636    3.322   -4.638
    1637    2.080   -5.020
    1638    3.401   -4.789
    1639    3.062   -4.670
    1640    2.154   -5.441
    1641    3.285   -6.052
    1642    3.867   -4.584
    1643    1.092   -5.803
    1644    2.774   -6.550
    1645    2.093   -5.803
    1646    3.245   -7.643
    1647    1.646   -6.317
    1648    1.528   -6.910
    1649    2.242   -6.163
    1650    4.169   -3.462
    1651    6.077   -4.221
    1652    3.900   -6.329
    1653    3.302   -5.628
    1654    2.821   -6.719
    1655    4.047   -4.635
    1656    4.168   -6.688
    1657    4.050   -6.670
    1658    1.389   -5.412
    1659    1.835   -5.200
    1660    3.043   -4.669
    1661    3.492   -6.839
    1662    5.834   -3.594
    1663    5.636   -3.804
    1664    4.834   -3.155
    1665    5.002   -5.038
    1666    3.966   -4.354
    1667    1.691   -5.416
    1668    3.485   -5.954
    1669    3.717   -6.313
    1670    4.880   -6.193
    1671    3.259   -7.380
    1672    3.864   -5.961
    1673    4.838   -4.578
    1674    4.371   -4.591
    1675    4.726   -2.640
    1676    3.864   -3.500
    1677    6.090   -0.439
    1678    5.587   -1.580
    1679    4.400   -2.256
    1680    4.856   -3.153
    1681    7.013   -1.512
    1682    7.298   -4.411
    1683    7.281   -2.971
    1684    6.400   -3.379
    1685    5.925   -5.550
    1686    6.523   -4.678
    1687    4.024   -7.514
    1688    4.480   -4.503
    1689    3.649   -4.029
    1690    4.203   -1.149
    1691    3.386   -3.459
    1692    2.676   -3.822
    1693    2.380   -3.127
    1694    4.646   -3.970
    1695    3.864   -5.134
    1696    4.087   -4.160
    1697    2.798   -5.567
    1698    3.702   -5.098
    1699    3.874   -4.654
    1700    2.295   -5.139
    1701    4.176   -4.915
    1702    4.859   -5.013
    1703    4.146   -7.132
    1704    3.175   -4.834
    1705    2.059   -5.825
    1706   -0.009   -5.268
    1707    2.359   -3.917
    1708    1.841   -4.913
    1709    2.875   -4.971
    1710    1.291   -4.462
    1711    1.954   -4.806
    1712    1.688   -4.861
    1713    1.030   -3.256
    1714    2.692   -4.513
    1715    3.743   -6.430
    1716    1.479   -6.699
    1717    2.323   -5.750
    1718    3.763   -4.943
    1719    2.537   -4.812
    1720    3.069   -4.293
    1721    3.592   -3.072
    1722    3.196   -4.115
    1723    2.816   -3.535
    1724    4.184   -4.724
    1725    5.597   -4.740
    1726    3.574   -3.278
    1727    2.499   -4.562
    1728    1.921   -4.110
    1729    0.813   -4.016
    1730    2.597   -4.864
    1731    3.797   -4.152
    1732    3.638   -5.150
    1733    1.843   -4.356
    1734    2.149   -6.532
    1735    3.951   -6.294
    1736    1.934   -3.973
    1737    2.295   -6.073
    1738    3.803   -4.744
    1739    4.952   -2.488
    1740    3.045   -5.862
    1741    2.857   -3.174
    1742    1.177   -2.537
    1743    3.644   -2.871
    1744    4.194   -4.149
    1745    1.390   -4.370
    1746    2.886   -3.982
    1747    0.647   -3.539
    1748    2.971   -3.086
    1749    3.031   -4.568
    1750    2.347   -0.847
    1751    3.809   -2.710
    1752    0.846   -3.818
    1753    3.864   -2.143
    1754    2.158   -4.943
    1755    1.606   -4.265
    1756    3.218   -4.351
    1757    1.872   -2.865
    1758    2.598   -5.051
    1759    2.236   -4.994
    1760    3.322   -4.254
    1761    2.793   -1.982
    1762    1.918   -2.799
    1763    0.920   -2.447
    1764    3.279   -4.241
    1765    1.882   -4.927
    1766    4.370   -5.086
    1767    3.092   -4.619
    1768    1.350   -5.974
    1769    1.282   -5.930
    1770    3.552   -6.118
    1771    2.422   -6.562
    1772   -0.592   -6.070
    1773    1.817   -5.595
    1774    2.356   -3.180
    1775    3.086   -3.246
    1776    2.898   -3.673
    1777    1.784   -4.342
    1778    2.875   -3.762
    1779    3.443   -5.385
    1780    3.714   -2.164
    1781    2.808   -4.984
    1782    3.320   -3.960
    1783   -0.126   -1.720
    1784    2.456   -3.601
    1785    0.737   -4.914
    1786    2.818   -5.321
    1787    1.520   -5.406
    1788    1.653   -4.649
    1789    3.505   -4.997
    1790    4.439   -4.987
    1791    4.483   -3.889
    1792    4.627   -6.385
    1793    4.716   -4.126
    1794    3.187   -4.720
    1795    3.150   -4.386
    1796    3.618   -4.502
    1797    1.948   -3.320
    1798    1.648   -4.089
    1799    1.195   -4.905
    1800    1.645   -4.072
    1801    1.055   -5.137
    1802    1.761   -3.084
    1803    0.628   -2.443
    1804    0.825   -6.624
    1805   -0.239   -6.473
    1806   -0.468   -6.491
    1807    0.703   -5.189
    1808    0.945   -5.224
    1809    3.883   -3.356
    1810    3.325   -3.677
    1811    3.704   -3.887
    1812    4.138   -4.154
    1813    4.105   -4.547
    1814    2.859   -4.623
    1815    2.431   -4.992
    1816    4.589   -3.545
    1817    3.532   -6.468
    1818    3.643   -3.975
    1819    3.193   -4.227
    1820    4.517   -3.993
    1821    1.695   -6.292
    1822    2.786   -6.662
    1823    2.596   -5.541
    1824    1.972   -5.154
    1825    1.043   -1.845
    1826    1.636   -3.847
    1827    3.443   -4.462
    1828    3.057   -5.328
    1829    3.342   -3.327
    1830    4.847   -4.006
    1831    2.840   -3.185
    1832    0.515   -4.119
    1833    2.074   -3.672
    1834    1.959   -3.183
    1835    1.250   -4.196
    1836   -0.496   -1.267
    1837    0.721   -0.055
    1838    0.923   -2.576
    1839    1.667   -2.559
    1840    1.919   -2.214
    1841    3.193   -2.490
    1842    2.371   -2.401
    1843    0.503   -2.990
    1844   -0.332   -2.444
    1845    1.440   -2.491
    1846    1.291   -2.733
    1847   -0.405   -2.031
    1848    0.250   -3.345
    1849    1.968   -3.706
    1850    2.623   -1.863
    1851    0.811   -3.982
    1852    2.916   -3.138
    1853    0.388   -0.733
    1854    0.488   -2.501
    1855    1.883   -2.644
    1856    2.826   -0.997
    1857    2.653   -3.896
    1858    1.695   -2.336
    1859    2.059   -2.927
    1860    2.309   -2.722
    1861    2.235   -4.813
    1862    3.075   -3.409
    1863    3.333   -4.616
    1864    3.885   -2.375
    1865    4.260   -3.035
    1866    4.177   -3.900
    1867    3.844   -5.210
    1868    6.348   -4.426
    1869    5.876   -5.651
    1870    4.897   -4.953
    1871    4.862   -4.602
    1872    3.171   -3.294
    1873    3.678   -3.655
    1874    4.617   -3.970
    1875    4.146   -3.612
    1876    3.624   -2.101
    1877    4.604   -0.755
    1878    3.597   -2.302
    1879    2.324   -2.680
    1880    4.367   -2.328
    1881    4.588   -2.704
    1882    4.688   -2.413
    1883    3.564   -4.852
    1884    5.251   -4.295
    1885    4.193   -2.440
    1886    4.316   -3.552
    1887    3.606   -2.526
    1888    3.486   -3.747
    1889    4.500   -2.878
    1890    3.921   -3.914
    1891    1.534   -5.026
    1892    1.452   -4.703
    1893    0.576   -3.985
    1894    0.674   -4.472
    1895    2.564   -3.624
    1896    1.806   -5.360
    1897   -0.133   -5.570
    1898   -0.308   -6.007
    1899    1.428   -6.481
    1900    2.571   -7.019
    1901    3.395   -5.681
    1902    4.030   -7.894
    1903    3.270   -6.748
    1904    2.472   -8.237
    1905    2.017   -8.324
    1906    1.954   -6.241
    1907   -0.162   -5.885
    1908    0.008   -5.997
    1909    2.373   -4.216
    1910   -0.040   -3.359
    1911    2.548   -4.508
    1912    2.147   -3.122
    1913    1.141   -4.883
    1914   -0.655   -5.761
    1915    0.787   -4.116
    1916   -0.171   -5.486
    1917    0.252   -4.980
    1918   -0.029   -4.501
    1919    0.346   -5.005
    1920    1.237   -5.755
    1921    2.413   -5.187
    1922    3.425   -5.250
    1923    2.598   -4.271
    1924    3.715   -2.442
    1925    2.062   -4.358
    1926    2.181   -5.069
    1927    1.437   -4.370
    1928    3.921   -4.543
    1929    1.126   -5.245
    1930   -0.201   -3.408
    1931    0.672   -4.056
    1932    0.709   -2.411
    1933    2.400   -3.589
    1934    2.899   -3.032
    1935    1.789   -1.607
    1936    2.124   -5.160
    1937    0.176   -5.021
    1938    2.193   -2.720
    1939    2.745   -3.828
    1940    0.647   -5.698
    1941    0.447   -5.221
    1942    1.030   -3.823
    1943    0.329   -2.785
    1944    0.877   -3.626
    1945    0.354   -2.320
    1946    1.029   -1.721
    1947    2.084   -2.837
    1948    2.055   -2.118
    1949   -1.640   -4.686
    1950    1.159    0.190
    1951    0.239   -3.022
    1952    1.726   -3.482
    1953    1.066   -3.502
    1954   -0.278   -2.784
    1955    2.588   -2.252
    1956    2.332   -3.462
    1957    2.351   -2.576
    1958    2.077   -4.576
    1959    1.383   -2.900
    1960    3.093   -3.810
    1961    0.889   -3.326
    1962    1.555   -4.543
    1963    0.157   -3.833
    1964    1.661   -4.722
    1965   -0.051   -5.055
    1966    1.073   -6.812
    1967    3.815   -4.613
    1968    3.698   -4.802
    1969    5.447   -3.528
    1970    2.722   -1.290
    1971    1.825   -1.059
    1972    2.303   -1.845
    1973    1.945   -2.286
    1974    1.336   -1.865
    1975    2.951   -4.262
    1976    1.313   -2.684
    1977    4.277   -1.409
    1978    3.996   -1.426
    1979    5.308   -0.791
    1980    4.661   -0.080
    1981    3.245   -1.765
    1982    3.237   -1.315
    1983    3.839   -0.557
    1984    4.727   -3.017
    1985    2.661   -3.736
    1986    3.163   -2.980
    1987    3.641   -3.296
    1988    3.429   -2.570
    1989    1.468   -3.204
    1990    1.779   -4.077
    1991    1.494   -2.528
    1992    1.579   -4.581
    1993   -0.432   -4.384
    1994    0.668   -4.238
    1995    0.662   -2.280
    1996    0.927   -4.207
    1997    1.055   -1.500
    1998    1.784   -3.392
    1999    3.344   -4.923
    2000    3.770   -5.147
    2001    2.701   -3.738
    2002    4.346   -3.252
    2003    5.049   -3.862
    2004    5.239   -3.649
    2005    3.569   -4.981
    2006    2.146   -4.723
    2007    1.704   -6.385
    2008    0.051   -5.529
    2009   -0.922   -5.015
    2010   -0.371   -7.041
    2011    0.879   -5.198
    2012    0.335   -6.366
    2013    2.600   -5.489
    2014    1.760   -6.184
    2015    2.522   -6.468
    2016   -0.213   -6.920
    2017    2.782   -6.619
    2018    2.330   -7.526
    2019    2.070   -8.067
    2020   -0.020   -7.311
    2021   -0.612   -3.907
    2022    0.679   -5.370
    2023    0.905   -4.968
    2024    2.956   -7.051
    2025    2.258   -4.519
    2026    3.133   -7.096
    2027    1.635   -7.108
    2028    2.903   -7.270
    2029    3.290   -6.220
    2030    2.379   -4.666
    2031   -0.474   -5.555
    2032   -0.596   -4.534
    2033    0.927   -3.930
    2034    1.330   -5.227
    2035    1.118   -5.536
    2036    3.408   -7.680
    2037    2.117   -4.900
    2038    0.547   -4.771
    2039   -0.078   -6.471
    2040    0.880   -5.750
    2041    1.038   -5.745
    2042    1.185   -6.554
    2043    1.273   -4.420
    2044    0.408   -4.978
    2045    0.216   -3.442
    2046    2.622   -3.997
    2047    1.534   -5.941
    2048    1.665   -5.745
    2049    1.574   -7.259
    2050    1.702   -6.659
    2051   -0.567   -5.281
    2052    0.676   -7.586
    2053    0.814   -5.329
    2054   -0.056   -4.303
    2055   -1.060   -5.965
    2056    0.521   -6.874
    2057    0.935   -5.796
    2058    1.609   -6.705
    2059    1.060   -6.209
    2060    2.372   -6.805
    2061    0.399   -5.261
    2062   -1.534   -2.198
    2063    0.284   -3.400
    2064    0.454   -1.859
    2065    1.705   -2.140
    2066    0.998   -3.350
    2067    0.241   -2.857
    2068    1.358   -3.083
    2069    0.439   -3.593
    2070    1.236   -4.853
    2071   -0.644   -2.732
    2072   -0.080   -2.310
    2073    3.320   -3.147
    2074    1.287   -2.665
    2075    2.384   -4.116
    2076    2.176   -4.225
    2077   -0.084   -2.598
    2078    1.413   -4.441
    2079    1.729   -6.273
    2080    0.514   -5.462
    2081    2.361   -4.149
    2082    1.628   -2.996
    2083    2.070   -3.324
    2084    0.217   -4.279
    2085    1.933   -3.923
    2086    2.428   -3.468
    2087    2.438   -3.439
    2088    4.007   -2.221
    2089    1.867   -1.544
    2090    0.554   -0.256
    2091    2.346   -2.166
    2092    2.625   -1.370
    2093    2.728   -3.638
    2094    4.837   -3.008
    2095    3.178   -2.038
    2096    2.631   -1.565
    2097    2.306   -4.028
    2098    2.329   -2.823
    2099    2.751    0.525
    2100    3.903   -1.464
    2101    3.024   -1.886
    2102    4.190   -1.998
    2103    1.771   -3.096
    2104    0.287   -4.242
    2105    1.624   -3.424
    2106    4.107   -3.730
    2107    2.543   -4.468
    2108    2.398   -4.848
    2109    3.078   -3.821
    2110    2.745   -4.658
    2111    4.604   -4.267
    2112    2.077   -4.963
    2113    2.928   -3.580
    2114    2.665   -5.756
    2115    3.036   -4.754
    2116    1.200   -3.899
    2117    3.696   -2.509
    2118    3.072   -5.634
    2119    1.707   -2.937
    2120   -0.815   -3.711
    2121    1.329   -1.957
    2122    2.365   -2.370
    2123    1.936   -3.312
    2124    2.671   -2.777
    2125    0.647   -3.161
    2126    2.381   -2.067
    2127    3.141   -2.636
    2128    2.713   -2.645
    2129    4.276   -4.025
    2130    2.950   -3.711
    2131    3.741   -1.730
    2132    1.909   -2.877
    2133    1.984   -2.772
    2134    1.456   -4.034
    2135    1.839   -4.101
    2136    1.817   -4.394
    2137    0.695   -6.138
    2138    1.459   -2.502
    2139   -0.053   -2.361
    2140    1.718   -3.237
    2141    0.883   -5.480
    2142    0.140   -5.122
    2143   -0.207   -5.963
    2144    0.451   -6.462
    2145    2.528   -4.942
    2146    3.547   -5.754
    2147    0.636   -8.124
    2148    0.926   -5.433
    2149    0.267   -5.810
    2150    2.826   -4.839
    2151    2.981   -4.578
    2152    2.467   -3.768
    2153    2.062   -3.743
    2154    2.200   -4.067
    2155    2.641   -1.968
    2156    1.716   -1.822
    2157    0.712   -0.877
    2158    3.237   -1.972
    2159    4.118   -1.402
    2160    4.099   -3.181
    2161    3.304   -2.629
    2162    4.057   -1.352
    2163    4.356   -0.265
    2164    3.134   -1.083
    2165    3.736   -3.336
    2166    2.872   -2.318
    2167    3.773   -2.079
    2168    0.829    1.010
    2169    4.669   -1.025
    2170    4.302   -1.950
    2171    5.554   -0.439
    2172    4.629    0.102
    2173    6.075   -1.358
    2174    4.819   -0.937
    2175    5.497   -0.723
    2176    2.542   -0.675
    2177    3.937   -1.740
    2178    1.130    1.434
    2179    5.376   -0.721
    2180    4.407    0.652
    2181    4.834    0.732
    2182    3.742    1.480
    2183    6.441    2.738
    2184    4.906    1.167
    2185    5.363    1.020
    2186    6.055    0.376
    2187    6.767    1.948
    2188    5.108    2.593
    2189    6.328    3.024
    2190    4.797    3.120
    2191    5.407    2.767
    2192    4.780    1.819
    2193    4.638    2.052
    2194    4.416    3.522
    2195    4.741    1.134
    2196    6.336    2.096
    2197    8.004    2.800
    2198    5.774    1.722
    2199    7.076   -0.133
    2200    5.290    1.724
    2201    6.519    1.161
    2202    5.600   -0.123
    2203    4.305   -0.991
    2204    3.067    1.733
    2205    5.508    0.657
    2206    4.463    0.970
    2207    5.346    0.578
    2208    2.510    1.558
    2209    3.684    1.028
    2210    3.538    1.423
    2211    5.054    2.458
    2212    4.712    1.908
    2213    4.735    1.411
    2214    5.560    1.245
    2215    5.414    1.850
    2216    2.202    1.769
    2217    2.959    2.299
    2218    5.577    3.283
    2219    4.454    2.238
    2220    5.579    0.992
    2221    5.439    3.843
    2222    3.715    0.057
    2223    2.271    1.743
    2224    2.881    0.782
    2225    4.975    1.846
    2226    3.157    1.014
    2227    5.210    2.810
    2228    4.638    2.601
    2229    5.306    1.053
    2230    4.347    1.696
    2231    4.858    3.183
    2232    3.480    2.994
    2233    4.837   -0.259
    2234    5.014    2.157
    2235    5.180    1.668
    2236    4.975    2.063
    2237    3.918    2.552
    2238    3.160    2.442
    2239    4.443    2.031
    2240    4.863    2.076
    2241    4.610    1.051
    2242    3.683    0.937
    2243    3.719    1.254
    2244    3.947    1.456
    2245    1.533    2.700
    2246    2.741    2.320
    2247    3.392    1.901
    2248    2.757    2.719
    2249    0.854    0.769
    2250    0.863    1.640
    2251    1.394    2.872
    2252    1.411   -0.037
    2253    1.632    1.850
    2254    0.112   -0.112
    2255   -1.490    1.608
    2256    0.966    0.804
    2257    1.606    0.809
    2258    0.442    1.837
    2259    3.483    1.762
    2260    3.081    0.921
    2261    2.681    2.060
    2262    1.471   -0.102
    2263    2.334    0.319
    2264    3.059    0.407
    2265    2.464   -1.415
    2266    1.622   -2.990
    2267    0.898   -0.016
    2268    1.087   -1.503
    2269    1.360    0.118
    2270    1.463    0.075
    2271    3.088    0.773
    2272    2.335   -1.565
    2273    5.822    0.523
    2274    2.046   -0.529
    2275    3.383   -0.548
    2276    3.181   -1.196
    2277    0.394   -2.720
    2278    2.430   -1.626
    2279    2.397   -1.541
    2280    1.931    0.701
    2281    2.498   -1.367
    2282    1.656   -0.495
    2283    4.715   -0.431
    2284    4.291   -0.723
    2285    3.371    1.150
    2286    4.862   -0.218
    2287    4.073    0.805
    2288    3.093    3.400
    2289    5.111    5.468
    2290    3.701    4.934
    2291    5.110    4.947
    2292    6.044    1.550
    2293    6.867    4.324
    2294    5.647    3.684
    2295    6.916    2.605
    2296    5.219    3.214
    2297    7.161    4.039
    2298    3.328    5.116
    2299    6.888    5.082
    2300    5.312    4.677
    2301    3.738    4.381
    2302    4.439    2.607
    2303    6.119    0.718
    2304    2.694    0.580
    2305    3.358    3.077
    2306    4.311    1.069
    2307    3.802    2.243
    2308    4.494    2.921
    2309    5.220    3.451
    2310    6.127    3.788
    2311    6.310    4.888
    2312    4.989    2.239
    2313    3.925    1.792
    2314    3.045    5.303
    2315    2.615    4.937
    2316    4.051    3.023
    2317    3.963    2.903
    2318    2.713    2.644
    2319    4.823    1.728
    2320    4.164    0.635
    2321    3.003    1.409
    2322    3.762    0.830
    2323    3.687   -0.433
    2324    3.530   -0.338
    2325    4.050    2.127
    2326    4.217    2.709
    2327    6.219    1.751
    2328    6.842    2.256
    2329    7.120    1.751
    2330    7.364    1.448
    2331    6.442    2.140
    2332    3.077    1.616
    2333    4.904    2.566
    2334    5.894    1.137
    2335    5.692    1.416
    2336    5.958    0.519
    2337    7.952    1.112
    2338    4.140    3.579
    2339    3.139    1.832
    2340    2.535    1.323
    2341    4.263    3.084
    2342    5.746    2.260
    2343    5.490    0.836
    2344    6.597    3.401
    2345    6.337    1.919
    2346    6.284    1.550
    2347    7.498    1.678
    2348    6.165   -0.240
    2349    5.018    1.806
    2350    4.711    0.830
    2351    4.447    1.596
    2352    5.091   -0.482
    2353    5.210    3.685
    2354    5.397    4.097
    2355    5.158    1.412
    2356    4.960    1.486
    2357    6.018    1.432
    2358    4.802    1.479
    2359    5.487    1.423
    2360    5.233    0.327
    2361    4.771    2.441
    2362    5.290    1.355
    2363    5.815    3.018
    2364    4.108    0.830
    2365    5.916    0.694
    2366    7.990   -0.201
    2367    7.061    0.722
    2368    7.852    1.707
    2369    7.110    1.338
    2370    5.422    1.270
    2371    6.250    1.277
    2372    4.360    0.203
    2373    4.452   -0.121
    2374    2.379    0.917
    2375    2.795    1.624
    2376    3.274    0.643
    2377    5.034    1.932
    2378    5.583    1.719
    2379    5.257    0.979
    2380    3.370    0.351
    2381    4.001    1.432
    2382    4.627    1.525
    2383    4.055    1.083
    2384    5.182    0.988
    2385    8.450    0.543
    2386    6.706    1.274
    2387    7.898    2.222
    2388    5.465    1.700
    2389    7.913    4.551
    2390    5.953    3.094
    2391    6.153    1.378
    2392    5.667   -0.971
    2393    3.208   -0.484
    2394    3.995    0.232
    2395    1.039   -1.058
    2396    1.445   -0.274
    2397   -0.150   -0.714
    2398   -0.634   -0.750
    2399    0.311   -1.429
    2400    0.595   -2.413
    2401    2.411   -1.309
    2402    2.297   -3.752
    2403    4.400   -1.976
    2404    3.776   -2.406
    2405    3.404   -1.997
    2406    0.135   -2.050
    2407    1.543   -5.020
    2408    1.623   -4.567
    2409    2.231   -4.956
    2410    2.011   -4.170
    2411    2.910   -3.179
    2412    3.452   -5.527
    2413    4.620   -4.293
    2414    5.254   -5.025
    2415    3.391   -4.255
    2416    2.956   -5.195
    2417    4.935   -4.375
    2418    5.006   -3.653
    2419    6.606   -2.271
    2420    3.619   -3.958
    2421    3.453   -3.281
    2422    2.735   -3.713
    2423    4.706   -4.194
    2424    5.244   -2.011
    2425    4.488   -4.333
    2426    2.319   -4.999
    2427    1.635   -3.756
    2428    2.960   -2.377
    2429    3.083   -1.535
    2430    4.723   -1.594
    2431    4.347   -2.260
    2432    5.442   -1.946
    2433    5.345   -3.519
    2434    3.826   -2.906
    2435    3.095   -3.412
    2436    3.618   -2.682
    2437    3.997   -3.221
    2438    4.343   -3.261
    2439    3.268   -2.180
    2440    5.498   -3.598
    2441    5.819   -2.768
    2442    6.282   -3.734
    2443    5.216   -2.626
    2444    6.125   -4.296
    2445    4.127   -2.624
    2446    5.454   -1.712
    2447    5.244   -0.843
    2448    5.996   -1.031
    2449    5.985   -2.157
    2450    4.238   -1.447
    2451    5.612   -1.239
    2452    4.319   -3.549
    2453    5.088   -3.801
    2454    4.788   -3.124
    2455    5.370   -3.244
    2456    5.001   -3.208
    2457    3.758   -2.744
    2458    5.367   -1.726
    2459    3.257   -0.407
    2460    4.305   -0.891
    2461    2.443   -3.523
    2462    4.846   -3.985
    2463    3.445   -3.452
    2464    3.859   -2.511
    2465    4.128   -1.874
    2466    3.628   -4.050
    2467    5.509   -4.643
    2468    3.137   -3.324
    2469    2.613   -3.565
    2470    3.614   -3.222
    2471    4.340   -3.388
    2472    5.752   -4.829
    2473    5.120   -5.060
    2474    3.364   -4.987
    2475    5.457   -4.511
    2476    4.665   -3.863
    2477    5.363   -4.282
    2478    4.258   -3.899
    2479    5.284   -3.974
    2480    6.737   -3.632
    2481    4.141   -3.210
    2482    4.700   -5.033
    2483    3.211   -5.198
    2484    3.806   -4.150
    2485    4.974   -3.358
    2486    4.991   -4.144
    2487    3.300   -5.107
    2488    3.767   -3.514
    2489    3.275   -4.036
    2490    4.014   -4.112
    2491    3.987   -3.509
    2492    3.683   -3.602
    2493    2.771   -2.268
    2494    2.847   -3.640
    2495    3.571   -5.543
    2496    3.555   -4.563
    2497    3.500   -5.879
    2498    2.179   -4.093
    2499    3.444   -4.501
    2500    4.460   -3.007
    2501    4.114   -3.049
    2502    4.529   -2.310
    2503    2.668   -1.913
    2504    2.713   -3.083
    2505    4.304   -1.251
    2506    3.160   -1.696
    2507    3.396   -1.199
    2508    2.945   -1.191
    2509    3.273   -1.461
    2510    3.911   -1.420
    2511    2.362   -2.311
    2512    2.677   -2.428
    2513    2.370   -3.028
    2514    4.536   -2.572
    2515    2.662   -3.258
    2516    3.152   -4.187
    2517    2.817   -2.554
    2518    2.486   -3.307
    2519    1.438   -2.853
    2520    0.318   -2.512
    2521    1.303   -1.576
    2522    2.600   -1.557
    2523    2.248   -1.141
    2524    2.886   -3.592
    2525    3.264   -1.518
    2526    3.404   -4.476
    2527    4.160   -3.104
    2528    6.425   -4.608
    2529    3.977   -4.798
    2530    5.146   -3.143
    2531    4.356   -2.880
    2532    4.708   -2.352
    2533    5.411   -2.625
    2534    4.302   -3.523
    2535    3.909   -3.999
    2536    4.830   -3.154
    2537    2.282   -2.336
    2538    3.695   -4.322
    2539    4.562   -4.749
    2540    4.857   -2.951
    2541    4.835   -5.600
    2542    3.052   -2.990
    2543    2.347   -3.201
    2544    2.258   -4.561
    2545    1.145   -6.260
    2546    2.760   -5.114
    2547    3.108   -3.705
    2548    3.499   -5.807
    2549    4.421   -5.108
    2550    3.092   -3.711
    2551    4.397   -3.424
    2552    2.342   -6.187
    2553    3.184   -4.403
    2554    4.135   -3.599
    2555    4.371   -5.478
    2556    4.385   -2.941
    2557    3.764   -3.410
    2558    3.671   -6.031
    2559    3.634   -6.135
    2560    4.754   -4.704
    2561    4.620   -5.718
    2562    4.370   -6.545
    2563    4.833   -7.958
    2564    4.898   -7.664
    2565    6.053   -5.735
    2566    3.638   -5.425
    2567    5.984   -6.197
    2568    4.316   -5.819
    2569    3.073   -4.938
    2570    5.147   -4.751
    2571    6.512   -5.628
    2572    3.558   -4.299
    2573    5.567   -5.274
    2574    3.938   -6.611
    2575    4.375   -4.635
    2576    3.309   -1.670
    2577    3.633   -2.522
    2578    3.866   -3.797
    2579    2.482   -3.870
    2580    3.647   -3.789
    2581    4.545   -3.002
    2582    5.255   -2.687
    2583    3.804   -3.678
    2584    6.605   -1.414
    2585    7.156   -3.752
    2586    5.786   -5.403
    2587    6.031   -4.167
    2588    5.839   -5.388
    2589    5.729   -3.525
    2590    4.374   -3.415
    2591    4.265   -3.143
    2592    4.394   -4.836
    2593    4.361   -3.502
    2594    2.346   -3.339
    2595    4.042   -4.452
    2596    4.431   -2.362
    2597    4.382   -4.742
    2598    3.754   -4.847
    2599    5.145   -3.478
    2600    5.879   -3.627
    2601    3.724   -4.198
    2602    1.581   -4.187
    2603    4.673   -4.106
    2604    5.197   -3.470
    2605    3.183   -0.749
    2606    4.770   -2.449
    2607    5.720   -0.695
    2608    5.811   -1.773
    2609    6.236   -1.839
    2610    6.860   -0.700
    2611    6.571   -2.284
    2612    6.276   -2.392
    2613    3.560   -1.299
    2614    4.025   -1.742
    2615    5.056   -1.195
    2616    4.492   -1.553
    2617    6.537   -4.001
    2618    4.437   -1.960
    2619    4.650   -4.103
    2620    4.498   -2.620
    2621    5.342   -4.067
    2622    5.581   -3.222
    2623    5.979   -3.736
    2624    8.366   -1.479
    2625    7.056   -2.186
    2626    4.935   -0.826
    2627    7.138   -1.367
    2628    7.542   -2.778
    2629    5.729   -2.318
    2630    6.468   -3.411
    2631    5.252   -3.446
    2632    8.177   -3.788
    2633    6.439   -2.743
    2634    6.267   -3.818
    2635    8.577   -4.034
    2636    5.992   -4.562
    2637    6.456   -2.867
    2638    6.345   -2.534
    2639    6.502   -2.954
    2640    5.171   -2.578
    2641    6.071   -2.664
    2642    5.876   -1.958
    2643    4.141   -2.867
    2644    4.758   -3.814
    2645    4.334   -2.799
    2646    3.599   -3.888
    2647    3.789   -4.835
    2648    3.900   -4.740
    2649    4.617   -5.660
    2650    5.305   -5.422
    2651    6.960   -3.779
    2652    6.620   -3.494
    2653    8.429   -1.503
    2654    8.475   -1.141
    2655    9.786   -0.720
    2656   10.023   -3.664
    2657   10.022   -3.452
    2658   10.283   -2.605
    2659    8.662   -0.410
    2660    6.228   -2.359
    2661    5.815   -3.391
    2662    7.323   -1.748
    2663    6.367   -2.011
    2664    6.386   -3.072
    2665    4.503   -0.951
    2666    4.455   -3.715
    2667    6.193   -2.351
    2668    7.015   -2.752
    2669    6.429   -2.216
    2670    7.602   -3.549
    2671    5.105   -1.799
    2672    6.006   -1.983
    2673    5.063   -1.289
    2674    2.789   -1.140
    2675    7.060   -0.646
    2676    8.243    0.328
    2677    7.280   -1.407
    2678    6.974   -1.125
    2679    7.299   -1.064
    2680    7.091   -1.228
    2681    7.877    0.286
    2682    6.412   -1.571
    2683    6.532   -1.715
    2684    7.603   -2.059
    2685    7.796   -2.739
    2686    8.115   -1.566
    2687    7.400   -2.468
    2688    5.603   -1.149
    2689    6.793   -2.287
    2690    6.406   -1.986
    2691    9.357   -1.951
    2692    6.498   -1.614
    2693    6.433   -1.821
    2694    6.571   -0.612
    2695    6.022   -0.222
    2696    5.361   -1.224
    2697    6.685   -0.682
    2698    7.092   -0.147
    2699    7.663   -1.233
    2700    7.686   -1.580
    2701    8.918   -3.513
    2702    9.564   -4.797
    2703    8.445   -4.255
    2704    8.615   -4.844
    2705    6.031   -5.016
    2706    7.133   -3.327
    2707    8.737   -4.255
    2708    7.252   -2.693
    2709    8.195   -2.162
    2710    7.717   -2.281
    2711    7.762   -2.387
    2712    7.739   -1.868
    2713    7.096   -1.803
    2714    6.549   -0.918
    2715    7.200   -1.537
    2716    6.871   -3.474
    2717    4.722   -3.077
    2718    5.340   -2.300
    2719    5.552   -0.359
    2720    5.756    0.174
    2721    5.918   -1.137
    2722    7.790   -1.798
    2723    5.509   -0.917
    2724    5.542    0.126
    2725    4.102   -1.835
    2726    5.774   -3.253
    2727    6.458   -3.430
    2728    5.499   -2.956
    2729    6.095   -3.580
    2730    5.613   -4.680
    2731    5.760   -3.953
    2732    6.382   -2.835
    2733    7.914   -3.399
    2734    7.712   -2.705
    2735    6.470   -0.615
    2736    7.368   -0.940
    2737    6.480   -1.583
    2738    6.617   -1.960
    2739    5.714   -1.452
    2740    6.308   -2.100
    2741    7.518   -1.157
    2742    5.490   -4.291
    2743    4.774   -3.820
    2744    3.269   -3.310
    2745    7.018   -3.136
    2746    5.385   -4.268
    2747    7.937   -3.469
    2748    9.320   -1.949
    2749    9.750   -2.411
    2750    6.336   -1.788
    2751    6.991   -2.179
    2752    6.311   -0.441
    2753    7.031   -2.408
    2754    9.034   -2.011
    2755    8.647   -2.611
    2756    8.723   -2.898
    2757    6.481   -1.441
    2758    6.635   -2.227
    2759    7.208   -3.168
    2760    6.510   -0.721
    2761    7.568   -0.872
    2762    8.739   -1.957
    2763    7.336    0.772
    2764    5.202   -0.434
    2765    5.973   -1.527
    2766    5.393   -0.798
    2767    5.199   -0.555
    2768    5.876   -2.187
    2769    7.636   -3.525
    2770    7.706   -2.236
    2771    7.739   -1.828
    2772    7.512   -3.787
    2773    6.835   -3.301
    2774    7.001   -3.883
    2775    5.007   -4.124
    2776    7.441   -1.535
    2777    5.432   -2.183
    2778    4.280   -1.724
    2779    7.643   -2.457
    2780    7.483   -2.946
    2781    7.721   -2.319
    2782    6.713   -0.014
    2783    8.227   -1.837
    2784    8.178   -0.648
    2785    8.135    1.735
    2786    7.185   -0.461
    2787    6.331   -0.535
    2788    9.476    0.449
    2789    7.358    0.488
    2790    7.950    0.503
    2791    8.428    0.538
    2792    7.345   -0.274
    2793    6.994    0.244
    2794    8.655    2.393
    2795    8.932    1.407
    2796    6.593    1.321
    2797    5.710    1.257
    2798    7.797    0.613
    2799    9.360    2.146
    2800    8.738    1.812
    2801    8.757    1.661
    2802    7.704    1.468
    2803    8.887    1.863
    2804    7.112    0.130
    2805    5.900    0.659
    2806    4.814    1.174
    2807    6.617    1.436
    2808    6.388    0.801
    2809    5.581    2.409
    2810    5.478    3.181
    2811    7.346    1.694
    2812    6.426    1.539
    2813    5.479    0.742
    2814    5.871    1.394
    2815    7.206    1.803
    2816    7.302    0.816
    2817    6.239    1.606
    2818    6.465    0.386
    2819    8.055    0.655
    2820    6.646    1.319
    2821    7.435    1.072
    2822    7.999    1.911
    2823    9.059    3.102
    2824    7.802    1.207
    2825    8.778    2.598
    2826    7.781    2.656
    2827    9.740    3.225
    2828    9.137    1.181
    2829   10.339    2.000
    2830    7.581    2.703
    2831    6.468    0.961
    2832    6.715    0.605
    2833    7.251    2.515
    2834    5.679    2.021
    2835    5.804    0.475
    2836    6.352    1.529
    2837    6.379    3.649
    2838    7.238    2.829
    2839    7.631    2.926
    2840    7.585    4.460
    2841    6.636    3.943
    2842    7.085    2.563
    2843    6.488    0.198
    2844    7.827    2.885
    2845    7.626    2.840
    2846    8.483    1.650
    2847    8.074    3.382
    2848    8.277    3.628
    2849    6.785    3.764
    2850    7.725    3.379
    2851    7.473    1.891
    2852    7.600    1.811
    2853    6.420    2.795
    2854    6.677    1.850
    2855    4.977    4.152
    2856    6.794   -0.089
    2857    5.653    0.551
    2858    4.828    0.751
    2859    5.057    2.675
    2860    6.705    2.993
    2861    5.395    3.040
    2862    7.159    3.467
    2863    7.353    3.277
    2864    6.941    2.778
    2865    5.766    2.230
    2866    6.413    1.965
    2867    6.530    0.847
    2868    6.184    1.477
    2869    7.376    1.863
    2870    7.494   -0.544
    2871    6.353    0.195
    2872    6.871    0.824
    2873    6.305    1.311
    2874    6.209    0.762
    2875    5.593    0.484
    2876    7.358    2.938
    2877    6.048    3.026
    2878    8.024    2.303
    2879    6.667   -0.017
    2880    7.197    1.511
    2881    7.615    1.231
    2882    7.313   -0.724
    2883    9.432   -0.220
    2884    8.218    2.608
    2885    7.722    1.470
    2886    7.514    1.248
    2887    7.529   -1.013
    2888    8.144   -0.465
    2889    7.008   -0.372
    2890    4.607   -0.124
    2891    6.056   -1.722
    2892    8.297    1.203
    2893    8.802    0.270
    2894    6.156    0.098
    2895    5.640    2.165
    2896    6.951    1.365
    2897    6.829    0.299
    2898    3.766   -0.125
    2899    5.438    1.532
    2900    5.559    1.674
    2901    6.292    1.882
    2902    4.506    2.060
    2903    5.502    3.969
    2904    6.017    1.420
    2905    3.740    3.412
    2906    2.781    1.474
    2907    1.072    0.698
    2908    2.795    0.598
    2909    1.904    0.892
    2910    2.341   -0.750
    2911    2.197   -1.166
    2912    3.600    0.168
    2913    5.103    2.740
    2914    6.570    1.715
    2915    4.581    0.220
    2916    2.966    0.528
    2917    4.203    1.007
    2918    5.252    0.199
    2919    4.356    1.060
    2920    3.716    1.007
    2921    4.964    2.397
    2922    4.487    0.487
    2923    5.694    1.037
    2924    4.661    0.171
    2925    3.287   -0.895
    2926    3.921    0.124
    2927    2.651    1.476
    2928    2.644    1.986
    2929    2.525    1.160
    2930    4.131    1.332
    2931    3.855    2.794
    2932    5.473    2.716
    2933    4.416    3.407
    2934    5.032    5.101
    2935    5.233    4.266
    2936    6.145    2.727
    2937    4.850    3.411
    2938    4.532    1.878
    2939    5.845    2.772
    2940    6.185    0.376
    2941    4.188    3.429
    2942    5.049    2.209
    2943    6.129    2.917
    2944    7.386    4.334
    2945    8.576    4.641
    2946    7.014    3.774
    2947    7.157    3.258
    2948    5.633    3.824
    2949    6.200    4.255
    2950    3.693    4.765
    2951    5.359    3.665
    2952    7.664    2.737
    2953    7.476    3.806
    2954    8.924    3.498
    2955    8.066    3.091
    2956    8.028    2.163
    2957    7.072    1.934
    2958    8.838    2.099
    2959    7.481    1.484
    2960    7.390    1.554
    2961    8.130    1.560
    2962    8.137    0.994
    2963    8.882    2.318
    2964    6.321    3.011
    2965    5.379    2.647
    2966    6.125    1.314
    2967    6.498   -0.051
    2968    6.626    2.497
    2969    7.901    3.008
    2970    7.341    3.425
    2971    7.601    3.415
    2972    6.752    3.249
    2973    7.868    4.294
    2974    6.539    5.386
    2975    6.679    5.390
    2976    8.749    5.970
    2977    8.882    5.470
    2978    9.328    5.142
    2979    8.808    4.772
    2980    7.925    5.019
    2981   10.282    4.801
    2982    9.531    5.812
    2983   10.110    4.868
    2984    9.265    3.580
    2985    7.735    5.669
    2986    5.601    6.676
    2987    6.786    6.903
    2988    8.314    7.384
    2989    7.782    5.679
    2990    8.513    5.626
    2991    8.994    5.108
    2992    8.134    5.745
    2993    6.161    5.653
    2994    7.478    6.462
    2995    8.529    8.879
    2996    8.628    7.273
    2997    8.913    7.698
    2998    9.336    7.510
    2999    8.942    6.907
    3000    9.329    6.812
    3001    8.238    7.200
    3002    8.981    8.184
    3003    7.892    7.829
    3004    8.608    7.818
    3005    8.586    9.115
    3006   10.549    8.728
    3007    8.171    8.246
    3008    6.418    9.740
    3009    7.297    7.487
    3010    7.797    8.731
    3011    7.141   11.134
    3012    7.968   11.029
    3013    6.463    9.107
    3014    6.775    7.943
    3015    6.832    7.618
    3016    8.565    8.398
    3017    9.292    7.064
    3018   10.578    6.894
    3019   10.842    7.634
    3020   11.084    9.489
    3021   12.250    7.434
    3022   12.092    6.441
    3023    9.927    9.201
    3024   10.150    8.773
    3025    7.427    7.644
    3026    8.540    7.825
    3027    7.772    8.408
    3028    8.215    6.697
    3029    8.389    4.826
    3030    9.320    5.543
    3031    9.475    6.042
    3032   11.319    6.736
    3033   11.907    6.195
    3034    8.904    5.150
    3035    9.000    6.552
    3036    9.726    7.097
    3037    8.663    8.142
    3038    7.680    5.723
    3039    9.341    5.839
    3040    9.224    3.788
    3041    9.092    5.462
    3042    7.121    6.940
    3043    8.649    5.439
    3044    9.000    7.225
    3045    7.410    7.094
    3046    9.400    6.138
    3047   10.998    4.776
    3048    8.999    6.056
    3049    9.123    6.048
    3050    7.189    7.777
    3051    8.191    6.722
    3052    9.381    7.619
    3053    9.694    7.485
    3054    8.564    6.567
    3055    9.024    7.066
    3056    8.968    6.839
    3057    9.814    5.276
    3058    8.185    7.214
    3059    8.348    9.008
    3060    6.741    8.346
    3061    5.347    7.954
    3062    6.167    8.174
    3063    5.493    8.249
    3064    4.866    8.001
    3065    3.938    8.368
    3066    4.494    5.976
    3067    4.509    7.572
    3068    4.342    6.168
    3069    6.829    5.641
    3070    7.782    6.396
    3071    7.551    7.630
    3072    9.226    7.539
    3073   10.308    7.617
    3074    7.998    8.580
    3075    8.552    7.430
    3076    7.746    8.502
    3077    6.809    8.747
    3078    6.495   10.382
    3079    7.233    7.516
    3080    7.190    9.593
    3081    9.035    9.921
    3082    9.239    7.830
    3083    8.437    8.363
    3084    9.154    9.489
    3085   10.781    8.488
    3086    9.483    7.385
    3087    8.759    8.990
    3088    8.259    7.883
    3089    8.201    8.879
    3090    7.910   10.346
    3091    9.952    9.169
    3092    7.730    9.381
    3093    8.537    8.292
    3094    8.808    8.493
    3095    7.795    7.617
    3096    7.100    7.780
    3097    7.882   11.272
    3098    8.165   11.583
    3099    7.762   10.838
    3100    7.726   12.766
    3101    6.646   11.866
    3102    8.388   11.427
    3103    7.970   11.149
    3104    7.970   10.157
    3105    9.105   11.455
    3106    9.136   10.624
    3107    7.673   10.821
    3108    9.664   10.227
    3109    8.857   10.764
    3110   10.182   11.909
    3111    9.109   11.146
    3112    8.743   12.375
    3113    8.173   11.136
    3114    8.538   10.961
    3115   10.748   11.291
    3116   10.459    8.667
    3117    8.683    8.773
    3118    9.758    8.353
    3119    9.469    9.147
    3120    9.578    9.325
    3121    5.332   10.809
    3122    7.058   10.677
    3123    5.861    9.739
    3124    6.825    7.077
    3125    7.958    7.897
    3126    8.730    8.459
    3127    8.200   10.197
    3128    9.172   10.146
    3129    9.565   10.031
    3130   10.405    9.021
    3131   10.739    8.846
    3132    9.006    8.593
    3133   10.155   10.310
    3134    9.523    9.840
    3135   10.087   10.636
    3136    8.748   11.353
    3137    8.960   10.194
    3138    8.527   10.774
    3139    8.895    9.661
    3140    8.316   10.391
    3141    8.273    9.092
    3142    7.154   10.241
    3143    7.246    8.726
    3144    8.014    8.692
    3145    7.782    9.841
    3146    8.052   11.000
    3147    8.377   12.789
    3148    7.955   10.494
    3149    7.388    9.964
    3150    8.293    8.477
    3151    7.909    8.252
    3152    6.453    8.760
    3153    6.614    7.894
    3154    9.454    8.400
    3155    8.508    8.236
    3156    9.868    8.553
    3157    8.501   10.302
    3158    9.194    8.806
    3159    9.577    9.856
    3160    8.774    7.450
    3161    7.807    6.727
    3162    7.228    7.015
    3163    5.441    6.498
    3164    6.421    6.749
    3165    6.876    7.958
    3166    8.562    8.196
    3167    8.215    8.667
    3168    7.377    7.836
    3169    8.881    6.892
    3170    6.870    6.527
    3171    7.622    6.865
    3172    7.094    5.663
    3173    6.466    7.228
    3174    4.485    8.167
    3175    5.067    7.046
    3176    2.385    7.738
    3177    3.076    5.953
    3178    1.261    7.524
    3179    1.361    9.374
    3180    2.356    8.028
    3181    3.597    6.284
    3182    1.315    7.453
    3183    3.158    6.313
    3184    5.232    5.707
    3185    4.213    6.296
    3186    5.915    4.376
    3187    5.339    4.933
    3188    4.942    6.512
    3189    5.915    6.318
    3190    4.885    7.700
    3191    5.917    7.871
    3192    6.730    7.224
    3193    6.522    6.357
    3194    4.435    6.122
    3195    3.914    7.640
    3196    3.966    7.870
    3197    5.142    8.701
    3198    7.101    8.554
    3199    5.489    7.717
    3200    4.044    6.242
    3201    4.363    5.502
    3202    5.047    6.916
    3203    6.374    6.108
    3204    7.654    7.705
    3205    6.580    7.706
    3206    8.192    8.875
    3207   11.483    6.915
    3208    9.540    7.603
    3209    9.497    7.574
    3210    9.511    9.023
    3211    7.126    7.088
    3212    8.524    8.352
    3213    9.131    8.051
    3214    8.399    7.513
    3215   10.022    9.023
    3216    5.769    8.918
    3217    7.256    7.022
    3218    9.238    7.503
    3219    8.299    7.796
    3220    8.369    7.609
    3221    9.087    5.355
    3222    9.438    7.586
    3223    8.748    6.488
    3224    7.836    7.865
    3225    6.481    8.528
    3226    6.086    7.009
    3227    6.296    6.355
    3228    6.732    7.859
    3229    8.717    6.418
    3230    7.921    7.963
    3231    8.843    6.638
    3232   10.888    8.200
    3233    9.448    7.990
    3234    8.834    7.131
    3235    8.466    5.926
    3236    7.077    7.349
    3237    6.740    7.064
    3238    6.759    8.212
    3239    6.206    7.383
    3240    7.090    7.045
    3241    5.195    8.414
    3242    5.233    7.466
    3243    5.500    4.077
    3244    6.982    5.560
    3245    7.240    6.335
    3246    9.054    8.060
    3247    9.060    6.227
    3248    5.937    5.764
    3249    5.281    8.112
    3250    5.204    8.332
    3251    8.278    8.731
    3252    5.881    9.088
    3253    6.857    8.748
    3254    7.064    9.476
    3255    9.092    8.658
    3256    7.321    7.776
    3257    6.060    8.216
    3258    7.154    8.060
    3259    6.158    7.438
    3260    5.051    8.304
    3261    7.787    6.468
    3262    6.089    4.975
    3263    7.853    6.770
    3264    6.159    6.621
    3265    6.755    8.308
    3266    7.725    8.979
    3267    6.030    7.418
    3268    5.837    8.641
    3269    7.585    7.957
    3270    7.213    7.945
    3271    8.458    7.181
    3272    8.215    6.965
    3273    7.133    9.562
    3274    5.612    8.914
    3275    6.645    9.872
    3276    7.648    8.202
    3277    7.239    8.863
    3278    8.653    7.758
    3279    7.568    8.762
    3280    9.009    8.447
    3281    7.458   11.604
    3282    8.225    9.631
    3283    9.221    8.677
    3284    7.905    9.796
    3285    9.676    9.451
    3286   10.098   10.065
    3287   11.170    9.998
    3288   11.213   10.435
    3289   10.362   10.522
    3290   10.354   11.598
    3291   11.446   12.015
    3292   10.716   11.481
    3293    9.200    9.318
    3294   11.159   10.931
    3295   10.038    9.606
    3296    8.499   10.199
    3297    6.400    8.063
    3298    6.792    9.331
    3299    6.351    9.010
    3300    9.467   10.464
    3301   10.236   11.400
    3302    8.376   10.913
    3303   10.246   10.661
    3304   10.033   10.279
    3305    8.533    8.703
    3306    8.611   11.116
    3307    8.147    9.961
    3308    9.079    9.256
    3309    9.418   10.567
    3310   10.178   11.028
    3311   10.282   11.841
    3312    9.898   11.502
    3313    9.894   12.262
    3314    9.727   10.578
    3315    8.083    8.765
    3316    5.630    9.572
    3317    6.873    8.977
    3318    7.574   10.697
    3319    6.209    9.975
    3320    6.318   11.085
    3321    9.037   10.807
    3322   10.322   11.974
    3323    8.817   11.553
    3324    8.426    8.888
    3325    8.641    9.276
    3326    6.975    8.969
    3327    8.762    8.242
    3328    7.210    8.561
    3329    7.688    8.866
    3330    8.802    7.325
    3331    6.570    6.747
    3332    5.793    7.826
    3333    6.290    7.217
    3334    6.835    6.622
    3335    7.052    6.497
    3336    7.767    5.788
    3337    8.055    7.701
    3338    8.259    6.932
    3339    8.537    8.658
    3340    7.835   11.075
    3341   10.654    9.898
    3342    9.276   10.369
    3343    8.662   11.371
    3344    8.578   10.442
    3345    6.462    8.831
    3346    8.265    9.173
    3347    9.536   10.374
    3348    9.616    8.940
    3349    8.776    8.893
    3350    8.024   10.016
    3351    7.496    8.452
    3352    6.272    8.632
    3353    6.981    9.328
    3354    8.021    8.773
    3355    9.993    7.805
    3356   10.096    6.677
    3357    9.163    9.474
    3358    8.987    8.656
    3359    9.848    8.882
    3360    8.194    8.524
    3361    6.815    6.542
    3362    5.428    8.858
    3363    7.485    7.714
    3364    7.062    7.032
    3365    6.642    6.904
    3366    5.591    7.612
    3367    5.406    6.829
    3368    5.942    8.239
    3369    5.894    8.435
    3370    6.572    5.556
    3371    7.755    8.201
    3372    6.603    9.072
    3373    7.277    7.722
    3374    6.042    6.446
    3375    7.562    8.118
    3376    5.850    8.522
    3377    7.581   10.943
    3378    8.001   12.443
    3379    9.637    9.588
    3380    9.538    9.743
    3381    8.607    7.883
    3382    8.143    9.243
    3383    8.158    8.898
    3384    8.536    9.238
    3385    8.023    9.632
    3386   10.151    8.675
    3387    8.634    9.586
    3388   10.542    9.346
    3389    7.890    9.799
    3390    7.829   10.154
    3391    8.315    8.987
    3392    7.288    8.873
    3393    6.876    7.515
    3394    7.726    7.023
    3395    8.987    7.623
    3396    8.364    7.112
    3397    8.104    7.844
    3398    8.508    9.770
    3399    8.162    7.959
    3400    6.793    8.012
    3401    6.601    6.305
    3402    5.561    7.685
    3403    4.671    6.457
    3404    6.269    7.521
    3405    4.989    7.680
    3406    5.769    7.269
    3407    7.907    9.246
    3408    6.425    8.780
    3409    7.108    8.327
    3410    7.749    7.805
    3411    8.647    9.647
    3412    7.337    7.784
    3413    7.694    7.226
    3414    9.856    8.499
    3415   10.610    6.718
    3416    9.024    8.370
    3417   10.251    8.660
    3418   10.357    9.669
    3419    7.773   10.249
    3420    7.685    9.815
    3421    9.669    9.446
    3422    8.811    9.695
    3423   11.700    9.372
    3424   10.246    9.047
    3425    9.383    8.818
    3426    8.329    8.844
    3427    9.786    9.917
    3428   10.055   10.406
    3429   11.407    9.030
    3430   10.267    9.593
    3431   11.084    8.968
    3432   10.680   10.363
    3433   10.400    9.021
    3434    8.910    8.617
    3435    9.351    8.284
    3436    7.944    9.392
    3437    8.087    7.536
    3438    8.622   10.840
    3439    8.468   10.948
    3440    8.552   10.458
    3441    8.808    8.829
    3442    9.620    8.402
    3443   10.245    8.597
    3444    9.706    7.412
    3445   10.176    8.009
    3446    9.436    7.040
    3447   10.316    8.737
    3448    9.575    9.933
    3449    8.730    8.654
    3450   11.266    9.517
    3451   10.556    7.374
    3452    9.043    6.935
    3453    9.566    6.800
    3454    9.766    6.992
    3455    8.828    6.565
    3456   10.085    6.366
    3457   11.051    7.060
    3458    9.904    8.544
    3459    9.229    7.018
    3460    9.553    7.136
    3461    8.932   10.112
    3462    8.582    8.733
    3463    9.214    8.682
    3464    9.882    8.784
    3465    7.939    9.114
    3466    8.578    7.670
    3467    8.586    8.754
    3468    9.227    8.456
    3469    9.162    8.543
    3470    8.887    9.736
    3471    7.387    7.914
    3472    8.428    8.082
    3473    7.968    7.951
    3474    9.483    9.074
    3475    9.606    8.168
    3476   10.490    7.759
    3477   10.476    7.658
    3478   11.923    9.837
    3479   10.855    9.694
    3480    9.992    9.136
    3481   12.068   11.633
    3482   10.412   11.995
    3483    9.666   10.260
    3484   11.672   11.068
    3485   11.559   11.215
    3486   13.013    9.164
    3487   12.640    9.788
    3488   12.040    9.272
    3489   12.805    8.718
    3490   13.872    7.562
    3491   15.338    8.976
    3492   13.643    8.175
    3493   12.168    7.664
    3494   11.087    7.565
    3495   10.162    8.211
    3496   11.506    9.516
    3497   13.447   10.872
    3498   13.303   11.312
    3499   14.806    8.722
    3500   13.551   10.864
    3501   11.021    8.768
    3502   10.133   11.262
    3503   10.283   10.665
    3504   10.108   10.509
    3505   11.832   10.186
    3506   11.022   10.750
    3507   12.910    9.227
    3508   13.622    9.929
    3509   13.362    9.090
    3510   11.578    9.358
    3511   10.915    9.379
    3512   11.494    9.594
    3513   11.651    7.843
    3514   11.648    8.444
    3515   10.706    8.603
    3516   11.485   10.217
    3517   11.197    8.580
    3518    9.857    8.222
    3519   12.320    7.404
    3520   12.054    6.920
    3521    8.742    7.162
    3522    9.142    6.457
    3523    9.119    6.354
    3524    9.854    7.093
    3525   12.039    6.172
    3526    9.874    9.209
    3527    9.368    8.946
    3528    8.535    9.749
    3529    8.208    8.292
    3530    9.259    9.204
    3531    8.964    8.344
    3532    8.899    9.291
    3533    8.591    6.748
    3534    5.493    6.969
    3535    6.638    6.918
    3536    9.070    6.755
    3537    8.653    7.898
    3538    9.206    8.327
    3539    7.537    7.686
    3540    7.989    5.626
    3541    8.182    7.616
    3542    8.277    6.834
    3543    7.179    7.782
    3544    7.124    6.457
    3545    8.800    8.401
    3546    8.938    8.462
    3547    7.798    8.988
    3548    9.099    8.121
    3549    8.831    7.029
    3550    8.040    6.727
    3551    5.930    7.976
    3552    6.847    7.186
    3553    4.907    7.159
    3554    7.343    8.390
    3555    5.945    6.486
    3556    8.924    6.388
    3557    9.882    4.048
    3558    8.436    4.930
    3559    8.910    4.616
    3560    8.262    6.875
    3561    8.662    4.984
    3562    7.895    4.636
    3563    7.702    6.931
    3564    8.707    6.228
    3565    8.681    7.046
    3566    9.754    5.826
    3567    8.181    7.669
    3568    8.394    7.275
    3569    9.753    9.462
    3570   10.203    8.678
    3571   11.756    9.583
    3572   11.469    7.808
    3573   11.679    7.157
    3574   11.050    7.980
    3575   11.239    8.074
    3576    8.197    7.689
    3577    8.010    7.927
    3578    9.053    6.025
    3579   10.467    8.413
    3580    8.546    9.643
    3581   11.226    7.275
    3582    8.858    8.742
    3583   10.246    8.825
    3584    7.661    8.949
    3585    7.895    8.251
    3586    9.374    7.098
    3587    9.542    9.689
    3588    9.471    7.843
    3589    8.114    7.136
    3590    8.222    6.288
    3591    8.282    6.170
    3592    7.983    7.937
    3593    8.625    9.070
    3594   10.681    6.792
    3595    8.961    8.769
    3596    8.595    8.210
    3597    8.687    8.328
    3598    9.223    7.324
    3599    8.788    8.020
    3600    9.188    8.587
    3601    9.918    7.228
    3602    9.787    6.078
    3603    9.268    8.853
    3604    7.587    6.395
    3605    7.495    5.395
    3606    7.344    7.581
    3607    7.466    6.645
    3608    7.592    6.138
    3609    8.753    7.260
    3610    9.435    8.543
    3611    7.886    7.078
    3612    7.312    7.073
    3613    6.903    7.390
    3614    7.384    9.232
    3615    7.995    8.750
    3616    8.140    9.444
    3617    8.925    7.486
    3618    8.035    8.593
    3619   10.080    6.539
    3620    8.754    7.037
    3621    9.036    8.794
    3622    8.416    7.142
    3623    6.634    7.165
    3624    5.243    6.619
    3625    5.144    6.977
    3626    5.583    5.146
    3627    5.772    4.801
    3628    8.014    6.058
    3629    5.768    8.715
    3630    7.334    6.330
    3631    6.069    4.818
    3632    5.685    7.030
    3633    5.792    6.809
    3634    6.432    5.018
    3635    6.494    2.948
    3636    6.702    3.368
    3637    4.949    2.302
    3638    6.172    4.974
    3639    7.484    5.044
    3640    9.934    4.525
    3641    8.608    3.174
    3642    9.314    6.627
    3643    9.885    6.270
    3644    8.847    5.428
    3645    8.138    6.848
    3646    8.462    5.618
    3647    5.875    8.007
    3648    7.664    5.409
    3649    9.479    7.124
    3650    9.789    7.532
    3651    7.754    7.333
    3652    8.209    5.510
    3653    7.814    3.534
    3654    5.965    4.819
    3655    4.797    6.040
    3656    6.906    6.250
    3657    7.531    7.387
    3658    9.421    6.346
    3659    6.158    3.355
    3660    6.286    5.730
    3661    6.110    4.521
    3662    7.029    4.776
    3663    8.687    3.838
    3664    7.734    2.001
    3665    8.215    3.433
    3666    8.532    2.155
    3667    6.476    1.497
    3668    8.037    2.973
    3669    8.476    5.050
    3670    8.977    4.621
    3671    7.704    5.266
    3672    6.150    4.151
    3673    5.764    4.805
    3674    8.073    3.543
    3675    9.271    3.490
    3676    9.792    4.180
    3677   11.135    2.719
    3678    6.924    4.874
    3679    8.554    4.415
    3680    7.915    3.100
    3681    7.623    4.732
    3682    5.621    2.022
    3683    6.116    3.366
    3684    6.588    3.357
    3685   10.311    3.183
    3686    8.471    3.808
    3687    7.023    3.924
    3688    6.777    4.628
    3689    6.960    4.087
    3690    6.217    2.838
    3691    9.120    5.071
    3692    6.466    2.948
    3693    6.029    3.534
    3694    7.437    2.450
    3695    6.246    5.118
    3696    6.238    4.845
    3697    7.895    6.113
    3698    6.737    4.440
    3699    6.755    4.520
    3700    8.940    4.246
    3701   10.171    4.929
    3702    9.346    4.666
    3703    7.160    3.419
    3704    4.415    2.932
    3705    6.382    4.955
    3706    8.254    3.151
    3707    7.602    4.815
    3708    6.257    5.351
    3709    6.458    4.818
    3710    7.518    3.628
    3711    8.265    5.195
    3712    8.823    5.253
    3713    8.476    5.098
    3714    7.230    2.970
    3715    7.387    5.166
    3716    8.872    5.060
    3717    9.035    8.174
    3718    7.446    7.391
    3719    5.170    6.128
    3720    5.548    6.725
    3721    4.617    6.526
    3722    6.625    7.270
    3723    6.261    5.551
    3724   10.195    6.213
    3725    8.432    4.768
    3726    9.069    6.360
    3727    7.315    4.932
    3728    5.410    3.819
    3729    7.372    4.414
    3730    7.626    5.727
    3731    6.280    4.358
    3732    6.328    3.647
    3733    7.691    4.708
    3734    6.553    5.913
    3735    8.977    6.473
    3736    8.501    4.830
    3737    7.816    4.382
    3738    7.184    3.230
    3739    8.577    4.715
    3740    9.917    4.912
    3741    8.043    3.405
    3742    8.151    4.362
    3743    8.365    4.637
    3744    9.069    2.685
    3745   10.155    4.289
    3746    8.950    5.243
    3747    9.619    5.062
    3748    7.063    6.013
    3749    6.667    5.856
    3750    7.865    6.565
    3751    7.408    5.525
    3752    7.837    6.060
    3753    6.167    5.593
    3754    9.764    5.724
    3755   11.011    4.143
    3756    7.012    3.409
    3757    6.978    5.039
    3758    7.719    4.928
    3759    6.843    5.026
    3760    6.207    6.924
    3761    5.692    7.730
    3762    5.919    6.386
    3763    4.759    6.230
    3764    4.070    6.036
    3765    5.768    8.161
    3766    5.236    6.174
    3767    8.358    5.412
    3768    7.902    6.777
    3769    7.024    4.531
    3770    7.142    4.846
    3771    6.624    2.992
    3772   10.189    3.187
    3773   10.427    5.233
    3774    8.367    5.661
    3775    8.564    4.072
    3776    7.424    4.566
    3777    7.954    3.196
    3778    6.287    3.022
    3779    5.198    2.366
    3780    6.040    1.567
    3781    7.231    3.949
    3782    5.248    3.173
    3783    7.085    2.828
    3784    7.290    3.348
    3785    6.949    4.043
    3786    6.775    3.400
    3787    8.188    3.143
    3788    6.659    1.681
    3789    7.851    1.460
    3790    7.800    2.691
    3791    7.360    3.123
    3792    4.840    3.429
    3793    5.700    3.532
    3794    4.317    2.469
    3795    5.054    3.614
    3796    2.745    4.511
    3797    3.556    2.932
    3798    5.382    3.535
    3799    6.395    3.261
    3800    6.697    2.273
    3801    5.145    0.851
    3802    1.515    3.181
    3803    3.168    2.075
    3804    2.600    2.093
    3805    3.306    4.009
    3806    2.349    3.039
    3807    2.493    0.513
    3808   -0.376    0.619
    3809    1.113    1.156
    3810    0.610    2.167
    3811    1.682    2.076
    3812   -0.500    1.001
    3813    0.116    0.669
    3814    0.279    2.189
    3815    0.444    1.381
    3816    2.797    2.321
    3817    3.878    0.725
    3818    5.340    1.128
    3819    3.087   -0.312
    3820    3.280    1.440
    3821    3.206    3.452
    3822    3.343    3.748
    3823    2.634    1.605
    3824    1.447    1.155
    3825    3.780    1.598
    3826    4.367    2.062
    3827    2.142    1.575
    3828    1.084    0.579
    3829    2.397    3.045
    3830    3.995    3.964
    3831    2.727    0.706
    3832    4.072    1.284
    3833    3.235   -0.401
    3834    3.065    0.784
    3835    4.156    1.667
    3836    4.470    1.104
    3837    5.174    2.604
    3838    4.928    2.017
    3839    2.027    3.555
    3840    1.019    0.982
    3841    1.807    2.657
    3842    3.281    0.666
    3843    1.550    1.974
    3844    3.959    2.876
    3845    4.940    2.312
    3846    2.691    3.018
    3847    3.280    4.573
    3848    4.902    4.257
    3849    4.720    3.567
    3850    5.899    5.342
    3851    6.396    5.159
    3852    4.356    4.743
    3853    4.408    4.897
    3854    3.508    3.429
    3855    3.231    1.369
    3856    2.941    3.597
    3857    4.884    2.016
    3858    6.227    2.839
    3859    6.568    2.938
    3860    6.608    4.578
    3861    5.782    4.924
    3862    6.252    5.784
    3863    6.745    5.385
    3864    5.446    6.264
    3865    5.726    6.773
    3866    6.891    4.825
    3867    8.344    4.605
    3868    9.288    5.615
    3869    8.932    6.064
    3870    8.134    6.258
    3871    7.033    7.224
    3872    9.256    6.835
    3873    9.656    5.442
    3874    8.081    5.071
    3875    8.723    5.856
    3876    8.752    4.742
    3877    7.816    4.882
    3878    8.246    4.079
    3879    7.518    4.024
    3880    8.240    5.563
    3881    6.885    5.551
    3882    7.808    4.590
    3883    7.800    4.933
    3884    9.384    4.523
    3885    8.195    3.510
    3886    8.444    1.683
    3887    7.204    6.043
    3888    9.606    6.011
    3889    9.767    5.692
    3890    9.259    4.294
    3891    7.269    3.910
    3892    8.474    4.684
    3893    7.764    3.716
    3894    8.191    4.865
    3895   10.183    3.402
    3896   10.177    4.870
    3897    9.090    6.512
    3898    8.783    6.599
    3899    9.629    6.294
    3900    8.081    4.901
    3901    6.700    7.255
    3902    7.271    7.358
    3903    8.153    7.947
    3904    6.649    7.964
    3905    6.411    8.521
    3906    3.741    6.915
    3907    5.943    6.877
    3908    6.710    8.109
    3909    7.768    5.879
    3910    7.953    7.389
    3911    6.025    5.887
    3912    5.474    5.422
    3913    4.779    5.559
    3914    4.914    3.843
    3915    5.237    4.866
    3916    6.689    5.415
    3917    7.260    5.378
    3918    5.030    5.347
    3919    7.058    5.926
    3920    6.595    3.753
    3921    7.277    4.138
    3922    7.371    4.114
    3923    8.892    4.462
    3924    8.097    3.254
    3925    7.758    2.242
    3926    8.474    3.627
    3927    7.080    4.641
    3928    5.210    6.267
    3929    5.484    5.939
    3930    6.319    3.744
    3931    4.448    4.144
    3932    4.713    4.803
    3933    6.246    5.070
    3934    6.010    4.328
    3935    5.901    3.183
    3936    7.764    4.025
    3937    6.460    3.901
    3938    7.048    4.550
    3939    7.337    4.339
    3940    6.089    4.829
    3941    6.558    5.130
    3942    9.189    4.602
    3943    8.142    7.613
    3944    5.981    6.312
    3945    6.108    5.779
    3946    5.230    5.221
    3947    6.181    5.287
    3948    7.057    8.132
    3949    6.623    7.240
    3950    6.442    7.786
    3951    6.194    7.426
    3952    6.659    8.018
    3953    5.064    8.314
    3954    6.936    7.525
    3955    5.976    6.738
    3956    3.708    7.772
    3957    5.735    5.462
    3958    5.877    5.659
    3959    7.688    5.847
    3960    8.955    7.428
    3961   10.173    7.738
    3962    5.947    8.277
    3963    6.781    7.717
    3964    8.747    6.493
    3965    6.631    6.632
    3966    5.579    6.894
    3967    9.353    6.195
    3968    8.339    6.492
    3969    6.354    6.442
    3970    5.847    5.856
    3971    4.350    7.449
    3972    5.850    6.577
    3973    5.793    7.798
    3974    6.305    7.994
    3975    5.498    7.861
    3976    3.990    8.535
    3977    3.359    9.055
    3978    5.553    6.146
    3979    5.427    6.262
    3980    6.408    6.888
    3981    4.143    6.082
    3982    6.244    8.218
    3983    7.380    6.722
    3984    5.688    7.222
    3985    5.158    5.415
    3986    5.780    8.340
    3987    6.276    8.028
    3988    6.807    7.810
    3989    7.676    6.951
    3990    4.673    5.262
    3991    5.143    8.625
    3992    2.710    8.364
    3993    2.981    6.800
    3994    5.022    4.410
    3995    4.773    3.500
    3996    5.299    6.045
    3997    4.290    6.451
    3998    4.555    7.012
    3999    2.763    6.561
    4000    4.502    6.910
    4001    5.091    7.538
    4002    5.191    8.091
    4003    4.294    6.485
    4004    4.704    6.977
    4005    5.220    6.424
    4006    4.852    6.818
    4007    4.448    7.553
    4008    2.774    5.124
    4009    2.612    6.268
    4010    1.983    6.465
    4011    5.679    8.855
    4012    4.134    7.937
    4013    1.251    8.479
    4014    4.357    7.204
    4015    6.248    6.381
    4016    5.860    6.615
    4017    6.248    6.748
    4018    5.391    5.419
    4019    5.129    6.050
    4020    4.127    5.386
    4021    4.627    3.387
    4022    3.520    4.017
    4023    4.839    3.920
    4024    3.730    6.229
    4025    1.755    5.778
    4026    2.154    4.764
    4027    3.202    3.621
    4028    3.320    7.484
    4029    4.132    5.746
    4030    3.175    6.191
    4031    4.576    4.388
    4032    3.657    5.712
    4033    4.547    6.519
    4034    5.837    5.687
    4035    5.823    4.588
    4036    4.918    6.400
    4037    3.055    6.491
    4038    6.543    6.263
    4039    5.519    6.099
    4040    4.637    8.395
    4041    4.117    8.150
    4042    3.991    6.007
    4043    4.132    4.122
    4044    5.641    4.662
    4045    3.390    4.810
    4046    6.642    4.446
    4047    4.959    5.158
    4048    4.904    6.925
    4049    6.330    4.096
    4050    6.504    4.118
    4051    5.698    4.828
    4052    5.196    4.824
    4053    3.040    4.472
    4054    4.855    3.580
    4055    6.604    4.094
    4056    6.480    5.319
    4057    6.903    3.993
    4058    7.381    3.434
    4059    7.165    5.366
    4060    8.287    5.116
    4061    8.417    4.040
    4062    5.939    5.415
    4063    8.275    5.437
    4064    6.084    4.085
    4065    6.251    3.985
    4066    6.694    3.715
    4067    5.575    5.661
    4068    5.919    3.323
    4069    6.056    3.286
    4070    7.310    2.512
    4071    6.041    4.420
    4072    6.637    5.251
    4073    6.822    4.636
    4074    5.169    4.692
    4075    6.343    5.182
    4076    5.575    4.417
    4077    8.535    3.221
    4078    8.244    2.024
    4079    8.634    3.122
    4080    6.762    3.257
    4081    5.315    3.093
    4082    3.625    4.332
    4083    3.979    3.699
    4084    4.770    4.441
    4085    6.180    6.323
    4086    6.717    4.394
    4087    7.127    4.690
    4088    6.392    4.149
    4089    5.312    4.492
    4090    7.571    4.990
    4091    6.446    2.938
    4092    7.043    4.169
    4093    6.792    3.771
    4094    6.602    4.187
    4095    4.284    5.093
    4096    4.252    5.730
    4097    2.887    4.292
    4098    6.318    4.942
    4099    6.055    3.703
    4100    7.185    5.146
    4101    7.581    5.698
    4102    7.413    6.473
    4103    8.103    5.930
    4104    6.821    4.964
    4105    8.878    6.824
    4106    7.351    4.704
    4107    6.087    4.707
    4108    6.844    5.270
    4109    6.807    4.580
    4110    7.546    3.323
    4111    7.356    3.576
    4112    7.751    5.242
    4113    7.701    3.925
    4114    7.244    5.641
    4115    6.683    5.476
    4116    7.430    4.949
    4117    4.677    5.288
    4118    3.839    4.139
    4119    2.743    5.537
    4120    5.134    4.843
    4121    5.699    5.540
    4122    7.101    5.405
    4123    7.165    6.297
    4124    8.756    3.572
    4125    9.034    4.161
    4126    7.665    3.545
    4127    7.703    4.629
    4128    6.296    4.684
    4129    6.715    5.816
    4130    7.270    6.645
    4131    7.742    8.341
    4132    8.359    6.856
    4133    9.272    6.782
    4134    8.839    5.367
    4135    9.665    3.079
    4136    8.544    2.279
    4137    8.925    2.696
    4138    6.826    2.410
    4139    7.649    2.349
    4140    6.603    3.137
    4141    6.046    2.334
    4142    6.586    2.563
    4143    4.540    1.062
    4144    4.849   -0.578
    4145    3.986    0.664
    4146    7.278    3.677
    4147    6.570    3.178
    4148    5.636    1.639
    4149    5.388    3.498
    4150    7.404    4.566
    4151    5.660    5.381
    4152    5.157    4.907
    4153    5.256    5.046
    4154    5.662    2.550
    4155    5.526    2.392
    4156    4.265    4.508
    4157    3.121    3.503
    4158    3.470    2.939
    4159    5.734    1.461
    4160    3.944    2.157
    4161    2.445    1.914
    4162    3.097    2.200
    4163    3.896    3.341
    4164    5.600    2.050
    4165    5.363    0.955
    4166    3.339    2.181
    4167    5.267    2.316
    4168    5.058    2.617
    4169    3.901    2.731
    4170    4.536    2.081
    4171    4.977    1.581
    4172    3.193    0.347
    4173    3.268    1.438
    4174    3.409    0.783
    4175    5.538    0.109
    4176    3.158    1.217
    4177    1.911    1.406
    4178    2.545    1.298
    4179    3.849    0.446
    4180    5.477    2.314
    4181    5.455    1.072
    4182    3.831    1.828
    4183    4.102    2.307
    4184    4.217    1.138
    4185    3.398    3.177
    4186    4.331    3.224
    4187    3.842    2.284
    4188    3.459    2.348
    4189    4.128    1.137
    4190    2.420    2.058
    4191    4.822    1.874
    4192    2.265    1.236
    4193    4.003    0.224
    4194    5.308    0.700
    4195    4.810    0.146
    4196    3.708   -1.180
    4197    4.370   -0.518
    4198    5.997   -0.481
    4199    6.900   -1.520
    4200    4.867   -1.235
    4201    3.154    1.906
    4202    3.263   -1.771
    4203    3.160    0.046
    4204    3.144    0.187
    4205    5.374    0.880
    4206    4.889    1.858
    4207    1.473    1.230
    4208    3.970    2.023
    4209    4.348    2.814
    4210    3.612    1.907
    4211    2.488    2.120
    4212    2.764    1.572
    4213    3.396    0.921
    4214    2.910    1.008
    4215    3.280    3.320
    4216    4.522    2.336
    4217    3.708    0.130
    4218    1.946   -0.846
    4219    1.738    1.086
    4220    1.637    0.891
    4221    3.045   -0.540
    4222    4.303    1.218
    4223    3.784    0.804
    4224    1.112   -0.723
    4225    0.730    0.014
    4226    1.594    1.845
    4227    1.393    1.470
    4228    3.563   -0.253
    4229    2.574   -0.620
    4230    3.549   -1.337
    4231    3.954    0.603
    4232    3.886    0.971
    4233    3.420    1.147
    4234    3.426    1.336
    4235    1.339    1.574
    4236    2.272   -0.693
    4237    2.425   -0.535
    4238    3.530    1.373
    4239    4.284    1.316
    4240    4.199    1.678
    4241    1.771    1.357
    4242    1.850   -1.679
    4243    3.650   -0.680
    4244    0.988    0.491
    4245   -0.248   -0.204
    4246   -0.457   -1.549
    4247    2.302   -0.092
    4248    2.908   -0.169
    4249    0.989   -1.653
    4250    3.177   -2.148
    4251    4.209   -2.925
    4252    3.516   -1.684
    4253    1.614   -2.463
    4254    2.721   -0.541
    4255    3.760   -1.048
    4256    5.468   -0.535
    4257    4.952    0.424
    4258    3.633    2.720
    4259    4.670    1.384
    4260    6.428    2.390
    4261    5.456    0.234
    4262    5.239    1.618
    4263    4.038    1.464
    4264    3.420    1.442
    4265    3.324    1.646
    4266    2.756   -0.252
    4267    2.657    0.604
    4268    3.351   -0.069
    4269    4.365    2.040
    4270    3.062    2.289
    4271    4.115    0.376
    4272    6.015    0.748
    4273    6.775    2.076
    4274    7.104   -1.031
    4275    2.271   -1.814
    4276    1.727   -1.816
    4277    2.771   -0.310
    4278    4.398    1.109
    4279    3.993   -0.327
    4280    5.015    0.462
    4281    4.857    1.584
    4282    4.261    0.253
    4283    2.021    0.424
    4284    4.139    1.672
    4285    3.228    1.133
    4286    3.474    0.285
    4287    3.112   -0.128
    4288    1.722    0.030
    4289    2.454    1.303
    4290    3.622   -0.147
    4291    4.069    1.238
    4292    5.550    2.493
    4293    4.199    2.606
    4294    4.270    1.894
    4295    5.289    1.909
    4296    4.431    0.577
    4297    3.983    0.125
    4298    3.611    0.376
    4299    3.442    0.669
    4300    5.636    0.393
    4301    6.265    0.576
    4302    3.618    1.303
    4303    2.392    2.246
    4304    2.179    1.537
    4305    5.730    2.767
    4306    7.063    1.893
    4307    5.505    2.123
    4308    3.781    0.905
    4309    3.973    3.623
    4310    6.928    2.121
    4311    7.267    3.882
    4312    5.927    3.104
    4313    5.124    2.068
    4314    3.828    3.331
    4315    1.893    1.224
    4316    4.584    2.920
    4317    4.524    4.168
    4318    4.520    3.813
    4319    4.802    4.589
    4320    2.408    4.354
    4321    3.191    3.245
    4322    2.168    3.498
    4323    4.532    2.366
    4324    4.288    3.832
    4325    3.152    2.646
    4326    3.629    3.380
    4327    3.694    3.390
    4328    4.642    4.001
    4329    6.296    2.577
    4330    4.667    1.789
    4331    3.960   -0.017
    4332    4.473   -0.093
    4333    4.878    1.319
    4334    4.661    1.200
    4335    5.676    3.753
    4336    6.008    3.649
    4337    5.288    2.342
    4338    6.025    1.895
    4339    5.407    3.040
    4340    6.136    2.724
    4341    7.540    3.585
    4342    7.164    3.653
    4343    4.823    5.082
    4344    3.663    8.047
    4345    4.318    6.878
    4346    4.390    4.340
    4347    3.629    2.809
    4348    4.170    2.711
    4349    6.607    1.333
    4350    5.050    0.251
    4351    5.765    2.169
    4352    4.781    2.619
    4353    4.254    2.331
    4354    1.830   -0.863
    4355    4.418   -2.192
    4356    3.720   -0.477
    4357    4.966    0.190
    4358    3.647    1.077
    4359    3.663    1.551
    4360    3.511    1.397
    4361    3.955    0.389
    4362    2.706   -0.426
    4363    2.074    1.519
    4364    1.885    0.245
    4365    3.298    1.059
    4366    3.426    0.555
    4367    4.793    1.404
    4368    3.499   -0.053
    4369    2.027    1.454
    4370    3.592    0.982
    4371    1.486   -1.597
    4372    0.327    1.761
    4373    1.475   -0.148
    4374    2.428   -0.549
    4375    3.011   -0.384
    4376    0.724    0.782
    4377    2.961   -0.068
    4378    3.721   -0.409
    4379    2.463   -0.968
    4380    4.128    0.075
    4381    2.375   -0.311
    4382    2.102   -1.695
    4383   -0.541   -0.324
    4384   -1.480   -1.475
    4385   -2.116   -0.770
    4386   -1.142   -0.006
    4387    0.687   -0.902
    4388    2.063    0.782
    4389   -0.418    0.786
    4390    0.335    0.001
    4391    0.938   -1.008
    4392    0.888    1.547
    4393    3.732   -0.805
    4394    2.597   -0.637
    4395    3.708   -1.104
    4396    1.216    0.852
    4397    1.636   -0.562
    4398    0.340    0.495
    4399    3.135    0.937
    4400   -0.452    1.290
    4401    0.655    0.670
    4402   -0.489   -2.758
    4403   -0.085   -0.985
    4404   -1.547   -0.070
    4405   -0.171   -1.827
    4406   -0.440   -1.027
    4407   -0.696    0.365
    4408    1.016   -0.674
    4409   -0.664    1.944
    4410    0.684    2.298
    4411    0.652    1.340
    4412    0.976   -1.225
    4413   -0.243    0.130
    4414    1.229   -2.486
    4415    0.532   -1.319
    4416    1.191   -2.439
    4417    1.718   -2.235
    4418    0.126   -2.966
    4419    2.125   -1.709
    4420    0.174   -2.729
    4421    1.394   -2.701
    4422   -0.263   -0.391
    4423   -1.502   -3.413
    4424    2.148   -1.133
    4425    1.644   -1.952
    4426   -0.625    0.485
    4427   -0.562   -1.354
    4428   -1.663    0.171
    4429   -1.730    2.190
    4430   -0.801    1.368
    4431    0.452    1.841
    4432    0.438    0.903
    4433    1.741    1.300
    4434    2.621    0.248
    4435    1.437    0.452
    4436    0.696   -0.555
    4437    1.009   -0.497
    4438    0.689   -0.534
    4439    1.037   -0.680
    4440    0.598    0.688
    4441    0.461    2.296
    4442    1.192   -0.847
    4443    3.467    0.775
    4444    2.748   -0.358
    4445    3.841   -0.629
    4446    4.660   -0.246
    4447    3.801   -0.386
    4448    4.545    1.269
    4449    5.038    2.046
    4450    3.719    1.398
    4451    3.704    1.622
    4452    0.820    2.491
    4453    0.747    1.779
    4454    0.574    0.277
    4455    1.127    1.769
    4456    1.975    1.365
    4457    2.227    1.987
    4458    2.618   -0.090
    4459    1.293   -0.922
    4460    1.700    0.130
    4461    2.399   -0.247
    4462    2.491   -0.938
    4463    0.892   -0.471
    4464    1.625   -1.349
    4465    1.281    0.454
    4466    1.354    1.533
    4467    2.217    3.435
    4468    2.299    3.211
    4469    1.764    0.307
    4470    2.593    3.688
    4471    2.642    1.289
    4472    2.153    0.814
    4473    3.981    1.053
    4474    4.055    2.595
    4475    2.716    2.112
    4476    2.553    0.908
    4477    1.194    1.587
    4478    2.016    2.517
    4479    1.203    3.700
    4480    0.603    4.323
    4481    2.200    3.233
    4482    2.621    2.397
    4483    4.263    4.026
    4484    3.132    1.348
    4485    1.786    0.001
    4486    2.133    1.634
    4487    2.955    2.144
    4488    0.346    2.394
    4489    2.869    0.845
    4490    3.512    0.162
    4491    4.024    1.892
    4492    3.868    2.422
    4493    3.889    2.587
    4494    1.811    1.786
    4495    2.136   -0.102
    4496    0.547    0.608
    4497    3.703    0.695
    4498    3.583    0.711
    4499    2.721    3.244
    4500    2.366    1.434
    4501    1.536    1.486
    4502    2.210   -0.113
    4503    2.597    0.727
    4504    1.423   -1.134
    4505    2.107    1.637
    4506    3.248    0.710
    4507    3.825    0.466
    4508    2.655   -0.198
    4509    2.090   -0.403
    4510    1.851    0.758
    4511    4.096    1.231
    4512    2.231    1.256
    4513    2.663    2.371
    4514    4.604    0.597
    4515    2.843   -1.618
    4516    3.504   -1.210
    4517    3.436    1.208
    4518    4.267    1.164
    4519    4.329    0.896
    4520    1.803    2.509
    4521    1.695    0.900
    4522    0.600   -0.269
    4523    2.793    0.556
    4524    3.356    1.140
    4525    4.302   -0.123
    4526    3.403    0.760
    4527    2.886    1.227
    4528    2.120    0.856
    4529    2.581    2.117
    4530    4.018    2.620
    4531    4.368    3.050
    4532    2.483    2.929
    4533    2.507    2.938
    4534    1.338    2.125
    4535    2.219    2.190
    4536    3.153    2.351
    4537    3.909    2.931
    4538    0.870    3.627
    4539    1.354    3.562
    4540    0.313    0.292
    4541    0.072    1.342
    4542    2.514   -0.215
    4543    1.705    1.111
    4544   -0.489    4.709
    4545    0.095    4.200
    4546    2.110    2.911
    4547    2.401    2.311
    4548    3.380    1.313
    4549    3.522    2.757
    4550    4.787    2.842
    4551    3.402    1.927
    4552    4.167    1.550
    4553    4.206    1.721
    4554    4.990    2.374
    4555    6.391    0.773
    4556    3.089   -0.757
    4557    1.759   -0.068
    4558    0.041    1.760
    4559    0.436    0.915
    4560    0.897    1.689
    4561   -1.091    1.539
    4562   -1.989   -0.200
    4563   -3.126    1.661
    4564   -1.497   -0.194
    4565   -0.810   -0.204
    4566    1.471    2.415
    4567    0.768    1.406
    4568    3.686    1.424
    4569    1.748   -0.646
    4570    2.134    1.372
    4571    2.162    3.093
    4572    4.607    3.807
    4573    4.798    4.381
    4574    3.990    3.202
    4575    3.900    5.566
    4576    3.870    5.510
    4577    4.490    5.291
    4578    4.428    6.269
    4579    6.044    3.933
    4580    4.894    3.407
    4581    3.923    5.938
    4582    5.520    5.351
    4583    3.055    5.380
    4584    5.095    6.066
    4585    5.084    5.896
    4586    3.810    7.200
    4587    3.494    6.065
    4588    1.346    4.802
    4589    1.003    3.756
    4590    1.810    5.315
    4591    2.080    5.170
    4592    0.580    6.621
    4593    0.959    5.129
    4594    1.496    6.216
    4595    2.736    4.763
    4596    3.093    4.678
    4597    2.133    3.470
    4598    1.845    3.540
    4599    2.476    2.901
    4600    0.833    4.004
    4601    3.302    3.610
    4602    3.555    7.207
    4603    5.079    6.924
    4604    4.639    7.488
    4605    4.299    5.123
    4606    2.722    4.554
    4607    2.704    4.971
    4608    4.230    4.366
    4609    3.002    5.972
    4610    3.987    6.705
    4611    3.716    5.856
    4612    4.654    4.712
    4613    5.392    5.902
    4614    3.195    4.413
    4615    2.931    6.566
    4616    1.266    5.564
    4617    0.164    4.711
    4618   -0.620    3.819
    4619    0.106    2.785
    4620   -0.714    5.117
    4621    0.733    4.391
    4622    2.407    4.770
    4623   -0.494    5.078
    4624   -2.067    4.252
    4625   -0.998    4.581
    4626    1.545    6.448
    4627    0.808    5.595
    4628   -1.507    3.490
    4629    0.631    4.511
    4630   -1.348    3.521
    4631    0.292    3.636
    4632   -0.881    4.264
    4633   -0.562    4.617
    4634   -2.032    4.171
    4635   -0.554    7.772
    4636   -1.723    6.289
    4637   -1.875    5.986
    4638   -2.624    6.019
    4639    0.133    3.799
    4640    0.162    4.118
    4641   -1.103    4.916
    4642   -1.833    4.457
    4643   -1.590    5.289
    4644   -1.612    4.076
    4645   -1.616    2.932
    4646   -2.817    2.527
    4647   -1.028    4.667
    4648   -1.450    3.186
    4649   -0.562    5.753
    4650   -0.948    3.983
    4651   -0.238    3.631
    4652   -1.248    4.902
    4653   -0.564    5.311
    4654   -0.963    4.088
    4655   -3.019    4.398
    4656   -1.561    4.987
    4657   -1.720    6.109
    4658   -2.795    4.827
    4659   -2.427    4.357
    4660   -2.511    3.238
    4661   -0.020    3.965
    4662   -1.364    5.066
    4663   -1.133    5.538
    4664   -1.051    4.733
    4665   -0.153    4.375
    4666   -0.234    4.871
    4667   -2.305    4.930
    4668   -2.316    4.835
    4669   -0.794    4.822
    4670   -0.779    3.151
    4671   -2.257    4.355
    4672   -1.898    3.116
    4673    1.108    4.465
    4674    1.084    4.493
    4675    2.880    5.647
    4676    1.501    3.478
    4677    0.888    4.240
    4678   -1.015    3.552
    4679   -1.811    4.010
    4680   -0.001    5.187
    4681   -0.107    4.118
    4682    1.457    5.352
    4683    2.560    3.698
    4684    3.716    6.022
    4685    3.499    7.744
    4686    2.482    6.498
    4687    3.407    6.586
    4688    1.902    6.814
    4689    1.812    5.294
    4690    0.741    6.069
    4691    2.097    4.484
    4692    2.297    3.619
    4693    3.294    3.858
    4694    3.172    4.170
    4695    2.055    3.535
    4696    0.706    4.406
    4697    1.775    4.606
    4698    2.021    4.872
    4699    3.447    5.684
    4700    2.407    5.983
    4701    5.669    3.911
    4702    6.171    3.915
    4703    5.955    4.674
    4704    5.930    5.560
    4705    6.828    5.453
    4706    5.444    4.628
    4707    5.422    4.008
    4708    2.906    5.534
    4709    4.366    5.998
    4710    4.280    3.529
    4711    5.009    5.250
    4712    3.988    4.742
    4713    2.758    4.815
    4714    2.993    4.170
    4715    3.173    5.674
    4716    5.303    5.537
    4717    5.617    3.766
    4718    5.178    4.310
    4719    3.786    5.980
    4720    4.093    6.163
    4721    3.072    4.428
    4722    4.934    5.664
    4723    4.684    6.099
    4724    3.544    4.336
    4725    4.887    4.490
    4726    5.591    6.560
    4727    3.621    7.090
    4728    4.579    5.907
    4729    4.043    5.331
    4730    2.351    4.756
    4731    2.996    5.275
    4732    2.832    5.143
    4733    3.411    4.032
    4734    2.747    3.645
    4735    3.895    0.623
    4736    5.084    2.827
    4737    5.592    3.538
    4738    3.774    2.018
    4739    4.628    2.301
    4740    3.943    2.070
    4741    6.004    3.032
    4742    5.674    2.198
    4743    2.580    3.877
    4744    2.430    5.045
    4745    2.623    4.955
    4746    4.416    5.507
    4747    3.527    5.613
    4748    3.268    4.968
    4749    2.879    4.838
    4750    2.196    2.989
    4751    3.412    4.487
    4752    3.036    5.000
    4753    1.388    5.100
    4754    0.065    6.309
    4755   -0.458    5.698
    4756    0.366    5.575
    4757    2.034    3.947
    4758    1.323    4.907
    4759    4.443    6.438
    4760    1.361    4.697
    4761    2.051    4.383
    4762    1.472    3.741
    4763    1.169    6.388
    4764    2.715    6.850
    4765    0.349    6.474
    4766    1.782    6.255
    4767    0.028    6.242
    4768    0.073    5.827
    4769    0.263    4.203
    4770    0.731    5.202
    4771   -1.536    4.152
    4772   -1.359    6.643
    4773   -1.153    6.558
    4774   -0.825    4.443
    4775   -1.173    5.672
    4776    0.119    5.825
    4777    0.503    6.604
    4778   -2.255    5.863
    4779   -0.975    6.242
    4780   -1.137    6.110
    4781   -2.882    5.890
    4782   -2.506    5.235
    4783   -0.825    5.908
    4784    0.579    6.260
    4785    1.021    4.971
    4786    0.701    5.464
    4787    0.526    4.750
    4788   -0.891    5.583
    4789   -0.275    4.757
    4790   -0.667    3.203
    4791    0.519    3.331
    4792    0.998    4.091
    4793    0.451    4.519
    4794    1.361    6.265
    4795    0.130    4.588
    4796   -0.424    5.739
    4797    0.481    3.243
    4798    0.721    4.591
    4799    1.414    4.356
    4800   -0.395    4.873
    4801   -0.733    3.636
    4802   -0.675    2.940
    4803    2.269    3.875
    4804    2.710    3.158
    4805    3.659    4.323
    4806    3.501    3.005
    4807    4.799    1.857
    4808    1.063    2.943
    4809    2.912    3.698
    4810    3.660    3.295
    4811    3.238    3.939
    4812   -0.056    5.231
    4813    0.068    4.925
    4814    0.308    2.928
    4815    0.268    3.085
    4816   -0.385    3.730
    4817   -1.002    4.315
    4818    1.066    4.418
    4819    1.504    3.588
    4820    2.487    1.982
    4821    1.334    2.896
    4822    1.570    4.798
    4823    3.228    6.446
    4824    5.488    5.599
    4825    3.615    5.913
    4826    3.056    7.280
    4827    1.768    7.000
    4828    0.732    6.226
    4829    4.101    5.609
    4830    2.371    5.050
    4831    2.937    5.967
    4832    2.114    5.133
    4833    2.901    4.838
    4834    3.574    4.862
    4835    3.525    4.631
    4836    4.343    6.231
    4837    6.051    5.321
    4838    3.634    6.563
    4839    5.006    6.607
    4840    4.835    6.464
    4841    4.135    5.577
    4842    5.332    4.640
    4843    5.582    5.427
    4844    5.504    5.018
    4845    7.151    4.470
    4846    7.350    4.682
    4847    6.258    3.812
    4848    6.763    5.682
    4849    3.881    4.767
    4850    3.743    5.111
    4851    4.397    3.872
    4852    6.851    3.436
    4853    3.382    3.290
    4854    2.528    3.769
    4855    3.032    3.455
    4856   -0.083    2.766
    4857    0.711    2.499
    4858    2.260    2.892
    4859    3.053    4.409
    4860    0.611    4.536
    4861    1.975    3.973
    4862    0.398    3.962
    4863    2.811    4.082
    4864    2.441    3.340
    4865    1.253    3.323
    4866    0.803    2.659
    4867   -1.076    4.051
    4868   -0.886    2.967
    4869   -0.933    2.984
    4870    0.695    4.099
    4871    0.462    4.460
    4872   -0.053    3.700
    4873   -0.314    5.909
    4874    1.485    6.299
    4875    0.701    6.054
    4876   -0.166    5.411
    4877   -1.364    4.523
    4878   -2.058    5.025
    4879   -0.143    2.984
    4880   -1.734    3.985
    4881   -0.341    4.573
    4882   -0.368    4.299
    4883   -0.444    6.024
    4884   -2.241    7.427
    4885   -0.307    5.315
    4886   -1.013    5.758
    4887   -1.546    6.526
    4888   -1.987    3.899
    4889   -3.036    3.467
    4890   -1.839    3.496
    4891   -1.043    4.312
    4892    0.392    3.788
    4893   -0.527    4.515
    4894   -1.021    5.554
    4895    0.169    3.134
    4896    0.182    3.138
    4897    0.191    4.578
    4898   -1.639    5.265
    4899   -2.059    5.511
    4900    0.177    4.058
    4901   -2.258    3.758
    4902   -1.922    3.832
    4903   -0.946    4.951
    4904   -0.475    4.014
    4905   -2.195    4.447
    4906   -1.967    4.652
    4907   -3.098    3.022
    4908   -3.383    3.593
    4909   -1.980    3.841
    4910   -2.025    3.318
    4911    0.157    3.547
    4912   -0.970    2.780
    4913   -2.839    2.757
    4914   -0.893    2.309
    4915   -1.112    3.703
    4916   -1.984    4.935
    4917   -1.872    4.712
    4918   -0.644    3.726
    4919   -1.220    5.817
    4920   -1.570    6.439
    4921   -1.068    5.604
    4922    1.109    5.113
    4923   -1.459    4.889
    4924   -2.218    3.743
    4925   -3.183    5.652
    4926   -2.264    3.207
    4927   -0.548    4.473
    4928   -0.399    5.090
    4929    0.850    4.959
    4930    0.347    5.320
    4931    2.016    4.419
    4932    2.951    0.386
    4933    1.589    2.088
    4934    1.212    4.030
    4935    1.219    2.543
    4936   -2.364    2.125
    4937   -3.903    1.487
    4938   -0.733    3.314
    4939   -3.101    3.687
    4940   -2.879    3.349
    4941   -1.905    3.201
    4942   -0.289    1.703
    4943   -0.459    2.717
    4944   -1.025    3.176
    4945    1.052    2.972
    4946   -1.355    1.764
    4947   -1.450    2.712
    4948   -1.511    2.591
    4949   -2.544    3.521
    4950    0.692    3.058
    4951   -0.868    3.607
    4952   -0.285    2.277
    4953   -1.603    2.615
    4954   -1.392    4.297
    4955   -1.327    1.464
    4956   -2.216    2.224
    4957   -0.511    4.129
    4958   -0.658    4.166
    4959   -0.248    3.699
    4960   -0.412    4.032
    4961   -1.224    3.877
    4962   -0.222    5.365
    4963   -0.028    5.255
    4964   -0.146    4.160
    4965    1.341    5.369
    4966    0.523    5.209
    4967    1.251    2.237
    4968   -0.319    3.974
    4969    1.276    3.020
    4970   -0.246    2.927
    4971    0.391    2.097
    4972    0.688    4.114
    4973    0.268    3.100
    4974    1.793    1.047
    4975    1.039    1.835
    4976   -0.967    2.803
    4977   -1.361    2.089
    4978   -0.329    1.978
    4979   -1.872    2.156
    4980   -1.918    0.643
    4981   -2.101   -0.688
    4982   -2.713    1.651
    4983   -2.831    2.401
    4984   -0.176    1.829
    4985    0.192    2.766
    4986    0.401    2.617
    4987    3.025    4.902
    4988    0.097    6.281
    4989   -0.583    3.149
    4990    0.127    4.694
    4991   -0.879    2.854
    4992   -3.105    2.795
    4993    0.590    4.044
    4994    0.104    3.478
    4995    0.828    1.224
    4996   -0.768    4.698
    4997   -0.706    2.967
    4998   -0.856    4.937
    4999    1.080    3.246
    5000    1.442    1.033
    5001   -1.018    2.775
    5002   -0.514    3.149
    5003   -0.436    2.195
    5004    0.736    0.880
    5005    0.902    1.544
    5006    0.944    1.285
    5007    0.523    1.479
    5008   -1.728   -0.486
    5009   -2.306    0.162
    5010   -0.607    0.182
    5011   -0.283    0.595
    5012   -0.173    1.825
    5013    1.292    2.013
    5014    0.854    1.483
    5015    2.935    3.407
    5016    2.819    2.491
    5017    1.142    1.665
    5018    1.156   -0.120
    5019    2.037    0.435
    5020    2.217    1.769
    5021    1.407    1.240
    5022    1.396    1.242
    5023    1.936    1.392
    5024    1.823    1.350
    5025    0.567    1.138
    5026    0.481    1.490
    5027    0.706    3.455
    5028   -0.316    2.647
    5029    2.576    2.089
    5030    1.774    1.038
    5031    4.033    1.977
    5032    0.183    0.688
    5033   -1.627    0.687
    5034   -2.067    1.093
    5035   -0.334    1.102
    5036   -0.610   -0.277
    5037    0.470    0.279
    5038   -2.078   -0.256
    5039    0.138    0.036
    5040   -2.596    2.177
    5041   -1.426    3.411
    5042    0.178    1.493
    5043   -1.206    2.622
    5044   -1.441    1.907
    5045   -1.699    1.126
    5046   -0.019    2.655
    5047   -0.825    2.241
    5048   -0.169    3.233
    5049    1.474    2.345
    5050    1.100    0.859
    5051    1.844    3.700
    5052    1.138    0.666
    5053    0.819    2.552
    5054    3.941    2.557
    5055    2.654    2.653
    5056    1.910    0.619
    5057    2.342    1.586
    5058    4.441    1.184
    5059    5.777    1.123
    5060    4.090    1.687
    5061    4.001    2.353
    5062    3.114    1.823
    5063    4.179    3.448
    5064    3.726    3.426
    5065    4.314    2.341
    5066    4.069    3.940
    5067    1.546    2.361
    5068    3.004    2.828
    5069    1.073    3.669
    5070    1.753    2.860
    5071    2.261    2.900
    5072    1.644    2.822
    5073    1.209    2.715
    5074    2.603    1.314
    5075    3.875    2.031
    5076    2.876    3.110
    5077    3.741    0.299
    5078    2.995    0.827
    5079    1.287    0.934
    5080   -0.505    0.887
    5081   -0.283   -0.064
    5082   -0.276    2.098
    5083   -1.194    1.013
    5084    1.278    3.201
    5085    1.402    1.011
    5086    0.573    2.745
    5087    1.132    2.460
    5088   -1.108    3.522
    5089   -0.324    0.681
    5090   -0.573    1.273
    5091    0.320    1.108
    5092    1.748    1.490
    5093    0.680    1.338
    5094    0.901    1.962
    5095    1.917    2.373
    5096    1.499    2.162
    5097    2.867    2.303
    5098    2.208    3.736
    5099    1.678    2.960
    5100    1.710    3.943
    5101   -1.200    3.203
    5102   -1.142    3.781
    5103    0.482    3.661
    5104   -0.344    3.537
    5105   -1.466    2.884
    5106   -2.785    2.857
    5107   -0.846    0.659
    5108   -3.072    1.557
    5109   -2.027    1.703
    5110   -2.925    3.285
    5111   -3.564    1.626
    5112   -2.582    1.611
    5113   -2.873    2.848
    5114    0.799    2.029
    5115   -1.502    0.536
    5116   -2.395    0.282
    5117   -2.128    0.612
    5118   -2.149    1.887
    5119   -3.299    1.504
    5120   -4.691    0.607
    5121   -3.112    0.323
    5122   -1.726    1.553
    5123   -0.193    1.823
    5124   -0.467    2.387
    5125   -1.472   -0.146
    5126    0.319    1.545
    5127    0.420    0.021
    5128    0.360    3.063
    5129   -0.662   -0.688
    5130   -1.211   -0.905
    5131   -1.916   -0.689
    5132   -0.198    0.654
    5133   -2.049   -0.001
    5134   -2.050    0.888
    5135    1.037    1.260
    5136    0.747    1.909
    5137    0.612    0.552
    5138   -0.983    1.497
    5139   -1.239    2.546
    5140   -1.150    1.904
    5141   -1.621    2.083
    5142   -0.494    0.720
    5143    1.152    1.444
    5144   -0.582    3.137
    5145   -0.971    3.841
    5146   -0.338    3.758
    5147   -3.128    2.400
    5148   -5.164    4.331
    5149   -3.656    3.722
    5150   -4.072    4.046
    5151   -1.438    3.924
    5152   -4.004    2.644
    5153    0.474    4.875
    5154   -1.568    1.947
    5155   -0.240    2.632
    5156   -1.520    2.156
    5157   -2.732    2.028
    5158   -0.991    1.959
    5159   -1.011    3.125
    5160   -2.631    2.997
    5161   -1.359    3.365
    5162   -0.454    1.359
    5163    0.366    2.566
    5164   -1.570    0.896
    5165   -4.450    2.052
    5166   -2.863    1.382
    5167   -2.446    1.341
    5168   -2.479    0.798
    5169   -0.784    3.592
    5170   -0.088    1.395
    5171   -1.184    1.035
    5172   -0.945   -0.568
    5173   -1.980    2.057
    5174   -1.113    1.484
    5175   -1.236    2.546
    5176   -0.772    1.945
    5177   -1.203    0.661
    5178   -0.326    1.439
    5179   -2.600   -0.478
    5180   -4.218    1.530
    5181   -3.701    1.482
    5182   -4.216    2.407
    5183   -3.633    1.925
    5184   -3.997    0.875
    5185   -3.293    0.868
    5186   -4.038    2.259
    5187   -4.282    1.663
    5188   -5.347    0.904
    5189   -4.208    1.121
    5190   -4.887    1.922
    5191   -3.990    0.718
    5192   -3.276    0.393
    5193   -3.102    1.058
    5194   -3.434    1.275
    5195   -4.471    2.651
    5196   -2.558    1.420
    5197   -2.869    0.233
    5198   -2.498    1.737
    5199   -3.520    1.657
    5200   -1.100    3.263
    5201   -2.734    1.268
    5202   -2.511    0.512
    5203   -0.628    1.360
    5204   -2.640    2.334
    5205   -2.104    1.513
    5206   -2.962   -0.240
    5207   -2.008   -0.941
    5208   -4.597   -1.550
    5209   -3.166    0.239
    5210   -2.697   -0.164
    5211   -3.125   -0.212
    5212   -3.476    1.596
    5213   -3.086    3.182
    5214   -3.567    3.839
    5215   -2.699    3.395
    5216   -2.295    3.293
    5217   -2.241    2.369
    5218   -2.549    1.356
    5219   -5.589    1.902
    5220   -2.162    1.087
    5221   -3.151    2.933
    5222   -4.675    1.706
    5223   -3.129    1.790
    5224   -3.471    0.126
    5225   -3.528    0.548
    5226   -3.325    0.223
    5227   -4.704    2.319
    5228   -3.003    2.838
    5229   -5.018    2.384
    5230   -2.264    3.298
    5231   -2.731    2.572
    5232   -1.466    2.198
    5233   -1.739    1.762
    5234   -1.450    0.962
    5235   -2.933    2.653
    5236   -2.039    1.414
    5237   -1.961    2.694
    5238   -2.045    2.274
    5239   -3.243    3.003
    5240   -2.819    2.043
    5241   -3.086    1.603
    5242   -1.521    0.934
    5243   -1.964    1.609
    5244   -3.904    0.789
    5245   -3.385    0.079
    5246   -1.722    1.378
    5247   -4.004    1.917
    5248   -2.013   -0.490
    5249   -3.654    2.076
    5250   -5.231    0.741
    5251   -4.755    1.787
    5252   -5.747    0.358
    5253   -5.649    1.591
    5254   -5.757    0.295
    5255   -4.572   -0.423
    5256   -5.323   -1.426
    5257   -6.273    0.033
    5258   -5.078    0.118
    5259   -5.875   -0.731
    5260   -6.106    0.479
    5261   -8.824   -0.491
    5262   -6.738   -0.495
    5263   -4.901    1.337
    5264   -6.197    0.686
    5265   -4.857    1.962
    5266   -6.689    0.383
    5267   -4.139    2.458
    5268   -6.067   -0.203
    5269   -6.973    0.762
    5270   -5.245    0.112
    5271   -6.746    0.702
    5272   -5.858    0.222
    5273   -4.979    0.318
    5274   -5.132   -0.054
    5275   -7.131    1.585
    5276   -4.698    1.613
    5277   -4.881    1.702
    5278   -5.001    1.456
    5279   -6.503    1.170
    5280   -3.990   -0.677
    5281   -2.917    2.487
    5282   -5.571    2.646
    5283   -4.107    1.272
    5284   -3.790    1.967
    5285   -3.499    2.021
    5286   -3.471    1.746
    5287   -4.537    2.209
    5288   -4.325    3.331
    5289   -4.666    1.360
    5290   -4.348    1.086
    5291   -3.406    1.205
    5292   -5.711    2.454
    5293   -5.327    1.091
    5294   -6.618   -0.472
    5295   -5.436   -0.447
    5296   -9.862   -0.366
    5297   -5.625   -0.563
    5298   -5.282   -0.620
    5299   -3.708   -1.090
    5300   -4.399   -0.432
    5301   -4.164    1.404
    5302   -3.610   -1.207
    5303   -3.438   -0.488
    5304   -2.648   -0.725
    5305   -4.856    0.327
    5306   -5.108   -0.954
    5307   -6.272   -0.449
    5308   -5.436   -0.489
    5309   -6.014   -0.870
    5310   -5.437   -0.983
    5311   -5.613   -2.785
    5312   -4.626   -1.249
    5313   -4.924   -2.877
    5314   -4.780   -1.600
    5315   -4.867    0.750
    5316   -6.043    0.615
    5317   -5.787    0.060
    5318   -4.013   -0.128
    5319   -4.205    0.507
    5320   -5.545    0.488
    5321   -4.745   -0.928
    5322   -4.349    0.555
    5323   -5.715   -0.134
    5324   -3.884   -0.015
    5325   -6.361    0.672
    5326   -6.067   -0.802
    5327   -6.156    0.519
    5328   -5.732   -0.524
    5329   -5.504    1.052
    5330   -4.799   -0.620
    5331   -4.845    0.383
    5332   -4.870    1.167
    5333   -3.830    0.093
    5334   -1.940   -1.003
    5335   -3.490   -0.753
    5336   -4.728   -1.342
    5337   -4.026    1.046
    5338   -4.404    1.256
    5339   -6.047   -0.890
    5340   -6.946    1.194
    5341   -6.609    0.704
    5342   -6.095   -0.281
    5343   -4.738    0.400
    5344   -5.306    0.753
    5345   -5.359   -0.393
    5346   -4.307    1.761
    5347   -3.448    1.197
    5348   -3.064    1.170
    5349   -3.415    0.293
    5350   -4.059    0.203
    5351   -5.500    0.721
    5352   -3.928    0.131
    5353   -4.356   -2.208
    5354   -2.700    0.427
    5355   -4.252    0.024
    5356   -5.462   -0.507
    5357   -5.630    0.680
    5358   -6.829   -0.514
    5359   -4.286    0.348
    5360   -4.106    0.030
    5361   -5.469    0.768
    5362   -2.804    0.608
    5363   -2.481   -0.876
    5364   -4.712   -1.386
    5365   -5.241   -1.333
    5366   -5.297   -0.551
    5367   -6.184    1.104
    5368   -4.659    0.366
    5369   -7.408   -0.051
    5370   -7.077    0.371
    5371   -5.295   -1.614
    5372   -4.129   -0.859
    5373   -3.726   -0.592
    5374   -3.249   -1.121
    5375   -3.844   -1.382
    5376   -3.694   -0.669
    5377   -5.134    0.526
    5378   -3.852    0.917
    5379   -3.713    1.181
    5380   -2.790    0.511
    5381   -3.253   -0.835
    5382   -2.005    1.089
    5383   -2.311    1.026
    5384   -2.835    1.473
    5385   -2.514    0.349
    5386   -5.512    1.382
    5387   -4.508    2.386
    5388   -4.064    3.048
    5389   -4.803    3.137
    5390   -3.070    2.708
    5391   -1.910    2.739
    5392   -1.837    1.870
    5393   -2.156    3.260
    5394   -2.022    4.389
    5395   -1.575    4.380
    5396    0.413    5.148
    5397   -0.911    2.633
    5398   -2.523    2.812
    5399   -1.391    3.636
    5400   -0.727    3.346
    5401   -2.235    3.503
    5402   -2.170    3.573
    5403   -3.568    2.587
    5404   -1.714    4.054
    5405   -1.578    2.065
    5406    0.143    4.597
    5407    0.345    4.251
    5408   -1.454    1.020
    5409   -0.464    1.742
    5410   -0.629    0.381
    5411    0.312    1.340
    5412    0.624    1.933
    5413    0.624    2.526
    5414    1.599    1.441
    5415   -0.094    3.163
    5416    1.306    1.785
    5417   -0.721    1.723
    5418    0.639    1.911
    5419   -0.499    3.543
    5420   -0.011    4.486
    5421    1.267    2.991
    5422    0.404    3.358
    5423    1.916    4.794
    5424    0.448    1.870
    5425   -0.599    2.853
    5426   -0.947    1.141
    5427   -0.566    1.800
    5428    0.711    1.722
    5429    1.226    2.034
    5430    0.483    1.804
    5431   -0.307    3.666
    5432   -1.184    2.631
    5433   -1.713    2.384
    5434   -1.184    1.845
    5435   -1.008    2.265
    5436   -1.384    0.927
    5437    2.343    1.755
    5438    2.291    3.054
    5439    2.535    2.231
    5440    0.283    1.893
    5441    0.320    2.607
    5442   -0.921    3.521
    5443   -0.603    4.228
    5444   -0.618    2.883
    5445   -0.054    1.637
    5446   -1.105    1.056
    5447   -2.934   -0.657
    5448   -2.086   -0.187
    5449   -0.425    2.273
    5450   -1.799    1.373
    5451   -1.263    3.080
    5452   -1.920    3.239
    5453   -0.851    4.163
    5454   -2.176    1.897
    5455   -1.102    2.910
    5456   -0.871    2.374
    5457   -1.788    4.607
    5458   -0.711    5.187
    5459   -0.555    4.272
    5460   -2.180    3.639
    5461   -1.410    3.015
    5462   -2.067    3.805
    5463   -1.899    3.355
    5464   -1.884    2.337
    5465   -0.717    2.842
    5466   -3.694    2.112
    5467   -4.707    3.172
    5468   -4.021    3.016
    5469   -2.018    1.087
    5470   -2.453    0.928
    5471   -5.172    1.401
    5472   -2.567    1.862
    5473   -1.496    2.345
    5474   -0.411    2.837
    5475   -1.787    1.326
    5476   -1.032    2.865
    5477   -2.604    2.592
    5478   -1.159    2.269
    5479   -0.394    3.244
    5480   -0.569    5.375
    5481   -0.049    2.313
    5482   -1.035    3.189
    5483   -1.082    4.676
    5484   -2.221    4.251
    5485   -1.895    1.661
    5486   -1.311    3.496
    5487   -2.707    1.518
    5488   -1.231    0.449
    5489   -1.194    2.417
    5490   -0.920    2.394
    5491   -2.128    0.973
    5492   -1.844    1.690
    5493   -3.003   -1.030
    5494   -2.275    0.799
    5495   -2.529    0.876
    5496   -1.541    1.303
    5497   -2.244    0.581
    5498   -2.107    0.455
    5499   -0.217    2.143
    5500   -0.716    2.465
    5501   -1.316    2.206
    5502   -4.122    2.994
    5503   -1.974    3.946
    5504   -3.816    2.608
    5505   -3.204    1.867
    5506   -3.275    0.312
    5507   -3.889   -0.063
    5508   -5.747    1.364
    5509   -5.091    0.986
    5510   -4.195   -0.404
    5511   -4.587   -2.276
    5512   -4.423   -0.111
    5513   -3.914   -1.242
    5514   -5.106   -0.406
    5515   -3.596   -1.228
    5516   -4.268   -1.063
    5517   -5.139    1.229
    5518   -2.934   -0.459
    5519   -3.985    1.385
    5520   -2.870   -1.049
    5521   -4.811   -0.539
    5522   -3.231    2.053
    5523   -5.719   -1.852
    5524   -5.872    0.621
    5525   -4.885    0.875
    5526   -8.359    0.537
    5527   -6.925   -0.756
    5528   -5.796   -0.093
    5529   -5.458    0.128
    5530   -4.851   -2.351
    5531   -6.987   -2.353
    5532   -6.829   -2.378
    5533   -5.822    1.432
    5534   -4.850   -1.077
    5535   -6.480   -0.002
    5536   -4.165   -0.439
    5537   -3.090    1.733
    5538   -2.531    2.464
    5539   -3.384    2.096
    5540   -4.615    1.681
    5541   -1.745    1.381
    5542   -0.651    2.339
    5543   -0.539    2.175
    5544   -1.382    1.528
    5545   -1.945    2.497
    5546   -1.552    2.008
    5547   -2.153    2.916
    5548   -1.097    1.847
    5549    0.395    3.742
    5550   -0.036    3.495
    5551   -0.477    4.116
    5552    0.474    3.032
    5553    2.029    4.064
    5554    0.988    3.661
    5555    2.087    2.131
    5556    1.814    3.011
    5557   -0.207    2.982
    5558    0.463    3.044
    5559   -1.242    5.338
    5560   -2.621    5.999
    5561   -1.895    6.439
    5562   -2.662    6.740
    5563   -1.530    4.184
    5564   -2.155    3.747
    5565    0.591    3.712
    5566   -0.027    3.185
    5567    0.657    2.429
    5568   -0.885    3.399
    5569    0.879    3.765
    5570    1.783    3.959
    5571   -0.290    7.179
    5572   -1.047    5.495
    5573    0.432    6.628
    5574    0.860    6.053
    5575   -0.314    8.106
    5576   -0.327    5.327
    5577    0.953    5.908
    5578    0.105    5.704
    5579   -0.567    3.437
    5580    1.410    4.206
    5581    0.004    3.622
    5582    1.207    3.631
    5583   -0.446    4.642
    5584    0.136    6.420
    5585    0.484    5.058
    5586    1.615    6.689
    5587    2.497    5.813
    5588    3.973    5.475
    5589    1.227    5.490
    5590   -0.022    6.218
    5591   -1.074    3.673
    5592    0.084    2.667
    5593   -0.921    2.344
    5594    1.323    1.579
    5595    2.430    2.083
    5596    2.155    2.689
    5597    1.646    3.970
    5598    2.426    4.592
    5599    1.975    3.483
    5600    1.213    3.336
    5601    0.653    3.889
    5602    1.682    3.706
    5603   -0.307    1.994
    5604   -0.358    1.240
    5605    1.670    1.614
    5606    0.683    3.939
    5607    0.541    5.168
    5608    0.529    4.361
    5609    1.749    3.394
    5610    2.417    3.150
    5611    0.922    5.831
    5612   -0.050    4.419
    5613   -0.686    4.103
    5614    1.133    4.219
    5615   -0.333    2.438
    5616    2.787    5.048
    5617    2.626    6.811
    5618    3.294    3.715
    5619    2.279    2.284
    5620    1.320    1.793
    5621    1.652    3.616
    5622    2.131    2.798
    5623    2.562    0.486
    5624    2.081   -0.491
    5625    3.778    1.774
    5626    1.914    4.120
    5627    2.255    5.530
    5628    2.685    4.547
    5629    0.392    3.402
    5630    1.093    2.159
    5631    1.520    3.256
    5632   -0.231    3.185
    5633    2.072    1.266
    5634    1.880    2.251
    5635    1.672    3.034
    5636    2.309    1.424
    5637    1.571    0.652
    5638    3.014   -1.074
    5639    1.171    0.517
    5640    1.096    2.189
    5641    2.367    0.470
    5642    0.756    0.896
    5643    1.951    1.682
    5644    0.752    0.512
    5645    1.183    1.147
    5646   -0.685    3.497
    5647    1.425    1.667
    5648    1.946    2.033
    5649    0.647   -0.093
    5650    2.089    2.960
    5651    1.395    2.326
    5652   -0.830    2.256
    5653    1.569    2.921
    5654    2.760    4.918
    5655    2.557    6.322
    5656    2.159    4.564
    5657    1.534    3.519
    5658    2.097    2.279
    5659    2.346    3.657
    5660    2.740    2.532
    5661    1.214    3.463
    5662   -0.030    1.488
    5663    1.265    2.699
    5664    0.750    2.825
    5665    0.945    4.343
    5666    1.330    5.280
    5667   -0.147    6.708
    5668   -0.533    5.621
    5669   -0.050    3.571
    5670   -0.095    3.902
    5671    0.241    2.619
    5672   -1.619    3.775
    5673   -1.739    4.114
    5674   -2.176    3.972
    5675   -2.497    3.078
    5676   -2.362    3.661
    5677   -2.371    0.022
    5678    0.047    1.832
    5679   -0.756    0.657
    5680   -0.406    2.068
    5681    0.236    1.274
    5682    1.395    3.086
    5683   -0.285    4.165
    5684    1.562    4.565
    5685    0.191    3.929
    5686   -0.265    2.885
    5687    0.684    2.937
    5688   -0.153    2.132
    5689    1.539    3.989
    5690    2.133    2.695
    5691    3.183    1.995
    5692    2.749    2.381
    5693    1.991    3.111
    5694    1.196    3.164
    5695    2.253    1.991
    5696    2.482    2.664
    5697    3.734    3.878
    5698    2.534    2.988
    5699    1.479    1.515
    5700    3.429    2.504
    5701    4.784    2.445
    5702    3.382    2.715
    5703    4.842    3.584
    5704    4.547    3.135
    5705    1.900    2.798
    5706    5.079    0.737
    5707    3.821    0.695
    5708    2.878    2.848
    5709    3.766    2.820
    5710    2.811    2.750
    5711    2.644    2.299
    5712    0.803    2.997
    5713    1.441    3.537
    5714    1.859    5.331
    5715    3.195    4.769
    5716   -1.024    4.319
    5717    0.552    2.922
    5718    1.128    2.826
    5719    0.177    2.883
    5720    0.459    2.332
    5721   -0.807    1.746
    5722   -1.029    3.936
    5723   -1.890    1.637
    5724   -0.834    2.247
    5725   -0.128    1.707
    5726   -0.679    2.626
    5727    0.310    2.885
    5728    1.613    3.426
    5729    1.049    2.210
    5730    0.795    1.628
    5731   -0.766   -0.426
    5732   -0.270   -0.497
    5733    1.664    0.338
    5734    0.045    0.821
    5735    0.695    1.761
    5736    2.004    2.442
    5737    0.030    1.887
    5738    0.835    1.305
    5739   -0.474    0.884
    5740    0.803    2.385
    5741   -1.049    2.725
    5742   -1.394    2.120
    5743    0.343    2.074
    5744    0.908    1.755
    5745    0.403    0.291
    5746   -1.666    2.875
    5747   -1.711    2.541
    5748   -2.174    2.192
    5749   -1.610    1.892
    5750   -2.933    2.582
    5751   -3.159    2.162
    5752   -2.003   -0.005
    5753   -1.637    1.412
    5754   -0.253    1.527
    5755   -0.005    3.090
    5756    0.216    3.644
    5757    0.989    3.341
    5758    0.036    5.363
    5759    0.581    4.165
    5760    0.776    5.417
    5761   -0.884    3.687
    5762   -0.564    1.077
    5763    1.040    3.107
    5764   -0.820    2.318
    5765   -0.918    1.089
    5766    0.493    0.406
    5767    0.469    1.771
    5768    0.020    1.050
    5769    0.667    3.743
    5770   -0.038    4.161
    5771    0.159    4.987
    5772   -0.720    4.116
    5773    0.976    3.567
    5774    1.060    1.434
    5775   -1.381   -0.395
    5776   -1.204   -0.121
    5777   -1.171    1.303
    5778   -3.605    0.335
    5779   -1.366    1.363
    5780   -1.405    0.534
    5781   -0.263    1.443
    5782   -1.144    1.126
    5783   -1.600    0.469
    5784   -2.220    2.653
    5785   -0.770    1.457
    5786   -0.765    4.039
    5787   -2.200    1.875
    5788   -2.725    2.618
    5789   -2.760    0.528
    5790   -0.513    1.131
    5791   -1.306   -1.878
    5792   -2.618   -1.388
    5793   -4.012    0.442
    5794   -1.890   -0.248
    5795   -3.090   -0.736
    5796   -3.734   -3.297
    5797   -2.748   -5.144
    5798   -2.189   -3.647
    5799   -2.031   -4.620
    5800   -3.843   -3.389
    5801   -2.602   -2.124
    5802   -1.883   -2.560
    5803   -0.483   -0.192
    5804   -2.385   -1.787
    5805   -3.812   -3.579
    5806   -4.352   -2.857
    5807   -4.218   -2.210
    5808   -5.377   -1.544
    5809   -4.729    1.226
    5810   -2.611   -0.564
    5811   -2.044   -2.726
    5812   -3.626    0.911
    5813   -2.798   -1.409
    5814   -2.838   -2.140
    5815   -2.867   -1.809
    5816   -2.004   -1.274
    5817   -1.613   -0.764
    5818   -3.577   -1.023
    5819   -3.632   -0.430
    5820   -2.542    0.425
    5821   -1.990   -0.571
    5822   -4.218   -1.384
    5823   -4.230    0.158
    5824   -3.036    0.225
    5825   -2.947    0.179
    5826   -2.787   -0.253
    5827   -2.571   -0.619
    5828   -2.314   -1.755
    5829   -2.581   -1.852
    5830   -2.520   -2.527
    5831   -3.455   -0.126
    5832   -3.467   -1.312
    5833   -2.771   -0.638
    5834   -2.634   -1.403
    5835   -2.264    0.252
    5836   -2.674   -0.601
    5837   -2.842   -0.527
    5838   -3.301    0.765
    5839   -1.459    1.486
    5840   -1.187    1.288
    5841   -3.267    1.326
    5842   -1.983   -0.819
    5843   -3.090   -0.130
    5844   -2.710   -1.754
    5845   -2.526   -0.231
    5846   -2.593    0.236
    5847   -2.532    0.422
    5848   -2.318   -0.194
    5849   -2.854   -0.043
    5850   -4.127   -0.474
    5851   -5.185   -1.721
    5852   -4.699   -1.904
    5853   -4.542   -2.065
    5854   -3.653   -0.487
    5855   -3.148    0.776
    5856   -3.102   -1.565
    5857   -4.428   -1.807
    5858   -4.322   -1.501
    5859   -2.057    0.827
    5860   -2.159    0.570
    5861   -3.537    1.039
    5862   -1.775    0.817
    5863   -0.860    1.978
    5864   -1.958    0.521
    5865   -0.929   -0.246
    5866    0.656   -1.036
    5867   -0.874   -4.006
    5868   -0.785   -3.259
    5869   -1.398   -1.538
    5870   -1.845   -1.060
    5871   -1.227    0.763
    5872    0.171    0.720
    5873   -0.342    1.043
    5874   -0.501   -0.311
    5875   -1.542    0.280
    5876   -0.810   -0.356
    5877   -2.205   -0.220
    5878   -0.444    1.147
    5879   -0.092   -0.074
    5880   -0.896    0.251
    5881   -1.960   -2.159
    5882   -5.145   -1.310
    5883   -4.499   -1.626
    5884   -3.021    0.103
    5885   -1.455   -0.263
    5886   -2.534   -0.528
    5887   -0.663   -0.622
    5888   -1.981   -0.005
    5889   -0.141   -1.182
    5890   -3.196    0.635
    5891   -1.748    0.151
    5892   -0.837   -2.425
    5893   -2.463    0.092
    5894   -1.306   -1.240
    5895   -0.921   -1.375
    5896   -0.574   -0.537
    5897   -2.137    0.896
    5898   -1.225   -0.338
    5899    0.336   -0.284
    5900   -1.282   -1.374
    5901   -2.438   -0.951
    5902   -1.277   -1.885
    5903   -0.628   -1.023
    5904   -0.663   -1.026
    5905   -1.427    0.933
    5906   -2.205   -0.156
    5907   -1.105   -1.624
    5908   -1.213   -0.473
    5909   -0.639   -1.235
    5910   -0.282   -1.096
    5911   -1.246   -0.390
    5912   -1.644   -0.584
    5913   -2.386   -1.256
    5914   -2.055    0.099
    5915   -1.639   -0.920
    5916   -3.293    0.278
    5917   -3.096    0.653
    5918   -2.997   -0.424
    5919   -3.567   -0.029
    5920   -2.606   -0.970
    5921   -0.060    0.097
    5922   -0.855   -1.775
    5923   -1.870   -1.663
    5924   -1.651   -1.692
    5925   -2.978   -0.150
    5926   -2.050   -0.513
    5927   -3.638   -0.160
    5928   -3.524    0.587
    5929   -2.151    0.083
    5930   -1.805    1.431
    5931   -2.102    0.294
    5932   -1.452    0.669
    5933   -1.060    2.805
    5934   -0.607    0.164
    5935   -2.474   -0.069
    5936   -0.313   -2.159
    5937   -1.602   -1.495
    5938   -1.879   -0.794
    5939   -3.082    0.343
    5940   -4.472    2.133
    5941   -4.059    3.116
    5942   -4.636    1.874
    5943   -4.628    2.102
    5944   -4.795    2.432
    5945   -5.176    1.858
    5946   -2.667    2.720
    5947   -3.162    2.631
    5948   -5.457    1.279
    5949   -5.059    2.165
    5950   -4.681    2.697
    5951   -5.169    1.607
    5952   -3.845    2.217
    5953   -6.077    1.041
    5954   -4.580    1.767
    5955   -4.186    0.890
    5956   -3.460    1.513
    5957   -3.526    0.065
    5958   -1.910   -0.374
    5959   -2.957    1.324
    5960   -2.335    2.383
    5961   -3.592    2.157
    5962   -4.025   -0.465
    5963   -6.169    0.353
    5964   -5.551   -0.261
    5965   -4.598    0.490
    5966   -4.130    0.073
    5967   -3.970   -0.949
    5968   -3.358    1.260
    5969   -2.762    0.786
    5970   -4.738   -0.155
    5971   -4.416    0.142
    5972   -5.669   -0.608
    5973   -4.236   -0.492
    5974   -4.459   -0.551
    5975   -3.929    0.222
    5976   -5.057    0.485
    5977   -4.807    0.478
    5978   -4.397   -0.389
    5979   -3.293   -0.518
    5980   -4.710    1.198
    5981   -2.323    0.789
    5982   -4.439   -1.048
    5983   -4.866    0.895
    5984   -3.259    2.740
    5985   -3.125    3.639
    5986   -5.753    2.177
    5987   -4.407    0.741
    5988   -5.001    1.240
    5989   -5.380   -1.275
    5990   -4.602    1.236
    5991   -4.424    2.179
    5992   -4.103   -0.246
    5993   -6.196    0.379
    5994   -4.863    0.866
    5995   -3.376   -0.427
    5996   -3.575   -0.790
    5997   -5.227   -0.936
    5998   -3.963    0.357
    5999   -5.789   -0.995
    6000   -5.036   -0.111
    6001   -5.070   -0.528
    6002   -5.110    0.755
    6003   -4.625    0.467
    6004   -4.072   -0.420
    6005   -4.911   -2.025
    6006   -5.800   -0.774
    6007   -4.629   -0.424
    6008   -4.224    0.630
    6009   -2.028    3.354
    6010   -3.032    5.105
    6011   -4.039    1.873
    6012   -5.957    1.506
    6013   -5.073    2.614
    6014   -5.617    4.506
    6015   -3.564    0.805
    6016   -5.918   -0.964
    6017   -5.885   -0.170
    6018   -6.935   -0.223
    6019   -5.812   -0.246
    6020   -8.279   -0.721
    6021   -6.463   -1.197
    6022   -6.138   -0.822
    6023   -5.692   -1.219
    6024   -5.171   -1.296
    6025   -7.154   -1.624
    6026   -5.698   -1.367
    6027   -4.956   -0.314
    6028   -5.927    1.845
    6029   -6.582    0.628
    6030   -6.001    2.012
    6031   -5.178    1.466
    6032   -5.959    0.655
    6033   -5.706    0.022
    6034   -5.894   -0.603
    6035   -6.035   -1.481
    6036   -4.541   -0.376
    6037   -4.748   -0.029
    6038   -5.074    0.936
    6039   -6.549    0.514
    6040   -3.330   -0.722
    6041   -3.919   -1.596
    6042   -5.614   -1.172
    6043   -5.830    0.788
    6044   -4.114    1.111
    6045   -6.742   -0.449
    6046   -6.944   -0.173
    6047   -5.707   -0.509
    6048   -6.200   -0.124
    6049   -7.577   -1.081
    6050   -5.298   -1.190
    6051   -4.187   -0.826
    6052   -4.485   -0.031
    6053   -5.616   -1.536
    6054   -4.682   -2.655
    6055   -5.525   -3.116
    6056   -5.917   -2.370
    6057   -5.614   -2.499
    6058   -6.414    0.486
    6059   -6.022   -2.954
    6060   -3.798   -1.394
    6061   -4.416   -1.851
    6062   -6.478   -2.857
    6063   -5.241   -0.652
    6064   -4.238   -2.390
    6065   -4.624   -2.429
    6066   -5.310   -1.103
    6067   -5.668   -1.666
    6068   -5.586   -2.483
    6069   -4.712   -2.248
    6070   -3.674   -2.657
    6071   -6.174   -1.659
    6072   -6.589   -1.995
    6073   -3.951   -2.642
    6074   -3.219   -2.126
    6075   -3.969   -1.701
    6076   -4.294   -1.662
    6077   -3.194   -1.365
    6078   -3.679   -2.927
    6079   -2.293   -2.213
    6080   -2.795   -1.087
    6081   -2.605   -1.048
    6082   -4.834   -2.576
    6083   -4.885   -3.522
    6084   -3.210   -2.905
    6085   -3.456   -2.365
    6086   -2.781   -1.404
    6087   -4.590   -1.379
    6088   -4.442   -3.090
    6089   -6.129   -1.952
    6090   -4.353   -3.318
    6091   -6.286   -1.622
    6092   -4.410   -3.243
    6093   -3.995   -2.176
    6094   -6.511   -3.599
    6095   -5.779   -1.759
    6096   -4.969   -3.301
    6097   -4.908   -2.671
    6098   -4.516   -0.504
    6099   -4.606   -3.416
    6100   -4.373   -0.273
    6101   -4.481   -0.530
    6102   -3.186    1.011
    6103   -3.642    0.720
    6104   -3.480    1.847
    6105   -5.774    0.457
    6106   -4.326   -0.205
    6107   -4.716    1.234
    6108   -3.750   -1.615
    6109   -4.276   -0.946
    6110   -3.433   -0.948
    6111   -3.459   -2.788
    6112   -5.884   -1.689
    6113   -4.841   -1.871
    6114   -3.507   -3.405
    6115   -4.733   -3.712
    6116   -5.849   -1.908
    6117   -5.975   -0.658
    6118   -5.928   -2.095
    6119   -5.868   -2.679
    6120   -4.026   -2.320
    6121   -5.158   -1.238
    6122   -6.762   -0.282
    6123   -7.842   -1.639
    6124   -7.759   -1.008
    6125   -6.076    1.313
    6126   -6.925   -0.020
    6127   -9.883   -1.859
    6128   -8.221   -0.649
    6129   -6.187    1.062
    6130   -7.012   -0.061
    6131   -7.828   -0.656
    6132   -5.934   -1.623
    6133   -6.789   -1.166
    6134   -7.392    0.011
    6135   -6.127   -0.180
    6136   -4.334    0.375
    6137   -6.802   -0.868
    6138   -4.541    0.176
    6139   -6.242    0.273
    6140   -6.804   -0.301
    6141   -7.408   -0.486
    6142   -7.632   -0.071
    6143   -6.622   -1.963
    6144   -6.681   -0.695
    6145   -7.849   -3.587
    6146   -5.454   -3.499
    6147   -6.199   -2.347
    6148   -5.203   -2.727
    6149   -5.904   -2.972
    6150   -5.279   -1.271
    6151   -6.755   -3.124
    6152   -6.929   -1.296
    6153   -6.227   -1.847
    6154   -8.416   -1.838
    6155   -6.241   -0.474
    6156   -6.332   -1.927
    6157   -7.936   -0.492
    6158   -8.455   -3.071
    6159   -7.729   -2.921
    6160   -8.539   -1.496
    6161   -7.138   -1.986
    6162   -6.077   -2.953
    6163   -5.131   -1.939
    6164   -6.395   -2.210
    6165   -5.693   -2.050
    6166   -6.230   -1.036
    6167   -8.782   -0.606
    6168   -6.774   -1.263
    6169   -5.873   -1.450
    6170   -7.691   -1.085
    6171   -5.934   -1.287
    6172   -4.335   -0.295
    6173   -6.153   -0.842
    6174   -8.117   -1.146
    6175   -4.409   -2.235
    6176   -5.509   -0.951
    6177   -8.062    0.898
    6178   -6.792    0.073
    6179   -5.119   -0.757
    6180   -6.220    0.935
    6181   -5.596    1.446
    6182   -4.845    1.956
    6183   -4.230    3.122
    6184   -4.447    2.307
    6185   -5.504    1.362
    6186   -3.932    1.783
    6187   -3.880    1.715
    6188   -4.968    1.122
    6189   -4.447    3.279
    6190   -5.667    1.314
    6191   -5.075    3.166
    6192   -6.474    3.361
    6193   -5.793    1.255
    6194   -5.287    1.053
    6195   -6.098    0.555
    6196   -5.438    1.571
    6197   -6.553    0.373
    6198   -6.819   -0.723
    6199   -6.598    0.771
    6200   -6.113    0.145
    6201   -4.926    0.514
    6202   -5.360   -0.326
    6203   -6.414    0.194
    6204   -7.479    1.323
    6205   -6.652    0.471
    6206   -6.489    1.175
    6207   -4.865   -0.805
    6208   -4.598    0.714
    6209   -3.920    1.343
    6210   -6.278   -0.572
    6211   -4.098   -2.104
    6212   -5.966   -1.124
    6213   -6.224   -1.290
    6214   -5.130   -0.433
    6215   -3.812    1.037
    6216   -3.335    1.189
    6217   -3.799   -0.828
    6218   -2.717   -0.855
    6219   -3.288   -0.727
    6220   -4.208   -0.772
    6221   -4.013    0.875
    6222   -3.558   -0.849
    6223   -7.031    1.100
    6224   -4.276   -0.198
    6225   -6.231   -0.652
    6226   -5.348   -1.281
    6227   -5.657   -0.571
    6228   -6.259   -0.463
    6229   -5.247   -1.536
    6230   -4.888   -0.634
    6231   -5.429    1.008
    6232   -4.620    0.452
    6233   -5.498   -0.947
    6234   -4.905   -0.725
    6235   -5.418    1.581
    6236   -3.125    1.760
    6237   -2.664    1.924
    6238   -2.868    2.320
    6239   -4.499    2.568
    6240   -5.498    0.652
    6241   -5.876   -1.236
    6242   -3.072    1.922
    6243   -4.847   -0.577
    6244   -3.862   -1.081
    6245   -4.951   -0.210
    6246   -3.754   -0.993
    6247   -2.698    0.743
    6248   -3.553    0.012
    6249   -1.573   -0.898
    6250   -2.523    0.455
    6251   -2.007    1.399
    6252   -2.276    2.376
    6253   -1.853    1.840
    6254   -3.845    1.120
    6255   -4.211   -0.017
    6256   -2.598    1.331
    6257   -3.282    1.206
    6258   -2.342    1.973
    6259   -5.215    4.017
    6260   -1.987    2.409
    6261   -2.687   -0.226
    6262   -4.743   -1.714
    6263   -3.377    0.120
    6264   -2.135   -0.473
    6265   -3.044   -0.605
    6266   -4.113   -0.764
    6267   -4.027    1.838
    6268   -3.341   -0.085
    6269   -4.658   -0.875
    6270   -3.766   -1.783
    6271   -3.565   -1.277
    6272   -4.265   -1.766
    6273   -2.228   -0.632
    6274   -2.610   -1.201
    6275   -3.094   -1.117
    6276   -6.196   -3.917
    6277   -4.734   -1.629
    6278   -4.304   -2.688
    6279   -5.003   -3.332
    6280   -3.110   -0.352
    6281   -5.281    0.054
    6282   -4.111   -0.260
    6283   -5.453   -1.799
    6284   -5.077   -1.826
    6285   -4.431    0.537
    6286   -6.422   -1.142
    6287   -5.734    0.031
    6288   -4.835   -1.107
    6289   -5.198   -0.209
    6290   -5.329    1.790
    6291   -3.937    2.248
    6292   -5.103    1.848
    6293   -5.385    1.604
    6294   -5.099    2.376
    6295   -5.074    1.914
    6296   -3.030    2.247
    6297   -3.569    3.963
    6298   -3.756    3.095
    6299   -4.777    2.070
    6300   -5.075    1.198
    6301   -4.960    2.211
    6302   -6.073    2.858
    6303   -6.363    2.903
    6304   -6.010    2.859
    6305   -4.945    2.121
    6306   -4.420    3.498
    6307   -6.131    3.626
    6308   -6.483    1.493
    6309   -5.936    2.728
    6310   -6.385    2.954
    6311   -5.081    4.127
    6312   -5.677    3.756
    6313   -6.020    2.972
    6314   -6.370    4.634
    6315   -7.099    5.734
    6316   -6.473    6.794
    6317   -6.386    5.342
    6318   -6.595    2.442
    6319   -8.806    2.508
    6320   -7.582    1.692
    6321   -7.992    2.394
    6322   -7.937    2.175
    6323   -7.022    3.920
    6324   -7.051    3.316
    6325   -4.965    2.547
    6326   -5.296    3.588
    6327   -5.269    3.538
    6328   -6.323    3.725
    6329   -5.808    2.615
    6330   -5.366    3.768
    6331   -5.359    3.003
    6332   -5.140    3.405
    6333   -4.518    1.241
    6334   -5.901   -0.345
    6335   -4.333    2.117
    6336   -7.161    2.110
    6337   -6.160    3.032
    6338   -6.214    1.902
    6339   -6.629    1.235
    6340   -6.306    2.652
    6341   -4.613    2.856
    6342   -4.494    1.638
    6343   -5.498    0.244
    6344   -5.291    1.310
    6345   -7.837    1.638
    6346   -6.958    1.599
    6347   -6.919    1.025
    6348   -5.461    1.518
    6349   -6.755    1.278
    6350   -5.339    3.314
    6351   -6.895    2.779
    6352   -6.141    2.810
    6353   -4.363    2.376
    6354   -6.477    1.827
    6355   -5.360    1.298
    6356   -7.818    0.753
    6357   -7.386   -0.629
    6358   -7.384    2.305
    6359   -6.367    1.519
    6360   -7.141    0.563
    6361   -9.009    0.954
    6362   -9.465    1.331
    6363  -10.510    1.019
    6364   -8.289    2.214
    6365   -6.362    1.812
    6366   -6.136    2.150
    6367   -5.648    4.465
    6368   -4.223    3.252
    6369   -3.642    3.379
    6370   -4.538    1.612
    6371   -7.628   -0.131
    6372   -6.180   -0.287
    6373   -5.877    0.822
    6374   -3.772    2.483
    6375   -3.315    1.663
    6376   -3.201    1.176
    6377   -5.499    2.216
    6378   -4.712    3.592
    6379   -4.955    2.780
    6380   -5.045    0.876
    6381   -4.612    3.649
    6382   -4.381    2.583
    6383   -5.764    4.723
    6384   -5.487    6.173
    6385   -6.205    6.013
    6386   -5.110    4.338
    6387   -5.942    5.120
    6388   -5.053    2.714
    6389   -6.898    2.991
    6390   -6.504    4.571
    6391   -5.747    3.902
    6392   -3.792    4.903
    6393   -4.102    5.162
    6394   -4.872    3.551
    6395   -5.550    3.842
    6396   -4.359    4.731
    6397   -4.393    7.273
    6398   -3.847    5.656
    6399   -4.709    4.530
    6400   -5.009    6.114
    6401   -3.410    5.658
    6402   -1.708    4.654
    6403   -2.906    6.086
    6404   -3.234    5.186
    6405   -2.025    4.991
    6406   -3.078    5.273
    6407   -1.774    5.476
    6408   -3.681    3.210
    6409   -3.292    4.040
    6410   -5.527    3.869
    6411   -6.115    4.758
    6412   -6.957    6.452
    6413   -5.894    4.872
    6414   -8.067    4.898
    6415   -6.717    4.722
    6416   -6.585    5.514
    6417   -5.128    5.099
    6418   -4.834    4.514
    6419   -4.735    5.305
    6420   -6.548    6.566
    6421   -7.759    6.122
    6422   -4.756    5.808
    6423   -6.709    4.146
    6424   -7.165    2.742
    6425   -7.852    4.691
    6426   -6.176    3.929
    6427   -3.440    4.068
    6428   -4.020    6.788
    6429   -2.958    3.173
    6430   -1.417    3.093
    6431   -3.680    4.048
    6432   -1.724    3.274
    6433   -3.338    3.831
    6434   -1.202    4.545
    6435   -4.242    5.205
    6436   -0.527    6.437
    6437   -1.266    5.632
    6438   -2.564    6.447
    6439   -2.142    5.714
    6440   -2.235    5.912
    6441   -2.543    8.361
    6442   -2.525    5.474
    6443   -2.501    6.928
    6444   -1.893    6.711
    6445   -2.336    4.972
    6446   -5.320    5.404
    6447   -4.346    4.940
    6448   -4.652    5.530
    6449   -3.543    5.372
    6450   -3.272    4.903
    6451   -3.227    5.878
    6452   -4.779    4.417
    6453   -3.619    5.773
    6454   -4.208    4.874
    6455   -3.504    7.385
    6456   -4.022    8.021
    6457   -4.187    7.873
    6458   -6.050    9.173
    6459   -5.844    7.973
    6460   -6.098    7.260
    6461   -5.617    6.167
    6462   -4.478    7.139
    6463   -4.664    7.216
    6464   -3.468    7.150
    6465   -3.866    8.136
    6466   -4.698    6.429
    6467   -2.317    7.942
    6468   -3.887    9.626
    6469   -3.031    7.204
    6470   -4.183    8.465
    6471   -6.704    7.721
    6472   -5.576    7.357
    6473   -7.157    8.514
    6474   -7.514    7.269
    6475   -8.087    6.930
    6476   -6.527    6.582
    6477   -6.617    6.897
    6478   -6.669    6.923
    6479   -5.989    6.208
    6480   -5.916    7.789
    6481   -4.328    8.753
    6482   -4.577    7.413
    6483   -5.453    6.192
    6484   -6.727    7.048
    6485   -6.759    7.605
    6486   -7.408    8.721
    6487   -7.435    5.673
    6488   -7.103    5.621
    6489   -5.623    4.785
    6490   -5.591    5.186
    6491   -4.154    6.317
    6492   -5.236    6.077
    6493   -6.367    7.083
    6494   -4.382    5.281
    6495   -4.628    5.873
    6496   -6.112    6.477
    6497   -5.020    6.417
    6498   -6.952    4.275
    6499   -6.801    2.463
    6500   -5.797    5.228
    6501   -5.593    5.150
    6502   -4.640    4.624
    6503   -4.512    5.246
    6504   -4.505    7.068
    6505   -3.836    7.052
    6506   -4.709    6.942
    6507   -4.556    5.370
    6508   -4.184    6.682
    6509   -5.950    6.126
    6510   -3.474    5.470
    6511   -5.340    6.189
    6512   -3.750    9.228
    6513   -4.207    5.958
    6514   -4.428    6.349
    6515   -5.091    6.769
    6516   -5.659    7.293
    6517   -5.916    5.533
    6518   -4.495    6.170
    6519   -5.493    6.346
    6520   -7.601    7.666
    6521   -5.850    6.958
    6522   -6.785    6.388
    6523   -6.993    7.255
    6524   -6.116    6.014
    6525   -5.583    4.496
    6526   -5.936    4.269
    6527   -5.837    3.557
    6528   -6.756    4.540
    6529   -4.366    6.210
    6530   -6.374    5.724
    6531   -5.455    6.219
    6532   -6.197    6.604
    6533   -7.106    5.119
    6534   -7.146    5.774
    6535   -4.903    6.945
    6536   -6.241    4.077
    6537   -6.483    4.480
    6538   -6.718    4.178
    6539   -8.137    5.508
    6540   -7.285    3.493
    6541   -4.077    5.916
    6542   -6.189    6.225
    6543   -6.354    6.303
    6544   -5.542    5.980
    6545   -4.573    6.734
    6546   -3.710    6.684
    6547   -4.952    5.233
    6548   -5.536    7.235
    6549   -5.663    5.532
    6550   -6.852    4.427
    6551   -6.185    6.129
    6552   -4.404    5.042
    6553   -6.045    5.340
    6554   -6.497    5.414
    6555   -6.302    4.337
    6556   -4.457    6.318
    6557   -3.241    3.964
    6558   -3.989    4.268
    6559   -3.747    7.218
    6560   -6.200    7.486
    6561   -5.365    6.502
    6562   -7.028    6.457
    6563   -6.602    5.979
    6564   -5.078    5.474
    6565   -6.740    5.740
    6566   -6.122    5.821
    6567   -7.418    5.712
    6568   -7.075    3.815
    6569   -6.134    5.053
    6570   -5.051    6.413
    6571   -5.675    4.830
    6572   -5.846    4.279
    6573   -9.824    3.624
    6574   -8.067    2.409
    6575   -6.161    1.722
    6576   -6.379    2.513
    6577   -6.513    3.222
    6578   -6.385    2.644
    6579   -6.492    2.339
    6580   -9.639    1.861
    6581   -7.255    0.886
    6582   -7.954    1.566
    6583   -7.379    1.020
    6584   -7.563    2.146
    6585   -9.004    2.115
    6586   -8.128    2.435
    6587   -7.767    2.447
    6588   -8.808    3.250
    6589   -8.938    1.454
    6590   -8.699    4.491
    6591   -8.446    3.308
    6592   -9.738    0.830
    6593   -8.940    0.783
    6594   -6.758    2.537
    6595   -6.977    2.103
    6596   -8.263    2.280
    6597   -5.446    2.367
    6598   -5.504    0.639
    6599   -6.288   -0.739
    6600   -5.968    0.664
    6601   -5.101    1.077
    6602   -6.187   -0.148
    6603   -3.619    3.703
    6604   -4.376    3.526
    6605   -6.488    2.950
    6606   -5.344    1.384
    6607   -6.950    0.312
    6608   -6.454    0.417
    6609   -4.823    1.867
    6610   -5.788    1.674
    6611   -6.165    1.938
    6612   -7.558    0.097
    6613   -7.833   -0.904
    6614   -6.048   -1.822
    6615   -7.051   -0.370
    6616   -6.912   -0.822
    6617   -6.138    1.355
    6618   -6.986    1.339
    6619   -6.690    0.523
    6620   -6.704    0.000
    6621   -4.890   -0.038
    6622   -6.329   -0.405
    6623   -6.576    1.275
    6624   -7.069    1.260
    6625   -6.836    1.281
    6626   -4.951    2.878
    6627   -4.619    1.253
    6628   -5.379    1.406
    6629   -5.168    1.837
    6630   -6.427    2.315
    6631   -6.450    1.841
    6632   -7.660    1.721
    6633   -7.852    1.814
    6634   -8.590    1.341
    6635   -8.201    1.639
    6636   -9.978    2.961
    6637   -9.021    1.542
    6638   -7.467    2.688
    6639   -6.480    1.450
    6640   -8.965    0.436
    6641   -9.614    2.261
    6642   -9.268    2.252
    6643   -9.217    1.160
    6644   -7.915    1.183
    6645   -7.311    2.390
    6646   -8.098    1.412
    6647   -8.080    1.812
    6648   -8.036    1.136
    6649   -7.158   -0.011
    6650   -6.496   -0.453
    6651   -8.181    1.365
    6652   -6.949    0.824
    6653   -7.991    0.479
    6654   -8.086    2.392
    6655   -5.875    2.601
    6656   -7.784    1.305
    6657   -8.319    0.188
    6658   -9.212    1.236
    6659   -8.558   -0.087
    6660   -7.488   -0.283
    6661   -7.223    0.108
    6662   -7.737    2.146
    6663   -7.586    0.325
    6664   -7.876   -0.516
    6665   -7.738   -0.540
    6666   -8.211   -0.657
    6667   -8.029   -0.110
    6668   -9.064   -0.673
    6669   -9.009   -0.368
    6670   -8.920    0.032
    6671   -8.361    0.139
    6672   -7.034    0.926
    6673   -7.982    0.326
    6674   -7.953   -0.446
    6675   -8.601    0.391
    6676   -7.116   -2.329
    6677   -7.770    0.192
    6678   -8.099    1.940
    6679   -8.622    1.583
    6680   -9.575    0.175
    6681   -9.637   -0.032
    6682   -8.339   -0.229
    6683   -8.342    0.994
    6684   -9.541    2.230
    6685   -8.644   -0.809
    6686   -8.975   -0.684
    6687   -8.901    0.662
    6688   -9.357   -0.193
    6689   -8.890   -1.347
    6690   -8.684   -0.553
    6691   -9.821   -0.157
    6692   -8.086   -1.101
    6693   -7.742   -1.468
    6694   -6.392   -1.571
    6695   -6.876    0.206
    6696   -7.935   -0.164
    6697   -7.407   -1.179
    6698   -6.873   -1.148
    6699   -7.201   -1.172
    6700   -7.994    1.082
    6701   -8.640    1.247
    6702   -6.996    1.494
    6703   -5.900    1.012
    6704   -6.067    0.976
    6705   -6.225   -0.507
    6706   -6.803    0.676
    6707   -8.241   -0.185
    6708   -7.376   -1.401
    6709   -7.516   -0.289
    6710   -8.001   -3.111
    6711   -8.554   -0.809
    6712   -7.969    1.610
    6713   -9.990    1.128
    6714   -8.097    0.068
    6715   -7.373    0.842
    6716   -7.057    1.517
    6717   -5.987    1.778
    6718   -7.107    2.154
    6719   -7.165    1.749
    6720   -6.862    1.184
    6721   -6.998    1.120
    6722   -9.935    2.402
    6723   -9.753    2.678
    6724  -10.061    1.469
    6725   -7.550   -0.573
    6726   -7.397    1.483
    6727   -7.454    2.080
    6728   -7.050    3.735
    6729   -6.384    3.781
    6730   -6.938    3.100
    6731   -6.258    3.781
    6732   -5.866    3.796
    6733   -6.883   -0.274
    6734   -8.747    2.670
    6735   -8.821    3.542
    6736   -9.024    1.215
    6737   -9.440    0.945
    6738   -8.113    1.729
    6739   -9.943    3.132
    6740   -9.257    2.043
    6741   -9.747    3.641
    6742   -8.555    4.662
    6743   -9.883    4.370
    6744   -9.544    3.600
    6745   -8.114    4.871
    6746   -7.025    4.623
    6747   -7.499    2.113
    6748   -8.013    1.526
    6749   -6.325    2.989
    6750   -7.247    3.100
    6751   -6.128    3.359
    6752   -4.523    4.353
    6753   -6.982    3.492
    6754   -5.865    4.230
    6755   -6.955    3.633
    6756   -6.862    4.865
    6757   -8.586    3.271
    6758   -8.588    2.611
    6759   -7.242    3.935
    6760   -8.340    4.180
    6761   -8.257    3.744
    6762   -8.694    3.694
    6763   -9.052    4.348
    6764   -8.786    3.131
    6765   -8.770    2.704
    6766   -7.152    2.476
    6767   -9.829    4.739
    6768   -8.010    4.302
    6769   -8.475    4.302
    6770   -9.677    3.744
    6771   -7.431    3.498
    6772   -8.599    4.975
    6773   -6.972    5.067
    6774   -6.273    5.337
    6775   -6.763    3.800
    6776   -8.897    3.759
    6777   -7.255    2.777
    6778   -8.334    3.163
    6779   -8.669    3.272
    6780   -8.546    3.168
    6781   -8.033    0.634
    6782   -6.790    0.866
    6783   -7.192    0.817
    6784   -8.686    3.261
    6785   -5.119    1.780
    6786   -8.042    1.038
    6787   -7.439    1.727
    6788   -6.306    2.653
    6789   -8.464    2.591
    6790   -7.922    2.825
    6791   -7.201    0.549
    6792   -9.332    1.253
    6793   -8.259    0.815
    6794   -9.539    0.775
    6795   -9.028    1.077
    6796   -8.287    3.244
    6797   -9.171    6.188
    6798   -8.700    3.627
    6799   -7.329    2.081
    6800   -9.794    2.944
    6801  -10.944    3.262
    6802  -11.457    1.213
    6803  -11.121    4.288
    6804  -10.033    2.961
    6805   -9.768    3.169
    6806   -9.331    3.759
    6807   -9.091    3.525
    6808   -8.263    3.704
    6809   -8.610    4.792
    6810   -7.259    3.290
    6811   -8.074    3.961
    6812   -7.091    1.368
    6813   -7.690    2.004
    6814   -8.154    2.652
    6815   -8.614    2.959
    6816   -7.675    1.633
    6817   -6.090    2.019
    6818   -6.375    3.466
    6819   -7.950    3.376
    6820   -6.424    2.431
    6821   -6.212    2.614
    6822   -6.839    2.366
    6823   -6.421    2.725
    6824   -5.925    2.005
    6825   -4.988    0.940
    6826   -7.191    2.781
    6827   -7.483    4.004
    6828   -8.148    2.151
    6829   -6.312    2.223
    6830   -5.377    1.938
    6831   -5.550    3.396
    6832   -6.076    0.159
    6833   -7.888    1.945
    6834   -7.669    3.495
    6835   -8.434    1.678
    6836   -6.022    2.267
    6837   -7.110    1.802
    6838   -7.969    1.711
    6839   -5.288    3.063
    6840   -7.336    3.464
    6841   -6.884    1.718
    6842   -8.531    2.218
    6843   -7.848    2.213
    6844   -9.623    1.367
    6845   -8.513    1.476
    6846   -6.871    0.638
    6847   -7.038   -0.601
    6848   -6.286   -0.329
    6849   -5.492    1.383
    6850   -5.383    0.006
    6851   -5.533    1.238
    6852   -4.302    1.602
    6853   -3.830   -0.337
    6854   -4.176    2.100
    6855   -4.923    1.762
    6856   -4.536    0.031
    6857   -4.821   -0.294
    6858   -5.717    0.082
    6859   -5.949    0.057
    6860   -6.658   -0.684
    6861   -6.511    2.007
    6862   -7.443    1.799
    6863   -7.875    1.611
    6864   -8.912    1.094
    6865   -7.072    0.639
    6866   -7.071   -0.360
    6867   -7.943    2.158
    6868   -9.828    2.158
    6869   -6.419    0.712
    6870   -8.960    4.075
    6871   -8.970    2.139
    6872   -7.967   -0.511
    6873   -7.943    0.449
    6874   -8.296    1.268
    6875   -7.384    0.815
    6876   -8.087    0.486
    6877   -6.696    1.329
    6878   -8.140   -1.197
    6879   -5.985   -0.790
    6880   -7.323    0.682
    6881   -6.429    2.414
    6882   -7.512    1.929
    6883   -8.935    0.500
    6884   -9.130   -0.358
    6885   -9.644    0.356
    6886   -9.122    0.500
    6887   -8.891    0.763
    6888  -10.669   -0.640
    6889   -7.431    0.023
    6890   -6.231   -0.658
    6891   -7.204    0.613
    6892   -7.768   -0.036
    6893   -6.725    0.396
    6894   -8.199    0.915
    6895   -7.428    0.949
    6896   -6.984    0.381
    6897   -7.103    2.726
    6898   -8.707    2.442
    6899   -7.823    1.254
    6900   -6.662    0.880
    6901   -6.696    1.212
    6902   -8.973    0.483
    6903   -9.583    0.897
    6904   -8.929    1.641
    6905  -10.247    0.904
    6906   -8.519    3.900
    6907   -7.066    2.916
    6908   -8.315    3.123
    6909   -6.607    2.518
    6910   -7.550    1.372
    6911   -7.872    2.423
    6912   -6.539    1.890
    6913   -6.211    1.086
    6914   -6.155    0.475
    6915   -5.453    2.651
    6916   -6.692    2.558
    6917   -7.323    2.197
    6918   -8.193    3.955
    6919   -7.142    3.417
    6920   -7.208    5.019
    6921   -9.394    3.520
    6922   -8.088    3.463
    6923   -7.199    2.054
    6924   -7.763    2.753
    6925   -7.481    3.084
    6926   -6.727    2.240
    6927   -7.844    2.713
    6928   -7.815    2.440
    6929   -8.757    1.949
    6930   -9.250    2.874
    6931  -10.528    2.779
    6932   -9.616    3.354
    6933   -9.160    2.944
    6934   -9.537    0.907
    6935   -8.227    1.618
    6936   -8.149    0.985
    6937   -7.195    1.916
    6938  -10.497    1.424
    6939   -9.028    1.585
    6940   -6.874    1.258
    6941   -5.399    3.126
    6942   -5.700    3.015
    6943   -6.578    3.125
    6944   -6.887    2.743
    6945   -7.280    2.759
    6946   -6.742    3.951
    6947   -6.281    2.888
    6948   -6.438    2.076
    6949   -7.921    2.052
    6950   -7.512   -0.458
    6951   -6.792    1.201
    6952   -7.249    0.479
    6953   -6.875    1.893
    6954   -8.868    1.259
    6955   -5.994    3.447
    6956   -6.823    3.203
    6957   -7.958    1.465
    6958   -6.934    4.471
    6959   -5.231    5.235
    6960   -7.262    2.926
    6961   -7.759    1.938
    6962   -7.577    3.933
    6963   -9.010    2.467
    6964   -7.650    3.583
    6965   -8.807    3.673
    6966   -8.796    3.886
    6967   -7.870    3.175
    6968   -7.948    3.558
    6969   -6.153    4.950
    6970   -4.374    3.450
    6971   -6.815    3.384
    6972   -8.036    2.432
    6973   -8.315    3.580
    6974   -6.324    2.514
    6975   -6.653    3.835
    6976   -6.765    2.040
    6977   -5.621    5.245
    6978   -5.475    4.527
    6979   -7.546    2.548
    6980   -8.516    3.595
    6981   -7.404    0.216
    6982   -6.676    1.286
    6983   -7.676    0.197
    6984   -6.428   -0.689
    6985   -6.874    0.339
    6986   -7.236    1.379
    6987   -6.524    0.808
    6988   -7.581    1.968
    6989   -8.359    2.413
    6990   -9.404    0.790
    6991   -8.712    1.452
    6992   -8.886    2.637
    6993   -9.613    0.877
    6994   -9.156    0.083
    6995   -8.311    1.485
    6996   -9.883    1.070
    6997   -7.166    1.765
    6998   -7.387    2.496
    6999   -7.085    2.030
    7000   -8.011    1.458
    7001   -9.698    0.185
    7002   -8.786    3.798
    7003   -8.696    3.118
    7004   -8.996    1.105
    7005   -9.456   -0.769
    7006   -9.650   -0.642
    7007   -9.866   -1.225
    7008   -9.904    1.009
    7009  -10.213    1.348
    7010   -8.962    0.380
    7011   -8.990    1.964
    7012  -10.281    1.313
    7013   -7.889    0.660
    7014   -9.150    1.350
    7015   -7.719    2.051
    7016   -7.771    1.007
    7017   -8.076    0.463
    7018   -8.688    1.847
    7019   -7.480    2.530
    7020   -4.703    3.226
    7021   -5.739    2.963
    7022   -7.840    0.702
    7023   -6.518    2.605
    7024   -9.190    2.422
    7025   -7.487    0.925
    7026   -7.406    0.118
    7027   -5.396   -0.936
    7028   -6.022    0.671
    7029   -7.904   -2.085
    7030   -9.180    0.310
    7031   -7.118   -0.440
    7032   -8.065   -0.488
    7033   -8.612   -0.532
    7034   -9.315    0.746
    7035   -9.274    0.020
    7036   -9.807   -2.320
    7037   -8.610   -2.201
    7038   -7.188   -1.522
    7039   -7.846   -0.521
    7040   -7.421    2.596
    7041   -8.523    0.880
    7042   -7.992    1.543
    7043   -7.504    1.144
    7044   -8.841    1.569
    7045   -8.741    2.284
    7046   -8.674    1.455
    7047  -10.020    2.537
    7048   -5.790    3.905
    7049   -8.588    2.236
    7050   -7.379    1.585
    7051   -8.185    1.090
    7052   -9.446    0.358
    7053   -9.201    1.617
    7054   -9.270   -0.133
    7055   -7.858    1.988
    7056   -8.317    3.064
    7057   -7.900    2.671
    7058   -6.145    2.537
    7059   -8.565    0.633
    7060   -7.050    1.624
    7061   -8.550    2.172
    7062   -8.133    2.463
    7063   -8.363    1.370
    7064  -10.342   -0.082
    7065   -8.299    2.516
    7066   -8.267    2.185
    7067   -9.119    3.524
    7068   -9.223    2.755
    7069   -8.562    1.712
    7070   -8.114    0.442
    7071   -6.863   -0.102
    7072   -7.013    0.005
    7073   -5.718    1.002
    7074   -7.792    1.518
    7075   -6.953    0.995
    7076   -5.888    1.750
    7077   -7.539    0.846
    7078   -7.698    2.668
    7079   -5.595    1.061
    7080   -6.127    2.197
    7081   -7.865    3.378
    7082   -9.376    1.783
    7083  -10.404    3.034
    7084   -9.857    1.482
    7085   -9.024    4.015
    7086   -6.732    3.970
    7087   -7.442    5.954
    7088   -8.854    4.286
    7089   -9.856    4.874
    7090   -9.029    4.323
    7091   -8.721    2.992
    7092   -9.589    4.363
    7093   -8.345    4.122
    7094   -8.973    4.518
    7095   -8.962    4.924
    7096   -9.213    5.098
    7097  -10.712    4.093
    7098   -7.631    4.370
    7099   -7.744    3.528
    7100   -7.774    3.977
    7101   -7.793    3.615
    7102   -8.275    4.753
    7103   -7.975    3.717
    7104   -9.580    2.831
    7105   -9.071    3.664
    7106   -8.787    3.187
    7107   -9.587    3.323
    7108   -8.162    1.851
    7109  -10.571    1.554
    7110  -10.165    1.589
    7111   -9.238    2.961
    7112   -8.509    2.496
    7113  -10.466    1.682
    7114  -10.196    1.731
    7115  -11.889    1.409
    7116   -9.146    1.995
    7117   -8.978    3.704
    7118  -10.235    3.653
    7119   -9.487    2.528
    7120   -9.508    0.667
    7121   -7.731    1.786
    7122   -7.409    2.383
    7123   -7.066    2.360
    7124   -9.971    1.163
    7125   -8.116    2.774
    7126   -8.570    3.769
    7127   -9.021    3.104
    7128   -7.521    2.853
    7129   -5.666    3.317
    7130   -9.852    0.825
    7131   -9.289    1.316
    7132   -9.711    1.305
    7133   -8.893    2.804
    7134   -7.255    1.854
    7135   -8.565    0.142
    7136   -8.147    0.973
    7137   -8.128    1.865
    7138   -9.287    1.691
    7139   -7.040    2.087
    7140   -7.607    0.225
    7141   -8.154    1.287
    7142   -7.109    0.831
    7143   -8.825    4.110
    7144   -8.904    3.082
    7145   -8.993    1.919
    7146   -8.227    2.546
    7147   -8.216    2.014
    7148   -7.069    2.328
    7149   -7.316    1.128
    7150   -7.792    2.081
    7151   -7.140    1.896
    7152   -8.395    1.415
    7153   -7.995    1.449
    7154   -9.071    3.628
    7155   -9.760    3.191
    7156  -11.911    3.916
    7157   -8.957    3.596
    7158   -9.680    0.494
    7159   -9.445   -0.809
    7160  -10.224    0.330
    7161  -11.556   -0.135
    7162  -10.147    0.903
    7163   -9.477    0.170
    7164   -9.368   -0.629
    7165   -8.785    0.219
    7166   -6.955    2.844
    7167   -8.049    2.100
    7168   -9.745    1.434
    7169   -7.772    1.449
    7170   -7.401    1.540
    7171   -7.640    1.952
    7172  -10.072    2.007
    7173   -9.150   -0.748
    7174   -9.198    0.613
    7175   -9.548    0.973
    7176   -9.803   -0.252
    7177   -8.883   -0.788
    7178  -10.095    1.298
    7179   -9.699    0.903
    7180   -9.452    1.290
    7181   -7.998    0.005
    7182   -7.811    0.436
    7183   -9.961   -0.207
    7184   -9.617   -0.351
    7185   -8.585   -0.358
    7186  -10.591    0.356
    7187  -10.209    0.790
    7188   -8.348   -1.964
    7189   -6.202   -0.835
    7190   -6.460   -1.616
    7191   -8.694   -0.223
    7192   -5.826    0.674
    7193   -7.668   -1.781
    7194   -8.198    1.605
    7195   -7.504    2.242
    7196   -8.396    0.891
    7197  -10.003    1.477
    7198  -11.256    0.078
    7199   -9.518   -0.135
    7200  -11.564    0.052
    7201  -11.292   -0.521
    7202  -11.192    1.010
    7203   -8.456    1.201
    7204   -8.809   -0.099
    7205  -10.026   -1.730
    7206  -11.718   -2.097
    7207   -9.744   -2.339
    7208   -9.909   -1.997
    7209   -7.942   -1.925
    7210   -9.918    0.491
    7211   -9.612   -1.620
    7212   -8.839   -0.305
    7213   -8.667    0.460
    7214   -6.214    1.114
    7215   -7.603    1.039
    7216   -8.367    1.349
    7217   -8.882    1.508
    7218   -9.670    0.836
    7219  -10.330    1.888
    7220   -6.426    0.940
    7221   -7.847    2.840
    7222   -9.010    0.690
    7223   -8.487    2.578
    7224   -9.536    1.690
    7225   -9.095    0.608
    7226   -9.391   -0.462
    7227   -8.911    0.215
    7228   -9.926    0.586
    7229   -9.593    0.662
    7230   -7.501    1.369
    7231   -8.946    2.646
    7232   -6.220    3.186
    7233   -9.172    2.866
    7234   -9.806    0.792
    7235   -8.390    2.569
    7236   -8.669    2.912
    7237   -6.861    3.920
    7238   -7.225    2.249
    7239   -5.823    0.285
    7240   -7.726    2.696
    7241   -7.306    2.653
    7242   -9.084    0.782
    7243   -9.917    0.746
    7244  -10.660    1.570
    7245  -10.124    1.417
    7246   -7.788    1.697
    7247   -7.844    2.124
    7248   -7.506    3.032
    7249   -7.363    2.231
    7250   -7.431    1.964
    7251   -6.409    1.589
    7252   -6.526    0.902
    7253   -6.794    0.887
    7254   -6.452    1.034
    7255   -6.933    1.648
    7256   -9.019    0.516
    7257   -7.891    0.754
    7258   -8.943    0.555
    7259   -8.050    1.887
    7260  -10.153    0.159
    7261   -9.475    0.258
    7262   -9.668   -0.499
    7263  -10.529    0.679
    7264  -10.961   -0.786
    7265  -10.600    0.738
    7266  -10.892   -0.977
    7267   -9.952   -1.115
    7268   -9.195   -1.377
    7269  -10.386    0.362
    7270   -9.414   -0.530
    7271  -10.088   -0.929
    7272   -8.665   -0.923
    7273  -10.429   -0.568
    7274   -8.528   -1.205
    7275   -8.180   -0.324
    7276   -7.573    0.656
    7277   -9.547    0.090
    7278   -7.462   -0.659
    7279   -7.744   -0.823
    7280   -7.826   -3.667
    7281   -9.367   -3.206
    7282   -9.359   -1.315
    7283   -8.927   -2.446
    7284   -8.326   -1.796
    7285   -8.082   -1.675
    7286   -9.593   -1.877
    7287   -8.636   -1.863
    7288   -7.171   -0.064
    7289   -8.535    0.119
    7290   -8.173    0.330
    7291   -8.999    1.611
    7292  -10.719    2.397
    7293  -11.100   -0.018
    7294  -10.476   -0.097
    7295   -9.637    0.025
    7296   -8.432   -0.225
    7297   -8.196   -1.212
    7298   -9.195    0.095
    7299   -9.403    0.704
    7300   -8.643   -1.315
    7301   -6.218    0.707
    7302   -6.720   -1.810
    7303   -6.794   -1.942
    7304   -7.357   -0.857
    7305   -7.805   -1.437
    7306   -7.658   -0.865
    7307   -8.954   -1.281
    7308   -6.840    0.121
    7309   -4.942    0.788
    7310   -6.616    1.016
    7311   -6.621   -0.438
    7312   -8.087    0.718
    7313   -7.653    1.001
    7314   -8.564    0.973
    7315   -8.083   -0.352
    7316   -6.300    0.330
    7317   -6.087    0.074
    7318   -4.888    0.083
    7319   -6.362   -1.317
    7320   -6.832   -0.296
    7321   -6.571    0.096
    7322   -6.267   -0.195
    7323   -7.211   -0.948
    7324   -7.412    0.252
    7325   -8.280   -0.868
    7326   -8.115    0.686
    7327   -6.710    0.568
    7328   -5.894    0.978
    7329   -5.673    2.029
    7330   -5.976    0.107
    7331   -5.815    1.207
    7332   -6.216    1.593
    7333   -5.315    0.901
    7334   -6.276    0.593
    7335   -7.587    1.202
    7336   -6.646    0.984
    7337   -7.144    0.930
    7338   -6.085    0.070
    7339   -7.826    0.138
    7340   -5.788    0.351
    7341   -7.588   -0.316
    7342   -6.230    0.667
    7343   -7.256    0.652
    7344   -6.818    0.254
    7345   -9.189   -0.422
    7346   -7.579    0.082
    7347   -6.270    1.109
    7348   -7.215    1.187
    7349   -8.083    0.883
    7350   -7.571    1.345
    7351   -8.225    2.067
    7352   -8.532    2.155
    7353   -7.844    2.788
    7354   -7.583    1.586
    7355   -7.046    0.168
    7356   -6.948    1.634
    7357   -8.292    2.676
    7358  -10.730    1.914
    7359   -8.789    1.329
    7360   -7.711    2.263
    7361   -7.970    2.671
    7362   -9.433    4.375
    7363   -7.578    4.017
    7364   -7.815    3.011
    7365   -9.246    3.607
    7366   -8.513    4.266
    7367   -7.387    2.111
    7368   -7.689    1.656
    7369   -7.077    2.458
    7370   -9.181    2.469
    7371   -7.865    2.868
    7372   -4.225    2.472
    7373   -4.774    2.795
    7374   -7.404    1.248
    7375   -7.371    2.261
    7376   -7.596    3.692
    7377   -8.003    3.313
    7378   -6.688    1.840
    7379   -7.062    0.378
    7380   -8.326    1.317
    7381   -7.450   -0.932
    7382   -7.324    0.200
    7383   -8.541    0.716
    7384   -6.169    0.045
    7385   -4.200    0.822
    7386   -3.431    2.250
    7387   -6.564    2.917
    7388   -6.605    1.745
    7389   -6.080   -0.213
    7390   -7.691   -0.576
    7391   -7.303   -0.390
    7392   -6.337   -1.585
    7393   -8.136   -1.096
    7394   -6.962   -2.014
    7395   -6.522    1.059
    7396   -6.274   -0.662
    7397   -5.021   -1.095
    7398   -6.128    0.117
    7399   -5.885   -0.152
    7400   -5.219   -0.462
    7401   -6.314    2.172
    7402   -7.934    0.615
    7403   -8.079    0.132
    7404   -6.620    1.150
    7405   -6.403   -1.629
    7406   -6.870   -0.906
    7407   -7.163    0.169
    7408   -7.233    0.650
    7409   -6.941    1.303
    7410   -5.815    0.398
    7411   -7.028   -0.252
    7412   -7.120    1.680
    7413   -5.321    1.785
    7414   -7.068    2.440
    7415   -8.180    2.141
    7416   -8.917    0.588
    7417   -7.328    1.994
    7418   -7.862    1.657
    7419   -6.284    0.232
    7420   -5.954    0.078
    7421   -5.484    0.055
    7422   -6.424   -1.253
    7423   -6.019   -0.213
    7424   -8.130    0.514
    7425   -8.782    1.487
    7426   -7.671    1.525
    7427   -7.384    1.561
    7428  -10.006    1.615
    7429   -7.284    1.583
    7430   -9.485   -0.297
    7431   -8.821    1.827
    7432   -8.754    3.279
    7433   -9.319    1.092
    7434   -7.152    1.839
    7435   -5.686    2.205
    7436   -7.175    1.903
    7437   -7.289    1.469
    7438   -7.552    1.355
    7439   -8.732    0.202
    7440   -8.637    0.420
    7441   -9.606    0.474
    7442   -8.502    1.495
    7443   -9.071    3.099
    7444   -6.174    2.729
    7445   -9.422    2.473
    7446   -8.583    2.980
    7447   -9.801    0.772
    7448  -11.029    1.710
    7449   -9.803   -0.235
    7450  -10.685    0.881
    7451  -10.806    1.704
    7452  -10.202    4.844
    7453  -10.697    3.882
    7454   -8.637    1.514
    7455   -6.442    2.954
    7456   -8.437    1.187
    7457   -7.128    2.803
    7458   -7.181    2.235
    7459   -8.010    2.038
    7460   -7.970    2.876
    7461   -9.131    2.857
    7462   -9.794    1.702
    7463   -8.245    2.566
    7464   -7.443    1.650
    7465   -5.308    0.865
    7466   -5.915    2.398
    7467   -7.602    0.192
    7468   -7.437    0.837
    7469   -8.195    1.521
    7470   -6.756    1.118
    7471   -7.028   -1.251
    7472   -6.786   -0.262
    7473   -6.638   -0.643
    7474   -6.078    0.492
    7475   -6.504   -0.200
    7476   -5.532    0.930
    7477   -8.088    0.376
    7478   -7.681   -0.225
    7479   -7.613    1.528
    7480   -7.021   -0.401
    7481   -6.148    1.451
    7482   -7.806    1.046
    7483   -7.330    1.536
    7484   -8.150    0.007
    7485   -8.439    0.940
    7486   -7.763    0.791
    7487   -7.891    2.661
    7488   -8.063    0.585
    7489   -7.361    0.086
    7490   -7.024    0.126
    7491   -7.604    1.762
    7492   -6.976    0.911
    7493   -5.863    0.887
    7494   -5.521    1.819
    7495   -6.231    1.297
    7496   -5.586    1.773
    7497   -7.145    1.851
    7498   -7.701   -0.588
    7499   -7.507    0.826
    7500   -7.376    0.004
    7501   -6.893    0.772
    7502   -7.170    0.414
    7503   -6.920    0.870
    7504   -5.574   -0.900
    7505   -6.119   -1.326
    7506   -7.441    0.879
    7507   -6.568    0.694
    7508   -7.688    1.613
    7509   -6.832   -0.455
    7510   -8.288    0.346
    7511   -8.587    0.624
    7512   -8.293    1.332
    7513   -7.182    1.647
    7514   -6.823    1.367
    7515   -4.363   -0.479
    7516   -6.040    2.133
    7517   -7.772    1.303
    7518   -8.844    1.082
    7519   -8.674   -0.707
    7520   -8.573    1.746
    7521   -6.552    2.449
    7522   -9.440    1.417
    7523   -8.693    1.074
    7524   -9.575    1.053
    7525   -9.706    0.803
    7526   -9.967    2.609
    7527   -8.508    0.470
    7528   -7.264    1.322
    7529   -6.417   -0.718
    7530   -7.905    0.001
    7531   -8.518    2.077
    7532   -8.618    0.755
    7533   -8.541    1.646
    7534   -8.736   -0.098
    7535   -9.453    0.278
    7536   -9.471    1.741
    7537   -8.648    2.268
    7538   -9.103    1.123
    7539   -9.293    2.318
    7540   -9.180    1.568
    7541   -6.752    2.133
    7542   -7.282    1.191
    7543   -7.995    2.059
    7544   -9.460    0.864
    7545   -7.253    2.552
    7546   -6.429    1.840
    7547   -6.630    1.023
    7548   -7.072    1.057
    7549   -7.737    0.409
    7550   -7.741    1.865
    7551   -6.992    2.431
    7552   -8.139    3.510
    7553   -7.515    1.851
    7554   -8.787    1.918
    7555   -8.607    1.956
    7556   -8.070    2.473
    7557   -8.816    3.026
    7558  -10.166    3.148
    7559  -10.761    1.660
    7560   -8.360   -0.073
    7561  -10.991    1.128
    7562   -9.234   -0.252
    7563   -9.330   -0.862
    7564  -10.451   -0.125
    7565   -8.901    0.556
    7566   -9.281    2.118
    7567   -9.352    1.700
    7568   -8.220    0.238
    7569   -9.203    0.758
    7570   -9.794    0.118
    7571   -9.829   -0.522
    7572   -9.464    0.698
    7573   -9.619    0.975
    7574  -10.022    0.467
    7575   -7.927    1.048
    7576   -7.471    1.778
    7577  -10.906    1.382
    7578  -10.582   -0.018
    7579   -8.950    1.032
    7580  -10.691    0.024
    7581   -9.918    2.709
    7582   -9.404    3.276
    7583  -10.919    0.991
    7584   -8.613    1.388
    7585   -9.184    1.094
    7586   -8.251    0.974
    7587   -7.642    0.437
    7588   -8.615    0.068
    7589   -7.125    1.642
    7590   -7.987    0.175
    7591   -5.536    2.314
    7592   -6.248    0.386
    7593   -5.419    1.182
    7594   -6.611    0.530
    7595   -6.245    1.946
    7596   -6.952    0.091
    7597   -9.252   -0.273
    7598  -10.984   -0.172
    7599  -11.107    0.327
    7600  -11.904    0.249
    7601   -9.891    0.830
    7602  -10.463    1.570
    7603  -10.946    1.669
    7604  -10.581    2.841
    7605   -9.858    0.926
    7606   -9.310    0.754
    7607  -11.171    0.325
    7608  -11.230   -0.279
    7609  -10.680    0.729
    7610   -8.858    1.435
    7611   -9.247    2.059
    7612   -8.880    1.977
    7613   -7.709   -1.083
    7614   -8.238    0.465
    7615   -7.343    0.025
    7616   -7.203    1.179
    7617   -6.637    1.602
    7618   -6.977    2.057
    7619   -8.899   -0.574
    7620   -7.218    0.320
    7621   -6.791    0.954
    7622   -9.339    1.215
    7623   -8.299    1.752
    7624   -8.800    3.011
    7625   -7.495    0.072
    7626   -6.699    1.872
    7627   -7.460    2.091
    7628   -8.544    0.041
    7629   -6.386    0.035
    7630   -7.972    0.629
    7631   -8.902    0.019
    7632   -8.028   -0.818
    7633   -6.385    0.617
    7634   -6.117    0.281
    7635   -6.039    0.881
    7636   -5.924   -0.729
    7637   -3.961    0.882
    7638   -4.245    0.840
    7639   -5.103    0.200
    7640   -6.089    0.191
    7641   -6.252    1.445
    7642   -6.796    0.641
    7643   -6.635    2.859
    7644   -7.535    2.943
    7645   -7.164    1.948
    7646   -6.425    1.075
    7647   -6.436    0.583
    7648   -5.495    1.139
    7649   -6.510   -0.641
    7650   -6.356    0.130
    7651   -4.833   -0.616
    7652   -7.232   -0.833
    7653   -6.370   -1.757
    7654   -6.185   -0.859
    7655   -6.254    0.017
    7656   -7.028   -0.630
    7657   -8.343   -0.709
    7658   -8.272   -0.894
    7659   -7.786   -0.521
    7660   -7.221   -0.134
    7661   -5.843   -0.409
    7662   -6.857   -0.664
    7663   -7.737    0.668
    7664   -8.182   -0.872
    7665   -7.887    1.634
    7666   -8.955   -0.271
    7667   -7.999    0.135
    7668   -7.888    0.210
    7669   -8.801   -0.843
    7670   -8.812    0.238
    7671   -9.163   -0.733
    7672   -9.978   -1.301
    7673   -8.993   -2.819
    7674   -9.612    0.600
    7675   -8.279    1.082
    7676   -9.113   -0.210
    7677   -7.792   -1.954
    7678   -8.330   -2.354
    7679   -8.389   -0.428
    7680   -7.618   -0.923
    7681   -8.567   -0.020
    7682   -7.837    0.415
    7683   -6.114    0.333
    7684   -6.029    0.695
    7685   -7.816    0.619
    7686   -6.729   -0.137
    7687   -5.488    0.347
    7688   -6.667   -0.479
    7689   -8.636   -1.653
    7690   -9.048    0.236
    7691   -8.675   -1.126
    7692   -6.525   -1.322
    7693   -7.444   -0.456
    7694   -6.331   -1.246
    7695   -5.830   -0.371
    7696   -7.058    0.626
    7697   -7.762    0.837
    7698   -8.542    0.255
    7699   -8.201    1.178
    7700   -7.194    0.001
    7701   -7.259    1.909
    7702   -8.372    2.483
    7703   -7.617    0.192
    7704   -7.306   -0.540
    7705   -8.391   -0.992
    7706   -7.788   -1.670
    7707   -7.624   -2.800
    7708   -9.475   -5.352
    7709   -8.946   -3.756
    7710   -8.987   -2.827
    7711  -11.649   -2.527
    7712   -8.515   -3.231
    7713   -6.252   -2.859
    7714   -7.064   -2.590
    7715   -8.788   -2.949
    7716   -7.151   -0.014
    7717   -8.969   -0.829
    7718   -7.732    0.475
    7719   -6.770    0.194
    7720   -6.498   -0.870
    7721   -7.017    0.177
    7722   -6.997   -0.277
    7723   -5.873    0.022
    7724   -6.002    0.947
    7725   -5.161    1.306
    7726   -3.969   -2.130
    7727   -2.832   -0.762
    7728   -2.538   -1.775
    7729   -2.774   -0.622
    7730   -3.342   -0.242
    7731   -3.924   -1.218
    7732   -4.600    0.870
    7733   -7.440   -0.354
    7734   -5.727    0.418
    7735   -5.155    1.231
    7736   -5.652    1.745
    7737   -5.408    0.380
    7738   -4.893    0.494
    7739   -4.154   -0.665
    7740   -6.182   -0.717
    7741   -6.741   -0.423
    7742   -5.065   -0.823
    7743   -3.069   -1.496
    7744   -4.868   -2.074
    7745   -4.497   -0.315
    7746   -3.746   -2.513
    7747   -7.811   -1.296
    7748   -7.684   -3.288
    7749   -6.037   -3.542
    7750   -4.676   -2.867
    7751   -4.977   -1.872
    7752   -3.573    0.516
    7753   -5.266   -0.600
    7754   -6.699    0.400
    7755   -5.671    0.143
    7756   -4.794    0.014
    7757   -4.420   -0.004
    7758   -3.008   -3.259
    7759   -3.482   -2.150
    7760   -6.122    0.501
    7761   -3.805   -1.039
    7762   -4.276    1.007
    7763   -4.117    0.750
    7764   -4.654    0.161
    7765   -3.942   -0.689
    7766   -5.130   -1.430
    7767   -4.743   -0.542
    7768   -5.363   -0.930
    7769   -4.909    0.122
    7770   -5.482   -1.177
    7771   -5.019   -1.125
    7772   -5.804   -0.566
    7773   -6.325   -2.402
    7774   -5.076   -0.296
    7775   -5.183   -0.725
    7776   -5.464   -1.265
    7777   -4.515   -2.378
    7778   -6.231   -1.152
    7779   -6.511   -0.306
    7780   -5.069    0.620
    7781   -5.550    0.315
    7782   -5.718   -1.195
    7783   -6.730   -0.578
    7784   -5.140   -2.098
    7785   -6.319    0.930
    7786   -5.082    0.781
    7787   -5.106    0.314
    7788   -4.884   -0.678
    7789   -4.619    0.240
    7790   -5.979    1.131
    7791   -4.925    0.371
    7792   -5.265    0.244
    7793   -1.326    1.487
    7794   -2.087    0.479
    7795   -4.108   -1.335
    7796   -6.720    0.227
    7797   -8.616   -0.631
    7798   -5.988   -0.831
    7799   -5.443   -2.081
    7800   -7.119   -0.447
    7801   -7.811   -0.241
    7802   -8.304   -0.558
    7803   -7.316    0.992
    7804   -6.911   -2.450
    7805   -6.948   -2.143
    7806   -5.735   -1.121
    7807   -5.959   -2.220
    7808   -6.938   -1.896
    7809   -6.299   -0.178
    7810   -7.413    0.195
    7811   -7.733    0.003
    7812   -6.814   -1.890
    7813   -8.198   -2.646
    7814   -7.519   -1.494
    7815   -6.853   -1.521
    7816   -5.821   -2.857
    7817   -5.203   -0.876
    7818   -6.487   -1.318
    7819   -6.449   -1.875
    7820   -5.711   -2.106
    7821   -6.869   -1.235
    7822   -5.814   -0.328
    7823   -5.714   -0.416
    7824   -7.327   -0.928
    7825   -6.618   -0.312
    7826   -7.732   -1.742
    7827   -7.136   -1.350
    7828   -7.056   -3.026
    7829   -7.492   -0.528
    7830   -7.307   -1.259
    7831   -7.972    0.353
    7832   -7.186   -0.940
    7833   -3.432   -0.791
    7834   -3.686   -1.182
    7835   -3.470   -1.021
    7836   -4.806   -3.322
    7837   -3.455   -2.974
    7838   -5.681   -0.988
    7839   -5.710   -2.080
    7840   -5.484    0.334
    7841   -7.714   -1.204
    7842   -6.924    0.360
    7843   -5.446   -0.573
    7844   -3.392    0.393
    7845   -4.831    1.436
    7846   -6.328   -0.315
    7847   -5.317   -0.161
    7848   -3.795   -0.815
    7849   -4.975   -0.751
    7850   -3.165   -1.976
    7851   -4.807   -0.839
    7852   -6.012    0.363
    7853   -4.497   -0.234
    7854   -6.143    0.052
    7855   -6.301   -0.995
    7856   -5.216   -1.477
    7857   -5.457   -1.904
    7858   -6.241   -2.291
    7859   -4.465   -1.633
    7860   -5.278   -1.289
    7861   -5.113    0.076
    7862   -4.501    1.004
    7863   -5.796   -1.688
    7864   -5.937   -2.036
    7865   -4.095   -0.800
    7866   -3.725   -1.346
    7867   -4.931   -0.122
    7868   -2.276    0.056
    7869   -4.120    0.481
    7870   -3.902    0.044
    7871   -4.517    0.075
    7872   -5.019    0.673
    7873   -5.214   -0.218
    7874   -4.923   -0.557
    7875   -3.692   -1.522
    7876   -3.722   -1.258
    7877   -4.387   -1.332
    7878   -4.811   -0.297
    7879   -5.083   -1.427
    7880   -4.576   -0.073
    7881   -5.149   -1.330
    7882   -7.917    0.192
    7883   -6.127    0.472
    7884   -5.323   -0.371
    7885   -2.206   -0.930
    7886   -3.491   -0.061
    7887   -5.552   -1.348
    7888   -4.030   -0.593
    7889   -4.803   -0.027
    7890   -5.393   -1.531
    7891   -4.751   -2.418
    7892   -5.078   -2.980
    7893   -5.460   -1.809
    7894   -6.256   -0.846
    7895   -4.319   -0.526
    7896   -4.819   -1.508
    7897   -4.011   -1.738
    7898   -6.096   -0.249
    7899   -4.485   -0.258
    7900   -5.128   -0.568
    7901   -5.052   -2.204
    7902   -2.969   -0.273
    7903   -4.215   -1.822
    7904   -3.906   -0.925
    7905   -3.301    0.018
    7906   -2.353   -1.167
    7907   -3.961   -0.137
    7908   -4.069   -0.134
    7909   -4.250   -2.275
    7910   -4.360   -1.246
    7911   -3.190   -1.107
    7912   -6.324   -0.145
    7913   -7.474    0.059
    7914   -6.070   -0.702
    7915   -5.907   -0.571
    7916   -6.493   -0.988
    7917   -4.041   -0.516
    7918   -4.441    0.117
    7919   -5.635    2.310
    7920   -2.084    1.453
    7921   -3.909    1.074
    7922   -4.448    1.015
    7923   -3.394    1.213
    7924   -1.577    0.448
    7925   -2.276    1.326
    7926   -3.867    2.173
    7927   -4.753    1.893
    7928   -2.892    0.705
    7929   -2.528   -0.206
    7930   -4.046    0.406
    7931   -5.020    2.247
    7932   -5.594    1.455
    7933   -4.145    1.873
    7934   -3.054    1.763
    7935   -2.667   -0.695
    7936   -5.411   -0.036
    7937   -2.015    0.928
    7938   -3.832    0.681
    7939   -5.040   -0.458
    7940   -5.764    0.843
    7941   -6.569   -2.201
    7942   -4.997    0.264
    7943   -6.238    1.254
    7944   -7.137    1.422
    7945   -5.612    0.592
    7946   -5.755    0.933
    7947   -7.753    0.459
    7948   -6.836    1.507
    7949   -6.229    2.607
    7950   -4.918    2.637
    7951   -4.184    1.534
    7952   -4.532    1.121
    7953   -4.785    1.363
    7954   -6.026    0.551
    7955   -5.233    0.820
    7956   -5.003    0.439
    7957   -4.693   -0.033
    7958   -5.993   -1.209
    7959   -6.391    1.148
    7960   -4.934   -0.359
    7961   -6.894   -1.390
    7962   -7.153   -0.120
    7963   -4.596   -1.006
    7964   -5.195    1.175
    7965   -3.700   -0.675
    7966   -4.391   -0.934
    7967   -4.373   -0.857
    7968   -6.269    0.064
    7969   -4.613    1.055
    7970   -4.122    0.274
    7971   -4.979   -0.869
    7972   -4.888   -1.286
    7973   -5.850   -2.214
    7974   -6.959   -1.171
    7975   -5.784   -1.167
    7976   -6.201    0.396
    7977   -4.792   -1.675
    7978   -6.399   -2.498
    7979   -7.825   -2.164
    7980   -7.526   -0.979
    7981   -6.839   -0.268
    7982   -6.223   -0.320
    7983   -3.879    1.135
    7984   -5.356    0.231
    7985   -4.712    1.750
    7986   -5.869   -1.967
    7987   -7.388   -0.935
    7988   -6.797   -1.662
    7989   -7.153   -1.073
    7990   -4.942   -0.902
    7991   -4.060   -1.171
    7992   -4.847    0.246
    7993   -4.667   -1.942
    7994   -6.098   -0.327
    7995   -7.022   -1.053
    7996   -3.809    0.377
    7997   -3.498   -2.184
    7998   -3.159   -0.300
    7999   -2.703   -0.510
    8000   -4.828   -2.472
    8001   -4.133   -0.656
    8002   -3.496   -0.184
    8003   -3.278   -0.165
    8004   -2.510    0.297
    8005   -4.424   -0.645
    8006   -3.222    0.095
    8007   -4.463   -1.097
    8008   -4.165    0.878
    8009   -5.138    1.931
    8010   -6.128    0.475
    8011   -7.589    1.206
    8012   -6.176   -0.092
    8013   -5.166   -0.854
    8014   -4.931   -0.533
    8015   -3.572   -0.765
    8016   -4.091    2.353
    8017   -4.786    0.789
    8018   -5.667    0.685
    8019   -4.653   -0.445
    8020   -4.261   -0.003
    8021   -4.706    0.633
    8022   -4.157    0.787
    8023   -5.082    0.701
    8024   -5.269    2.196
    8025   -3.328    0.087
    8026   -3.859   -0.552
    8027   -3.079    0.179
    8028   -2.055   -0.686
    8029   -3.451    0.994
    8030   -4.773    1.493
    8031   -4.422   -0.471
    8032   -2.559    2.940
    8033   -2.332    0.052
    8034   -3.325    0.935
    8035   -3.280    1.422
    8036   -3.871    1.842
    8037   -3.989    1.885
    8038   -4.586    1.310
    8039   -3.994    1.758
    8040   -4.599    0.829
    8041   -5.806    1.113
    8042   -5.478    0.434
    8043   -4.784    1.619
    8044   -3.749    1.308
    8045   -4.443    0.031
    8046   -3.966    1.083
    8047   -5.981   -1.652
    8048   -5.681    0.590
    8049   -4.246   -1.393
    8050   -3.645    0.273
    8051   -3.228    0.033
    8052   -2.907    0.752
    8053   -5.123    0.311
    8054   -5.029    0.599
    8055   -4.753   -0.034
    8056   -4.919   -0.895
    8057   -4.658    1.195
    8058   -2.293    1.189
    8059   -3.585    0.620
    8060   -6.178    0.954
    8061   -4.511    1.031
    8062   -4.331    0.949
    8063   -2.488    2.288
    8064   -4.063    0.973
    8065   -2.321    0.885
    8066   -4.492   -0.498
    8067   -4.324   -0.228
    8068   -1.788    1.388
    8069   -4.891    0.988
    8070   -4.510    2.851
    8071   -4.993   -0.208
    8072   -3.046   -0.075
    8073   -5.514    0.873
    8074   -5.060    1.649
    8075   -3.641    1.605
    8076   -3.316    0.627
    8077   -5.090    0.643
    8078   -5.844   -0.820
    8079   -6.734   -0.886
    8080   -4.527   -1.273
    8081   -4.476    0.043
    8082   -5.569   -0.296
    8083   -5.400    0.040
    8084   -4.530    2.092
    8085   -5.410    3.506
    8086   -5.367    2.802
    8087   -3.540    2.697
    8088   -3.645    2.255
    8089   -4.260    2.214
    8090   -3.975    2.484
    8091   -3.632    2.151
    8092   -1.575    3.251
    8093   -3.414    4.088
    8094   -4.707    4.054
    8095   -4.451    3.656
    8096   -3.809    3.899
    8097   -4.277    3.132
    8098   -3.787    1.871
    8099   -5.958    3.844
    8100   -4.849    4.479
    8101   -6.621    1.786
    8102   -6.678    0.542
    8103   -5.008    0.490
    8104   -6.105    2.506
    8105   -5.539    2.583
    8106   -5.158    4.310
    8107   -4.948    2.870
    8108   -6.645    2.243
    8109   -4.765    1.306
    8110   -5.414    0.308
    8111   -4.502    2.355
    8112   -5.126    1.623
    8113   -4.010    2.605
    8114   -4.549    1.598
    8115   -6.213    1.594
    8116   -5.723    0.715
    8117   -6.131    0.197
    8118   -6.339    1.775
    8119   -4.055    2.620
    8120   -4.344    1.396
    8121   -4.719    2.625
    8122   -4.310    2.248
    8123   -4.427    2.483
    8124   -3.124    3.964
    8125   -4.497    3.515
    8126   -5.528    5.771
    8127   -2.486    4.055
    8128   -1.333    4.438
    8129   -0.081    3.063
    8130   -1.233    3.788
    8131   -2.598    2.054
    8132   -2.247    2.810
    8133   -4.185    3.044
    8134   -4.479    1.693
    8135   -2.848    2.715
    8136   -5.635    2.485
    8137   -5.082    2.475
    8138   -5.539    1.990
    8139   -4.696    3.226
    8140   -4.996    4.825
    8141   -3.418    4.239
    8142   -5.904    2.330
    8143   -4.659    5.352
    8144   -5.572    5.178
    8145   -4.915    3.674
    8146   -4.312    2.750
    8147   -4.957    2.437
    8148   -3.752    4.084
    8149   -5.745    4.016
    8150   -3.113    4.309
    8151   -3.358    4.237
    8152   -3.804    5.016
    8153   -1.590    5.505
    8154   -1.573    4.795
    8155   -4.010    5.215
    8156   -3.298    4.803
    8157   -5.071    3.940
    8158   -7.291    4.715
    8159   -6.944    5.512
    8160   -7.309    4.292
    8161   -7.281    4.019
    8162   -7.005    3.620
    8163   -4.911    3.680
    8164   -4.795    3.605
    8165   -4.226    4.577
    8166   -4.673    3.304
    8167   -5.356    2.530
    8168   -3.127    3.710
    8169   -2.817    2.481
    8170   -6.750    1.808
    8171   -6.438    2.210
    8172   -5.600    0.810
    8173   -6.101    0.495
    8174   -5.587    1.381
    8175   -5.046    4.448
    8176   -2.931    3.450
    8177   -3.664    4.357
    8178   -3.868    5.284
    8179   -5.031    3.623
    8180   -5.147    3.550
    8181   -5.758    4.603
    8182   -1.871    3.902
    8183   -4.159    4.631
    8184   -4.449    3.435
    8185   -3.371    3.161
    8186   -3.103    3.373
    8187   -1.995    2.572
    8188   -2.620    3.471
    8189   -6.119    4.598
    8190   -6.108    3.041
    8191   -5.979    3.676
    8192   -5.142    5.416
    8193   -4.219    3.869
    8194   -5.243    1.396
    8195   -6.149    3.707
    8196   -3.844    2.446
    8197   -3.404    1.330
    8198   -5.312    3.101
    8199   -4.683    0.413
    8200   -4.409    2.477
    8201   -3.041    3.184
    8202   -4.778    1.965
    8203   -3.077    2.581
    8204   -2.789    2.788
    8205   -3.203    0.766
    8206   -2.529    2.543
    8207   -2.909    1.382
    8208   -2.926    4.005
    8209   -2.337    3.507
    8210   -4.893    1.624
    8211   -4.657    2.402
    8212   -3.083    2.617
    8213   -3.628    3.167
    8214   -4.774    2.572
    8215   -5.234    3.491
    8216   -7.194    3.829
    8217   -6.861    3.545
    8218   -5.026    3.608
    8219   -3.532    2.587
    8220   -2.798    1.728
    8221   -2.978    1.176
    8222   -2.351   -0.256
    8223   -2.814    3.221
    8224   -2.891    2.176
    8225   -4.318    1.437
    8226   -3.674   -0.117
    8227   -3.725    2.597
    8228   -2.644    3.411
    8229   -4.967    2.861
    8230   -3.645    3.487
    8231   -4.971    4.144
    8232   -5.179    5.301
    8233   -3.311    4.616
    8234   -3.782    2.587
    8235   -3.689    3.770
    8236   -4.962    3.671
    8237   -3.988    3.538
    8238   -2.763    3.514
    8239   -4.782    2.680
    8240   -4.804    6.372
    8241   -3.043    5.126
    8242   -4.171    5.873
    8243   -2.531    6.852
    8244   -1.202    7.099
    8245   -2.745    7.577
    8246   -3.744    6.075
    8247   -1.207    5.037
    8248   -2.569    3.535
    8249   -3.667    3.684
    8250   -3.079    3.984
    8251   -3.142    5.071
    8252   -3.567    4.313
    8253   -2.314    1.689
    8254   -5.007    2.469
    8255   -2.897    1.777
    8256   -0.114    2.214
    8257   -3.001    2.407
    8258   -2.989    4.093
    8259   -3.417    4.354
    8260   -2.161    4.957
    8261   -2.699    4.833
    8262   -2.949    4.702
    8263   -3.031    4.358
    8264   -2.083    3.106
    8265   -2.674    4.844
    8266   -1.691    4.055
    8267   -2.241    2.657
    8268   -1.391    2.160
    8269   -1.040    1.074
    8270    0.660    2.452
    8271   -1.316    3.133
    8272   -1.015    3.043
    8273   -3.565    1.901
    8274   -4.066    1.587
    8275   -3.964    1.897
    8276   -2.905    1.924
    8277   -2.431    3.532
    8278   -1.653    1.632
    8279   -1.617    2.953
    8280   -1.370    3.998
    8281   -1.135    3.354
    8282   -1.888    4.304
    8283   -1.175    3.307
    8284   -1.204    4.738
    8285   -2.232    5.008
    8286   -1.923    4.327
    8287   -0.203    2.603
    8288   -2.668    3.700
    8289   -2.948    2.828
    8290   -3.945    3.419
    8291   -3.265    2.997
    8292   -3.753    2.369
    8293   -3.255    3.109
    8294   -3.882    4.109
    8295   -3.614    3.788
    8296   -5.307    6.288
    8297   -4.197    4.160
    8298   -0.935    4.208
    8299   -3.234    3.745
    8300   -1.811    3.709
    8301   -1.905    3.670
    8302   -0.707    5.759
    8303   -0.403    6.252
    8304   -1.401    7.168
    8305   -1.216    4.407
    8306   -0.617    6.688
    8307   -0.970    4.747
    8308    0.154    3.617
    8309   -2.307    4.176
    8310   -1.996    3.969
    8311   -1.487    6.515
    8312   -3.625    6.791
    8313   -4.741    4.658
    8314   -3.753    5.486
    8315   -1.670    6.178
    8316   -1.634    6.305
    8317   -5.333    4.299
    8318   -3.631    3.951
    8319   -3.611    3.057
    8320   -6.257    5.126
    8321   -5.460    3.930
    8322   -3.843    4.417
    8323   -3.223    2.946
    8324   -1.485    5.270
    8325   -3.037    4.294
    8326   -2.208    3.639
    8327   -1.875    2.954
    8328   -3.709    6.099
    8329   -4.012    5.986
    8330   -4.671    5.761
    8331   -4.834    5.833
    8332   -3.704    5.033
    8333   -4.267    7.158
    8334   -5.084    7.505
    8335   -5.359    7.190
    8336   -3.257    9.607
    8337   -4.438    6.436
    8338   -4.170    6.107
    8339   -4.489    6.846
    8340   -1.933    8.502
    8341   -4.076    6.195
    8342   -3.399    8.132
    8343   -2.915    7.855
    8344   -2.824    7.686
    8345   -1.693    7.842
    8346   -0.613    6.267
    8347   -4.232    4.795
    8348   -2.584    4.195
    8349   -5.662    4.281
    8350   -6.281    3.931
    8351   -7.155    4.115
    8352   -5.817    2.455
    8353   -5.008    3.687
    8354   -6.592    6.641
    8355   -5.971    5.533
    8356   -4.823    6.039
    8357   -4.042    8.262
    8358   -4.742    5.290
    8359   -6.450    6.130
    8360   -4.863    5.107
    8361   -5.014    8.099
    8362   -5.068    6.021
    8363   -6.099    5.218
    8364   -5.141    3.740
    8365   -3.387    5.401
    8366   -5.251    5.771
    8367   -4.188    4.282
    8368   -5.360    4.317
    8369   -4.022    6.056
    8370   -3.524    6.495
    8371   -3.662    6.393
    8372   -1.270    6.498
    8373   -2.048    4.597
    8374   -3.184    6.441
    8375   -2.244    4.272
    8376   -4.119    5.955
    8377   -3.856    5.588
    8378   -3.318    4.791
    8379   -3.843    6.203
    8380   -1.395    5.852
    8381   -4.509    4.386
    8382   -4.627    5.285
    8383   -4.357    4.773
    8384   -3.550    4.958
    8385   -2.768    5.506
    8386   -4.601    3.640
    8387   -2.293    4.618
    8388   -3.317    5.361
    8389   -3.451    3.782
    8390   -6.106    3.038
    8391   -4.082    4.022
    8392   -3.889    4.075
    8393   -3.950    4.047
    8394   -3.228    4.454
    8395   -2.233    5.189
    8396   -2.533    6.091
    8397   -3.545    5.882
    8398   -2.065    5.118
    8399   -2.819    4.743
    8400   -2.901    5.631
    8401   -3.584    4.157
    8402   -3.244    3.476
    8403   -2.795    2.978
    8404   -2.944    5.583
    8405   -4.369    4.770
    8406   -1.701    3.721
    8407   -2.798    4.659
    8408   -5.366    4.430
    8409   -5.954    5.525
    8410   -2.348    3.556
    8411   -3.704    2.674
    8412   -2.153    3.671
    8413   -3.963    2.844
    8414   -3.700    3.697
    8415   -3.301    4.876
    8416   -4.295    5.330
    8417   -5.361    5.058
    8418   -4.670    4.201
    8419   -4.289    2.496
    8420   -4.165    3.071
    8421   -3.401    2.664
    8422   -4.829    2.887
    8423   -5.352    4.551
    8424   -4.271    4.239
    8425   -4.853    3.919
    8426   -5.341    5.378
    8427   -2.986    3.345
    8428   -2.365    5.570
    8429   -3.264    5.744
    8430   -3.829    6.105
    8431   -3.157    6.441
    8432   -1.590    7.489
    8433   -3.143    7.201
    8434   -2.406    8.107
    8435    0.022    7.233
    8436   -2.030    4.761
    8437   -3.497    4.665
    8438   -2.680    6.418
    8439   -1.075    6.011
    8440   -1.233    3.930
    8441   -0.446    6.156
    8442   -2.079    4.973
    8443   -1.071    5.209
    8444   -1.025    3.032
    8445   -0.772    4.820
    8446   -1.142    2.871
    8447    0.144    4.252
    8448   -2.199    3.823
    8449   -0.977    4.477
    8450    0.734    6.428
    8451   -0.570    5.603
    8452   -1.186    5.597
    8453   -1.917    4.296
    8454   -1.141    4.299
    8455   -2.580    2.656
    8456   -3.319    1.043
    8457   -4.035    2.633
    8458   -2.075    2.615
    8459   -0.504    3.260
    8460   -0.127    2.861
    8461   -1.618    3.883
    8462   -1.170    3.731
    8463   -2.741    2.050
    8464   -3.345    4.237
    8465   -3.340    1.453
    8466   -2.335    3.971
    8467   -3.291    1.274
    8468   -5.310   -0.088
    8469   -5.028    0.218
    8470   -4.211    0.748
    8471   -3.368    1.425
    8472   -3.654    0.236
    8473   -4.978   -0.439
    8474   -4.685   -1.126
    8475   -4.107    1.722
    8476   -3.000    1.181
    8477   -3.771    0.687
    8478   -3.315    0.166
    8479   -6.016    1.031
    8480   -7.330    0.318
    8481   -6.565   -0.343
    8482   -4.441    0.480
    8483   -3.943    1.614
    8484   -5.001    0.000
    8485   -3.755    0.441
    8486   -4.384    3.254
    8487   -3.430    1.533
    8488   -2.646    4.325
    8489   -3.982    3.353
    8490   -2.935    2.351
    8491   -3.309    3.427
    8492   -3.834    2.139
    8493   -1.506    4.013
    8494   -1.377    4.841
    8495   -2.777    3.646
    8496   -2.068    4.521
    8497   -2.510    4.268
    8498   -3.402    5.312
    8499   -2.842    4.281
    8500   -2.468    5.375
    8501   -3.066    6.502
    8502   -4.254    7.196
    8503   -3.959    7.213
    8504   -5.018    6.014
    8505   -4.302    4.632
    8506   -5.581    2.372
    8507   -4.541    3.983
    8508   -5.385    5.023
    8509   -5.827    4.645
    8510   -4.935    2.467
    8511   -3.473    2.801
    8512   -3.828    4.114
    8513   -1.879    3.791
    8514   -0.872    2.439
    8515   -0.122    1.867
    8516   -0.596    2.806
    8517   -1.641    1.808
    8518   -1.369    0.334
    8519   -1.424    0.666
    8520   -3.116    1.425
    8521   -2.084    0.608
    8522    0.925    1.342
    8523   -3.085    1.759
    8524   -1.845    3.726
    8525   -1.358    3.327
    8526   -2.213    1.575
    8527   -1.912    1.438
    8528   -2.532    3.228
    8529   -2.152    4.610
    8530   -1.474    2.803
    8531   -2.700    2.556
    8532   -1.594    2.097
    8533   -2.238    5.185
    8534   -1.516    5.155
    8535   -1.152    3.727
    8536   -1.316    3.214
    8537   -2.015    3.895
    8538   -2.078    3.719
    8539   -2.452    4.261
    8540   -2.325    2.323
    8541   -3.162    1.933
    8542   -4.134    3.131
    8543   -2.808    1.652
    8544   -2.922    0.782
    8545   -3.479    1.289
    8546   -4.593    1.486
    8547   -1.856    0.905
    8548   -4.182   -0.332
    8549   -2.801   -0.037
    8550   -3.054   -1.104
    8551   -3.015   -0.157
    8552   -5.561    1.209
    8553   -4.773    2.267
    8554   -3.031    1.861
    8555   -4.436    2.499
    8556   -3.466    2.435
    8557   -5.033    2.352
    8558   -4.021    0.071
    8559   -4.868    1.808
    8560   -5.179    2.328
    8561   -4.345    3.171
    8562   -4.430    0.963
    8563   -3.763    0.824
    8564   -3.749    1.222
    8565   -1.987    0.798
    8566   -4.684    1.472
    8567   -3.392    0.044
    8568   -2.915    1.094
    8569   -3.573    1.617
    8570   -3.996    2.830
    8571   -1.606    2.781
    8572   -0.562    1.870
    8573   -0.970    2.438
    8574   -3.357   -0.171
    8575   -2.327    0.357
    8576    0.291    1.894
    8577   -0.271    2.947
    8578   -3.199    3.895
    8579   -2.448    1.337
    8580   -1.263    1.912
    8581   -1.271    1.951
    8582   -2.066    2.846
    8583   -0.074    2.191
    8584   -2.289    2.842
    8585    0.550    2.670
    8586    0.136    2.843
    8587    1.836    3.724
    8588    1.269    1.361
    8589    1.069    1.918
    8590   -0.056    2.743
    8591    1.005    2.513
    8592    1.174    3.820
    8593    0.401    5.365
    8594   -0.977    4.138
    8595    0.522    3.699
    8596   -0.656    2.914
    8597   -3.054    3.921
    8598   -3.781    2.793
    8599   -2.664    1.889
    8600   -1.131    2.443
    8601   -1.961    2.128
    8602   -2.648    4.219
    8603   -2.081    2.647
    8604   -3.119    1.826
    8605   -0.687    1.733
    8606   -1.993    3.087
    8607   -2.315    1.631
    8608   -1.349    1.787
    8609   -0.258    1.602
    8610   -0.989    1.164
    8611   -2.100    0.763
    8612   -0.117    1.439
    8613    0.551    2.112
    8614    0.580    1.689
    8615    1.013    2.713
    8616   -0.409    3.837
    8617   -1.338    2.254
    8618   -0.040    1.936
    8619   -0.912    4.382
    8620   -1.394    1.964
    8621   -1.942    2.899
    8622    0.206    1.457
    8623   -1.223    2.752
    8624    1.177    1.802
    8625    0.691    2.345
    8626    1.154    2.875
    8627    2.146    3.609
    8628   -0.718    3.445
    8629   -1.182    2.465
    8630   -0.146    1.474
    8631    0.059    1.011
    8632   -0.930    1.714
    8633   -1.643    0.229
    8634    2.058    0.466
    8635   -0.180   -0.207
    8636    1.826    0.133
    8637    1.334    0.456
    8638    0.541    1.488
    8639   -2.180    0.584
    8640   -1.737   -0.874
    8641    0.065   -0.693
    8642    2.165    0.781
    8643   -0.303    0.960
    8644   -1.443    2.534
    8645    0.397    1.243
    8646    1.863    2.136
    8647    1.655    1.007
    8648    2.493    0.597
    8649    2.090    1.267
    8650    0.653    1.787
    8651    2.152    4.080
    8652    2.512    1.920
    8653    2.260    1.468
    8654    2.267    1.178
    8655    3.319    1.344
    8656    2.156    0.736
    8657    1.867    0.597
    8658    2.370    0.925
    8659    2.048   -0.005
    8660    1.939   -0.500
    8661   -0.301    2.095
    8662    0.511   -0.022
    8663    0.915    0.459
    8664    1.339    2.857
    8665    3.766    2.833
    8666    0.635    1.123
    8667    1.721    1.800
    8668    1.385    1.150
    8669    2.544    1.238
    8670    3.193    1.738
    8671    2.547    2.334
    8672    4.068    1.807
    8673    1.409    1.760
    8674    1.237    0.875
    8675    3.577    2.480
    8676    3.340    1.651
    8677    2.591    1.236
    8678    2.385   -0.088
    8679    2.621    0.656
    8680    3.204    0.741
    8681    2.868   -1.180
    8682    3.212   -0.021
    8683    2.811    0.374
    8684    1.581    0.684
    8685    1.902   -1.689
    8686    1.367    0.754
    8687    1.169   -0.273
    8688   -0.061    0.953
    8689    2.504    1.755
    8690    3.098   -0.399
    8691    2.898    1.370
    8692    1.496    0.966
    8693   -0.440    1.224
    8694    1.386    1.470
    8695    2.190    0.416
    8696    3.334    1.175
    8697    3.774    3.365
    8698    3.886    1.476
    8699    3.181    1.660
    8700    2.324    0.213
    8701    1.512    2.699
    8702    1.488    1.188
    8703    0.935    1.033
    8704    0.904    0.690
    8705    2.469   -0.792
    8706   -0.279   -1.901
    8707   -0.994    0.048
    8708   -1.669   -0.294
    8709   -1.087   -0.668
    8710   -1.890   -1.168
    8711   -0.588    1.790
    8712    0.859   -0.177
    8713    1.220    3.691
    8714   -1.856    1.755
    8715    0.359    2.064
    8716    0.381    1.238
    8717    0.947    0.450
    8718    0.280    2.627
    8719    0.303    3.324
    8720    0.832    4.506
    8721    0.539    4.665
    8722    0.286    1.805
    8723   -1.035    1.988
    8724    1.342    1.057
    8725    1.124   -0.022
    8726    1.814    0.907
    8727    2.017    1.965
    8728    0.811    1.395
    8729    3.292    2.858
    8730    4.314    2.760
    8731    2.372    2.473
    8732    2.243    2.926
    8733    2.864    2.942
    8734    2.048    1.994
    8735    1.661    0.193
    8736    1.463    1.495
    8737    0.771    2.405
    8738    1.364    1.698
    8739   -0.279    2.879
    8740    0.385    2.929
    8741    3.034    2.532
    8742    1.957    2.530
    8743    2.425    2.987
    8744    1.346    2.082
    8745    1.581   -0.201
    8746    0.630    0.701
    8747    1.599    0.204
    8748    0.835    0.001
    8749    0.486    2.389
    8750    1.286   -0.880
    8751    1.709    1.562
    8752    1.116    1.946
    8753    1.553    0.042
    8754    0.906   -0.230
    8755    0.799   -0.821
    8756    0.463   -2.551
    8757    1.913   -0.200
    8758    2.329    0.256
    8759    0.331    0.072
    8760   -0.383    0.110
    8761    1.551    0.044
    8762    0.835    2.260
    8763    1.611    0.792
    8764   -1.808    0.905
    8765   -1.853    1.375
    8766   -1.103   -0.848
    8767    0.195    1.791
    8768    1.954    1.336
    8769   -0.231    2.644
    8770    0.873    1.079
    8771   -1.473    1.641
    8772   -0.859    0.571
    8773    1.709    2.651
    8774   -0.333    0.398
    8775   -0.747    1.858
    8776    0.981   -1.185
    8777   -1.177   -0.035
    8778   -1.567    0.576
    8779   -1.881    0.321
    8780   -3.393    0.735
    8781   -3.727    0.496
    8782   -3.200    0.573
    8783   -1.819    0.022
    8784   -3.111    1.410
    8785   -1.575    2.060
    8786   -0.955    1.534
    8787   -2.569    0.408
    8788   -1.669    4.206
    8789   -0.705    4.463
    8790   -0.491    6.210
    8791    0.877    4.540
    8792   -0.397    4.111
    8793   -0.556    3.288
    8794   -0.139    3.008
    8795    0.119    2.963
    8796   -0.197    3.990
    8797    1.861    5.171
    8798    1.484    3.929
    8799    2.154    4.753
    8800    1.137    5.281
    8801    3.158    6.638
    8802    2.616    5.821
    8803    4.841    4.370
    8804    5.277    4.573
    8805    3.565    4.221
    8806    4.110    4.681
    8807    5.911    3.660
    8808    4.526    1.929
    8809    5.065    1.629
    8810    1.795    3.609
    8811    1.365    3.395
    8812    1.988    3.994
    8813    0.159    3.239
    8814    0.739    3.720
    8815    0.067    4.718
    8816    0.350    4.502
    8817    0.237    3.768
    8818    1.710    4.265
    8819    1.927    3.837
    8820    3.371    3.429
    8821    0.644    5.263
    8822    1.104    6.448
    8823    2.850    5.300
    8824    0.616    3.552
    8825    1.371    5.838
    8826    1.162    4.540
    8827    1.382    6.231
    8828    2.620    7.826
    8829    2.486    5.184
    8830    3.533    5.191
    8831    2.451    3.838
    8832    2.773    4.158
    8833    2.587    3.676
    8834    3.922    3.851
    8835    4.442    3.996
    8836    1.301    2.873
    8837   -2.583    1.666
    8838   -0.533    1.807
    8839   -2.544    1.370
    8840   -4.614    1.712
    8841   -3.484    0.060
    8842   -3.211   -0.062
    8843   -3.925   -1.104
    8844   -5.318   -0.123
    8845   -3.440    1.074
    8846   -4.829    0.052
    8847   -2.566    2.774
    8848   -3.377    4.096
    8849   -1.414    2.663
    8850   -0.919    2.867
    8851   -0.997    3.188
    8852   -1.926    1.798
    8853   -3.522    1.636
    8854   -6.281   -1.618
    8855   -7.065   -0.387
    8856   -6.251   -1.197
    8857   -4.304    0.675
    8858   -3.787   -1.180
    8859   -0.448   -0.101
    8860   -3.602    0.653
    8861   -3.858   -0.265
    8862   -3.973   -0.953
    8863   -2.417   -0.317
    8864   -4.297    0.124
    8865   -3.073   -0.548
    8866   -3.337    1.307
    8867   -3.474    0.330
    8868   -3.309   -0.139
    8869   -1.871   -0.375
    8870   -2.544    0.739
    8871   -4.430    1.252
    8872   -4.248    0.030
    8873   -2.316   -0.618
    8874   -3.232   -0.789
    8875   -2.821    0.134
    8876   -2.661    1.289
    8877    0.169    3.291
    8878    0.753    1.767
    8879   -1.386    0.134
    8880   -1.446    0.443
    8881   -2.244   -1.033
    8882   -3.978   -0.388
    8883   -3.889    0.992
    8884   -4.169    0.474
    8885   -5.173   -0.420
    8886   -6.086   -1.719
    8887   -5.789    1.015
    8888   -3.776   -1.092
    8889   -4.985    0.335
    8890   -3.242   -1.086
    8891   -4.544   -3.080
    8892   -3.630   -1.928
    8893   -5.899   -1.553
    8894   -4.990   -1.837
    8895   -6.869   -1.863
    8896   -4.391   -2.011
    8897   -4.819   -2.509
    8898   -5.707   -3.558
    8899   -6.199   -2.663
    8900   -5.629   -2.837
    8901   -5.393   -2.206
    8902   -4.331   -1.691
    8903   -4.341   -1.684
    8904   -4.275   -0.578
    8905   -5.807   -0.673
    8906   -6.752   -2.616
    8907   -6.343   -3.546
    8908   -5.783   -4.790
    8909   -5.196   -4.149
    8910   -6.573   -3.616
    8911   -6.602   -5.787
    8912   -5.507   -4.385
    8913   -5.481   -3.591
    8914   -4.661   -3.075
    8915   -5.976   -1.560
    8916   -5.754   -1.639
    8917   -5.168   -2.019
    8918   -5.244   -1.056
    8919   -5.498   -0.269
    8920   -3.943   -0.745
    8921   -3.303    0.338
    8922   -4.564   -1.921
    8923   -4.777   -2.917
    8924   -5.519   -3.400
    8925   -4.948   -2.890
    8926   -3.813   -3.245
    8927   -3.917   -1.524
    8928   -1.920   -2.067
    8929   -1.372   -3.108
    8930   -3.220   -1.750
    8931   -5.651   -1.712
    8932   -3.221   -1.440
    8933   -5.189   -2.954
    8934   -5.339   -3.300
    8935   -4.123   -1.911
    8936   -5.496   -3.493
    8937   -4.664   -3.474
    8938   -4.548   -0.910
    8939   -4.085   -1.984
    8940   -2.848   -1.513
    8941   -4.791    0.247
    8942   -2.794   -2.372
    8943   -2.630   -0.997
    8944   -4.082   -0.071
    8945   -2.531   -2.046
    8946   -2.260   -1.812
    8947   -3.247   -1.127
    8948   -2.732   -1.703
    8949   -3.979   -2.655
    8950   -5.962   -1.464
    8951   -4.026   -1.007
    8952   -2.948   -1.585
    8953   -3.628   -2.890
    8954   -2.867   -3.213
    8955   -3.331   -2.357
    8956   -3.069   -2.039
    8957   -3.424   -0.588
    8958   -3.784   -0.410
    8959   -2.137   -1.139
    8960   -4.027   -2.604
    8961   -3.096   -2.231
    8962   -2.415   -4.565
    8963   -1.016   -3.155
    8964   -2.848   -3.455
    8965   -2.070   -2.724
    8966   -2.960   -4.062
    8967   -4.418   -3.801
    8968   -4.212   -2.636
    8969   -4.133   -1.204
    8970   -4.409   -3.265
    8971   -2.340   -3.965
    8972   -3.336   -3.537
    8973   -4.450   -1.099
    8974   -3.387   -1.484
    8975   -1.534   -4.484
    8976   -1.074   -3.913
    8977   -3.958   -3.504
    8978   -1.698   -3.809
    8979   -1.502   -3.643
    8980   -1.602   -2.856
    8981   -1.482   -4.423
    8982   -1.640   -3.782
    8983   -1.164   -3.127
    8984   -1.976   -3.741
    8985   -2.455   -3.990
    8986   -1.232   -3.853
    8987   -2.471   -1.906
    8988   -2.113   -0.771
    8989   -1.582   -0.634
    8990   -2.950   -3.343
    8991   -1.146   -2.353
    8992   -4.298   -5.883
    8993   -3.682   -6.312
    8994   -1.555   -3.429
    8995   -2.398   -3.334
    8996   -2.770   -3.095
    8997   -3.481   -2.227
    8998    0.090   -2.961
    8999   -3.512   -4.087
    9000   -2.449   -3.321
    9001   -2.805   -3.463
    9002   -2.674   -4.644
    9003   -1.712   -5.394
    9004   -1.930   -5.943
    9005   -3.254   -5.715
    9006   -4.638   -4.738
    9007   -3.598   -7.635
    9008   -3.515   -6.201
    9009   -4.483   -6.385
    9010   -3.906   -3.615
    9011   -4.052   -3.733
    9012   -0.855   -2.628
    9013   -2.206   -3.204
    9014   -2.584   -3.277
    9015   -3.225   -3.120
    9016   -3.428   -4.318
    9017   -2.962   -4.072
    9018   -2.684   -5.129
    9019   -3.414   -3.061
    9020   -1.149   -1.933
    9021   -1.276   -2.299
    9022   -1.109   -2.768
    9023   -1.207   -2.414
    9024   -2.057   -4.175
    9025   -2.117   -3.420
    9026   -1.057   -1.973
    9027   -1.245   -2.277
    9028   -0.546   -2.371
    9029   -0.927   -3.864
    9030   -0.830   -2.865
    9031   -1.096   -2.700
    9032   -2.297   -2.002
    9033   -0.493   -0.653
    9034    0.259   -2.530
    9035   -0.525   -4.118
    9036    1.249   -3.919
    9037    0.078   -3.419
    9038   -0.553   -3.069
    9039    1.665   -3.164
    9040    0.405   -3.525
    9041   -2.090   -2.535
    9042   -0.231   -3.524
    9043   -2.314   -4.933
    9044   -3.895   -4.360
    9045   -4.189   -3.568
    9046   -3.698   -4.201
    9047   -3.657   -3.789
    9048   -1.201   -5.362
    9049   -2.759   -4.786
    9050   -2.286   -3.950
    9051   -3.623   -3.009
    9052   -4.178   -6.106
    9053   -4.292   -4.697
    9054   -4.242   -4.924
    9055   -3.451   -3.707
    9056   -1.997   -2.962
    9057   -2.609   -3.154
    9058   -0.850   -1.695
    9059   -2.411   -2.847
    9060   -2.257   -4.926
    9061   -2.394   -3.828
    9062   -2.202   -3.793
    9063   -0.636   -3.846
    9064   -0.781   -4.202
    9065   -0.872   -3.836
    9066   -0.338   -2.462
    9067   -1.059   -2.852
    9068   -0.738   -2.692
    9069   -1.839   -1.327
    9070   -0.208   -2.182
    9071   -0.717   -4.227
    9072    0.250   -1.950
    9073   -1.917   -3.344
    9074   -2.607   -2.102
    9075   -2.870   -1.694
    9076   -2.997   -3.960
    9077   -3.737   -3.878
    9078   -2.891   -3.017
    9079   -1.584   -3.682
    9080   -2.072   -5.094
    9081   -3.648   -3.679
    9082   -4.678   -4.229
    9083   -5.873   -3.643
    9084   -5.733   -2.738
    9085   -4.814   -2.718
    9086   -4.287   -4.032
    9087   -4.498   -5.607
    9088   -5.518   -2.390
    9089   -4.201   -4.681
    9090   -3.702   -4.094
    9091   -3.003   -3.787
    9092   -3.569   -4.032
    9093   -2.597   -4.677
    9094   -1.433   -1.814
    9095    0.153   -2.429
    9096   -1.274   -3.369
    9097   -2.291   -2.158
    9098   -4.676   -4.157
    9099   -4.042   -3.614
    9100   -3.871   -4.860
    9101   -2.470   -4.039
    9102   -5.195   -3.614
    9103   -5.517   -3.631
    9104   -3.228   -1.930
    9105   -3.812   -1.917
    9106   -2.178   -1.519
    9107   -4.318   -2.261
    9108   -5.251   -2.504
    9109   -5.177   -4.585
    9110   -4.532   -3.097
    9111   -4.174   -2.720
    9112   -5.541   -3.610
    9113   -4.073   -3.680
    9114   -4.602   -2.950
    9115   -3.707   -6.274
    9116   -3.245   -6.144
    9117   -2.770   -6.336
    9118   -5.069   -4.559
    9119   -4.669   -4.165
    9120   -3.939   -3.127
    9121   -3.937   -5.665
    9122   -3.404   -4.311
    9123   -5.092   -7.343
    9124   -3.301   -5.609
    9125   -5.284   -3.918
    9126   -4.595   -3.461
    9127   -5.075   -6.291
    9128   -5.963   -5.347
    9129   -6.243   -2.716
    9130   -3.250   -1.416
    9131   -4.256   -2.576
    9132   -6.985   -1.995
    9133   -6.157   -5.084
    9134   -5.917   -3.500
    9135   -4.205   -1.738
    9136   -5.145   -3.534
    9137   -4.384   -4.684
    9138   -3.379   -4.940
    9139   -6.642   -5.800
    9140   -6.483   -4.845
    9141   -7.651   -4.091
    9142   -5.749   -4.960
    9143   -5.094   -3.039
    9144   -5.656   -3.779
    9145   -2.816   -3.180
    9146   -5.419   -4.246
    9147   -5.033   -1.867
    9148   -5.939   -3.352
    9149   -6.103   -3.135
    9150   -3.923   -3.489
    9151   -7.335   -3.675
    9152   -6.612   -4.305
    9153   -5.793   -2.993
    9154   -6.798   -4.012
    9155   -7.591   -2.453
    9156   -6.926   -0.563
    9157   -6.463   -2.428
    9158   -6.352   -2.247
    9159   -4.603   -1.305
    9160   -6.317   -1.557
    9161   -4.722   -3.050
    9162   -7.093   -2.929
    9163   -6.029   -4.067
    9164   -5.962   -3.980
    9165   -5.614   -1.341
    9166   -6.434   -4.831
    9167   -5.979   -5.348
    9168   -6.465   -6.229
    9169   -6.432   -4.955
    9170   -7.452   -5.104
    9171   -6.516   -4.675
    9172   -7.277   -3.586
    9173   -6.411   -2.826
    9174   -6.250   -1.544
    9175   -5.737   -4.248
    9176   -6.072   -4.697
    9177   -7.627   -7.065
    9178   -8.903   -6.128
    9179   -9.030   -5.514
    9180   -7.530   -3.826
    9181   -7.687   -4.124
    9182   -6.557   -4.174
    9183   -4.092   -4.908
    9184   -5.942   -3.873
    9185   -4.999   -5.986
    9186   -7.073   -6.718
    9187   -5.046   -5.381
    9188   -4.794   -4.133
    9189   -5.553   -5.086
    9190   -6.682   -3.643
    9191   -5.905   -3.918
    9192   -5.892   -5.227
    9193   -5.948   -5.662
    9194   -5.562   -5.499
    9195   -4.593   -6.642
    9196   -4.397   -6.123
    9197   -5.176   -4.343
    9198   -7.932   -3.912
    9199   -6.708   -3.079
    9200   -4.775   -2.693
    9201   -4.174   -4.116
    9202   -3.366   -4.513
    9203   -2.556   -3.715
    9204   -5.623   -4.415
    9205   -5.828   -2.826
    9206   -5.863   -2.723
    9207   -6.072   -4.882
    9208   -6.272   -3.645
    9209   -6.168   -3.000
    9210   -6.337   -3.440
    9211   -7.074   -1.624
    9212   -6.290   -3.485
    9213   -7.049   -1.608
    9214   -6.737   -1.386
    9215   -4.431   -5.587
    9216   -4.379   -3.622
    9217   -6.365   -5.127
    9218   -4.815   -5.118
    9219   -6.610   -3.223
    9220   -5.951   -3.942
    9221   -6.061   -4.306
    9222   -4.183   -4.580
    9223   -5.047   -4.145
    9224   -5.880   -5.998
    9225   -5.432   -3.967
    9226   -5.861   -2.960
    9227   -6.429   -4.009
    9228   -6.174   -2.220
    9229   -5.855   -5.490
    9230   -5.602   -4.727
    9231   -6.339   -4.405
    9232   -6.513   -1.998
    9233   -5.798   -2.077
    9234   -7.420   -1.249
    9235   -5.810   -2.056
    9236   -5.933   -3.653
    9237   -4.867   -4.799
    9238   -5.889   -3.799
    9239   -6.013   -2.457
    9240   -5.566   -2.267
    9241   -6.839   -0.878
    9242   -4.721   -0.421
    9243   -4.825   -0.713
    9244   -4.937   -1.572
    9245   -5.477   -1.595
    9246   -6.517   -1.757
    9247   -8.385   -1.663
    9248   -5.536   -2.867
    9249   -4.409   -2.592
    9250   -4.209   -3.016
    9251   -2.769   -1.361
    9252   -2.610   -0.932
    9253   -2.660    1.810
    9254   -4.087    0.958
    9255   -4.371    1.205
    9256   -3.248    1.677
    9257   -2.888   -0.034
    9258   -4.253   -0.848
    9259   -4.663   -2.783
    9260   -5.268   -2.155
    9261   -3.286   -3.325
    9262   -4.929   -2.467
    9263   -2.307   -0.591
    9264   -0.329    0.454
    9265   -2.489    0.619
    9266   -3.864   -1.654
    9267   -3.202   -2.784
    9268   -6.304   -1.813
    9269   -6.454   -0.310
    9270   -5.265    0.175
    9271   -4.464   -1.817
    9272   -6.091   -2.532
    9273   -4.970   -3.000
    9274   -3.621   -2.800
    9275   -4.395   -2.664
    9276   -3.879   -3.121
    9277   -3.774   -3.911
    9278   -3.324   -3.464
    9279   -3.560   -4.132
    9280   -3.148   -5.207
    9281   -4.333   -4.271
    9282   -6.550   -4.147
    9283   -5.136   -4.512
    9284   -4.448   -2.113
    9285   -4.228   -1.996
    9286   -2.273   -2.026
    9287   -3.166   -1.579
    9288   -4.113   -2.530
    9289   -5.203   -4.442
    9290   -4.324   -3.999
    9291   -3.960   -3.127
    9292   -5.419   -2.318
    9293   -6.796   -0.963
    9294   -3.966   -2.571
    9295   -3.435   -1.182
    9296   -1.311   -2.522
    9297   -3.778   -1.031
    9298   -3.788   -1.506
    9299   -5.204   -1.421
    9300   -6.634   -2.560
    9301   -7.146   -2.747
    9302   -5.286   -4.163
    9303   -6.730   -4.176
    9304   -4.363   -3.324
    9305   -2.268   -3.367
    9306   -2.062   -3.297
    9307   -3.978   -2.650
    9308   -3.464   -2.896
    9309   -2.411   -3.211
    9310   -2.543   -3.195
    9311   -2.896   -2.510
    9312   -3.920   -2.082
    9313   -6.000   -0.655
    9314   -5.834   -1.957
    9315   -4.977   -1.577
    9316   -3.293   -1.933
    9317   -2.642   -1.429
    9318   -2.347   -3.876
    9319   -1.479   -3.976
    9320    0.460   -2.280
    9321   -1.325   -3.308
    9322   -0.843   -3.906
    9323   -0.696   -4.188
    9324   -1.485   -3.605
    9325   -3.622   -4.489
    9326   -2.908   -5.493
    9327   -5.211   -5.075
    9328   -5.340   -3.670
    9329   -4.331   -4.814
    9330   -4.844   -5.608
    9331   -3.838   -4.599
    9332   -4.235   -4.790
    9333   -2.362   -4.554
    9334   -3.487   -3.835
    9335   -4.654   -4.054
    9336   -4.129   -4.094
    9337   -4.285   -1.251
    9338   -5.071   -3.375
    9339   -4.656   -3.605
    9340   -2.078   -3.528
    9341   -3.772   -2.221
    9342   -5.059   -5.423
    9343   -5.982   -4.082
    9344   -3.744   -3.662
    9345   -3.278   -3.930
    9346   -4.415   -5.452
    9347   -3.281   -4.405
    9348   -4.197   -4.469
    9349   -4.308   -4.376
    9350   -4.169   -4.288
    9351   -6.030   -3.899
    9352   -4.247   -3.684
    9353   -5.020   -4.589
    9354   -4.887   -3.091
    9355   -6.409   -4.329
    9356   -4.775   -4.244
    9357   -6.267   -3.737
    9358   -7.280   -2.500
    9359   -5.494   -1.659
    9360   -3.072   -2.232
    9361   -3.664   -2.712
    9362   -4.470   -1.722
    9363   -6.010   -1.304
    9364   -3.370   -2.279
    9365   -3.949   -1.420
    9366   -2.156   -2.732
    9367   -1.352   -4.454
    9368   -1.790   -3.292
    9369   -5.539   -2.038
    9370   -4.405   -2.604
    9371   -4.205   -3.483
    9372   -4.488   -3.840
    9373   -3.249   -2.108
    9374   -2.167   -1.795
    9375   -4.557   -2.230
    9376   -5.142   -2.372
    9377   -6.127   -1.011
    9378   -6.501   -0.647
    9379   -5.052   -0.828
    9380   -4.988   -4.311
    9381   -4.652   -3.618
    9382   -3.832   -6.315
    9383   -4.113   -3.008
    9384   -3.592   -2.477
    9385   -4.056   -2.766
    9386   -4.468   -1.960
    9387   -4.276   -2.624
    9388   -5.281   -2.495
    9389   -3.366   -4.974
    9390   -1.826   -3.327
    9391   -2.498   -4.252
    9392   -2.968   -3.015
    9393   -2.432   -2.918
    9394   -5.345   -2.287
    9395   -6.711   -3.226
    9396   -6.303   -2.079
    9397   -4.596   -3.551
    9398   -3.848   -2.860
    9399   -4.215   -1.506
    9400   -4.067   -4.228
    9401   -4.113   -5.868
    9402   -4.068   -5.782
    9403   -3.982   -4.314
    9404   -4.377   -3.713
    9405   -3.649   -3.391
    9406   -4.780   -3.135
    9407   -5.631   -2.654
    9408   -5.127   -4.657
    9409   -4.337   -4.543
    9410   -3.113   -4.080
    9411   -5.176   -3.622
    9412   -2.930   -3.761
    9413   -5.694   -4.220
    9414   -5.391   -3.164
    9415   -4.885   -4.032
    9416   -4.600   -2.102
    9417   -6.474   -2.451
    9418   -7.502   -3.644
    9419   -5.627   -3.971
    9420   -5.398   -4.127
    9421   -5.278   -3.020
    9422   -5.678   -5.536
    9423   -6.772   -2.330
    9424   -5.569   -1.050
    9425   -4.414   -2.468
    9426   -3.652   -1.881
    9427   -4.154   -2.623
    9428   -5.152   -2.499
    9429   -5.090   -1.930
    9430   -5.018   -2.656
    9431   -6.063   -2.652
    9432   -6.198   -3.920
    9433   -4.275   -1.997
    9434   -3.587   -2.614
    9435   -3.712   -5.610
    9436   -5.024   -3.253
    9437   -5.527   -2.198
    9438   -5.439   -2.974
    9439   -6.707   -4.796
    9440   -4.210   -4.433
    9441   -3.187   -5.214
    9442   -3.675   -2.369
    9443   -3.585   -2.515
    9444   -2.609   -3.293
    9445   -3.175   -1.552
    9446   -3.238   -2.188
    9447   -4.390   -0.975
    9448   -5.382   -2.940
    9449   -3.371   -3.261
    9450   -5.050   -3.729
    9451   -3.854   -1.518
    9452   -5.363   -0.544
    9453   -3.709   -2.015
    9454   -6.918   -2.075
    9455   -7.348   -1.282
    9456   -8.073   -2.434
    9457   -7.199   -2.543
    9458   -7.839   -2.410
    9459   -6.538   -2.054
    9460   -6.162   -2.342
    9461   -5.864   -2.025
    9462   -7.054   -1.725
    9463   -6.304   -1.240
    9464   -3.704   -2.445
    9465   -3.529   -1.817
    9466   -4.828   -1.731
    9467   -4.687   -2.859
    9468   -1.804   -2.651
    9469   -2.604   -1.481
    9470   -3.793   -4.094
    9471   -4.068   -3.573
    9472   -3.226   -3.726
    9473   -5.004   -3.523
    9474   -4.168   -2.284
    9475   -4.791   -2.455
    9476   -6.248   -1.138
    9477   -5.385   -1.243
    9478   -8.890   -0.048
    9479   -6.108    0.303
    9480   -4.921   -1.483
    9481   -6.526    0.351
    9482   -7.145   -1.432
    9483   -6.678   -1.931
    9484   -7.441   -0.838
    9485   -5.386   -3.118
    9486   -6.281   -2.368
    9487   -5.498   -2.128
    9488   -6.692   -1.843
    9489   -6.307   -1.839
    9490   -6.058   -1.995
    9491   -4.017   -1.414
    9492   -4.194   -0.697
    9493   -4.532   -0.965
    9494   -3.603   -1.090
    9495   -3.348   -0.435
    9496   -4.985   -0.830
    9497   -7.338   -0.177
    9498   -8.142   -1.079
    9499   -7.292   -0.847
    9500   -5.421   -2.421
    9501   -6.385   -0.297
    9502   -5.419   -1.613
    9503   -3.898   -1.740
    9504   -4.613    0.111
    9505   -5.567    0.434
    9506   -7.639    2.227
    9507   -7.269    0.600
    9508   -8.799    0.483
    9509   -6.462   -1.879
    9510   -6.238   -1.800
    9511   -5.145   -1.441
    9512   -6.264   -2.084
    9513   -7.810   -3.442
    9514   -7.535    0.937
    9515   -6.684    1.225
    9516   -8.816   -2.071
    9517   -7.484   -1.405
    9518   -6.381   -2.319
    9519   -6.302   -2.171
    9520   -7.060   -1.924
    9521   -4.593   -4.597
    9522   -6.605   -2.090
    9523   -6.529   -2.667
    9524   -5.304   -2.745
    9525   -5.330   -3.964
    9526   -5.315   -2.506
    9527   -7.140   -2.649
    9528   -7.392   -2.954
    9529   -7.828   -1.371
    9530   -7.283   -2.317
    9531   -5.688   -0.643
    9532   -6.338    1.218
    9533   -6.377   -1.691
    9534   -6.654    0.063
    9535   -6.907    0.574
    9536   -7.370   -1.712
    9537   -7.107   -0.692
    9538   -6.162    0.299
    9539   -6.602   -0.392
    9540   -6.152   -0.418
    9541   -6.272   -1.041
    9542   -4.821   -0.693
    9543   -5.886    0.569
    9544   -5.248    0.463
    9545   -7.038   -0.118
    9546   -5.222    0.010
    9547   -7.008    0.423
    9548   -5.284   -1.275
    9549   -7.590   -2.165
    9550   -7.543   -1.230
    9551   -7.988   -0.931
    9552   -6.825    0.053
    9553   -6.058   -0.850
    9554   -7.698    0.407
    9555   -5.861    0.483
    9556   -6.952   -0.951
    9557   -7.426   -0.880
    9558   -6.421    0.401
    9559   -7.178    0.602
    9560   -7.671    0.980
    9561   -8.333    0.721
    9562   -8.345    0.630
    9563   -7.775    0.400
    9564   -7.542    0.902
    9565   -7.189    1.264
    9566   -6.556   -0.195
    9567   -8.072   -0.710
    9568   -6.823   -3.934
    9569   -6.395   -1.563
    9570   -6.849   -2.729
    9571   -5.562   -2.761
    9572   -5.901   -0.780
    9573   -5.206   -1.333
    9574   -4.783   -0.716
    9575   -5.381   -0.763
    9576   -6.971   -1.516
    9577   -6.816   -1.850
    9578   -7.448   -1.187
    9579   -8.445   -2.495
    9580   -8.591   -1.342
    9581   -8.235   -1.483
    9582   -8.068   -2.813
    9583   -7.232   -4.101
    9584   -6.055   -1.930
    9585   -7.816   -1.676
    9586   -8.673   -3.356
    9587   -6.691   -1.766
    9588   -6.121   -1.981
    9589   -6.683   -3.144
    9590   -7.682   -1.207
    9591   -6.486   -3.214
    9592   -6.537   -1.597
    9593   -4.129   -2.301
    9594   -7.983   -2.256
    9595   -7.030   -1.498
    9596   -5.385   -1.779
    9597   -7.336   -2.053
    9598   -7.042   -0.924
    9599   -6.943   -0.944
    9600   -5.346   -2.422
    9601   -6.208   -0.945
    9602   -8.041   -2.247
    9603   -8.227   -3.939
    9604   -7.349   -2.497
    9605   -4.928   -1.997
    9606   -5.967   -1.376
    9607   -8.377   -0.994
    9608   -7.237   -1.657
    9609   -4.127   -0.663
    9610   -4.318    0.803
    9611   -4.505   -0.310
    9612   -5.620    0.334
    9613   -5.908   -0.240
    9614   -5.048   -0.612
    9615   -4.781   -0.428
    9616   -5.652   -1.996
    9617   -7.380   -2.741
    9618   -7.454   -1.809
    9619   -6.383   -1.206
    9620   -6.683   -2.654
    9621   -7.290   -1.688
    9622   -6.358   -2.530
    9623   -7.476   -2.917
    9624   -7.108   -2.980
    9625   -6.684   -1.936
    9626   -6.007   -2.103
    9627   -7.744   -2.108
    9628   -6.256   -0.374
    9629   -5.383   -2.519
    9630   -7.048   -3.106
    9631   -8.088   -3.234
    9632   -6.209   -2.513
    9633   -7.476   -4.280
    9634   -4.955   -3.301
    9635   -6.082   -4.131
    9636   -6.374   -3.304
    9637   -6.255   -3.905
    9638   -7.573   -2.651
    9639   -6.729   -1.208
    9640   -7.140   -3.113
    9641   -7.578   -4.261
    9642   -7.988   -2.578
    9643   -7.611   -3.662
    9644   -6.996   -2.386
    9645   -6.160   -1.956
    9646   -6.137   -2.550
    9647   -6.537   -3.052
    9648   -5.504   -4.417
    9649   -6.835   -4.616
    9650   -5.631   -3.318
    9651   -6.976   -4.170
    9652   -7.485   -3.452
    9653   -7.577   -4.491
    9654   -6.203   -4.609
    9655   -7.241   -4.098
    9656   -9.145   -3.674
    9657  -10.219   -5.227
    9658   -8.866   -7.043
    9659   -8.651   -4.620
    9660   -6.727   -5.397
    9661   -8.117   -3.030
    9662   -7.654   -1.825
    9663   -6.062   -0.370
    9664   -7.280   -1.393
    9665   -5.713   -2.128
    9666   -7.502   -0.400
    9667   -9.589    0.491
    9668   -7.915    0.446
    9669   -8.764    0.282
    9670   -9.124    1.507
    9671   -8.270    0.027
    9672   -7.428   -0.144
    9673   -6.369   -0.626
    9674   -7.818   -0.354
    9675   -6.436   -0.117
    9676   -7.305   -0.797
    9677   -8.210   -0.512
    9678   -5.447    0.198
    9679   -5.810    0.238
    9680   -5.456    0.047
    9681   -7.582    1.231
    9682   -9.019    0.744
    9683   -5.953    0.854
    9684   -5.570   -2.195
    9685   -7.441   -0.913
    9686   -8.614   -0.510
    9687   -6.830   -0.813
    9688   -5.165    1.720
    9689   -4.802    0.646
    9690   -4.185   -0.257
    9691   -5.197    1.486
    9692   -7.522   -0.200
    9693   -8.404   -0.604
    9694   -7.607   -1.351
    9695   -6.967    0.590
    9696   -4.838    1.469
    9697   -4.282    1.547
    9698   -6.175   -3.092
    9699   -4.245   -1.597
    9700   -4.998   -1.655
    9701   -4.807   -0.308
    9702   -2.947   -1.808
    9703   -2.920   -1.389
    9704   -3.418   -3.258
    9705   -4.019   -1.475
    9706   -5.468   -0.530
    9707   -6.568   -1.440
    9708   -6.009   -1.001
    9709   -6.385   -0.288
    9710   -6.696   -1.972
    9711   -5.384   -2.670
    9712   -4.086   -0.787
    9713   -7.016   -0.608
    9714   -5.419   -1.238
    9715   -5.933   -0.228
    9716   -3.990   -0.295
    9717   -4.893    1.626
    9718   -5.796   -0.820
    9719   -4.441   -2.080
    9720   -3.906   -2.258
    9721   -3.660   -0.527
    9722   -5.294   -0.404
    9723   -5.487   -2.027
    9724   -6.735    0.578
    9725   -7.210   -0.394
    9726   -6.732   -1.281
    9727   -7.912   -1.551
    9728   -3.232   -1.780
    9729   -4.275   -2.701
    9730   -3.977   -2.490
    9731   -3.567   -2.437
    9732   -2.571   -1.572
    9733   -4.086   -2.223
    9734   -5.299   -0.606
    9735   -5.331   -1.232
    9736   -4.239   -0.530
    9737   -5.139    0.311
    9738   -6.657   -0.394
    9739   -3.571    0.435
    9740   -6.291    1.704
    9741   -7.517   -0.718
    9742   -7.808   -1.296
    9743   -8.629   -0.673
    9744   -7.121    0.671
    9745   -6.397   -0.549
    9746   -5.469   -0.005
    9747   -7.630   -0.472
    9748   -7.941   -0.768
    9749   -7.280    0.486
    9750   -7.640   -0.530
    9751   -7.232   -1.147
    9752   -6.328   -0.361
    9753   -8.611    1.111
    9754   -6.114    0.754
    9755   -6.064    1.280
    9756   -4.517    0.472
    9757   -5.634    0.081
    9758   -5.291    1.334
    9759   -3.999   -1.211
    9760   -3.135   -0.453
    9761   -3.089    0.495
    9762   -4.165   -0.475
    9763   -3.597   -1.889
    9764   -4.781   -0.006
    9765   -4.032    0.861
    9766   -5.789   -1.311
    9767   -3.540   -0.856
    9768   -3.573   -0.829
    9769   -3.234    0.877
    9770   -4.642   -3.090
    9771   -5.042   -2.368
    9772   -5.246   -0.627
    9773   -4.787   -0.530
    9774   -4.753   -1.429
    9775   -6.115   -0.489
    9776   -5.397   -1.023
    9777   -6.587   -1.519
    9778   -8.105   -1.889
    9779   -6.356   -1.708
    9780   -8.544   -1.927
    9781   -9.526   -2.791
    9782  -10.463   -3.558
    9783  -10.641   -4.905
    9784   -9.112   -3.395
    9785   -9.555   -5.109
    9786  -10.213   -4.452
    9787   -7.409   -5.020
    9788   -6.479   -5.821
    9789   -6.781   -5.703
    9790   -8.652   -4.071
    9791   -6.751   -3.737
    9792   -5.571   -4.666
    9793   -5.378   -3.188
    9794   -6.437   -2.527
    9795   -3.534   -3.459
    9796   -4.998   -4.337
    9797   -7.793   -4.506
    9798   -7.346   -4.999
    9799   -8.750   -3.559
    9800   -8.295   -2.829
    9801   -9.250   -2.785
    9802   -8.882   -2.626
    9803   -7.857   -2.551
    9804   -8.114   -4.331
    9805   -8.742   -5.257
    9806   -7.885   -3.397
    9807   -7.231   -3.876
    9808   -7.237   -3.398
    9809   -7.951   -2.958
    9810   -7.613   -3.828
    9811   -7.595   -4.876
    9812   -6.908   -5.535
    9813   -5.929   -5.795
    9814   -7.277   -3.115
    9815   -7.726   -4.513
    9816   -7.634   -2.249
    9817   -6.522   -1.962
    9818   -6.946   -1.651
    9819   -7.705   -2.100
    9820   -8.683   -2.763
    9821   -7.681   -1.821
    9822   -7.178   -0.673
    9823   -6.788   -2.899
    9824   -6.845   -1.923
    9825   -6.549   -2.359
    9826   -5.244   -2.124
    9827   -9.361   -2.209
    9828   -6.915   -1.612
    9829   -6.326   -4.267
    9830   -9.060   -2.408
    9831   -8.280   -1.840
    9832   -9.983   -1.118
    9833   -8.848   -1.253
    9834   -6.972   -2.647
    9835   -6.168   -2.344
    9836   -6.788   -1.294
    9837   -6.969   -1.839
    9838   -7.010   -1.949
    9839   -7.011   -1.319
    9840   -7.809   -0.945
    9841   -6.679    0.237
    9842   -8.152    0.176
    9843   -8.456   -1.631
    9844   -8.065   -1.444
    9845   -6.807   -0.617
    9846   -7.131   -1.653
    9847   -7.669   -0.984
    9848   -5.961    0.600
    9849   -8.809    0.533
    9850   -8.959    1.424
    9851   -8.266   -0.948
    9852   -5.670   -0.503
    9853   -5.410   -1.677
    9854   -7.071   -1.232
    9855   -6.874    0.622
    9856   -7.512   -0.660
    9857   -5.516   -0.140
    9858   -6.196   -1.727
    9859   -7.758   -3.167
    9860   -8.430   -2.193
    9861   -6.103   -1.855
    9862   -6.250   -1.809
    9863   -7.221   -2.603
    9864   -6.268   -1.834
    9865   -6.944   -1.123
    9866   -5.588   -0.203
    9867   -5.766   -1.234
    9868   -7.757   -3.261
    9869   -7.029   -2.811
    9870   -8.053   -2.681
    9871   -5.803   -5.842
    9872   -6.346   -3.826
    9873   -6.627   -3.551
    9874   -7.333   -3.900
    9875   -7.082   -3.429
    9876   -6.169   -2.459
    9877   -6.549   -2.605
    9878   -5.143   -2.902
    9879   -6.548   -2.945
    9880   -5.320   -2.591
    9881   -6.383   -3.117
    9882   -5.955   -3.191
    9883   -6.236   -3.219
    9884   -6.354   -3.184
    9885   -6.091   -2.696
    9886   -7.067   -2.655
    9887   -6.091   -1.904
    9888   -7.879   -3.336
    9889   -8.288   -3.065
    9890   -7.273   -2.146
    9891   -6.853   -2.724
    9892   -6.567   -1.316
    9893   -6.371   -2.212
    9894   -5.735   -2.716
    9895   -3.600   -4.190
    9896   -5.462   -0.663
    9897   -7.951   -3.756
    9898   -6.528   -2.495
    9899   -6.535   -2.947
    9900   -7.721   -3.259
    9901   -9.380   -4.566
    9902   -6.852   -2.537
    9903   -8.571   -3.048
    9904   -5.638   -2.160
    9905   -6.114   -2.466
    9906   -7.452   -2.239
    9907   -6.835   -2.248
    9908   -7.797   -0.965
    9909   -7.981   -1.154
    9910   -8.292   -1.570
    9911   -6.603   -0.728
    9912   -8.057   -2.170
    9913   -6.594   -2.618
    9914   -9.262   -2.908
    9915   -7.763   -1.624
    9916   -7.756   -1.601
    9917   -9.369   -1.519
    9918   -8.134   -1.545
    9919   -7.829   -2.092
    9920   -7.091   -2.319
    9921   -8.614   -2.769
    9922   -7.965   -2.590
    9923   -7.411   -2.512
    9924   -7.541   -2.368
    9925   -6.114   -3.282
    9926   -5.919   -2.510
    9927   -4.230   -1.814
    9928   -5.100   -2.625
    9929   -7.559   -2.034
    9930   -6.152   -0.472
    9931   -5.801   -2.572
    9932   -5.678   -2.159
    9933   -5.771   -0.570
    9934   -7.396   -2.880
    9935   -6.135   -1.077
    9936   -6.649   -3.097
    9937   -5.310   -0.932
    9938   -5.136   -2.893
    9939   -5.882   -3.631
    9940   -6.541   -1.711
    9941   -6.021   -1.241
    9942   -7.773   -0.387
    9943   -6.913   -1.009
    9944   -8.655   -0.613
    9945   -6.097   -1.678
    9946   -5.498   -2.266
    9947   -6.018   -0.859
    9948   -6.743   -1.332
    9949   -6.881   -1.919
    9950   -6.544    0.785
    9951   -6.680    0.013
    9952   -7.512   -1.676
    9953   -7.449   -1.762
    9954   -6.140    0.017
    9955   -6.457   -1.692
    9956   -4.998   -1.282
    9957   -5.945   -0.893
    9958   -6.125   -2.040
    9959   -7.696   -0.427
    9960   -6.787    2.370
    9961   -5.021    0.034
    9962   -5.577   -3.096
    9963   -8.250   -2.500
    9964   -7.814   -2.223
    9965   -7.081   -2.562
    9966   -6.983   -2.337
    9967   -6.787   -1.754
    9968   -6.824   -0.810
    9969   -6.567   -1.896
    9970   -6.486   -2.557
    9971   -7.878   -2.075
    9972   -8.130   -1.476
    9973   -7.518   -2.408
    9974   -7.774   -2.229
    9975   -6.965   -3.002
    9976   -6.051   -0.687
    9977   -8.059   -0.044
    9978   -7.127    0.337
    9979   -5.994   -1.410
    9980   -5.561   -1.885
    9981   -5.778   -1.897
    9982   -6.716   -3.027
    9983   -7.495   -2.543
    9984   -6.640   -2.469
    9985   -5.866   -2.516
    9986   -5.760   -1.271
    9987   -4.422   -2.907
    9988   -4.767   -2.644
    9989   -6.889   -4.993
    9990   -6.940   -4.041
    9991   -7.592   -3.554
    9992   -8.437   -4.809
    9993   -8.389   -4.495
    9994   -7.646   -5.024
    9995   -7.173   -1.661
    9996   -6.648   -2.701
    9997   -8.314   -2.746
    9998   -7.501   -1.286
    9999   -6.170   -0.413
   10000   -7.849   -1.550
