# Supplementary material for: Discovery of novel RARα agonists using pharmacophore-based virtual screening, molecular docking, and molecular dynamics simulation studies
Source: PLoS One. 2023 Aug 24;18(8):e0289046. doi: 10.1371/journal.pone.0289046 (PMC10449137; doi:10.1371/journal.pone.0289046)
Supplement: S1 File — (ZIP) [file pone.0289046.s003.zip › Supplementary/Compound 2/MD/Potential energy/Potential energy.EPTOT]

     302.000      -85131.1123
     304.000      -85364.7476
     306.000      -85337.9231
     308.000      -85419.6896
     310.000      -85139.4611
     312.000      -85467.6984
     314.000      -85214.9995
     316.000      -85522.0161
     318.000      -85499.2811
     320.000      -85263.7958
     322.000      -85349.3338
     324.000      -85497.9051
     326.000      -85157.4586
     328.000      -85477.0408
     330.000      -85425.2441
     332.000      -85192.0881
     334.000      -85203.6556
     336.000      -85341.4004
     338.000      -85266.8939
     340.000      -85443.8653
     342.000      -85465.7770
     344.000      -85237.6124
     346.000      -85421.1660
     348.000      -85220.3751
     350.000      -85183.2300
     352.000      -85266.6572
     354.000      -85427.3591
     356.000      -85086.8990
     358.000      -85487.0823
     360.000      -85316.9461
     362.000      -85475.9550
     364.000      -85389.3240
     366.000      -85385.9618
     368.000      -85183.0281
     370.000      -85257.5532
     372.000      -85390.4456
     374.000      -85209.2929
     376.000      -85222.4267
     378.000      -85225.4093
     380.000      -85273.1932
     382.000      -85416.4223
     384.000      -85180.3964
     386.000      -85318.3356
     388.000      -85166.9586
     390.000      -85242.4727
     392.000      -85259.3663
     394.000      -85334.3523
     396.000      -85208.9369
     398.000      -85468.3280
     400.000      -85555.4257
     402.000      -85390.7838
     404.000      -85263.4979
     406.000      -85531.4414
     408.000      -85383.9313
     410.000      -85481.3531
     412.000      -85239.9774
     414.000      -85271.6763
     416.000      -85238.7500
     418.000      -85396.5385
     420.000      -85322.2486
     422.000      -85521.1765
     424.000      -85343.6808
     426.000      -85456.8285
     428.000      -85114.8450
     430.000      -85087.6923
     432.000      -85270.3240
     434.000      -85354.8797
     436.000      -85243.9240
     438.000      -85177.1555
     440.000      -85222.3314
     442.000      -85273.0901
     444.000      -85348.4842
     446.000      -85216.6567
     448.000      -85191.9412
     450.000      -85227.8260
     452.000      -85287.6528
     454.000      -85470.2572
     456.000      -85140.2628
     458.000      -85123.7251
     460.000      -85262.6404
     462.000      -85409.5527
     464.000      -85243.2100
     466.000      -85278.8495
     468.000      -85377.3679
     470.000      -85438.9345
     472.000      -85310.7135
     474.000      -85163.4671
     476.000      -85144.6710
     478.000      -85231.4126
     480.000      -85248.7477
     482.000      -85115.3753
     484.000      -85333.1636
     486.000      -85403.6816
     488.000      -85231.5706
     490.000      -85332.0757
     492.000      -85220.9556
     494.000      -85512.7952
     496.000      -85517.0653
     498.000      -85265.1635
     500.000      -85243.7154
     502.000      -85531.1202
     504.000      -85530.7679
     506.000      -85362.9422
     508.000      -85458.8055
     510.000      -85388.7380
     512.000      -85444.5586
     514.000      -85295.4226
     516.000      -85262.8466
     518.000      -85426.9172
     520.000      -85492.5038
     522.000      -85288.1400
     524.000      -85264.1632
     526.000      -85239.3891
     528.000      -85274.2763
     530.000      -85477.8841
     532.000      -85069.9869
     534.000      -85286.2988
     536.000      -85401.6960
     538.000      -85267.9959
     540.000      -85443.5741
     542.000      -85313.6275
     544.000      -85458.7515
     546.000      -85097.3105
     548.000      -85306.3720
     550.000      -85351.2797
     552.000      -85291.6240
     554.000      -85471.9755
     556.000      -85201.1936
     558.000      -85029.5150
     560.000      -85184.6953
     562.000      -85320.9932
     564.000      -85527.3557
     566.000      -85466.1883
     568.000      -85291.7964
     570.000      -85196.1846
     572.000      -85169.4007
     574.000      -85428.3750
     576.000      -85391.0576
     578.000      -85484.5518
     580.000      -85163.9760
     582.000      -85548.7313
     584.000      -85345.8458
     586.000      -85399.6199
     588.000      -85407.9531
     590.000      -85331.2590
     592.000      -85327.4477
     594.000      -85347.0062
     596.000      -85519.8696
     598.000      -85306.1899
     600.000      -85221.3615
     602.000      -85066.1037
     604.000      -85200.6133
     606.000      -85120.2237
     608.000      -85339.1706
     610.000      -85420.0070
     612.000      -85332.5684
     614.000      -85449.4211
     616.000      -85302.2716
     618.000      -85608.6454
     620.000      -85305.7413
     622.000      -85214.2791
     624.000      -85341.2800
     626.000      -85700.6991
     628.000      -85408.1988
     630.000      -85559.7086
     632.000      -85397.3796
     634.000      -85260.3684
     636.000      -85410.6820
     638.000      -85293.5320
     640.000      -85409.8967
     642.000      -85263.9874
     644.000      -85327.2934
     646.000      -85317.8214
     648.000      -85495.5287
     650.000      -85531.0275
     652.000      -85401.5987
     654.000      -85343.9189
     656.000      -85507.7423
     658.000      -85483.2226
     660.000      -85336.6332
     662.000      -85295.0674
     664.000      -85360.2763
     666.000      -85308.9572
     668.000      -84984.5505
     670.000      -85246.3284
     672.000      -85198.6145
     674.000      -85411.9620
     676.000      -85208.2652
     678.000      -85073.2702
     680.000      -85309.3372
     682.000      -85692.4083
     684.000      -85065.6270
     686.000      -85287.9321
     688.000      -85203.2214
     690.000      -85361.5875
     692.000      -85291.0648
     694.000      -85341.8529
     696.000      -85398.9574
     698.000      -85372.5042
     700.000      -85377.8715
     702.000      -85203.9890
     704.000      -85295.0481
     706.000      -85245.0636
     708.000      -85532.3566
     710.000      -85580.4369
     712.000      -85442.6036
     714.000      -85480.4675
     716.000      -85117.0818
     718.000      -85174.4070
     720.000      -85250.9885
     722.000      -85723.5363
     724.000      -85359.5346
     726.000      -85205.9521
     728.000      -85370.3284
     730.000      -85306.4193
     732.000      -85340.5267
     734.000      -85395.1578
     736.000      -85208.2442
     738.000      -85231.7234
     740.000      -85305.7202
     742.000      -85611.3970
     744.000      -85270.2444
     746.000      -85322.4299
     748.000      -85188.7091
     750.000      -85653.7610
     752.000      -85402.6207
     754.000      -85195.3844
     756.000      -85483.4651
     758.000      -85346.5069
     760.000      -85219.1444
     762.000      -85358.9470
     764.000      -85129.8011
     766.000      -85292.7497
     768.000      -85400.7929
     770.000      -85381.4740
     772.000      -85508.0858
     774.000      -85331.6356
     776.000      -85295.1625
     778.000      -85443.6364
     780.000      -85402.5992
     782.000      -85184.4210
     784.000      -85476.5389
     786.000      -85304.3695
     788.000      -85383.8452
     790.000      -85341.9279
     792.000      -85548.1206
     794.000      -85333.7506
     796.000      -85307.4388
     798.000      -85470.2478
     800.000      -85373.9120
     802.000      -85596.9834
     804.000      -85447.3706
     806.000      -85326.5374
     808.000      -85344.3231
     810.000      -85454.4735
     812.000      -85038.5593
     814.000      -85267.3487
     816.000      -85549.3871
     818.000      -85353.1415
     820.000      -85155.6869
     822.000      -85347.9978
     824.000      -85278.7404
     826.000      -85281.2774
     828.000      -85213.3888
     830.000      -85404.1009
     832.000      -85493.8661
     834.000      -85079.0529
     836.000      -85212.4203
     838.000      -85395.4352
     840.000      -85446.1897
     842.000      -85329.9665
     844.000      -85314.3209
     846.000      -85177.7285
     848.000      -85288.8610
     850.000      -85421.0793
     852.000      -85365.9236
     854.000      -85451.0086
     856.000      -85143.1754
     858.000      -85413.3171
     860.000      -85503.1913
     862.000      -85397.6993
     864.000      -85216.6035
     866.000      -85403.5219
     868.000      -85557.8663
     870.000      -85621.8917
     872.000      -85523.5764
     874.000      -85449.1454
     876.000      -85324.4586
     878.000      -85351.5034
     880.000      -85400.7461
     882.000      -85306.1257
     884.000      -85680.0739
     886.000      -85515.2924
     888.000      -85450.1098
     890.000      -85578.0361
     892.000      -85380.2433
     894.000      -85438.5682
     896.000      -85190.4205
     898.000      -85416.6154
     900.000      -85106.6547
     902.000      -85399.7411
     904.000      -85302.5226
     906.000      -85211.3402
     908.000      -85235.6887
     910.000      -85305.5180
     912.000      -85405.5250
     914.000      -85422.0093
     916.000      -85341.8677
     918.000      -85191.0275
     920.000      -85348.2866
     922.000      -85412.8259
     924.000      -85203.1798
     926.000      -85224.3283
     928.000      -85286.4035
     930.000      -85397.6387
     932.000      -85178.5013
     934.000      -85425.4192
     936.000      -85238.2494
     938.000      -85367.7857
     940.000      -85230.7038
     942.000      -85242.0150
     944.000      -85076.6269
     946.000      -85365.8230
     948.000      -85167.6757
     950.000      -85285.4690
     952.000      -85482.2405
     954.000      -85288.7371
     956.000      -85544.9151
     958.000      -85247.4145
     960.000      -85204.2627
     962.000      -85334.2116
     964.000      -85413.4654
     966.000      -85496.5527
     968.000      -85422.6353
     970.000      -85161.1834
     972.000      -85398.1737
     974.000      -85413.9434
     976.000      -85502.4321
     978.000      -85307.6258
     980.000      -85607.8246
     982.000      -85365.6627
     984.000      -85521.2214
     986.000      -85496.2317
     988.000      -85613.9823
     990.000      -85450.3204
     992.000      -85433.2044
     994.000      -85188.3893
     996.000      -85232.6088
     998.000      -85356.6992
    1000.000      -85236.2803
    1002.000      -85410.8532
    1004.000      -85558.6333
    1006.000      -85399.9527
    1008.000      -85620.2110
    1010.000      -85443.8622
    1012.000      -85613.7423
    1014.000      -85747.8028
    1016.000      -85474.0669
    1018.000      -85295.1354
    1020.000      -85580.7044
    1022.000      -85107.6161
    1024.000      -85342.9459
    1026.000      -85561.2932
    1028.000      -85461.7074
    1030.000      -85353.5291
    1032.000      -85718.5518
    1034.000      -85377.4198
    1036.000      -85383.3254
    1038.000      -85454.8565
    1040.000      -85489.7472
    1042.000      -85210.6053
    1044.000      -85225.7899
    1046.000      -85506.7483
    1048.000      -85390.5727
    1050.000      -85436.5175
    1052.000      -85485.3042
    1054.000      -85411.3817
    1056.000      -85513.9608
    1058.000      -85578.3941
    1060.000      -85172.3076
    1062.000      -85171.0363
    1064.000      -85348.1404
    1066.000      -85417.2709
    1068.000      -85566.7641
    1070.000      -85396.9644
    1072.000      -85325.1945
    1074.000      -85559.1522
    1076.000      -85614.1925
    1078.000      -85516.5202
    1080.000      -85295.4194
    1082.000      -85296.0711
    1084.000      -85275.1081
    1086.000      -85494.2080
    1088.000      -85466.4258
    1090.000      -85453.8546
    1092.000      -85251.4377
    1094.000      -85366.6109
    1096.000      -85159.1715
    1098.000      -85397.9735
    1100.000      -85656.0621
    1102.000      -85344.9067
    1104.000      -85420.8488
    1106.000      -85193.7891
    1108.000      -85202.6803
    1110.000      -85611.5708
    1112.000      -85262.8059
    1114.000      -85641.4551
    1116.000      -85488.9102
    1118.000      -85545.8638
    1120.000      -85215.6459
    1122.000      -85364.8496
    1124.000      -85268.7408
    1126.000      -85074.3842
    1128.000      -85200.5837
    1130.000      -85326.4043
    1132.000      -85401.1102
    1134.000      -85240.8235
    1136.000      -85300.6656
    1138.000      -85207.5183
    1140.000      -85529.1425
    1142.000      -85199.2085
    1144.000      -85461.0454
    1146.000      -85181.5699
    1148.000      -85136.9153
    1150.000      -85351.9203
    1152.000      -85422.1908
    1154.000      -85407.9758
    1156.000      -85256.6118
    1158.000      -85386.3410
    1160.000      -85424.6461
    1162.000      -85330.6848
    1164.000      -85204.5370
    1166.000      -85480.7134
    1168.000      -85530.0501
    1170.000      -85224.7137
    1172.000      -85254.1169
    1174.000      -85479.1057
    1176.000      -85475.6734
    1178.000      -85328.4372
    1180.000      -85165.6809
    1182.000      -85423.5334
    1184.000      -85192.5154
    1186.000      -85644.9637
    1188.000      -85391.1718
    1190.000      -85531.7094
    1192.000      -85254.8908
    1194.000      -85370.7966
    1196.000      -85385.0555
    1198.000      -85326.2197
    1200.000      -85306.8061
    1202.000      -85567.5964
    1204.000      -85249.3052
    1206.000      -85167.7813
    1208.000      -85189.2342
    1210.000      -85845.8520
    1212.000      -85471.0146
    1214.000      -85463.5861
    1216.000      -85331.1857
    1218.000      -85284.7053
    1220.000      -85068.4005
    1222.000      -85164.2075
    1224.000      -85189.4410
    1226.000      -85048.0755
    1228.000      -85289.0418
    1230.000      -85213.9885
    1232.000      -85157.6060
    1234.000      -85567.1872
    1236.000      -85369.1782
    1238.000      -85251.1951
    1240.000      -85412.9252
    1242.000      -85351.0532
    1244.000      -85401.7764
    1246.000      -85240.1547
    1248.000      -85220.8701
    1250.000      -85171.4506
    1252.000      -85489.7219
    1254.000      -85414.7261
    1256.000      -85557.2999
    1258.000      -85478.9292
    1260.000      -85221.3654
    1262.000      -85588.2385
    1264.000      -85686.6639
    1266.000      -85623.3630
    1268.000      -85492.6358
    1270.000      -85263.9696
    1272.000      -85498.5233
    1274.000      -85409.5664
    1276.000      -85386.7208
    1278.000      -85311.4850
    1280.000      -85388.7124
    1282.000      -85285.0701
    1284.000      -85462.7182
    1286.000      -85524.9036
    1288.000      -85238.7810
    1290.000      -85175.7620
    1292.000      -85301.1063
    1294.000      -85446.0161
    1296.000      -85648.2274
    1298.000      -85305.8662
    1300.000      -85640.8738
    1302.000      -85617.7177
    1304.000      -85451.7895
    1306.000      -85345.6039
    1308.000      -85260.8467
    1310.000      -85439.9771
    1312.000      -85435.7117
    1314.000      -85352.2422
    1316.000      -85435.1247
    1318.000      -85530.4220
    1320.000      -85617.3348
    1322.000      -85545.1191
    1324.000      -85639.4215
    1326.000      -85635.2745
    1328.000      -85253.5247
    1330.000      -85348.0524
    1332.000      -85190.4248
    1334.000      -85254.4413
    1336.000      -85511.8439
    1338.000      -85132.5092
    1340.000      -85384.0318
    1342.000      -85313.8995
    1344.000      -85285.6132
    1346.000      -85369.4915
    1348.000      -85398.4710
    1350.000      -85284.6718
    1352.000      -85251.3248
    1354.000      -85501.8223
    1356.000      -85474.4379
    1358.000      -85541.4627
    1360.000      -85526.0035
    1362.000      -85280.4536
    1364.000      -85385.0760
    1366.000      -85505.0929
    1368.000      -85457.2842
    1370.000      -85444.8039
    1372.000      -85540.0040
    1374.000      -85637.1529
    1376.000      -85238.4261
    1378.000      -85233.5434
    1380.000      -85356.2950
    1382.000      -85583.8024
    1384.000      -85654.8187
    1386.000      -85343.6134
    1388.000      -85446.7472
    1390.000      -85553.3854
    1392.000      -85451.7817
    1394.000      -85620.8007
    1396.000      -85478.0644
    1398.000      -85529.7646
    1400.000      -85683.3891
    1402.000      -85461.3085
    1404.000      -85408.7588
    1406.000      -85107.0629
    1408.000      -85277.7191
    1410.000      -85442.2291
    1412.000      -85518.3320
    1414.000      -85320.2104
    1416.000      -85043.5045
    1418.000      -85286.3707
    1420.000      -85367.7737
    1422.000      -85533.9328
    1424.000      -85141.0151
    1426.000      -85193.0292
    1428.000      -85351.1632
    1430.000      -85300.4503
    1432.000      -85414.2541
    1434.000      -85630.6955
    1436.000      -85510.7178
    1438.000      -85331.8678
    1440.000      -85376.0426
    1442.000      -85352.8858
    1444.000      -85489.6627
    1446.000      -85231.4363
    1448.000      -85510.4623
    1450.000      -85514.7248
    1452.000      -85335.0451
    1454.000      -85253.9480
    1456.000      -85311.0329
    1458.000      -85383.8019
    1460.000      -85475.9984
    1462.000      -85522.1424
    1464.000      -85395.3651
    1466.000      -85277.2162
    1468.000      -85555.7544
    1470.000      -85423.9248
    1472.000      -85434.1850
    1474.000      -85403.2810
    1476.000      -85375.9137
    1478.000      -85489.5203
    1480.000      -85429.3006
    1482.000      -85499.6699
    1484.000      -85233.0962
    1486.000      -85378.5054
    1488.000      -85379.6706
    1490.000      -85371.3155
    1492.000      -85211.8123
    1494.000      -85184.1283
    1496.000      -85526.3062
    1498.000      -85499.3321
    1500.000      -85264.3076
    1502.000      -85234.9568
    1504.000      -85388.3844
    1506.000      -85316.7999
    1508.000      -85555.4445
    1510.000      -85506.4683
    1512.000      -85104.0533
    1514.000      -85388.9490
    1516.000      -85428.0417
    1518.000      -85277.0587
    1520.000      -85519.9214
    1522.000      -85438.5686
    1524.000      -85011.0006
    1526.000      -85179.0502
    1528.000      -85137.7677
    1530.000      -85248.9316
    1532.000      -85249.6591
    1534.000      -85287.0731
    1536.000      -85224.7702
    1538.000      -85105.8548
    1540.000      -85259.4400
    1542.000      -85249.3933
    1544.000      -85340.7542
    1546.000      -85371.7782
    1548.000      -85313.9951
    1550.000      -85300.8217
    1552.000      -85388.9304
    1554.000      -85586.1223
    1556.000      -85492.8990
    1558.000      -85348.9378
    1560.000      -85601.0096
    1562.000      -85615.8065
    1564.000      -85453.5774
    1566.000      -85396.7815
    1568.000      -85724.4277
    1570.000      -85649.8300
    1572.000      -85238.5679
    1574.000      -85335.7599
    1576.000      -85543.4917
    1578.000      -85367.1937
    1580.000      -85503.5490
    1582.000      -85557.7548
    1584.000      -85449.7416
    1586.000      -85208.0527
    1588.000      -85091.5871
    1590.000      -85396.2379
    1592.000      -85227.7391
    1594.000      -85237.2574
    1596.000      -85289.4387
    1598.000      -85195.1531
    1600.000      -85617.8860
    1602.000      -85568.5461
    1604.000      -85210.6109
    1606.000      -85365.3689
    1608.000      -85351.5153
    1610.000      -85173.7022
    1612.000      -85431.5140
    1614.000      -85371.2109
    1616.000      -85468.0031
    1618.000      -85442.3628
    1620.000      -85601.8397
    1622.000      -85302.7501
    1624.000      -85438.8655
    1626.000      -85351.6968
    1628.000      -85353.6122
    1630.000      -85275.3171
    1632.000      -85180.0124
    1634.000      -85265.9116
    1636.000      -85412.8435
    1638.000      -85343.7972
    1640.000      -85393.7453
    1642.000      -85164.0118
    1644.000      -85152.6860
    1646.000      -85382.9280
    1648.000      -85431.1608
    1650.000      -85481.2690
    1652.000      -85328.9195
    1654.000      -85599.5996
    1656.000      -85298.9765
    1658.000      -85126.9441
    1660.000      -85444.0350
    1662.000      -85472.5798
    1664.000      -85353.1251
    1666.000      -85313.5891
    1668.000      -85130.4738
    1670.000      -85373.8027
    1672.000      -85597.1664
    1674.000      -85541.0903
    1676.000      -85174.0540
    1678.000      -85472.2645
    1680.000      -85267.9910
    1682.000      -85488.9639
    1684.000      -85475.1713
    1686.000      -85251.6459
    1688.000      -85439.5221
    1690.000      -85161.5271
    1692.000      -85300.9089
    1694.000      -85591.1849
    1696.000      -85458.3354
    1698.000      -85615.9311
    1700.000      -85781.2959
    1702.000      -85228.9257
    1704.000      -85382.2239
    1706.000      -85339.8494
    1708.000      -85560.6194
    1710.000      -85420.6785
    1712.000      -85467.7663
    1714.000      -85576.5060
    1716.000      -85603.7902
    1718.000      -85555.1531
    1720.000      -85450.1547
    1722.000      -85585.3270
    1724.000      -85057.5860
    1726.000      -85337.1034
    1728.000      -85204.7844
    1730.000      -85235.7112
    1732.000      -85385.0357
    1734.000      -85454.8803
    1736.000      -85379.1405
    1738.000      -85249.0561
    1740.000      -85378.6951
    1742.000      -85131.9496
    1744.000      -85404.7155
    1746.000      -85083.7686
    1748.000      -85177.7611
    1750.000      -85239.4699
    1752.000      -85421.8665
    1754.000      -85310.8313
    1756.000      -85291.4632
    1758.000      -85461.1443
    1760.000      -85745.3006
    1762.000      -85415.7211
    1764.000      -85289.8255
    1766.000      -85247.7850
    1768.000      -85595.1859
    1770.000      -85494.5656
    1772.000      -85546.5388
    1774.000      -85634.7193
    1776.000      -85473.4335
    1778.000      -85645.7326
    1780.000      -85309.8067
    1782.000      -85305.5001
    1784.000      -85324.6060
    1786.000      -85475.0663
    1788.000      -85355.7842
    1790.000      -85510.6477
    1792.000      -85304.8853
    1794.000      -85578.4353
    1796.000      -85244.9784
    1798.000      -85414.5892
    1800.000      -85475.4323
    1802.000      -85603.6961
    1804.000      -85369.1054
    1806.000      -85472.5203
    1808.000      -85565.3510
    1810.000      -85477.5542
    1812.000      -85405.9846
    1814.000      -85208.6155
    1816.000      -85289.2074
    1818.000      -85241.6656
    1820.000      -85249.3541
    1822.000      -85458.0479
    1824.000      -85323.7720
    1826.000      -85341.7865
    1828.000      -85329.5028
    1830.000      -85340.9833
    1832.000      -85278.1463
    1834.000      -85398.3612
    1836.000      -85165.4294
    1838.000      -85035.7170
    1840.000      -85631.3277
    1842.000      -85343.2370
    1844.000      -85558.5053
    1846.000      -85441.6230
    1848.000      -85793.9826
    1850.000      -85549.7736
    1852.000      -85426.1224
    1854.000      -85476.7716
    1856.000      -85439.6834
    1858.000      -85556.0051
    1860.000      -85032.1934
    1862.000      -85613.8464
    1864.000      -85397.0776
    1866.000      -85389.8860
    1868.000      -85330.1884
    1870.000      -85082.4254
    1872.000      -85137.4384
    1874.000      -85504.8096
    1876.000      -85481.4661
    1878.000      -85461.6787
    1880.000      -84974.9521
    1882.000      -85310.0646
    1884.000      -85408.6644
    1886.000      -85287.2391
    1888.000      -85354.4845
    1890.000      -85596.6299
    1892.000      -85335.8508
    1894.000      -85310.7533
    1896.000      -85416.4529
    1898.000      -85194.7996
    1900.000      -85225.4993
    1902.000      -85345.9830
    1904.000      -85329.0873
    1906.000      -85223.1954
    1908.000      -85460.7136
    1910.000      -85437.6881
    1912.000      -85295.5312
    1914.000      -85525.7928
    1916.000      -85435.7490
    1918.000      -85250.7400
    1920.000      -85378.9063
    1922.000      -85208.1267
    1924.000      -85638.0414
    1926.000      -85318.2465
    1928.000      -85296.2816
    1930.000      -85238.8660
    1932.000      -85326.3552
    1934.000      -85110.4090
    1936.000      -85395.2409
    1938.000      -85490.4754
    1940.000      -85520.3618
    1942.000      -85512.7028
    1944.000      -85398.5106
    1946.000      -85469.5984
    1948.000      -85238.4892
    1950.000      -85603.8273
    1952.000      -85511.1659
    1954.000      -85347.9395
    1956.000      -85456.7015
    1958.000      -85180.8641
    1960.000      -85151.7848
    1962.000      -85410.9428
    1964.000      -85556.5618
    1966.000      -85304.0528
    1968.000      -85223.5700
    1970.000      -85290.4129
    1972.000      -85539.5557
    1974.000      -85558.4362
    1976.000      -85398.6588
    1978.000      -85456.8869
    1980.000      -85610.1023
    1982.000      -85341.3531
    1984.000      -85487.8279
    1986.000      -85593.1899
    1988.000      -85256.1370
    1990.000      -85373.2824
    1992.000      -85234.5106
    1994.000      -85599.5013
    1996.000      -85484.0042
    1998.000      -85522.1511
    2000.000      -85188.9894
    2002.000      -85507.8872
    2004.000      -85371.1999
    2006.000      -85412.7022
    2008.000      -85321.0012
    2010.000      -85388.4799
    2012.000      -85327.2574
    2014.000      -85609.9019
    2016.000      -85546.3178
    2018.000      -85449.6095
    2020.000      -85146.2850
    2022.000      -85264.3763
    2024.000      -85372.7891
    2026.000      -85635.0126
    2028.000      -85467.7623
    2030.000      -85471.7221
    2032.000      -85219.9307
    2034.000      -85439.3615
    2036.000      -85403.6489
    2038.000      -85338.3018
    2040.000      -85350.0883
    2042.000      -85415.5882
    2044.000      -85493.5971
    2046.000      -85246.5953
    2048.000      -85427.8738
    2050.000      -85526.2722
    2052.000      -85760.9684
    2054.000      -85173.4886
    2056.000      -85141.9069
    2058.000      -85401.2462
    2060.000      -85414.7449
    2062.000      -85438.7113
    2064.000      -85478.2416
    2066.000      -85396.1390
    2068.000      -85370.6859
    2070.000      -85114.6078
    2072.000      -85321.8882
    2074.000      -85191.5373
    2076.000      -85212.1845
    2078.000      -85255.1562
    2080.000      -85423.0454
    2082.000      -85357.1725
    2084.000      -85269.7602
    2086.000      -85353.7771
    2088.000      -85349.5478
    2090.000      -85486.6915
    2092.000      -85359.2236
    2094.000      -85595.3391
    2096.000      -85494.5001
    2098.000      -85522.8844
    2100.000      -85484.3312
    2102.000      -85287.3290
    2104.000      -85630.2809
    2106.000      -85302.2943
    2108.000      -85242.5357
    2110.000      -85455.9900
    2112.000      -85233.0584
    2114.000      -85228.4441
    2116.000      -85351.2087
    2118.000      -85518.5854
    2120.000      -85671.7013
    2122.000      -85518.2635
    2124.000      -85534.9334
    2126.000      -85394.6281
    2128.000      -85409.2047
    2130.000      -85450.7975
    2132.000      -85385.0750
    2134.000      -85548.9307
    2136.000      -85523.7612
    2138.000      -85578.6807
    2140.000      -85360.1506
    2142.000      -85383.0203
    2144.000      -85121.3118
    2146.000      -85401.1365
    2148.000      -85351.9166
    2150.000      -85337.9208
    2152.000      -85309.1683
    2154.000      -85345.3910
    2156.000      -85301.4647
    2158.000      -85173.5070
    2160.000      -85201.3763
    2162.000      -85356.0266
    2164.000      -85321.1147
    2166.000      -85482.9534
    2168.000      -85325.7326
    2170.000      -85230.8098
    2172.000      -85339.6520
    2174.000      -85316.7651
    2176.000      -85480.1764
    2178.000      -85301.1911
    2180.000      -85225.0775
    2182.000      -85504.0907
    2184.000      -85456.0937
    2186.000      -85593.7410
    2188.000      -85316.7252
    2190.000      -85289.7083
    2192.000      -85464.6120
    2194.000      -85302.6611
    2196.000      -85335.4101
    2198.000      -85331.1077
    2200.000      -85732.6973
    2202.000      -85283.9012
    2204.000      -85583.9081
    2206.000      -85380.0089
    2208.000      -85544.0154
    2210.000      -85627.4196
    2212.000      -85587.4873
    2214.000      -85501.7934
    2216.000      -85346.3889
    2218.000      -85387.7725
    2220.000      -85484.4306
    2222.000      -85514.8916
    2224.000      -85446.3427
    2226.000      -85673.7087
    2228.000      -85374.2817
    2230.000      -85391.6293
    2232.000      -85331.7630
    2234.000      -85297.6210
    2236.000      -85353.4530
    2238.000      -85218.7436
    2240.000      -85359.1031
    2242.000      -85330.8413
    2244.000      -85332.4898
    2246.000      -85467.7763
    2248.000      -85392.7824
    2250.000      -85489.4261
    2252.000      -85294.2449
    2254.000      -85243.7169
    2256.000      -85439.7502
    2258.000      -84967.0363
    2260.000      -85443.9894
    2262.000      -85271.8088
    2264.000      -85325.2142
    2266.000      -85386.2281
    2268.000      -85356.9108
    2270.000      -85323.5589
    2272.000      -85557.5368
    2274.000      -85364.9744
    2276.000      -85403.8661
    2278.000      -85711.4317
    2280.000      -85509.0655
    2282.000      -85799.3477
    2284.000      -85523.8121
    2286.000      -85664.0373
    2288.000      -85482.8837
    2290.000      -85584.5136
    2292.000      -85341.4168
    2294.000      -85564.8139
    2296.000      -85502.4763
    2298.000      -85248.8697
    2300.000      -85327.1210
    2302.000      -85230.9254
    2304.000      -85416.3726
    2306.000      -85313.4213
    2308.000      -85522.1670
    2310.000      -85309.5476
    2312.000      -85395.4113
    2314.000      -85575.6887
    2316.000      -85347.1072
    2318.000      -85334.3782
    2320.000      -85377.7980
    2322.000      -85488.7789
    2324.000      -85381.6084
    2326.000      -85471.2224
    2328.000      -85598.3956
    2330.000      -85189.2704
    2332.000      -85491.3942
    2334.000      -85076.3088
    2336.000      -85294.1852
    2338.000      -85452.5054
    2340.000      -85668.8221
    2342.000      -85600.6960
    2344.000      -85417.6636
    2346.000      -85587.4586
    2348.000      -85546.3959
    2350.000      -85263.7354
    2352.000      -85414.5728
    2354.000      -85359.6926
    2356.000      -85328.9233
    2358.000      -85185.3085
    2360.000      -85630.6994
    2362.000      -85429.4311
    2364.000      -85351.7964
    2366.000      -85420.7056
    2368.000      -85468.4282
    2370.000      -85044.4970
    2372.000      -85249.3070
    2374.000      -85158.2159
    2376.000      -85374.2158
    2378.000      -85350.5785
    2380.000      -85281.2479
    2382.000      -85580.5281
    2384.000      -85538.3038
    2386.000      -85449.7748
    2388.000      -85301.4653
    2390.000      -85397.8153
    2392.000      -85451.7602
    2394.000      -85520.2950
    2396.000      -85398.2002
    2398.000      -85476.9575
    2400.000      -85306.7963
    2402.000      -85467.5080
    2404.000      -85252.1113
    2406.000      -85120.5864
    2408.000      -85521.4290
    2410.000      -85399.4465
    2412.000      -85468.1126
    2414.000      -85234.3464
    2416.000      -85191.2346
    2418.000      -85310.1469
    2420.000      -85495.8788
    2422.000      -85454.3467
    2424.000      -85329.1423
    2426.000      -85354.2522
    2428.000      -85543.1112
    2430.000      -85111.3695
    2432.000      -85271.2262
    2434.000      -85487.0875
    2436.000      -85594.4684
    2438.000      -85282.8751
    2440.000      -85342.7477
    2442.000      -85469.3806
    2444.000      -85592.0798
    2446.000      -85374.6438
    2448.000      -85483.8069
    2450.000      -85371.3155
    2452.000      -85471.0184
    2454.000      -85078.0614
    2456.000      -85501.5800
    2458.000      -85453.5511
    2460.000      -85427.3408
    2462.000      -85323.7035
    2464.000      -85220.2643
    2466.000      -85340.8012
    2468.000      -85332.4118
    2470.000      -85103.7414
    2472.000      -85378.4391
    2474.000      -85290.4249
    2476.000      -85543.5009
    2478.000      -85442.4946
    2480.000      -85444.3271
    2482.000      -84979.3736
    2484.000      -85225.9354
    2486.000      -85229.4885
    2488.000      -85177.4836
    2490.000      -85283.6666
    2492.000      -85461.2382
    2494.000      -85128.3948
    2496.000      -85353.4101
    2498.000      -85116.8179
    2500.000      -85225.7017
    2502.000      -85382.7070
    2504.000      -85389.9956
    2506.000      -84959.8744
    2508.000      -85166.4441
    2510.000      -85155.2968
    2512.000      -85400.6345
    2514.000      -85337.3620
    2516.000      -85181.8973
    2518.000      -85181.5846
    2520.000      -85371.6468
    2522.000      -85271.8312
    2524.000      -85381.2284
    2526.000      -85350.8935
    2528.000      -85346.1615
    2530.000      -85539.2132
    2532.000      -85358.7413
    2534.000      -85735.7751
    2536.000      -85600.1860
    2538.000      -85512.1290
    2540.000      -85317.0635
    2542.000      -85612.5933
    2544.000      -85290.5060
    2546.000      -85347.1248
    2548.000      -85490.9592
    2550.000      -85229.2863
    2552.000      -85314.0659
    2554.000      -85439.0778
    2556.000      -85565.8036
    2558.000      -85503.6308
    2560.000      -85635.1355
    2562.000      -85460.6688
    2564.000      -85457.4649
    2566.000      -85488.8482
    2568.000      -85559.9267
    2570.000      -85480.5764
    2572.000      -85461.2109
    2574.000      -85368.6582
    2576.000      -85271.0991
    2578.000      -85317.0057
    2580.000      -85404.3290
    2582.000      -85321.4867
    2584.000      -85236.8487
    2586.000      -85236.7053
    2588.000      -85115.0311
    2590.000      -85259.4343
    2592.000      -85371.8265
    2594.000      -85456.8648
    2596.000      -85476.1450
    2598.000      -85449.9198
    2600.000      -85414.9544
    2602.000      -85413.2285
    2604.000      -85111.3905
    2606.000      -85442.2412
    2608.000      -85423.0349
    2610.000      -85277.2298
    2612.000      -85511.7998
    2614.000      -85324.6505
    2616.000      -85449.9428
    2618.000      -85272.5618
    2620.000      -85279.7448
    2622.000      -85201.4987
    2624.000      -85433.8764
    2626.000      -85294.3895
    2628.000      -85209.6880
    2630.000      -85281.6042
    2632.000      -85403.4174
    2634.000      -85518.5857
    2636.000      -85566.5585
    2638.000      -85056.7535
    2640.000      -85105.0607
    2642.000      -85410.7530
    2644.000      -85287.8559
    2646.000      -85346.9397
    2648.000      -85385.7660
    2650.000      -85263.5933
    2652.000      -85316.4010
    2654.000      -85436.0593
    2656.000      -85193.0858
    2658.000      -85376.1246
    2660.000      -85602.3139
    2662.000      -85277.7115
    2664.000      -85442.9569
    2666.000      -85504.0489
    2668.000      -85339.0874
    2670.000      -85460.7166
    2672.000      -85191.7272
    2674.000      -85401.8684
    2676.000      -85808.0511
    2678.000      -85369.9196
    2680.000      -85365.8313
    2682.000      -85354.0945
    2684.000      -85253.0788
    2686.000      -85343.1754
    2688.000      -85398.7778
    2690.000      -85510.4640
    2692.000      -85557.5528
    2694.000      -85357.7944
    2696.000      -85638.5624
    2698.000      -85364.8840
    2700.000      -85126.0783
    2702.000      -85513.4670
    2704.000      -85536.4553
    2706.000      -85279.1103
    2708.000      -85178.3798
    2710.000      -85254.1114
    2712.000      -85473.2911
    2714.000      -85313.7814
    2716.000      -85117.8739
    2718.000      -85351.0152
    2720.000      -85312.0969
    2722.000      -85262.5520
    2724.000      -85328.2478
    2726.000      -85396.9012
    2728.000      -85370.9743
    2730.000      -85298.7248
    2732.000      -85592.8157
    2734.000      -85330.4696
    2736.000      -85464.1694
    2738.000      -85539.4694
    2740.000      -85566.7220
    2742.000      -85407.9695
    2744.000      -85739.5469
    2746.000      -85439.5930
    2748.000      -85394.7451
    2750.000      -85400.4532
    2752.000      -85480.8544
    2754.000      -85450.4770
    2756.000      -85788.0119
    2758.000      -85290.1772
    2760.000      -85320.9665
    2762.000      -85319.9499
    2764.000      -85569.8059
    2766.000      -85308.4803
    2768.000      -85440.6531
    2770.000      -85631.3167
    2772.000      -85397.3877
    2774.000      -85597.4825
    2776.000      -85698.9105
    2778.000      -85657.4323
    2780.000      -85451.9993
    2782.000      -85511.4671
    2784.000      -85368.2770
    2786.000      -85394.1184
    2788.000      -85359.5060
    2790.000      -85529.7294
    2792.000      -85234.8145
    2794.000      -85567.1870
    2796.000      -85282.9802
    2798.000      -85261.3707
    2800.000      -85476.6335
    2802.000      -85599.5723
    2804.000      -85360.8715
    2806.000      -85640.5926
    2808.000      -85566.9994
    2810.000      -85316.6803
    2812.000      -85072.1758
    2814.000      -85667.1225
    2816.000      -85541.7430
    2818.000      -85403.4960
    2820.000      -85398.1853
    2822.000      -85658.1140
    2824.000      -85601.6559
    2826.000      -85479.0852
    2828.000      -85573.7603
    2830.000      -85339.5420
    2832.000      -85138.0905
    2834.000      -85249.2802
    2836.000      -85303.2923
    2838.000      -85440.8750
    2840.000      -85412.0625
    2842.000      -85283.0789
    2844.000      -85553.0498
    2846.000      -85683.2300
    2848.000      -85135.0829
    2850.000      -85568.1043
    2852.000      -85506.2165
    2854.000      -85442.7975
    2856.000      -85561.0207
    2858.000      -85489.2434
    2860.000      -85433.1563
    2862.000      -85522.3000
    2864.000      -85315.4497
    2866.000      -85231.4319
    2868.000      -85305.0292
    2870.000      -85333.4197
    2872.000      -85595.7612
    2874.000      -85544.8087
    2876.000      -85400.7927
    2878.000      -85663.1728
    2880.000      -85404.9682
    2882.000      -85403.8600
    2884.000      -85462.5327
    2886.000      -85372.1100
    2888.000      -85392.4342
    2890.000      -85318.4349
    2892.000      -85374.8070
    2894.000      -85439.1777
    2896.000      -85690.7968
    2898.000      -85460.6943
    2900.000      -85417.0549
    2902.000      -85279.6637
    2904.000      -85505.1169
    2906.000      -85481.0303
    2908.000      -85129.5290
    2910.000      -85293.8799
    2912.000      -85741.5493
    2914.000      -85435.2882
    2916.000      -85535.6718
    2918.000      -85335.0983
    2920.000      -85437.9844
    2922.000      -85393.9830
    2924.000      -85466.8189
    2926.000      -85166.7396
    2928.000      -85301.9517
    2930.000      -85501.1486
    2932.000      -85384.0035
    2934.000      -85148.8501
    2936.000      -85233.8543
    2938.000      -85269.6996
    2940.000      -85365.3270
    2942.000      -85168.1433
    2944.000      -85667.3211
    2946.000      -85446.8159
    2948.000      -85301.2233
    2950.000      -85319.4788
    2952.000      -85280.1603
    2954.000      -85394.3618
    2956.000      -85389.6025
    2958.000      -85280.2961
    2960.000      -85693.2504
    2962.000      -85173.4436
    2964.000      -85516.4081
    2966.000      -85421.0733
    2968.000      -85317.1472
    2970.000      -85376.8865
    2972.000      -85358.1351
    2974.000      -85448.3180
    2976.000      -85818.6256
    2978.000      -85454.4003
    2980.000      -85260.3349
    2982.000      -85355.2551
    2984.000      -85233.3789
    2986.000      -85535.1589
    2988.000      -85612.3806
    2990.000      -85251.2096
    2992.000      -85447.5022
    2994.000      -85121.3594
    2996.000      -85741.2210
    2998.000      -85476.6520
    3000.000      -85591.6578
    3002.000      -85316.1429
    3004.000      -85769.5679
    3006.000      -85579.5945
    3008.000      -85462.9662
    3010.000      -85215.5565
    3012.000      -85392.6890
    3014.000      -85543.3550
    3016.000      -85530.6913
    3018.000      -85200.2294
    3020.000      -85318.0557
    3022.000      -85301.0401
    3024.000      -85446.7928
    3026.000      -85246.4379
    3028.000      -85396.5524
    3030.000      -85273.6492
    3032.000      -85290.8020
    3034.000      -85665.4293
    3036.000      -85566.9675
    3038.000      -85593.6856
    3040.000      -85419.4509
    3042.000      -85401.0265
    3044.000      -85339.7925
    3046.000      -85538.6109
    3048.000      -85302.0247
    3050.000      -85391.6023
    3052.000      -85371.1728
    3054.000      -85498.0507
    3056.000      -85464.2776
    3058.000      -85313.4900
    3060.000      -85278.0525
    3062.000      -85483.1072
    3064.000      -85444.6123
    3066.000      -85177.0640
    3068.000      -85372.1262
    3070.000      -85306.2625
    3072.000      -85272.2926
    3074.000      -85498.8970
    3076.000      -85502.7808
    3078.000      -85340.6887
    3080.000      -85484.3292
    3082.000      -85456.1453
    3084.000      -85344.8415
    3086.000      -85478.7260
    3088.000      -85279.8696
    3090.000      -85681.1046
    3092.000      -85522.1422
    3094.000      -85191.7187
    3096.000      -85455.2699
    3098.000      -85535.4588
    3100.000      -85549.0314
    3102.000      -85377.2767
    3104.000      -85669.7060
    3106.000      -85372.6303
    3108.000      -85640.6785
    3110.000      -85528.7174
    3112.000      -85423.2857
    3114.000      -85323.2133
    3116.000      -85352.3096
    3118.000      -85411.4589
    3120.000      -85568.0750
    3122.000      -85481.3023
    3124.000      -85217.8101
    3126.000      -85378.7461
    3128.000      -85054.4785
    3130.000      -85216.9504
    3132.000      -85236.5939
    3134.000      -85069.0972
    3136.000      -85297.1606
    3138.000      -85278.7326
    3140.000      -85433.4442
    3142.000      -85425.4297
    3144.000      -85366.3562
    3146.000      -85442.2342
    3148.000      -85358.9284
    3150.000      -85360.0492
    3152.000      -85356.1702
    3154.000      -85259.5444
    3156.000      -85424.8157
    3158.000      -85584.4611
    3160.000      -85283.3253
    3162.000      -85255.0883
    3164.000      -85654.3360
    3166.000      -85537.9551
    3168.000      -85333.7627
    3170.000      -85621.3082
    3172.000      -85462.9666
    3174.000      -85092.1522
    3176.000      -85448.4065
    3178.000      -85572.7977
    3180.000      -85235.6886
    3182.000      -85653.9960
    3184.000      -85407.2476
    3186.000      -85569.8447
    3188.000      -85696.0999
    3190.000      -85242.4262
    3192.000      -85422.4136
    3194.000      -85233.4673
    3196.000      -85309.4165
    3198.000      -85609.8918
    3200.000      -85455.7365
    3202.000      -85312.6747
    3204.000      -85228.7385
    3206.000      -85698.8094
    3208.000      -85167.8991
    3210.000      -85297.7339
    3212.000      -85347.5252
    3214.000      -85434.9715
    3216.000      -85376.2768
    3218.000      -85285.2049
    3220.000      -85178.0857
    3222.000      -85337.3608
    3224.000      -85472.5075
    3226.000      -85424.7768
    3228.000      -85335.8579
    3230.000      -85445.5088
    3232.000      -85260.1438
    3234.000      -85443.6033
    3236.000      -85682.4038
    3238.000      -85286.3684
    3240.000      -85537.7052
    3242.000      -85236.5850
    3244.000      -85321.2641
    3246.000      -85226.9245
    3248.000      -85440.2817
    3250.000      -85376.6043
    3252.000      -85386.3278
    3254.000      -85426.9870
    3256.000      -85378.5694
    3258.000      -85530.2123
    3260.000      -85399.5383
    3262.000      -85411.4355
    3264.000      -85382.7848
    3266.000      -85181.6298
    3268.000      -85679.0454
    3270.000      -85386.8628
    3272.000      -85568.4234
    3274.000      -85409.5280
    3276.000      -85467.1632
    3278.000      -85434.7233
    3280.000      -85529.5895
    3282.000      -85463.7824
    3284.000      -85283.8454
    3286.000      -85605.2781
    3288.000      -85429.4538
    3290.000      -85595.3434
    3292.000      -85312.7824
    3294.000      -85600.7959
    3296.000      -85592.0966
    3298.000      -85461.6976
    3300.000      -85402.5137
    3302.000      -85417.1215
    3304.000      -85404.3932
    3306.000      -85268.5814
    3308.000      -85145.5569
    3310.000      -85533.3859
    3312.000      -85331.7264
    3314.000      -85184.8762
    3316.000      -85447.6185
    3318.000      -85231.5727
    3320.000      -85219.0609
    3322.000      -85354.3372
    3324.000      -85287.5321
    3326.000      -85163.7903
    3328.000      -85446.6401
    3330.000      -85459.9937
    3332.000      -85300.2299
    3334.000      -85244.9263
    3336.000      -85426.8222
    3338.000      -85455.6946
    3340.000      -85177.7438
    3342.000      -85255.9579
    3344.000      -85413.1666
    3346.000      -85113.1737
    3348.000      -85420.5122
    3350.000      -85422.9338
    3352.000      -85214.9333
    3354.000      -85178.5160
    3356.000      -85395.5894
    3358.000      -85275.8159
    3360.000      -85137.4001
    3362.000      -85402.2366
    3364.000      -85252.5425
    3366.000      -85197.6637
    3368.000      -85512.8433
    3370.000      -85250.1823
    3372.000      -85186.4330
    3374.000      -85186.0615
    3376.000      -85350.4383
    3378.000      -85540.2251
    3380.000      -85239.6035
    3382.000      -85527.1447
    3384.000      -85225.6270
    3386.000      -85472.4452
    3388.000      -85251.8551
    3390.000      -85342.4876
    3392.000      -85160.0036
    3394.000      -85592.1946
    3396.000      -85348.3941
    3398.000      -85268.4842
    3400.000      -85237.8185
    3402.000      -85171.1407
    3404.000      -85338.3309
    3406.000      -85260.4913
    3408.000      -85526.3424
    3410.000      -85420.2211
    3412.000      -85700.1192
    3414.000      -85443.9297
    3416.000      -85518.4447
    3418.000      -85474.7314
    3420.000      -85216.8864
    3422.000      -85426.8219
    3424.000      -85318.3161
    3426.000      -85408.9131
    3428.000      -85298.0781
    3430.000      -85292.8949
    3432.000      -85483.0400
    3434.000      -85369.9031
    3436.000      -85156.7995
    3438.000      -85421.3332
    3440.000      -85687.7610
    3442.000      -85543.4102
    3444.000      -85502.9069
    3446.000      -85367.3971
    3448.000      -85128.5089
    3450.000      -85154.6127
    3452.000      -85199.6750
    3454.000      -85316.1951
    3456.000      -85444.5051
    3458.000      -85175.3434
    3460.000      -85254.3056
    3462.000      -85340.3876
    3464.000      -85292.6684
    3466.000      -85263.8998
    3468.000      -85394.1052
    3470.000      -85197.5862
    3472.000      -85388.7731
    3474.000      -85160.3518
    3476.000      -85337.1690
    3478.000      -85422.5434
    3480.000      -85238.0194
    3482.000      -85508.4671
    3484.000      -85393.7944
    3486.000      -85081.3471
    3488.000      -85119.5019
    3490.000      -85412.5649
    3492.000      -85381.1375
    3494.000      -85244.0082
    3496.000      -85130.1146
    3498.000      -85154.4741
    3500.000      -84950.1443
    3502.000      -85393.3189
    3504.000      -85324.6132
    3506.000      -85331.7567
    3508.000      -85234.5502
    3510.000      -85428.8918
    3512.000      -85569.6010
    3514.000      -85191.4491
    3516.000      -85384.3499
    3518.000      -85493.2245
    3520.000      -85375.1807
    3522.000      -85434.9159
    3524.000      -85244.8187
    3526.000      -85459.2618
    3528.000      -85421.7903
    3530.000      -85506.1038
    3532.000      -85214.9817
    3534.000      -85376.4639
    3536.000      -85282.7735
    3538.000      -85411.8668
    3540.000      -85347.9047
    3542.000      -85119.2925
    3544.000      -85456.7666
    3546.000      -85371.5198
    3548.000      -85324.7934
    3550.000      -85182.3881
    3552.000      -85471.7332
    3554.000      -85270.4287
    3556.000      -85375.3321
    3558.000      -85122.7982
    3560.000      -85274.9044
    3562.000      -85170.5831
    3564.000      -85348.1328
    3566.000      -85403.0450
    3568.000      -85392.3246
    3570.000      -85192.0113
    3572.000      -85402.7132
    3574.000      -85415.3844
    3576.000      -85228.5535
    3578.000      -85177.2962
    3580.000      -85392.5289
    3582.000      -85277.5660
    3584.000      -85156.9219
    3586.000      -85477.0886
    3588.000      -85316.6019
    3590.000      -85369.2268
    3592.000      -85295.5600
    3594.000      -85379.9163
    3596.000      -85373.6730
    3598.000      -85313.5531
    3600.000      -85412.2263
    3602.000      -85253.2776
    3604.000      -85526.7444
    3606.000      -85401.0150
    3608.000      -85384.4221
    3610.000      -85551.1696
    3612.000      -85347.2458
    3614.000      -85544.1341
    3616.000      -85516.4809
    3618.000      -85237.7095
    3620.000      -85449.2741
    3622.000      -85742.4260
    3624.000      -85331.5311
    3626.000      -85435.5667
    3628.000      -85276.7868
    3630.000      -85169.1060
    3632.000      -85105.7675
    3634.000      -85262.2524
    3636.000      -85648.7042
    3638.000      -85309.7861
    3640.000      -85405.6436
    3642.000      -85210.2543
    3644.000      -85320.2361
    3646.000      -85461.4226
    3648.000      -85444.7141
    3650.000      -85434.9558
    3652.000      -85199.5266
    3654.000      -85240.7926
    3656.000      -85138.3316
    3658.000      -85349.9869
    3660.000      -85569.8362
    3662.000      -85169.2745
    3664.000      -85491.6010
    3666.000      -85468.0833
    3668.000      -85168.5973
    3670.000      -84968.3324
    3672.000      -85335.9822
    3674.000      -85402.7398
    3676.000      -85351.5318
    3678.000      -85426.8814
    3680.000      -85380.2900
    3682.000      -85282.3394
    3684.000      -85240.8750
    3686.000      -85449.3464
    3688.000      -85120.9138
    3690.000      -85184.1120
    3692.000      -85641.8291
    3694.000      -85542.4621
    3696.000      -85567.7250
    3698.000      -85476.6495
    3700.000      -85457.0102
    3702.000      -85310.2590
    3704.000      -85282.9357
    3706.000      -85426.2567
    3708.000      -85491.5137
    3710.000      -85545.7107
    3712.000      -85097.1924
    3714.000      -85286.1835
    3716.000      -85554.4807
    3718.000      -85420.7026
    3720.000      -85566.1855
    3722.000      -85334.4420
    3724.000      -85386.1542
    3726.000      -85326.0492
    3728.000      -85487.0614
    3730.000      -85385.2702
    3732.000      -85229.7889
    3734.000      -85315.9485
    3736.000      -85366.7908
    3738.000      -85508.8565
    3740.000      -85386.3130
    3742.000      -85463.8694
    3744.000      -85593.6884
    3746.000      -85413.8430
    3748.000      -85372.3038
    3750.000      -85625.2320
    3752.000      -85614.4525
    3754.000      -85375.1790
    3756.000      -85354.9342
    3758.000      -85458.7403
    3760.000      -85618.2024
    3762.000      -85364.3336
    3764.000      -85442.5842
    3766.000      -85453.8338
    3768.000      -85297.6592
    3770.000      -85099.7614
    3772.000      -85229.4715
    3774.000      -85415.7753
    3776.000      -85343.0187
    3778.000      -85502.7769
    3780.000      -85292.0440
    3782.000      -85253.0983
    3784.000      -85229.9083
    3786.000      -84904.2967
    3788.000      -85184.4115
    3790.000      -85539.0181
    3792.000      -85648.4839
    3794.000      -85098.3500
    3796.000      -85543.9384
    3798.000      -85291.4516
    3800.000      -85514.2723
    3802.000      -85308.4639
    3804.000      -85272.4590
    3806.000      -85195.6700
    3808.000      -85426.4133
    3810.000      -85298.2340
    3812.000      -85411.2866
    3814.000      -85502.2001
    3816.000      -85291.1590
    3818.000      -85200.8228
    3820.000      -85129.9789
    3822.000      -85316.0756
    3824.000      -85294.4632
    3826.000      -85321.2669
    3828.000      -85417.2683
    3830.000      -85374.9085
    3832.000      -85261.4481
    3834.000      -85246.2230
    3836.000      -85327.8939
    3838.000      -85224.3269
    3840.000      -85623.5719
    3842.000      -85522.9643
    3844.000      -85430.4734
    3846.000      -85446.0588
    3848.000      -85554.4270
    3850.000      -85349.9904
    3852.000      -85506.5970
    3854.000      -85302.3347
    3856.000      -85406.1750
    3858.000      -85435.2230
    3860.000      -85008.6807
    3862.000      -85083.7412
    3864.000      -85476.5479
    3866.000      -85733.4960
    3868.000      -85320.3332
    3870.000      -85194.8004
    3872.000      -85500.8198
    3874.000      -85484.9355
    3876.000      -85483.4371
    3878.000      -85148.4185
    3880.000      -85436.7577
    3882.000      -85488.6191
    3884.000      -85512.1891
    3886.000      -85172.4807
    3888.000      -85539.1816
    3890.000      -85626.2600
    3892.000      -85438.5784
    3894.000      -85410.6448
    3896.000      -85434.9058
    3898.000      -85167.8439
    3900.000      -85569.3193
    3902.000      -85216.6350
    3904.000      -85269.6851
    3906.000      -85213.8820
    3908.000      -85229.1933
    3910.000      -85364.0677
    3912.000      -85311.4517
    3914.000      -84985.1837
    3916.000      -85399.4771
    3918.000      -85292.4571
    3920.000      -85194.3645
    3922.000      -85400.5918
    3924.000      -85308.1408
    3926.000      -85185.6511
    3928.000      -85529.9177
    3930.000      -85335.2210
    3932.000      -85558.0155
    3934.000      -85290.2376
    3936.000      -85524.5234
    3938.000      -85218.4811
    3940.000      -85446.1209
    3942.000      -85554.9326
    3944.000      -85443.4997
    3946.000      -85423.8012
    3948.000      -85206.9476
    3950.000      -85429.7200
    3952.000      -85304.2369
    3954.000      -85661.5885
    3956.000      -85519.4314
    3958.000      -85494.1848
    3960.000      -85366.1678
    3962.000      -85610.0964
    3964.000      -85293.1638
    3966.000      -85355.1530
    3968.000      -85501.9143
    3970.000      -85326.9997
    3972.000      -85399.4601
    3974.000      -85077.2375
    3976.000      -85419.9505
    3978.000      -85444.2271
    3980.000      -85503.3052
    3982.000      -85206.1847
    3984.000      -85350.8640
    3986.000      -85393.0124
    3988.000      -85670.3876
    3990.000      -85134.7997
    3992.000      -85571.9722
    3994.000      -85436.5411
    3996.000      -85539.8099
    3998.000      -85295.2478
    4000.000      -85160.2233
    4002.000      -85340.7946
    4004.000      -85358.7315
    4006.000      -85111.2925
    4008.000      -85692.8830
    4010.000      -85531.7775
    4012.000      -85484.1432
    4014.000      -85761.2078
    4016.000      -85709.5618
    4018.000      -85256.9783
    4020.000      -85189.0513
    4022.000      -85566.8825
    4024.000      -85662.0395
    4026.000      -85543.0523
    4028.000      -85365.0726
    4030.000      -85215.3296
    4032.000      -85558.8077
    4034.000      -85304.9984
    4036.000      -85376.1876
    4038.000      -85127.6497
    4040.000      -85137.4840
    4042.000      -85396.0013
    4044.000      -85220.5131
    4046.000      -85479.2056
    4048.000      -85169.8841
    4050.000      -85212.9947
    4052.000      -85190.8361
    4054.000      -85309.7002
    4056.000      -85539.3534
    4058.000      -85430.0204
    4060.000      -85321.3651
    4062.000      -85567.8506
    4064.000      -85230.4467
    4066.000      -85185.0453
    4068.000      -85428.1950
    4070.000      -85343.9261
    4072.000      -85311.9764
    4074.000      -85335.3419
    4076.000      -85239.9806
    4078.000      -85391.5203
    4080.000      -85382.7181
    4082.000      -85577.9530
    4084.000      -85481.7598
    4086.000      -85558.0697
    4088.000      -85520.8164
    4090.000      -85458.4881
    4092.000      -85525.5849
    4094.000      -85388.2769
    4096.000      -85483.3665
    4098.000      -85516.5246
    4100.000      -85293.7422
    4102.000      -85486.4282
    4104.000      -85534.5740
    4106.000      -85534.1661
    4108.000      -85251.8174
    4110.000      -85506.2974
    4112.000      -85359.2211
    4114.000      -85362.7555
    4116.000      -85388.4993
    4118.000      -85492.0874
    4120.000      -85605.0213
    4122.000      -85359.2926
    4124.000      -85321.3038
    4126.000      -85367.1908
    4128.000      -85453.1661
    4130.000      -85505.7450
    4132.000      -85487.9786
    4134.000      -85526.7568
    4136.000      -85384.4211
    4138.000      -85409.5611
    4140.000      -85392.7985
    4142.000      -85483.8530
    4144.000      -85031.1302
    4146.000      -85264.2599
    4148.000      -85426.3175
    4150.000      -85270.5406
    4152.000      -85534.4528
    4154.000      -85273.4765
    4156.000      -85378.0199
    4158.000      -85168.3638
    4160.000      -85291.4936
    4162.000      -85322.8912
    4164.000      -85089.1122
    4166.000      -85112.6891
    4168.000      -85334.3916
    4170.000      -85093.9617
    4172.000      -85238.4449
    4174.000      -85319.3610
    4176.000      -85168.9499
    4178.000      -85292.8102
    4180.000      -85389.8205
    4182.000      -85477.1481
    4184.000      -85178.9611
    4186.000      -85327.8001
    4188.000      -85166.3618
    4190.000      -85520.4746
    4192.000      -85596.2457
    4194.000      -85085.1544
    4196.000      -85222.9919
    4198.000      -85311.4682
    4200.000      -85351.5262
    4202.000      -85074.5227
    4204.000      -85289.9150
    4206.000      -85065.5366
    4208.000      -85639.5684
    4210.000      -85516.5908
    4212.000      -85240.5956
    4214.000      -85394.8308
    4216.000      -85345.6986
    4218.000      -85285.2289
    4220.000      -85312.0378
    4222.000      -85439.6928
    4224.000      -85291.8500
    4226.000      -85317.6398
    4228.000      -85220.6396
    4230.000      -85630.7690
    4232.000      -85382.5072
    4234.000      -85443.9782
    4236.000      -85436.3758
    4238.000      -85368.3669
    4240.000      -85641.6430
    4242.000      -85498.2202
    4244.000      -85433.2323
    4246.000      -85239.8624
    4248.000      -85348.3377
    4250.000      -85292.1197
    4252.000      -85434.7480
    4254.000      -85372.4855
    4256.000      -85387.9992
    4258.000      -85156.2659
    4260.000      -85400.3276
    4262.000      -85278.7076
    4264.000      -85441.1489
    4266.000      -85421.9374
    4268.000      -85336.3948
    4270.000      -85262.9378
    4272.000      -85386.6350
    4274.000      -85592.5966
    4276.000      -85576.6862
    4278.000      -85367.6454
    4280.000      -85227.2672
    4282.000      -85465.3194
    4284.000      -85444.9214
    4286.000      -85581.8757
    4288.000      -85663.2849
    4290.000      -85272.7620
    4292.000      -85530.2235
    4294.000      -85169.6283
    4296.000      -85300.2981
    4298.000      -85272.9351
    4300.000      -85526.4644
    4302.000      -85425.7704
    4304.000      -85446.3137
    4306.000      -85539.7334
    4308.000      -85427.2772
    4310.000      -85321.5048
    4312.000      -85582.8299
    4314.000      -85386.7000
    4316.000      -85539.6039
    4318.000      -85435.7509
    4320.000      -85139.9212
    4322.000      -85326.4464
    4324.000      -85376.9659
    4326.000      -85366.9631
    4328.000      -85348.2703
    4330.000      -85309.4647
    4332.000      -85218.3662
    4334.000      -85375.9385
    4336.000      -85250.1235
    4338.000      -85196.8886
    4340.000      -85445.4124
    4342.000      -85300.2589
    4344.000      -85435.0146
    4346.000      -85219.0832
    4348.000      -85107.2948
    4350.000      -85302.5543
    4352.000      -85307.9715
    4354.000      -85581.9692
    4356.000      -85380.0309
    4358.000      -85346.2649
    4360.000      -85141.7095
    4362.000      -85044.9641
    4364.000      -85243.7996
    4366.000      -84990.9782
    4368.000      -85230.4749
    4370.000      -85198.3375
    4372.000      -85261.3145
    4374.000      -85068.5274
    4376.000      -85409.1430
    4378.000      -85298.6575
    4380.000      -85364.5794
    4382.000      -85489.6404
    4384.000      -85319.0891
    4386.000      -85332.0094
    4388.000      -85300.2175
    4390.000      -85354.6135
    4392.000      -85196.4357
    4394.000      -85286.7457
    4396.000      -85439.3397
    4398.000      -85540.5893
    4400.000      -85295.2920
    4402.000      -85166.8677
    4404.000      -84921.7014
    4406.000      -85341.4429
    4408.000      -85178.7146
    4410.000      -85381.1494
    4412.000      -85319.3720
    4414.000      -85259.8851
    4416.000      -85507.3399
    4418.000      -84929.7979
    4420.000      -85159.0632
    4422.000      -85292.5021
    4424.000      -84983.5450
    4426.000      -85182.5860
    4428.000      -85458.5047
    4430.000      -85225.8675
    4432.000      -85062.9917
    4434.000      -85087.8650
    4436.000      -85428.3433
    4438.000      -85310.9754
    4440.000      -85320.5664
    4442.000      -85163.8192
    4444.000      -85313.8544
    4446.000      -85361.5993
    4448.000      -85438.8396
    4450.000      -85333.5849
    4452.000      -85480.2573
    4454.000      -85515.9122
    4456.000      -85552.1513
    4458.000      -85540.7363
    4460.000      -85422.2569
    4462.000      -85108.2431
    4464.000      -85454.2540
    4466.000      -85145.7478
    4468.000      -85237.5456
    4470.000      -85373.9596
    4472.000      -85394.4363
    4474.000      -85188.0376
    4476.000      -85392.2532
    4478.000      -85346.9680
    4480.000      -85310.4109
    4482.000      -85305.6428
    4484.000      -85533.9385
    4486.000      -85204.1064
    4488.000      -85134.7544
    4490.000      -85089.9540
    4492.000      -85247.6997
    4494.000      -85156.6436
    4496.000      -85280.2350
    4498.000      -85388.4575
    4500.000      -85278.6688
    4502.000      -85326.0667
    4504.000      -85335.4568
    4506.000      -85352.3986
    4508.000      -85444.9961
    4510.000      -85530.8373
    4512.000      -85513.9161
    4514.000      -85191.1047
    4516.000      -85501.3852
    4518.000      -85578.6221
    4520.000      -85355.9168
    4522.000      -85379.8664
    4524.000      -85414.6977
    4526.000      -85378.3833
    4528.000      -85425.1689
    4530.000      -85485.5615
    4532.000      -85168.1592
    4534.000      -85396.2069
    4536.000      -85392.7226
    4538.000      -85266.1015
    4540.000      -85276.3033
    4542.000      -85132.5555
    4544.000      -85516.3523
    4546.000      -85371.3280
    4548.000      -85395.4043
    4550.000      -85373.3091
    4552.000      -85377.8312
    4554.000      -85632.9322
    4556.000      -85401.4665
    4558.000      -85542.4136
    4560.000      -85277.9413
    4562.000      -85235.1755
    4564.000      -85491.2595
    4566.000      -85110.2883
    4568.000      -85266.9711
    4570.000      -85627.7125
    4572.000      -85364.6884
    4574.000      -85405.7972
    4576.000      -85406.7981
    4578.000      -85286.2113
    4580.000      -85602.8430
    4582.000      -85094.6827
    4584.000      -85369.4316
    4586.000      -85450.6803
    4588.000      -85359.1642
    4590.000      -85308.7239
    4592.000      -85318.2040
    4594.000      -85282.4778
    4596.000      -85250.5624
    4598.000      -85428.9021
    4600.000      -85084.7479
    4602.000      -85458.0390
    4604.000      -85573.1249
    4606.000      -85218.3307
    4608.000      -85116.8582
    4610.000      -85453.8919
    4612.000      -85531.5588
    4614.000      -85420.5248
    4616.000      -85323.1431
    4618.000      -85341.0359
    4620.000      -85494.7703
    4622.000      -85447.8367
    4624.000      -85566.7135
    4626.000      -85297.3003
    4628.000      -85482.2676
    4630.000      -85696.2022
    4632.000      -85428.0556
    4634.000      -85427.2257
    4636.000      -85245.5853
    4638.000      -85313.9104
    4640.000      -85543.6666
    4642.000      -85223.3383
    4644.000      -85224.5647
    4646.000      -85392.1829
    4648.000      -85393.3655
    4650.000      -85423.9191
    4652.000      -85499.1597
    4654.000      -85078.2895
    4656.000      -85199.9741
    4658.000      -85560.4720
    4660.000      -85184.1676
    4662.000      -85530.5985
    4664.000      -85210.5134
    4666.000      -85473.8872
    4668.000      -85534.8239
    4670.000      -85346.1764
    4672.000      -85188.3195
    4674.000      -85321.9347
    4676.000      -85501.1787
    4678.000      -85169.9536
    4680.000      -85413.0729
    4682.000      -85444.6944
    4684.000      -85234.3471
    4686.000      -85433.9506
    4688.000      -85221.7351
    4690.000      -85660.3808
    4692.000      -85308.4128
    4694.000      -85165.2501
    4696.000      -85318.8633
    4698.000      -85308.9529
    4700.000      -85500.1595
    4702.000      -85531.1610
    4704.000      -85152.5372
    4706.000      -85525.3920
    4708.000      -85437.1305
    4710.000      -85300.9653
    4712.000      -85505.8129
    4714.000      -85502.8811
    4716.000      -85298.5177
    4718.000      -85304.3710
    4720.000      -85449.2324
    4722.000      -84912.5919
    4724.000      -85400.5490
    4726.000      -85394.7008
    4728.000      -85473.1892
    4730.000      -85438.6309
    4732.000      -85296.4591
    4734.000      -85422.1476
    4736.000      -85693.9628
    4738.000      -85461.2158
    4740.000      -85237.6930
    4742.000      -85623.0749
    4744.000      -85200.4704
    4746.000      -85486.8242
    4748.000      -85541.2983
    4750.000      -85399.6774
    4752.000      -85214.3706
    4754.000      -85352.2634
    4756.000      -85404.6450
    4758.000      -85410.2659
    4760.000      -85499.5279
    4762.000      -85380.3854
    4764.000      -85366.6379
    4766.000      -85534.7345
    4768.000      -85470.2466
    4770.000      -85542.6617
    4772.000      -85525.0970
    4774.000      -85608.1770
    4776.000      -85388.4487
    4778.000      -85612.4128
    4780.000      -85394.4449
    4782.000      -85263.5810
    4784.000      -85484.2396
    4786.000      -85196.3141
    4788.000      -85301.4757
    4790.000      -85464.6131
    4792.000      -85229.7740
    4794.000      -85271.0110
    4796.000      -85421.7423
    4798.000      -85439.5577
    4800.000      -85623.1790
    4802.000      -85397.2094
    4804.000      -85517.6027
    4806.000      -85480.8861
    4808.000      -85620.3912
    4810.000      -85583.7873
    4812.000      -85271.1795
    4814.000      -85505.8862
    4816.000      -85500.0728
    4818.000      -85510.6217
    4820.000      -85414.4866
    4822.000      -85246.3322
    4824.000      -85286.0451
    4826.000      -85510.5373
    4828.000      -85716.4593
    4830.000      -85362.8517
    4832.000      -85180.3577
    4834.000      -85557.7963
    4836.000      -85423.1706
    4838.000      -85402.0532
    4840.000      -85333.8062
    4842.000      -85474.6610
    4844.000      -85653.1230
    4846.000      -85524.9430
    4848.000      -85667.1840
    4850.000      -85200.9999
    4852.000      -85546.5234
    4854.000      -85330.0791
    4856.000      -85615.3455
    4858.000      -85574.1048
    4860.000      -85677.7192
    4862.000      -85404.1419
    4864.000      -85317.9257
    4866.000      -85400.0189
    4868.000      -85488.5014
    4870.000      -85504.4630
    4872.000      -85352.4045
    4874.000      -85580.3490
    4876.000      -85271.4701
    4878.000      -85412.2451
    4880.000      -85314.2843
    4882.000      -85304.0746
    4884.000      -85344.5599
    4886.000      -85713.1121
    4888.000      -85415.4581
    4890.000      -85491.4392
    4892.000      -85446.3697
    4894.000      -85571.2616
    4896.000      -85310.3876
    4898.000      -85448.6937
    4900.000      -85268.8491
    4902.000      -85310.9221
    4904.000      -85151.8089
    4906.000      -85284.1217
    4908.000      -85349.2422
    4910.000      -85611.7653
    4912.000      -85242.0256
    4914.000      -85702.0708
    4916.000      -85469.3180
    4918.000      -85088.0871
    4920.000      -85217.6172
    4922.000      -85385.8367
    4924.000      -85321.9393
    4926.000      -85349.5906
    4928.000      -85212.2018
    4930.000      -85385.9619
    4932.000      -85248.0325
    4934.000      -85356.6937
    4936.000      -85621.7592
    4938.000      -85414.3202
    4940.000      -85291.9088
    4942.000      -85464.6578
    4944.000      -85432.9806
    4946.000      -85214.0446
    4948.000      -85462.0737
    4950.000      -85606.9779
    4952.000      -85520.5644
    4954.000      -85434.5488
    4956.000      -85470.3696
    4958.000      -85348.7154
    4960.000      -85614.6552
    4962.000      -85188.5618
    4964.000      -85459.3686
    4966.000      -85297.4185
    4968.000      -85282.6220
    4970.000      -85428.3366
    4972.000      -85581.2424
    4974.000      -85316.3793
    4976.000      -85318.0329
    4978.000      -85005.9405
    4980.000      -85485.8225
    4982.000      -85496.9513
    4984.000      -85412.6067
    4986.000      -85305.2864
    4988.000      -85230.0944
    4990.000      -85429.3650
    4992.000      -85486.2886
    4994.000      -85469.9983
    4996.000      -85157.6393
    4998.000      -85154.9290
    5000.000      -84940.5865
    5002.000      -85295.9417
    5004.000      -85329.2541
    5006.000      -85153.5874
    5008.000      -85026.0061
    5010.000      -85260.9133
    5012.000      -85409.7370
    5014.000      -85283.5279
    5016.000      -85252.2872
    5018.000      -85459.0061
    5020.000      -85493.7001
    5022.000      -85304.2372
    5024.000      -85126.6246
    5026.000      -85205.7508
    5028.000      -85314.6102
    5030.000      -85582.8153
    5032.000      -85257.3428
    5034.000      -85326.1445
    5036.000      -85386.1266
    5038.000      -85260.6020
    5040.000      -85197.7051
    5042.000      -85296.7217
    5044.000      -85515.0124
    5046.000      -85471.1017
    5048.000      -85545.8725
    5050.000      -85451.8207
    5052.000      -85148.1994
    5054.000      -85317.8660
    5056.000      -85381.9103
    5058.000      -85351.3724
    5060.000      -85429.6848
    5062.000      -85496.0392
    5064.000      -85252.6933
    5066.000      -85572.4062
    5068.000      -85540.3652
    5070.000      -85404.1753
    5072.000      -85372.5674
    5074.000      -85462.8784
    5076.000      -85481.6783
    5078.000      -85549.1517
    5080.000      -85483.0464
    5082.000      -85080.6800
    5084.000      -85314.4794
    5086.000      -85177.4036
    5088.000      -85313.1826
    5090.000      -85289.9877
    5092.000      -85381.8892
    5094.000      -85247.4605
    5096.000      -85421.4864
    5098.000      -85517.1990
    5100.000      -85607.5135
    5102.000      -85352.7412
    5104.000      -85280.8521
    5106.000      -85282.7365
    5108.000      -85481.0769
    5110.000      -85575.3426
    5112.000      -85562.8603
    5114.000      -85325.3801
    5116.000      -85156.6345
    5118.000      -85561.5438
    5120.000      -85109.2470
    5122.000      -85195.6231
    5124.000      -85038.2045
    5126.000      -85725.1329
    5128.000      -85268.8442
    5130.000      -85657.6262
    5132.000      -85379.1120
    5134.000      -85329.4444
    5136.000      -85465.7093
    5138.000      -85457.5397
    5140.000      -85538.8854
    5142.000      -85408.1816
    5144.000      -85236.8819
    5146.000      -85339.2081
    5148.000      -85451.8322
    5150.000      -85135.7022
    5152.000      -85207.0025
    5154.000      -85263.2050
    5156.000      -85536.7306
    5158.000      -85197.9877
    5160.000      -85584.9726
    5162.000      -85248.1861
    5164.000      -85300.3537
    5166.000      -85239.8488
    5168.000      -85607.3934
    5170.000      -85122.0500
    5172.000      -85170.4855
    5174.000      -85513.6836
    5176.000      -85573.2473
    5178.000      -85525.6385
    5180.000      -85526.3427
    5182.000      -85447.3110
    5184.000      -85293.8313
    5186.000      -85402.9608
    5188.000      -85385.0802
    5190.000      -85293.2581
    5192.000      -85231.9631
    5194.000      -85420.5346
    5196.000      -85380.0976
    5198.000      -85310.1580
    5200.000      -85300.2063
    5202.000      -85339.6653
    5204.000      -85417.1180
    5206.000      -85480.3521
    5208.000      -85110.9361
    5210.000      -85478.1447
    5212.000      -85527.8776
    5214.000      -85529.7531
    5216.000      -85374.6490
    5218.000      -85343.8224
    5220.000      -85559.2861
    5222.000      -85489.0441
    5224.000      -85385.1206
    5226.000      -85505.1712
    5228.000      -85394.3127
    5230.000      -85619.9947
    5232.000      -85143.7430
    5234.000      -85383.8121
    5236.000      -85142.7839
    5238.000      -85201.7600
    5240.000      -85469.9936
    5242.000      -85472.5017
    5244.000      -85347.6994
    5246.000      -85601.8385
    5248.000      -85373.4956
    5250.000      -85237.0254
    5252.000      -85235.2047
    5254.000      -85335.1019
    5256.000      -85187.0970
    5258.000      -85371.1761
    5260.000      -85312.3934
    5262.000      -85231.2981
    5264.000      -85069.0001
    5266.000      -85267.7086
    5268.000      -85326.4335
    5270.000      -85173.7349
    5272.000      -85584.0939
    5274.000      -85267.5006
    5276.000      -85211.3038
    5278.000      -85529.7214
    5280.000      -85325.0339
    5282.000      -85418.7191
    5284.000      -85625.4692
    5286.000      -85473.7157
    5288.000      -85395.1236
    5290.000      -85438.8487
    5292.000      -85366.4953
    5294.000      -85443.7662
    5296.000      -85398.4202
    5298.000      -85414.2340
    5300.000      -85833.9136
    5302.000      -85474.8466
    5304.000      -85316.4660
    5306.000      -85442.8885
    5308.000      -85364.6758
    5310.000      -85368.1338
    5312.000      -85677.1827
    5314.000      -85363.4274
    5316.000      -85394.3904
    5318.000      -85438.6319
    5320.000      -85429.1808
    5322.000      -85376.6017
    5324.000      -85232.2924
    5326.000      -85256.8981
    5328.000      -85287.9514
    5330.000      -85377.8852
    5332.000      -85334.7345
    5334.000      -85320.1946
    5336.000      -85518.3399
    5338.000      -85520.4490
    5340.000      -85529.2574
    5342.000      -85354.3387
    5344.000      -85525.5871
    5346.000      -85455.6920
    5348.000      -85508.4809
    5350.000      -85438.2267
    5352.000      -85483.1473
    5354.000      -85529.1730
    5356.000      -85477.5429
    5358.000      -85166.8879
    5360.000      -85458.5970
    5362.000      -85356.2294
    5364.000      -85468.7316
    5366.000      -85575.9733
    5368.000      -85113.5203
    5370.000      -85356.5978
    5372.000      -85024.6470
    5374.000      -85528.4985
    5376.000      -85341.0999
    5378.000      -85264.8805
    5380.000      -85346.8723
    5382.000      -85388.5347
    5384.000      -85337.4311
    5386.000      -85460.0989
    5388.000      -85603.2016
    5390.000      -85488.3127
    5392.000      -85376.7996
    5394.000      -85498.2453
    5396.000      -85527.3038
    5398.000      -85391.3906
    5400.000      -85111.9848
    5402.000      -85306.8097
    5404.000      -85413.1607
    5406.000      -85256.4551
    5408.000      -85202.9925
    5410.000      -85383.9195
    5412.000      -85231.7802
    5414.000      -85429.8442
    5416.000      -85348.6263
    5418.000      -85482.4899
    5420.000      -85409.9467
    5422.000      -85328.4497
    5424.000      -85283.0293
    5426.000      -85459.2138
    5428.000      -85423.8709
    5430.000      -85388.9693
    5432.000      -85565.4646
    5434.000      -85310.4254
    5436.000      -85350.6486
    5438.000      -85597.8018
    5440.000      -85413.0970
    5442.000      -85159.1661
    5444.000      -85334.9068
    5446.000      -85560.3371
    5448.000      -85612.4930
    5450.000      -85591.6251
    5452.000      -85539.9135
    5454.000      -85544.2098
    5456.000      -85193.2921
    5458.000      -85182.8816
    5460.000      -85280.5157
    5462.000      -85358.9308
    5464.000      -85201.9926
    5466.000      -85411.6180
    5468.000      -85619.3767
    5470.000      -85589.7617
    5472.000      -85362.1100
    5474.000      -85250.5699
    5476.000      -85324.1793
    5478.000      -85218.7199
    5480.000      -85365.4913
    5482.000      -85540.3261
    5484.000      -85476.6461
    5486.000      -85493.0631
    5488.000      -85616.4714
    5490.000      -85542.5476
    5492.000      -85459.2619
    5494.000      -85370.3140
    5496.000      -85291.3205
    5498.000      -85478.1927
    5500.000      -85444.2386
    5502.000      -85453.1498
    5504.000      -85391.8191
    5506.000      -85388.4593
    5508.000      -85479.4762
    5510.000      -85431.3618
    5512.000      -85501.2892
    5514.000      -85576.3237
    5516.000      -84911.8866
    5518.000      -85191.5570
    5520.000      -85320.0561
    5522.000      -85280.4199
    5524.000      -85505.6849
    5526.000      -85370.9028
    5528.000      -85580.0095
    5530.000      -85588.0533
    5532.000      -85549.9754
    5534.000      -85255.9794
    5536.000      -85471.0153
    5538.000      -85341.8952
    5540.000      -85275.0586
    5542.000      -85434.3306
    5544.000      -85356.5979
    5546.000      -85466.7883
    5548.000      -85273.2328
    5550.000      -85671.1215
    5552.000      -85548.1759
    5554.000      -85408.3931
    5556.000      -85698.2132
    5558.000      -85000.3306
    5560.000      -85253.0824
    5562.000      -85256.2335
    5564.000      -85233.2996
    5566.000      -85694.9009
    5568.000      -85464.6621
    5570.000      -85395.0474
    5572.000      -85516.2493
    5574.000      -85347.0723
    5576.000      -85266.9935
    5578.000      -85144.2082
    5580.000      -85253.6188
    5582.000      -85764.1923
    5584.000      -85560.0721
    5586.000      -85387.7361
    5588.000      -85481.6665
    5590.000      -85205.0919
    5592.000      -85395.3743
    5594.000      -85264.7023
    5596.000      -85103.6241
    5598.000      -85362.2531
    5600.000      -85339.0251
    5602.000      -85309.4982
    5604.000      -85146.3494
    5606.000      -85420.0187
    5608.000      -85291.1040
    5610.000      -85483.0653
    5612.000      -85335.2592
    5614.000      -85404.7071
    5616.000      -85309.1069
    5618.000      -85210.1616
    5620.000      -85462.7093
    5622.000      -85514.6904
    5624.000      -85531.1440
    5626.000      -85363.8530
    5628.000      -85384.5539
    5630.000      -85409.3419
    5632.000      -85368.3525
    5634.000      -85749.8412
    5636.000      -85392.8424
    5638.000      -85437.2810
    5640.000      -85572.3273
    5642.000      -85678.0365
    5644.000      -85219.6118
    5646.000      -85401.0438
    5648.000      -85214.5754
    5650.000      -85313.0041
    5652.000      -85027.2551
    5654.000      -85248.9733
    5656.000      -85350.2909
    5658.000      -85526.8831
    5660.000      -85341.7467
    5662.000      -85535.5286
    5664.000      -85474.5312
    5666.000      -85449.7215
    5668.000      -85604.3239
    5670.000      -85260.9188
    5672.000      -85523.2547
    5674.000      -85256.7251
    5676.000      -85275.9220
    5678.000      -85561.2490
    5680.000      -85204.8662
    5682.000      -85256.0285
    5684.000      -85410.3037
    5686.000      -85393.9441
    5688.000      -85366.9577
    5690.000      -85344.5389
    5692.000      -85316.5471
    5694.000      -85249.0595
    5696.000      -85366.2778
    5698.000      -85517.0098
    5700.000      -85331.6924
    5702.000      -85574.3426
    5704.000      -85721.9360
    5706.000      -85501.6067
    5708.000      -85291.1863
    5710.000      -85134.4702
    5712.000      -85260.4230
    5714.000      -85440.0931
    5716.000      -85119.7810
    5718.000      -85170.5267
    5720.000      -85433.6027
    5722.000      -85339.8850
    5724.000      -85037.6255
    5726.000      -85151.8077
    5728.000      -85238.3416
    5730.000      -85411.7999
    5732.000      -85281.2249
    5734.000      -85391.7140
    5736.000      -85314.2211
    5738.000      -85521.3884
    5740.000      -85495.8053
    5742.000      -85214.4075
    5744.000      -85384.3482
    5746.000      -85287.7181
    5748.000      -85316.3087
    5750.000      -85539.1552
    5752.000      -85108.3350
    5754.000      -85163.8459
    5756.000      -85352.0945
    5758.000      -85311.9478
    5760.000      -85485.3661
    5762.000      -85451.1099
    5764.000      -85200.6875
    5766.000      -85492.9152
    5768.000      -85232.0812
    5770.000      -85251.6707
    5772.000      -85165.1454
    5774.000      -85466.8686
    5776.000      -85376.6062
    5778.000      -85277.3726
    5780.000      -85212.4191
    5782.000      -85258.5522
    5784.000      -85156.6752
    5786.000      -85249.8953
    5788.000      -85585.7259
    5790.000      -85292.8178
    5792.000      -85082.0410
    5794.000      -85370.5112
    5796.000      -85275.2350
    5798.000      -85325.3116
    5800.000      -85306.8739
    5802.000      -85364.7649
    5804.000      -85947.9834
    5806.000      -85645.6521
    5808.000      -85330.4436
    5810.000      -85381.4410
    5812.000      -85462.8618
    5814.000      -85512.5756
    5816.000      -85335.6546
    5818.000      -85288.0406
    5820.000      -85378.4417
    5822.000      -85425.8168
    5824.000      -85310.5761
    5826.000      -85626.7300
    5828.000      -85278.9334
    5830.000      -85554.7547
    5832.000      -85720.2746
    5834.000      -85462.2266
    5836.000      -85356.5351
    5838.000      -85466.2778
    5840.000      -85585.3691
    5842.000      -85353.6751
    5844.000      -85157.3953
    5846.000      -85124.3365
    5848.000      -85332.0303
    5850.000      -85227.6680
    5852.000      -85317.5986
    5854.000      -85543.2386
    5856.000      -85617.2449
    5858.000      -85283.6023
    5860.000      -85308.0039
    5862.000      -85358.7706
    5864.000      -85479.6811
    5866.000      -85255.4852
    5868.000      -85345.4505
    5870.000      -85199.3791
    5872.000      -85228.0670
    5874.000      -85503.1887
    5876.000      -85261.0706
    5878.000      -85395.8759
    5880.000      -85725.5259
    5882.000      -85644.0304
    5884.000      -85425.8058
    5886.000      -85508.4170
    5888.000      -85318.3167
    5890.000      -85389.8217
    5892.000      -85370.8613
    5894.000      -85395.9634
    5896.000      -85487.4996
    5898.000      -85540.1484
    5900.000      -85486.5597
    5902.000      -85626.1427
    5904.000      -85492.8583
    5906.000      -85338.5246
    5908.000      -85283.1131
    5910.000      -85178.1238
    5912.000      -85032.3014
    5914.000      -85388.9883
    5916.000      -85269.5642
    5918.000      -85310.9626
    5920.000      -85293.6920
    5922.000      -85117.6204
    5924.000      -85244.6938
    5926.000      -85571.0572
    5928.000      -85491.8711
    5930.000      -85308.0935
    5932.000      -85686.7865
    5934.000      -85385.3196
    5936.000      -85492.7362
    5938.000      -85644.2306
    5940.000      -85422.9980
    5942.000      -85605.5389
    5944.000      -85230.7018
    5946.000      -85473.4849
    5948.000      -85337.3982
    5950.000      -85343.9256
    5952.000      -85465.7534
    5954.000      -85300.0175
    5956.000      -85154.5336
    5958.000      -85354.7259
    5960.000      -85334.2640
    5962.000      -85316.8032
    5964.000      -85377.1524
    5966.000      -85378.9143
    5968.000      -85502.0713
    5970.000      -85538.4371
    5972.000      -85292.4403
    5974.000      -85324.6556
    5976.000      -85340.8041
    5978.000      -85378.6602
    5980.000      -85278.7545
    5982.000      -85306.8703
    5984.000      -85471.4844
    5986.000      -85221.7979
    5988.000      -85441.1754
    5990.000      -85298.7484
    5992.000      -85338.9536
    5994.000      -85494.9837
    5996.000      -85345.2506
    5998.000      -85223.8849
    6000.000      -85313.6064
    6002.000      -85462.1934
    6004.000      -85424.1833
    6006.000      -85430.4022
    6008.000      -85587.0678
    6010.000      -85277.6918
    6012.000      -85303.7335
    6014.000      -85334.9939
    6016.000      -85498.4452
    6018.000      -85558.3285
    6020.000      -85487.1049
    6022.000      -85329.3471
    6024.000      -85311.6233
    6026.000      -85399.7366
    6028.000      -85468.7710
    6030.000      -85695.4256
    6032.000      -85301.0068
    6034.000      -85189.2488
    6036.000      -85356.0787
    6038.000      -85313.5575
    6040.000      -85177.9715
    6042.000      -85133.8273
    6044.000      -85342.0766
    6046.000      -85531.4250
    6048.000      -85216.1559
    6050.000      -85323.2057
    6052.000      -85188.1828
    6054.000      -85265.4254
    6056.000      -85046.3416
    6058.000      -85294.3138
    6060.000      -85345.8550
    6062.000      -85338.9205
    6064.000      -85318.4672
    6066.000      -85283.8381
    6068.000      -85706.6126
    6070.000      -85095.3944
    6072.000      -85234.7917
    6074.000      -85353.8039
    6076.000      -85248.3750
    6078.000      -85370.4501
    6080.000      -85143.5079
    6082.000      -85258.9457
    6084.000      -85281.2407
    6086.000      -85247.6486
    6088.000      -85358.8148
    6090.000      -85471.8836
    6092.000      -85594.0657
    6094.000      -85348.4105
    6096.000      -85331.9112
    6098.000      -85374.7734
    6100.000      -85058.7281
    6102.000      -85588.4250
    6104.000      -85403.8302
    6106.000      -85450.3142
    6108.000      -85087.4774
    6110.000      -85292.3207
    6112.000      -85279.1368
    6114.000      -85432.6850
    6116.000      -85204.9234
    6118.000      -85366.7470
    6120.000      -85276.9590
    6122.000      -85341.2668
    6124.000      -85133.3065
    6126.000      -85457.2077
    6128.000      -85573.1501
    6130.000      -85486.9020
    6132.000      -85207.6082
    6134.000      -85461.9439
    6136.000      -85384.6613
    6138.000      -85225.1733
    6140.000      -85492.3320
    6142.000      -85622.7602
    6144.000      -85571.2993
    6146.000      -85574.3176
    6148.000      -85381.5428
    6150.000      -85358.0911
    6152.000      -85366.6126
    6154.000      -85446.9103
    6156.000      -85507.5376
    6158.000      -85482.1641
    6160.000      -85487.5286
    6162.000      -85426.8809
    6164.000      -85335.8319
    6166.000      -85238.2051
    6168.000      -85138.0880
    6170.000      -85281.8599
    6172.000      -85349.1173
    6174.000      -85532.5685
    6176.000      -85284.4123
    6178.000      -85530.6049
    6180.000      -85235.3527
    6182.000      -85430.5617
    6184.000      -85376.8483
    6186.000      -85635.2568
    6188.000      -85480.4294
    6190.000      -85618.7828
    6192.000      -85551.0333
    6194.000      -85159.4716
    6196.000      -85546.1810
    6198.000      -85581.2353
    6200.000      -85355.7004
    6202.000      -85415.9613
    6204.000      -85572.2611
    6206.000      -85647.9379
    6208.000      -85527.0567
    6210.000      -85576.8792
    6212.000      -85608.2628
    6214.000      -85434.4312
    6216.000      -85398.0487
    6218.000      -85442.2753
    6220.000      -85326.1665
    6222.000      -85299.9330
    6224.000      -85458.3483
    6226.000      -85230.8299
    6228.000      -85458.2488
    6230.000      -85782.8021
    6232.000      -85427.9261
    6234.000      -85352.2054
    6236.000      -85654.5469
    6238.000      -85447.2883
    6240.000      -85717.1350
    6242.000      -85599.9561
    6244.000      -85456.3605
    6246.000      -85717.6242
    6248.000      -85582.4264
    6250.000      -85482.3288
    6252.000      -85744.1562
    6254.000      -85535.3249
    6256.000      -85536.3493
    6258.000      -85603.6452
    6260.000      -85504.3565
    6262.000      -85479.0655
    6264.000      -85539.2243
    6266.000      -85240.1408
    6268.000      -85719.1817
    6270.000      -85551.2558
    6272.000      -85771.4283
    6274.000      -85389.1903
    6276.000      -85616.4496
    6278.000      -85517.1077
    6280.000      -85544.0365
    6282.000      -85334.2611
    6284.000      -85690.2032
    6286.000      -85421.3788
    6288.000      -85467.1353
    6290.000      -85317.1925
    6292.000      -85156.2931
    6294.000      -85400.5870
    6296.000      -85168.1206
    6298.000      -85465.6699
    6300.000      -85439.0198
    6302.000      -85446.7181
    6304.000      -85420.6802
    6306.000      -85509.3751
    6308.000      -85510.4610
    6310.000      -85474.2472
    6312.000      -85416.0184
    6314.000      -85575.9128
    6316.000      -85511.4202
    6318.000      -85446.2110
    6320.000      -85367.0846
    6322.000      -85582.8613
    6324.000      -85402.7203
    6326.000      -85670.9620
    6328.000      -85696.5003
    6330.000      -85614.7476
    6332.000      -85612.3718
    6334.000      -85499.6289
    6336.000      -85242.2613
    6338.000      -85268.5749
    6340.000      -85562.1293
    6342.000      -85540.9620
    6344.000      -85609.0966
    6346.000      -85592.7153
    6348.000      -85424.1207
    6350.000      -85628.8054
    6352.000      -85530.4040
    6354.000      -85752.7740
    6356.000      -85826.8115
    6358.000      -85287.8607
    6360.000      -85606.9850
    6362.000      -85588.2752
    6364.000      -85420.0444
    6366.000      -85381.3420
    6368.000      -85278.0582
    6370.000      -85289.1521
    6372.000      -85451.6689
    6374.000      -85515.7949
    6376.000      -85280.2177
    6378.000      -85198.8699
    6380.000      -85365.8149
    6382.000      -85642.3272
    6384.000      -85602.3225
    6386.000      -85332.0241
    6388.000      -85462.8485
    6390.000      -85206.9416
    6392.000      -85328.0333
    6394.000      -85268.4263
    6396.000      -85526.9559
    6398.000      -85554.7090
    6400.000      -85398.8027
    6402.000      -85624.4021
    6404.000      -85509.2506
    6406.000      -85538.3103
    6408.000      -85527.1114
    6410.000      -85666.2075
    6412.000      -85838.4668
    6414.000      -85529.9455
    6416.000      -85565.7968
    6418.000      -85480.5772
    6420.000      -85499.8286
    6422.000      -85520.2926
    6424.000      -85257.8211
    6426.000      -85675.3184
    6428.000      -85463.7965
    6430.000      -85558.1592
    6432.000      -85534.3942
    6434.000      -85482.6785
    6436.000      -85356.2259
    6438.000      -85268.1330
    6440.000      -85354.0446
    6442.000      -85654.0421
    6444.000      -85392.8519
    6446.000      -85303.4095
    6448.000      -85468.1817
    6450.000      -85365.3847
    6452.000      -85339.8155
    6454.000      -85296.4576
    6456.000      -85362.5222
    6458.000      -85428.8087
    6460.000      -85280.8495
    6462.000      -85140.7234
    6464.000      -85282.6702
    6466.000      -85369.3486
    6468.000      -85439.7301
    6470.000      -85289.8320
    6472.000      -85493.2485
    6474.000      -85311.4916
    6476.000      -85510.0288
    6478.000      -85502.4124
    6480.000      -85387.5907
    6482.000      -85358.7466
    6484.000      -85347.6262
    6486.000      -85125.2187
    6488.000      -85327.9602
    6490.000      -85219.1583
    6492.000      -85167.8678
    6494.000      -85549.4390
    6496.000      -85547.3353
    6498.000      -85420.9793
    6500.000      -85505.0726
    6502.000      -85272.5557
    6504.000      -85089.3434
    6506.000      -85380.3684
    6508.000      -85318.2122
    6510.000      -85231.7644
    6512.000      -85550.1838
    6514.000      -85331.2869
    6516.000      -85324.7094
    6518.000      -85017.0094
    6520.000      -85164.4952
    6522.000      -85311.8533
    6524.000      -85322.0308
    6526.000      -85264.3000
    6528.000      -85300.3101
    6530.000      -85432.7654
    6532.000      -85221.3286
    6534.000      -85218.2587
    6536.000      -85120.6844
    6538.000      -85169.8453
    6540.000      -85252.8328
    6542.000      -85137.7004
    6544.000      -85240.8604
    6546.000      -85190.3734
    6548.000      -85274.5903
    6550.000      -85399.3279
    6552.000      -85183.8335
    6554.000      -85488.0116
    6556.000      -85697.8222
    6558.000      -85418.6608
    6560.000      -85208.5329
    6562.000      -85422.4981
    6564.000      -85518.4516
    6566.000      -85570.8612
    6568.000      -85441.0558
    6570.000      -85387.5366
    6572.000      -85274.3748
    6574.000      -85500.2306
    6576.000      -85300.7743
    6578.000      -85226.7796
    6580.000      -85432.9240
    6582.000      -85012.0223
    6584.000      -85187.9732
    6586.000      -85412.4537
    6588.000      -85292.8008
    6590.000      -85538.8935
    6592.000      -85432.6926
    6594.000      -85161.6219
    6596.000      -85458.7753
    6598.000      -85252.4495
    6600.000      -85098.1554
    6602.000      -85321.2910
    6604.000      -85345.8516
    6606.000      -85730.0056
    6608.000      -85506.5169
    6610.000      -85395.3412
    6612.000      -85313.1665
    6614.000      -85667.2751
    6616.000      -85505.9405
    6618.000      -85447.5836
    6620.000      -85435.9002
    6622.000      -85499.9471
    6624.000      -85480.6507
    6626.000      -85559.3628
    6628.000      -85782.8688
    6630.000      -85501.1874
    6632.000      -85551.5918
    6634.000      -85432.4792
    6636.000      -85656.8760
    6638.000      -85428.5723
    6640.000      -85448.1007
    6642.000      -85462.7941
    6644.000      -85245.2332
    6646.000      -85377.2660
    6648.000      -85608.4998
    6650.000      -85422.3472
    6652.000      -85437.0057
    6654.000      -85332.7766
    6656.000      -85435.4603
    6658.000      -85485.2071
    6660.000      -85245.8712
    6662.000      -85241.2060
    6664.000      -85271.9718
    6666.000      -85253.8029
    6668.000      -85310.8027
    6670.000      -85631.9710
    6672.000      -85430.7547
    6674.000      -85424.8323
    6676.000      -85473.0861
    6678.000      -85286.0016
    6680.000      -85432.0551
    6682.000      -85668.0377
    6684.000      -85410.3544
    6686.000      -85296.7520
    6688.000      -85307.0615
    6690.000      -85312.0284
    6692.000      -85634.9184
    6694.000      -85111.1365
    6696.000      -85185.6892
    6698.000      -85146.7424
    6700.000      -85385.8346
    6702.000      -85304.8614
    6704.000      -85369.2656
    6706.000      -85468.6253
    6708.000      -85429.4766
    6710.000      -85156.8203
    6712.000      -85462.6709
    6714.000      -85396.7761
    6716.000      -85417.1361
    6718.000      -85468.4709
    6720.000      -85209.2737
    6722.000      -85550.2301
    6724.000      -85313.3768
    6726.000      -85299.5696
    6728.000      -85403.6313
    6730.000      -85349.3250
    6732.000      -85097.9701
    6734.000      -85443.8600
    6736.000      -85095.2799
    6738.000      -85435.8150
    6740.000      -85604.6802
    6742.000      -85506.3565
    6744.000      -85381.5955
    6746.000      -85415.4070
    6748.000      -85442.2259
    6750.000      -85259.2733
    6752.000      -85189.3988
    6754.000      -85254.7445
    6756.000      -85431.6368
    6758.000      -85257.9743
    6760.000      -85312.0186
    6762.000      -85475.2525
    6764.000      -85414.5463
    6766.000      -85091.6668
    6768.000      -85328.9666
    6770.000      -85108.3822
    6772.000      -85535.4187
    6774.000      -85212.7709
    6776.000      -85190.5430
    6778.000      -85185.9234
    6780.000      -85383.9238
    6782.000      -85486.8538
    6784.000      -85486.3616
    6786.000      -85630.3313
    6788.000      -85433.7128
    6790.000      -85424.8057
    6792.000      -85450.6310
    6794.000      -85618.4123
    6796.000      -85564.5538
    6798.000      -85551.6965
    6800.000      -85521.4481
    6802.000      -85036.6502
    6804.000      -85377.6142
    6806.000      -85360.5842
    6808.000      -85354.4757
    6810.000      -85379.6305
    6812.000      -85400.2740
    6814.000      -85364.1180
    6816.000      -85220.5414
    6818.000      -85190.8743
    6820.000      -85483.0200
    6822.000      -85154.5548
    6824.000      -85237.9718
    6826.000      -85369.6693
    6828.000      -85448.7844
    6830.000      -85149.5809
    6832.000      -85396.5149
    6834.000      -85541.9111
    6836.000      -85250.8182
    6838.000      -85454.2906
    6840.000      -85587.2958
    6842.000      -85511.7889
    6844.000      -85680.1643
    6846.000      -85201.3147
    6848.000      -85067.9028
    6850.000      -85328.9801
    6852.000      -85471.8915
    6854.000      -85598.0301
    6856.000      -85309.6592
    6858.000      -85148.8932
    6860.000      -85109.6531
    6862.000      -85317.0243
    6864.000      -85342.4377
    6866.000      -85325.8539
    6868.000      -85183.2490
    6870.000      -85522.7828
    6872.000      -85355.8125
    6874.000      -85272.4328
    6876.000      -85519.7811
    6878.000      -85446.0579
    6880.000      -85595.3221
    6882.000      -85530.0235
    6884.000      -85701.9265
    6886.000      -85581.5403
    6888.000      -85520.0733
    6890.000      -85286.0144
    6892.000      -85537.9869
    6894.000      -85537.9088
    6896.000      -85436.3748
    6898.000      -85564.8570
    6900.000      -85592.2199
    6902.000      -85434.8309
    6904.000      -85622.6183
    6906.000      -85330.5350
    6908.000      -85359.6457
    6910.000      -85419.4476
    6912.000      -85015.4834
    6914.000      -85267.8055
    6916.000      -85405.7335
    6918.000      -85395.7723
    6920.000      -85347.8019
    6922.000      -85591.7888
    6924.000      -85401.6837
    6926.000      -85509.3527
    6928.000      -85566.4982
    6930.000      -85622.9745
    6932.000      -85434.0399
    6934.000      -85490.5065
    6936.000      -85394.5953
    6938.000      -85544.3249
    6940.000      -85282.5394
    6942.000      -85509.1067
    6944.000      -85612.1476
    6946.000      -85639.1999
    6948.000      -85337.4168
    6950.000      -84996.2964
    6952.000      -85427.7873
    6954.000      -85428.3954
    6956.000      -85476.1101
    6958.000      -85447.6668
    6960.000      -85400.5588
    6962.000      -85469.6950
    6964.000      -85410.2236
    6966.000      -85127.6720
    6968.000      -85363.8966
    6970.000      -85432.1521
    6972.000      -85192.6842
    6974.000      -85178.0133
    6976.000      -85323.4351
    6978.000      -85216.8308
    6980.000      -85481.9535
    6982.000      -85627.2021
    6984.000      -85485.7357
    6986.000      -85366.8012
    6988.000      -85491.8633
    6990.000      -85494.5297
    6992.000      -85383.0793
    6994.000      -85339.0100
    6996.000      -85378.3532
    6998.000      -85682.6091
    7000.000      -85583.1030
    7002.000      -85421.3284
    7004.000      -85187.5819
    7006.000      -85336.5974
    7008.000      -85526.8040
    7010.000      -85651.5866
    7012.000      -85408.0076
    7014.000      -85392.1875
    7016.000      -85275.9447
    7018.000      -85489.9802
    7020.000      -85406.1461
    7022.000      -85539.6692
    7024.000      -85229.7820
    7026.000      -85429.6259
    7028.000      -85624.3903
    7030.000      -85188.7592
    7032.000      -85223.7170
    7034.000      -85128.5478
    7036.000      -85542.5030
    7038.000      -85211.3259
    7040.000      -85410.5481
    7042.000      -85562.7407
    7044.000      -85419.4678
    7046.000      -85373.9448
    7048.000      -85383.7027
    7050.000      -85417.6582
    7052.000      -85378.1760
    7054.000      -85363.0364
    7056.000      -85493.0542
    7058.000      -85416.0758
    7060.000      -85344.7103
    7062.000      -85547.3716
    7064.000      -85580.8276
    7066.000      -85462.4409
    7068.000      -85312.4614
    7070.000      -85609.1094
    7072.000      -85463.0458
    7074.000      -85359.9936
    7076.000      -85284.2870
    7078.000      -85518.4027
    7080.000      -85234.3698
    7082.000      -85583.6187
    7084.000      -85540.3922
    7086.000      -85588.1091
    7088.000      -85401.7609
    7090.000      -85433.7449
    7092.000      -85274.3800
    7094.000      -85102.3322
    7096.000      -85319.6552
    7098.000      -85296.0173
    7100.000      -85294.8060
    7102.000      -85349.8660
    7104.000      -85602.7408
    7106.000      -85353.7382
    7108.000      -85431.3963
    7110.000      -85434.8970
    7112.000      -85534.6405
    7114.000      -85309.6661
    7116.000      -85433.8681
    7118.000      -85463.7662
    7120.000      -85654.6184
    7122.000      -85456.1210
    7124.000      -85680.9715
    7126.000      -85369.4183
    7128.000      -85597.1661
    7130.000      -85338.7932
    7132.000      -85565.6152
    7134.000      -85822.0524
    7136.000      -85299.8576
    7138.000      -85179.4129
    7140.000      -85432.2668
    7142.000      -85305.4011
    7144.000      -85505.9013
    7146.000      -85567.6562
    7148.000      -85259.1150
    7150.000      -85279.7021
    7152.000      -85389.1098
    7154.000      -85441.3314
    7156.000      -85473.7146
    7158.000      -85420.3951
    7160.000      -85605.7308
    7162.000      -85533.8671
    7164.000      -85461.3017
    7166.000      -85421.9124
    7168.000      -85426.4933
    7170.000      -85350.8576
    7172.000      -85424.9171
    7174.000      -85363.0879
    7176.000      -85304.6537
    7178.000      -85472.7069
    7180.000      -85306.8898
    7182.000      -85338.5732
    7184.000      -85287.4121
    7186.000      -85550.5059
    7188.000      -85519.5479
    7190.000      -85558.8158
    7192.000      -85448.6511
    7194.000      -85477.6746
    7196.000      -85385.3930
    7198.000      -85329.4722
    7200.000      -85293.5637
    7202.000      -85562.5247
    7204.000      -85527.6956
    7206.000      -85281.2137
    7208.000      -85485.4869
    7210.000      -85448.9018
    7212.000      -85467.6173
    7214.000      -85603.3187
    7216.000      -85597.7528
    7218.000      -85504.6684
    7220.000      -85643.1226
    7222.000      -85683.4615
    7224.000      -85627.5152
    7226.000      -85565.2254
    7228.000      -85577.1883
    7230.000      -85608.3702
    7232.000      -85464.3825
    7234.000      -85303.8837
    7236.000      -85520.7027
    7238.000      -85507.8030
    7240.000      -85686.6168
    7242.000      -85506.3005
    7244.000      -85460.2756
    7246.000      -85424.9880
    7248.000      -85593.5308
    7250.000      -85710.0721
    7252.000      -85566.8503
    7254.000      -85541.2103
    7256.000      -85380.9707
    7258.000      -85539.5787
    7260.000      -85215.6465
    7262.000      -85450.5893
    7264.000      -85537.2724
    7266.000      -85408.9962
    7268.000      -85502.7262
    7270.000      -85285.5688
    7272.000      -85432.2937
    7274.000      -85177.1338
    7276.000      -85302.6576
    7278.000      -85288.5553
    7280.000      -85334.9405
    7282.000      -85245.7148
    7284.000      -85490.2040
    7286.000      -85257.8005
    7288.000      -85021.2964
    7290.000      -85071.1558
    7292.000      -85496.7675
    7294.000      -85329.5789
    7296.000      -85542.5909
    7298.000      -85078.9831
    7300.000      -85386.7342
    7302.000      -85520.7822
    7304.000      -85355.1849
    7306.000      -85481.5751
    7308.000      -85223.6333
    7310.000      -85312.9490
    7312.000      -85091.3873
    7314.000      -85309.5896
    7316.000      -85439.7591
    7318.000      -85236.4344
    7320.000      -85504.3170
    7322.000      -85288.0778
    7324.000      -85440.4032
    7326.000      -85298.2900
    7328.000      -85405.3037
    7330.000      -85328.0384
    7332.000      -85384.8560
    7334.000      -85126.9831
    7336.000      -85334.0010
    7338.000      -85117.8390
    7340.000      -85339.2252
    7342.000      -85266.9030
    7344.000      -85330.7154
    7346.000      -85673.9844
    7348.000      -85234.7625
    7350.000      -85280.4543
    7352.000      -85215.4009
    7354.000      -85368.0665
    7356.000      -85358.1634
    7358.000      -85346.3526
    7360.000      -85358.9433
    7362.000      -85534.3975
    7364.000      -85475.1262
    7366.000      -85612.9862
    7368.000      -85729.9109
    7370.000      -85243.0735
    7372.000      -85634.1051
    7374.000      -85661.4084
    7376.000      -85461.2088
    7378.000      -85374.9589
    7380.000      -85405.6023
    7382.000      -85475.5291
    7384.000      -85413.9294
    7386.000      -85198.7691
    7388.000      -85222.1223
    7390.000      -85395.1417
    7392.000      -85322.1766
    7394.000      -85107.5877
    7396.000      -85377.8029
    7398.000      -85251.6169
    7400.000      -85391.3824
    7402.000      -85260.3480
    7404.000      -85619.4289
    7406.000      -85121.5754
    7408.000      -85276.9098
    7410.000      -85317.9770
    7412.000      -85365.5871
    7414.000      -85419.5570
    7416.000      -85410.2540
    7418.000      -85405.3782
    7420.000      -85606.0089
    7422.000      -85701.5953
    7424.000      -85556.5478
    7426.000      -85357.4837
    7428.000      -85196.0084
    7430.000      -85941.3791
    7432.000      -85252.3604
    7434.000      -85178.9417
    7436.000      -85111.1559
    7438.000      -85297.1378
    7440.000      -85533.2301
    7442.000      -85528.4539
    7444.000      -85424.8402
    7446.000      -84974.0221
    7448.000      -85287.7160
    7450.000      -85612.4006
    7452.000      -85114.1740
    7454.000      -85563.3964
    7456.000      -85475.9444
    7458.000      -85331.2771
    7460.000      -85474.7962
    7462.000      -85435.7219
    7464.000      -85457.2560
    7466.000      -85371.9965
    7468.000      -85500.5838
    7470.000      -85365.9493
    7472.000      -85683.9019
    7474.000      -85364.3523
    7476.000      -85383.0486
    7478.000      -85413.4908
    7480.000      -85500.9066
    7482.000      -85679.6038
    7484.000      -85468.1343
    7486.000      -85318.0160
    7488.000      -85327.9596
    7490.000      -85056.9787
    7492.000      -85344.6440
    7494.000      -85347.2052
    7496.000      -85336.8159
    7498.000      -85429.8455
    7500.000      -85506.4577
    7502.000      -85492.4376
    7504.000      -85245.0277
    7506.000      -85075.3567
    7508.000      -85445.3285
    7510.000      -85297.2292
    7512.000      -85404.1427
    7514.000      -85254.2417
    7516.000      -85067.5627
    7518.000      -85415.6147
    7520.000      -85418.8139
    7522.000      -85386.2827
    7524.000      -85544.3269
    7526.000      -85446.5859
    7528.000      -85535.3584
    7530.000      -85388.5510
    7532.000      -85438.2390
    7534.000      -85379.2440
    7536.000      -85535.5646
    7538.000      -85106.9185
    7540.000      -85316.6287
    7542.000      -85386.8563
    7544.000      -85461.4298
    7546.000      -85334.3948
    7548.000      -85114.0512
    7550.000      -85463.0309
    7552.000      -85392.9122
    7554.000      -85051.1642
    7556.000      -85121.8126
    7558.000      -85512.8742
    7560.000      -85561.8870
    7562.000      -85657.0090
    7564.000      -85482.3808
    7566.000      -85173.3466
    7568.000      -85193.4632
    7570.000      -85311.5348
    7572.000      -85394.9267
    7574.000      -85571.6976
    7576.000      -85425.5071
    7578.000      -85451.3768
    7580.000      -85314.7315
    7582.000      -85398.4630
    7584.000      -85560.9674
    7586.000      -85572.2809
    7588.000      -85074.9888
    7590.000      -85254.1085
    7592.000      -85173.2723
    7594.000      -85322.7510
    7596.000      -85294.1257
    7598.000      -85356.0837
    7600.000      -85192.6474
    7602.000      -85327.1236
    7604.000      -85317.4452
    7606.000      -85232.5504
    7608.000      -85320.4945
    7610.000      -85295.2693
    7612.000      -85398.4823
    7614.000      -85722.6268
    7616.000      -85352.6084
    7618.000      -85291.4609
    7620.000      -85218.1522
    7622.000      -85161.3715
    7624.000      -85586.5334
    7626.000      -85416.0718
    7628.000      -85215.3556
    7630.000      -85379.1639
    7632.000      -85438.5955
    7634.000      -85370.1449
    7636.000      -85512.9210
    7638.000      -85553.1388
    7640.000      -85445.4139
    7642.000      -85379.3169
    7644.000      -85186.4131
    7646.000      -85563.0925
    7648.000      -85426.2383
    7650.000      -85584.5720
    7652.000      -85370.8367
    7654.000      -85458.0959
    7656.000      -85672.6834
    7658.000      -85581.7300
    7660.000      -85786.3836
    7662.000      -85517.9714
    7664.000      -85472.7534
    7666.000      -85648.1612
    7668.000      -85570.7090
    7670.000      -85443.8539
    7672.000      -85684.7325
    7674.000      -85626.0697
    7676.000      -85380.9648
    7678.000      -85168.0001
    7680.000      -85480.2935
    7682.000      -85330.1985
    7684.000      -85409.5134
    7686.000      -85482.2205
    7688.000      -85455.3551
    7690.000      -85292.3356
    7692.000      -85100.8051
    7694.000      -85420.8779
    7696.000      -85212.6833
    7698.000      -85391.6501
    7700.000      -85493.7954
    7702.000      -85228.4254
    7704.000      -85513.4021
    7706.000      -85152.3006
    7708.000      -85416.4351
    7710.000      -85488.5787
    7712.000      -85551.1662
    7714.000      -85623.2924
    7716.000      -85422.9394
    7718.000      -85226.2191
    7720.000      -85454.1637
    7722.000      -85716.0551
    7724.000      -85461.1662
    7726.000      -85543.1101
    7728.000      -85313.3940
    7730.000      -85724.0261
    7732.000      -85363.2736
    7734.000      -85351.3266
    7736.000      -85532.0409
    7738.000      -85257.8385
    7740.000      -85368.2677
    7742.000      -85399.6806
    7744.000      -85414.4372
    7746.000      -85415.0364
    7748.000      -85343.8728
    7750.000      -85286.3843
    7752.000      -85358.1355
    7754.000      -85275.2665
    7756.000      -85261.9863
    7758.000      -85353.2159
    7760.000      -85331.9130
    7762.000      -85572.3043
    7764.000      -85366.0711
    7766.000      -85295.4735
    7768.000      -85367.4826
    7770.000      -85170.0367
    7772.000      -85479.3201
    7774.000      -85395.9234
    7776.000      -85395.6311
    7778.000      -85379.2398
    7780.000      -85303.8428
    7782.000      -85722.9194
    7784.000      -85451.0135
    7786.000      -85199.7493
    7788.000      -85546.0195
    7790.000      -85459.1686
    7792.000      -85437.2829
    7794.000      -85511.6763
    7796.000      -85503.2415
    7798.000      -85358.9050
    7800.000      -85494.1641
    7802.000      -85395.2575
    7804.000      -85152.0467
    7806.000      -85524.1659
    7808.000      -85264.8889
    7810.000      -85142.9399
    7812.000      -85263.6056
    7814.000      -85052.7307
    7816.000      -85256.0054
    7818.000      -85417.3999
    7820.000      -85254.4926
    7822.000      -85261.5248
    7824.000      -85264.6198
    7826.000      -85430.9134
    7828.000      -85568.4380
    7830.000      -85454.4074
    7832.000      -85391.0429
    7834.000      -85519.1244
    7836.000      -85371.0836
    7838.000      -85213.3122
    7840.000      -85491.2366
    7842.000      -85296.4858
    7844.000      -85117.6805
    7846.000      -85559.3657
    7848.000      -85374.5233
    7850.000      -85129.2165
    7852.000      -85208.6888
    7854.000      -85376.4875
    7856.000      -85522.9650
    7858.000      -85298.0577
    7860.000      -85514.0369
    7862.000      -85348.2476
    7864.000      -85568.2261
    7866.000      -85331.0371
    7868.000      -85182.7589
    7870.000      -85366.3246
    7872.000      -85536.1728
    7874.000      -85403.1089
    7876.000      -85238.4171
    7878.000      -85184.0357
    7880.000      -85318.1317
    7882.000      -85267.0466
    7884.000      -85367.8977
    7886.000      -85342.8526
    7888.000      -85365.5692
    7890.000      -85409.0595
    7892.000      -85656.5866
    7894.000      -85263.2495
    7896.000      -85480.2648
    7898.000      -85412.4013
    7900.000      -85339.9076
    7902.000      -85407.8464
    7904.000      -85297.0563
    7906.000      -85674.1052
    7908.000      -85637.1371
    7910.000      -85379.3061
    7912.000      -85528.9827
    7914.000      -85302.2045
    7916.000      -85260.0265
    7918.000      -85262.9510
    7920.000      -85431.7293
    7922.000      -85178.5179
    7924.000      -85409.8813
    7926.000      -85346.9524
    7928.000      -85490.9183
    7930.000      -85255.4660
    7932.000      -85554.5333
    7934.000      -85337.8186
    7936.000      -85480.3590
    7938.000      -85389.0448
    7940.000      -85491.5931
    7942.000      -85238.3210
    7944.000      -85467.9019
    7946.000      -85495.7425
    7948.000      -85542.0582
    7950.000      -85645.1358
    7952.000      -85509.3077
    7954.000      -85413.7486
    7956.000      -85381.6566
    7958.000      -85460.6004
    7960.000      -85673.6046
    7962.000      -85628.1736
    7964.000      -85649.7116
    7966.000      -85447.4327
    7968.000      -85474.5285
    7970.000      -85493.3456
    7972.000      -85318.0844
    7974.000      -85111.9156
    7976.000      -85285.2732
    7978.000      -85228.2741
    7980.000      -85537.1824
    7982.000      -85556.4299
    7984.000      -85433.9888
    7986.000      -85453.0902
    7988.000      -85612.1438
    7990.000      -85392.1967
    7992.000      -85414.2589
    7994.000      -85449.7288
    7996.000      -85368.1604
    7998.000      -85545.3654
    8000.000      -85437.6684
    8002.000      -85255.0081
    8004.000      -85525.8272
    8006.000      -85300.9692
    8008.000      -85292.1599
    8010.000      -85609.1007
    8012.000      -85501.4427
    8014.000      -85357.6056
    8016.000      -85538.4566
    8018.000      -85457.0794
    8020.000      -85162.1442
    8022.000      -85440.5340
    8024.000      -85265.8795
    8026.000      -85329.1872
    8028.000      -85059.7828
    8030.000      -85228.0042
    8032.000      -85344.1293
    8034.000      -85200.1789
    8036.000      -85150.3663
    8038.000      -85505.5235
    8040.000      -85201.2541
    8042.000      -85367.8008
    8044.000      -85316.4455
    8046.000      -85449.1826
    8048.000      -85264.3714
    8050.000      -85599.9640
    8052.000      -85446.3974
    8054.000      -85809.6058
    8056.000      -85602.8902
    8058.000      -85451.1593
    8060.000      -85527.3429
    8062.000      -85537.6238
    8064.000      -85801.4557
    8066.000      -85460.2562
    8068.000      -85551.7724
    8070.000      -85372.7070
    8072.000      -85457.2781
    8074.000      -85385.3556
    8076.000      -85285.8636
    8078.000      -85345.6045
    8080.000      -85251.2842
    8082.000      -85311.2758
    8084.000      -85389.6444
    8086.000      -85208.7128
    8088.000      -85121.2891
    8090.000      -85387.9224
    8092.000      -85237.8748
    8094.000      -85256.2092
    8096.000      -85290.2831
    8098.000      -85409.6999
    8100.000      -85685.0725
    8102.000      -85542.7384
    8104.000      -85140.2092
    8106.000      -85353.1951
    8108.000      -85217.5650
    8110.000      -85398.8300
    8112.000      -85345.4277
    8114.000      -85490.3507
    8116.000      -85489.0410
    8118.000      -85420.4751
    8120.000      -85330.6128
    8122.000      -85538.1513
    8124.000      -85508.0764
    8126.000      -85503.3388
    8128.000      -85490.1089
    8130.000      -85335.5366
    8132.000      -85149.7961
    8134.000      -85445.7292
    8136.000      -85327.4418
    8138.000      -85072.7464
    8140.000      -85252.3579
    8142.000      -85497.4974
    8144.000      -85322.7958
    8146.000      -85220.5892
    8148.000      -85446.6270
    8150.000      -85418.2468
    8152.000      -85295.4097
    8154.000      -85279.3520
    8156.000      -85436.3763
    8158.000      -85597.5145
    8160.000      -85339.1146
    8162.000      -85444.9618
    8164.000      -85397.5080
    8166.000      -85258.9776
    8168.000      -85457.6870
    8170.000      -85310.7341
    8172.000      -85545.1425
    8174.000      -85399.5024
    8176.000      -85306.0392
    8178.000      -85383.6553
    8180.000      -85465.4642
    8182.000      -85356.9401
    8184.000      -85517.1364
    8186.000      -85663.5011
    8188.000      -85639.6115
    8190.000      -85265.1283
    8192.000      -85433.3441
    8194.000      -85497.7704
    8196.000      -85597.7545
    8198.000      -85315.4408
    8200.000      -85471.7303
    8202.000      -85175.3229
    8204.000      -85401.5360
    8206.000      -85329.9836
    8208.000      -85592.3780
    8210.000      -85370.0796
    8212.000      -85500.5101
    8214.000      -85609.8767
    8216.000      -85424.5031
    8218.000      -85440.7182
    8220.000      -85685.6212
    8222.000      -85518.9468
    8224.000      -85356.7864
    8226.000      -85446.6420
    8228.000      -85475.3089
    8230.000      -85249.3871
    8232.000      -85574.2718
    8234.000      -85464.4028
    8236.000      -85580.3904
    8238.000      -85581.4989
    8240.000      -85367.2307
    8242.000      -85401.0812
    8244.000      -85491.1143
    8246.000      -85542.0036
    8248.000      -85521.6282
    8250.000      -85440.0590
    8252.000      -85279.5138
    8254.000      -85539.1749
    8256.000      -85327.2875
    8258.000      -85572.0866
    8260.000      -85537.8301
    8262.000      -85415.3961
    8264.000      -85402.5611
    8266.000      -85133.5547
    8268.000      -85413.7467
    8270.000      -85469.4038
    8272.000      -85497.2434
    8274.000      -85428.6599
    8276.000      -85393.7138
    8278.000      -85603.9859
    8280.000      -85525.9065
    8282.000      -85401.6378
    8284.000      -85340.5323
    8286.000      -85463.7787
    8288.000      -85468.1864
    8290.000      -85361.6163
    8292.000      -85352.0192
    8294.000      -85420.3915
    8296.000      -85329.9868
    8298.000      -85456.6844
    8300.000      -85468.2701
    8302.000      -85405.7349
    8304.000      -85126.7349
    8306.000      -85257.1353
    8308.000      -85200.3663
    8310.000      -85055.2573
    8312.000      -85177.0296
    8314.000      -85560.8445
    8316.000      -85446.2752
    8318.000      -85172.2512
    8320.000      -85400.8180
    8322.000      -85705.0121
    8324.000      -85230.7245
    8326.000      -85474.6499
    8328.000      -85343.8664
    8330.000      -85507.4824
    8332.000      -85339.1916
    8334.000      -85263.5553
    8336.000      -85190.2827
    8338.000      -85351.5086
    8340.000      -85313.0685
    8342.000      -85423.1336
    8344.000      -85516.2625
    8346.000      -85338.2767
    8348.000      -85508.6031
    8350.000      -85495.6773
    8352.000      -85524.5437
    8354.000      -85760.0488
    8356.000      -85168.2349
    8358.000      -85517.9221
    8360.000      -85235.3770
    8362.000      -85546.0218
    8364.000      -85505.1988
    8366.000      -85612.0722
    8368.000      -85314.1840
    8370.000      -85494.0995
    8372.000      -85305.4300
    8374.000      -85574.6606
    8376.000      -85370.7461
    8378.000      -85373.2095
    8380.000      -85546.4967
    8382.000      -85327.2050
    8384.000      -85246.0068
    8386.000      -85170.2274
    8388.000      -85492.4419
    8390.000      -85547.2294
    8392.000      -85395.6808
    8394.000      -85401.8505
    8396.000      -85518.2830
    8398.000      -85524.5523
    8400.000      -85449.6082
    8402.000      -85383.5324
    8404.000      -85288.5750
    8406.000      -85108.1878
    8408.000      -85329.2335
    8410.000      -85405.4483
    8412.000      -85394.1093
    8414.000      -85572.2269
    8416.000      -85355.9200
    8418.000      -85180.6880
    8420.000      -85394.7666
    8422.000      -84985.8974
    8424.000      -85389.8516
    8426.000      -85388.8646
    8428.000      -85335.5291
    8430.000      -85257.1737
    8432.000      -85203.6266
    8434.000      -85179.8908
    8436.000      -85503.8530
    8438.000      -85429.8163
    8440.000      -85468.8640
    8442.000      -85514.5759
    8444.000      -85415.2535
    8446.000      -85536.8682
    8448.000      -85379.7960
    8450.000      -85389.3809
    8452.000      -85374.5800
    8454.000      -85252.1606
    8456.000      -85442.6637
    8458.000      -85192.2706
    8460.000      -85504.1139
    8462.000      -85560.4073
    8464.000      -85416.9030
    8466.000      -85332.3835
    8468.000      -85606.4489
    8470.000      -85640.5065
    8472.000      -85599.8034
    8474.000      -85243.5056
    8476.000      -85606.5491
    8478.000      -85353.9195
    8480.000      -85483.9308
    8482.000      -85265.9675
    8484.000      -85175.8829
    8486.000      -85470.5534
    8488.000      -85533.1142
    8490.000      -85516.0696
    8492.000      -85381.3449
    8494.000      -85602.6331
    8496.000      -85228.5837
    8498.000      -85351.1843
    8500.000      -85315.3715
    8502.000      -85214.0554
    8504.000      -85293.5097
    8506.000      -85244.4564
    8508.000      -85442.1825
    8510.000      -85572.4671
    8512.000      -85313.8961
    8514.000      -85643.8463
    8516.000      -85495.4104
    8518.000      -85447.1851
    8520.000      -85405.7406
    8522.000      -85389.1868
    8524.000      -85495.9720
    8526.000      -85346.8803
    8528.000      -85352.3404
    8530.000      -85341.4205
    8532.000      -85576.9051
    8534.000      -85165.8815
    8536.000      -85495.2241
    8538.000      -85143.9806
    8540.000      -85584.2068
    8542.000      -85481.4815
    8544.000      -85425.4657
    8546.000      -85121.5691
    8548.000      -85404.5158
    8550.000      -85235.6954
    8552.000      -85363.3443
    8554.000      -85220.6839
    8556.000      -85364.7379
    8558.000      -85521.7626
    8560.000      -85547.3763
    8562.000      -85717.5167
    8564.000      -85536.3746
    8566.000      -85475.9820
    8568.000      -85470.8632
    8570.000      -85350.4583
    8572.000      -85356.0720
    8574.000      -85380.6739
    8576.000      -85403.4169
    8578.000      -85378.6855
    8580.000      -85390.7819
    8582.000      -85485.8105
    8584.000      -85344.0651
    8586.000      -85542.8900
    8588.000      -85348.2800
    8590.000      -85068.6749
    8592.000      -85298.9200
    8594.000      -85304.5556
    8596.000      -85197.0408
    8598.000      -85284.5708
    8600.000      -85456.5403
    8602.000      -85308.5244
    8604.000      -85523.3048
    8606.000      -85388.9480
    8608.000      -85220.3156
    8610.000      -84960.7193
    8612.000      -85210.3983
    8614.000      -85444.6723
    8616.000      -85368.2833
    8618.000      -85315.3001
    8620.000      -85265.5356
    8622.000      -85299.3169
    8624.000      -85466.1377
    8626.000      -85318.0265
    8628.000      -85298.8635
    8630.000      -85483.4269
    8632.000      -85778.6891
    8634.000      -85510.5820
    8636.000      -85641.2759
    8638.000      -85553.4664
    8640.000      -85728.9535
    8642.000      -85611.8290
    8644.000      -85358.5007
    8646.000      -85502.5769
    8648.000      -85795.8134
    8650.000      -85388.9558
    8652.000      -85147.3146
    8654.000      -85534.3234
    8656.000      -85328.6958
    8658.000      -85096.5398
    8660.000      -85438.4422
    8662.000      -85492.5061
    8664.000      -85298.9357
    8666.000      -85274.6599
    8668.000      -85164.5231
    8670.000      -85222.0264
    8672.000      -85350.0414
    8674.000      -85137.5238
    8676.000      -85382.8556
    8678.000      -85312.0331
    8680.000      -85257.8190
    8682.000      -85525.3914
    8684.000      -85468.5024
    8686.000      -85198.0962
    8688.000      -85040.1876
    8690.000      -85295.5371
    8692.000      -85477.8371
    8694.000      -85342.8411
    8696.000      -85323.2180
    8698.000      -85372.6338
    8700.000      -85478.4452
    8702.000      -85232.6709
    8704.000      -85272.8072
    8706.000      -85460.1871
    8708.000      -85443.9591
    8710.000      -85281.7009
    8712.000      -85161.2165
    8714.000      -85264.4394
    8716.000      -85251.8315
    8718.000      -85342.6666
    8720.000      -85332.7516
    8722.000      -85451.5034
    8724.000      -85526.6472
    8726.000      -85208.6216
    8728.000      -85274.6681
    8730.000      -85460.0590
    8732.000      -85656.8638
    8734.000      -85295.0134
    8736.000      -85415.3054
    8738.000      -85376.6520
    8740.000      -85206.6240
    8742.000      -85378.4009
    8744.000      -85224.2310
    8746.000      -85304.8992
    8748.000      -85303.4060
    8750.000      -85230.7712
    8752.000      -85332.7966
    8754.000      -85449.1432
    8756.000      -85403.6103
    8758.000      -85146.2218
    8760.000      -85517.1491
    8762.000      -85515.8060
    8764.000      -85455.9055
    8766.000      -85468.0239
    8768.000      -85361.5557
    8770.000      -85506.4303
    8772.000      -85362.0470
    8774.000      -85267.5466
    8776.000      -85523.0908
    8778.000      -85579.2618
    8780.000      -85270.7298
    8782.000      -85176.5776
    8784.000      -85213.2602
    8786.000      -85276.7636
    8788.000      -85219.7780
    8790.000      -85413.9816
    8792.000      -85412.5486
    8794.000      -85333.9331
    8796.000      -85419.0673
    8798.000      -85514.4501
    8800.000      -85245.9647
    8802.000      -85326.3315
    8804.000      -85300.6466
    8806.000      -85464.4777
    8808.000      -85638.6324
    8810.000      -85377.3801
    8812.000      -85271.1781
    8814.000      -85517.0864
    8816.000      -85206.4646
    8818.000      -85195.3487
    8820.000      -85375.6047
    8822.000      -84986.8393
    8824.000      -85441.4724
    8826.000      -85520.1591
    8828.000      -85682.0881
    8830.000      -85577.8644
    8832.000      -85651.3535
    8834.000      -85388.4576
    8836.000      -85570.0534
    8838.000      -85462.9296
    8840.000      -85804.0194
    8842.000      -85267.3788
    8844.000      -85499.9467
    8846.000      -85384.6024
    8848.000      -85411.8046
    8850.000      -85474.5712
    8852.000      -85523.0365
    8854.000      -85465.6287
    8856.000      -85422.5150
    8858.000      -85494.2476
    8860.000      -85570.9718
    8862.000      -85391.2553
    8864.000      -85559.8384
    8866.000      -85625.1778
    8868.000      -85424.8979
    8870.000      -85390.2463
    8872.000      -85087.7366
    8874.000      -85203.8930
    8876.000      -85207.0931
    8878.000      -85394.1995
    8880.000      -85247.0071
    8882.000      -85294.3544
    8884.000      -85481.9379
    8886.000      -85522.7959
    8888.000      -85387.4829
    8890.000      -85530.6911
    8892.000      -85359.5257
    8894.000      -85269.1287
    8896.000      -85387.1414
    8898.000      -85298.1301
    8900.000      -85491.9164
    8902.000      -85455.7134
    8904.000      -85501.7598
    8906.000      -85509.6057
    8908.000      -85377.8957
    8910.000      -85518.8914
    8912.000      -85484.8116
    8914.000      -85260.7453
    8916.000      -85472.9339
    8918.000      -85437.9932
    8920.000      -85371.7299
    8922.000      -85332.3470
    8924.000      -85378.3728
    8926.000      -85347.3381
    8928.000      -85167.6325
    8930.000      -85384.3787
    8932.000      -85419.0212
    8934.000      -85549.2629
    8936.000      -85385.3922
    8938.000      -85253.2934
    8940.000      -86024.2429
    8942.000      -85278.2816
    8944.000      -85412.7449
    8946.000      -85241.5577
    8948.000      -85661.8209
    8950.000      -85289.1721
    8952.000      -85356.0758
    8954.000      -85631.7045
    8956.000      -85139.4708
    8958.000      -85317.4907
    8960.000      -85338.4716
    8962.000      -85396.4712
    8964.000      -85462.6649
    8966.000      -85398.4539
    8968.000      -85471.4054
    8970.000      -85752.7436
    8972.000      -85663.4359
    8974.000      -85552.7551
    8976.000      -85253.2894
    8978.000      -85480.0004
    8980.000      -85437.3556
    8982.000      -85254.4141
    8984.000      -85352.9254
    8986.000      -85248.7965
    8988.000      -85444.1173
    8990.000      -85656.4140
    8992.000      -85559.9220
    8994.000      -85548.2746
    8996.000      -85644.7946
    8998.000      -85565.3876
    9000.000      -85496.4244
    9002.000      -85477.8273
    9004.000      -85580.7812
    9006.000      -85626.2376
    9008.000      -85664.5648
    9010.000      -85364.8785
    9012.000      -85567.0937
    9014.000      -85418.3222
    9016.000      -85384.1032
    9018.000      -85274.7507
    9020.000      -85298.9616
    9022.000      -85569.7136
    9024.000      -85578.6746
    9026.000      -85437.8858
    9028.000      -85179.7264
    9030.000      -85508.3984
    9032.000      -85188.7810
    9034.000      -85579.9692
    9036.000      -85266.7489
    9038.000      -85282.5584
    9040.000      -85364.9867
    9042.000      -85357.1987
    9044.000      -85502.8595
    9046.000      -85581.1570
    9048.000      -85744.9006
    9050.000      -85473.8708
    9052.000      -85463.9168
    9054.000      -85356.8993
    9056.000      -85443.6055
    9058.000      -85451.4108
    9060.000      -85576.2501
    9062.000      -85587.3795
    9064.000      -85283.1094
    9066.000      -85474.1764
    9068.000      -85313.4170
    9070.000      -85435.4186
    9072.000      -85460.8333
    9074.000      -85542.1956
    9076.000      -85735.3806
    9078.000      -85581.5184
    9080.000      -85480.4600
    9082.000      -85316.4049
    9084.000      -85558.1598
    9086.000      -85416.4111
    9088.000      -85578.7253
    9090.000      -85334.8318
    9092.000      -85496.3541
    9094.000      -85446.1018
    9096.000      -85361.1971
    9098.000      -85350.1493
    9100.000      -85261.3820
    9102.000      -85253.3491
    9104.000      -85281.5998
    9106.000      -85329.4663
    9108.000      -85676.9408
    9110.000      -85664.6259
    9112.000      -85616.7883
    9114.000      -85114.5171
    9116.000      -85559.3572
    9118.000      -85314.3428
    9120.000      -85315.0106
    9122.000      -85700.5491
    9124.000      -85151.3239
    9126.000      -85334.3314
    9128.000      -85444.9806
    9130.000      -85375.7890
    9132.000      -85465.5776
    9134.000      -85379.0481
    9136.000      -85258.2389
    9138.000      -85424.0710
    9140.000      -85384.5791
    9142.000      -85409.7055
    9144.000      -85458.2673
    9146.000      -85350.5805
    9148.000      -85497.1121
    9150.000      -85358.4378
    9152.000      -85438.8465
    9154.000      -85609.9865
    9156.000      -85377.1414
    9158.000      -85367.7938
    9160.000      -85537.6056
    9162.000      -85451.6250
    9164.000      -85243.4745
    9166.000      -85309.4024
    9168.000      -85399.5864
    9170.000      -85122.9630
    9172.000      -85473.6841
    9174.000      -85432.4659
    9176.000      -85515.6388
    9178.000      -85462.3517
    9180.000      -85759.4146
    9182.000      -85761.6408
    9184.000      -85554.0990
    9186.000      -85273.0256
    9188.000      -85294.5608
    9190.000      -85424.6749
    9192.000      -85592.4865
    9194.000      -85522.8200
    9196.000      -85650.3210
    9198.000      -85624.7802
    9200.000      -85313.0373
    9202.000      -85649.3439
    9204.000      -85339.1399
    9206.000      -85411.8775
    9208.000      -85630.7305
    9210.000      -85830.0623
    9212.000      -85434.4096
    9214.000      -85411.6321
    9216.000      -85506.7277
    9218.000      -85343.6028
    9220.000      -85239.8619
    9222.000      -85506.0163
    9224.000      -85139.7225
    9226.000      -85267.6401
    9228.000      -85287.1107
    9230.000      -85371.1130
    9232.000      -85455.8849
    9234.000      -85512.2322
    9236.000      -85493.5679
    9238.000      -85488.4539
    9240.000      -85236.2799
    9242.000      -85409.7919
    9244.000      -85286.0771
    9246.000      -85475.9868
    9248.000      -85269.6231
    9250.000      -85353.3339
    9252.000      -85420.1971
    9254.000      -85324.7790
    9256.000      -85392.8279
    9258.000      -85165.5148
    9260.000      -85327.2810
    9262.000      -85200.8148
    9264.000      -85500.0853
    9266.000      -85392.4708
    9268.000      -85746.7905
    9270.000      -85548.9039
    9272.000      -85298.5258
    9274.000      -85681.3521
    9276.000      -85577.6878
    9278.000      -85013.1065
    9280.000      -85290.0797
    9282.000      -85338.5541
    9284.000      -85415.3673
    9286.000      -85570.4940
    9288.000      -85610.1890
    9290.000      -85326.2763
    9292.000      -85520.8676
    9294.000      -85386.4337
    9296.000      -85347.4455
    9298.000      -85361.3926
    9300.000      -85187.1531
    9302.000      -85308.8514
    9304.000      -85292.8914
    9306.000      -85551.5121
    9308.000      -85359.3613
    9310.000      -85413.5876
    9312.000      -85481.7970
    9314.000      -85414.4373
    9316.000      -85395.1946
    9318.000      -85441.8600
    9320.000      -85399.5618
    9322.000      -85583.6908
    9324.000      -85505.9689
    9326.000      -85398.0803
    9328.000      -85245.9279
    9330.000      -85380.1001
    9332.000      -85283.7668
    9334.000      -85283.4726
    9336.000      -85443.7998
    9338.000      -85355.8278
    9340.000      -85273.1214
    9342.000      -85333.6064
    9344.000      -85412.5186
    9346.000      -85352.7334
    9348.000      -85383.9767
    9350.000      -85269.6207
    9352.000      -85287.7822
    9354.000      -85377.1563
    9356.000      -85508.6707
    9358.000      -85536.3316
    9360.000      -85404.1691
    9362.000      -85480.9610
    9364.000      -85410.4818
    9366.000      -85357.7930
    9368.000      -85591.5752
    9370.000      -85434.4904
    9372.000      -85076.6647
    9374.000      -85184.3927
    9376.000      -85712.5495
    9378.000      -85400.1215
    9380.000      -85298.7202
    9382.000      -85424.2274
    9384.000      -85475.1870
    9386.000      -85377.4131
    9388.000      -85353.1428
    9390.000      -85628.3319
    9392.000      -85318.8269
    9394.000      -85591.3005
    9396.000      -85337.8209
    9398.000      -85551.4544
    9400.000      -85362.7696
    9402.000      -85523.0445
    9404.000      -85472.2093
    9406.000      -85529.2749
    9408.000      -85714.2801
    9410.000      -85372.2951
    9412.000      -85406.0795
    9414.000      -85395.1538
    9416.000      -85556.7811
    9418.000      -85309.8485
    9420.000      -85624.2596
    9422.000      -85401.5637
    9424.000      -85590.2175
    9426.000      -85290.8979
    9428.000      -85370.3762
    9430.000      -85396.0796
    9432.000      -85320.3683
    9434.000      -85162.1303
    9436.000      -85311.2017
    9438.000      -85523.4281
    9440.000      -85467.9995
    9442.000      -85346.3234
    9444.000      -85464.8994
    9446.000      -85457.8381
    9448.000      -85523.5449
    9450.000      -85201.5536
    9452.000      -85498.8986
    9454.000      -85243.8889
    9456.000      -85407.6923
    9458.000      -85430.4328
    9460.000      -85358.0573
    9462.000      -85365.3316
    9464.000      -85390.6881
    9466.000      -85393.5570
    9468.000      -85509.6128
    9470.000      -85460.1331
    9472.000      -85603.1943
    9474.000      -85490.0626
    9476.000      -85346.3282
    9478.000      -85448.4794
    9480.000      -85151.0567
    9482.000      -85448.7220
    9484.000      -85519.1306
    9486.000      -85510.4958
    9488.000      -85527.5711
    9490.000      -85290.5381
    9492.000      -85462.2008
    9494.000      -85208.0495
    9496.000      -85534.7038
    9498.000      -84985.0060
    9500.000      -85520.9961
    9502.000      -85259.0722
    9504.000      -85359.5145
    9506.000      -85481.5961
    9508.000      -85273.8330
    9510.000      -85424.0536
    9512.000      -85500.5644
    9514.000      -85403.5799
    9516.000      -85435.3985
    9518.000      -85463.9837
    9520.000      -85461.8050
    9522.000      -85538.8648
    9524.000      -85363.0434
    9526.000      -85491.4364
    9528.000      -85356.9377
    9530.000      -85346.2551
    9532.000      -85500.2366
    9534.000      -85497.0987
    9536.000      -85456.5809
    9538.000      -85262.7617
    9540.000      -85202.6785
    9542.000      -85331.5628
    9544.000      -85341.3293
    9546.000      -85058.8576
    9548.000      -85689.9126
    9550.000      -85542.7723
    9552.000      -85474.6441
    9554.000      -85270.5948
    9556.000      -85270.8800
    9558.000      -85378.7980
    9560.000      -85330.9123
    9562.000      -85198.1676
    9564.000      -85294.9869
    9566.000      -85543.5094
    9568.000      -85397.5128
    9570.000      -85480.9217
    9572.000      -85636.6676
    9574.000      -85547.0083
    9576.000      -85526.8173
    9578.000      -85498.1453
    9580.000      -85161.1838
    9582.000      -85398.9186
    9584.000      -85361.4656
    9586.000      -85422.9780
    9588.000      -85487.1520
    9590.000      -85231.9455
    9592.000      -85357.3086
    9594.000      -85399.8121
    9596.000      -85440.2747
    9598.000      -85536.1708
    9600.000      -85577.8550
    9602.000      -85535.4186
    9604.000      -85594.8004
    9606.000      -85401.0515
    9608.000      -85429.2420
    9610.000      -85615.1019
    9612.000      -85508.9245
    9614.000      -85530.0379
    9616.000      -85641.5147
    9618.000      -85283.6028
    9620.000      -85703.4381
    9622.000      -85362.7592
    9624.000      -85283.7981
    9626.000      -85735.5872
    9628.000      -85590.2971
    9630.000      -85348.6707
    9632.000      -85656.4662
    9634.000      -85288.2982
    9636.000      -85589.3551
    9638.000      -85423.2712
    9640.000      -85457.0805
    9642.000      -85413.3508
    9644.000      -85585.2766
    9646.000      -85318.5513
    9648.000      -85375.6464
    9650.000      -85331.7714
    9652.000      -85425.0868
    9654.000      -85357.6767
    9656.000      -85602.2239
    9658.000      -85414.6491
    9660.000      -85281.6469
    9662.000      -85157.7884
    9664.000      -85455.6014
    9666.000      -85171.8636
    9668.000      -85213.5714
    9670.000      -85343.0801
    9672.000      -85609.1950
    9674.000      -85417.0900
    9676.000      -85233.9294
    9678.000      -85462.0326
    9680.000      -85859.2324
    9682.000      -85437.3162
    9684.000      -85639.5194
    9686.000      -85003.2651
    9688.000      -85168.0524
    9690.000      -85282.8331
    9692.000      -85461.0517
    9694.000      -85453.4988
    9696.000      -85411.6175
    9698.000      -85453.6669
    9700.000      -85394.8633
    9702.000      -85704.1348
    9704.000      -85234.8774
    9706.000      -85412.5869
    9708.000      -85474.0721
    9710.000      -85237.0197
    9712.000      -85300.3214
    9714.000      -85524.6735
    9716.000      -85428.9947
    9718.000      -85684.1205
    9720.000      -85565.4549
    9722.000      -85305.5768
    9724.000      -85456.6130
    9726.000      -85365.6198
    9728.000      -85533.3099
    9730.000      -85300.1117
    9732.000      -85287.6563
    9734.000      -85302.7293
    9736.000      -85125.4093
    9738.000      -85374.7265
    9740.000      -85669.1438
    9742.000      -85514.9943
    9744.000      -85282.1967
    9746.000      -85449.0942
    9748.000      -85054.4855
    9750.000      -85370.8424
    9752.000      -85295.6014
    9754.000      -85281.4834
    9756.000      -85197.6476
    9758.000      -85658.1059
    9760.000      -85373.6130
    9762.000      -85458.7508
    9764.000      -85525.6346
    9766.000      -85527.3685
    9768.000      -85483.5383
    9770.000      -85307.4151
    9772.000      -85488.0396
    9774.000      -85609.4458
    9776.000      -85469.9380
    9778.000      -85528.5535
    9780.000      -85483.6139
    9782.000      -85386.8111
    9784.000      -85404.6231
    9786.000      -85487.9790
    9788.000      -85346.3755
    9790.000      -85351.6012
    9792.000      -85433.7429
    9794.000      -85439.4495
    9796.000      -85283.9114
    9798.000      -85747.0479
    9800.000      -85429.0915
    9802.000      -85401.9626
    9804.000      -85388.3591
    9806.000      -85414.2302
    9808.000      -85289.8643
    9810.000      -85229.2458
    9812.000      -85166.8866
    9814.000      -85305.5177
    9816.000      -85664.2217
    9818.000      -85663.4713
    9820.000      -85445.7909
    9822.000      -85372.8274
    9824.000      -85502.7180
    9826.000      -85241.0694
    9828.000      -85476.4761
    9830.000      -85406.5160
    9832.000      -85288.1906
    9834.000      -85531.6887
    9836.000      -85356.4269
    9838.000      -85412.9630
    9840.000      -85541.4287
    9842.000      -85519.0931
    9844.000      -85503.7957
    9846.000      -85435.6236
    9848.000      -85649.8161
    9850.000      -85380.0446
    9852.000      -85626.0531
    9854.000      -85434.1711
    9856.000      -85077.0101
    9858.000      -85265.3966
    9860.000      -85333.4587
    9862.000      -85366.9896
    9864.000      -85488.8250
    9866.000      -85365.7708
    9868.000      -85284.1609
    9870.000      -85377.4945
    9872.000      -85368.9297
    9874.000      -85144.8610
    9876.000      -85503.9808
    9878.000      -85229.4073
    9880.000      -85596.4726
    9882.000      -85613.4118
    9884.000      -85540.2406
    9886.000      -85588.2272
    9888.000      -85503.0966
    9890.000      -85682.2796
    9892.000      -85451.4909
    9894.000      -85473.4217
    9896.000      -85435.0660
    9898.000      -85405.3932
    9900.000      -85428.1564
    9902.000      -85175.9744
    9904.000      -85743.8502
    9906.000      -85633.8701
    9908.000      -85624.6867
    9910.000      -85458.8804
    9912.000      -85232.0868
    9914.000      -85467.3594
    9916.000      -85389.6824
    9918.000      -85502.8791
    9920.000      -85397.7683
    9922.000      -85559.4699
    9924.000      -85428.8967
    9926.000      -85388.8827
    9928.000      -85386.6243
    9930.000      -85564.1569
    9932.000      -85403.7065
    9934.000      -85189.7890
    9936.000      -85497.9787
    9938.000      -85339.7577
    9940.000      -85304.9919
    9942.000      -85556.4850
    9944.000      -85637.2591
    9946.000      -85395.5760
    9948.000      -85451.3282
    9950.000      -85200.0162
    9952.000      -85473.8476
    9954.000      -85411.5053
    9956.000      -85391.9202
    9958.000      -85514.9260
    9960.000      -85430.3921
    9962.000      -85343.2951
    9964.000      -85463.7917
    9966.000      -85429.1882
    9968.000      -85225.2968
    9970.000      -85106.1309
    9972.000      -85544.9110
    9974.000      -85517.0469
    9976.000      -85620.0420
    9978.000      -85412.4564
    9980.000      -85531.1011
    9982.000      -85555.9072
    9984.000      -85283.9674
    9986.000      -85073.8242
    9988.000      -85349.3259
    9990.000      -84993.4248
    9992.000      -85265.2416
    9994.000      -85064.3649
    9996.000      -85136.2792
    9998.000      -85123.1570
   10000.000      -85402.5977
   10002.000      -85464.6597
   10004.000      -85426.6621
   10006.000      -85250.1868
   10008.000      -85392.4856
   10010.000      -85397.1176
   10012.000      -85518.8523
   10014.000      -85495.5194
   10016.000      -85372.1704
   10018.000      -85353.9826
   10020.000      -85457.5370
   10022.000      -85656.4552
   10024.000      -85572.7044
   10026.000      -85610.7837
   10028.000      -85552.3280
   10030.000      -85559.9217
   10032.000      -85294.2497
   10034.000      -85499.2468
   10036.000      -85290.6022
   10038.000      -85433.5876
   10040.000      -85309.6636
   10042.000      -85469.4511
   10044.000      -85475.7915
   10046.000      -85497.8295
   10048.000      -85153.0726
   10050.000      -85345.5244
   10052.000      -85209.5852
   10054.000      -85590.3545
   10056.000      -85313.0858
   10058.000      -85375.0276
   10060.000      -85413.8030
   10062.000      -85373.2919
   10064.000      -85435.5926
   10066.000      -85533.7786
   10068.000      -85737.3667
   10070.000      -85246.2415
   10072.000      -85417.3009
   10074.000      -85537.6697
   10076.000      -85564.8459
   10078.000      -85520.7366
   10080.000      -85319.7274
   10082.000      -85503.8283
   10084.000      -85534.1690
   10086.000      -85618.8618
   10088.000      -85806.7035
   10090.000      -85424.2989
   10092.000      -85401.7982
   10094.000      -85244.7478
   10096.000      -85487.5248
   10098.000      -85671.6287
   10100.000      -85470.3067
   10102.000      -85440.2635
   10104.000      -85482.4005
   10106.000      -85573.9461
   10108.000      -85256.0908
   10110.000      -85265.5525
   10112.000      -85734.1543
   10114.000      -85516.7868
   10116.000      -85464.9583
   10118.000      -85700.6860
   10120.000      -85624.2532
   10122.000      -85160.7255
   10124.000      -85351.8292
   10126.000      -85254.2830
   10128.000      -85276.1404
   10130.000      -85607.6478
   10132.000      -85345.0762
   10134.000      -85360.1113
   10136.000      -85349.2483
   10138.000      -85224.0171
   10140.000      -85446.5208
   10142.000      -85374.1002
   10144.000      -85562.5869
   10146.000      -85260.1136
   10148.000      -85266.9382
   10150.000      -85413.1080
   10152.000      -85295.8413
   10154.000      -85315.5823
   10156.000      -85386.6312
   10158.000      -85437.7378
   10160.000      -85478.2976
   10162.000      -85618.5093
   10164.000      -85585.4499
   10166.000      -85517.0751
   10168.000      -85355.6296
   10170.000      -85432.8934
   10172.000      -85513.6387
   10174.000      -85296.6995
   10176.000      -85491.1622
   10178.000      -85321.2071
   10180.000      -85217.8115
   10182.000      -85381.9694
   10184.000      -85377.9949
   10186.000      -85322.0251
   10188.000      -85415.2116
   10190.000      -85415.4745
   10192.000      -85520.6157
   10194.000      -85319.3390
   10196.000      -85469.7367
   10198.000      -85564.5121
   10200.000      -85458.7518
   10202.000      -85401.5917
   10204.000      -85209.2846
   10206.000      -85405.0788
   10208.000      -85411.1809
   10210.000      -85147.0571
   10212.000      -85469.0466
   10214.000      -85616.9210
   10216.000      -85479.7559
   10218.000      -85659.9980
   10220.000      -85707.3572
   10222.000      -85274.3251
   10224.000      -85510.2551
   10226.000      -85408.7995
   10228.000      -85343.2214
   10230.000      -85578.4224
   10232.000      -85243.2984
   10234.000      -85458.0187
   10236.000      -85291.5349
   10238.000      -85394.5559
   10240.000      -85425.9684
   10242.000      -85387.4653
   10244.000      -85448.1942
   10246.000      -85342.7243
   10248.000      -85245.1629
   10250.000      -85502.3886
   10252.000      -85606.9393
   10254.000      -85588.0632
   10256.000      -85451.5627
   10258.000      -85342.0270
   10260.000      -85444.6277
   10262.000      -85236.0880
   10264.000      -85253.1994
   10266.000      -85472.5144
   10268.000      -85278.6600
   10270.000      -85545.5552
   10272.000      -85456.3250
   10274.000      -85354.8643
   10276.000      -85389.9880
   10278.000      -85579.9790
   10280.000      -85747.5856
   10282.000      -85588.1212
   10284.000      -85473.2699
   10286.000      -85489.2216
   10288.000      -85533.9356
   10290.000      -85495.3209
   10292.000      -85337.0164
   10294.000      -85322.2455
   10296.000      -85629.4602
   10298.000      -85511.4532
   10300.000      -85506.6658
   10302.000      -85463.9196
   10304.000      -85337.5632
   10306.000      -85555.5978
   10308.000      -85185.8006
   10310.000      -85454.6755
   10312.000      -85393.4489
   10314.000      -85426.8714
   10316.000      -85510.2238
   10318.000      -85457.9178
   10320.000      -85254.7606
   10322.000      -85348.0676
   10324.000      -85330.7155
   10326.000      -85431.7801
   10328.000      -85548.4953
   10330.000      -85430.8753
   10332.000      -85298.2639
   10334.000      -85271.5088
   10336.000      -85192.7409
   10338.000      -85386.5279
   10340.000      -85280.7134
   10342.000      -85695.5974
   10344.000      -85482.9097
   10346.000      -85128.3689
   10348.000      -85293.2898
   10350.000      -84941.8261
   10352.000      -85300.1610
   10354.000      -85310.3590
   10356.000      -85302.4047
   10358.000      -85559.3877
   10360.000      -85419.3611
   10362.000      -85525.3007
   10364.000      -85575.0498
   10366.000      -85352.8363
   10368.000      -85646.0841
   10370.000      -85416.1472
   10372.000      -85778.0111
   10374.000      -85389.5648
   10376.000      -85454.4181
   10378.000      -85645.7132
   10380.000      -85387.4112
   10382.000      -85237.4200
   10384.000      -85368.3381
   10386.000      -85343.6229
   10388.000      -85667.4382
   10390.000      -85603.4570
   10392.000      -85367.3791
   10394.000      -85377.4883
   10396.000      -85292.4321
   10398.000      -85085.5278
   10400.000      -85481.6347
   10402.000      -85492.2349
   10404.000      -85458.8923
   10406.000      -85652.6509
   10408.000      -85559.3723
   10410.000      -85721.7496
   10412.000      -85667.9215
   10414.000      -85413.4147
   10416.000      -85326.3091
   10418.000      -85274.8389
   10420.000      -85363.5488
   10422.000      -85567.5508
   10424.000      -85362.6306
   10426.000      -85533.3205
   10428.000      -85343.6336
   10430.000      -85252.7361
   10432.000      -85478.0496
   10434.000      -85560.6260
   10436.000      -85445.4263
   10438.000      -85726.0579
   10440.000      -85487.3033
   10442.000      -85490.7598
   10444.000      -85442.1782
   10446.000      -85576.0951
   10448.000      -85443.2594
   10450.000      -85519.2044
   10452.000      -85232.4395
   10454.000      -85459.4792
   10456.000      -85386.5663
   10458.000      -85327.6780
   10460.000      -85222.6168
   10462.000      -85292.0409
   10464.000      -85277.8909
   10466.000      -85192.7697
   10468.000      -85319.9977
   10470.000      -85490.4631
   10472.000      -85323.7574
   10474.000      -85369.8274
   10476.000      -85332.3977
   10478.000      -85257.2199
   10480.000      -85283.2259
   10482.000      -85282.3546
   10484.000      -85531.4138
   10486.000      -85210.2385
   10488.000      -85488.5266
   10490.000      -85742.4943
   10492.000      -85642.7918
   10494.000      -85212.2643
   10496.000      -85412.2334
   10498.000      -85277.6525
   10500.000      -85164.8158
   10502.000      -85119.6222
   10504.000      -85538.7220
   10506.000      -85372.0572
   10508.000      -85250.4490
   10510.000      -85394.5770
   10512.000      -85442.2120
   10514.000      -85104.4522
   10516.000      -85515.0933
   10518.000      -85186.9794
   10520.000      -85334.6925
   10522.000      -85353.6748
   10524.000      -85375.3415
   10526.000      -85328.1368
   10528.000      -85449.5951
   10530.000      -85283.4272
   10532.000      -85487.1802
   10534.000      -85520.0073
   10536.000      -85379.2171
   10538.000      -85195.9062
   10540.000      -85386.5952
   10542.000      -85655.0642
   10544.000      -85608.3594
   10546.000      -85608.9234
   10548.000      -85474.8202
   10550.000      -85293.0665
   10552.000      -85488.3745
   10554.000      -85363.5750
   10556.000      -85274.5540
   10558.000      -85416.7158
   10560.000      -85580.1380
   10562.000      -85486.6774
   10564.000      -85589.3669
   10566.000      -85419.6839
   10568.000      -85369.6689
   10570.000      -85530.0511
   10572.000      -85780.4382
   10574.000      -85532.0210
   10576.000      -85651.0734
   10578.000      -85597.1591
   10580.000      -85319.6450
   10582.000      -85344.6148
   10584.000      -85448.6269
   10586.000      -85360.5389
   10588.000      -85306.8896
   10590.000      -85386.6880
   10592.000      -85501.3359
   10594.000      -85435.7196
   10596.000      -85606.6677
   10598.000      -85353.6522
   10600.000      -85230.5789
   10602.000      -85572.9601
   10604.000      -85634.4204
   10606.000      -85432.4934
   10608.000      -85249.6934
   10610.000      -85536.6764
   10612.000      -85312.6738
   10614.000      -85399.2597
   10616.000      -85181.9437
   10618.000      -85550.6530
   10620.000      -85295.6089
   10622.000      -85364.4053
   10624.000      -85248.5924
   10626.000      -85186.0828
   10628.000      -85306.9533
   10630.000      -85380.2818
   10632.000      -85254.1484
   10634.000      -85361.0582
   10636.000      -85520.4697
   10638.000      -85233.8354
   10640.000      -85468.7126
   10642.000      -85453.0985
   10644.000      -85707.2749
   10646.000      -85406.1676
   10648.000      -85349.2559
   10650.000      -85151.2186
   10652.000      -85133.4511
   10654.000      -85555.7147
   10656.000      -85552.3901
   10658.000      -85282.3061
   10660.000      -85461.5770
   10662.000      -85471.2557
   10664.000      -85484.7294
   10666.000      -85464.2727
   10668.000      -85327.2354
   10670.000      -85289.5262
   10672.000      -85118.9407
   10674.000      -85389.9531
   10676.000      -85443.2753
   10678.000      -85519.3376
   10680.000      -85320.7780
   10682.000      -85219.0169
   10684.000      -85499.8057
   10686.000      -85290.3005
   10688.000      -85667.7688
   10690.000      -85417.0754
   10692.000      -85223.6653
   10694.000      -85374.3609
   10696.000      -85611.6919
   10698.000      -85546.2958
   10700.000      -85544.1493
   10702.000      -85489.5205
   10704.000      -85423.2786
   10706.000      -85611.3420
   10708.000      -85323.6687
   10710.000      -85520.8561
   10712.000      -85451.2446
   10714.000      -85532.9129
   10716.000      -85543.6998
   10718.000      -85404.2363
   10720.000      -85583.0530
   10722.000      -85676.0391
   10724.000      -85356.7335
   10726.000      -85381.5371
   10728.000      -85375.9634
   10730.000      -85450.9101
   10732.000      -85476.4747
   10734.000      -85593.1149
   10736.000      -85227.9224
   10738.000      -85188.3329
   10740.000      -85153.4093
   10742.000      -85422.5937
   10744.000      -85868.4182
   10746.000      -85582.8580
   10748.000      -85593.5377
   10750.000      -85678.0899
   10752.000      -85219.5614
   10754.000      -85331.3100
   10756.000      -85398.0086
   10758.000      -85354.2641
   10760.000      -85170.3550
   10762.000      -85498.6992
   10764.000      -85340.7203
   10766.000      -85379.8416
   10768.000      -85524.8155
   10770.000      -85369.9022
   10772.000      -85278.4331
   10774.000      -85456.8612
   10776.000      -85484.3592
   10778.000      -85355.3700
   10780.000      -85423.1434
   10782.000      -85334.1135
   10784.000      -85493.2558
   10786.000      -85294.1493
   10788.000      -85307.1020
   10790.000      -85268.9841
   10792.000      -85322.9203
   10794.000      -85623.5088
   10796.000      -85597.3790
   10798.000      -85683.7357
   10800.000      -85620.0922
   10802.000      -85457.3834
   10804.000      -85389.7271
   10806.000      -85366.9881
   10808.000      -85354.1015
   10810.000      -85466.8492
   10812.000      -85545.0180
   10814.000      -85736.1918
   10816.000      -85200.4381
   10818.000      -85251.2470
   10820.000      -85426.6578
   10822.000      -85405.7201
   10824.000      -85536.4987
   10826.000      -85388.8544
   10828.000      -85427.3512
   10830.000      -85606.3147
   10832.000      -85455.1299
   10834.000      -85676.8290
   10836.000      -85462.9618
   10838.000      -85506.7125
   10840.000      -85364.3778
   10842.000      -85674.1443
   10844.000      -85198.0501
   10846.000      -85347.9137
   10848.000      -85621.7976
   10850.000      -85540.5770
   10852.000      -85101.5828
   10854.000      -85427.2275
   10856.000      -85336.0126
   10858.000      -85660.0609
   10860.000      -85236.2193
   10862.000      -85434.0151
   10864.000      -85400.7106
   10866.000      -85358.7981
   10868.000      -85301.2827
   10870.000      -85108.8690
   10872.000      -85417.6511
   10874.000      -85260.8442
   10876.000      -85296.9466
   10878.000      -85306.0847
   10880.000      -85525.7280
   10882.000      -85164.2555
   10884.000      -85515.8970
   10886.000      -85523.6792
   10888.000      -85416.6879
   10890.000      -85425.3077
   10892.000      -85395.7294
   10894.000      -85355.3373
   10896.000      -85407.8814
   10898.000      -85240.5200
   10900.000      -85232.0481
   10902.000      -85104.8914
   10904.000      -85206.6229
   10906.000      -85292.1108
   10908.000      -85471.4478
   10910.000      -85349.7388
   10912.000      -85162.7965
   10914.000      -85425.4076
   10916.000      -85218.6800
   10918.000      -85341.9322
   10920.000      -85237.5869
   10922.000      -85257.2373
   10924.000      -85584.8379
   10926.000      -85390.9936
   10928.000      -85581.8682
   10930.000      -85653.7897
   10932.000      -85464.0577
   10934.000      -85656.2220
   10936.000      -85418.1166
   10938.000      -85310.0173
   10940.000      -85499.7329
   10942.000      -85523.5037
   10944.000      -85370.6247
   10946.000      -85548.8564
   10948.000      -85221.9036
   10950.000      -85285.4490
   10952.000      -85434.8354
   10954.000      -85285.5102
   10956.000      -85448.7895
   10958.000      -85475.9748
   10960.000      -85443.0685
   10962.000      -85327.0485
   10964.000      -85299.5979
   10966.000      -85329.5059
   10968.000      -85199.4183
   10970.000      -85304.0259
   10972.000      -85172.9977
   10974.000      -85318.4468
   10976.000      -85572.7862
   10978.000      -85616.7977
   10980.000      -85382.1771
   10982.000      -85461.5219
   10984.000      -85551.6524
   10986.000      -85452.5188
   10988.000      -85660.6791
   10990.000      -85386.2301
   10992.000      -85629.7346
   10994.000      -85308.0537
   10996.000      -85541.5309
   10998.000      -85425.8067
   11000.000      -85539.1809
   11002.000      -85282.5782
   11004.000      -85421.8667
   11006.000      -85650.2581
   11008.000      -85525.0531
   11010.000      -85340.3206
   11012.000      -85692.8600
   11014.000      -85594.2177
   11016.000      -85518.2536
   11018.000      -85651.1424
   11020.000      -85422.8634
   11022.000      -85630.7398
   11024.000      -85396.9054
   11026.000      -85357.3270
   11028.000      -85595.2723
   11030.000      -85493.7744
   11032.000      -85540.6155
   11034.000      -85341.4573
   11036.000      -85268.8232
   11038.000      -85453.7003
   11040.000      -85266.4389
   11042.000      -85522.9000
   11044.000      -85260.8800
   11046.000      -85137.4478
   11048.000      -85149.8873
   11050.000      -85574.8914
   11052.000      -85582.9059
   11054.000      -85477.4397
   11056.000      -85482.2946
   11058.000      -85417.7531
   11060.000      -85448.6635
   11062.000      -85534.9975
   11064.000      -85414.6069
   11066.000      -85376.5701
   11068.000      -85204.1961
   11070.000      -85501.3999
   11072.000      -85226.2392
   11074.000      -85464.2758
   11076.000      -85344.6416
   11078.000      -85182.6277
   11080.000      -85342.9745
   11082.000      -85566.3760
   11084.000      -85315.7066
   11086.000      -85132.3575
   11088.000      -85392.4070
   11090.000      -85562.5890
   11092.000      -85564.6364
   11094.000      -85662.5350
   11096.000      -85673.4586
   11098.000      -85656.8292
   11100.000      -85499.5322
   11102.000      -85675.7510
   11104.000      -85489.3844
   11106.000      -85482.2936
   11108.000      -85182.3557
   11110.000      -85235.7560
   11112.000      -85580.2148
   11114.000      -85412.0253
   11116.000      -85356.2555
   11118.000      -85224.7152
   11120.000      -85214.3069
   11122.000      -85349.8722
   11124.000      -85303.3869
   11126.000      -85600.4715
   11128.000      -85351.8471
   11130.000      -85137.4771
   11132.000      -85063.1332
   11134.000      -85207.8410
   11136.000      -85154.8940
   11138.000      -85307.5931
   11140.000      -85296.8995
   11142.000      -85363.3718
   11144.000      -85341.1485
   11146.000      -85460.5967
   11148.000      -85534.7352
   11150.000      -85126.2031
   11152.000      -85548.8734
   11154.000      -85397.6247
   11156.000      -85352.2122
   11158.000      -85215.8090
   11160.000      -85467.3443
   11162.000      -85160.5357
   11164.000      -85428.4433
   11166.000      -85439.0068
   11168.000      -85570.1542
   11170.000      -85469.8400
   11172.000      -85260.4007
   11174.000      -85155.0201
   11176.000      -85485.0678
   11178.000      -85206.6862
   11180.000      -85251.5901
   11182.000      -85507.4709
   11184.000      -85111.1467
   11186.000      -85316.3412
   11188.000      -85614.0299
   11190.000      -85111.6336
   11192.000      -85247.8326
   11194.000      -85122.1299
   11196.000      -85334.8847
   11198.000      -85268.6076
   11200.000      -85366.8816
   11202.000      -85634.2763
   11204.000      -85632.6791
   11206.000      -85355.5322
   11208.000      -85573.0408
   11210.000      -85412.6340
   11212.000      -85338.4315
   11214.000      -85347.7589
   11216.000      -85343.6998
   11218.000      -85556.7432
   11220.000      -85176.2106
   11222.000      -85408.0183
   11224.000      -85346.0341
   11226.000      -85204.2831
   11228.000      -85202.6736
   11230.000      -85245.3270
   11232.000      -85158.6634
   11234.000      -85383.7279
   11236.000      -85376.5736
   11238.000      -85458.1584
   11240.000      -85462.8021
   11242.000      -85668.7857
   11244.000      -85355.2408
   11246.000      -85283.8234
   11248.000      -85442.0500
   11250.000      -85395.2832
   11252.000      -85192.8275
   11254.000      -85439.2623
   11256.000      -85066.5894
   11258.000      -85379.4085
   11260.000      -85358.9042
   11262.000      -85415.8978
   11264.000      -85008.6597
   11266.000      -85431.5339
   11268.000      -85316.9883
   11270.000      -85302.6566
   11272.000      -85363.4552
   11274.000      -85466.4321
   11276.000      -85569.3793
   11278.000      -85198.5249
   11280.000      -85509.3268
   11282.000      -85580.0473
   11284.000      -85204.8560
   11286.000      -85180.9578
   11288.000      -85367.1632
   11290.000      -85446.0781
   11292.000      -85113.7021
   11294.000      -85245.1145
   11296.000      -85378.6085
   11298.000      -85273.3502
   11300.000      -85521.1329
   11302.000      -85419.9799
   11304.000      -85411.1973
   11306.000      -85270.6108
   11308.000      -85185.5408
   11310.000      -85408.7154
   11312.000      -85430.3075
   11314.000      -85445.0736
   11316.000      -85553.7776
   11318.000      -85478.5912
   11320.000      -85462.7108
   11322.000      -85235.5026
   11324.000      -85485.9271
   11326.000      -85291.9242
   11328.000      -85504.8643
   11330.000      -85475.1184
   11332.000      -85184.7283
   11334.000      -85451.3437
   11336.000      -85311.9889
   11338.000      -85270.6173
   11340.000      -85407.2793
   11342.000      -85377.8448
   11344.000      -85534.4766
   11346.000      -85053.3704
   11348.000      -85654.4224
   11350.000      -85510.7628
   11352.000      -85489.5304
   11354.000      -85319.9216
   11356.000      -85369.5348
   11358.000      -85193.7613
   11360.000      -85346.7844
   11362.000      -85356.3689
   11364.000      -85272.4764
   11366.000      -85438.3826
   11368.000      -85387.0121
   11370.000      -85393.1816
   11372.000      -85481.2674
   11374.000      -85404.9384
   11376.000      -85209.3831
   11378.000      -85446.2650
   11380.000      -85537.8378
   11382.000      -85401.9505
   11384.000      -85087.3070
   11386.000      -85536.6560
   11388.000      -85386.0753
   11390.000      -85149.4254
   11392.000      -85312.6462
   11394.000      -85306.9367
   11396.000      -85465.8085
   11398.000      -85205.7731
   11400.000      -85598.2906
   11402.000      -85283.6869
   11404.000      -85493.0278
   11406.000      -85544.9366
   11408.000      -85464.7780
   11410.000      -85566.5103
   11412.000      -85423.7248
   11414.000      -85597.3211
   11416.000      -85604.8847
   11418.000      -85373.7352
   11420.000      -85470.4764
   11422.000      -85454.2372
   11424.000      -85269.5602
   11426.000      -85249.8167
   11428.000      -85352.9496
   11430.000      -85202.0913
   11432.000      -85688.8371
   11434.000      -85432.5264
   11436.000      -85561.3404
   11438.000      -85339.5948
   11440.000      -85315.7834
   11442.000      -85433.6893
   11444.000      -85457.9969
   11446.000      -85408.3446
   11448.000      -85494.0090
   11450.000      -85516.2909
   11452.000      -85303.9949
   11454.000      -85407.6667
   11456.000      -85375.4940
   11458.000      -85466.9868
   11460.000      -85259.8513
   11462.000      -85309.2936
   11464.000      -85201.4644
   11466.000      -85322.9013
   11468.000      -85331.7822
   11470.000      -85225.5136
   11472.000      -85419.7504
   11474.000      -85306.9390
   11476.000      -85534.5380
   11478.000      -85465.7042
   11480.000      -85040.0943
   11482.000      -85639.9999
   11484.000      -85373.6786
   11486.000      -85509.4617
   11488.000      -85425.8948
   11490.000      -85631.3191
   11492.000      -85384.9993
   11494.000      -85482.6806
   11496.000      -85240.3978
   11498.000      -85245.6941
   11500.000      -85262.8370
   11502.000      -85405.7254
   11504.000      -85313.2910
   11506.000      -85295.0447
   11508.000      -85326.5897
   11510.000      -85469.3839
   11512.000      -85323.5486
   11514.000      -85261.4256
   11516.000      -85347.4089
   11518.000      -85346.0159
   11520.000      -85270.7436
   11522.000      -85169.6913
   11524.000      -85480.3588
   11526.000      -85246.9258
   11528.000      -85421.2258
   11530.000      -85546.7898
   11532.000      -85494.1585
   11534.000      -85468.1288
   11536.000      -85651.9095
   11538.000      -85480.3196
   11540.000      -85398.0983
   11542.000      -85286.4442
   11544.000      -85455.2986
   11546.000      -85291.6510
   11548.000      -85197.7066
   11550.000      -85447.8590
   11552.000      -85381.4984
   11554.000      -85337.0626
   11556.000      -85476.2035
   11558.000      -85154.7154
   11560.000      -85197.7699
   11562.000      -85282.5410
   11564.000      -85332.0793
   11566.000      -85472.5770
   11568.000      -85234.0018
   11570.000      -85286.1360
   11572.000      -85468.3078
   11574.000      -85404.3762
   11576.000      -85526.5830
   11578.000      -85168.4392
   11580.000      -85194.0685
   11582.000      -85378.2469
   11584.000      -85101.1787
   11586.000      -85267.8345
   11588.000      -85566.7466
   11590.000      -85611.4946
   11592.000      -85383.8015
   11594.000      -85455.5398
   11596.000      -85340.6935
   11598.000      -85286.8008
   11600.000      -85322.0167
   11602.000      -85304.1947
   11604.000      -85617.3947
   11606.000      -85342.7008
   11608.000      -85347.9295
   11610.000      -85402.9478
   11612.000      -85584.7617
   11614.000      -85370.5275
   11616.000      -85456.8231
   11618.000      -85385.5468
   11620.000      -85403.6788
   11622.000      -85476.0274
   11624.000      -85255.7446
   11626.000      -85546.5359
   11628.000      -85131.8790
   11630.000      -85262.1095
   11632.000      -85322.6095
   11634.000      -85458.0488
   11636.000      -85574.0038
   11638.000      -85432.1244
   11640.000      -85534.7704
   11642.000      -85245.1120
   11644.000      -85341.1070
   11646.000      -85347.3435
   11648.000      -85195.8206
   11650.000      -85148.8834
   11652.000      -85467.3078
   11654.000      -85236.0197
   11656.000      -85237.0920
   11658.000      -85219.5303
   11660.000      -85252.4420
   11662.000      -85456.4097
   11664.000      -85339.8346
   11666.000      -85207.0683
   11668.000      -85347.2044
   11670.000      -85454.4979
   11672.000      -85591.2026
   11674.000      -85288.7210
   11676.000      -85470.6551
   11678.000      -85382.4249
   11680.000      -85585.5576
   11682.000      -85505.5906
   11684.000      -85354.6329
   11686.000      -85565.9508
   11688.000      -85538.1976
   11690.000      -85237.8185
   11692.000      -85449.5472
   11694.000      -85214.7319
   11696.000      -85425.5104
   11698.000      -85338.6407
   11700.000      -85416.4172
   11702.000      -85203.3341
   11704.000      -85453.0722
   11706.000      -85458.6801
   11708.000      -85617.2375
   11710.000      -85665.2606
   11712.000      -85453.1466
   11714.000      -85459.6763
   11716.000      -85564.9859
   11718.000      -85691.8697
   11720.000      -85485.3198
   11722.000      -85331.2174
   11724.000      -85431.3473
   11726.000      -85507.8416
   11728.000      -85306.2021
   11730.000      -85556.7636
   11732.000      -85201.9147
   11734.000      -85334.4209
   11736.000      -85363.3906
   11738.000      -85463.3799
   11740.000      -85391.5622
   11742.000      -85450.3074
   11744.000      -85593.4928
   11746.000      -85211.0256
   11748.000      -85410.3072
   11750.000      -85390.1211
   11752.000      -85259.6137
   11754.000      -85385.5347
   11756.000      -85061.7096
   11758.000      -85491.1907
   11760.000      -85310.0645
   11762.000      -85372.3143
   11764.000      -85201.2448
   11766.000      -85627.3480
   11768.000      -85572.2924
   11770.000      -85249.9911
   11772.000      -85217.8643
   11774.000      -85162.0358
   11776.000      -85413.8397
   11778.000      -85368.3883
   11780.000      -85275.2155
   11782.000      -85328.6610
   11784.000      -85360.8510
   11786.000      -85474.3543
   11788.000      -85388.7687
   11790.000      -85367.2709
   11792.000      -85296.8635
   11794.000      -85669.0384
   11796.000      -85424.2243
   11798.000      -85230.1252
   11800.000      -85275.4194
   11802.000      -85406.4708
   11804.000      -85226.3708
   11806.000      -85470.2475
   11808.000      -85756.7570
   11810.000      -85320.9250
   11812.000      -85325.6911
   11814.000      -85424.7419
   11816.000      -85349.5556
   11818.000      -85430.3149
   11820.000      -85390.2273
   11822.000      -85597.4202
   11824.000      -85736.7625
   11826.000      -85432.5988
   11828.000      -85323.7544
   11830.000      -85453.9380
   11832.000      -85511.9360
   11834.000      -85560.1730
   11836.000      -85253.8573
   11838.000      -85448.2662
   11840.000      -85308.5984
   11842.000      -85473.9050
   11844.000      -85483.6453
   11846.000      -85348.2383
   11848.000      -85427.1616
   11850.000      -85437.6811
   11852.000      -85321.5466
   11854.000      -85310.7234
   11856.000      -85581.6904
   11858.000      -85392.8709
   11860.000      -85530.3357
   11862.000      -85265.7853
   11864.000      -85526.1529
   11866.000      -85402.6011
   11868.000      -85601.1835
   11870.000      -85473.3437
   11872.000      -85301.7331
   11874.000      -85374.8534
   11876.000      -85445.5689
   11878.000      -85606.1362
   11880.000      -85342.3836
   11882.000      -85681.5065
   11884.000      -85333.6070
   11886.000      -85507.9753
   11888.000      -85392.3656
   11890.000      -85277.9685
   11892.000      -85401.2217
   11894.000      -85306.8292
   11896.000      -85457.6216
   11898.000      -85568.9004
   11900.000      -85355.5543
   11902.000      -85406.7619
   11904.000      -85232.3788
   11906.000      -85307.7348
   11908.000      -85433.8326
   11910.000      -85493.1160
   11912.000      -85607.3481
   11914.000      -85472.5441
   11916.000      -85482.8010
   11918.000      -85259.7272
   11920.000      -85231.1047
   11922.000      -85575.9195
   11924.000      -85379.0209
   11926.000      -85397.2080
   11928.000      -85573.2452
   11930.000      -85510.4394
   11932.000      -85223.4962
   11934.000      -85210.7346
   11936.000      -85264.7557
   11938.000      -85474.2402
   11940.000      -85480.5783
   11942.000      -85505.8783
   11944.000      -85295.1923
   11946.000      -85220.5831
   11948.000      -85406.7803
   11950.000      -85457.4234
   11952.000      -85777.8252
   11954.000      -85500.8430
   11956.000      -85330.6325
   11958.000      -85329.9288
   11960.000      -85522.1584
   11962.000      -85396.6219
   11964.000      -85545.4534
   11966.000      -85317.6151
   11968.000      -85484.7379
   11970.000      -85659.8036
   11972.000      -85191.9571
   11974.000      -85443.2993
   11976.000      -85535.7968
   11978.000      -85666.7813
   11980.000      -85560.8412
   11982.000      -85515.5371
   11984.000      -85310.8507
   11986.000      -85499.6901
   11988.000      -85448.7251
   11990.000      -85464.8332
   11992.000      -85263.6422
   11994.000      -85532.8810
   11996.000      -85213.7804
   11998.000      -85401.5481
   12000.000      -85428.3910
   12002.000      -85374.6103
   12004.000      -85366.3068
   12006.000      -85417.7701
   12008.000      -85147.3967
   12010.000      -85407.9167
   12012.000      -85216.5379
   12014.000      -85140.8631
   12016.000      -85405.4488
   12018.000      -85275.8836
   12020.000      -85403.5475
   12022.000      -85563.1540
   12024.000      -85553.8240
   12026.000      -85827.6833
   12028.000      -85359.8114
   12030.000      -85471.1429
   12032.000      -85205.1281
   12034.000      -85393.2590
   12036.000      -85243.4695
   12038.000      -85460.9034
   12040.000      -85427.1513
   12042.000      -85541.6073
   12044.000      -85404.3905
   12046.000      -85294.4142
   12048.000      -85425.5143
   12050.000      -85623.4602
   12052.000      -85503.3228
   12054.000      -85237.1908
   12056.000      -85442.6371
   12058.000      -85367.8786
   12060.000      -85346.6658
   12062.000      -85566.7764
   12064.000      -85344.3711
   12066.000      -85360.0636
   12068.000      -85517.0777
   12070.000      -85313.4987
   12072.000      -85357.5098
   12074.000      -85292.2655
   12076.000      -85438.4827
   12078.000      -85397.6519
   12080.000      -85463.7706
   12082.000      -85632.5073
   12084.000      -85591.4637
   12086.000      -85665.6219
   12088.000      -85583.2319
   12090.000      -85515.6763
   12092.000      -85436.4467
   12094.000      -85435.9989
   12096.000      -85387.7598
   12098.000      -85608.5654
   12100.000      -85564.8390
   12102.000      -85373.6267
   12104.000      -85240.9420
   12106.000      -85595.4448
   12108.000      -85344.3350
   12110.000      -85503.1988
   12112.000      -85558.2647
   12114.000      -85490.9111
   12116.000      -85500.4446
   12118.000      -85459.4380
   12120.000      -85364.6818
   12122.000      -85599.1252
   12124.000      -85524.3606
   12126.000      -85311.6257
   12128.000      -85387.5206
   12130.000      -85327.8777
   12132.000      -85350.1189
   12134.000      -85576.5829
   12136.000      -85218.8224
   12138.000      -85154.9843
   12140.000      -85371.9740
   12142.000      -85258.1749
   12144.000      -85656.4614
   12146.000      -85169.4442
   12148.000      -85505.4642
   12150.000      -85434.3751
   12152.000      -85519.8721
   12154.000      -85244.3295
   12156.000      -85109.8581
   12158.000      -85290.8442
   12160.000      -85176.5122
   12162.000      -85431.9197
   12164.000      -85410.8429
   12166.000      -85512.3243
   12168.000      -85265.0651
   12170.000      -85224.3848
   12172.000      -85460.4592
   12174.000      -85429.7898
   12176.000      -85419.6730
   12178.000      -85195.0236
   12180.000      -85327.3864
   12182.000      -85290.4763
   12184.000      -85419.5615
   12186.000      -85481.6546
   12188.000      -85165.5196
   12190.000      -85253.3074
   12192.000      -85144.8455
   12194.000      -85137.9481
   12196.000      -85317.2015
   12198.000      -85439.6320
   12200.000      -85258.8752
   12202.000      -85374.3354
   12204.000      -85211.3304
   12206.000      -85337.1019
   12208.000      -85482.9267
   12210.000      -85460.5876
   12212.000      -85279.6597
   12214.000      -85248.8657
   12216.000      -85296.8483
   12218.000      -85142.7211
   12220.000      -85421.3314
   12222.000      -85390.7552
   12224.000      -85250.4597
   12226.000      -85341.7796
   12228.000      -85477.5337
   12230.000      -85508.0681
   12232.000      -85406.1691
   12234.000      -85338.8854
   12236.000      -85397.8179
   12238.000      -85592.9445
   12240.000      -85588.4486
   12242.000      -85471.5031
   12244.000      -85441.7233
   12246.000      -85337.6828
   12248.000      -85433.9876
   12250.000      -85595.3798
   12252.000      -85511.1639
   12254.000      -85469.4544
   12256.000      -85338.2814
   12258.000      -85477.6910
   12260.000      -85354.0017
   12262.000      -85304.9678
   12264.000      -85556.4501
   12266.000      -85255.0716
   12268.000      -85423.4124
   12270.000      -85459.1641
   12272.000      -85493.8052
   12274.000      -85530.3852
   12276.000      -85518.2159
   12278.000      -85513.6024
   12280.000      -85407.8650
   12282.000      -85544.3786
   12284.000      -85281.8241
   12286.000      -85253.5894
   12288.000      -85316.3916
   12290.000      -85472.0604
   12292.000      -85367.2966
   12294.000      -85483.9164
   12296.000      -85445.7217
   12298.000      -85634.8818
   12300.000      -85630.2854
   12302.000      -85413.8544
   12304.000      -85529.6490
   12306.000      -85286.3933
   12308.000      -85457.5052
   12310.000      -85243.4028
   12312.000      -85593.6983
   12314.000      -85355.4954
   12316.000      -85461.9518
   12318.000      -85359.1249
   12320.000      -85689.1534
   12322.000      -85415.5784
   12324.000      -85442.7590
   12326.000      -85711.4943
   12328.000      -85485.9136
   12330.000      -85502.9817
   12332.000      -85464.0156
   12334.000      -85275.6596
   12336.000      -85409.8490
   12338.000      -85547.7663
   12340.000      -85374.4972
   12342.000      -85638.8210
   12344.000      -85578.7969
   12346.000      -85591.2628
   12348.000      -85535.4542
   12350.000      -85418.9587
   12352.000      -85387.0324
   12354.000      -85492.5973
   12356.000      -85386.5306
   12358.000      -85624.2211
   12360.000      -85315.0420
   12362.000      -85596.5488
   12364.000      -85413.4747
   12366.000      -85320.1631
   12368.000      -85270.7748
   12370.000      -85391.8390
   12372.000      -85288.5517
   12374.000      -85368.5137
   12376.000      -85136.9967
   12378.000      -85299.8518
   12380.000      -85229.8142
   12382.000      -85578.7420
   12384.000      -85413.2338
   12386.000      -85526.1686
   12388.000      -85360.2602
   12390.000      -85472.5136
   12392.000      -85362.5949
   12394.000      -85476.1962
   12396.000      -85094.4610
   12398.000      -85457.7663
   12400.000      -85277.2999
   12402.000      -85300.4167
   12404.000      -85352.6781
   12406.000      -85403.6772
   12408.000      -85238.7666
   12410.000      -85040.8514
   12412.000      -85398.2015
   12414.000      -85404.1368
   12416.000      -85311.5134
   12418.000      -85253.2886
   12420.000      -85797.8530
   12422.000      -85484.6601
   12424.000      -85845.1809
   12426.000      -85414.0639
   12428.000      -85549.6294
   12430.000      -85332.2101
   12432.000      -85265.2423
   12434.000      -85472.5400
   12436.000      -85404.3218
   12438.000      -85450.7961
   12440.000      -85225.1377
   12442.000      -85446.8454
   12444.000      -85415.6639
   12446.000      -85350.5518
   12448.000      -85809.0634
   12450.000      -85575.0312
   12452.000      -85479.8437
   12454.000      -85225.9843
   12456.000      -85562.0151
   12458.000      -85405.8121
   12460.000      -85357.1558
   12462.000      -85514.7228
   12464.000      -85601.1239
   12466.000      -85464.0919
   12468.000      -85436.1551
   12470.000      -85338.0104
   12472.000      -85593.9053
   12474.000      -85217.5740
   12476.000      -85467.6186
   12478.000      -85389.2081
   12480.000      -85313.1057
   12482.000      -85373.8373
   12484.000      -85485.4742
   12486.000      -85396.9520
   12488.000      -85437.9015
   12490.000      -85358.1367
   12492.000      -85201.8643
   12494.000      -85335.0518
   12496.000      -85265.8682
   12498.000      -85364.5344
   12500.000      -85393.0314
   12502.000      -85557.3257
   12504.000      -85526.0538
   12506.000      -85654.4754
   12508.000      -85486.1747
   12510.000      -85449.2995
   12512.000      -85522.7120
   12514.000      -85543.7199
   12516.000      -85461.1958
   12518.000      -85597.7746
   12520.000      -85446.6078
   12522.000      -85508.3126
   12524.000      -85218.8657
   12526.000      -85376.5284
   12528.000      -85328.0358
   12530.000      -85237.6606
   12532.000      -85494.2046
   12534.000      -85241.0532
   12536.000      -85357.2700
   12538.000      -85332.4398
   12540.000      -85401.9157
   12542.000      -85611.3129
   12544.000      -85413.2996
   12546.000      -85131.7669
   12548.000      -85572.1946
   12550.000      -85285.1287
   12552.000      -85318.9273
   12554.000      -85384.3999
   12556.000      -85346.6053
   12558.000      -85267.5042
   12560.000      -85717.2195
   12562.000      -85570.0831
   12564.000      -85384.2378
   12566.000      -85469.5963
   12568.000      -85383.8435
   12570.000      -85277.7430
   12572.000      -85678.9871
   12574.000      -85347.0372
   12576.000      -85445.0182
   12578.000      -85358.6942
   12580.000      -85410.7038
   12582.000      -85353.4413
   12584.000      -85472.6043
   12586.000      -85468.3264
   12588.000      -85577.5749
   12590.000      -85413.8263
   12592.000      -85423.5326
   12594.000      -85441.4826
   12596.000      -85309.3377
   12598.000      -85539.8932
   12600.000      -85331.3537
   12602.000      -85609.3940
   12604.000      -85445.2256
   12606.000      -85139.7655
   12608.000      -85376.2148
   12610.000      -85532.7205
   12612.000      -85690.6621
   12614.000      -85520.2180
   12616.000      -85437.6191
   12618.000      -85478.7408
   12620.000      -85575.3453
   12622.000      -85711.4896
   12624.000      -85479.8049
   12626.000      -85591.1496
   12628.000      -85260.9569
   12630.000      -85314.2028
   12632.000      -85571.6692
   12634.000      -85339.3047
   12636.000      -85576.1292
   12638.000      -85421.8207
   12640.000      -85300.0773
   12642.000      -85713.2778
   12644.000      -85360.7378
   12646.000      -85393.9717
   12648.000      -85596.8285
   12650.000      -85497.5135
   12652.000      -85334.7423
   12654.000      -85417.7541
   12656.000      -85556.8612
   12658.000      -85331.5538
   12660.000      -85447.0477
   12662.000      -85506.0969
   12664.000      -85494.7091
   12666.000      -85478.7370
   12668.000      -85376.5230
   12670.000      -85424.8111
   12672.000      -85295.9430
   12674.000      -85125.1186
   12676.000      -85533.2857
   12678.000      -85322.7988
   12680.000      -85243.5880
   12682.000      -85385.8814
   12684.000      -85491.3939
   12686.000      -85264.6237
   12688.000      -85422.5097
   12690.000      -85573.2250
   12692.000      -85259.0013
   12694.000      -85387.0926
   12696.000      -85638.8542
   12698.000      -85648.7863
   12700.000      -85140.3955
   12702.000      -85155.0407
   12704.000      -85294.6818
   12706.000      -85210.2813
   12708.000      -85166.1357
   12710.000      -85264.2752
   12712.000      -85463.5903
   12714.000      -85374.8390
   12716.000      -85344.3032
   12718.000      -85274.7118
   12720.000      -85310.3068
   12722.000      -85515.8521
   12724.000      -85408.4968
   12726.000      -85602.1334
   12728.000      -85334.5192
   12730.000      -85306.3609
   12732.000      -85515.8854
   12734.000      -85495.1403
   12736.000      -85384.0539
   12738.000      -85432.7825
   12740.000      -85627.7254
   12742.000      -85649.4039
   12744.000      -85297.2497
   12746.000      -85435.8371
   12748.000      -85440.0806
   12750.000      -85635.2781
   12752.000      -85440.5955
   12754.000      -85539.4151
   12756.000      -85474.5456
   12758.000      -85084.4043
   12760.000      -85372.6960
   12762.000      -85486.3885
   12764.000      -85381.8114
   12766.000      -85248.7654
   12768.000      -85617.6747
   12770.000      -85559.3765
   12772.000      -85365.9160
   12774.000      -85576.5093
   12776.000      -85703.3094
   12778.000      -85308.4496
   12780.000      -85016.2809
   12782.000      -85405.4496
   12784.000      -85346.4084
   12786.000      -85510.8488
   12788.000      -85264.6697
   12790.000      -85378.9523
   12792.000      -85583.1900
   12794.000      -85553.7764
   12796.000      -85504.6455
   12798.000      -85541.5338
   12800.000      -85342.2667
   12802.000      -85268.0723
   12804.000      -85447.2862
   12806.000      -85352.3737
   12808.000      -85579.6021
   12810.000      -85331.8168
   12812.000      -85448.1642
   12814.000      -85301.0092
   12816.000      -85764.1998
   12818.000      -85280.2551
   12820.000      -85246.3306
   12822.000      -85339.7778
   12824.000      -85369.8315
   12826.000      -85515.8986
   12828.000      -85288.1951
   12830.000      -85176.6677
   12832.000      -85292.0648
   12834.000      -85430.7539
   12836.000      -85296.7431
   12838.000      -85277.7604
   12840.000      -85451.7085
   12842.000      -85294.1277
   12844.000      -85408.7321
   12846.000      -85317.5555
   12848.000      -85498.9168
   12850.000      -85429.0981
   12852.000      -85203.2383
   12854.000      -85195.6492
   12856.000      -85480.3607
   12858.000      -85297.2548
   12860.000      -85467.4300
   12862.000      -85387.9908
   12864.000      -85604.3065
   12866.000      -85465.3453
   12868.000      -85598.9220
   12870.000      -85430.7044
   12872.000      -85532.2951
   12874.000      -85286.6753
   12876.000      -85390.4262
   12878.000      -85121.1822
   12880.000      -85619.2863
   12882.000      -85346.8225
   12884.000      -85247.6150
   12886.000      -85249.8831
   12888.000      -85417.4781
   12890.000      -85288.1484
   12892.000      -85535.1458
   12894.000      -85582.0771
   12896.000      -85479.0854
   12898.000      -85365.7683
   12900.000      -85315.0970
   12902.000      -85392.7141
   12904.000      -85509.1888
   12906.000      -85391.9900
   12908.000      -85442.1045
   12910.000      -85527.9972
   12912.000      -85706.8244
   12914.000      -85350.5332
   12916.000      -85172.4584
   12918.000      -85421.6541
   12920.000      -85567.7435
   12922.000      -85409.2793
   12924.000      -85372.0583
   12926.000      -85306.7295
   12928.000      -85307.7478
   12930.000      -85226.8934
   12932.000      -85220.9867
   12934.000      -85111.6821
   12936.000      -85188.8818
   12938.000      -85360.7993
   12940.000      -85443.8674
   12942.000      -85381.2804
   12944.000      -85293.7143
   12946.000      -85357.6055
   12948.000      -85405.0396
   12950.000      -85191.0033
   12952.000      -85217.2177
   12954.000      -85378.2936
   12956.000      -85253.2553
   12958.000      -85554.3813
   12960.000      -85585.3743
   12962.000      -85463.1952
   12964.000      -85528.9483
   12966.000      -85366.4258
   12968.000      -85535.7624
   12970.000      -85254.1662
   12972.000      -85218.3246
   12974.000      -85423.5262
   12976.000      -85542.9923
   12978.000      -85635.1201
   12980.000      -85484.2237
   12982.000      -85430.9406
   12984.000      -85213.6914
   12986.000      -85552.9651
   12988.000      -85258.1446
   12990.000      -85308.0302
   12992.000      -85470.2574
   12994.000      -85484.6286
   12996.000      -85199.6991
   12998.000      -85230.8050
   13000.000      -85359.8179
   13002.000      -85505.2405
   13004.000      -85408.2163
   13006.000      -85147.1492
   13008.000      -85065.1584
   13010.000      -85050.1141
   13012.000      -85028.5484
   13014.000      -85141.8651
   13016.000      -85394.0367
   13018.000      -85536.1159
   13020.000      -85408.9531
   13022.000      -85441.4289
   13024.000      -85448.5526
   13026.000      -85424.9698
   13028.000      -85392.3718
   13030.000      -85395.1946
   13032.000      -85129.3733
   13034.000      -85300.9981
   13036.000      -85232.3754
   13038.000      -85423.1635
   13040.000      -85451.1305
   13042.000      -85441.8065
   13044.000      -85324.5942
   13046.000      -85086.9335
   13048.000      -85204.9038
   13050.000      -85245.9994
   13052.000      -85409.9684
   13054.000      -84991.7843
   13056.000      -85338.6638
   13058.000      -85557.3184
   13060.000      -85302.2725
   13062.000      -85610.9362
   13064.000      -85289.9841
   13066.000      -85489.0034
   13068.000      -85359.8228
   13070.000      -85508.0648
   13072.000      -85718.2400
   13074.000      -85476.3662
   13076.000      -85396.5806
   13078.000      -85394.4590
   13080.000      -85418.6294
   13082.000      -85624.7527
   13084.000      -85547.2267
   13086.000      -85316.9315
   13088.000      -85582.4446
   13090.000      -85481.8831
   13092.000      -85428.8033
   13094.000      -85615.1586
   13096.000      -85350.0529
   13098.000      -85385.2491
   13100.000      -85429.2496
   13102.000      -85619.3253
   13104.000      -85469.9554
   13106.000      -85227.2455
   13108.000      -85555.6955
   13110.000      -85395.7726
   13112.000      -85542.7427
   13114.000      -85499.2081
   13116.000      -85462.1460
   13118.000      -85547.4009
   13120.000      -85002.7973
   13122.000      -85235.3306
   13124.000      -85293.1486
   13126.000      -85394.7660
   13128.000      -85260.1903
   13130.000      -85599.5146
   13132.000      -85440.9324
   13134.000      -85308.5155
   13136.000      -85256.2171
   13138.000      -85369.6787
   13140.000      -85469.3091
   13142.000      -85468.7663
   13144.000      -85580.2936
   13146.000      -85597.4995
   13148.000      -85247.9414
   13150.000      -85339.5831
   13152.000      -85448.1221
   13154.000      -85350.2387
   13156.000      -85344.8349
   13158.000      -85396.3904
   13160.000      -85382.7849
   13162.000      -85471.3000
   13164.000      -85560.6255
   13166.000      -85510.8507
   13168.000      -85649.6519
   13170.000      -85542.7862
   13172.000      -85379.3022
   13174.000      -85486.2537
   13176.000      -85467.7660
   13178.000      -85333.0723
   13180.000      -85160.0491
   13182.000      -85263.3388
   13184.000      -85596.2615
   13186.000      -85365.0107
   13188.000      -85361.1427
   13190.000      -85501.4867
   13192.000      -85442.2281
   13194.000      -85451.7896
   13196.000      -85394.6881
   13198.000      -85580.4356
   13200.000      -85377.6809
   13202.000      -85379.3611
   13204.000      -85738.2339
   13206.000      -85544.6387
   13208.000      -85198.6535
   13210.000      -85241.1265
   13212.000      -85540.5817
   13214.000      -85265.4005
   13216.000      -85341.3951
   13218.000      -85638.1565
   13220.000      -85266.4981
   13222.000      -85148.4185
   13224.000      -85659.5432
   13226.000      -85713.8552
   13228.000      -85472.2484
   13230.000      -85283.5597
   13232.000      -85310.6618
   13234.000      -85313.2746
   13236.000      -85527.7224
   13238.000      -85310.4045
   13240.000      -85555.5007
   13242.000      -85390.9891
   13244.000      -85373.8859
   13246.000      -85456.6410
   13248.000      -85394.0618
   13250.000      -85587.7185
   13252.000      -85309.3163
   13254.000      -85350.3855
   13256.000      -85277.2975
   13258.000      -85205.3638
   13260.000      -85441.8034
   13262.000      -85494.8444
   13264.000      -85554.0823
   13266.000      -85358.0689
   13268.000      -85759.1428
   13270.000      -85791.9750
   13272.000      -85695.9803
   13274.000      -85612.2290
   13276.000      -85428.2526
   13278.000      -85319.7903
   13280.000      -85129.7410
   13282.000      -85599.3035
   13284.000      -85462.2795
   13286.000      -85621.5915
   13288.000      -85485.7458
   13290.000      -85446.8133
   13292.000      -85661.0361
   13294.000      -85694.1283
   13296.000      -85548.0126
   13298.000      -85388.8087
   13300.000      -85513.0498
   13302.000      -85467.3173
   13304.000      -85295.6296
   13306.000      -85439.0345
   13308.000      -85440.9088
   13310.000      -85461.3149
   13312.000      -85439.0054
   13314.000      -85559.2416
   13316.000      -85339.9046
   13318.000      -85571.6299
   13320.000      -85607.5513
   13322.000      -85685.0771
   13324.000      -85687.8845
   13326.000      -85544.6650
   13328.000      -85574.5915
   13330.000      -85600.8600
   13332.000      -85238.2906
   13334.000      -85532.6538
   13336.000      -85330.1338
   13338.000      -85493.8701
   13340.000      -85255.1769
   13342.000      -85383.9681
   13344.000      -85448.3271
   13346.000      -85497.4200
   13348.000      -85625.9210
   13350.000      -85604.4286
   13352.000      -85404.5511
   13354.000      -85420.8850
   13356.000      -85576.2607
   13358.000      -85472.6094
   13360.000      -85441.7330
   13362.000      -85561.9275
   13364.000      -85402.8308
   13366.000      -85560.9808
   13368.000      -85576.9523
   13370.000      -85398.8504
   13372.000      -85441.5156
   13374.000      -85520.7133
   13376.000      -85502.5715
   13378.000      -85453.2434
   13380.000      -85359.2139
   13382.000      -85365.3401
   13384.000      -85542.4734
   13386.000      -85501.3101
   13388.000      -85448.4945
   13390.000      -85446.1297
   13392.000      -85445.7980
   13394.000      -85408.9112
   13396.000      -85413.6994
   13398.000      -85166.5593
   13400.000      -85481.6020
   13402.000      -85490.5724
   13404.000      -85339.4360
   13406.000      -85282.2879
   13408.000      -85341.3903
   13410.000      -85389.7894
   13412.000      -85465.0109
   13414.000      -85326.0452
   13416.000      -85337.6665
   13418.000      -85358.7425
   13420.000      -85474.4183
   13422.000      -85134.3605
   13424.000      -85289.7775
   13426.000      -85247.5836
   13428.000      -85476.7687
   13430.000      -85606.2542
   13432.000      -85321.2871
   13434.000      -85627.4531
   13436.000      -85606.4776
   13438.000      -85676.3838
   13440.000      -85500.1827
   13442.000      -85750.2201
   13444.000      -85328.0020
   13446.000      -85500.8382
   13448.000      -85486.4672
   13450.000      -85380.8723
   13452.000      -85268.5058
   13454.000      -85272.1470
   13456.000      -85158.5045
   13458.000      -85254.0636
   13460.000      -85559.3133
   13462.000      -85510.8733
   13464.000      -85468.6662
   13466.000      -85461.9281
   13468.000      -85336.5540
   13470.000      -85442.6475
   13472.000      -85585.8375
   13474.000      -85101.4213
   13476.000      -85495.4289
   13478.000      -85237.1538
   13480.000      -85385.3621
   13482.000      -85273.8776
   13484.000      -85562.3961
   13486.000      -85641.0037
   13488.000      -85516.3921
   13490.000      -85437.5495
   13492.000      -85294.3095
   13494.000      -85390.9521
   13496.000      -85308.1623
   13498.000      -85582.4867
   13500.000      -85385.8983
   13502.000      -85720.7712
   13504.000      -85483.3962
   13506.000      -85381.6405
   13508.000      -85298.4866
   13510.000      -85422.6201
   13512.000      -85277.8007
   13514.000      -85576.1372
   13516.000      -85564.7921
   13518.000      -85511.4082
   13520.000      -85394.6832
   13522.000      -85409.4776
   13524.000      -85448.4833
   13526.000      -85748.1810
   13528.000      -85487.2734
   13530.000      -85254.1514
   13532.000      -85336.8154
   13534.000      -85550.8614
   13536.000      -85540.5717
   13538.000      -85388.2939
   13540.000      -85454.2517
   13542.000      -85143.7155
   13544.000      -85410.6182
   13546.000      -85571.3168
   13548.000      -85448.0642
   13550.000      -85236.9835
   13552.000      -85245.9220
   13554.000      -85341.0071
   13556.000      -85267.2504
   13558.000      -85259.0893
   13560.000      -85384.2676
   13562.000      -85244.4870
   13564.000      -85452.5007
   13566.000      -85185.2443
   13568.000      -85327.5159
   13570.000      -85646.4654
   13572.000      -85532.5075
   13574.000      -85536.2266
   13576.000      -85480.6003
   13578.000      -85285.1191
   13580.000      -85445.2213
   13582.000      -85305.0894
   13584.000      -85578.9094
   13586.000      -85493.6734
   13588.000      -85367.2946
   13590.000      -85470.2958
   13592.000      -85333.9880
   13594.000      -85569.6885
   13596.000      -84996.1314
   13598.000      -85162.9630
   13600.000      -85522.4832
   13602.000      -85480.0207
   13604.000      -85408.4765
   13606.000      -85288.9002
   13608.000      -85440.1788
   13610.000      -85429.7533
   13612.000      -85385.8934
   13614.000      -85525.2478
   13616.000      -85534.2224
   13618.000      -85501.6154
   13620.000      -85364.2931
   13622.000      -85298.3524
   13624.000      -85146.4545
   13626.000      -85317.3698
   13628.000      -85340.9810
   13630.000      -85567.0340
   13632.000      -85319.3488
   13634.000      -85389.7011
   13636.000      -85522.1139
   13638.000      -85721.2016
   13640.000      -85684.6250
   13642.000      -85492.6466
   13644.000      -85510.6860
   13646.000      -85636.3859
   13648.000      -85601.7415
   13650.000      -85397.0027
   13652.000      -85486.9911
   13654.000      -85501.7773
   13656.000      -85467.5637
   13658.000      -85643.3404
   13660.000      -85507.0257
   13662.000      -85356.4435
   13664.000      -85317.4902
   13666.000      -85368.6507
   13668.000      -85404.9201
   13670.000      -85634.0173
   13672.000      -85357.6368
   13674.000      -85216.3452
   13676.000      -85509.5704
   13678.000      -85240.9603
   13680.000      -85484.1271
   13682.000      -85660.5526
   13684.000      -85757.4170
   13686.000      -85509.8368
   13688.000      -85398.3619
   13690.000      -85558.6598
   13692.000      -85518.4230
   13694.000      -85109.5491
   13696.000      -85462.1031
   13698.000      -85256.9158
   13700.000      -85663.2553
   13702.000      -85600.0306
   13704.000      -85435.8100
   13706.000      -85625.2668
   13708.000      -85484.0465
   13710.000      -85294.9330
   13712.000      -85516.5873
   13714.000      -85269.0753
   13716.000      -85130.9896
   13718.000      -85263.6311
   13720.000      -85458.5834
   13722.000      -85507.8523
   13724.000      -85343.2737
   13726.000      -85350.4547
   13728.000      -85263.5838
   13730.000      -85544.2483
   13732.000      -85469.0924
   13734.000      -85703.3618
   13736.000      -85746.5956
   13738.000      -85605.1288
   13740.000      -85478.1057
   13742.000      -85557.5677
   13744.000      -85565.8340
   13746.000      -85454.6465
   13748.000      -85145.5623
   13750.000      -85242.8111
   13752.000      -85305.9267
   13754.000      -85164.0835
   13756.000      -85215.8675
   13758.000      -85269.4560
   13760.000      -85151.3141
   13762.000      -85353.5548
   13764.000      -85339.3088
   13766.000      -85556.8091
   13768.000      -85336.0325
   13770.000      -85466.1546
   13772.000      -85263.3882
   13774.000      -85543.2461
   13776.000      -85518.8848
   13778.000      -85336.7187
   13780.000      -85481.3444
   13782.000      -85406.2255
   13784.000      -85664.7636
   13786.000      -85414.5253
   13788.000      -85608.8107
   13790.000      -85178.8995
   13792.000      -85612.9262
   13794.000      -85474.2332
   13796.000      -85546.1391
   13798.000      -85403.7230
   13800.000      -85552.6879
   13802.000      -85359.1045
   13804.000      -85405.9722
   13806.000      -85361.9091
   13808.000      -85276.2773
   13810.000      -85503.0451
   13812.000      -85538.7297
   13814.000      -85531.0476
   13816.000      -85354.2658
   13818.000      -85424.8367
   13820.000      -85474.7385
   13822.000      -85365.1509
   13824.000      -85521.5145
   13826.000      -85506.0290
   13828.000      -85300.2639
   13830.000      -85447.4033
   13832.000      -85561.1183
   13834.000      -85533.2219
   13836.000      -85509.9068
   13838.000      -85438.0700
   13840.000      -85288.8959
   13842.000      -85425.2184
   13844.000      -85490.3762
   13846.000      -85478.0332
   13848.000      -85451.3497
   13850.000      -85412.6768
   13852.000      -85727.0070
   13854.000      -85458.7955
   13856.000      -85359.0025
   13858.000      -85343.6413
   13860.000      -85242.1955
   13862.000      -85313.9813
   13864.000      -85399.6780
   13866.000      -85273.3972
   13868.000      -85511.7140
   13870.000      -85384.0453
   13872.000      -85173.5989
   13874.000      -85393.2559
   13876.000      -85258.6095
   13878.000      -85304.8077
   13880.000      -85309.1154
   13882.000      -85636.7723
   13884.000      -85395.2784
   13886.000      -85444.4617
   13888.000      -85484.2778
   13890.000      -85424.0250
   13892.000      -85244.3372
   13894.000      -85412.3806
   13896.000      -85592.6788
   13898.000      -85445.4222
   13900.000      -85782.5315
   13902.000      -85384.0514
   13904.000      -85426.4730
   13906.000      -85247.5421
   13908.000      -85359.1595
   13910.000      -85351.7108
   13912.000      -85366.8092
   13914.000      -85414.6219
   13916.000      -85341.6497
   13918.000      -85072.1673
   13920.000      -85338.7581
   13922.000      -85273.3357
   13924.000      -85371.8811
   13926.000      -85546.7910
   13928.000      -85445.3389
   13930.000      -85598.7563
   13932.000      -85566.3846
   13934.000      -85265.8989
   13936.000      -85368.1698
   13938.000      -85393.0812
   13940.000      -85417.8037
   13942.000      -85417.1263
   13944.000      -85460.0464
   13946.000      -85256.2349
   13948.000      -85408.3016
   13950.000      -85444.8932
   13952.000      -85593.6323
   13954.000      -85298.4408
   13956.000      -85363.0710
   13958.000      -85459.3332
   13960.000      -85329.6323
   13962.000      -85505.9616
   13964.000      -85429.0559
   13966.000      -85563.9630
   13968.000      -85370.5495
   13970.000      -85298.7594
   13972.000      -85352.2497
   13974.000      -85447.0525
   13976.000      -85622.3020
   13978.000      -85513.9603
   13980.000      -85427.5655
   13982.000      -85435.5623
   13984.000      -85668.7653
   13986.000      -85158.4629
   13988.000      -85392.0562
   13990.000      -85393.6832
   13992.000      -85471.7103
   13994.000      -85331.2352
   13996.000      -85341.9673
   13998.000      -85304.5128
   14000.000      -85372.9474
   14002.000      -85404.1127
   14004.000      -85433.4437
   14006.000      -85458.3773
   14008.000      -85232.2821
   14010.000      -85096.5310
   14012.000      -85459.3417
   14014.000      -85209.5591
   14016.000      -85454.7038
   14018.000      -85454.5819
   14020.000      -85290.7887
   14022.000      -85055.1006
   14024.000      -85478.7720
   14026.000      -85497.5182
   14028.000      -85314.7222
   14030.000      -85254.9064
   14032.000      -85423.8990
   14034.000      -85616.1891
   14036.000      -85331.1570
   14038.000      -85197.4277
   14040.000      -85313.9591
   14042.000      -85324.8252
   14044.000      -85231.6521
   14046.000      -85451.8672
   14048.000      -85262.5589
   14050.000      -85288.9693
   14052.000      -85421.6056
   14054.000      -85446.1764
   14056.000      -85576.1378
   14058.000      -85211.5018
   14060.000      -85564.7464
   14062.000      -85664.3184
   14064.000      -85438.1646
   14066.000      -85243.4539
   14068.000      -85343.7476
   14070.000      -85361.6253
   14072.000      -85590.3055
   14074.000      -85732.8230
   14076.000      -85499.3809
   14078.000      -85703.7720
   14080.000      -85391.6335
   14082.000      -85451.0172
   14084.000      -85553.7980
   14086.000      -85397.7915
   14088.000      -85557.1111
   14090.000      -85328.7326
   14092.000      -85403.1507
   14094.000      -85494.0661
   14096.000      -85177.1529
   14098.000      -85248.9556
   14100.000      -85404.6926
   14102.000      -85305.7296
   14104.000      -85453.7418
   14106.000      -85651.5042
   14108.000      -85478.4438
   14110.000      -85352.3787
   14112.000      -85440.0818
   14114.000      -85568.0874
   14116.000      -85354.4044
   14118.000      -85576.6743
   14120.000      -85616.6014
   14122.000      -85486.0952
   14124.000      -85460.1209
   14126.000      -85433.1608
   14128.000      -85486.6062
   14130.000      -85509.2392
   14132.000      -85625.8258
   14134.000      -85505.5576
   14136.000      -85374.8873
   14138.000      -85429.2888
   14140.000      -85446.1207
   14142.000      -85571.8643
   14144.000      -85472.3576
   14146.000      -85533.4747
   14148.000      -85315.4315
   14150.000      -85518.0076
   14152.000      -85356.6573
   14154.000      -85210.3879
   14156.000      -85221.7663
   14158.000      -85231.6242
   14160.000      -85590.0302
   14162.000      -85462.9286
   14164.000      -85251.7477
   14166.000      -85400.1041
   14168.000      -85381.6249
   14170.000      -85363.2499
   14172.000      -85531.8456
   14174.000      -85600.9198
   14176.000      -85379.3041
   14178.000      -85236.1530
   14180.000      -85177.8096
   14182.000      -85601.7423
   14184.000      -85381.3714
   14186.000      -85284.5624
   14188.000      -85273.2285
   14190.000      -85499.9281
   14192.000      -85603.3934
   14194.000      -85423.9344
   14196.000      -85357.0192
   14198.000      -85664.3031
   14200.000      -85465.7872
   14202.000      -85090.9662
   14204.000      -85295.5655
   14206.000      -85503.0040
   14208.000      -85606.6171
   14210.000      -85517.9871
   14212.000      -85783.9173
   14214.000      -85420.7205
   14216.000      -85535.0622
   14218.000      -85451.7105
   14220.000      -85380.2630
   14222.000      -85604.7869
   14224.000      -85695.6148
   14226.000      -85513.3266
   14228.000      -85620.7755
   14230.000      -85476.0268
   14232.000      -85379.4558
   14234.000      -85699.8365
   14236.000      -85454.6375
   14238.000      -85052.0232
   14240.000      -85502.4472
   14242.000      -85365.3104
   14244.000      -85129.7065
   14246.000      -85466.7367
   14248.000      -85274.8515
   14250.000      -85290.9512
   14252.000      -85233.1531
   14254.000      -85416.7990
   14256.000      -85300.1419
   14258.000      -85026.4825
   14260.000      -85328.7180
   14262.000      -85351.3116
   14264.000      -85331.6949
   14266.000      -85259.7236
   14268.000      -85170.7430
   14270.000      -85435.6228
   14272.000      -85263.7403
   14274.000      -85391.9751
   14276.000      -85344.9463
   14278.000      -85253.4664
   14280.000      -85566.8693
   14282.000      -85504.9057
   14284.000      -85386.5318
   14286.000      -85579.8632
   14288.000      -85483.0031
   14290.000      -85474.8627
   14292.000      -85281.4349
   14294.000      -85391.6183
   14296.000      -85423.0948
   14298.000      -85546.1886
   14300.000      -85352.3133
   14302.000      -85575.5520
   14304.000      -85212.6963
   14306.000      -85418.5191
   14308.000      -85396.0046
   14310.000      -85388.2131
   14312.000      -85363.9285
   14314.000      -85401.0761
   14316.000      -85384.2447
   14318.000      -85599.2257
   14320.000      -85678.3464
   14322.000      -85538.2347
   14324.000      -85413.4801
   14326.000      -85338.1143
   14328.000      -85445.5621
   14330.000      -85480.3766
   14332.000      -85460.1259
   14334.000      -85259.2525
   14336.000      -85597.2402
   14338.000      -85311.8841
   14340.000      -85527.2363
   14342.000      -85271.4931
   14344.000      -85309.1370
   14346.000      -85325.4537
   14348.000      -85382.6191
   14350.000      -85358.7610
   14352.000      -85192.0938
   14354.000      -85418.7698
   14356.000      -85458.8796
   14358.000      -85389.3682
   14360.000      -85692.6555
   14362.000      -85539.2698
   14364.000      -85461.5560
   14366.000      -85700.6189
   14368.000      -85255.0105
   14370.000      -85399.3764
   14372.000      -85399.4198
   14374.000      -85381.5022
   14376.000      -85161.3168
   14378.000      -85479.1478
   14380.000      -85324.9895
   14382.000      -85430.2290
   14384.000      -85325.1287
   14386.000      -85575.5747
   14388.000      -85476.6468
   14390.000      -85295.2694
   14392.000      -85165.6628
   14394.000      -85349.7174
   14396.000      -85534.7007
   14398.000      -85654.9411
   14400.000      -85464.7569
   14402.000      -85705.2139
   14404.000      -85373.1153
   14406.000      -85452.5973
   14408.000      -85370.7088
   14410.000      -85626.4833
   14412.000      -85493.2594
   14414.000      -85650.1418
   14416.000      -85420.8490
   14418.000      -85382.0073
   14420.000      -85298.0545
   14422.000      -85500.4260
   14424.000      -85301.1927
   14426.000      -85415.4387
   14428.000      -85245.3253
   14430.000      -85556.6442
   14432.000      -85660.5402
   14434.000      -85386.7224
   14436.000      -85472.3575
   14438.000      -85338.3163
   14440.000      -85326.5289
   14442.000      -85499.5780
   14444.000      -85376.4316
   14446.000      -85602.8061
   14448.000      -85295.4317
   14450.000      -85138.0565
   14452.000      -85417.8717
   14454.000      -85306.2016
   14456.000      -85307.0501
   14458.000      -85339.3090
   14460.000      -85265.9798
   14462.000      -85251.2525
   14464.000      -85332.6914
   14466.000      -85527.9056
   14468.000      -85210.4345
   14470.000      -85571.7152
   14472.000      -85277.7013
   14474.000      -85451.8614
   14476.000      -85609.8358
   14478.000      -85443.6046
   14480.000      -85354.4109
   14482.000      -85424.1772
   14484.000      -85399.0120
   14486.000      -85462.5565
   14488.000      -85481.1232
   14490.000      -85314.5325
   14492.000      -85354.1963
   14494.000      -85200.6080
   14496.000      -85164.0525
   14498.000      -85372.7645
   14500.000      -85315.6099
   14502.000      -85447.3559
   14504.000      -85555.7613
   14506.000      -85426.9901
   14508.000      -85280.6857
   14510.000      -85134.5066
   14512.000      -85527.3440
   14514.000      -85514.5809
   14516.000      -85751.7603
   14518.000      -85388.6568
   14520.000      -85523.7534
   14522.000      -85380.2777
   14524.000      -85305.8448
   14526.000      -85121.1536
   14528.000      -85340.3101
   14530.000      -85498.7797
   14532.000      -85636.9877
   14534.000      -85389.3467
   14536.000      -85541.9705
   14538.000      -85460.4468
   14540.000      -85756.9486
   14542.000      -85502.6760
   14544.000      -85764.5068
   14546.000      -85402.6774
   14548.000      -85122.8798
   14550.000      -85648.9728
   14552.000      -85496.8305
   14554.000      -85268.4948
   14556.000      -85094.6032
   14558.000      -85394.3203
   14560.000      -85498.8464
   14562.000      -85208.8246
   14564.000      -85354.6245
   14566.000      -85174.9056
   14568.000      -85598.3267
   14570.000      -85583.0894
   14572.000      -85373.4398
   14574.000      -85160.8726
   14576.000      -85251.6057
   14578.000      -85351.8705
   14580.000      -85676.3628
   14582.000      -85373.4678
   14584.000      -85253.9617
   14586.000      -85478.8936
   14588.000      -85626.7202
   14590.000      -85407.6900
   14592.000      -85454.3600
   14594.000      -85352.2487
   14596.000      -85223.3083
   14598.000      -85293.1949
   14600.000      -85210.2187
   14602.000      -85261.7163
   14604.000      -85428.3670
   14606.000      -85706.0861
   14608.000      -85462.0736
   14610.000      -85307.1980
   14612.000      -85348.2924
   14614.000      -85279.7864
   14616.000      -85479.8549
   14618.000      -85381.8124
   14620.000      -85265.9642
   14622.000      -85571.6665
   14624.000      -85610.5000
   14626.000      -85409.6251
   14628.000      -85166.1719
   14630.000      -85441.4304
   14632.000      -85484.4232
   14634.000      -85663.4779
   14636.000      -85345.9312
   14638.000      -85432.9114
   14640.000      -85160.1412
   14642.000      -85435.2358
   14644.000      -85483.9603
   14646.000      -85469.2773
   14648.000      -85840.0036
   14650.000      -85604.0434
   14652.000      -85387.5320
   14654.000      -85169.9184
   14656.000      -85293.4799
   14658.000      -85388.7876
   14660.000      -85374.4587
   14662.000      -85399.8152
   14664.000      -85319.3139
   14666.000      -85242.4925
   14668.000      -85266.6641
   14670.000      -85388.7971
   14672.000      -85550.0406
   14674.000      -85321.8232
   14676.000      -85555.3156
   14678.000      -85556.0172
   14680.000      -85562.7647
   14682.000      -85393.5482
   14684.000      -85284.1972
   14686.000      -85536.0738
   14688.000      -85291.6944
   14690.000      -85196.4461
   14692.000      -85328.3171
   14694.000      -85353.0697
   14696.000      -85512.5877
   14698.000      -85123.2959
   14700.000      -85358.4833
   14702.000      -85596.5322
   14704.000      -85458.5526
   14706.000      -85128.5315
   14708.000      -85391.2346
   14710.000      -85252.2848
   14712.000      -85450.6157
   14714.000      -85368.5926
   14716.000      -85542.9664
   14718.000      -85235.6806
   14720.000      -85375.3768
   14722.000      -85152.6699
   14724.000      -85316.4276
   14726.000      -85296.5982
   14728.000      -85370.1468
   14730.000      -85185.1691
   14732.000      -85389.8305
   14734.000      -85253.6098
   14736.000      -85464.3455
   14738.000      -85465.3782
   14740.000      -85141.6483
   14742.000      -85351.9696
   14744.000      -85540.2489
   14746.000      -85408.7754
   14748.000      -85623.5527
   14750.000      -85577.0335
   14752.000      -85388.8540
   14754.000      -85204.4457
   14756.000      -85380.4217
   14758.000      -85588.4592
   14760.000      -85181.9047
   14762.000      -85214.0391
   14764.000      -85212.4069
   14766.000      -85295.5153
   14768.000      -85385.2405
   14770.000      -85378.3961
   14772.000      -85208.9934
   14774.000      -85349.2197
   14776.000      -85390.4458
   14778.000      -85132.9830
   14780.000      -85310.5877
   14782.000      -85458.3060
   14784.000      -85342.4899
   14786.000      -85397.8624
   14788.000      -85483.1865
   14790.000      -85426.5885
   14792.000      -85564.2795
   14794.000      -85393.1195
   14796.000      -85203.2577
   14798.000      -85477.2778
   14800.000      -85552.0184
   14802.000      -85470.0054
   14804.000      -85426.1969
   14806.000      -85518.5815
   14808.000      -85404.5295
   14810.000      -85265.5817
   14812.000      -85404.1188
   14814.000      -85390.5264
   14816.000      -85410.3603
   14818.000      -85396.5001
   14820.000      -85327.4996
   14822.000      -85518.4081
   14824.000      -85503.9412
   14826.000      -85495.6772
   14828.000      -85503.8267
   14830.000      -85681.8644
   14832.000      -85459.2667
   14834.000      -85630.4582
   14836.000      -85504.8096
   14838.000      -85543.3634
   14840.000      -85422.1068
   14842.000      -85358.0524
   14844.000      -85421.1043
   14846.000      -85479.8526
   14848.000      -85289.4417
   14850.000      -85435.7639
   14852.000      -85376.6252
   14854.000      -85335.8414
   14856.000      -85578.3822
   14858.000      -85535.4029
   14860.000      -85406.5548
   14862.000      -85342.7906
   14864.000      -85613.0661
   14866.000      -85604.3392
   14868.000      -85718.2451
   14870.000      -85698.9596
   14872.000      -85560.1975
   14874.000      -85233.2451
   14876.000      -85439.2845
   14878.000      -85461.6516
   14880.000      -85580.1586
   14882.000      -85457.2526
   14884.000      -85266.1581
   14886.000      -85557.6045
   14888.000      -85524.9595
   14890.000      -85575.9275
   14892.000      -85283.1851
   14894.000      -85233.7945
   14896.000      -85242.5896
   14898.000      -85689.7264
   14900.000      -85614.5917
   14902.000      -85309.1119
   14904.000      -85381.7224
   14906.000      -85565.2070
   14908.000      -85287.4898
   14910.000      -85513.7513
   14912.000      -85408.3073
   14914.000      -85128.3195
   14916.000      -85369.9103
   14918.000      -85481.8300
   14920.000      -85539.4735
   14922.000      -85447.5873
   14924.000      -85439.4117
   14926.000      -85576.6466
   14928.000      -85410.4565
   14930.000      -85317.8382
   14932.000      -85637.4596
   14934.000      -85603.9847
   14936.000      -85593.6679
   14938.000      -85508.1368
   14940.000      -85488.3880
   14942.000      -85422.7770
   14944.000      -85821.8074
   14946.000      -85745.7004
   14948.000      -85516.6006
   14950.000      -85308.3294
   14952.000      -85774.6136
   14954.000      -85349.1085
   14956.000      -85455.1743
   14958.000      -85858.5973
   14960.000      -85548.5789
   14962.000      -85248.8805
   14964.000      -85440.5815
   14966.000      -85392.2669
   14968.000      -85569.8081
   14970.000      -85326.1235
   14972.000      -85310.8506
   14974.000      -85060.4432
   14976.000      -85567.4752
   14978.000      -85245.8687
   14980.000      -85444.7014
   14982.000      -85418.7458
   14984.000      -85306.0259
   14986.000      -85303.7049
   14988.000      -85369.1354
   14990.000      -85391.9647
   14992.000      -85416.5322
   14994.000      -85473.0621
   14996.000      -85628.4822
   14998.000      -85499.5324
   15000.000      -85821.1003
   15002.000      -85432.5635
   15004.000      -85374.6915
   15006.000      -85318.5308
   15008.000      -85251.5417
   15010.000      -85465.9049
   15012.000      -85554.7638
   15014.000      -85599.3637
   15016.000      -85515.8342
   15018.000      -85459.6567
   15020.000      -85161.9105
   15022.000      -84816.2669
   15024.000      -85093.2475
   15026.000      -85430.6552
   15028.000      -85747.8900
   15030.000      -85407.0592
   15032.000      -85395.7926
   15034.000      -85371.6851
   15036.000      -85459.3413
   15038.000      -85547.6291
   15040.000      -85710.9560
   15042.000      -85585.4241
   15044.000      -85402.9876
   15046.000      -85452.0012
   15048.000      -85300.9196
   15050.000      -85484.0714
   15052.000      -85279.2521
   15054.000      -85331.2902
   15056.000      -85414.4343
   15058.000      -85266.4611
   15060.000      -85306.1764
   15062.000      -85306.0870
   15064.000      -85405.4916
   15066.000      -85294.2180
   15068.000      -85445.1995
   15070.000      -85546.2385
   15072.000      -85380.5571
   15074.000      -85608.0519
   15076.000      -85212.7744
   15078.000      -85348.1173
   15080.000      -85215.3138
   15082.000      -85267.3413
   15084.000      -85522.1182
   15086.000      -85235.6003
   15088.000      -85457.3401
   15090.000      -85501.3948
   15092.000      -85323.3888
   15094.000      -85534.7854
   15096.000      -85426.0270
   15098.000      -85191.4467
   15100.000      -85364.3885
   15102.000      -85472.6815
   15104.000      -85473.7168
   15106.000      -85569.2030
   15108.000      -85329.7931
   15110.000      -85554.8215
   15112.000      -85584.6254
   15114.000      -85490.9671
   15116.000      -85410.6295
   15118.000      -85385.3536
   15120.000      -85573.1301
   15122.000      -85244.0152
   15124.000      -85385.9457
   15126.000      -85196.0580
   15128.000      -85267.5029
   15130.000      -85275.6682
   15132.000      -85477.4544
   15134.000      -85510.8373
   15136.000      -85208.5997
   15138.000      -85336.3509
   15140.000      -85378.1595
   15142.000      -85530.7887
   15144.000      -85350.2855
   15146.000      -85279.3838
   15148.000      -85515.3100
   15150.000      -85598.8904
   15152.000      -85417.6150
   15154.000      -85479.0929
   15156.000      -85512.7504
   15158.000      -85456.4616
   15160.000      -85550.9144
   15162.000      -85380.0987
   15164.000      -85488.0350
   15166.000      -85257.2085
   15168.000      -85178.9275
   15170.000      -85329.4326
   15172.000      -85473.5055
   15174.000      -85738.3728
   15176.000      -85605.8292
   15178.000      -85290.8321
   15180.000      -85312.3873
   15182.000      -85608.7319
   15184.000      -85401.8326
   15186.000      -85476.0398
   15188.000      -85284.6943
   15190.000      -85689.2731
   15192.000      -85661.6779
   15194.000      -85354.6669
   15196.000      -85438.5256
   15198.000      -85621.4847
   15200.000      -85358.0147
   15202.000      -85230.3578
   15204.000      -85553.9812
   15206.000      -85398.3105
   15208.000      -85361.5376
   15210.000      -85423.8121
   15212.000      -85421.9281
   15214.000      -85169.0707
   15216.000      -85538.5077
   15218.000      -85477.5382
   15220.000      -85494.7943
   15222.000      -85555.5373
   15224.000      -85165.5521
   15226.000      -85385.3457
   15228.000      -85384.2276
   15230.000      -85362.6060
   15232.000      -85343.6118
   15234.000      -85579.9674
   15236.000      -85333.9337
   15238.000      -85610.7923
   15240.000      -85552.8768
   15242.000      -85716.4469
   15244.000      -85341.3245
   15246.000      -85226.1710
   15248.000      -85443.2417
   15250.000      -85464.9768
   15252.000      -85422.2032
   15254.000      -85353.2484
   15256.000      -85412.1615
   15258.000      -85391.9948
   15260.000      -85456.5154
   15262.000      -85473.5739
   15264.000      -85447.4334
   15266.000      -85681.6706
   15268.000      -85618.9959
   15270.000      -85407.3258
   15272.000      -85568.1546
   15274.000      -85414.6088
   15276.000      -85515.2460
   15278.000      -85604.5781
   15280.000      -85357.1878
   15282.000      -85628.4122
   15284.000      -85463.9882
   15286.000      -85629.8628
   15288.000      -85195.4276
   15290.000      -85561.0953
   15292.000      -85578.5538
   15294.000      -85452.4634
   15296.000      -85457.5459
   15298.000      -85574.8392
   15300.000      -85173.2916
   15302.000      -85210.2125
   15304.000      -85248.4073
   15306.000      -85237.5426
   15308.000      -85467.1289
   15310.000      -85266.6994
   15312.000      -85147.8895
   15314.000      -85181.0053
   15316.000      -85514.7895
   15318.000      -85265.2318
   15320.000      -85462.4714
   15322.000      -85247.5639
   15324.000      -85445.4803
   15326.000      -85345.9856
   15328.000      -85269.7909
   15330.000      -85404.9065
   15332.000      -85491.0655
   15334.000      -85317.6198
   15336.000      -85334.7611
   15338.000      -85462.7588
   15340.000      -85353.9351
   15342.000      -85394.1538
   15344.000      -85281.3723
   15346.000      -85482.4599
   15348.000      -85497.5721
   15350.000      -85654.0768
   15352.000      -85650.8510
   15354.000      -85503.9565
   15356.000      -85538.2290
   15358.000      -85315.9540
   15360.000      -85579.0738
   15362.000      -85529.1906
   15364.000      -85328.4078
   15366.000      -85181.2183
   15368.000      -85369.5312
   15370.000      -85327.9831
   15372.000      -85202.4878
   15374.000      -85333.8030
   15376.000      -85292.0742
   15378.000      -85433.9076
   15380.000      -85671.1643
   15382.000      -85357.7623
   15384.000      -85561.2377
   15386.000      -85197.1634
   15388.000      -85476.9120
   15390.000      -85776.1256
   15392.000      -85650.4539
   15394.000      -85611.3443
   15396.000      -85249.9196
   15398.000      -85396.2580
   15400.000      -85538.2924
   15402.000      -85310.5860
   15404.000      -85412.0984
   15406.000      -85292.7082
   15408.000      -85448.4953
   15410.000      -85169.5919
   15412.000      -85228.0480
   15414.000      -85414.3967
   15416.000      -85159.3598
   15418.000      -85154.2319
   15420.000      -85451.5088
   15422.000      -85193.8188
   15424.000      -85256.4520
   15426.000      -85585.1369
   15428.000      -85513.2675
   15430.000      -85496.0366
   15432.000      -85499.0694
   15434.000      -85140.0938
   15436.000      -85361.8398
   15438.000      -85391.7061
   15440.000      -85397.9554
   15442.000      -85347.8280
   15444.000      -85356.0277
   15446.000      -85402.0657
   15448.000      -85572.2535
   15450.000      -85376.0809
   15452.000      -85447.1457
   15454.000      -85562.9064
   15456.000      -85528.4189
   15458.000      -85183.1538
   15460.000      -85510.2106
   15462.000      -85337.7729
   15464.000      -85508.4320
   15466.000      -85287.6087
   15468.000      -85487.5761
   15470.000      -85547.2471
   15472.000      -85486.3449
   15474.000      -85285.8740
   15476.000      -85315.1067
   15478.000      -85416.4132
   15480.000      -85591.5172
   15482.000      -85156.6544
   15484.000      -85321.8236
   15486.000      -85438.1221
   15488.000      -85202.4697
   15490.000      -85436.5468
   15492.000      -85440.5350
   15494.000      -85447.9270
   15496.000      -85422.8362
   15498.000      -85712.6709
   15500.000      -85291.3472
   15502.000      -85241.8186
   15504.000      -85656.2240
   15506.000      -85488.3066
   15508.000      -85553.4317
   15510.000      -85220.5012
   15512.000      -85356.1227
   15514.000      -85504.4966
   15516.000      -85250.9841
   15518.000      -85198.3257
   15520.000      -85269.5808
   15522.000      -85239.8993
   15524.000      -85319.5865
   15526.000      -85257.4206
   15528.000      -85616.4572
   15530.000      -85333.1060
   15532.000      -85259.1366
   15534.000      -85568.0841
   15536.000      -85255.3361
   15538.000      -85414.9381
   15540.000      -85592.9733
   15542.000      -85593.4793
   15544.000      -85366.6926
   15546.000      -85338.3226
   15548.000      -85504.5278
   15550.000      -85402.7755
   15552.000      -85356.8637
   15554.000      -85396.0828
   15556.000      -85188.5937
   15558.000      -85371.9590
   15560.000      -85485.2877
   15562.000      -85477.5278
   15564.000      -85512.6188
   15566.000      -85147.5684
   15568.000      -85515.9866
   15570.000      -85561.5831
   15572.000      -85399.7667
   15574.000      -85646.3533
   15576.000      -85304.5924
   15578.000      -85445.6166
   15580.000      -85112.4280
   15582.000      -85205.8605
   15584.000      -84929.2552
   15586.000      -85087.8779
   15588.000      -85570.4680
   15590.000      -85277.3506
   15592.000      -85352.2339
   15594.000      -85234.4211
   15596.000      -85225.1814
   15598.000      -85429.9276
   15600.000      -85495.7502
   15602.000      -85360.3964
   15604.000      -85427.7592
   15606.000      -85440.2989
   15608.000      -85520.0255
   15610.000      -85370.6738
   15612.000      -85732.9103
   15614.000      -85711.7491
   15616.000      -85175.4113
   15618.000      -85433.4653
   15620.000      -85419.0833
   15622.000      -85289.3151
   15624.000      -85237.6631
   15626.000      -85544.9136
   15628.000      -85576.4407
   15630.000      -85450.4094
   15632.000      -85320.3366
   15634.000      -85239.8196
   15636.000      -85349.3253
   15638.000      -85043.7114
   15640.000      -85443.9280
   15642.000      -85480.7475
   15644.000      -85574.1425
   15646.000      -85589.1818
   15648.000      -85190.0271
   15650.000      -85384.2500
   15652.000      -85243.0021
   15654.000      -85420.7624
   15656.000      -85399.0190
   15658.000      -85641.6546
   15660.000      -85303.5545
   15662.000      -85279.7548
   15664.000      -85405.4719
   15666.000      -85306.5448
   15668.000      -85328.3234
   15670.000      -85254.1326
   15672.000      -85352.1184
   15674.000      -85198.5211
   15676.000      -85497.8265
   15678.000      -85345.7784
   15680.000      -85153.2678
   15682.000      -85214.3569
   15684.000      -85577.2859
   15686.000      -85645.1976
   15688.000      -85575.5478
   15690.000      -85403.1187
   15692.000      -85368.1884
   15694.000      -85443.3401
   15696.000      -85250.1950
   15698.000      -85564.8414
   15700.000      -85076.9623
   15702.000      -85379.3419
   15704.000      -85322.4058
   15706.000      -85183.4672
   15708.000      -85284.3605
   15710.000      -85497.7417
   15712.000      -85204.2107
   15714.000      -85434.4833
   15716.000      -85460.8954
   15718.000      -85555.7136
   15720.000      -85802.4127
   15722.000      -85580.9466
   15724.000      -85299.3560
   15726.000      -85475.8078
   15728.000      -85559.8124
   15730.000      -85597.2699
   15732.000      -85736.9484
   15734.000      -85552.9957
   15736.000      -85357.3327
   15738.000      -85494.4181
   15740.000      -85211.4704
   15742.000      -85483.1443
   15744.000      -85390.2330
   15746.000      -85557.4572
   15748.000      -85580.6625
   15750.000      -85296.0847
   15752.000      -85161.6086
   15754.000      -85420.4578
   15756.000      -85365.2671
   15758.000      -85496.7235
   15760.000      -85101.2095
   15762.000      -85169.7539
   15764.000      -85397.9718
   15766.000      -85555.8595
   15768.000      -85383.6742
   15770.000      -85244.7946
   15772.000      -85385.1994
   15774.000      -85315.5327
   15776.000      -85225.1200
   15778.000      -85236.4347
   15780.000      -85544.4779
   15782.000      -85509.2038
   15784.000      -85516.2436
   15786.000      -85312.6826
   15788.000      -85229.6454
   15790.000      -85431.6619
   15792.000      -85356.8770
   15794.000      -85386.4111
   15796.000      -85470.5909
   15798.000      -85430.3682
   15800.000      -85229.2101
   15802.000      -85311.2031
   15804.000      -85155.7856
   15806.000      -85577.5901
   15808.000      -85213.8585
   15810.000      -85395.7493
   15812.000      -85626.1126
   15814.000      -85504.2440
   15816.000      -85337.1028
   15818.000      -85311.8988
   15820.000      -85302.3996
   15822.000      -85406.7372
   15824.000      -85422.9465
   15826.000      -85391.2027
   15828.000      -85518.3185
   15830.000      -85499.1688
   15832.000      -85347.3543
   15834.000      -85275.8676
   15836.000      -85359.5536
   15838.000      -85326.8491
   15840.000      -85529.5134
   15842.000      -84907.7413
   15844.000      -85418.2988
   15846.000      -85347.8614
   15848.000      -85390.4835
   15850.000      -85390.2849
   15852.000      -85255.9331
   15854.000      -85327.4779
   15856.000      -85148.1233
   15858.000      -85340.9322
   15860.000      -85335.9989
   15862.000      -85404.0457
   15864.000      -85283.7692
   15866.000      -85262.0468
   15868.000      -85350.2333
   15870.000      -85300.1500
   15872.000      -85437.2826
   15874.000      -85302.4369
   15876.000      -85469.1791
   15878.000      -85401.1613
   15880.000      -85545.6482
   15882.000      -85506.9534
   15884.000      -85365.0013
   15886.000      -85301.1390
   15888.000      -85388.0853
   15890.000      -85600.5905
   15892.000      -85598.5122
   15894.000      -85505.4558
   15896.000      -85301.9996
   15898.000      -85366.6127
   15900.000      -85344.7157
   15902.000      -85632.0764
   15904.000      -85295.2114
   15906.000      -85582.1277
   15908.000      -85414.6023
   15910.000      -85588.2299
   15912.000      -85581.5705
   15914.000      -85528.9187
   15916.000      -85544.4026
   15918.000      -85503.6086
   15920.000      -85517.9393
   15922.000      -85510.4549
   15924.000      -85376.5011
   15926.000      -85060.8581
   15928.000      -85733.1726
   15930.000      -85252.1069
   15932.000      -85446.0566
   15934.000      -85322.2022
   15936.000      -85320.1043
   15938.000      -85436.3981
   15940.000      -85118.4205
   15942.000      -85527.3926
   15944.000      -85495.1288
   15946.000      -85416.7286
   15948.000      -85405.4283
   15950.000      -85480.6378
   15952.000      -85618.5593
   15954.000      -85584.2465
   15956.000      -85197.6936
   15958.000      -85442.5822
   15960.000      -85644.5663
   15962.000      -85505.6664
   15964.000      -85401.9129
   15966.000      -85503.9322
   15968.000      -85508.5082
   15970.000      -85666.2219
   15972.000      -85250.4586
   15974.000      -85407.6960
   15976.000      -85505.1439
   15978.000      -85339.7231
   15980.000      -85178.2616
   15982.000      -85461.1116
   15984.000      -85235.7756
   15986.000      -85265.5671
   15988.000      -85523.5086
   15990.000      -85437.7852
   15992.000      -85241.6245
   15994.000      -85312.0677
   15996.000      -85535.5551
   15998.000      -85469.5255
   16000.000      -85471.4209
   16002.000      -85135.8120
   16004.000      -85126.2310
   16006.000      -85486.8759
   16008.000      -85408.6634
   16010.000      -85212.4694
   16012.000      -85447.6488
   16014.000      -85443.5584
   16016.000      -85456.2838
   16018.000      -85512.6423
   16020.000      -85526.3719
   16022.000      -85715.4525
   16024.000      -85621.6543
   16026.000      -85256.7382
   16028.000      -85564.6671
   16030.000      -85404.7733
   16032.000      -85283.6986
   16034.000      -85487.4224
   16036.000      -85357.7404
   16038.000      -85318.3387
   16040.000      -85535.8928
   16042.000      -85418.1067
   16044.000      -85551.4058
   16046.000      -85514.2605
   16048.000      -85407.8301
   16050.000      -85453.3590
   16052.000      -85614.3847
   16054.000      -85400.2329
   16056.000      -85653.9066
   16058.000      -85301.2827
   16060.000      -85501.5709
   16062.000      -85470.2994
   16064.000      -85607.3047
   16066.000      -85408.4905
   16068.000      -85497.8852
   16070.000      -85474.9431
   16072.000      -85539.9946
   16074.000      -85292.7461
   16076.000      -85317.9709
   16078.000      -85338.5747
   16080.000      -85294.9101
   16082.000      -85403.4719
   16084.000      -85257.2337
   16086.000      -85649.2682
   16088.000      -85389.2373
   16090.000      -85242.0168
   16092.000      -85349.8625
   16094.000      -85174.7130
   16096.000      -85175.2865
   16098.000      -85255.3223
   16100.000      -85291.0246
   16102.000      -85521.9277
   16104.000      -85250.9372
   16106.000      -85356.4824
   16108.000      -85305.3595
   16110.000      -85446.6600
   16112.000      -85375.7967
   16114.000      -85525.3422
   16116.000      -85501.2339
   16118.000      -85459.0283
   16120.000      -85753.4773
   16122.000      -85492.5125
   16124.000      -85461.3828
   16126.000      -85439.1093
   16128.000      -85539.1288
   16130.000      -85217.6918
   16132.000      -85204.0674
   16134.000      -85221.0040
   16136.000      -85271.3965
   16138.000      -85506.0305
   16140.000      -85451.0288
   16142.000      -85309.4116
   16144.000      -85668.6869
   16146.000      -85426.6238
   16148.000      -85646.5382
   16150.000      -85545.4916
   16152.000      -85576.1690
   16154.000      -85431.1382
   16156.000      -85173.7446
   16158.000      -85301.5245
   16160.000      -85214.1964
   16162.000      -85469.4047
   16164.000      -85488.5240
   16166.000      -85549.9838
   16168.000      -85402.0236
   16170.000      -85324.0161
   16172.000      -85339.6295
   16174.000      -85447.0999
   16176.000      -85323.6053
   16178.000      -85499.1891
   16180.000      -85205.8666
   16182.000      -85445.9279
   16184.000      -85300.7748
   16186.000      -85115.9717
   16188.000      -85453.6214
   16190.000      -85528.8802
   16192.000      -85386.5160
   16194.000      -85661.6615
   16196.000      -85545.1455
   16198.000      -85337.8843
   16200.000      -85463.7980
   16202.000      -85498.8380
   16204.000      -85368.6668
   16206.000      -85521.7710
   16208.000      -85571.0388
   16210.000      -85391.8549
   16212.000      -85344.7019
   16214.000      -85263.9430
   16216.000      -85280.2601
   16218.000      -85305.2918
   16220.000      -85310.8593
   16222.000      -85284.8295
   16224.000      -85337.8493
   16226.000      -85420.2790
   16228.000      -85611.3055
   16230.000      -85408.8846
   16232.000      -85323.0720
   16234.000      -85484.3610
   16236.000      -85515.7797
   16238.000      -85226.2506
   16240.000      -85498.1106
   16242.000      -85417.8776
   16244.000      -85337.8741
   16246.000      -85434.7488
   16248.000      -85203.5707
   16250.000      -85386.7984
   16252.000      -85509.1282
   16254.000      -85076.9672
   16256.000      -85463.7871
   16258.000      -85360.3856
   16260.000      -85436.1734
   16262.000      -85706.5688
   16264.000      -85286.5251
   16266.000      -85475.3038
   16268.000      -85385.8004
   16270.000      -85329.1737
   16272.000      -85403.4933
   16274.000      -85523.7995
   16276.000      -85266.1662
   16278.000      -85092.1437
   16280.000      -85391.3891
   16282.000      -85494.6390
   16284.000      -85607.4250
   16286.000      -85273.6912
   16288.000      -85222.0502
   16290.000      -85351.6677
   16292.000      -85293.4309
   16294.000      -85257.8156
   16296.000      -85468.1080
   16298.000      -85331.0873
   16300.000      -85401.5108
   16302.000      -85296.3296
   16304.000      -85652.8264
   16306.000      -85558.7672
   16308.000      -85718.2330
   16310.000      -85590.3719
   16312.000      -85534.8025
   16314.000      -85601.0356
   16316.000      -85583.8356
   16318.000      -85493.4664
   16320.000      -85642.9964
   16322.000      -85509.9301
   16324.000      -85397.9698
   16326.000      -85425.4232
   16328.000      -85447.1781
   16330.000      -85429.5515
   16332.000      -85404.7696
   16334.000      -85370.4858
   16336.000      -85358.3831
   16338.000      -85468.2762
   16340.000      -85444.1528
   16342.000      -85331.7518
   16344.000      -85291.5533
   16346.000      -85504.5262
   16348.000      -85350.7527
   16350.000      -85403.0259
   16352.000      -85447.7710
   16354.000      -85366.5626
   16356.000      -85460.2611
   16358.000      -85414.0569
   16360.000      -85441.2505
   16362.000      -85545.0158
   16364.000      -85465.4223
   16366.000      -85524.9701
   16368.000      -85252.2094
   16370.000      -85242.5071
   16372.000      -85610.6111
   16374.000      -85512.2322
   16376.000      -85433.6291
   16378.000      -85586.9501
   16380.000      -85511.6020
   16382.000      -85116.2626
   16384.000      -85484.2391
   16386.000      -85336.1795
   16388.000      -85370.9319
   16390.000      -85378.1419
   16392.000      -85397.3831
   16394.000      -85233.9420
   16396.000      -85176.5196
   16398.000      -85165.3583
   16400.000      -85447.0382
   16402.000      -85439.9237
   16404.000      -85519.1655
   16406.000      -85213.8797
   16408.000      -85400.8981
   16410.000      -85348.2118
   16412.000      -85475.8789
   16414.000      -85360.3417
   16416.000      -85524.2219
   16418.000      -85538.5734
   16420.000      -85237.9133
   16422.000      -85383.8235
   16424.000      -85497.0034
   16426.000      -85568.9487
   16428.000      -85316.3846
   16430.000      -85518.6851
   16432.000      -85570.4308
   16434.000      -85178.4048
   16436.000      -85297.7442
   16438.000      -85367.9925
   16440.000      -85074.2945
   16442.000      -85192.1165
   16444.000      -85313.0851
   16446.000      -85309.4363
   16448.000      -85357.3227
   16450.000      -85208.8723
   16452.000      -85451.8063
   16454.000      -85572.7871
   16456.000      -85550.1232
   16458.000      -85606.8107
   16460.000      -85533.5162
   16462.000      -85446.6153
   16464.000      -85238.3704
   16466.000      -85211.0963
   16468.000      -85363.1173
   16470.000      -85620.0014
   16472.000      -85467.5143
   16474.000      -85356.1111
   16476.000      -85510.7069
   16478.000      -85425.0308
   16480.000      -85498.4355
   16482.000      -85402.6197
   16484.000      -85388.4363
   16486.000      -85315.3225
   16488.000      -85367.4932
   16490.000      -85628.7235
   16492.000      -85533.0420
   16494.000      -85497.7565
   16496.000      -85463.3441
   16498.000      -85578.8006
   16500.000      -85582.1209
   16502.000      -85352.2175
   16504.000      -85193.6174
   16506.000      -85330.9078
   16508.000      -85314.2438
   16510.000      -85251.3420
   16512.000      -85194.5754
   16514.000      -85290.2357
   16516.000      -85261.4331
   16518.000      -85127.3161
   16520.000      -85460.5393
   16522.000      -85399.7835
   16524.000      -85621.1315
   16526.000      -85622.2123
   16528.000      -85517.9679
   16530.000      -85624.3418
   16532.000      -85629.8355
   16534.000      -85383.4885
   16536.000      -85359.2943
   16538.000      -85280.9496
   16540.000      -85391.8224
   16542.000      -85196.0199
   16544.000      -85389.3904
   16546.000      -85194.3620
   16548.000      -85145.1619
   16550.000      -85369.6165
   16552.000      -85201.8733
   16554.000      -85274.2491
   16556.000      -85443.2450
   16558.000      -85623.2914
   16560.000      -85548.4251
   16562.000      -85411.1720
   16564.000      -85646.8632
   16566.000      -85232.8871
   16568.000      -85358.4303
   16570.000      -85384.3792
   16572.000      -85320.5938
   16574.000      -85308.8835
   16576.000      -85269.6815
   16578.000      -85386.7241
   16580.000      -85406.0644
   16582.000      -85174.6778
   16584.000      -85409.2324
   16586.000      -85454.8395
   16588.000      -85365.7655
   16590.000      -85538.3848
   16592.000      -85465.9708
   16594.000      -85410.6620
   16596.000      -85238.8021
   16598.000      -85310.6894
   16600.000      -85357.2686
   16602.000      -85309.6038
   16604.000      -85504.2526
   16606.000      -85495.8519
   16608.000      -85086.3561
   16610.000      -85286.5127
   16612.000      -85259.2066
   16614.000      -85180.9831
   16616.000      -85387.0857
   16618.000      -85433.9677
   16620.000      -85470.8646
   16622.000      -85563.5283
   16624.000      -85339.3844
   16626.000      -85506.2306
   16628.000      -85476.3847
   16630.000      -85281.2871
   16632.000      -85342.4124
   16634.000      -85339.3894
   16636.000      -85469.1162
   16638.000      -85313.8148
   16640.000      -85304.3990
   16642.000      -85362.4413
   16644.000      -85322.7919
   16646.000      -85179.8133
   16648.000      -85265.4356
   16650.000      -85679.8782
   16652.000      -85599.0827
   16654.000      -85484.9035
   16656.000      -85265.2676
   16658.000      -85311.9055
   16660.000      -85007.7236
   16662.000      -85366.8552
   16664.000      -85374.5846
   16666.000      -85472.4709
   16668.000      -85483.7685
   16670.000      -85246.3756
   16672.000      -85453.8985
   16674.000      -85579.9002
   16676.000      -85623.4284
   16678.000      -85511.8173
   16680.000      -85434.4575
   16682.000      -85410.4761
   16684.000      -85504.7100
   16686.000      -85438.0109
   16688.000      -85490.9920
   16690.000      -85462.4575
   16692.000      -85318.8461
   16694.000      -85529.6469
   16696.000      -85668.1390
   16698.000      -85470.3092
   16700.000      -85225.1200
   16702.000      -85764.1554
   16704.000      -85635.2908
   16706.000      -85462.9079
   16708.000      -85386.6448
   16710.000      -85323.4346
   16712.000      -85170.8100
   16714.000      -85173.3550
   16716.000      -85281.1525
   16718.000      -85370.9878
   16720.000      -85368.2112
   16722.000      -85346.3475
   16724.000      -85583.0497
   16726.000      -85510.6155
   16728.000      -85423.4962
   16730.000      -85227.9456
   16732.000      -85393.1792
   16734.000      -85445.1343
   16736.000      -85585.1989
   16738.000      -85382.4511
   16740.000      -85469.9503
   16742.000      -85404.9385
   16744.000      -85320.7687
   16746.000      -85518.4362
   16748.000      -85687.3847
   16750.000      -85825.4364
   16752.000      -85489.5923
   16754.000      -85417.1613
   16756.000      -85500.4807
   16758.000      -85523.1053
   16760.000      -85203.1743
   16762.000      -85296.2482
   16764.000      -85707.3702
   16766.000      -85660.6169
   16768.000      -85653.9186
   16770.000      -85344.7119
   16772.000      -85303.9660
   16774.000      -85367.6088
   16776.000      -85434.6059
   16778.000      -85276.5336
   16780.000      -85358.5694
   16782.000      -85466.3635
   16784.000      -85387.0284
   16786.000      -85384.3885
   16788.000      -85266.8497
   16790.000      -85175.1705
   16792.000      -85190.0768
   16794.000      -85307.7148
   16796.000      -85542.3944
   16798.000      -85465.1327
   16800.000      -85232.0076
   16802.000      -85153.6370
   16804.000      -85301.9866
   16806.000      -85567.3841
   16808.000      -85310.5364
   16810.000      -85538.7894
   16812.000      -85438.7084
   16814.000      -85706.7517
   16816.000      -85467.1803
   16818.000      -85674.9001
   16820.000      -85683.3444
   16822.000      -85410.0904
   16824.000      -85580.2364
   16826.000      -85496.2644
   16828.000      -85271.1820
   16830.000      -85380.9047
   16832.000      -85432.8294
   16834.000      -85214.5018
   16836.000      -85383.0938
   16838.000      -85368.0884
   16840.000      -85568.1931
   16842.000      -85411.3898
   16844.000      -85350.2217
   16846.000      -85389.0697
   16848.000      -85640.2847
   16850.000      -85644.1664
   16852.000      -85518.8743
   16854.000      -85263.8259
   16856.000      -85221.2932
   16858.000      -85731.4380
   16860.000      -85375.5763
   16862.000      -85716.4423
   16864.000      -85358.1135
   16866.000      -85400.5956
   16868.000      -85440.3416
   16870.000      -85501.4923
   16872.000      -85527.3268
   16874.000      -85409.4555
   16876.000      -85462.8897
   16878.000      -85505.5982
   16880.000      -85643.9460
   16882.000      -85349.3046
   16884.000      -85257.9128
   16886.000      -85448.7187
   16888.000      -85383.4305
   16890.000      -85712.9245
   16892.000      -85249.3739
   16894.000      -85271.5712
   16896.000      -85408.1026
   16898.000      -85420.6137
   16900.000      -85405.5177
   16902.000      -85397.5769
   16904.000      -85420.4879
   16906.000      -85518.4132
   16908.000      -85248.3697
   16910.000      -85228.7410
   16912.000      -85338.2719
   16914.000      -85509.1714
   16916.000      -85723.3490
   16918.000      -85375.1326
   16920.000      -85374.9446
   16922.000      -85254.5232
   16924.000      -85290.0799
   16926.000      -85295.9192
   16928.000      -85740.5159
   16930.000      -85308.0506
   16932.000      -85489.5319
   16934.000      -85368.5796
   16936.000      -85361.0858
   16938.000      -85286.6455
   16940.000      -85480.2979
   16942.000      -85367.1604
   16944.000      -85256.9101
   16946.000      -85791.3236
   16948.000      -85583.0971
   16950.000      -85472.1217
   16952.000      -85528.7064
   16954.000      -85592.3078
   16956.000      -85648.5841
   16958.000      -85642.4080
   16960.000      -85384.1927
   16962.000      -85253.0822
   16964.000      -85249.5594
   16966.000      -85322.7844
   16968.000      -85420.8315
   16970.000      -85472.8651
   16972.000      -85589.5076
   16974.000      -85547.9918
   16976.000      -85190.2147
   16978.000      -85671.8585
   16980.000      -85294.7139
   16982.000      -85407.4562
   16984.000      -85361.2588
   16986.000      -85452.1168
   16988.000      -85385.0911
   16990.000      -85306.8041
   16992.000      -85525.4205
   16994.000      -85601.9361
   16996.000      -85528.7131
   16998.000      -85466.7301
   17000.000      -85366.6342
   17002.000      -85305.2166
   17004.000      -85717.0472
   17006.000      -85268.6202
   17008.000      -85386.4716
   17010.000      -85403.8524
   17012.000      -85515.4975
   17014.000      -85277.5160
   17016.000      -85448.4988
   17018.000      -85393.6850
   17020.000      -85175.6426
   17022.000      -85447.0852
   17024.000      -85309.1839
   17026.000      -85316.6882
   17028.000      -85644.6049
   17030.000      -85419.7797
   17032.000      -85488.5475
   17034.000      -85429.9301
   17036.000      -85304.9921
   17038.000      -85585.7700
   17040.000      -85233.7965
   17042.000      -85329.5267
   17044.000      -85417.3721
   17046.000      -85314.2185
   17048.000      -85541.6410
   17050.000      -85390.0161
   17052.000      -85210.7963
   17054.000      -85413.7638
   17056.000      -85359.9289
   17058.000      -85566.3764
   17060.000      -85490.7567
   17062.000      -85411.8134
   17064.000      -85429.2440
   17066.000      -85471.7934
   17068.000      -85403.8050
   17070.000      -85240.9327
   17072.000      -85267.3815
   17074.000      -85353.8765
   17076.000      -85454.9242
   17078.000      -85312.1830
   17080.000      -85338.7659
   17082.000      -85481.7152
   17084.000      -85476.6238
   17086.000      -85490.1892
   17088.000      -85267.7917
   17090.000      -85425.2719
   17092.000      -85421.4842
   17094.000      -85429.7735
   17096.000      -85344.3611
   17098.000      -85181.2557
   17100.000      -85534.5222
   17102.000      -85565.0140
   17104.000      -85457.9259
   17106.000      -85617.9381
   17108.000      -85513.5203
   17110.000      -85322.9132
   17112.000      -85500.7100
   17114.000      -85532.9943
   17116.000      -85468.2135
   17118.000      -85210.9693
   17120.000      -85210.5980
   17122.000      -85462.9166
   17124.000      -85415.9891
   17126.000      -85332.5290
   17128.000      -85285.2244
   17130.000      -85586.1881
   17132.000      -85295.8400
   17134.000      -85419.2287
   17136.000      -85334.1903
   17138.000      -85564.9160
   17140.000      -85581.8487
   17142.000      -85426.4649
   17144.000      -85310.0797
   17146.000      -85646.8700
   17148.000      -85204.0381
   17150.000      -85268.1760
   17152.000      -85369.1911
   17154.000      -85444.6447
   17156.000      -85322.3767
   17158.000      -85385.1619
   17160.000      -85428.3562
   17162.000      -85468.9288
   17164.000      -85285.8259
   17166.000      -85662.3049
   17168.000      -85556.5883
   17170.000      -85075.3124
   17172.000      -85650.6171
   17174.000      -85656.4046
   17176.000      -85503.6179
   17178.000      -85282.5714
   17180.000      -85387.1004
   17182.000      -85593.1007
   17184.000      -85277.6829
   17186.000      -85523.9196
   17188.000      -85645.2338
   17190.000      -85590.4855
   17192.000      -85158.3818
   17194.000      -85443.4193
   17196.000      -85515.7165
   17198.000      -85151.8697
   17200.000      -85141.1739
   17202.000      -85365.9272
   17204.000      -85429.7711
   17206.000      -85419.7616
   17208.000      -85415.0567
   17210.000      -85552.5550
   17212.000      -85476.3369
   17214.000      -85369.6755
   17216.000      -85630.3561
   17218.000      -85746.7113
   17220.000      -85423.4612
   17222.000      -85338.2620
   17224.000      -85344.7754
   17226.000      -85562.8462
   17228.000      -85256.6124
   17230.000      -85463.3634
   17232.000      -85416.2295
   17234.000      -85382.9859
   17236.000      -85493.5955
   17238.000      -85298.3237
   17240.000      -85340.5000
   17242.000      -85598.7514
   17244.000      -85425.7893
   17246.000      -85378.8308
   17248.000      -85469.8871
   17250.000      -85447.8929
   17252.000      -85298.7867
   17254.000      -85509.3599
   17256.000      -85303.6415
   17258.000      -85733.6510
   17260.000      -85626.2240
   17262.000      -85425.9234
   17264.000      -85414.1504
   17266.000      -85245.8370
   17268.000      -85382.6568
   17270.000      -85470.5328
   17272.000      -85605.0901
   17274.000      -85670.1709
   17276.000      -85428.9262
   17278.000      -85505.9773
   17280.000      -85372.3858
   17282.000      -85339.6216
   17284.000      -85603.0852
   17286.000      -85471.2144
   17288.000      -85532.9103
   17290.000      -85388.2155
   17292.000      -85428.0951
   17294.000      -85569.1591
   17296.000      -85513.7209
   17298.000      -85341.2379
   17300.000      -85305.2522
   17302.000      -85378.9678
   17304.000      -85276.1364
   17306.000      -85420.6081
   17308.000      -85403.4730
   17310.000      -85444.6286
   17312.000      -85195.5566
   17314.000      -85376.7204
   17316.000      -85293.8960
   17318.000      -85341.9636
   17320.000      -85505.1851
   17322.000      -85537.8568
   17324.000      -85405.4498
   17326.000      -85291.1908
   17328.000      -85494.2844
   17330.000      -85227.6908
   17332.000      -85402.6223
   17334.000      -85190.8771
   17336.000      -85316.5897
   17338.000      -85204.8867
   17340.000      -85348.3105
   17342.000      -85382.1263
   17344.000      -85337.5307
   17346.000      -85335.6739
   17348.000      -85321.9920
   17350.000      -85575.5726
   17352.000      -85373.7193
   17354.000      -85694.0881
   17356.000      -85402.4280
   17358.000      -85590.4104
   17360.000      -85402.7813
   17362.000      -85466.7390
   17364.000      -85446.3402
   17366.000      -85278.6126
   17368.000      -85568.1272
   17370.000      -85343.4600
   17372.000      -85620.9591
   17374.000      -85565.7967
   17376.000      -85566.5197
   17378.000      -85489.3203
   17380.000      -85358.7174
   17382.000      -85425.8721
   17384.000      -85407.9578
   17386.000      -85607.6140
   17388.000      -85364.7853
   17390.000      -85425.0090
   17392.000      -85409.3309
   17394.000      -85592.5719
   17396.000      -85407.0267
   17398.000      -85352.3320
   17400.000      -85447.7180
   17402.000      -85494.9419
   17404.000      -85346.4086
   17406.000      -85417.7300
   17408.000      -85483.9322
   17410.000      -85562.8701
   17412.000      -85499.2119
   17414.000      -85642.2809
   17416.000      -85586.5726
   17418.000      -85502.5305
   17420.000      -85480.4299
   17422.000      -85560.1951
   17424.000      -85627.4951
   17426.000      -85224.9748
   17428.000      -85433.1836
   17430.000      -85263.8571
   17432.000      -85421.9517
   17434.000      -85398.3784
   17436.000      -85322.8569
   17438.000      -85572.6469
   17440.000      -85558.9514
   17442.000      -85521.6149
   17444.000      -85333.6242
   17446.000      -85330.7015
   17448.000      -85269.8092
   17450.000      -85459.4568
   17452.000      -85686.4205
   17454.000      -85574.1868
   17456.000      -85461.2908
   17458.000      -85492.6127
   17460.000      -85524.1709
   17462.000      -85408.4079
   17464.000      -85424.0733
   17466.000      -85530.2102
   17468.000      -85464.9306
   17470.000      -85298.9595
   17472.000      -84914.0527
   17474.000      -85271.7845
   17476.000      -85306.2693
   17478.000      -85406.3672
   17480.000      -85526.3306
   17482.000      -85302.2483
   17484.000      -85495.7166
   17486.000      -85028.0598
   17488.000      -85431.3313
   17490.000      -85110.2302
   17492.000      -85809.6334
   17494.000      -85486.2852
   17496.000      -85442.6145
   17498.000      -85439.4062
   17500.000      -85427.3254
   17502.000      -85673.4593
   17504.000      -85439.9515
   17506.000      -85594.8985
   17508.000      -85455.1985
   17510.000      -85573.6365
   17512.000      -85537.3846
   17514.000      -85593.5386
   17516.000      -85663.3557
   17518.000      -85436.7192
   17520.000      -85464.5137
   17522.000      -85308.2027
   17524.000      -85491.2491
   17526.000      -85478.2378
   17528.000      -85319.6498
   17530.000      -85357.3207
   17532.000      -85391.7188
   17534.000      -85363.6085
   17536.000      -85454.2769
   17538.000      -85361.6123
   17540.000      -85543.4205
   17542.000      -85782.0048
   17544.000      -85575.7936
   17546.000      -85673.4630
   17548.000      -85286.4037
   17550.000      -85468.2038
   17552.000      -85513.7844
   17554.000      -85448.0724
   17556.000      -85323.1401
   17558.000      -85651.0602
   17560.000      -85101.9161
   17562.000      -85388.9470
   17564.000      -85620.1441
   17566.000      -85504.0373
   17568.000      -85421.2111
   17570.000      -85436.0792
   17572.000      -85174.2157
   17574.000      -85430.0903
   17576.000      -85501.1234
   17578.000      -85444.5917
   17580.000      -85374.2448
   17582.000      -85288.2248
   17584.000      -85163.3441
   17586.000      -85285.7235
   17588.000      -85209.9269
   17590.000      -85299.4785
   17592.000      -85551.1284
   17594.000      -85663.3758
   17596.000      -85465.7186
   17598.000      -85395.8089
   17600.000      -85763.0852
   17602.000      -85513.0336
   17604.000      -85517.1265
   17606.000      -85532.2504
   17608.000      -85611.0406
   17610.000      -85443.3024
   17612.000      -85467.4023
   17614.000      -85075.5971
   17616.000      -85258.0126
   17618.000      -85399.4606
   17620.000      -85303.8322
   17622.000      -85475.9301
   17624.000      -85181.9945
   17626.000      -85312.8194
   17628.000      -85210.6673
   17630.000      -85149.9354
   17632.000      -85135.4214
   17634.000      -85338.2613
   17636.000      -85079.4596
   17638.000      -85117.0224
   17640.000      -85460.0430
   17642.000      -85267.5447
   17644.000      -85226.8696
   17646.000      -85331.1242
   17648.000      -85335.0420
   17650.000      -85352.5417
   17652.000      -85556.8990
   17654.000      -85491.5758
   17656.000      -85488.9412
   17658.000      -85485.4856
   17660.000      -85423.5474
   17662.000      -85394.1582
   17664.000      -85474.5987
   17666.000      -85237.5299
   17668.000      -85563.6317
   17670.000      -85294.2551
   17672.000      -85350.2924
   17674.000      -85394.7444
   17676.000      -85490.1708
   17678.000      -85289.1325
   17680.000      -85353.7747
   17682.000      -85554.5457
   17684.000      -85349.9621
   17686.000      -85432.2351
   17688.000      -85558.1625
   17690.000      -85406.2609
   17692.000      -85291.7155
   17694.000      -85708.1964
   17696.000      -85267.5406
   17698.000      -85682.4759
   17700.000      -85547.3110
   17702.000      -85544.7593
   17704.000      -85501.6111
   17706.000      -85489.2612
   17708.000      -85308.2101
   17710.000      -85260.7739
   17712.000      -85689.8288
   17714.000      -85510.9197
   17716.000      -84961.9899
   17718.000      -84999.6552
   17720.000      -85439.5147
   17722.000      -85421.9995
   17724.000      -85721.2603
   17726.000      -85501.9021
   17728.000      -85399.9272
   17730.000      -85337.4146
   17732.000      -85093.1871
   17734.000      -85414.0873
   17736.000      -85376.6443
   17738.000      -84971.3566
   17740.000      -85455.0813
   17742.000      -85558.7814
   17744.000      -85523.8226
   17746.000      -85390.8776
   17748.000      -85467.1938
   17750.000      -85146.1911
   17752.000      -85316.6438
   17754.000      -85443.2153
   17756.000      -85226.2686
   17758.000      -85267.4551
   17760.000      -85320.2414
   17762.000      -85430.0772
   17764.000      -85664.4966
   17766.000      -85463.0182
   17768.000      -85385.0089
   17770.000      -85535.2380
   17772.000      -85633.0221
   17774.000      -85454.8143
   17776.000      -85343.8282
   17778.000      -85559.5992
   17780.000      -85326.4449
   17782.000      -85413.0528
   17784.000      -85589.6360
   17786.000      -85636.5060
   17788.000      -85660.3261
   17790.000      -85681.0211
   17792.000      -85236.2321
   17794.000      -85196.2142
   17796.000      -85507.0078
   17798.000      -85462.9357
   17800.000      -85430.5983
   17802.000      -85543.5000
   17804.000      -85512.3039
   17806.000      -85390.8106
   17808.000      -85515.3560
   17810.000      -85421.9369
   17812.000      -85299.1399
   17814.000      -85473.4327
   17816.000      -85142.5390
   17818.000      -85459.0600
   17820.000      -85321.7666
   17822.000      -85324.0499
   17824.000      -85132.5988
   17826.000      -85362.9299
   17828.000      -85492.9329
   17830.000      -85366.3544
   17832.000      -85356.3179
   17834.000      -85507.4489
   17836.000      -85595.5633
   17838.000      -85517.7086
   17840.000      -85498.5982
   17842.000      -85398.8648
   17844.000      -85372.2885
   17846.000      -85704.4469
   17848.000      -85515.2562
   17850.000      -85296.9522
   17852.000      -85614.5761
   17854.000      -85359.5418
   17856.000      -85306.7977
   17858.000      -85438.8969
   17860.000      -85756.1099
   17862.000      -85621.2006
   17864.000      -85484.0369
   17866.000      -85562.9985
   17868.000      -85486.1875
   17870.000      -85498.6904
   17872.000      -85566.0318
   17874.000      -85377.0919
   17876.000      -85551.5102
   17878.000      -85528.3422
   17880.000      -85468.9345
   17882.000      -85437.8506
   17884.000      -85501.1267
   17886.000      -85586.5407
   17888.000      -85604.3821
   17890.000      -85565.0947
   17892.000      -85428.4393
   17894.000      -85406.1966
   17896.000      -85426.1856
   17898.000      -85473.2899
   17900.000      -85458.6697
   17902.000      -85377.7224
   17904.000      -85215.4771
   17906.000      -85331.2903
   17908.000      -85415.1161
   17910.000      -85399.8569
   17912.000      -85345.2650
   17914.000      -85332.8952
   17916.000      -85220.3225
   17918.000      -85542.6534
   17920.000      -85539.3408
   17922.000      -85438.7035
   17924.000      -85323.6921
   17926.000      -85388.1452
   17928.000      -85261.8729
   17930.000      -85133.4779
   17932.000      -85479.7071
   17934.000      -85396.8272
   17936.000      -85556.9607
   17938.000      -85147.6138
   17940.000      -85424.8684
   17942.000      -85388.6961
   17944.000      -85413.7287
   17946.000      -85286.0551
   17948.000      -85408.2085
   17950.000      -85414.0177
   17952.000      -85614.3811
   17954.000      -85825.0008
   17956.000      -85460.4467
   17958.000      -85555.8383
   17960.000      -85472.8554
   17962.000      -85085.1767
   17964.000      -85501.5821
   17966.000      -85551.1918
   17968.000      -85367.7650
   17970.000      -85531.8515
   17972.000      -85457.9270
   17974.000      -85516.9868
   17976.000      -85436.9124
   17978.000      -85574.1839
   17980.000      -85510.4301
   17982.000      -85547.7635
   17984.000      -85432.3619
   17986.000      -85453.3243
   17988.000      -85316.1067
   17990.000      -85395.4042
   17992.000      -85356.7968
   17994.000      -85301.2235
   17996.000      -85500.9175
   17998.000      -85616.1073
   18000.000      -85559.8228
   18002.000      -85525.8175
   18004.000      -85294.4664
   18006.000      -85311.0094
   18008.000      -85112.8928
   18010.000      -85283.9427
   18012.000      -85535.0535
   18014.000      -85381.1972
   18016.000      -85704.2699
   18018.000      -85476.0819
   18020.000      -85432.8515
   18022.000      -85478.8484
   18024.000      -85495.0155
   18026.000      -85281.2535
   18028.000      -85278.3295
   18030.000      -85464.4294
   18032.000      -85558.1901
   18034.000      -85363.4233
   18036.000      -85433.2116
   18038.000      -85217.9162
   18040.000      -85173.5653
   18042.000      -85480.8482
   18044.000      -85399.9466
   18046.000      -85530.7871
   18048.000      -85382.9311
   18050.000      -85254.5769
   18052.000      -85393.1538
   18054.000      -85231.9308
   18056.000      -85358.4982
   18058.000      -85437.9190
   18060.000      -85325.4709
   18062.000      -85271.3387
   18064.000      -85356.9232
   18066.000      -85411.9965
   18068.000      -85646.1542
   18070.000      -85691.6922
   18072.000      -85462.3442
   18074.000      -85534.6727
   18076.000      -85570.8321
   18078.000      -85543.6602
   18080.000      -85429.3536
   18082.000      -85338.6142
   18084.000      -85447.7130
   18086.000      -85530.7287
   18088.000      -85391.4395
   18090.000      -85601.1810
   18092.000      -85536.2692
   18094.000      -85586.7994
   18096.000      -85498.6299
   18098.000      -85536.4415
   18100.000      -85321.7032
   18102.000      -85431.4312
   18104.000      -85386.6939
   18106.000      -85322.7724
   18108.000      -85148.8002
   18110.000      -85468.4858
   18112.000      -85278.6879
   18114.000      -85413.1504
   18116.000      -85107.8290
   18118.000      -85553.3121
   18120.000      -85148.0401
   18122.000      -85207.4828
   18124.000      -85489.0067
   18126.000      -85327.7130
   18128.000      -85580.1549
   18130.000      -85531.9663
   18132.000      -85795.0719
   18134.000      -85527.1793
   18136.000      -85337.7473
   18138.000      -85402.3153
   18140.000      -85593.4993
   18142.000      -85393.5022
   18144.000      -85379.1631
   18146.000      -85650.2701
   18148.000      -85355.1517
   18150.000      -85395.4972
   18152.000      -85362.4720
   18154.000      -85230.1750
   18156.000      -85269.3953
   18158.000      -85294.5583
   18160.000      -85575.9865
   18162.000      -85477.1319
   18164.000      -85470.7666
   18166.000      -85484.6787
   18168.000      -85411.3671
   18170.000      -85432.3068
   18172.000      -85453.6564
   18174.000      -85526.3740
   18176.000      -85288.5573
   18178.000      -85399.2352
   18180.000      -85556.5055
   18182.000      -85603.6109
   18184.000      -85575.6816
   18186.000      -85556.4147
   18188.000      -85402.6620
   18190.000      -85403.8574
   18192.000      -85262.4456
   18194.000      -85430.6726
   18196.000      -85731.7331
   18198.000      -85488.2978
   18200.000      -85544.1058
   18202.000      -85627.6255
   18204.000      -85479.3904
   18206.000      -85360.2806
   18208.000      -85433.3431
   18210.000      -85239.4470
   18212.000      -85586.1585
   18214.000      -85248.4816
   18216.000      -85263.7915
   18218.000      -85330.3660
   18220.000      -85338.2733
   18222.000      -85322.7631
   18224.000      -85286.7095
   18226.000      -85223.2084
   18228.000      -85347.3312
   18230.000      -85712.9543
   18232.000      -85750.2111
   18234.000      -85593.3759
   18236.000      -85333.6389
   18238.000      -85423.9648
   18240.000      -85290.0615
   18242.000      -85208.9329
   18244.000      -85190.0821
   18246.000      -85305.9846
   18248.000      -85332.4485
   18250.000      -85533.5835
   18252.000      -85569.5802
   18254.000      -85778.6456
   18256.000      -85604.6080
   18258.000      -85526.5940
   18260.000      -85424.0999
   18262.000      -85274.7979
   18264.000      -85348.8252
   18266.000      -85431.4953
   18268.000      -85285.2159
   18270.000      -85415.0695
   18272.000      -85342.8392
   18274.000      -85384.5021
   18276.000      -85456.8679
   18278.000      -85537.9284
   18280.000      -85318.5100
   18282.000      -85265.2408
   18284.000      -85212.5335
   18286.000      -85583.8491
   18288.000      -85568.2923
   18290.000      -85389.6386
   18292.000      -85867.6684
   18294.000      -85568.3145
   18296.000      -85352.1885
   18298.000      -85494.9636
   18300.000      -85487.6006
   18302.000      -85225.1470
   18304.000      -85580.9483
   18306.000      -85557.9955
   18308.000      -85623.6612
   18310.000      -85342.6369
   18312.000      -85540.1847
   18314.000      -85391.0018
   18316.000      -85348.2106
   18318.000      -85271.0705
   18320.000      -85203.1535
   18322.000      -85281.6697
   18324.000      -85692.7693
   18326.000      -85285.7031
   18328.000      -85392.5943
   18330.000      -85452.6302
   18332.000      -85479.6036
   18334.000      -85665.1648
   18336.000      -85323.0413
   18338.000      -85533.5908
   18340.000      -85579.6365
   18342.000      -85462.4689
   18344.000      -85507.9186
   18346.000      -85610.6330
   18348.000      -85690.6732
   18350.000      -85572.1870
   18352.000      -85675.2514
   18354.000      -85430.0238
   18356.000      -85263.5279
   18358.000      -85328.3735
   18360.000      -85434.5327
   18362.000      -85425.4140
   18364.000      -85357.6273
   18366.000      -85395.4180
   18368.000      -85447.9749
   18370.000      -85422.6642
   18372.000      -85342.8122
   18374.000      -85488.3606
   18376.000      -85396.9502
   18378.000      -85363.8214
   18380.000      -85305.2866
   18382.000      -85479.8023
   18384.000      -85510.4082
   18386.000      -85349.6037
   18388.000      -85602.6849
   18390.000      -85236.8768
   18392.000      -85278.5403
   18394.000      -85223.1414
   18396.000      -85526.9490
   18398.000      -85442.5321
   18400.000      -85464.0938
   18402.000      -85401.4799
   18404.000      -85674.9554
   18406.000      -85411.0374
   18408.000      -85450.5385
   18410.000      -85452.9689
   18412.000      -85253.8952
   18414.000      -85641.9263
   18416.000      -85596.6570
   18418.000      -85354.7790
   18420.000      -85494.7935
   18422.000      -85461.7456
   18424.000      -85452.9862
   18426.000      -85478.4612
   18428.000      -85223.6737
   18430.000      -85575.7530
   18432.000      -85467.7610
   18434.000      -85351.0648
   18436.000      -85381.2232
   18438.000      -85339.0280
   18440.000      -85399.1804
   18442.000      -85380.9261
   18444.000      -85401.6761
   18446.000      -85365.8584
   18448.000      -85574.7488
   18450.000      -85390.4354
   18452.000      -85401.4529
   18454.000      -84993.4892
   18456.000      -85376.1259
   18458.000      -85195.1688
   18460.000      -85339.2971
   18462.000      -85179.6989
   18464.000      -85536.2261
   18466.000      -85455.5474
   18468.000      -85353.0196
   18470.000      -85395.4784
   18472.000      -85113.7563
   18474.000      -85491.0922
   18476.000      -85503.0706
   18478.000      -85515.1323
   18480.000      -85211.2338
   18482.000      -85328.0246
   18484.000      -85344.9078
   18486.000      -85034.6468
   18488.000      -85313.8986
   18490.000      -85092.6017
   18492.000      -85470.5276
   18494.000      -85644.7334
   18496.000      -85277.2099
   18498.000      -85437.0405
   18500.000      -85728.3033
   18502.000      -85396.9780
   18504.000      -85693.8710
   18506.000      -85405.6373
   18508.000      -85482.1131
   18510.000      -85498.0775
   18512.000      -85377.3729
   18514.000      -85265.2981
   18516.000      -85486.6510
   18518.000      -85725.1586
   18520.000      -85559.2767
   18522.000      -85374.7719
   18524.000      -85602.9782
   18526.000      -85787.7966
   18528.000      -85649.9507
   18530.000      -85627.7057
   18532.000      -85455.0157
   18534.000      -85286.8680
   18536.000      -85358.7063
   18538.000      -85620.4077
   18540.000      -85423.1572
   18542.000      -85034.3175
   18544.000      -85194.1565
   18546.000      -85224.3993
   18548.000      -85028.4468
   18550.000      -85200.4686
   18552.000      -85454.2552
   18554.000      -85090.7671
   18556.000      -85269.9218
   18558.000      -85484.1993
   18560.000      -85278.4098
   18562.000      -85367.3087
   18564.000      -85419.2409
   18566.000      -85332.5995
   18568.000      -85412.8295
   18570.000      -85427.4023
   18572.000      -85379.3413
   18574.000      -85378.1135
   18576.000      -85307.6203
   18578.000      -85171.4787
   18580.000      -85342.2199
   18582.000      -85488.4724
   18584.000      -85146.6085
   18586.000      -85207.2112
   18588.000      -85271.9563
   18590.000      -85441.0894
   18592.000      -85237.3391
   18594.000      -85538.8326
   18596.000      -85598.8304
   18598.000      -85559.6601
   18600.000      -85492.8741
   18602.000      -85785.4754
   18604.000      -85576.9749
   18606.000      -85372.9269
   18608.000      -85207.5401
   18610.000      -85261.5851
   18612.000      -85367.3026
   18614.000      -85514.5866
   18616.000      -85294.1983
   18618.000      -85370.9877
   18620.000      -85344.9856
   18622.000      -85500.9909
   18624.000      -85242.7386
   18626.000      -85559.8268
   18628.000      -85419.4340
   18630.000      -85319.2028
   18632.000      -85307.9086
   18634.000      -85326.1132
   18636.000      -85416.0160
   18638.000      -85400.1678
   18640.000      -85226.8852
   18642.000      -85477.6832
   18644.000      -85105.3917
   18646.000      -85201.9157
   18648.000      -85199.8207
   18650.000      -85405.6973
   18652.000      -85487.2385
   18654.000      -85492.5124
   18656.000      -85670.0967
   18658.000      -85406.3223
   18660.000      -85338.7078
   18662.000      -85462.0543
   18664.000      -85545.8160
   18666.000      -85386.9854
   18668.000      -85553.8889
   18670.000      -85385.4894
   18672.000      -85622.6300
   18674.000      -85394.0076
   18676.000      -85700.1466
   18678.000      -85565.4355
   18680.000      -85640.5284
   18682.000      -85430.4080
   18684.000      -85455.4336
   18686.000      -85390.2538
   18688.000      -85324.4353
   18690.000      -85366.0673
   18692.000      -85336.1843
   18694.000      -85371.4516
   18696.000      -85582.4085
   18698.000      -85613.6690
   18700.000      -85517.8145
   18702.000      -85587.1978
   18704.000      -85530.2961
   18706.000      -85435.2595
   18708.000      -85445.3960
   18710.000      -85500.4838
   18712.000      -85595.7833
   18714.000      -85488.6319
   18716.000      -85543.9115
   18718.000      -85560.5722
   18720.000      -85402.6500
   18722.000      -85597.0840
   18724.000      -85568.1181
   18726.000      -85456.1072
   18728.000      -85328.6196
   18730.000      -85381.6032
   18732.000      -85232.9208
   18734.000      -85470.8085
   18736.000      -85361.2608
   18738.000      -85519.7312
   18740.000      -85524.8892
   18742.000      -85755.6412
   18744.000      -85317.6860
   18746.000      -85442.6470
   18748.000      -85511.1771
   18750.000      -85654.4315
   18752.000      -85528.0088
   18754.000      -85611.0551
   18756.000      -85512.5893
   18758.000      -85412.6321
   18760.000      -85354.1471
   18762.000      -85416.0401
   18764.000      -85455.1942
   18766.000      -85453.4729
   18768.000      -85261.6479
   18770.000      -85344.5099
   18772.000      -85377.3534
   18774.000      -85822.3030
   18776.000      -85447.1044
   18778.000      -85582.6584
   18780.000      -85448.5480
   18782.000      -85471.9883
   18784.000      -85594.4815
   18786.000      -85401.8229
   18788.000      -85700.1740
   18790.000      -85715.7274
   18792.000      -85524.8955
   18794.000      -85367.0548
   18796.000      -85211.9759
   18798.000      -85205.5310
   18800.000      -85241.1524
   18802.000      -85334.4663
   18804.000      -85526.6178
   18806.000      -85389.1759
   18808.000      -85550.4072
   18810.000      -85386.2966
   18812.000      -85350.9940
   18814.000      -85313.9525
   18816.000      -85664.8216
   18818.000      -85433.3076
   18820.000      -85561.2298
   18822.000      -85185.2330
   18824.000      -85369.8747
   18826.000      -85684.1366
   18828.000      -85272.8498
   18830.000      -85439.8043
   18832.000      -85371.2468
   18834.000      -85464.6103
   18836.000      -85501.0893
   18838.000      -85421.1864
   18840.000      -85243.8578
   18842.000      -85443.4050
   18844.000      -85523.0584
   18846.000      -85497.6931
   18848.000      -85373.7403
   18850.000      -85175.7017
   18852.000      -85542.0029
   18854.000      -85109.9139
   18856.000      -85306.0608
   18858.000      -85230.0157
   18860.000      -85421.8667
   18862.000      -85425.8805
   18864.000      -85753.4851
   18866.000      -85395.2022
   18868.000      -85441.1934
   18870.000      -85572.6184
   18872.000      -85495.3131
   18874.000      -85398.1510
   18876.000      -85362.9468
   18878.000      -85340.9981
   18880.000      -85364.4333
   18882.000      -85245.7299
   18884.000      -85139.7558
   18886.000      -85467.4365
   18888.000      -85544.7812
   18890.000      -85437.3096
   18892.000      -85530.8360
   18894.000      -85505.7304
   18896.000      -85349.3356
   18898.000      -85540.0720
   18900.000      -85567.2573
   18902.000      -85525.8504
   18904.000      -85678.3868
   18906.000      -85442.5257
   18908.000      -85509.5616
   18910.000      -85518.5060
   18912.000      -85569.1934
   18914.000      -85350.6711
   18916.000      -85478.5196
   18918.000      -85497.4599
   18920.000      -85265.0858
   18922.000      -85422.3206
   18924.000      -85484.9930
   18926.000      -85390.4180
   18928.000      -85440.3880
   18930.000      -85691.6530
   18932.000      -85474.1345
   18934.000      -85407.2381
   18936.000      -85192.4580
   18938.000      -85329.9263
   18940.000      -85388.9983
   18942.000      -85368.6898
   18944.000      -85584.9393
   18946.000      -85550.7492
   18948.000      -85217.9470
   18950.000      -85350.9794
   18952.000      -85742.2885
   18954.000      -85654.8412
   18956.000      -85494.0765
   18958.000      -85682.7300
   18960.000      -85296.4983
   18962.000      -85301.1798
   18964.000      -85519.5732
   18966.000      -85449.8484
   18968.000      -85394.1163
   18970.000      -85550.5281
   18972.000      -85513.2579
   18974.000      -85441.5021
   18976.000      -85496.1219
   18978.000      -85729.6855
   18980.000      -85682.6246
   18982.000      -85568.2705
   18984.000      -85318.3560
   18986.000      -85453.1501
   18988.000      -85560.0337
   18990.000      -85627.4979
   18992.000      -85288.6797
   18994.000      -85385.5155
   18996.000      -85329.7605
   18998.000      -85261.5245
   19000.000      -85228.8873
   19002.000      -85406.5330
   19004.000      -85368.4133
   19006.000      -85628.4651
   19008.000      -85338.4740
   19010.000      -85381.2032
   19012.000      -85440.9687
   19014.000      -85277.4385
   19016.000      -85482.3246
   19018.000      -85604.2132
   19020.000      -85256.0665
   19022.000      -85546.8556
   19024.000      -85572.5320
   19026.000      -85241.9285
   19028.000      -85189.2380
   19030.000      -85481.1765
   19032.000      -85516.7728
   19034.000      -85623.9132
   19036.000      -85234.3371
   19038.000      -85329.2525
   19040.000      -85346.4013
   19042.000      -85263.0962
   19044.000      -85206.8687
   19046.000      -85326.3080
   19048.000      -85152.0491
   19050.000      -85466.8376
   19052.000      -85251.5869
   19054.000      -85321.1861
   19056.000      -85409.9609
   19058.000      -85472.1784
   19060.000      -85491.9409
   19062.000      -85367.7859
   19064.000      -85519.8794
   19066.000      -85217.8378
   19068.000      -85284.8705
   19070.000      -85471.0355
   19072.000      -85505.1750
   19074.000      -85687.2521
   19076.000      -85381.7442
   19078.000      -85326.6416
   19080.000      -85321.7414
   19082.000      -85498.9699
   19084.000      -85289.8328
   19086.000      -85520.2259
   19088.000      -85423.3549
   19090.000      -85221.5241
   19092.000      -85419.1134
   19094.000      -85548.9221
   19096.000      -85421.5989
   19098.000      -85543.8219
   19100.000      -85450.6481
   19102.000      -85065.0580
   19104.000      -85090.4932
   19106.000      -85569.2493
   19108.000      -85396.3007
   19110.000      -85262.6788
   19112.000      -85430.8337
   19114.000      -85485.0798
   19116.000      -85420.3772
   19118.000      -85170.4836
   19120.000      -85342.9995
   19122.000      -85244.3087
   19124.000      -85509.1292
   19126.000      -85233.2314
   19128.000      -85468.2271
   19130.000      -85477.8563
   19132.000      -85403.0156
   19134.000      -85351.6891
   19136.000      -85371.1551
   19138.000      -85652.3351
   19140.000      -85338.0878
   19142.000      -85415.5380
   19144.000      -85488.3683
   19146.000      -85426.7079
   19148.000      -85386.8085
   19150.000      -85564.7721
   19152.000      -85235.7643
   19154.000      -85532.7142
   19156.000      -85511.4215
   19158.000      -85434.8793
   19160.000      -85421.5251
   19162.000      -85507.5983
   19164.000      -85369.7971
   19166.000      -85303.7107
   19168.000      -85704.4724
   19170.000      -85426.4294
   19172.000      -85498.1458
   19174.000      -85598.7587
   19176.000      -85302.0708
   19178.000      -85197.6955
   19180.000      -85250.4272
   19182.000      -85370.4217
   19184.000      -85430.8112
   19186.000      -85525.9724
   19188.000      -85161.7185
   19190.000      -85250.3070
   19192.000      -85346.9541
   19194.000      -85414.6883
   19196.000      -85591.8041
   19198.000      -85548.1726
   19200.000      -85459.0284
   19202.000      -85426.5243
   19204.000      -85537.0378
   19206.000      -85350.9945
   19208.000      -85306.9787
   19210.000      -85091.3533
   19212.000      -85537.9000
   19214.000      -85400.1039
   19216.000      -85472.1764
   19218.000      -85592.0555
   19220.000      -85395.9286
   19222.000      -85321.7017
   19224.000      -85275.6910
   19226.000      -85525.8857
   19228.000      -85274.0230
   19230.000      -85436.6248
   19232.000      -85446.8644
   19234.000      -85583.0398
   19236.000      -85623.1644
   19238.000      -85426.2207
   19240.000      -85683.1712
   19242.000      -85417.7198
   19244.000      -85525.1737
   19246.000      -85348.1211
   19248.000      -85398.1051
   19250.000      -85300.7917
   19252.000      -85444.4546
   19254.000      -85630.1579
   19256.000      -85101.1050
   19258.000      -85331.2468
   19260.000      -85291.2568
   19262.000      -85419.8145
   19264.000      -85365.0129
   19266.000      -85331.6440
   19268.000      -85051.9035
   19270.000      -85179.4594
   19272.000      -85288.4282
   19274.000      -85264.0877
   19276.000      -85431.8388
   19278.000      -85316.7849
   19280.000      -85356.3317
   19282.000      -85391.1831
   19284.000      -85393.7568
   19286.000      -85151.6196
   19288.000      -85577.4920
   19290.000      -85473.4031
   19292.000      -85667.7268
   19294.000      -85902.8335
   19296.000      -85521.1900
   19298.000      -85554.3339
   19300.000      -85683.7425
   19302.000      -85727.8593
   19304.000      -85685.3992
   19306.000      -85208.2797
   19308.000      -85582.5234
   19310.000      -85562.6971
   19312.000      -85296.5491
   19314.000      -85401.1891
   19316.000      -85373.2379
   19318.000      -85435.5430
   19320.000      -85487.2637
   19322.000      -85457.3541
   19324.000      -85489.6792
   19326.000      -85547.2640
   19328.000      -85485.1570
   19330.000      -85351.7595
   19332.000      -85344.0704
   19334.000      -85559.8607
   19336.000      -85442.3040
   19338.000      -85663.0206
   19340.000      -85356.4788
   19342.000      -85459.4453
   19344.000      -85349.9497
   19346.000      -85574.9696
   19348.000      -85344.4854
   19350.000      -85315.4536
   19352.000      -85475.3151
   19354.000      -85299.2923
   19356.000      -85411.4968
   19358.000      -85178.4466
   19360.000      -85432.2502
   19362.000      -85464.7421
   19364.000      -85563.8282
   19366.000      -85372.4885
   19368.000      -85482.0451
   19370.000      -85521.2278
   19372.000      -85358.2901
   19374.000      -85482.2880
   19376.000      -85103.3521
   19378.000      -85262.0124
   19380.000      -85581.5018
   19382.000      -85432.0802
   19384.000      -85498.2050
   19386.000      -85486.3695
   19388.000      -85431.8210
   19390.000      -85786.8500
   19392.000      -85310.9705
   19394.000      -85419.1543
   19396.000      -85520.5869
   19398.000      -85505.6286
   19400.000      -85254.7168
   19402.000      -85197.7080
   19404.000      -85301.9791
   19406.000      -85551.5262
   19408.000      -85573.2778
   19410.000      -85326.1006
   19412.000      -85581.2224
   19414.000      -85455.6297
   19416.000      -85357.1460
   19418.000      -85471.3859
   19420.000      -85197.7626
   19422.000      -85197.2621
   19424.000      -85290.3365
   19426.000      -85057.7814
   19428.000      -85216.5150
   19430.000      -85281.4717
   19432.000      -85212.2241
   19434.000      -85441.7115
   19436.000      -85500.8873
   19438.000      -85307.8076
   19440.000      -85437.6653
   19442.000      -85496.5970
   19444.000      -85512.1571
   19446.000      -85550.8138
   19448.000      -85279.4747
   19450.000      -85500.9696
   19452.000      -85220.4480
   19454.000      -85123.4156
   19456.000      -85063.6699
   19458.000      -85387.2079
   19460.000      -85308.7056
   19462.000      -85391.6490
   19464.000      -85236.8844
   19466.000      -85360.5251
   19468.000      -85643.7409
   19470.000      -85662.3088
   19472.000      -85441.3013
   19474.000      -85748.5582
   19476.000      -85414.5850
   19478.000      -85356.4783
   19480.000      -85467.0169
   19482.000      -85416.6048
   19484.000      -85590.9595
   19486.000      -85440.3457
   19488.000      -85281.3485
   19490.000      -85380.9711
   19492.000      -85458.5136
   19494.000      -85452.5050
   19496.000      -85387.1729
   19498.000      -85334.4156
   19500.000      -85497.0896
   19502.000      -85300.6643
   19504.000      -85230.5905
   19506.000      -85315.3220
   19508.000      -85506.8095
   19510.000      -85607.0359
   19512.000      -85412.1803
   19514.000      -85401.1937
   19516.000      -85323.2605
   19518.000      -85310.4634
   19520.000      -85553.8318
   19522.000      -85474.6289
   19524.000      -85273.5156
   19526.000      -85334.7113
   19528.000      -85406.2322
   19530.000      -85252.9565
   19532.000      -85538.7343
   19534.000      -85395.9134
   19536.000      -85152.7963
   19538.000      -85264.8273
   19540.000      -85231.5291
   19542.000      -85173.6467
   19544.000      -85176.7475
   19546.000      -85482.8446
   19548.000      -85297.6369
   19550.000      -85503.8462
   19552.000      -85085.9707
   19554.000      -85385.0477
   19556.000      -85362.7368
   19558.000      -85206.6316
   19560.000      -85167.4282
   19562.000      -85191.1516
   19564.000      -85340.4710
   19566.000      -85387.7809
   19568.000      -85444.9998
   19570.000      -85431.8018
   19572.000      -85415.1207
   19574.000      -85760.9965
   19576.000      -85456.5360
   19578.000      -85407.2386
   19580.000      -85437.7348
   19582.000      -85391.8725
   19584.000      -85436.5760
   19586.000      -85120.9986
   19588.000      -85271.9618
   19590.000      -85444.9125
   19592.000      -85538.8932
   19594.000      -85343.8970
   19596.000      -85304.1725
   19598.000      -85348.5067
   19600.000      -85430.4976
   19602.000      -85422.5951
   19604.000      -85315.4416
   19606.000      -85546.2464
   19608.000      -85240.9411
   19610.000      -85363.7007
   19612.000      -85317.3765
   19614.000      -85269.0885
   19616.000      -85327.0466
   19618.000      -85243.1417
   19620.000      -85318.0554
   19622.000      -85446.3050
   19624.000      -85433.3803
   19626.000      -85491.6750
   19628.000      -85363.4325
   19630.000      -85152.3234
   19632.000      -85506.7638
   19634.000      -85546.8580
   19636.000      -85492.5053
   19638.000      -85369.2277
   19640.000      -85653.0624
   19642.000      -85544.8989
   19644.000      -85297.6042
   19646.000      -85204.4752
   19648.000      -85160.6792
   19650.000      -85483.0276
   19652.000      -85464.3114
   19654.000      -84987.9279
   19656.000      -85534.7083
   19658.000      -85364.3635
   19660.000      -85554.9005
   19662.000      -85308.5622
   19664.000      -85229.4201
   19666.000      -85370.4048
   19668.000      -85537.2277
   19670.000      -85298.3482
   19672.000      -85283.0722
   19674.000      -85383.9644
   19676.000      -85346.1108
   19678.000      -85518.8752
   19680.000      -85415.5569
   19682.000      -85434.6638
   19684.000      -85311.8677
   19686.000      -85637.0732
   19688.000      -85756.6098
   19690.000      -85556.2546
   19692.000      -85469.3104
   19694.000      -85563.2350
   19696.000      -85431.0668
   19698.000      -85458.2063
   19700.000      -85243.5720
   19702.000      -85369.9680
   19704.000      -85287.0181
   19706.000      -85410.0210
   19708.000      -85481.0961
   19710.000      -85369.9262
   19712.000      -85513.6843
   19714.000      -85465.4366
   19716.000      -85345.1433
   19718.000      -85398.7601
   19720.000      -85392.0841
   19722.000      -85345.3854
   19724.000      -85594.0153
   19726.000      -85599.2750
   19728.000      -85430.0018
   19730.000      -85403.3234
   19732.000      -85251.6085
   19734.000      -85272.2940
   19736.000      -85507.4605
   19738.000      -85630.5859
   19740.000      -85460.4725
   19742.000      -85489.9647
   19744.000      -85312.1477
   19746.000      -85317.8257
   19748.000      -85530.0702
   19750.000      -85366.2329
   19752.000      -85402.5417
   19754.000      -85412.9320
   19756.000      -85594.0707
   19758.000      -85507.0838
   19760.000      -85355.8331
   19762.000      -85201.9612
   19764.000      -85357.3753
   19766.000      -85702.9936
   19768.000      -85532.7249
   19770.000      -85455.4841
   19772.000      -85334.4500
   19774.000      -85402.9891
   19776.000      -85554.6957
   19778.000      -85483.4764
   19780.000      -85615.1323
   19782.000      -85351.4760
   19784.000      -85341.7850
   19786.000      -85599.0088
   19788.000      -85533.7723
   19790.000      -85565.8149
   19792.000      -85815.0715
   19794.000      -85391.7166
   19796.000      -85491.9126
   19798.000      -85512.9718
   19800.000      -85416.5982
   19802.000      -85487.2045
   19804.000      -85436.6403
   19806.000      -85375.7080
   19808.000      -85537.1693
   19810.000      -85412.2173
   19812.000      -85482.6254
   19814.000      -85528.7027
   19816.000      -85634.1085
   19818.000      -85633.7661
   19820.000      -85260.1584
   19822.000      -85124.0625
   19824.000      -85430.3159
   19826.000      -85314.0097
   19828.000      -85404.6272
   19830.000      -85188.5322
   19832.000      -85456.2780
   19834.000      -85476.2327
   19836.000      -85615.8758
   19838.000      -85471.4844
   19840.000      -85422.9087
   19842.000      -85470.7359
   19844.000      -85354.2861
   19846.000      -85519.0018
   19848.000      -85629.0262
   19850.000      -85775.5982
   19852.000      -85470.9985
   19854.000      -85650.0592
   19856.000      -85545.7773
   19858.000      -85282.8971
   19860.000      -85665.0068
   19862.000      -85342.2746
   19864.000      -85419.7020
   19866.000      -85253.1106
   19868.000      -85581.6352
   19870.000      -85391.3940
   19872.000      -85458.5753
   19874.000      -85554.9565
   19876.000      -85336.1623
   19878.000      -85572.3267
   19880.000      -85346.2518
   19882.000      -85557.1006
   19884.000      -85721.1061
   19886.000      -85110.5611
   19888.000      -85291.4161
   19890.000      -85436.4489
   19892.000      -85468.0000
   19894.000      -85448.0329
   19896.000      -85222.4800
   19898.000      -85379.5553
   19900.000      -85652.6642
   19902.000      -85538.8161
   19904.000      -85524.0422
   19906.000      -85442.2950
   19908.000      -85314.0142
   19910.000      -85547.0877
   19912.000      -85272.3450
   19914.000      -85327.0274
   19916.000      -85440.0498
   19918.000      -85539.8813
   19920.000      -85204.4125
   19922.000      -85242.6438
   19924.000      -85417.6496
   19926.000      -85233.1874
   19928.000      -85489.6224
   19930.000      -85319.8326
   19932.000      -85281.6951
   19934.000      -85169.0415
   19936.000      -85428.6029
   19938.000      -85371.5779
   19940.000      -85488.5745
   19942.000      -85363.0222
   19944.000      -85571.0523
   19946.000      -85625.0596
   19948.000      -85096.2858
   19950.000      -85519.7137
   19952.000      -85416.5312
   19954.000      -85480.7970
   19956.000      -85453.6917
   19958.000      -85179.0779
   19960.000      -85312.5191
   19962.000      -85331.1593
   19964.000      -85498.4756
   19966.000      -85324.2075
   19968.000      -85248.7382
   19970.000      -85408.2614
   19972.000      -85487.3268
   19974.000      -85333.3455
   19976.000      -85425.6605
   19978.000      -85273.3910
   19980.000      -85556.9922
   19982.000      -85165.8406
   19984.000      -85195.5987
   19986.000      -85221.5909
   19988.000      -85378.7111
   19990.000      -85270.9360
   19992.000      -85520.9935
   19994.000      -85310.9345
   19996.000      -85456.7951
   19998.000      -85427.6679
   20000.000      -85411.4155
   20002.000      -85470.5071
   20004.000      -85224.8446
   20006.000      -85320.5121
   20008.000      -85150.9607
   20010.000      -85547.9502
   20012.000      -85328.8653
   20014.000      -85307.0055
   20016.000      -85481.8906
   20018.000      -85159.5297
   20020.000      -85167.1293
   20022.000      -85042.0456
   20024.000      -85527.0004
   20026.000      -85596.2636
   20028.000      -85336.8422
   20030.000      -85493.3050
   20032.000      -85164.9777
   20034.000      -85687.9477
   20036.000      -85643.3732
   20038.000      -85288.4693
   20040.000      -85538.4676
   20042.000      -85543.1625
   20044.000      -85376.5999
   20046.000      -85329.3416
   20048.000      -85351.5102
   20050.000      -85486.6784
   20052.000      -85056.1148
   20054.000      -85278.6508
   20056.000      -85247.5797
   20058.000      -85282.3054
   20060.000      -85295.6992
   20062.000      -85160.5258
   20064.000      -85564.8918
   20066.000      -85425.6740
   20068.000      -85503.3031
   20070.000      -85466.9180
   20072.000      -85632.8815
   20074.000      -85351.3461
   20076.000      -85610.4866
   20078.000      -85724.0124
   20080.000      -85252.5166
   20082.000      -85284.7041
   20084.000      -85471.7913
   20086.000      -85279.6714
   20088.000      -85352.5742
   20090.000      -85533.3248
   20092.000      -85550.7798
   20094.000      -85489.6387
   20096.000      -85330.6543
   20098.000      -85309.8164
   20100.000      -85281.9731
   20102.000      -85418.9331
   20104.000      -85415.4376
   20106.000      -85583.8719
   20108.000      -85607.1917
   20110.000      -85648.2381
   20112.000      -85356.3972
   20114.000      -85196.1918
   20116.000      -85461.8038
   20118.000      -85382.7584
   20120.000      -85539.4522
   20122.000      -85428.3927
   20124.000      -85554.1144
   20126.000      -85277.1683
   20128.000      -85280.4943
   20130.000      -85384.7863
   20132.000      -85378.9976
   20134.000      -85496.4693
   20136.000      -85100.7119
   20138.000      -85412.8690
   20140.000      -85302.6642
   20142.000      -85143.0581
   20144.000      -85161.0101
   20146.000      -85432.0986
   20148.000      -85445.2632
   20150.000      -85467.9370
   20152.000      -85473.1534
   20154.000      -85390.9817
   20156.000      -85384.6636
   20158.000      -85387.4327
   20160.000      -85486.5066
   20162.000      -85216.8551
   20164.000      -85558.5991
   20166.000      -85471.7019
   20168.000      -85199.6286
   20170.000      -85543.3482
   20172.000      -85466.1389
   20174.000      -85453.0555
   20176.000      -85235.5223
   20178.000      -85630.6971
   20180.000      -85474.5402
   20182.000      -85248.9228
   20184.000      -85237.9782
   20186.000      -85463.0449
   20188.000      -85320.9896
   20190.000      -85448.0696
   20192.000      -85477.4996
   20194.000      -85321.6538
   20196.000      -85367.1773
   20198.000      -85224.6957
   20200.000      -85178.4818
   20202.000      -85156.8842
   20204.000      -85286.5123
   20206.000      -85045.0918
   20208.000      -85313.1188
   20210.000      -85511.0269
   20212.000      -85382.0009
   20214.000      -85317.6630
   20216.000      -85324.1181
   20218.000      -85369.2387
   20220.000      -85270.2626
   20222.000      -85358.5256
   20224.000      -85428.1561
   20226.000      -85507.5524
   20228.000      -85576.9892
   20230.000      -85584.3625
   20232.000      -85290.9206
   20234.000      -85538.9743
   20236.000      -85387.7140
   20238.000      -85246.8412
   20240.000      -85326.6018
   20242.000      -85449.4156
   20244.000      -85403.6111
   20246.000      -85424.6864
   20248.000      -85512.3996
   20250.000      -85257.1681
   20252.000      -85526.0783
   20254.000      -85156.1898
   20256.000      -85288.9367
   20258.000      -85368.4530
   20260.000      -85576.7343
   20262.000      -85106.9646
   20264.000      -85259.9696
   20266.000      -85501.3806
   20268.000      -85303.3947
   20270.000      -85282.0598
   20272.000      -85468.1877
   20274.000      -85435.8316
   20276.000      -85556.8301
   20278.000      -85701.0173
   20280.000      -85765.6398
   20282.000      -85322.5365
   20284.000      -85531.7879
   20286.000      -85271.0410
   20288.000      -85259.9618
   20290.000      -85570.7709
   20292.000      -85527.5115
   20294.000      -85526.2341
   20296.000      -85597.9590
   20298.000      -85236.5464
   20300.000      -85383.0066
   20302.000      -85438.8550
   20304.000      -85404.1050
   20306.000      -85359.2925
   20308.000      -85317.8731
   20310.000      -85331.7109
   20312.000      -85428.7847
   20314.000      -85542.1020
   20316.000      -85581.3341
   20318.000      -85512.0042
   20320.000      -85591.8041
   20322.000      -85531.4740
   20324.000      -85535.0058
   20326.000      -85366.6009
   20328.000      -85306.1345
   20330.000      -85437.3170
   20332.000      -85439.0891
   20334.000      -85532.5599
   20336.000      -85503.3490
   20338.000      -85494.2286
   20340.000      -85242.1344
   20342.000      -85352.2596
   20344.000      -85380.2982
   20346.000      -85462.0595
   20348.000      -85239.2671
   20350.000      -85280.5910
   20352.000      -85255.7263
   20354.000      -85570.3829
   20356.000      -85264.5545
   20358.000      -85791.2238
   20360.000      -85441.7291
   20362.000      -85617.5690
   20364.000      -85430.7681
   20366.000      -85309.1196
   20368.000      -85515.8305
   20370.000      -85684.0785
   20372.000      -85435.6961
   20374.000      -85426.6404
   20376.000      -85542.3759
   20378.000      -85314.5877
   20380.000      -85472.4682
   20382.000      -85302.9626
   20384.000      -85361.5598
   20386.000      -85377.6477
   20388.000      -85371.4665
   20390.000      -85461.1735
   20392.000      -85518.5556
   20394.000      -85670.5820
   20396.000      -85572.2857
   20398.000      -85541.3066
   20400.000      -85685.7391
   20402.000      -85653.7683
   20404.000      -85164.7058
   20406.000      -85360.8125
   20408.000      -85587.9301
   20410.000      -85448.0943
   20412.000      -85408.3897
   20414.000      -85397.3483
   20416.000      -85338.5841
   20418.000      -85113.5753
   20420.000      -85619.6069
   20422.000      -85507.7519
   20424.000      -85286.6851
   20426.000      -85562.8045
   20428.000      -85352.5636
   20430.000      -85203.2093
   20432.000      -85329.0047
   20434.000      -85414.7763
   20436.000      -85334.1898
   20438.000      -85302.5340
   20440.000      -85266.7723
   20442.000      -85410.9268
   20444.000      -85471.7824
   20446.000      -85338.4934
   20448.000      -85428.1275
   20450.000      -85305.8169
   20452.000      -85096.6885
   20454.000      -85257.1263
   20456.000      -85379.7940
   20458.000      -85431.8160
   20460.000      -85525.2791
   20462.000      -85199.0046
   20464.000      -85508.7305
   20466.000      -85668.7786
   20468.000      -85746.1647
   20470.000      -85685.6450
   20472.000      -85439.5249
   20474.000      -85611.5949
   20476.000      -85454.7313
   20478.000      -85449.3810
   20480.000      -85246.6618
   20482.000      -85329.9171
   20484.000      -85576.8957
   20486.000      -85497.7670
   20488.000      -85445.5893
   20490.000      -85512.3257
   20492.000      -85280.2463
   20494.000      -85391.2082
   20496.000      -85453.9343
   20498.000      -85413.4337
   20500.000      -85365.5414
   20502.000      -85293.4212
   20504.000      -85522.0775
   20506.000      -85351.9820
   20508.000      -85293.7129
   20510.000      -85416.2220
   20512.000      -85177.7333
   20514.000      -85176.9622
   20516.000      -85294.0779
   20518.000      -85367.1555
   20520.000      -85298.1547
   20522.000      -85492.1458
   20524.000      -85404.0222
   20526.000      -85511.3877
   20528.000      -85478.8601
   20530.000      -85602.8917
   20532.000      -85616.6835
   20534.000      -85449.6440
   20536.000      -85461.3021
   20538.000      -85763.2591
   20540.000      -85427.6002
   20542.000      -85494.6031
   20544.000      -85353.7455
   20546.000      -85392.2561
   20548.000      -85264.0395
   20550.000      -85349.9221
   20552.000      -85385.3814
   20554.000      -85576.1129
   20556.000      -85477.0622
   20558.000      -85525.6787
   20560.000      -85571.6215
   20562.000      -85381.2772
   20564.000      -85458.2147
   20566.000      -85398.4445
   20568.000      -85433.4679
   20570.000      -85289.0016
   20572.000      -85554.3152
   20574.000      -85547.0389
   20576.000      -85265.8428
   20578.000      -85133.3072
   20580.000      -85449.8467
   20582.000      -85154.0837
   20584.000      -85650.4253
   20586.000      -85579.2703
   20588.000      -85495.2747
   20590.000      -85496.1518
   20592.000      -85255.3735
   20594.000      -85262.2305
   20596.000      -85206.2971
   20598.000      -85488.4943
   20600.000      -85649.9476
   20602.000      -85735.2685
   20604.000      -85207.7866
   20606.000      -85356.3374
   20608.000      -85416.0677
   20610.000      -85628.2815
   20612.000      -85553.1288
   20614.000      -85382.9463
   20616.000      -85443.6914
   20618.000      -85491.6039
   20620.000      -85643.0286
   20622.000      -85594.7003
   20624.000      -85553.0632
   20626.000      -85460.5704
   20628.000      -85719.3035
   20630.000      -85634.9714
   20632.000      -85268.0580
   20634.000      -85638.1186
   20636.000      -85571.4333
   20638.000      -85290.1996
   20640.000      -85493.7862
   20642.000      -85560.7121
   20644.000      -85517.6281
   20646.000      -85576.7835
   20648.000      -85559.2159
   20650.000      -85573.3133
   20652.000      -85637.6183
   20654.000      -85248.8481
   20656.000      -85604.7358
   20658.000      -85343.0838
   20660.000      -85613.4041
   20662.000      -85289.2600
   20664.000      -85147.1353
   20666.000      -85473.4693
   20668.000      -85431.0188
   20670.000      -85498.4825
   20672.000      -85405.5599
   20674.000      -85643.2410
   20676.000      -85533.3005
   20678.000      -85613.6477
   20680.000      -85418.6613
   20682.000      -85281.0407
   20684.000      -85402.0609
   20686.000      -85651.1063
   20688.000      -85270.8038
   20690.000      -85646.2245
   20692.000      -85083.5261
   20694.000      -85582.9662
   20696.000      -85599.4995
   20698.000      -85469.6586
   20700.000      -85489.4372
   20702.000      -85520.3835
   20704.000      -85635.7516
   20706.000      -85383.2955
   20708.000      -85480.8093
   20710.000      -85322.9293
   20712.000      -85372.7437
   20714.000      -85444.6819
   20716.000      -85462.5752
   20718.000      -85349.2048
   20720.000      -85464.7864
   20722.000      -85648.9342
   20724.000      -85259.7016
   20726.000      -85415.5288
   20728.000      -85350.3418
   20730.000      -85404.9464
   20732.000      -85217.9360
   20734.000      -85387.7867
   20736.000      -85203.6830
   20738.000      -85456.9741
   20740.000      -85106.8534
   20742.000      -85659.5672
   20744.000      -85371.4064
   20746.000      -85420.8472
   20748.000      -85251.8048
   20750.000      -85330.6128
   20752.000      -85294.8299
   20754.000      -85335.5329
   20756.000      -85317.3221
   20758.000      -85377.1663
   20760.000      -85276.5749
   20762.000      -85225.8982
   20764.000      -85305.0714
   20766.000      -85439.9328
   20768.000      -85347.1823
   20770.000      -85483.8880
   20772.000      -85500.3389
   20774.000      -85314.3548
   20776.000      -85457.3487
   20778.000      -85684.0441
   20780.000      -85426.5760
   20782.000      -85639.0659
   20784.000      -85277.4352
   20786.000      -85494.4862
   20788.000      -85481.3448
   20790.000      -85296.0246
   20792.000      -85570.8162
   20794.000      -85488.2966
   20796.000      -85291.6533
   20798.000      -85365.0888
   20800.000      -85437.7681
   20802.000      -85410.2811
   20804.000      -85514.0806
   20806.000      -85493.3080
   20808.000      -85832.3113
   20810.000      -85573.7448
   20812.000      -85615.5746
   20814.000      -85226.7656
   20816.000      -85676.0624
   20818.000      -85236.7917
   20820.000      -85328.4053
   20822.000      -85324.6592
   20824.000      -85378.1382
   20826.000      -85333.3692
   20828.000      -85206.4815
   20830.000      -85331.2114
   20832.000      -85169.1041
   20834.000      -85474.4606
   20836.000      -85137.8485
   20838.000      -85319.6671
   20840.000      -85583.6575
   20842.000      -85368.0758
   20844.000      -85289.3778
   20846.000      -85349.3874
   20848.000      -85523.8934
   20850.000      -85620.7189
   20852.000      -85392.0233
   20854.000      -85554.1061
   20856.000      -85369.1260
   20858.000      -85710.6729
   20860.000      -85329.2073
   20862.000      -85504.1318
   20864.000      -85519.6984
   20866.000      -85296.0113
   20868.000      -85396.4624
   20870.000      -85488.7124
   20872.000      -85333.2144
   20874.000      -85538.7207
   20876.000      -85283.0571
   20878.000      -85555.4785
   20880.000      -85458.6047
   20882.000      -85373.6160
   20884.000      -85535.7598
   20886.000      -85470.4255
   20888.000      -85309.7646
   20890.000      -85537.2751
   20892.000      -85410.3255
   20894.000      -85118.5959
   20896.000      -85629.6780
   20898.000      -85364.4646
   20900.000      -85584.3709
   20902.000      -85387.2615
   20904.000      -85478.7743
   20906.000      -85350.3908
   20908.000      -85203.9865
   20910.000      -85432.3441
   20912.000      -85435.3439
   20914.000      -85584.0238
   20916.000      -85423.6178
   20918.000      -85407.7887
   20920.000      -85476.7616
   20922.000      -85275.4575
   20924.000      -85426.3198
   20926.000      -85226.4932
   20928.000      -85604.0477
   20930.000      -85278.7372
   20932.000      -85330.2488
   20934.000      -85455.6439
   20936.000      -85690.9868
   20938.000      -85690.0596
   20940.000      -85357.1627
   20942.000      -85469.0364
   20944.000      -85356.2434
   20946.000      -85545.7939
   20948.000      -85518.7114
   20950.000      -85669.8220
   20952.000      -85203.1995
   20954.000      -85468.3431
   20956.000      -85342.1988
   20958.000      -85431.4817
   20960.000      -85578.9000
   20962.000      -85446.3961
   20964.000      -85246.0684
   20966.000      -85486.9969
   20968.000      -85491.5036
   20970.000      -85387.5399
   20972.000      -85181.7748
   20974.000      -85621.8471
   20976.000      -85379.7906
   20978.000      -85445.3443
   20980.000      -85581.4159
   20982.000      -85540.9460
   20984.000      -85498.6125
   20986.000      -85447.7785
   20988.000      -85637.4135
   20990.000      -85615.0623
   20992.000      -85419.7013
   20994.000      -85501.0181
   20996.000      -85185.2112
   20998.000      -85400.3115
   21000.000      -85456.2715
   21002.000      -85536.0201
   21004.000      -85409.4816
   21006.000      -85472.6870
   21008.000      -85434.4710
   21010.000      -85469.9689
   21012.000      -85363.6953
   21014.000      -85089.3221
   21016.000      -85137.8624
   21018.000      -85377.6212
   21020.000      -85275.4687
   21022.000      -85356.3392
   21024.000      -85595.0658
   21026.000      -85300.3832
   21028.000      -85374.7955
   21030.000      -85453.3219
   21032.000      -85372.2001
   21034.000      -85269.5311
   21036.000      -85326.4009
   21038.000      -85502.3986
   21040.000      -85216.2382
   21042.000      -85255.7016
   21044.000      -85115.5331
   21046.000      -85534.5181
   21048.000      -85518.7175
   21050.000      -85266.9958
   21052.000      -85242.4608
   21054.000      -85332.1569
   21056.000      -85356.4918
   21058.000      -85442.5261
   21060.000      -85512.5971
   21062.000      -85336.9135
   21064.000      -85325.7660
   21066.000      -85325.0100
   21068.000      -85195.0067
   21070.000      -85124.7070
   21072.000      -85285.6165
   21074.000      -85320.6073
   21076.000      -85394.5445
   21078.000      -85327.3855
   21080.000      -85410.6467
   21082.000      -85429.9624
   21084.000      -85760.1203
   21086.000      -85529.2482
   21088.000      -85320.4073
   21090.000      -85379.4343
   21092.000      -85489.5520
   21094.000      -85504.2017
   21096.000      -85266.9657
   21098.000      -85396.2259
   21100.000      -85249.9675
   21102.000      -85288.8005
   21104.000      -85640.2878
   21106.000      -85397.2100
   21108.000      -85426.6068
   21110.000      -85339.6863
   21112.000      -85247.0031
   21114.000      -85367.9925
   21116.000      -85295.8171
   21118.000      -85589.7677
   21120.000      -85404.6513
   21122.000      -85547.3392
   21124.000      -85536.5876
   21126.000      -85593.2694
   21128.000      -85429.9694
   21130.000      -85511.2263
   21132.000      -85423.1863
   21134.000      -85273.0069
   21136.000      -85233.7380
   21138.000      -85473.7316
   21140.000      -85421.6859
   21142.000      -85593.0880
   21144.000      -85418.3919
   21146.000      -85493.1237
   21148.000      -85572.8884
   21150.000      -85685.9549
   21152.000      -85468.9885
   21154.000      -85418.5401
   21156.000      -85298.8153
   21158.000      -85354.1639
   21160.000      -85293.8936
   21162.000      -85378.8023
   21164.000      -85667.3973
   21166.000      -85540.1540
   21168.000      -85358.3675
   21170.000      -85390.9997
   21172.000      -85437.1177
   21174.000      -85180.3691
   21176.000      -85474.2379
   21178.000      -85450.4863
   21180.000      -85299.4988
   21182.000      -85317.9537
   21184.000      -85225.1311
   21186.000      -85349.0246
   21188.000      -85378.5423
   21190.000      -85505.0207
   21192.000      -85569.9422
   21194.000      -85298.3052
   21196.000      -85209.2933
   21198.000      -85414.8106
   21200.000      -85083.8388
   21202.000      -85267.0855
   21204.000      -85424.2004
   21206.000      -85413.8711
   21208.000      -85540.5252
   21210.000      -85357.2994
   21212.000      -85429.4228
   21214.000      -85454.2546
   21216.000      -85540.8812
   21218.000      -85397.6673
   21220.000      -85691.7395
   21222.000      -85410.5425
   21224.000      -85501.5818
   21226.000      -85389.6744
   21228.000      -85526.7506
   21230.000      -85539.0873
   21232.000      -85407.3938
   21234.000      -85507.7565
   21236.000      -85272.2217
   21238.000      -85427.9146
   21240.000      -85310.7316
   21242.000      -85189.6598
   21244.000      -85319.6143
   21246.000      -85416.4971
   21248.000      -85457.1102
   21250.000      -85515.2655
   21252.000      -85529.2870
   21254.000      -85650.9178
   21256.000      -85594.4109
   21258.000      -85558.8837
   21260.000      -85389.6535
   21262.000      -85631.6470
   21264.000      -85461.6723
   21266.000      -84936.9355
   21268.000      -85256.2000
   21270.000      -85363.7196
   21272.000      -85229.0916
   21274.000      -85235.3732
   21276.000      -85346.1768
   21278.000      -85423.3596
   21280.000      -85268.7219
   21282.000      -85275.8852
   21284.000      -85624.3394
   21286.000      -85563.4694
   21288.000      -85533.9801
   21290.000      -85331.5411
   21292.000      -85486.1708
   21294.000      -85073.7617
   21296.000      -85361.3824
   21298.000      -85417.8142
   21300.000      -85497.2208
   21302.000      -85409.4197
   21304.000      -85349.6683
   21306.000      -85187.0651
   21308.000      -85306.9774
   21310.000      -85279.6999
   21312.000      -85411.7571
   21314.000      -85247.1946
   21316.000      -85250.4533
   21318.000      -85637.9476
   21320.000      -85251.1780
   21322.000      -85230.6362
   21324.000      -85539.9522
   21326.000      -85470.5558
   21328.000      -85595.3721
   21330.000      -85541.7169
   21332.000      -85485.3349
   21334.000      -85417.3434
   21336.000      -85322.4030
   21338.000      -85443.2908
   21340.000      -85588.9344
   21342.000      -85351.0321
   21344.000      -85383.4872
   21346.000      -85429.3413
   21348.000      -85279.0032
   21350.000      -85265.5888
   21352.000      -85412.6253
   21354.000      -85293.3061
   21356.000      -85434.1757
   21358.000      -85409.3433
   21360.000      -85193.9732
   21362.000      -85421.1572
   21364.000      -85455.4033
   21366.000      -85332.2667
   21368.000      -85456.6545
   21370.000      -85504.6599
   21372.000      -85738.1732
   21374.000      -85365.1704
   21376.000      -85301.7616
   21378.000      -85396.2258
   21380.000      -85426.0108
   21382.000      -85280.8213
   21384.000      -85634.8216
   21386.000      -85661.1563
   21388.000      -85670.4788
   21390.000      -85282.4444
   21392.000      -85526.0904
   21394.000      -85603.9190
   21396.000      -85390.1107
   21398.000      -85508.8017
   21400.000      -85248.3946
   21402.000      -85443.5552
   21404.000      -85349.4247
   21406.000      -85407.5171
   21408.000      -85342.5962
   21410.000      -85620.9057
   21412.000      -85673.3744
   21414.000      -85528.6624
   21416.000      -85387.3786
   21418.000      -85651.8506
   21420.000      -85479.5243
   21422.000      -85405.7196
   21424.000      -85285.5863
   21426.000      -85505.2736
   21428.000      -85648.3057
   21430.000      -85335.6126
   21432.000      -85281.9935
   21434.000      -85470.4353
   21436.000      -85391.2214
   21438.000      -85435.0562
   21440.000      -85656.9335
   21442.000      -85636.4606
   21444.000      -85352.8965
   21446.000      -85143.4541
   21448.000      -85095.2551
   21450.000      -85169.3369
   21452.000      -85333.5655
   21454.000      -85553.1184
   21456.000      -85532.9854
   21458.000      -85397.9943
   21460.000      -85593.4546
   21462.000      -85561.8457
   21464.000      -85247.0794
   21466.000      -85333.3073
   21468.000      -85370.8657
   21470.000      -85375.1323
   21472.000      -85407.0951
   21474.000      -85433.1882
   21476.000      -85461.8236
   21478.000      -85638.4775
   21480.000      -85367.4443
   21482.000      -85265.1123
   21484.000      -85446.9790
   21486.000      -85123.0232
   21488.000      -85404.0247
   21490.000      -85307.8987
   21492.000      -85485.9089
   21494.000      -85202.4148
   21496.000      -85291.7932
   21498.000      -85510.2225
   21500.000      -85410.9338
   21502.000      -85054.3449
   21504.000      -85460.4711
   21506.000      -85441.2057
   21508.000      -85419.8810
   21510.000      -85465.6781
   21512.000      -85418.5105
   21514.000      -85417.0268
   21516.000      -85437.1882
   21518.000      -85268.7403
   21520.000      -85249.1029
   21522.000      -85348.4149
   21524.000      -85579.6136
   21526.000      -85365.0050
   21528.000      -85280.2488
   21530.000      -85462.6869
   21532.000      -85731.5507
   21534.000      -85749.3257
   21536.000      -85683.5001
   21538.000      -85369.4952
   21540.000      -85422.0178
   21542.000      -85624.0978
   21544.000      -85330.9626
   21546.000      -85454.4071
   21548.000      -85428.6899
   21550.000      -85312.8475
   21552.000      -85569.6858
   21554.000      -85463.7756
   21556.000      -85700.9323
   21558.000      -85534.9104
   21560.000      -85484.7149
   21562.000      -85360.1771
   21564.000      -85691.1344
   21566.000      -85533.1975
   21568.000      -85372.0546
   21570.000      -85547.8065
   21572.000      -85596.9726
   21574.000      -85402.6394
   21576.000      -85576.7471
   21578.000      -85537.3949
   21580.000      -85512.1906
   21582.000      -85481.0829
   21584.000      -85475.3962
   21586.000      -85447.1542
   21588.000      -85733.8743
   21590.000      -85548.9453
   21592.000      -85321.3928
   21594.000      -85445.4230
   21596.000      -85434.6492
   21598.000      -85596.2174
   21600.000      -85866.5565
   21602.000      -85617.5484
   21604.000      -85245.4617
   21606.000      -85284.5396
   21608.000      -85360.1036
   21610.000      -85516.7105
   21612.000      -85365.3687
   21614.000      -85174.0765
   21616.000      -85379.2371
   21618.000      -85332.5942
   21620.000      -85646.1964
   21622.000      -85486.1651
   21624.000      -85226.6620
   21626.000      -85029.5433
   21628.000      -85488.6973
   21630.000      -85618.5831
   21632.000      -85411.0008
   21634.000      -85289.3025
   21636.000      -85602.3499
   21638.000      -85457.0724
   21640.000      -85259.8668
   21642.000      -85415.6157
   21644.000      -85427.8698
   21646.000      -85487.8154
   21648.000      -85268.0201
   21650.000      -85481.7466
   21652.000      -85632.0695
   21654.000      -85750.8685
   21656.000      -85411.4989
   21658.000      -85460.7971
   21660.000      -85422.4337
   21662.000      -85316.9538
   21664.000      -85366.3336
   21666.000      -85516.1441
   21668.000      -85387.8492
   21670.000      -85544.3663
   21672.000      -85384.5785
   21674.000      -85367.4658
   21676.000      -85705.0480
   21678.000      -85386.8489
   21680.000      -85577.5139
   21682.000      -85146.1918
   21684.000      -85340.8719
   21686.000      -85401.0016
   21688.000      -85477.4194
   21690.000      -85261.4863
   21692.000      -85448.1986
   21694.000      -85282.6095
   21696.000      -85319.0138
   21698.000      -85327.6937
   21700.000      -85333.3863
   21702.000      -85384.3872
   21704.000      -85529.2147
   21706.000      -85309.8335
   21708.000      -85390.5791
   21710.000      -85377.0020
   21712.000      -85322.0066
   21714.000      -85637.0970
   21716.000      -85731.4098
   21718.000      -85496.1006
   21720.000      -85266.2106
   21722.000      -85570.7774
   21724.000      -85259.7316
   21726.000      -85627.1886
   21728.000      -85304.2760
   21730.000      -85208.0824
   21732.000      -85099.5604
   21734.000      -85293.9873
   21736.000      -85608.6387
   21738.000      -85394.0986
   21740.000      -85388.8141
   21742.000      -85470.6760
   21744.000      -85580.8430
   21746.000      -85243.5747
   21748.000      -85484.4646
   21750.000      -85458.0885
   21752.000      -85467.0554
   21754.000      -85223.4929
   21756.000      -85249.6103
   21758.000      -85368.4724
   21760.000      -85362.4724
   21762.000      -85219.2770
   21764.000      -85578.0387
   21766.000      -85243.9080
   21768.000      -85289.9155
   21770.000      -85412.4914
   21772.000      -85391.6223
   21774.000      -85518.6153
   21776.000      -85461.8750
   21778.000      -85355.3189
   21780.000      -85701.6075
   21782.000      -85599.0550
   21784.000      -85471.3510
   21786.000      -85212.6936
   21788.000      -85384.7616
   21790.000      -85333.8238
   21792.000      -85365.9425
   21794.000      -85471.5833
   21796.000      -85259.7800
   21798.000      -85303.8112
   21800.000      -85372.2476
   21802.000      -85221.4971
   21804.000      -85315.7573
   21806.000      -85222.7176
   21808.000      -85662.4830
   21810.000      -85546.8262
   21812.000      -85280.1295
   21814.000      -85355.5595
   21816.000      -85401.9653
   21818.000      -85359.5620
   21820.000      -85215.0575
   21822.000      -85288.5891
   21824.000      -85392.9894
   21826.000      -85184.6284
   21828.000      -85519.1414
   21830.000      -85455.6034
   21832.000      -85185.0433
   21834.000      -85430.4275
   21836.000      -85388.9574
   21838.000      -85257.7939
   21840.000      -85303.2778
   21842.000      -85477.1524
   21844.000      -85630.8490
   21846.000      -85281.4672
   21848.000      -85493.6191
   21850.000      -85357.4445
   21852.000      -85652.8427
   21854.000      -85713.7885
   21856.000      -85469.3674
   21858.000      -85077.7667
   21860.000      -85620.9881
   21862.000      -85527.7245
   21864.000      -85388.8879
   21866.000      -85598.5658
   21868.000      -85620.3389
   21870.000      -85523.9920
   21872.000      -85590.0710
   21874.000      -85710.3280
   21876.000      -85121.3728
   21878.000      -85340.8922
   21880.000      -85317.9266
   21882.000      -85232.8585
   21884.000      -85431.9526
   21886.000      -85463.5460
   21888.000      -85566.0981
   21890.000      -85244.7740
   21892.000      -85510.9101
   21894.000      -85460.4401
   21896.000      -85398.8712
   21898.000      -85351.1471
   21900.000      -85560.8237
   21902.000      -85505.7843
   21904.000      -85410.2458
   21906.000      -85407.5175
   21908.000      -85331.4378
   21910.000      -85233.1717
   21912.000      -85173.3317
   21914.000      -85338.3953
   21916.000      -85513.7991
   21918.000      -85260.7195
   21920.000      -85437.7348
   21922.000      -85150.2142
   21924.000      -85650.3056
   21926.000      -85867.3465
   21928.000      -85325.8667
   21930.000      -85480.0059
   21932.000      -85574.9254
   21934.000      -85528.0222
   21936.000      -85258.0046
   21938.000      -85568.2128
   21940.000      -85501.3565
   21942.000      -85653.2439
   21944.000      -85454.0693
   21946.000      -85449.9304
   21948.000      -85554.6570
   21950.000      -85548.2229
   21952.000      -85372.1177
   21954.000      -85703.0294
   21956.000      -85489.7873
   21958.000      -85387.3641
   21960.000      -85435.8994
   21962.000      -85697.5646
   21964.000      -85537.3889
   21966.000      -85276.8614
   21968.000      -85332.3694
   21970.000      -85435.7780
   21972.000      -85513.4545
   21974.000      -85457.0776
   21976.000      -85146.0340
   21978.000      -85322.3704
   21980.000      -85302.3080
   21982.000      -85444.4257
   21984.000      -85241.0138
   21986.000      -85326.2496
   21988.000      -85198.7193
   21990.000      -85334.0268
   21992.000      -85228.2577
   21994.000      -85277.0681
   21996.000      -85283.6680
   21998.000      -85790.0149
   22000.000      -85367.5775
   22002.000      -85530.9638
   22004.000      -85690.2741
   22006.000      -85445.6334
   22008.000      -85228.2030
   22010.000      -85516.6985
   22012.000      -85501.7213
   22014.000      -85227.6957
   22016.000      -85591.1848
   22018.000      -85450.0807
   22020.000      -85538.6987
   22022.000      -85478.2114
   22024.000      -85383.5874
   22026.000      -85525.3377
   22028.000      -85458.5937
   22030.000      -85569.0146
   22032.000      -85533.4056
   22034.000      -85487.1096
   22036.000      -85281.6221
   22038.000      -85181.1738
   22040.000      -85372.5370
   22042.000      -85651.6930
   22044.000      -85164.9372
   22046.000      -85574.6610
   22048.000      -85391.7639
   22050.000      -85244.6343
   22052.000      -85330.3557
   22054.000      -85471.2259
   22056.000      -85438.9717
   22058.000      -85358.9758
   22060.000      -85264.2461
   22062.000      -85421.7953
   22064.000      -85376.0935
   22066.000      -85218.6623
   22068.000      -85398.3156
   22070.000      -85112.6274
   22072.000      -85538.8482
   22074.000      -85356.7504
   22076.000      -85533.6812
   22078.000      -85321.8650
   22080.000      -85230.7573
   22082.000      -85342.2203
   22084.000      -85570.7603
   22086.000      -85415.6704
   22088.000      -85506.4685
   22090.000      -85381.6210
   22092.000      -85462.2240
   22094.000      -85408.2327
   22096.000      -85470.2717
   22098.000      -85260.9913
   22100.000      -85345.7997
   22102.000      -85510.1926
   22104.000      -85523.6774
   22106.000      -85637.3949
   22108.000      -85426.8038
   22110.000      -85286.4088
   22112.000      -85252.4474
   22114.000      -85486.4559
   22116.000      -85621.7909
   22118.000      -85224.3006
   22120.000      -85661.1405
   22122.000      -85479.9904
   22124.000      -85110.1755
   22126.000      -85260.2011
   22128.000      -85026.2123
   22130.000      -85652.0666
   22132.000      -85561.4080
   22134.000      -85541.6460
   22136.000      -85528.2196
   22138.000      -85808.0006
   22140.000      -85535.9759
   22142.000      -85206.9439
   22144.000      -85367.2114
   22146.000      -85385.9225
   22148.000      -85541.9425
   22150.000      -85449.4343
   22152.000      -85263.3355
   22154.000      -85324.5502
   22156.000      -85593.9203
   22158.000      -85319.4276
   22160.000      -85551.5836
   22162.000      -85397.8507
   22164.000      -85341.4629
   22166.000      -85552.5511
   22168.000      -85575.2395
   22170.000      -85280.5433
   22172.000      -85494.2945
   22174.000      -85292.6133
   22176.000      -85262.4102
   22178.000      -85316.7496
   22180.000      -85363.3837
   22182.000      -85305.2916
   22184.000      -85343.5434
   22186.000      -85319.0351
   22188.000      -85355.3144
   22190.000      -85170.1122
   22192.000      -85531.2788
   22194.000      -85279.4008
   22196.000      -85470.3596
   22198.000      -85601.0824
   22200.000      -85310.7695
   22202.000      -85612.8416
   22204.000      -85566.3494
   22206.000      -85506.4382
   22208.000      -85370.1605
   22210.000      -85430.9529
   22212.000      -85606.3756
   22214.000      -85212.8603
   22216.000      -85580.9119
   22218.000      -85572.8607
   22220.000      -85727.2026
   22222.000      -85307.4932
   22224.000      -85369.1266
   22226.000      -85602.9076
   22228.000      -85599.6952
   22230.000      -85481.2760
   22232.000      -85314.4036
   22234.000      -85333.0730
   22236.000      -85200.7192
   22238.000      -85541.8244
   22240.000      -85690.6290
   22242.000      -85405.0393
   22244.000      -85149.3402
   22246.000      -85521.6670
   22248.000      -85638.8226
   22250.000      -85612.0617
   22252.000      -85296.5525
   22254.000      -85560.9799
   22256.000      -85377.9245
   22258.000      -85322.4871
   22260.000      -85411.6682
   22262.000      -85724.6447
   22264.000      -85522.6378
   22266.000      -85292.6795
   22268.000      -85328.9413
   22270.000      -85157.7690
   22272.000      -85589.0461
   22274.000      -85616.8851
   22276.000      -85405.8296
   22278.000      -85632.9089
   22280.000      -85287.4889
   22282.000      -85527.9374
   22284.000      -85332.5713
   22286.000      -85310.3002
   22288.000      -85586.3284
   22290.000      -85453.4189
   22292.000      -85375.7416
   22294.000      -85494.6486
   22296.000      -85706.7884
   22298.000      -85369.9558
   22300.000      -85423.8462
   22302.000      -85606.6679
   22304.000      -85455.4090
   22306.000      -85232.5165
   22308.000      -85472.2088
   22310.000      -85484.1359
   22312.000      -85274.3543
   22314.000      -85203.6723
   22316.000      -85595.0047
   22318.000      -85479.0596
   22320.000      -85271.8730
   22322.000      -85201.4614
   22324.000      -85402.5844
   22326.000      -85409.0067
   22328.000      -85609.2884
   22330.000      -85379.1028
   22332.000      -85194.2946
   22334.000      -85230.5794
   22336.000      -85490.9115
   22338.000      -85233.4789
   22340.000      -85412.9750
   22342.000      -85537.5652
   22344.000      -85487.2328
   22346.000      -85381.7845
   22348.000      -85385.5155
   22350.000      -85242.9693
   22352.000      -85401.9135
   22354.000      -85449.1222
   22356.000      -85571.2571
   22358.000      -85521.2146
   22360.000      -85633.0318
   22362.000      -85655.5120
   22364.000      -85590.3234
   22366.000      -85488.1573
   22368.000      -85388.8646
   22370.000      -85371.3900
   22372.000      -85502.8315
   22374.000      -85456.6213
   22376.000      -85538.5699
   22378.000      -85509.4421
   22380.000      -85559.2232
   22382.000      -85194.4170
   22384.000      -85254.5579
   22386.000      -85431.8449
   22388.000      -85320.4750
   22390.000      -85356.0833
   22392.000      -85086.7557
   22394.000      -85303.8158
   22396.000      -85161.9999
   22398.000      -85271.4312
   22400.000      -85459.7820
   22402.000      -85542.8030
   22404.000      -85470.6772
   22406.000      -85477.1348
   22408.000      -85375.8341
   22410.000      -85333.1844
   22412.000      -85305.5425
   22414.000      -85375.7071
   22416.000      -85471.2082
   22418.000      -85446.3213
   22420.000      -85686.4620
   22422.000      -85235.2026
   22424.000      -85350.1960
   22426.000      -85371.4145
   22428.000      -85493.1662
   22430.000      -85383.6564
   22432.000      -85433.5635
   22434.000      -85218.7254
   22436.000      -85385.2253
   22438.000      -85388.1407
   22440.000      -85721.1935
   22442.000      -85469.0043
   22444.000      -85196.7114
   22446.000      -85413.0847
   22448.000      -85369.8679
   22450.000      -85488.9086
   22452.000      -85239.7576
   22454.000      -85189.5988
   22456.000      -85247.2706
   22458.000      -85281.2653
   22460.000      -85399.2513
   22462.000      -85512.0672
   22464.000      -85538.9077
   22466.000      -85708.6104
   22468.000      -85628.0357
   22470.000      -85541.7838
   22472.000      -85309.6121
   22474.000      -85277.4176
   22476.000      -85555.1678
   22478.000      -85413.3067
   22480.000      -85495.4358
   22482.000      -85655.2973
   22484.000      -85466.1468
   22486.000      -85485.2378
   22488.000      -85407.4405
   22490.000      -85480.8176
   22492.000      -85768.3459
   22494.000      -85325.2071
   22496.000      -85627.1675
   22498.000      -85483.4481
   22500.000      -85269.5204
   22502.000      -85578.0828
   22504.000      -85631.8395
   22506.000      -85332.4765
   22508.000      -85612.0808
   22510.000      -85263.1095
   22512.000      -85401.7535
   22514.000      -85160.1967
   22516.000      -85430.8683
   22518.000      -85519.7885
   22520.000      -85737.5477
   22522.000      -85567.7744
   22524.000      -85323.9429
   22526.000      -85340.0863
   22528.000      -85292.2430
   22530.000      -85387.5062
   22532.000      -85415.1227
   22534.000      -85236.3412
   22536.000      -85269.9043
   22538.000      -85307.4729
   22540.000      -85394.5580
   22542.000      -85398.3500
   22544.000      -85385.3957
   22546.000      -85374.4226
   22548.000      -85354.5059
   22550.000      -85193.5800
   22552.000      -85502.1131
   22554.000      -85438.9971
   22556.000      -85570.9652
   22558.000      -85332.1607
   22560.000      -85441.5551
   22562.000      -85429.7618
   22564.000      -85260.0890
   22566.000      -85566.1645
   22568.000      -85392.7423
   22570.000      -85222.9192
   22572.000      -85742.9870
   22574.000      -85551.2376
   22576.000      -85569.8462
   22578.000      -85374.4219
   22580.000      -85488.3893
   22582.000      -85467.5059
   22584.000      -85446.2486
   22586.000      -85582.1756
   22588.000      -85721.8061
   22590.000      -85750.7263
   22592.000      -85471.0286
   22594.000      -85358.8879
   22596.000      -85093.2312
   22598.000      -85654.6802
   22600.000      -85410.5809
   22602.000      -85652.2974
   22604.000      -85263.7496
   22606.000      -85490.7467
   22608.000      -85526.6978
   22610.000      -85429.6707
   22612.000      -85329.2005
   22614.000      -85395.1737
   22616.000      -85480.7556
   22618.000      -85426.6616
   22620.000      -85334.4516
   22622.000      -85407.2389
   22624.000      -85299.7628
   22626.000      -85237.5379
   22628.000      -85518.3925
   22630.000      -85434.6889
   22632.000      -85613.6841
   22634.000      -85455.5928
   22636.000      -85448.7518
   22638.000      -85232.3007
   22640.000      -85577.6776
   22642.000      -85549.8393
   22644.000      -85244.4465
   22646.000      -85497.3642
   22648.000      -85602.8624
   22650.000      -85711.2143
   22652.000      -85544.4720
   22654.000      -85373.4963
   22656.000      -85235.8930
   22658.000      -85571.3279
   22660.000      -85482.4064
   22662.000      -85575.3814
   22664.000      -85476.9466
   22666.000      -85484.6545
   22668.000      -85259.1874
   22670.000      -85377.3845
   22672.000      -85341.9053
   22674.000      -85293.1742
   22676.000      -85407.9785
   22678.000      -85420.1939
   22680.000      -85243.5158
   22682.000      -85333.1934
   22684.000      -85252.3097
   22686.000      -85572.5802
   22688.000      -85472.7407
   22690.000      -85419.6807
   22692.000      -85598.7677
   22694.000      -85375.1918
   22696.000      -85393.1133
   22698.000      -85495.4375
   22700.000      -85354.1997
   22702.000      -85613.6348
   22704.000      -85518.1624
   22706.000      -85543.6966
   22708.000      -85708.3968
   22710.000      -85537.8664
   22712.000      -85337.6053
   22714.000      -85363.5164
   22716.000      -85244.2497
   22718.000      -85203.4523
   22720.000      -85125.4979
   22722.000      -85387.3076
   22724.000      -85247.7776
   22726.000      -85224.3594
   22728.000      -85437.6077
   22730.000      -85400.4282
   22732.000      -85348.6332
   22734.000      -85291.8101
   22736.000      -85241.4729
   22738.000      -85608.5727
   22740.000      -85592.4940
   22742.000      -85320.7390
   22744.000      -85391.9074
   22746.000      -85533.1593
   22748.000      -85369.8185
   22750.000      -85365.6508
   22752.000      -85175.7195
   22754.000      -85339.7899
   22756.000      -85214.3314
   22758.000      -85358.5520
   22760.000      -85586.7830
   22762.000      -85180.8789
   22764.000      -85226.2276
   22766.000      -85412.8184
   22768.000      -85480.8563
   22770.000      -85503.2425
   22772.000      -85672.7949
   22774.000      -85452.5674
   22776.000      -85491.3991
   22778.000      -85640.1655
   22780.000      -85437.4293
   22782.000      -85275.8025
   22784.000      -85267.5738
   22786.000      -85393.8365
   22788.000      -85173.8911
   22790.000      -85370.2927
   22792.000      -85180.2167
   22794.000      -85366.8232
   22796.000      -85429.4710
   22798.000      -85052.4922
   22800.000      -84999.7921
   22802.000      -85441.9074
   22804.000      -85413.4632
   22806.000      -85462.2721
   22808.000      -85388.2023
   22810.000      -85345.5447
   22812.000      -85598.9428
   22814.000      -85510.8068
   22816.000      -85366.3834
   22818.000      -85360.9868
   22820.000      -85386.2792
   22822.000      -85568.9795
   22824.000      -85590.0994
   22826.000      -85037.1836
   22828.000      -85263.5188
   22830.000      -85320.4386
   22832.000      -85206.6011
   22834.000      -85381.1089
   22836.000      -85494.8671
   22838.000      -85452.7804
   22840.000      -85428.9365
   22842.000      -85738.4060
   22844.000      -85245.2119
   22846.000      -85441.2714
   22848.000      -85431.0792
   22850.000      -85618.5670
   22852.000      -85491.8323
   22854.000      -85550.8265
   22856.000      -85445.7478
   22858.000      -85514.7121
   22860.000      -85382.7388
   22862.000      -85391.5180
   22864.000      -85358.5020
   22866.000      -85322.9362
   22868.000      -85500.8689
   22870.000      -85622.1397
   22872.000      -85348.1092
   22874.000      -85381.9117
   22876.000      -85718.8317
   22878.000      -85411.4589
   22880.000      -85361.5022
   22882.000      -85465.9593
   22884.000      -85206.6875
   22886.000      -85278.9011
   22888.000      -85374.3752
   22890.000      -85772.0551
   22892.000      -85377.1899
   22894.000      -85433.3742
   22896.000      -85321.5037
   22898.000      -85604.2837
   22900.000      -85378.9574
   22902.000      -85394.3408
   22904.000      -85628.3974
   22906.000      -85398.1136
   22908.000      -85299.8315
   22910.000      -85498.6516
   22912.000      -85325.6440
   22914.000      -85336.2680
   22916.000      -85321.8060
   22918.000      -85364.0431
   22920.000      -85262.4603
   22922.000      -85278.9307
   22924.000      -85441.6208
   22926.000      -85618.9248
   22928.000      -85299.4607
   22930.000      -85447.8529
   22932.000      -85386.8576
   22934.000      -85578.8543
   22936.000      -85542.0180
   22938.000      -85610.9260
   22940.000      -85572.0188
   22942.000      -85355.8298
   22944.000      -85339.3344
   22946.000      -85197.5870
   22948.000      -85361.2743
   22950.000      -85659.3886
   22952.000      -85708.0865
   22954.000      -85503.7780
   22956.000      -85461.3681
   22958.000      -85371.5622
   22960.000      -85046.3940
   22962.000      -85250.7387
   22964.000      -85786.1408
   22966.000      -85672.1472
   22968.000      -85537.6429
   22970.000      -85573.0510
   22972.000      -85329.1548
   22974.000      -85402.1383
   22976.000      -85407.1727
   22978.000      -85304.2614
   22980.000      -85242.0135
   22982.000      -85364.4115
   22984.000      -85147.3462
   22986.000      -85690.7827
   22988.000      -85400.0224
   22990.000      -85334.2185
   22992.000      -85296.0426
   22994.000      -85298.0875
   22996.000      -85376.9156
   22998.000      -85393.4540
   23000.000      -85352.2019
   23002.000      -85209.3963
   23004.000      -85347.0711
   23006.000      -85403.3983
   23008.000      -85296.5260
   23010.000      -85445.3921
   23012.000      -85527.0613
   23014.000      -85331.5782
   23016.000      -85332.6150
   23018.000      -85126.7975
   23020.000      -85379.0772
   23022.000      -85411.2983
   23024.000      -85568.9562
   23026.000      -85418.5159
   23028.000      -85367.9441
   23030.000      -85415.8188
   23032.000      -85365.4666
   23034.000      -85375.5122
   23036.000      -85391.4129
   23038.000      -85433.0108
   23040.000      -85562.6327
   23042.000      -85333.0552
   23044.000      -85231.9566
   23046.000      -85176.8505
   23048.000      -85490.5989
   23050.000      -85355.1141
   23052.000      -85239.7576
   23054.000      -85520.4073
   23056.000      -85303.6052
   23058.000      -85406.6618
   23060.000      -85498.9530
   23062.000      -85179.5748
   23064.000      -85356.9737
   23066.000      -85537.1122
   23068.000      -85412.4338
   23070.000      -85497.0707
   23072.000      -85154.6766
   23074.000      -85642.1672
   23076.000      -85845.0360
   23078.000      -85533.3835
   23080.000      -85392.4466
   23082.000      -85312.8199
   23084.000      -85670.6194
   23086.000      -85431.0889
   23088.000      -85403.5832
   23090.000      -85452.2281
   23092.000      -85676.6582
   23094.000      -85541.3354
   23096.000      -85351.5686
   23098.000      -85237.6192
   23100.000      -85379.5483
   23102.000      -85532.0408
   23104.000      -85459.9076
   23106.000      -85371.4892
   23108.000      -85551.4660
   23110.000      -85273.1909
   23112.000      -85144.9101
   23114.000      -85267.2534
   23116.000      -85457.2046
   23118.000      -85810.8151
   23120.000      -85411.0773
   23122.000      -85541.6887
   23124.000      -85436.1128
   23126.000      -85283.8779
   23128.000      -85327.3489
   23130.000      -85754.4367
   23132.000      -85551.9780
   23134.000      -85570.5147
   23136.000      -85653.7242
   23138.000      -85392.2498
   23140.000      -85554.8162
   23142.000      -85573.7265
   23144.000      -85462.6988
   23146.000      -85524.7588
   23148.000      -85411.9292
   23150.000      -85187.3223
   23152.000      -85519.9250
   23154.000      -85725.6032
   23156.000      -85784.0798
   23158.000      -85377.2013
   23160.000      -85069.5198
   23162.000      -85263.0267
   23164.000      -85267.7050
   23166.000      -85411.6640
   23168.000      -85297.0880
   23170.000      -85266.4965
   23172.000      -85308.6734
   23174.000      -85406.8024
   23176.000      -85585.5566
   23178.000      -85582.9986
   23180.000      -85426.4668
   23182.000      -85290.9873
   23184.000      -85525.3328
   23186.000      -85644.5937
   23188.000      -85523.8271
   23190.000      -85467.3607
   23192.000      -85612.9192
   23194.000      -85320.2385
   23196.000      -85452.1146
   23198.000      -85680.7402
   23200.000      -85362.4805
   23202.000      -85325.3608
   23204.000      -85472.1403
   23206.000      -85589.5778
   23208.000      -85526.7175
   23210.000      -85528.8468
   23212.000      -85353.8864
   23214.000      -85361.2957
   23216.000      -85653.7356
   23218.000      -85175.8884
   23220.000      -85611.1180
   23222.000      -85179.2818
   23224.000      -85384.9346
   23226.000      -85589.0995
   23228.000      -85280.9095
   23230.000      -85524.6849
   23232.000      -85323.0352
   23234.000      -85501.0391
   23236.000      -85662.4941
   23238.000      -85283.9458
   23240.000      -85464.8580
   23242.000      -85626.1988
   23244.000      -85245.8505
   23246.000      -85361.7615
   23248.000      -85428.5409
   23250.000      -85473.1173
   23252.000      -85599.6738
   23254.000      -85332.9907
   23256.000      -85393.4103
   23258.000      -85437.3465
   23260.000      -85356.0188
   23262.000      -85416.6473
   23264.000      -85485.5365
   23266.000      -85508.1878
   23268.000      -85418.4781
   23270.000      -85386.8300
   23272.000      -85309.6268
   23274.000      -85489.1003
   23276.000      -85448.3195
   23278.000      -85731.9243
   23280.000      -85362.7062
   23282.000      -85488.8541
   23284.000      -85465.3364
   23286.000      -85566.9972
   23288.000      -85500.0365
   23290.000      -85476.9719
   23292.000      -85194.9900
   23294.000      -85531.4451
   23296.000      -85283.6888
   23298.000      -85213.0027
   23300.000      -85361.1342
   23302.000      -85468.7934
   23304.000      -85308.0288
   23306.000      -85436.9807
   23308.000      -85678.1382
   23310.000      -85286.3454
   23312.000      -85375.6106
   23314.000      -85633.0000
   23316.000      -85487.8108
   23318.000      -85358.5071
   23320.000      -85296.7731
   23322.000      -85559.6349
   23324.000      -85739.4291
   23326.000      -85281.1126
   23328.000      -85513.4326
   23330.000      -85576.3725
   23332.000      -85270.1811
   23334.000      -85380.9643
   23336.000      -85488.2083
   23338.000      -85379.3164
   23340.000      -85397.3293
   23342.000      -85209.0230
   23344.000      -85043.3309
   23346.000      -85346.4143
   23348.000      -85346.5854
   23350.000      -85266.7521
   23352.000      -85201.3593
   23354.000      -85294.8090
   23356.000      -85164.8570
   23358.000      -85342.2593
   23360.000      -85494.5887
   23362.000      -85186.2188
   23364.000      -85325.6935
   23366.000      -85339.7381
   23368.000      -85266.4992
   23370.000      -85281.8037
   23372.000      -85439.6589
   23374.000      -85276.6019
   23376.000      -85419.2863
   23378.000      -85404.5130
   23380.000      -85557.9848
   23382.000      -85434.2677
   23384.000      -85069.1106
   23386.000      -85220.3819
   23388.000      -85290.5744
   23390.000      -85310.4281
   23392.000      -85533.3395
   23394.000      -85411.6622
   23396.000      -85436.6468
   23398.000      -85266.4424
   23400.000      -85423.1999
   23402.000      -85292.7400
   23404.000      -85244.8787
   23406.000      -85324.3181
   23408.000      -85499.6111
   23410.000      -85216.1365
   23412.000      -85282.8619
   23414.000      -85450.8005
   23416.000      -85489.3533
   23418.000      -85109.0115
   23420.000      -85469.7313
   23422.000      -85325.9607
   23424.000      -85265.2059
   23426.000      -85408.2238
   23428.000      -85190.2444
   23430.000      -85517.3433
   23432.000      -85251.8724
   23434.000      -85236.6031
   23436.000      -85592.6826
   23438.000      -85651.5991
   23440.000      -85364.9650
   23442.000      -85318.2461
   23444.000      -85183.3418
   23446.000      -85686.4982
   23448.000      -85296.9930
   23450.000      -85350.4867
   23452.000      -85450.3469
   23454.000      -85553.9848
   23456.000      -85619.7999
   23458.000      -85519.2282
   23460.000      -85605.4012
   23462.000      -85726.3545
   23464.000      -85468.0624
   23466.000      -85469.3103
   23468.000      -85579.5135
   23470.000      -85243.5846
   23472.000      -85436.8804
   23474.000      -85582.3113
   23476.000      -85389.7092
   23478.000      -85515.0740
   23480.000      -85320.0548
   23482.000      -85458.9405
   23484.000      -85776.9574
   23486.000      -85428.6171
   23488.000      -85367.2004
   23490.000      -85515.6393
   23492.000      -85433.6595
   23494.000      -85441.8857
   23496.000      -85394.2912
   23498.000      -85375.6653
   23500.000      -85411.0748
   23502.000      -85525.2098
   23504.000      -85333.4753
   23506.000      -85543.0699
   23508.000      -85427.5931
   23510.000      -85469.6191
   23512.000      -85598.0945
   23514.000      -85537.1910
   23516.000      -85666.9073
   23518.000      -85607.4935
   23520.000      -85383.0330
   23522.000      -85345.3517
   23524.000      -85694.4015
   23526.000      -85537.3132
   23528.000      -85293.4585
   23530.000      -85387.5683
   23532.000      -85429.8887
   23534.000      -85260.5110
   23536.000      -85529.1484
   23538.000      -85661.4257
   23540.000      -85613.7080
   23542.000      -85294.5518
   23544.000      -85235.0205
   23546.000      -85304.0269
   23548.000      -85428.2579
   23550.000      -85507.4316
   23552.000      -85320.5169
   23554.000      -85103.0760
   23556.000      -85230.0336
   23558.000      -85338.6932
   23560.000      -85404.1834
   23562.000      -85548.5540
   23564.000      -85693.3290
   23566.000      -85519.3216
   23568.000      -85348.9747
   23570.000      -85143.2815
   23572.000      -85566.6631
   23574.000      -85423.9277
   23576.000      -85564.9659
   23578.000      -85550.7148
   23580.000      -85499.7413
   23582.000      -85263.7646
   23584.000      -85532.0236
   23586.000      -85202.5548
   23588.000      -85410.2920
   23590.000      -85388.7043
   23592.000      -85530.5042
   23594.000      -85208.8842
   23596.000      -85522.9056
   23598.000      -85503.0504
   23600.000      -85385.3781
   23602.000      -85565.3096
   23604.000      -85454.9972
   23606.000      -85533.6516
   23608.000      -85528.0464
   23610.000      -85467.5791
   23612.000      -85596.4795
   23614.000      -85496.7412
   23616.000      -85412.3998
   23618.000      -85741.3818
   23620.000      -85721.6852
   23622.000      -85695.8701
   23624.000      -85539.9467
   23626.000      -85538.9375
   23628.000      -85548.3260
   23630.000      -85521.4607
   23632.000      -85540.9257
   23634.000      -85535.2332
   23636.000      -85444.5644
   23638.000      -85631.6551
   23640.000      -85251.6754
   23642.000      -85269.2598
   23644.000      -85407.8737
   23646.000      -85355.2785
   23648.000      -85276.2083
   23650.000      -85320.5699
   23652.000      -85509.0898
   23654.000      -85355.4320
   23656.000      -85361.7844
   23658.000      -85393.6648
   23660.000      -85334.6020
   23662.000      -85245.6047
   23664.000      -85376.0054
   23666.000      -85080.6294
   23668.000      -85384.7422
   23670.000      -85169.7207
   23672.000      -85464.2887
   23674.000      -85424.2128
   23676.000      -85279.0751
   23678.000      -85302.7765
   23680.000      -85196.6728
   23682.000      -85392.7984
   23684.000      -85502.7280
   23686.000      -85499.4936
   23688.000      -85423.3131
   23690.000      -85192.4895
   23692.000      -85352.8574
   23694.000      -85421.6846
   23696.000      -85147.3412
   23698.000      -85382.1094
   23700.000      -85383.5398
   23702.000      -85649.6671
   23704.000      -85540.1917
   23706.000      -85699.8482
   23708.000      -85592.1120
   23710.000      -85635.0063
   23712.000      -85450.4930
   23714.000      -85365.7081
   23716.000      -85679.6009
   23718.000      -85525.2202
   23720.000      -85479.8499
   23722.000      -85351.7226
   23724.000      -85348.1384
   23726.000      -85672.1723
   23728.000      -85395.8298
   23730.000      -85492.6659
   23732.000      -85257.2886
   23734.000      -85381.2583
   23736.000      -85403.4024
   23738.000      -85427.0134
   23740.000      -85503.9814
   23742.000      -85478.8606
   23744.000      -85429.9540
   23746.000      -85576.6953
   23748.000      -85094.2479
   23750.000      -85607.9022
   23752.000      -85449.1177
   23754.000      -85167.4981
   23756.000      -85433.5326
   23758.000      -85466.5990
   23760.000      -85636.8551
   23762.000      -85512.1646
   23764.000      -85478.0699
   23766.000      -85308.5870
   23768.000      -85401.1142
   23770.000      -85769.4074
   23772.000      -85533.7385
   23774.000      -85427.6210
   23776.000      -85407.8812
   23778.000      -85567.5311
   23780.000      -85497.1636
   23782.000      -85563.5782
   23784.000      -85335.9023
   23786.000      -85354.5734
   23788.000      -85583.7160
   23790.000      -85508.8475
   23792.000      -85501.3742
   23794.000      -85284.9433
   23796.000      -85445.2333
   23798.000      -85384.8769
   23800.000      -85535.8246
   23802.000      -85221.5753
   23804.000      -85261.1606
   23806.000      -85281.9553
   23808.000      -85335.5367
   23810.000      -85421.9570
   23812.000      -85469.4512
   23814.000      -85202.3876
   23816.000      -85279.4661
   23818.000      -85447.2014
   23820.000      -85665.6752
   23822.000      -85188.3442
   23824.000      -85183.4809
   23826.000      -85281.6661
   23828.000      -85355.3743
   23830.000      -85568.4005
   23832.000      -85624.8012
   23834.000      -85301.8227
   23836.000      -85460.3336
   23838.000      -85759.4058
   23840.000      -85288.6276
   23842.000      -85598.9911
   23844.000      -85556.8736
   23846.000      -85487.9764
   23848.000      -85426.6585
   23850.000      -85626.5246
   23852.000      -85283.1730
   23854.000      -85557.0203
   23856.000      -85377.4658
   23858.000      -85491.1377
   23860.000      -85420.0651
   23862.000      -85410.3597
   23864.000      -85344.6051
   23866.000      -85568.6818
   23868.000      -85336.8005
   23870.000      -85290.5522
   23872.000      -85534.2634
   23874.000      -85646.9717
   23876.000      -85321.4611
   23878.000      -85615.3378
   23880.000      -85575.7493
   23882.000      -85589.7592
   23884.000      -85374.6606
   23886.000      -85456.8822
   23888.000      -85453.3527
   23890.000      -85510.4697
   23892.000      -85570.3475
   23894.000      -85442.5322
   23896.000      -85214.3398
   23898.000      -85582.8141
   23900.000      -85361.9509
   23902.000      -85683.5468
   23904.000      -85440.8299
   23906.000      -85617.8240
   23908.000      -85723.5918
   23910.000      -85723.4485
   23912.000      -85490.1418
   23914.000      -85543.0080
   23916.000      -85358.0480
   23918.000      -85365.4803
   23920.000      -85395.0659
   23922.000      -85396.2321
   23924.000      -85262.4049
   23926.000      -85260.9703
   23928.000      -85591.4936
   23930.000      -85317.6733
   23932.000      -85460.1033
   23934.000      -85495.5747
   23936.000      -85302.3224
   23938.000      -85230.1367
   23940.000      -85342.3912
   23942.000      -85560.3979
   23944.000      -85469.2771
   23946.000      -85202.1874
   23948.000      -85145.2185
   23950.000      -85267.2144
   23952.000      -85270.2166
   23954.000      -85147.3634
   23956.000      -85563.0737
   23958.000      -85507.8298
   23960.000      -85417.1602
   23962.000      -85427.4029
   23964.000      -85445.6524
   23966.000      -85467.8654
   23968.000      -85395.7703
   23970.000      -85401.1436
   23972.000      -85561.3194
   23974.000      -85255.0075
   23976.000      -85472.4335
   23978.000      -85536.8637
   23980.000      -85436.8466
   23982.000      -85666.5123
   23984.000      -85629.8401
   23986.000      -85324.8379
   23988.000      -85479.4293
   23990.000      -85462.1846
   23992.000      -85274.5136
   23994.000      -85231.8703
   23996.000      -85498.4334
   23998.000      -85409.5452
   24000.000      -85237.9561
   24002.000      -85301.6021
   24004.000      -85496.2968
   24006.000      -85443.3348
   24008.000      -85448.4567
   24010.000      -85391.1495
   24012.000      -85519.7946
   24014.000      -85685.4409
   24016.000      -85529.7250
   24018.000      -85519.3020
   24020.000      -85237.5400
   24022.000      -85420.8886
   24024.000      -85519.1459
   24026.000      -85737.5880
   24028.000      -85770.6456
   24030.000      -85310.5842
   24032.000      -85194.7770
   24034.000      -85320.5424
   24036.000      -85417.1849
   24038.000      -85329.1541
   24040.000      -85546.6531
   24042.000      -85179.8074
   24044.000      -85396.3892
   24046.000      -85240.8733
   24048.000      -85360.0779
   24050.000      -85359.8747
   24052.000      -85425.1142
   24054.000      -85378.6171
   24056.000      -85496.4522
   24058.000      -85500.4073
   24060.000      -85410.5137
   24062.000      -85290.7151
   24064.000      -85585.3352
   24066.000      -85188.2787
   24068.000      -85520.4952
   24070.000      -85443.6742
   24072.000      -85509.9464
   24074.000      -85364.7549
   24076.000      -85278.7100
   24078.000      -85205.5407
   24080.000      -85566.4514
   24082.000      -85450.5241
   24084.000      -85296.1006
   24086.000      -85353.1802
   24088.000      -85410.5999
   24090.000      -85385.2439
   24092.000      -85388.3824
   24094.000      -85700.3989
   24096.000      -85621.1915
   24098.000      -85563.0695
   24100.000      -85456.2689
   24102.000      -85623.8499
   24104.000      -85364.7205
   24106.000      -85517.0593
   24108.000      -85341.8040
   24110.000      -85628.1985
   24112.000      -84941.5494
   24114.000      -85390.5550
   24116.000      -85196.7591
   24118.000      -85501.1138
   24120.000      -85474.0779
   24122.000      -85393.3373
   24124.000      -85432.5906
   24126.000      -85211.8577
   24128.000      -85431.3673
   24130.000      -85458.7353
   24132.000      -85455.3685
   24134.000      -85292.7167
   24136.000      -85507.9157
   24138.000      -85191.6144
   24140.000      -85070.9568
   24142.000      -85396.7903
   24144.000      -85251.5977
   24146.000      -85302.7383
   24148.000      -85282.2541
   24150.000      -85533.9336
   24152.000      -85456.6650
   24154.000      -85310.4859
   24156.000      -85263.2263
   24158.000      -85298.0850
   24160.000      -85311.5587
   24162.000      -85521.0604
   24164.000      -85508.6493
   24166.000      -85259.1145
   24168.000      -85404.2057
   24170.000      -85495.6305
   24172.000      -85553.6315
   24174.000      -85536.3486
   24176.000      -85450.5400
   24178.000      -85520.6677
   24180.000      -85309.3646
   24182.000      -85207.8017
   24184.000      -85413.8556
   24186.000      -85508.6082
   24188.000      -85391.9932
   24190.000      -85404.5671
   24192.000      -85301.6769
   24194.000      -85369.5529
   24196.000      -85336.3634
   24198.000      -85230.0990
   24200.000      -85263.3852
   24202.000      -85422.8601
   24204.000      -85343.6221
   24206.000      -85318.6343
   24208.000      -85423.0243
   24210.000      -85440.0867
   24212.000      -85680.7496
   24214.000      -85505.8950
   24216.000      -85507.2148
   24218.000      -85363.8345
   24220.000      -85406.1317
   24222.000      -85309.2780
   24224.000      -85232.6011
   24226.000      -85067.1367
   24228.000      -85277.5700
   24230.000      -85352.9418
   24232.000      -85378.6611
   24234.000      -85207.8879
   24236.000      -85265.9689
   24238.000      -85252.8303
   24240.000      -85092.7342
   24242.000      -85467.1312
   24244.000      -85277.9200
   24246.000      -85450.3011
   24248.000      -85324.4173
   24250.000      -85455.1304
   24252.000      -85374.6612
   24254.000      -85310.8134
   24256.000      -85259.2392
   24258.000      -85230.9638
   24260.000      -85123.6441
   24262.000      -85367.2910
   24264.000      -85457.1508
   24266.000      -85321.2999
   24268.000      -85322.0020
   24270.000      -85492.7700
   24272.000      -85367.6691
   24274.000      -85380.4053
   24276.000      -85215.3726
   24278.000      -85431.7720
   24280.000      -85434.7053
   24282.000      -85490.5720
   24284.000      -85503.1010
   24286.000      -85545.7174
   24288.000      -85385.0717
   24290.000      -85386.8761
   24292.000      -85399.6042
   24294.000      -85602.9620
   24296.000      -85475.6108
   24298.000      -85190.8303
   24300.000      -85234.5079
   24302.000      -85464.7732
   24304.000      -85471.2206
   24306.000      -85382.6098
   24308.000      -85223.1451
   24310.000      -85677.5105
   24312.000      -85278.8310
   24314.000      -85355.5053
   24316.000      -85443.5899
   24318.000      -85228.2621
   24320.000      -85497.3940
   24322.000      -85402.8246
   24324.000      -85535.2720
   24326.000      -85395.4647
   24328.000      -85494.6593
   24330.000      -85077.0557
   24332.000      -85224.6912
   24334.000      -85431.1683
   24336.000      -85253.7401
   24338.000      -85456.0356
   24340.000      -85345.1294
   24342.000      -85204.1607
   24344.000      -85519.2592
   24346.000      -85392.1801
   24348.000      -85609.5301
   24350.000      -85417.7992
   24352.000      -85428.0576
   24354.000      -85437.1025
   24356.000      -85400.5204
   24358.000      -85279.3682
   24360.000      -85259.8587
   24362.000      -85426.8269
   24364.000      -85324.7888
   24366.000      -85376.6832
   24368.000      -85319.2588
   24370.000      -85411.8770
   24372.000      -85567.0106
   24374.000      -85404.2873
   24376.000      -85387.5920
   24378.000      -85519.1759
   24380.000      -85508.0281
   24382.000      -85321.5539
   24384.000      -85453.2950
   24386.000      -85327.7270
   24388.000      -85345.6656
   24390.000      -85273.9587
   24392.000      -85530.3483
   24394.000      -85585.0223
   24396.000      -85451.7333
   24398.000      -85492.8173
   24400.000      -85624.4433
   24402.000      -85500.5028
   24404.000      -85514.9666
   24406.000      -85389.7295
   24408.000      -85564.9307
   24410.000      -85499.5729
   24412.000      -85408.5386
   24414.000      -85436.8610
   24416.000      -85440.1249
   24418.000      -85482.0750
   24420.000      -85352.4014
   24422.000      -85421.1779
   24424.000      -85327.2654
   24426.000      -85439.9262
   24428.000      -85355.6551
   24430.000      -85354.4258
   24432.000      -85275.2139
   24434.000      -85400.1623
   24436.000      -85234.5378
   24438.000      -85225.7779
   24440.000      -85166.1098
   24442.000      -85352.6966
   24444.000      -85238.6427
   24446.000      -84960.8446
   24448.000      -85213.7096
   24450.000      -85107.9441
   24452.000      -85162.8170
   24454.000      -85315.7366
   24456.000      -85432.6604
   24458.000      -85325.8613
   24460.000      -85404.1221
   24462.000      -85445.7885
   24464.000      -85409.1707
   24466.000      -85476.4225
   24468.000      -85268.1168
   24470.000      -85358.9724
   24472.000      -85469.4390
   24474.000      -85054.9414
   24476.000      -85289.3045
   24478.000      -85197.3597
   24480.000      -85349.8873
   24482.000      -85410.6090
   24484.000      -85198.8006
   24486.000      -85272.5955
   24488.000      -85290.3899
   24490.000      -85078.0767
   24492.000      -85383.2252
   24494.000      -85395.6956
   24496.000      -85175.1855
   24498.000      -85378.1463
   24500.000      -85426.4516
   24502.000      -85359.0477
   24504.000      -85371.4918
   24506.000      -85340.9691
   24508.000      -85300.7466
   24510.000      -85286.8603
   24512.000      -85175.4434
   24514.000      -85316.0624
   24516.000      -85230.1908
   24518.000      -85318.6619
   24520.000      -85200.7660
   24522.000      -85248.4979
   24524.000      -85408.1007
   24526.000      -85323.3523
   24528.000      -85320.8327
   24530.000      -85507.6514
   24532.000      -85480.0870
   24534.000      -85313.1348
   24536.000      -85458.6966
   24538.000      -85375.3369
   24540.000      -85601.5174
   24542.000      -85734.8976
   24544.000      -85543.2155
   24546.000      -85743.7482
   24548.000      -85263.5918
   24550.000      -85481.6847
   24552.000      -85595.3034
   24554.000      -85603.6973
   24556.000      -85484.4819
   24558.000      -85434.8596
   24560.000      -85429.9723
   24562.000      -85397.4903
   24564.000      -85693.3457
   24566.000      -85665.6043
   24568.000      -85470.2751
   24570.000      -85594.4875
   24572.000      -85922.1243
   24574.000      -85689.5811
   24576.000      -85553.9290
   24578.000      -85653.7071
   24580.000      -85345.7715
   24582.000      -85490.2177
   24584.000      -85707.1621
   24586.000      -85558.6385
   24588.000      -85518.7112
   24590.000      -85373.5554
   24592.000      -85589.6038
   24594.000      -85387.1797
   24596.000      -85323.5151
   24598.000      -85564.8130
   24600.000      -85520.2103
   24602.000      -85335.6376
   24604.000      -85399.4835
   24606.000      -85150.3698
   24608.000      -85466.1769
   24610.000      -85218.1200
   24612.000      -85603.5706
   24614.000      -85790.7055
   24616.000      -85520.2657
   24618.000      -85477.9456
   24620.000      -85533.9600
   24622.000      -85226.0418
   24624.000      -85584.3166
   24626.000      -85393.7084
   24628.000      -85792.6995
   24630.000      -85717.4705
   24632.000      -85488.1226
   24634.000      -85113.8406
   24636.000      -85325.4718
   24638.000      -85367.0142
   24640.000      -85166.4189
   24642.000      -85272.0845
   24644.000      -85293.7150
   24646.000      -85395.7208
   24648.000      -85487.7768
   24650.000      -85566.7641
   24652.000      -85370.2635
   24654.000      -85468.0572
   24656.000      -85359.5861
   24658.000      -85212.2056
   24660.000      -85553.6335
   24662.000      -85038.9553
   24664.000      -85277.5403
   24666.000      -85248.9059
   24668.000      -85400.9767
   24670.000      -85294.2262
   24672.000      -85405.0052
   24674.000      -85306.9338
   24676.000      -85278.5187
   24678.000      -85552.1998
   24680.000      -85489.5314
   24682.000      -85392.3128
   24684.000      -85169.6891
   24686.000      -85520.4265
   24688.000      -85429.5613
   24690.000      -85375.0696
   24692.000      -85669.9117
   24694.000      -85368.8074
   24696.000      -85399.2290
   24698.000      -85606.4929
   24700.000      -85226.3670
   24702.000      -85442.7454
   24704.000      -85261.4585
   24706.000      -85551.3350
   24708.000      -85445.0763
   24710.000      -85450.6069
   24712.000      -85424.0900
   24714.000      -85549.1545
   24716.000      -85453.8977
   24718.000      -85639.8101
   24720.000      -85486.6827
   24722.000      -85537.7284
   24724.000      -85473.4487
   24726.000      -85471.7648
   24728.000      -85536.9695
   24730.000      -85409.7429
   24732.000      -85387.8278
   24734.000      -85596.4839
   24736.000      -85518.1855
   24738.000      -85558.6001
   24740.000      -85506.7865
   24742.000      -85280.6939
   24744.000      -85307.0165
   24746.000      -85193.8438
   24748.000      -85468.7949
   24750.000      -85151.5180
   24752.000      -85419.6881
   24754.000      -85727.6336
   24756.000      -85509.6114
   24758.000      -85482.4570
   24760.000      -85510.3745
   24762.000      -85355.1225
   24764.000      -85351.2189
   24766.000      -85184.0714
   24768.000      -85336.1803
   24770.000      -85461.3280
   24772.000      -85487.1596
   24774.000      -85257.9787
   24776.000      -85486.9779
   24778.000      -85513.8687
   24780.000      -85345.7653
   24782.000      -85309.4941
   24784.000      -85319.7276
   24786.000      -85608.5713
   24788.000      -85479.0628
   24790.000      -85365.0311
   24792.000      -85413.4410
   24794.000      -85541.6181
   24796.000      -85464.7904
   24798.000      -85419.7306
   24800.000      -85326.8614
   24802.000      -85384.5683
   24804.000      -85359.4247
   24806.000      -85390.7156
   24808.000      -85240.4807
   24810.000      -85345.4444
   24812.000      -85127.8077
   24814.000      -85211.1400
   24816.000      -85401.2872
   24818.000      -85294.9785
   24820.000      -85344.5811
   24822.000      -85170.7083
   24824.000      -85335.3450
   24826.000      -85368.6259
   24828.000      -85620.9368
   24830.000      -85560.9219
   24832.000      -85349.0177
   24834.000      -85593.1883
   24836.000      -85553.0041
   24838.000      -85640.0588
   24840.000      -85275.1040
   24842.000      -85394.5215
   24844.000      -85462.4012
   24846.000      -85560.4949
   24848.000      -85351.8850
   24850.000      -85272.2665
   24852.000      -85194.8297
   24854.000      -85273.9531
   24856.000      -85366.4672
   24858.000      -84960.3802
   24860.000      -85198.4957
   24862.000      -85193.3565
   24864.000      -85358.8540
   24866.000      -85502.9055
   24868.000      -85721.4555
   24870.000      -85699.0084
   24872.000      -85570.1739
   24874.000      -85459.9148
   24876.000      -85371.0232
   24878.000      -85581.2124
   24880.000      -85408.3247
   24882.000      -85480.9837
   24884.000      -85327.1578
   24886.000      -85738.7246
   24888.000      -85272.8825
   24890.000      -85251.8690
   24892.000      -85348.5090
   24894.000      -85379.9058
   24896.000      -85269.0339
   24898.000      -85371.4420
   24900.000      -85334.8637
   24902.000      -85248.5258
   24904.000      -85138.2965
   24906.000      -85247.0375
   24908.000      -85523.5385
   24910.000      -85388.5773
   24912.000      -85502.6146
   24914.000      -85447.5473
   24916.000      -85599.2013
   24918.000      -85562.8788
   24920.000      -85166.4803
   24922.000      -85616.5242
   24924.000      -85385.4711
   24926.000      -85177.0131
   24928.000      -85313.3613
   24930.000      -85228.3195
   24932.000      -85361.3951
   24934.000      -85450.4321
   24936.000      -85422.4259
   24938.000      -85314.0723
   24940.000      -85117.7714
   24942.000      -85349.7369
   24944.000      -85367.2311
   24946.000      -85141.6798
   24948.000      -85141.3156
   24950.000      -85451.4477
   24952.000      -85273.9028
   24954.000      -85379.6044
   24956.000      -85451.4846
   24958.000      -85301.5553
   24960.000      -85303.4100
   24962.000      -85224.8839
   24964.000      -84967.5685
   24966.000      -85401.5921
   24968.000      -85329.0148
   24970.000      -85188.6271
   24972.000      -85167.7999
   24974.000      -85313.7615
   24976.000      -85372.9338
   24978.000      -85312.7181
   24980.000      -85372.3290
   24982.000      -85199.5266
   24984.000      -85587.6357
   24986.000      -85296.1956
   24988.000      -85220.4549
   24990.000      -85220.2427
   24992.000      -85276.7150
   24994.000      -85495.4241
   24996.000      -85497.0575
   24998.000      -85291.1819
   25000.000      -85432.2731
   25002.000      -85145.0466
   25004.000      -85313.7479
   25006.000      -85443.9597
   25008.000      -85158.5665
   25010.000      -85433.6598
   25012.000      -85282.4500
   25014.000      -85276.7646
   25016.000      -85348.6120
   25018.000      -85482.9730
   25020.000      -85329.0089
   25022.000      -85160.3365
   25024.000      -85401.3267
   25026.000      -85937.3949
   25028.000      -85651.3237
   25030.000      -85620.5496
   25032.000      -85516.8884
   25034.000      -85432.4417
   25036.000      -85680.1529
   25038.000      -85474.7260
   25040.000      -85420.3004
   25042.000      -85386.6391
   25044.000      -85042.9738
   25046.000      -85130.9292
   25048.000      -84982.4499
   25050.000      -85499.3514
   25052.000      -85559.6084
   25054.000      -85366.0282
   25056.000      -85368.6782
   25058.000      -85342.0881
   25060.000      -85509.6001
   25062.000      -85371.2561
   25064.000      -85373.6427
   25066.000      -85348.7201
   25068.000      -85475.1211
   25070.000      -85439.8374
   25072.000      -85482.3770
   25074.000      -85196.2700
   25076.000      -85493.0436
   25078.000      -85438.3041
   25080.000      -85609.5626
   25082.000      -85317.2441
   25084.000      -85458.7230
   25086.000      -85493.1089
   25088.000      -85419.3987
   25090.000      -85423.6569
   25092.000      -85361.3482
   25094.000      -85613.8726
   25096.000      -85152.7739
   25098.000      -85438.2951
   25100.000      -85483.5610
   25102.000      -85202.5131
   25104.000      -85231.1845
   25106.000      -85507.0384
   25108.000      -85628.4405
   25110.000      -85546.7810
   25112.000      -85892.7202
   25114.000      -85478.6752
   25116.000      -85343.2094
   25118.000      -85355.6525
   25120.000      -85522.8272
   25122.000      -85517.2521
   25124.000      -85347.2482
   25126.000      -85343.5190
   25128.000      -85199.9007
   25130.000      -85506.5044
   25132.000      -85505.1150
   25134.000      -85387.8520
   25136.000      -85453.5497
   25138.000      -85614.9445
   25140.000      -85282.9799
   25142.000      -85386.7748
   25144.000      -85335.0435
   25146.000      -85430.0180
   25148.000      -85493.6867
   25150.000      -85779.2277
   25152.000      -85386.4805
   25154.000      -85302.8924
   25156.000      -85377.5529
   25158.000      -85368.0418
   25160.000      -85120.4146
   25162.000      -85299.6381
   25164.000      -85424.8098
   25166.000      -85457.7649
   25168.000      -85224.0235
   25170.000      -85299.5819
   25172.000      -85489.8813
   25174.000      -85580.4075
   25176.000      -85239.1503
   25178.000      -85525.0872
   25180.000      -85380.1614
   25182.000      -85200.3735
   25184.000      -85230.4071
   25186.000      -85509.5452
   25188.000      -85618.2662
   25190.000      -85289.4654
   25192.000      -85157.9487
   25194.000      -85527.1966
   25196.000      -85411.0890
   25198.000      -85301.7320
   25200.000      -85398.1346
   25202.000      -85610.4419
   25204.000      -85425.8319
   25206.000      -85385.7612
   25208.000      -85506.4616
   25210.000      -85510.6589
   25212.000      -85397.0425
   25214.000      -85554.8777
   25216.000      -85471.3353
   25218.000      -85712.4201
   25220.000      -85505.9444
   25222.000      -85732.6532
   25224.000      -85628.8698
   25226.000      -85432.8378
   25228.000      -85562.2708
   25230.000      -85517.1492
   25232.000      -85343.3542
   25234.000      -85309.3535
   25236.000      -85467.2895
   25238.000      -85552.4928
   25240.000      -85316.7208
   25242.000      -85314.8770
   25244.000      -85358.9422
   25246.000      -85093.4658
   25248.000      -85161.2510
   25250.000      -85224.5859
   25252.000      -85505.7717
   25254.000      -85444.0931
   25256.000      -85229.8549
   25258.000      -85453.5346
   25260.000      -85154.2002
   25262.000      -85166.8190
   25264.000      -85324.9811
   25266.000      -85488.1049
   25268.000      -85234.7662
   25270.000      -85510.8380
   25272.000      -85306.3669
   25274.000      -85104.4975
   25276.000      -85224.4487
   25278.000      -85291.7469
   25280.000      -85183.1442
   25282.000      -85299.6970
   25284.000      -85554.9881
   25286.000      -85170.4383
   25288.000      -85353.2476
   25290.000      -85524.1183
   25292.000      -85531.2290
   25294.000      -85327.0445
   25296.000      -85440.5881
   25298.000      -85417.9929
   25300.000      -85679.6224
   25302.000      -85249.5306
   25304.000      -85543.5518
   25306.000      -85117.3512
   25308.000      -85312.5971
   25310.000      -85535.0083
   25312.000      -85482.5794
   25314.000      -85516.7496
   25316.000      -85439.9787
   25318.000      -85276.2949
   25320.000      -85509.5874
   25322.000      -85376.5908
   25324.000      -85515.4803
   25326.000      -85412.6996
   25328.000      -85260.1982
   25330.000      -85522.5436
   25332.000      -85425.2759
   25334.000      -85385.6559
   25336.000      -85281.5088
   25338.000      -85535.1460
   25340.000      -85599.0755
   25342.000      -85317.6176
   25344.000      -85534.4262
   25346.000      -85599.4148
   25348.000      -85399.8150
   25350.000      -85547.7015
   25352.000      -85403.5469
   25354.000      -85305.0678
   25356.000      -85367.5900
   25358.000      -85243.8843
   25360.000      -85468.6252
   25362.000      -85415.7053
   25364.000      -85370.2990
   25366.000      -85485.5365
   25368.000      -85373.1553
   25370.000      -85470.3615
   25372.000      -85290.8441
   25374.000      -85342.5286
   25376.000      -85474.8588
   25378.000      -85408.9523
   25380.000      -85393.6180
   25382.000      -85395.4265
   25384.000      -85679.5615
   25386.000      -85443.2844
   25388.000      -85453.7987
   25390.000      -85420.0775
   25392.000      -85520.8151
   25394.000      -85434.3947
   25396.000      -85367.3691
   25398.000      -85466.0425
   25400.000      -85368.2484
   25402.000      -85763.0798
   25404.000      -85491.7756
   25406.000      -85380.8283
   25408.000      -85602.6761
   25410.000      -85511.8647
   25412.000      -85481.7074
   25414.000      -85527.1439
   25416.000      -85525.9622
   25418.000      -85353.7104
   25420.000      -85569.6776
   25422.000      -85263.2085
   25424.000      -85426.6499
   25426.000      -85527.2105
   25428.000      -85259.6875
   25430.000      -85491.1365
   25432.000      -85674.3468
   25434.000      -85598.5373
   25436.000      -85497.6237
   25438.000      -85529.1512
   25440.000      -85604.1782
   25442.000      -85163.6566
   25444.000      -85445.2889
   25446.000      -85467.3226
   25448.000      -85261.3938
   25450.000      -85587.6429
   25452.000      -85596.9239
   25454.000      -85505.2906
   25456.000      -85304.7851
   25458.000      -85407.9602
   25460.000      -85574.6446
   25462.000      -85377.3330
   25464.000      -85353.3555
   25466.000      -85416.2757
   25468.000      -85096.4306
   25470.000      -85262.1179
   25472.000      -85216.2127
   25474.000      -85304.8219
   25476.000      -85439.4414
   25478.000      -85491.3401
   25480.000      -85532.7195
   25482.000      -85316.4004
   25484.000      -85572.5330
   25486.000      -85416.7816
   25488.000      -85127.8519
   25490.000      -85434.4777
   25492.000      -85363.1998
   25494.000      -85486.5889
   25496.000      -85739.5080
   25498.000      -85544.7752
   25500.000      -85332.4733
   25502.000      -85342.2984
   25504.000      -85609.7249
   25506.000      -85507.2451
   25508.000      -85527.1671
   25510.000      -85171.9569
   25512.000      -85446.6506
   25514.000      -85327.5056
   25516.000      -85284.2033
   25518.000      -85276.5910
   25520.000      -85272.9485
   25522.000      -85452.9700
   25524.000      -85450.9722
   25526.000      -85496.1482
   25528.000      -85695.1016
   25530.000      -85537.8332
   25532.000      -85745.9126
   25534.000      -85601.5273
   25536.000      -85472.0125
   25538.000      -85411.9132
   25540.000      -85341.7016
   25542.000      -85418.1457
   25544.000      -85592.1032
   25546.000      -85630.9232
   25548.000      -85768.9843
   25550.000      -85455.1839
   25552.000      -85581.6015
   25554.000      -85678.1678
   25556.000      -85541.0680
   25558.000      -85613.6632
   25560.000      -85596.7232
   25562.000      -85351.5446
   25564.000      -85607.6591
   25566.000      -85440.6994
   25568.000      -85421.4862
   25570.000      -85390.2966
   25572.000      -85414.5404
   25574.000      -85441.0237
   25576.000      -85405.8788
   25578.000      -85630.7639
   25580.000      -85591.1548
   25582.000      -85431.4187
   25584.000      -85471.7076
   25586.000      -85391.6831
   25588.000      -85463.9620
   25590.000      -85633.7415
   25592.000      -85562.8354
   25594.000      -85783.8947
   25596.000      -85450.9295
   25598.000      -85543.1601
   25600.000      -85533.8214
   25602.000      -85359.2235
   25604.000      -85356.2530
   25606.000      -85604.4194
   25608.000      -85479.6779
   25610.000      -85578.4383
   25612.000      -85287.6843
   25614.000      -85655.9797
   25616.000      -85616.9458
   25618.000      -85492.4144
   25620.000      -85360.1924
   25622.000      -85584.1086
   25624.000      -85411.9791
   25626.000      -85423.2133
   25628.000      -85407.7044
   25630.000      -85104.6774
   25632.000      -85219.4371
   25634.000      -85078.2634
   25636.000      -85148.4461
   25638.000      -85466.5045
   25640.000      -85381.6220
   25642.000      -85515.6677
   25644.000      -85598.1248
   25646.000      -85252.0685
   25648.000      -85493.9791
   25650.000      -85480.3374
   25652.000      -85635.8869
   25654.000      -85570.3978
   25656.000      -85435.3492
   25658.000      -85489.2097
   25660.000      -85384.0844
   25662.000      -85295.8788
   25664.000      -85393.2292
   25666.000      -85615.6955
   25668.000      -85153.7850
   25670.000      -85272.6017
   25672.000      -85372.6260
   25674.000      -85288.1178
   25676.000      -85397.3064
   25678.000      -85513.0239
   25680.000      -85593.7956
   25682.000      -85476.0547
   25684.000      -85440.2762
   25686.000      -85316.6523
   25688.000      -85704.2173
   25690.000      -85506.7552
   25692.000      -85500.1220
   25694.000      -85305.7345
   25696.000      -85473.0112
   25698.000      -85342.4169
   25700.000      -85447.9082
   25702.000      -85646.1308
   25704.000      -85641.5283
   25706.000      -85551.0352
   25708.000      -85472.9244
   25710.000      -85344.7830
   25712.000      -85464.8760
   25714.000      -85410.1797
   25716.000      -85469.5136
   25718.000      -85393.4439
   25720.000      -85373.3979
   25722.000      -85176.1576
   25724.000      -85498.2759
   25726.000      -85515.2045
   25728.000      -85360.2971
   25730.000      -85170.5465
   25732.000      -85445.1058
   25734.000      -85065.7885
   25736.000      -85863.0716
   25738.000      -85544.0753
   25740.000      -85451.6112
   25742.000      -85396.6244
   25744.000      -85648.3518
   25746.000      -85455.4427
   25748.000      -85319.8301
   25750.000      -85496.2728
   25752.000      -85435.8742
   25754.000      -85622.0211
   25756.000      -85448.1669
   25758.000      -85248.6689
   25760.000      -85463.5134
   25762.000      -85313.6062
   25764.000      -85497.8062
   25766.000      -85409.2839
   25768.000      -85634.9156
   25770.000      -85472.2609
   25772.000      -85487.1015
   25774.000      -85583.5983
   25776.000      -85587.8566
   25778.000      -85687.2277
   25780.000      -85233.3748
   25782.000      -85339.2968
   25784.000      -85335.6042
   25786.000      -85381.6246
   25788.000      -85439.6874
   25790.000      -85276.5575
   25792.000      -85438.8746
   25794.000      -85307.9825
   25796.000      -85489.2053
   25798.000      -85379.5632
   25800.000      -85421.0925
   25802.000      -85346.7749
   25804.000      -85641.2536
   25806.000      -85942.8602
   25808.000      -85686.7386
   25810.000      -85268.1013
   25812.000      -85368.9416
   25814.000      -85269.2976
   25816.000      -85487.8850
   25818.000      -85215.1882
   25820.000      -85495.4938
   25822.000      -85142.1468
   25824.000      -85405.9817
   25826.000      -85457.2520
   25828.000      -85441.7860
   25830.000      -85379.1955
   25832.000      -85612.3440
   25834.000      -85637.3675
   25836.000      -85422.7191
   25838.000      -85329.1830
   25840.000      -85485.5154
   25842.000      -85417.3307
   25844.000      -85412.4108
   25846.000      -85337.0751
   25848.000      -85522.4350
   25850.000      -85601.8836
   25852.000      -85483.9099
   25854.000      -85341.6768
   25856.000      -85329.1815
   25858.000      -85726.6780
   25860.000      -85727.7998
   25862.000      -85150.3770
   25864.000      -85368.7797
   25866.000      -85536.7939
   25868.000      -85464.3117
   25870.000      -85389.3582
   25872.000      -85791.8173
   25874.000      -85622.9583
   25876.000      -85663.2100
   25878.000      -85653.8050
   25880.000      -85385.0895
   25882.000      -85289.9626
   25884.000      -85423.5793
   25886.000      -85448.4102
   25888.000      -85569.7595
   25890.000      -85703.8057
   25892.000      -85360.2874
   25894.000      -85171.4437
   25896.000      -85484.4225
   25898.000      -85236.8261
   25900.000      -85294.7293
   25902.000      -85608.9634
   25904.000      -85755.5589
   25906.000      -85580.0744
   25908.000      -85477.7142
   25910.000      -85526.7020
   25912.000      -85357.1309
   25914.000      -85448.3933
   25916.000      -85132.9163
   25918.000      -85386.0298
   25920.000      -85531.8311
   25922.000      -85620.8401
   25924.000      -85443.8909
   25926.000      -85768.4462
   25928.000      -85275.2905
   25930.000      -85514.5441
   25932.000      -85521.6773
   25934.000      -85525.0870
   25936.000      -85354.6875
   25938.000      -85279.2455
   25940.000      -85559.0674
   25942.000      -85390.1470
   25944.000      -85163.4970
   25946.000      -85299.8099
   25948.000      -85388.6116
   25950.000      -85473.5964
   25952.000      -85420.7325
   25954.000      -85348.1214
   25956.000      -85294.0514
   25958.000      -85374.5836
   25960.000      -85351.5200
   25962.000      -85365.9692
   25964.000      -85618.5720
   25966.000      -85546.5715
   25968.000      -85388.3746
   25970.000      -85268.2522
   25972.000      -85222.5504
   25974.000      -85248.2503
   25976.000      -85450.1029
   25978.000      -85283.6479
   25980.000      -85347.2678
   25982.000      -85512.6510
   25984.000      -85563.2638
   25986.000      -85334.8536
   25988.000      -85682.6956
   25990.000      -85240.6858
   25992.000      -85457.9558
   25994.000      -85504.9269
   25996.000      -85237.4050
   25998.000      -85391.8665
   26000.000      -85548.4274
   26002.000      -85245.9601
   26004.000      -85556.1446
   26006.000      -85601.8850
   26008.000      -85597.4207
   26010.000      -85106.7618
   26012.000      -85265.3554
   26014.000      -85301.3708
   26016.000      -85398.9432
   26018.000      -85678.6126
   26020.000      -85515.8572
   26022.000      -85499.7661
   26024.000      -85336.3230
   26026.000      -85234.0700
   26028.000      -85687.8151
   26030.000      -85498.0761
   26032.000      -85445.9297
   26034.000      -85513.6234
   26036.000      -85586.6928
   26038.000      -85545.7878
   26040.000      -85731.5590
   26042.000      -85636.0444
   26044.000      -85454.5110
   26046.000      -85661.0300
   26048.000      -85387.5031
   26050.000      -85357.9512
   26052.000      -85605.4634
   26054.000      -85557.0847
   26056.000      -85490.2508
   26058.000      -85537.1526
   26060.000      -85567.7888
   26062.000      -85860.2999
   26064.000      -85414.0876
   26066.000      -85488.4440
   26068.000      -85608.0898
   26070.000      -85562.0544
   26072.000      -85194.1342
   26074.000      -85354.2034
   26076.000      -85458.7141
   26078.000      -85480.2036
   26080.000      -85507.6500
   26082.000      -85358.8692
   26084.000      -85305.3681
   26086.000      -85333.2797
   26088.000      -85296.7904
   26090.000      -85431.6024
   26092.000      -85705.3753
   26094.000      -85625.4158
   26096.000      -85541.1213
   26098.000      -85452.6153
   26100.000      -85459.6041
   26102.000      -85553.9749
   26104.000      -85578.5777
   26106.000      -85272.1286
   26108.000      -85439.1167
   26110.000      -85276.4884
   26112.000      -85454.6867
   26114.000      -85443.4756
   26116.000      -85325.3036
   26118.000      -85415.6708
   26120.000      -85505.5241
   26122.000      -85261.7045
   26124.000      -85557.7237
   26126.000      -85453.8229
   26128.000      -85313.8047
   26130.000      -85670.4344
   26132.000      -85168.1586
   26134.000      -85479.8647
   26136.000      -85297.0577
   26138.000      -85362.7701
   26140.000      -85274.1115
   26142.000      -85441.6703
   26144.000      -85313.6469
   26146.000      -85267.2853
   26148.000      -85488.0400
   26150.000      -85536.5204
   26152.000      -85474.3695
   26154.000      -85337.9437
   26156.000      -85505.1862
   26158.000      -85668.2358
   26160.000      -85609.7065
   26162.000      -85326.6619
   26164.000      -85085.3684
   26166.000      -85293.2565
   26168.000      -85530.6938
   26170.000      -85352.3813
   26172.000      -85479.1959
   26174.000      -85294.9422
   26176.000      -85553.0210
   26178.000      -85421.1857
   26180.000      -85640.3839
   26182.000      -85524.0348
   26184.000      -85523.9551
   26186.000      -85330.7131
   26188.000      -85375.9136
   26190.000      -85419.9013
   26192.000      -85463.8093
   26194.000      -85496.3611
   26196.000      -85349.0990
   26198.000      -85438.5650
   26200.000      -85506.0852
   26202.000      -85370.6455
   26204.000      -85396.6866
   26206.000      -85621.5730
   26208.000      -85601.1954
   26210.000      -85381.4828
   26212.000      -85451.0298
   26214.000      -85311.2815
   26216.000      -85366.8499
   26218.000      -85377.7792
   26220.000      -85386.4417
   26222.000      -85500.3534
   26224.000      -85471.0832
   26226.000      -85522.4394
   26228.000      -85530.9653
   26230.000      -85624.0391
   26232.000      -85400.3864
   26234.000      -85585.0463
   26236.000      -85406.8639
   26238.000      -85290.0691
   26240.000      -85142.2979
   26242.000      -85134.8907
   26244.000      -85598.3796
   26246.000      -85413.2889
   26248.000      -85311.8723
   26250.000      -85197.8107
   26252.000      -85431.2098
   26254.000      -85594.0843
   26256.000      -85460.9606
   26258.000      -85343.1637
   26260.000      -85255.3740
   26262.000      -85611.2494
   26264.000      -85699.5688
   26266.000      -85446.5367
   26268.000      -85226.1250
   26270.000      -85556.5330
   26272.000      -85484.5630
   26274.000      -85338.9752
   26276.000      -85413.2034
   26278.000      -85373.2170
   26280.000      -85571.8781
   26282.000      -85350.2215
   26284.000      -85562.2480
   26286.000      -85222.2331
   26288.000      -85324.1065
   26290.000      -85521.5478
   26292.000      -85429.9739
   26294.000      -85262.1977
   26296.000      -85461.1585
   26298.000      -85217.7770
   26300.000      -85427.2710
   26302.000      -85320.0851
   26304.000      -85464.7937
   26306.000      -85647.0987
   26308.000      -85489.7880
   26310.000      -85304.6567
   26312.000      -85277.9198
   26314.000      -85412.7502
   26316.000      -85336.8590
   26318.000      -85150.1297
   26320.000      -85403.2119
   26322.000      -85573.1449
   26324.000      -85248.8375
   26326.000      -85721.4964
   26328.000      -85257.3116
   26330.000      -85362.5134
   26332.000      -85471.9716
   26334.000      -85766.6834
   26336.000      -85642.0579
   26338.000      -85374.4211
   26340.000      -85398.6395
   26342.000      -85444.8700
   26344.000      -85450.0930
   26346.000      -85267.3050
   26348.000      -85508.0328
   26350.000      -85165.4926
   26352.000      -85320.1906
   26354.000      -85340.0368
   26356.000      -85480.0400
   26358.000      -85569.5126
   26360.000      -85329.4255
   26362.000      -85081.5575
   26364.000      -85414.1983
   26366.000      -85429.8423
   26368.000      -85618.0412
   26370.000      -85362.5202
   26372.000      -85495.0499
   26374.000      -85664.1197
   26376.000      -85589.9569
   26378.000      -85588.8333
   26380.000      -85489.0711
   26382.000      -85442.0312
   26384.000      -85695.4491
   26386.000      -85602.9069
   26388.000      -85581.1174
   26390.000      -85455.1836
   26392.000      -85273.0655
   26394.000      -85091.5261
   26396.000      -85583.4440
   26398.000      -85365.6507
   26400.000      -85359.9892
   26402.000      -85150.8737
   26404.000      -85200.0997
   26406.000      -85583.7665
   26408.000      -85303.4637
   26410.000      -85312.9783
   26412.000      -85407.4495
   26414.000      -85406.7377
   26416.000      -85496.1434
   26418.000      -85379.7221
   26420.000      -85443.3984
   26422.000      -85259.5807
   26424.000      -85347.5937
   26426.000      -85543.4869
   26428.000      -85340.3368
   26430.000      -85634.6814
   26432.000      -85529.0055
   26434.000      -85455.0943
   26436.000      -85284.7784
   26438.000      -85281.6077
   26440.000      -85300.9800
   26442.000      -85555.6456
   26444.000      -85493.4682
   26446.000      -85557.5991
   26448.000      -85243.6449
   26450.000      -85531.1622
   26452.000      -85366.8679
   26454.000      -85284.2655
   26456.000      -85360.0387
   26458.000      -85053.5181
   26460.000      -85293.7892
   26462.000      -85422.1111
   26464.000      -85553.4414
   26466.000      -85493.3876
   26468.000      -85477.0287
   26470.000      -85162.4908
   26472.000      -85363.4044
   26474.000      -85300.3134
   26476.000      -85303.2776
   26478.000      -85419.9412
   26480.000      -85076.4643
   26482.000      -85345.5882
   26484.000      -85496.8961
   26486.000      -85505.4237
   26488.000      -85334.9907
   26490.000      -85425.2777
   26492.000      -85414.1826
   26494.000      -85474.6450
   26496.000      -85302.5958
   26498.000      -85284.9512
   26500.000      -85529.0426
   26502.000      -85667.7876
   26504.000      -85358.1088
   26506.000      -85634.4060
   26508.000      -85609.3691
   26510.000      -85512.1198
   26512.000      -85585.1559
   26514.000      -85567.9970
   26516.000      -85602.3432
   26518.000      -85478.0570
   26520.000      -85289.9446
   26522.000      -85450.5213
   26524.000      -85240.8684
   26526.000      -85549.3262
   26528.000      -85272.9424
   26530.000      -85528.5591
   26532.000      -85366.5556
   26534.000      -85401.8967
   26536.000      -85474.4156
   26538.000      -85440.7379
   26540.000      -85721.4612
   26542.000      -85418.1761
   26544.000      -85343.7529
   26546.000      -85532.5294
   26548.000      -85411.8199
   26550.000      -85563.4739
   26552.000      -85464.3255
   26554.000      -85352.6799
   26556.000      -85225.1632
   26558.000      -85466.1008
   26560.000      -85453.4886
   26562.000      -85255.2226
   26564.000      -85528.0034
   26566.000      -85590.7706
   26568.000      -85742.6258
   26570.000      -85468.4617
   26572.000      -85597.4351
   26574.000      -85409.1845
   26576.000      -85382.5249
   26578.000      -85477.2955
   26580.000      -85541.9156
   26582.000      -85579.2063
   26584.000      -85357.0730
   26586.000      -85432.6953
   26588.000      -85571.1080
   26590.000      -85608.5282
   26592.000      -85393.1457
   26594.000      -85449.4049
   26596.000      -85548.7460
   26598.000      -85259.2296
   26600.000      -85320.4612
   26602.000      -85499.2489
   26604.000      -85284.5851
   26606.000      -85401.4619
   26608.000      -85239.0678
   26610.000      -85504.7482
   26612.000      -85354.3252
   26614.000      -85234.5446
   26616.000      -85114.2586
   26618.000      -85402.9811
   26620.000      -85459.1198
   26622.000      -85475.2649
   26624.000      -85275.3656
   26626.000      -85343.7905
   26628.000      -85419.6262
   26630.000      -85540.8151
   26632.000      -85450.1019
   26634.000      -85365.8584
   26636.000      -85256.9294
   26638.000      -85366.4575
   26640.000      -85645.7297
   26642.000      -85317.2658
   26644.000      -85437.3261
   26646.000      -85546.0939
   26648.000      -85363.9330
   26650.000      -85459.6994
   26652.000      -85454.8795
   26654.000      -85548.1175
   26656.000      -85419.6149
   26658.000      -85515.9728
   26660.000      -85595.0886
   26662.000      -85302.0236
   26664.000      -85559.4234
   26666.000      -85562.5490
   26668.000      -85416.0661
   26670.000      -85511.0723
   26672.000      -85778.4035
   26674.000      -85302.0976
   26676.000      -85410.3571
   26678.000      -85572.3392
   26680.000      -85510.5465
   26682.000      -85630.1283
   26684.000      -85391.2054
   26686.000      -85367.5564
   26688.000      -85611.2112
   26690.000      -85624.3484
   26692.000      -85401.6687
   26694.000      -85399.5955
   26696.000      -85622.4561
   26698.000      -85496.3818
   26700.000      -85404.4888
   26702.000      -85525.2308
   26704.000      -85775.8185
   26706.000      -85396.6630
   26708.000      -85638.5514
   26710.000      -85472.1103
   26712.000      -85498.3521
   26714.000      -85139.0899
   26716.000      -85165.5279
   26718.000      -85298.4744
   26720.000      -85419.0779
   26722.000      -85322.8492
   26724.000      -85393.9111
   26726.000      -85470.7846
   26728.000      -85791.4171
   26730.000      -85268.2161
   26732.000      -85645.2588
   26734.000      -85663.2064
   26736.000      -85317.0258
   26738.000      -85402.2182
   26740.000      -85432.8436
   26742.000      -85504.7282
   26744.000      -85435.7981
   26746.000      -85480.1751
   26748.000      -85395.1721
   26750.000      -85623.1578
   26752.000      -85244.7866
   26754.000      -85430.9930
   26756.000      -85625.2400
   26758.000      -85755.7754
   26760.000      -85568.3508
   26762.000      -85317.8728
   26764.000      -85361.4920
   26766.000      -85447.4536
   26768.000      -85504.5047
   26770.000      -85387.3237
   26772.000      -85393.7463
   26774.000      -85484.4887
   26776.000      -85301.2631
   26778.000      -85298.1772
   26780.000      -85335.4580
   26782.000      -85300.8683
   26784.000      -85514.0785
   26786.000      -85186.1228
   26788.000      -85351.4242
   26790.000      -85379.4076
   26792.000      -85425.5356
   26794.000      -85389.8369
   26796.000      -85428.3662
   26798.000      -85240.1247
   26800.000      -85398.9616
   26802.000      -85187.1913
   26804.000      -85545.0679
   26806.000      -85271.7010
   26808.000      -85310.2920
   26810.000      -85452.1506
   26812.000      -85097.6942
   26814.000      -85394.5062
   26816.000      -85360.7140
   26818.000      -85383.5826
   26820.000      -85606.9568
   26822.000      -85678.6418
   26824.000      -85391.4978
   26826.000      -85473.2751
   26828.000      -85173.7670
   26830.000      -85664.8705
   26832.000      -85598.5132
   26834.000      -85462.8835
   26836.000      -85533.2411
   26838.000      -85590.0612
   26840.000      -85595.8533
   26842.000      -85289.0282
   26844.000      -85363.0019
   26846.000      -85176.2852
   26848.000      -85296.4241
   26850.000      -85537.8964
   26852.000      -85319.2866
   26854.000      -85367.4755
   26856.000      -85300.7351
   26858.000      -85260.5788
   26860.000      -85237.9160
   26862.000      -85401.8128
   26864.000      -85363.2529
   26866.000      -85396.8685
   26868.000      -85662.8077
   26870.000      -85363.7011
   26872.000      -85376.9419
   26874.000      -85481.8600
   26876.000      -85222.4711
   26878.000      -85568.4397
   26880.000      -85529.8168
   26882.000      -85392.0843
   26884.000      -85690.7137
   26886.000      -85478.4974
   26888.000      -85317.6358
   26890.000      -85413.7049
   26892.000      -85365.1643
   26894.000      -85337.7991
   26896.000      -85585.0551
   26898.000      -85595.3160
   26900.000      -85445.5446
   26902.000      -85482.2434
   26904.000      -85402.5353
   26906.000      -85244.9462
   26908.000      -85299.5852
   26910.000      -85460.8052
   26912.000      -85533.1145
   26914.000      -85296.6094
   26916.000      -85481.1865
   26918.000      -85368.7118
   26920.000      -85410.1295
   26922.000      -85243.6538
   26924.000      -85586.3049
   26926.000      -85436.0185
   26928.000      -85545.5086
   26930.000      -85753.2507
   26932.000      -85472.0875
   26934.000      -85523.1931
   26936.000      -85363.9310
   26938.000      -85625.7130
   26940.000      -85610.4044
   26942.000      -85352.3116
   26944.000      -85386.1284
   26946.000      -85423.6697
   26948.000      -85448.5305
   26950.000      -85421.9106
   26952.000      -85504.2160
   26954.000      -85037.6275
   26956.000      -85486.6722
   26958.000      -85380.1490
   26960.000      -85585.8158
   26962.000      -85147.4500
   26964.000      -85247.9104
   26966.000      -85378.0906
[truncated: 1,100,011 more chars]
