# Supplementary material for: Discovery of novel RARα agonists using pharmacophore-based virtual screening, molecular docking, and molecular dynamics simulation studies
Source: PLoS One. 2023 Aug 24;18(8):e0289046. doi: 10.1371/journal.pone.0289046 (PMC10449137; doi:10.1371/journal.pone.0289046)
Supplement: S1 File — (ZIP) [file pone.0289046.s003.zip › Supplementary/Compound 2/MD/RMSD/RMSD.xvg]

#Frame     RMSD_00001
       1       0.0000
       2       0.6522
       3       0.7750
       4       0.6989
       5       0.7958
       6       0.7470
       7       0.7116
       8       0.7342
       9       0.7965
      10       0.8064
      11       0.8616
      12       0.8151
      13       0.8629
      14       0.9055
      15       0.9376
      16       0.9268
      17       0.9171
      18       0.9864
      19       0.9062
      20       1.0186
      21       1.0786
      22       1.0370
      23       1.0575
      24       1.0236
      25       1.1014
      26       1.1378
      27       0.9942
      28       1.0517
      29       1.1060
      30       1.2155
      31       1.2944
      32       1.2884
      33       1.3442
      34       1.3233
      35       1.2291
      36       1.2655
      37       1.3002
      38       1.2475
      39       1.1801
      40       1.1927
      41       1.1439
      42       1.1500
      43       1.1740
      44       1.0721
      45       0.9775
      46       1.0780
      47       1.0622
      48       1.0096
      49       1.0130
      50       1.0032
      51       1.1114
      52       1.1510
      53       1.0426
      54       1.0933
      55       1.1213
      56       1.0829
      57       1.0473
      58       1.0365
      59       0.9821
      60       1.1055
      61       0.9684
      62       0.9563
      63       1.0698
      64       0.9752
      65       0.9817
      66       1.0388
      67       1.0052
      68       1.0281
      69       1.0795
      70       1.0296
      71       1.0741
      72       1.0416
      73       0.9797
      74       1.1041
      75       1.0506
      76       1.0858
      77       1.0564
      78       1.0567
      79       1.0867
      80       1.0076
      81       1.0250
      82       1.0975
      83       1.1082
      84       1.0829
      85       1.1618
      86       1.1871
      87       1.0784
      88       1.0213
      89       0.9780
      90       1.1167
      91       1.1118
      92       1.0518
      93       0.9719
      94       1.0873
      95       0.9931
      96       0.9470
      97       0.9469
      98       1.2097
      99       1.0302
     100       1.0397
     101       1.2449
     102       1.0057
     103       0.9481
     104       1.0144
     105       0.9913
     106       0.9988
     107       1.0044
     108       1.0574
     109       0.9868
     110       1.0053
     111       1.0774
     112       1.0259
     113       0.9860
     114       1.1761
     115       1.0889
     116       1.0865
     117       1.1914
     118       1.0682
     119       1.0092
     120       1.1337
     121       1.2122
     122       1.1444
     123       1.0505
     124       0.9856
     125       1.0460
     126       1.1985
     127       1.0498
     128       1.2258
     129       1.2887
     130       1.1929
     131       1.1310
     132       1.1751
     133       1.1048
     134       1.1332
     135       1.0746
     136       1.1252
     137       1.1246
     138       1.1914
     139       1.1173
     140       1.0800
     141       1.1218
     142       1.1406
     143       1.1297
     144       1.1317
     145       1.2441
     146       1.0792
     147       1.2021
     148       1.1598
     149       1.2284
     150       1.2034
     151       1.1342
     152       1.0861
     153       1.1137
     154       1.1065
     155       1.0746
     156       1.0574
     157       1.0150
     158       1.2002
     159       1.1371
     160       1.0303
     161       1.0838
     162       0.9863
     163       1.0816
     164       1.0740
     165       1.0841
     166       1.1120
     167       1.0929
     168       1.1436
     169       1.2545
     170       1.0414
     171       1.1467
     172       1.1468
     173       1.2229
     174       1.1683
     175       1.2360
     176       1.1467
     177       1.0757
     178       1.1699
     179       1.0490
     180       1.1359
     181       1.1267
     182       1.0939
     183       1.1844
     184       1.1147
     185       1.0890
     186       1.1979
     187       1.2077
     188       1.1352
     189       1.1289
     190       1.1221
     191       1.1739
     192       1.1292
     193       1.2086
     194       1.1938
     195       1.1594
     196       1.1697
     197       1.2113
     198       1.0970
     199       1.1648
     200       1.1884
     201       1.1887
     202       1.1811
     203       1.1761
     204       1.2512
     205       1.1800
     206       1.0475
     207       1.1254
     208       1.1451
     209       1.2422
     210       1.1770
     211       1.1076
     212       1.1822
     213       1.1984
     214       1.2451
     215       1.1544
     216       1.0922
     217       1.1102
     218       1.0594
     219       1.0677
     220       1.1437
     221       1.1848
     222       1.1795
     223       1.1311
     224       1.1865
     225       0.9878
     226       1.0394
     227       1.1007
     228       0.9897
     229       1.0538
     230       1.0582
     231       1.0053
     232       1.0127
     233       0.9901
     234       0.9972
     235       0.9836
     236       1.0512
     237       1.0231
     238       1.0766
     239       0.9491
     240       1.0656
     241       1.0090
     242       1.1324
     243       1.1330
     244       1.0841
     245       0.9975
     246       1.0673
     247       0.9795
     248       1.0062
     249       1.0391
     250       0.9698
     251       0.9450
     252       0.9919
     253       1.0157
     254       1.0420
     255       1.0749
     256       1.0299
     257       1.1020
     258       1.0635
     259       1.0936
     260       1.0934
     261       1.0424
     262       1.0084
     263       0.9816
     264       0.9430
     265       1.0154
     266       1.1018
     267       1.0325
     268       1.0583
     269       1.1743
     270       1.0863
     271       1.1472
     272       1.1302
     273       1.0823
     274       1.0951
     275       1.0800
     276       1.0110
     277       1.0942
     278       1.0679
     279       1.1376
     280       1.1340
     281       1.1489
     282       0.9480
     283       0.9879
     284       1.1272
     285       1.0890
     286       1.1784
     287       1.1549
     288       1.0790
     289       1.0434
     290       1.1163
     291       1.0761
     292       1.0052
     293       1.0789
     294       1.0921
     295       0.9717
     296       1.0040
     297       1.0704
     298       1.0012
     299       1.1089
     300       1.1771
     301       1.0576
     302       1.0895
     303       1.0855
     304       1.0298
     305       1.0347
     306       1.0357
     307       1.0718
     308       1.0952
     309       1.1772
     310       1.1269
     311       1.1224
     312       1.2595
     313       1.2203
     314       1.2700
     315       1.1393
     316       1.1303
     317       1.1447
     318       0.9702
     319       1.0524
     320       1.1058
     321       1.1419
     322       1.0590
     323       1.1247
     324       1.2623
     325       1.1475
     326       1.2836
     327       1.2817
     328       1.1740
     329       1.2545
     330       1.2655
     331       1.2720
     332       1.2796
     333       1.2256
     334       1.2221
     335       1.3102
     336       1.1658
     337       1.1643
     338       1.0982
     339       1.2342
     340       1.2038
     341       1.3336
     342       1.2386
     343       1.3175
     344       1.2461
     345       1.2403
     346       1.1807
     347       1.0894
     348       1.1987
     349       1.1685
     350       1.1366
     351       1.2757
     352       1.2655
     353       1.1783
     354       1.1458
     355       1.1179
     356       1.1287
     357       1.0806
     358       1.0650
     359       1.1645
     360       1.2388
     361       1.2165
     362       1.1497
     363       1.1855
     364       1.1892
     365       1.0569
     366       1.0042
     367       1.1243
     368       1.1919
     369       1.2601
     370       1.2824
     371       1.3066
     372       1.1911
     373       1.1828
     374       1.2136
     375       1.2085
     376       1.1991
     377       1.2483
     378       1.2472
     379       1.1765
     380       1.1369
     381       1.1418
     382       1.1283
     383       1.1842
     384       1.1578
     385       1.0766
     386       1.1461
     387       1.1491
     388       1.1306
     389       1.1186
     390       1.1638
     391       1.1438
     392       1.1937
     393       1.1434
     394       1.1683
     395       1.1989
     396       1.2199
     397       1.1762
     398       1.2215
     399       1.2202
     400       1.2623
     401       1.1484
     402       1.2234
     403       1.1273
     404       1.1484
     405       1.2677
     406       1.1796
     407       1.2843
     408       1.1376
     409       1.2805
     410       1.2169
     411       1.2878
     412       1.2115
     413       1.1425
     414       1.1185
     415       1.2598
     416       1.2183
     417       1.1555
     418       1.2591
     419       1.1873
     420       1.1625
     421       1.0281
     422       1.0854
     423       1.0847
     424       1.0749
     425       1.1583
     426       1.1051
     427       1.1149
     428       1.1573
     429       1.1021
     430       1.1582
     431       1.1328
     432       1.0957
     433       1.1222
     434       1.1792
     435       1.1179
     436       1.1691
     437       1.1563
     438       1.2138
     439       1.1401
     440       1.2354
     441       1.1182
     442       1.1065
     443       1.0984
     444       1.0841
     445       1.1192
     446       1.0992
     447       1.1263
     448       1.0779
     449       1.0036
     450       1.0979
     451       1.1046
     452       1.1650
     453       1.0943
     454       1.0729
     455       1.1048
     456       1.0423
     457       1.0496
     458       1.0601
     459       1.2048
     460       1.1831
     461       1.1661
     462       1.1508
     463       1.1578
     464       1.1841
     465       1.0978
     466       1.1195
     467       1.0766
     468       1.0867
     469       1.1063
     470       1.1730
     471       1.1774
     472       1.0133
     473       0.9827
     474       1.0063
     475       0.9828
     476       1.0556
     477       1.0733
     478       1.0582
     479       1.0973
     480       1.1038
     481       1.0371
     482       1.1002
     483       1.0515
     484       1.1221
     485       1.1152
     486       1.0808
     487       1.1475
     488       1.1704
     489       1.1505
     490       1.1163
     491       1.0811
     492       1.0953
     493       1.0665
     494       1.0520
     495       1.0827
     496       1.1189
     497       1.1237
     498       1.0842
     499       1.1087
     500       1.0936
     501       1.0841
     502       1.1027
     503       1.0968
     504       1.0851
     505       1.1160
     506       1.1718
     507       1.1304
     508       1.0827
     509       1.0746
     510       1.1123
     511       1.1825
     512       1.1379
     513       1.2287
     514       1.1020
     515       1.0313
     516       1.1378
     517       1.1382
     518       1.0680
     519       1.1473
     520       1.0767
     521       1.0901
     522       1.1529
     523       1.2032
     524       1.2029
     525       1.2149
     526       1.1485
     527       1.2093
     528       1.2241
     529       1.0988
     530       1.0910
     531       1.1208
     532       1.1719
     533       1.1786
     534       1.1611
     535       1.2122
     536       1.1426
     537       1.2789
     538       1.2658
     539       1.1791
     540       1.1936
     541       1.2843
     542       1.1809
     543       1.1528
     544       1.1695
     545       1.1099
     546       1.1817
     547       1.1650
     548       1.1682
     549       1.1510
     550       1.1408
     551       1.1759
     552       1.1790
     553       1.1089
     554       1.1842
     555       1.2017
     556       1.1268
     557       1.0640
     558       1.1863
     559       1.2338
     560       1.1484
     561       1.1669
     562       1.2814
     563       1.1984
     564       1.2960
     565       1.2443
     566       1.2101
     567       1.2961
     568       1.3016
     569       1.2973
     570       1.2724
     571       1.2697
     572       1.2639
     573       1.2894
     574       1.2724
     575       1.3392
     576       1.2196
     577       1.2343
     578       1.3327
     579       1.2049
     580       1.2666
     581       1.1366
     582       1.1476
     583       1.1596
     584       1.1549
     585       1.2497
     586       1.1239
     587       1.2252
     588       1.1359
     589       1.2276
     590       1.1850
     591       1.1148
     592       1.2068
     593       1.2784
     594       1.2103
     595       1.2363
     596       1.2055
     597       1.2201
     598       1.2130
     599       1.1965
     600       1.2358
     601       1.1967
     602       1.1745
     603       1.2077
     604       1.1486
     605       1.2502
     606       1.2498
     607       1.2493
     608       1.2250
     609       1.2149
     610       1.2346
     611       1.1636
     612       1.1599
     613       1.1843
     614       1.1410
     615       1.1164
     616       1.2602
     617       1.2534
     618       1.2071
     619       1.1617
     620       1.1757
     621       1.1396
     622       1.2649
     623       1.1653
     624       1.1975
     625       1.2244
     626       1.1398
     627       1.1504
     628       1.1012
     629       1.0840
     630       1.1404
     631       1.2039
     632       1.1752
     633       1.2438
     634       1.1755
     635       1.1716
     636       1.1174
     637       1.1589
     638       1.1693
     639       1.1269
     640       1.1128
     641       1.1594
     642       1.1278
     643       1.1992
     644       1.2467
     645       1.2199
     646       1.2141
     647       1.2220
     648       1.1802
     649       1.2082
     650       1.1929
     651       1.1891
     652       1.1842
     653       1.2735
     654       1.2070
     655       1.2013
     656       1.2094
     657       1.2878
     658       1.3089
     659       1.2947
     660       1.3085
     661       1.2807
     662       1.3318
     663       1.3455
     664       1.3468
     665       1.3027
     666       1.3469
     667       1.3157
     668       1.3290
     669       1.3622
     670       1.3847
     671       1.4124
     672       1.3066
     673       1.3409
     674       1.3367
     675       1.3223
     676       1.3299
     677       1.3737
     678       1.4008
     679       1.4622
     680       1.3621
     681       1.3325
     682       1.3974
     683       1.5181
     684       1.3768
     685       1.3945
     686       1.4512
     687       1.3841
     688       1.3344
     689       1.3104
     690       1.3310
     691       1.3609
     692       1.4077
     693       1.3038
     694       1.3254
     695       1.4442
     696       1.3738
     697       1.3195
     698       1.3618
     699       1.2512
     700       1.3933
     701       1.3922
     702       1.4026
     703       1.3763
     704       1.4528
     705       1.4396
     706       1.4157
     707       1.3818
     708       1.3151
     709       1.2545
     710       1.3330
     711       1.3100
     712       1.3984
     713       1.3036
     714       1.3249
     715       1.3364
     716       1.3988
     717       1.3735
     718       1.3563
     719       1.3994
     720       1.3344
     721       1.4511
     722       1.4381
     723       1.3837
     724       1.3582
     725       1.4583
     726       1.3586
     727       1.4191
     728       1.4011
     729       1.3879
     730       1.3575
     731       1.3687
     732       1.3540
     733       1.3247
     734       1.2242
     735       1.2935
     736       1.3491
     737       1.3596
     738       1.3354
     739       1.3431
     740       1.3619
     741       1.2479
     742       1.3548
     743       1.2715
     744       1.3837
     745       1.3339
     746       1.3674
     747       1.3827
     748       1.3383
     749       1.3431
     750       1.3719
     751       1.4155
     752       1.3346
     753       1.3334
     754       1.2683
     755       1.3791
     756       1.3015
     757       1.3011
     758       1.3699
     759       1.3673
     760       1.3905
     761       1.2745
     762       1.2798
     763       1.2420
     764       1.2375
     765       1.2929
     766       1.2710
     767       1.2864
     768       1.3696
     769       1.3527
     770       1.3708
     771       1.3065
     772       1.2666
     773       1.2932
     774       1.3110
     775       1.2958
     776       1.2452
     777       1.3371
     778       1.2913
     779       1.3229
     780       1.2984
     781       1.2795
     782       1.3638
     783       1.3808
     784       1.3457
     785       1.2699
     786       1.2607
     787       1.3823
     788       1.2643
     789       1.2686
     790       1.3537
     791       1.3478
     792       1.4105
     793       1.4267
     794       1.2676
     795       1.3290
     796       1.3828
     797       1.2328
     798       1.3173
     799       1.3144
     800       1.3246
     801       1.3562
     802       1.2858
     803       1.3778
     804       1.3976
     805       1.3895
     806       1.3315
     807       1.2297
     808       1.2516
     809       1.3489
     810       1.4678
     811       1.3584
     812       1.3196
     813       1.2407
     814       1.2770
     815       1.2985
     816       1.2975
     817       1.3901
     818       1.3385
     819       1.3934
     820       1.3163
     821       1.3134
     822       1.3418
     823       1.3704
     824       1.3714
     825       1.2412
     826       1.3263
     827       1.3649
     828       1.3707
     829       1.3238
     830       1.3224
     831       1.2802
     832       1.2736
     833       1.3195
     834       1.2973
     835       1.2853
     836       1.2910
     837       1.3078
     838       1.3216
     839       1.3389
     840       1.3185
     841       1.4065
     842       1.3653
     843       1.3287
     844       1.3874
     845       1.4107
     846       1.3891
     847       1.3726
     848       1.3906
     849       1.3530
     850       1.3284
     851       1.3218
     852       1.3177
     853       1.4125
     854       1.3637
     855       1.3197
     856       1.3226
     857       1.2617
     858       1.3382
     859       1.3796
     860       1.3067
     861       1.4060
     862       1.4906
     863       1.4383
     864       1.4306
     865       1.4503
     866       1.4666
     867       1.3582
     868       1.3820
     869       1.3528
     870       1.3356
     871       1.3733
     872       1.4068
     873       1.3887
     874       1.3088
     875       1.3979
     876       1.2394
     877       1.3335
     878       1.3743
     879       1.3274
     880       1.2919
     881       1.3241
     882       1.3319
     883       1.3167
     884       1.3802
     885       1.3798
     886       1.3254
     887       1.3266
     888       1.4260
     889       1.4182
     890       1.3074
     891       1.3493
     892       1.3006
     893       1.3360
     894       1.3540
     895       1.2598
     896       1.4238
     897       1.4491
     898       1.4075
     899       1.3470
     900       1.3055
     901       1.3142
     902       1.2584
     903       1.2819
     904       1.3514
     905       1.2921
     906       1.2700
     907       1.2496
     908       1.2964
     909       1.2572
     910       1.2821
     911       1.2491
     912       1.1766
     913       1.2226
     914       1.2783
     915       1.2674
     916       1.2925
     917       1.4139
     918       1.4255
     919       1.3105
     920       1.2794
     921       1.3534
     922       1.3959
     923       1.2569
     924       1.4732
     925       1.3703
     926       1.4036
     927       1.2269
     928       1.3237
     929       1.2387
     930       1.2908
     931       1.3536
     932       1.3149
     933       1.3882
     934       1.2976
     935       1.3710
     936       1.3361
     937       1.3152
     938       1.4189
     939       1.3579
     940       1.5205
     941       1.3513
     942       1.3737
     943       1.4562
     944       1.4111
     945       1.4786
     946       1.4118
     947       1.3812
     948       1.4806
     949       1.3537
     950       1.3481
     951       1.3585
     952       1.3514
     953       1.4205
     954       1.3953
     955       1.3655
     956       1.3279
     957       1.3147
     958       1.3724
     959       1.3017
     960       1.3436
     961       1.3639
     962       1.3345
     963       1.3536
     964       1.4120
     965       1.3816
     966       1.3892
     967       1.3638
     968       1.3458
     969       1.4514
     970       1.3819
     971       1.3486
     972       1.5055
     973       1.4309
     974       1.4423
     975       1.3904
     976       1.3803
     977       1.4687
     978       1.3565
     979       1.3740
     980       1.3214
     981       1.3281
     982       1.2980
     983       1.3727
     984       1.3417
     985       1.5088
     986       1.5125
     987       1.4224
     988       1.4251
     989       1.4371
     990       1.4120
     991       1.4349
     992       1.2525
     993       1.3517
     994       1.2416
     995       1.3593
     996       1.2086
     997       1.2311
     998       1.3760
     999       1.3357
    1000       1.3373
    1001       1.1885
    1002       1.3397
    1003       1.2943
    1004       1.2564
    1005       1.3428
    1006       1.2652
    1007       1.2729
    1008       1.2755
    1009       1.3368
    1010       1.3690
    1011       1.3828
    1012       1.3773
    1013       1.3490
    1014       1.4412
    1015       1.4248
    1016       1.3928
    1017       1.4488
    1018       1.2836
    1019       1.3252
    1020       1.2520
    1021       1.1906
    1022       1.2726
    1023       1.2924
    1024       1.1782
    1025       1.2434
    1026       1.2851
    1027       1.3118
    1028       1.3571
    1029       1.3217
    1030       1.3000
    1031       1.3073
    1032       1.2989
    1033       1.3569
    1034       1.3869
    1035       1.3052
    1036       1.4223
    1037       1.4012
    1038       1.2073
    1039       1.2413
    1040       1.3214
    1041       1.2972
    1042       1.2518
    1043       1.2829
    1044       1.3543
    1045       1.3131
    1046       1.2886
    1047       1.3940
    1048       1.3568
    1049       1.4074
    1050       1.3367
    1051       1.4527
    1052       1.4307
    1053       1.3500
    1054       1.2741
    1055       1.3429
    1056       1.2739
    1057       1.2523
    1058       1.3131
    1059       1.2314
    1060       1.3444
    1061       1.2931
    1062       1.3744
    1063       1.3856
    1064       1.3210
    1065       1.3755
    1066       1.2763
    1067       1.3112
    1068       1.2611
    1069       1.2558
    1070       1.3804
    1071       1.3939
    1072       1.2747
    1073       1.3012
    1074       1.3013
    1075       1.3197
    1076       1.3203
    1077       1.2460
    1078       1.3391
    1079       1.3220
    1080       1.3421
    1081       1.3284
    1082       1.2837
    1083       1.3184
    1084       1.3754
    1085       1.3799
    1086       1.3211
    1087       1.3168
    1088       1.3119
    1089       1.2922
    1090       1.4049
    1091       1.3590
    1092       1.3783
    1093       1.3056
    1094       1.2571
    1095       1.2659
    1096       1.2286
    1097       1.2463
    1098       1.2746
    1099       1.2920
    1100       1.2028
    1101       1.3124
    1102       1.3277
    1103       1.2720
    1104       1.3405
    1105       1.3420
    1106       1.3566
    1107       1.3027
    1108       1.2329
    1109       1.2347
    1110       1.2545
    1111       1.2585
    1112       1.2665
    1113       1.2697
    1114       1.1950
    1115       1.3327
    1116       1.3515
    1117       1.3361
    1118       1.4049
    1119       1.3936
    1120       1.3724
    1121       1.3982
    1122       1.3671
    1123       1.2437
    1124       1.3173
    1125       1.2988
    1126       1.3338
    1127       1.3458
    1128       1.3748
    1129       1.4535
    1130       1.3818
    1131       1.4957
    1132       1.5140
    1133       1.3069
    1134       1.3523
    1135       1.3827
    1136       1.3518
    1137       1.3601
    1138       1.3217
    1139       1.2832
    1140       1.2428
    1141       1.3322
    1142       1.2833
    1143       1.2939
    1144       1.3060
    1145       1.3391
    1146       1.2755
    1147       1.3028
    1148       1.3077
    1149       1.3106
    1150       1.3308
    1151       1.3421
    1152       1.2576
    1153       1.3693
    1154       1.3221
    1155       1.3132
    1156       1.1772
    1157       1.2303
    1158       1.3666
    1159       1.3337
    1160       1.2994
    1161       1.3027
    1162       1.2693
    1163       1.2486
    1164       1.2255
    1165       1.3328
    1166       1.3559
    1167       1.2685
    1168       1.2453
    1169       1.3136
    1170       1.3506
    1171       1.3214
    1172       1.3783
    1173       1.3266
    1174       1.2579
    1175       1.3280
    1176       1.3597
    1177       1.3505
    1178       1.3470
    1179       1.4253
    1180       1.2303
    1181       1.3043
    1182       1.3383
    1183       1.3837
    1184       1.2817
    1185       1.3633
    1186       1.2473
    1187       1.2666
    1188       1.2835
    1189       1.2763
    1190       1.2095
    1191       1.2607
    1192       1.2951
    1193       1.2835
    1194       1.2898
    1195       1.3006
    1196       1.3193
    1197       1.2361
    1198       1.1829
    1199       1.3057
    1200       1.2746
    1201       1.2683
    1202       1.2511
    1203       1.2164
    1204       1.3158
    1205       1.2876
    1206       1.2401
    1207       1.2610
    1208       1.3049
    1209       1.2439
    1210       1.2042
    1211       1.2425
    1212       1.2482
    1213       1.1813
    1214       1.2173
    1215       1.2482
    1216       1.3005
    1217       1.2754
    1218       1.2701
    1219       1.2017
    1220       1.2318
    1221       1.2950
    1222       1.2239
    1223       1.2186
    1224       1.2191
    1225       1.1891
    1226       1.1922
    1227       1.2636
    1228       1.1667
    1229       1.2214
    1230       1.2469
    1231       1.2153
    1232       1.2454
    1233       1.2066
    1234       1.3226
    1235       1.3503
    1236       1.2671
    1237       1.2864
    1238       1.3148
    1239       1.2158
    1240       1.1938
    1241       1.1796
    1242       1.2246
    1243       1.1906
    1244       1.2084
    1245       1.2345
    1246       1.2957
    1247       1.3496
    1248       1.3860
    1249       1.4457
    1250       1.3726
    1251       1.3876
    1252       1.4180
    1253       1.3553
    1254       1.3046
    1255       1.3385
    1256       1.3974
    1257       1.3277
    1258       1.3924
    1259       1.3799
    1260       1.2971
    1261       1.3180
    1262       1.1884
    1263       1.1981
    1264       1.2783
    1265       1.3187
    1266       1.1804
    1267       1.2443
    1268       1.2608
    1269       1.3435
    1270       1.3588
    1271       1.3264
    1272       1.2612
    1273       1.2975
    1274       1.3218
    1275       1.2461
    1276       1.2578
    1277       1.2911
    1278       1.2660
    1279       1.1690
    1280       1.2275
    1281       1.2728
    1282       1.3660
    1283       1.2718
    1284       1.3874
    1285       1.1900
    1286       1.2527
    1287       1.3657
    1288       1.2197
    1289       1.3180
    1290       1.2232
    1291       1.2498
    1292       1.2326
    1293       1.2081
    1294       1.2469
    1295       1.2139
    1296       1.3595
    1297       1.2585
    1298       1.2327
    1299       1.3824
    1300       1.3562
    1301       1.4004
    1302       1.3651
    1303       1.3147
    1304       1.2711
    1305       1.3486
    1306       1.3139
    1307       1.3063
    1308       1.3351
    1309       1.3701
    1310       1.2931
    1311       1.2416
    1312       1.2214
    1313       1.2475
    1314       1.1804
    1315       1.3589
    1316       1.3999
    1317       1.3283
    1318       1.3388
    1319       1.3028
    1320       1.2436
    1321       1.2735
    1322       1.3126
    1323       1.3479
    1324       1.2660
    1325       1.2239
    1326       1.2915
    1327       1.1726
    1328       1.2774
    1329       1.2265
    1330       1.2745
    1331       1.2293
    1332       1.2053
    1333       1.2053
    1334       1.2263
    1335       1.2396
    1336       1.1808
    1337       1.2498
    1338       1.1945
    1339       1.1867
    1340       1.2830
    1341       1.1986
    1342       1.2491
    1343       1.2515
    1344       1.3775
    1345       1.2753
    1346       1.3001
    1347       1.2257
    1348       1.2805
    1349       1.2153
    1350       1.2207
    1351       1.2278
    1352       1.3018
    1353       1.2849
    1354       1.3305
    1355       1.3262
    1356       1.3037
    1357       1.2520
    1358       1.3231
    1359       1.2960
    1360       1.2289
    1361       1.1906
    1362       1.2909
    1363       1.3033
    1364       1.2855
    1365       1.3350
    1366       1.2004
    1367       1.3142
    1368       1.2764
    1369       1.2143
    1370       1.3085
    1371       1.2070
    1372       1.1818
    1373       1.1790
    1374       1.1582
    1375       1.2514
    1376       1.2105
    1377       1.1302
    1378       1.2422
    1379       1.2724
    1380       1.1983
    1381       1.2868
    1382       1.3426
    1383       1.3224
    1384       1.2876
    1385       1.2935
    1386       1.3436
    1387       1.4484
    1388       1.2796
    1389       1.3837
    1390       1.4402
    1391       1.3563
    1392       1.3752
    1393       1.3002
    1394       1.3731
    1395       1.3585
    1396       1.3213
    1397       1.1568
    1398       1.2850
    1399       1.2919
    1400       1.3618
    1401       1.1948
    1402       1.2091
    1403       1.1765
    1404       1.3010
    1405       1.2135
    1406       1.1875
    1407       1.1660
    1408       1.2074
    1409       1.2650
    1410       1.1825
    1411       1.2221
    1412       1.2238
    1413       1.2548
    1414       1.2580
    1415       1.3316
    1416       1.2775
    1417       1.2188
    1418       1.1829
    1419       1.2256
    1420       1.2597
    1421       1.2844
    1422       1.3423
    1423       1.3274
    1424       1.3779
    1425       1.2569
    1426       1.3141
    1427       1.2503
    1428       1.2899
    1429       1.3336
    1430       1.2593
    1431       1.2904
    1432       1.2511
    1433       1.2340
    1434       1.2198
    1435       1.2956
    1436       1.2751
    1437       1.2913
    1438       1.3185
    1439       1.2280
    1440       1.2906
    1441       1.2538
    1442       1.1306
    1443       1.1963
    1444       1.2511
    1445       1.3211
    1446       1.2677
    1447       1.3267
    1448       1.3054
    1449       1.3514
    1450       1.2970
    1451       1.3296
    1452       1.3189
    1453       1.3013
    1454       1.3356
    1455       1.3703
    1456       1.3037
    1457       1.2831
    1458       1.3605
    1459       1.3480
    1460       1.2605
    1461       1.2419
    1462       1.2061
    1463       1.2370
    1464       1.2266
    1465       1.2135
    1466       1.3332
    1467       1.3667
    1468       1.4124
    1469       1.4731
    1470       1.3540
    1471       1.3946
    1472       1.3413
    1473       1.3891
    1474       1.2725
    1475       1.3113
    1476       1.3234
    1477       1.2835
    1478       1.3020
    1479       1.2910
    1480       1.2441
    1481       1.2771
    1482       1.2630
    1483       1.3440
    1484       1.2497
    1485       1.1587
    1486       1.1586
    1487       1.2110
    1488       1.3363
    1489       1.2795
    1490       1.2193
    1491       1.1863
    1492       1.1835
    1493       1.2996
    1494       1.3047
    1495       1.2293
    1496       1.1887
    1497       1.2133
    1498       1.1213
    1499       1.2048
    1500       1.2900
    1501       1.2274
    1502       1.2442
    1503       1.2012
    1504       1.1606
    1505       1.2329
    1506       1.3111
    1507       1.2709
    1508       1.1563
    1509       1.1438
    1510       1.1845
    1511       1.1593
    1512       1.1875
    1513       1.2386
    1514       1.1289
    1515       1.1825
    1516       1.2468
    1517       1.1990
    1518       1.1804
    1519       1.1843
    1520       1.1976
    1521       1.2351
    1522       1.1458
    1523       1.1742
    1524       1.1144
    1525       1.1405
    1526       1.2023
    1527       1.1308
    1528       1.1012
    1529       1.2392
    1530       1.2594
    1531       1.2735
    1532       1.1948
    1533       1.2475
    1534       1.2064
    1535       1.1828
    1536       1.2222
    1537       1.2434
    1538       1.2668
    1539       1.2788
    1540       1.2783
    1541       1.3039
    1542       1.2037
    1543       1.2329
    1544       1.3023
    1545       1.2397
    1546       1.2697
    1547       1.2582
    1548       1.1784
    1549       1.2445
    1550       1.3374
    1551       1.3154
    1552       1.3074
    1553       1.2322
    1554       1.2063
    1555       1.3128
    1556       1.3203
    1557       1.2741
    1558       1.3054
    1559       1.2858
    1560       1.2363
    1561       1.2329
    1562       1.2251
    1563       1.3321
    1564       1.1788
    1565       1.2115
    1566       1.2340
    1567       1.1986
    1568       1.2332
    1569       1.2834
    1570       1.2712
    1571       1.2855
    1572       1.1966
    1573       1.2165
    1574       1.2250
    1575       1.1918
    1576       1.2372
    1577       1.2929
    1578       1.2990
    1579       1.2739
    1580       1.2825
    1581       1.2591
    1582       1.2114
    1583       1.1691
    1584       1.2320
    1585       1.2386
    1586       1.2307
    1587       1.1711
    1588       1.1527
    1589       1.2761
    1590       1.1633
    1591       1.2989
    1592       1.2646
    1593       1.3262
    1594       1.3205
    1595       1.2434
    1596       1.2450
    1597       1.3524
    1598       1.1853
    1599       1.2182
    1600       1.2523
    1601       1.2576
    1602       1.1845
    1603       1.2877
    1604       1.2548
    1605       1.1941
    1606       1.3030
    1607       1.2028
    1608       1.2492
    1609       1.2555
    1610       1.2258
    1611       1.1884
    1612       1.2286
    1613       1.2418
    1614       1.2699
    1615       1.2324
    1616       1.2797
    1617       1.2134
    1618       1.2837
    1619       1.3073
    1620       1.2426
    1621       1.1632
    1622       1.2409
    1623       1.3678
    1624       1.2102
    1625       1.1759
    1626       1.1626
    1627       1.2313
    1628       1.2021
    1629       1.2885
    1630       1.3214
    1631       1.3513
    1632       1.3518
    1633       1.2234
    1634       1.2081
    1635       1.2997
    1636       1.2790
    1637       1.1864
    1638       1.1934
    1639       1.1863
    1640       1.3031
    1641       1.3233
    1642       1.3280
    1643       1.3744
    1644       1.3482
    1645       1.3104
    1646       1.2820
    1647       1.2651
    1648       1.2968
    1649       1.3036
    1650       1.2843
    1651       1.2936
    1652       1.3733
    1653       1.2312
    1654       1.1770
    1655       1.1930
    1656       1.1917
    1657       1.2008
    1658       1.2666
    1659       1.1614
    1660       1.1062
    1661       1.2071
    1662       1.2223
    1663       1.2376
    1664       1.2153
    1665       1.2431
    1666       1.1466
    1667       1.1980
    1668       1.2071
    1669       1.2639
    1670       1.1750
    1671       1.2329
    1672       1.2176
    1673       1.2529
    1674       1.3448
    1675       1.2293
    1676       1.3138
    1677       1.2533
    1678       1.2105
    1679       1.1545
    1680       1.2138
    1681       1.2884
    1682       1.2313
    1683       1.2072
    1684       1.2783
    1685       1.2727
    1686       1.2235
    1687       1.2376
    1688       1.2314
    1689       1.2517
    1690       1.1689
    1691       1.2904
    1692       1.2676
    1693       1.3173
    1694       1.2460
    1695       1.2463
    1696       1.2564
    1697       1.2323
    1698       1.2833
    1699       1.1943
    1700       1.2471
    1701       1.3065
    1702       1.3220
    1703       1.3290
    1704       1.2217
    1705       1.2575
    1706       1.1728
    1707       1.4097
    1708       1.2216
    1709       1.2424
    1710       1.2759
    1711       1.1813
    1712       1.1961
    1713       1.2778
    1714       1.3180
    1715       1.3570
    1716       1.3259
    1717       1.2699
    1718       1.3299
    1719       1.2699
    1720       1.1848
    1721       1.2177
    1722       1.3748
    1723       1.3118
    1724       1.3188
    1725       1.3169
    1726       1.3184
    1727       1.2063
    1728       1.1500
    1729       1.2512
    1730       1.2664
    1731       1.2987
    1732       1.2711
    1733       1.3143
    1734       1.2317
    1735       1.2265
    1736       1.2108
    1737       1.2312
    1738       1.1112
    1739       1.2339
    1740       1.2993
    1741       1.2462
    1742       1.3016
    1743       1.2173
    1744       1.2033
    1745       1.2648
    1746       1.2175
    1747       1.2095
    1748       1.2125
    1749       1.2349
    1750       1.2463
    1751       1.1736
    1752       1.3307
    1753       1.2326
    1754       1.1907
    1755       1.3116
    1756       1.2365
    1757       1.1483
    1758       1.1871
    1759       1.2550
    1760       1.2575
    1761       1.1181
    1762       1.1743
    1763       1.1066
    1764       1.1615
    1765       1.1900
    1766       1.1901
    1767       1.2046
    1768       1.3159
    1769       1.2230
    1770       1.2887
    1771       1.3346
    1772       1.3099
    1773       1.2409
    1774       1.2177
    1775       1.1465
    1776       1.2584
    1777       1.2759
    1778       1.2246
    1779       1.1575
    1780       1.1114
    1781       1.2080
    1782       1.2324
    1783       1.2900
    1784       1.1614
    1785       1.1823
    1786       1.2129
    1787       1.2653
    1788       1.2637
    1789       1.2034
    1790       1.2716
    1791       1.1604
    1792       1.1981
    1793       1.1871
    1794       1.1392
    1795       1.0928
    1796       1.1446
    1797       1.1499
    1798       1.1660
    1799       1.2142
    1800       1.1725
    1801       1.2149
    1802       1.1830
    1803       1.1995
    1804       1.1419
    1805       1.0764
    1806       1.1689
    1807       1.2320
    1808       1.1435
    1809       1.1445
    1810       1.1670
    1811       1.2125
    1812       1.1829
    1813       1.2505
    1814       1.2507
    1815       1.2509
    1816       1.1808
    1817       1.2509
    1818       1.1966
    1819       1.2307
    1820       1.2803
    1821       1.1608
    1822       1.1109
    1823       1.0497
    1824       1.1233
    1825       1.1651
    1826       1.1653
    1827       1.2492
    1828       1.3461
    1829       1.2700
    1830       1.3201
    1831       1.3525
    1832       1.2991
    1833       1.2664
    1834       1.2995
    1835       1.2535
    1836       1.2462
    1837       1.2840
    1838       1.2585
    1839       1.2902
    1840       1.2769
    1841       1.3280
    1842       1.2899
    1843       1.2200
    1844       1.2550
    1845       1.2734
    1846       1.2996
    1847       1.2182
    1848       1.3386
    1849       1.3677
    1850       1.2362
    1851       1.2902
    1852       1.2799
    1853       1.2519
    1854       1.3259
    1855       1.2908
    1856       1.2827
    1857       1.3036
    1858       1.3575
    1859       1.2573
    1860       1.3281
    1861       1.3990
    1862       1.3406
    1863       1.3528
    1864       1.5107
    1865       1.4304
    1866       1.3718
    1867       1.3704
    1868       1.3444
    1869       1.4178
    1870       1.4355
    1871       1.3945
    1872       1.3472
    1873       1.3284
    1874       1.2879
    1875       1.2863
    1876       1.1752
    1877       1.2299
    1878       1.1744
    1879       1.2700
    1880       1.2561
    1881       1.2913
    1882       1.1686
    1883       1.2040
    1884       1.2483
    1885       1.2219
    1886       1.2490
    1887       1.1519
    1888       1.1456
    1889       1.3028
    1890       1.3390
    1891       1.3217
    1892       1.2980
    1893       1.2871
    1894       1.3004
    1895       1.4236
    1896       1.3587
    1897       1.3843
    1898       1.3243
    1899       1.3560
    1900       1.2977
    1901       1.2775
    1902       1.3078
    1903       1.2291
    1904       1.3268
    1905       1.3008
    1906       1.3620
    1907       1.3758
    1908       1.3441
    1909       1.4143
    1910       1.3741
    1911       1.3245
    1912       1.4541
    1913       1.3889
    1914       1.4973
    1915       1.3964
    1916       1.3858
    1917       1.3662
    1918       1.3582
    1919       1.3210
    1920       1.3576
    1921       1.4314
    1922       1.4806
    1923       1.5380
    1924       1.4504
    1925       1.5124
    1926       1.2952
    1927       1.2753
    1928       1.3698
    1929       1.3401
    1930       1.2381
    1931       1.3572
    1932       1.2800
    1933       1.3099
    1934       1.3196
    1935       1.4133
    1936       1.5224
    1937       1.3825
    1938       1.4243
    1939       1.3600
    1940       1.3625
    1941       1.2877
    1942       1.4165
    1943       1.3287
    1944       1.3123
    1945       1.2735
    1946       1.3749
    1947       1.2858
    1948       1.2885
    1949       1.2315
    1950       1.3294
    1951       1.2421
    1952       1.2960
    1953       1.2808
    1954       1.2944
    1955       1.3495
    1956       1.2123
    1957       1.3291
    1958       1.4468
    1959       1.4131
    1960       1.3453
    1961       1.4358
    1962       1.3545
    1963       1.3307
    1964       1.3375
    1965       1.2377
    1966       1.3345
    1967       1.3834
    1968       1.2611
    1969       1.2594
    1970       1.2476
    1971       1.2649
    1972       1.2092
    1973       1.2990
    1974       1.3344
    1975       1.3243
    1976       1.3444
    1977       1.2826
    1978       1.2718
    1979       1.2610
    1980       1.1969
    1981       1.2889
    1982       1.2445
    1983       1.2756
    1984       1.1679
    1985       1.3276
    1986       1.3860
    1987       1.3665
    1988       1.3417
    1989       1.3940
    1990       1.2706
    1991       1.2745
    1992       1.2993
    1993       1.2512
    1994       1.2615
    1995       1.2806
    1996       1.3614
    1997       1.3587
    1998       1.3693
    1999       1.3550
    2000       1.4291
    2001       1.4758
    2002       1.3830
    2003       1.3162
    2004       1.3210
    2005       1.3771
    2006       1.2974
    2007       1.2088
    2008       1.3311
    2009       1.3200
    2010       1.3663
    2011       1.3023
    2012       1.3929
    2013       1.3608
    2014       1.3952
    2015       1.3541
    2016       1.2019
    2017       1.3579
    2018       1.3125
    2019       1.1707
    2020       1.2524
    2021       1.3257
    2022       1.3549
    2023       1.3209
    2024       1.4560
    2025       1.3499
    2026       1.3636
    2027       1.3399
    2028       1.3169
    2029       1.3498
    2030       1.3908
    2031       1.2488
    2032       1.2603
    2033       1.2472
    2034       1.2773
    2035       1.2208
    2036       1.2619
    2037       1.2618
    2038       1.3244
    2039       1.2020
    2040       1.2620
    2041       1.2880
    2042       1.2679
    2043       1.3285
    2044       1.2342
    2045       1.2943
    2046       1.3434
    2047       1.3947
    2048       1.2915
    2049       1.3046
    2050       1.3172
    2051       1.2976
    2052       1.3798
    2053       1.2695
    2054       1.2827
    2055       1.2333
    2056       1.2423
    2057       1.2678
    2058       1.2318
    2059       1.2048
    2060       1.2618
    2061       1.2505
    2062       1.3240
    2063       1.2759
    2064       1.2045
    2065       1.2291
    2066       1.2319
    2067       1.3009
    2068       1.2670
    2069       1.3200
    2070       1.3100
    2071       1.3176
    2072       1.2148
    2073       1.2945
    2074       1.2565
    2075       1.3075
    2076       1.2866
    2077       1.3887
    2078       1.3360
    2079       1.3048
    2080       1.2903
    2081       1.2184
    2082       1.2656
    2083       1.2282
    2084       1.1996
    2085       1.2364
    2086       1.2483
    2087       1.3615
    2088       1.3488
    2089       1.2561
    2090       1.2476
    2091       1.2174
    2092       1.1712
    2093       1.2005
    2094       1.2492
    2095       1.2345
    2096       1.2786
    2097       1.2054
    2098       1.1908
    2099       1.1938
    2100       1.2613
    2101       1.3589
    2102       1.3329
    2103       1.2682
    2104       1.3741
    2105       1.3943
    2106       1.3570
    2107       1.2753
    2108       1.3050
    2109       1.3213
    2110       1.2147
    2111       1.2644
    2112       1.2768
    2113       1.3526
    2114       1.2711
    2115       1.2899
    2116       1.3051
    2117       1.3365
    2118       1.3229
    2119       1.4218
    2120       1.3545
    2121       1.4190
    2122       1.4452
    2123       1.4198
    2124       1.3966
    2125       1.3621
    2126       1.3459
    2127       1.3691
    2128       1.2969
    2129       1.3129
    2130       1.3973
    2131       1.3662
    2132       1.3783
    2133       1.3317
    2134       1.3355
    2135       1.4227
    2136       1.3767
    2137       1.3462
    2138       1.3633
    2139       1.3319
    2140       1.3020
    2141       1.5146
    2142       1.3313
    2143       1.4504
    2144       1.3624
    2145       1.3600
    2146       1.3018
    2147       1.3699
    2148       1.4217
    2149       1.2984
    2150       1.4009
    2151       1.4520
    2152       1.4643
    2153       1.5271
    2154       1.4557
    2155       1.5045
    2156       1.3367
    2157       1.3383
    2158       1.4123
    2159       1.3934
    2160       1.3974
    2161       1.3738
    2162       1.3571
    2163       1.3458
    2164       1.4100
    2165       1.4580
    2166       1.5426
    2167       1.4387
    2168       1.2932
    2169       1.4257
    2170       1.4089
    2171       1.3735
    2172       1.4277
    2173       1.3790
    2174       1.3808
    2175       1.3536
    2176       1.4021
    2177       1.2872
    2178       1.3709
    2179       1.2915
    2180       1.3924
    2181       1.4436
    2182       1.4325
    2183       1.3572
    2184       1.4531
    2185       1.3602
    2186       1.3577
    2187       1.3777
    2188       1.3675
    2189       1.3652
    2190       1.3406
    2191       1.2936
    2192       1.3590
    2193       1.3759
    2194       1.4271
    2195       1.3207
    2196       1.2898
    2197       1.3115
    2198       1.3743
    2199       1.3814
    2200       1.3374
    2201       1.3532
    2202       1.4250
    2203       1.5265
    2204       1.3740
    2205       1.3640
    2206       1.3037
    2207       1.3695
    2208       1.2899
    2209       1.3307
    2210       1.3917
    2211       1.3344
    2212       1.3437
    2213       1.3442
    2214       1.2666
    2215       1.2616
    2216       1.2532
    2217       1.2418
    2218       1.2852
    2219       1.1730
    2220       1.2915
    2221       1.2887
    2222       1.2788
    2223       1.3010
    2224       1.2468
    2225       1.2341
    2226       1.2612
    2227       1.3378
    2228       1.3147
    2229       1.2884
    2230       1.3187
    2231       1.2857
    2232       1.3552
    2233       1.3693
    2234       1.3358
    2235       1.3575
    2236       1.4087
    2237       1.4016
    2238       1.4318
    2239       1.4526
    2240       1.3319
    2241       1.4281
    2242       1.3590
    2243       1.4484
    2244       1.4695
    2245       1.4401
    2246       1.3495
    2247       1.3946
    2248       1.3806
    2249       1.3177
    2250       1.3597
    2251       1.3027
    2252       1.2819
    2253       1.4545
    2254       1.3555
    2255       1.2213
    2256       1.3104
    2257       1.2608
    2258       1.2360
    2259       1.3013
    2260       1.1495
    2261       1.2827
    2262       1.2300
    2263       1.2577
    2264       1.3039
    2265       1.2270
    2266       1.3305
    2267       1.3032
    2268       1.3819
    2269       1.2312
    2270       1.3118
    2271       1.3044
    2272       1.3090
    2273       1.1979
    2274       1.2059
    2275       1.2564
    2276       1.1826
    2277       1.2339
    2278       1.2680
    2279       1.2221
    2280       1.2870
    2281       1.3059
    2282       1.2986
    2283       1.3132
    2284       1.3105
    2285       1.1969
    2286       1.2013
    2287       1.2167
    2288       1.2686
    2289       1.3489
    2290       1.3533
    2291       1.3291
    2292       1.2814
    2293       1.4445
    2294       1.3634
    2295       1.2849
    2296       1.3378
    2297       1.4064
    2298       1.3416
    2299       1.3676
    2300       1.3110
    2301       1.3735
    2302       1.3740
    2303       1.3711
    2304       1.3416
    2305       1.3095
    2306       1.2989
    2307       1.3156
    2308       1.2722
    2309       1.2721
    2310       1.3184
    2311       1.1346
    2312       1.2588
    2313       1.3159
    2314       1.2522
    2315       1.2723
    2316       1.2596
    2317       1.2473
    2318       1.2070
    2319       1.3029
    2320       1.3035
    2321       1.2493
    2322       1.2089
    2323       1.2533
    2324       1.3187
    2325       1.4112
    2326       1.3120
    2327       1.3194
    2328       1.2438
    2329       1.3252
    2330       1.3283
    2331       1.3417
    2332       1.3156
    2333       1.3819
    2334       1.3313
    2335       1.3429
    2336       1.2613
    2337       1.3025
    2338       1.2504
    2339       1.1570
    2340       1.2877
    2341       1.3005
    2342       1.4588
    2343       1.2807
    2344       1.2860
    2345       1.2949
    2346       1.3504
    2347       1.3243
    2348       1.3889
    2349       1.3032
    2350       1.2805
    2351       1.3250
    2352       1.3398
    2353       1.2420
    2354       1.2423
    2355       1.2840
    2356       1.3057
    2357       1.3945
    2358       1.3441
    2359       1.3195
    2360       1.3996
    2361       1.3638
    2362       1.3574
    2363       1.2945
    2364       1.3599
    2365       1.3191
    2366       1.2846
    2367       1.3351
    2368       1.3924
    2369       1.3769
    2370       1.3191
    2371       1.3654
    2372       1.3211
    2373       1.4193
    2374       1.4014
    2375       1.4244
    2376       1.4742
    2377       1.5015
    2378       1.4823
    2379       1.4385
    2380       1.5038
    2381       1.4123
    2382       1.4512
    2383       1.3241
    2384       1.3740
    2385       1.3035
    2386       1.3290
    2387       1.3638
    2388       1.3885
    2389       1.3697
    2390       1.4209
    2391       1.3806
    2392       1.3042
    2393       1.3373
    2394       1.3296
    2395       1.3081
    2396       1.2967
    2397       1.3203
    2398       1.3997
    2399       1.3035
    2400       1.3144
    2401       1.3322
    2402       1.3049
    2403       1.3194
    2404       1.3399
    2405       1.3384
    2406       1.3641
    2407       1.4040
    2408       1.4593
    2409       1.3967
    2410       1.3990
    2411       1.3880
    2412       1.4648
    2413       1.4695
    2414       1.4492
    2415       1.3703
    2416       1.4467
    2417       1.4142
    2418       1.4573
    2419       1.4229
    2420       1.3416
    2421       1.5328
    2422       1.4652
    2423       1.4265
    2424       1.3907
    2425       1.3598
    2426       1.3793
    2427       1.4323
    2428       1.4171
    2429       1.3910
    2430       1.4135
    2431       1.4192
    2432       1.3637
    2433       1.4504
    2434       1.4195
    2435       1.3445
    2436       1.3953
    2437       1.4378
    2438       1.5451
    2439       1.4636
    2440       1.4455
    2441       1.5206
    2442       1.4660
    2443       1.4366
    2444       1.5308
    2445       1.5649
    2446       1.4883
    2447       1.4215
    2448       1.3770
    2449       1.3992
    2450       1.3969
    2451       1.3356
    2452       1.3235
    2453       1.3147
    2454       1.3716
    2455       1.3889
    2456       1.4100
    2457       1.4795
    2458       1.4530
    2459       1.3834
    2460       1.4164
    2461       1.5276
    2462       1.3970
    2463       1.4660
    2464       1.4407
    2465       1.4630
    2466       1.4465
    2467       1.4149
    2468       1.4082
    2469       1.4893
    2470       1.5139
    2471       1.4393
    2472       1.4380
    2473       1.3899
    2474       1.3838
    2475       1.3437
    2476       1.3602
    2477       1.4611
    2478       1.4341
    2479       1.4029
    2480       1.3978
    2481       1.4018
    2482       1.4168
    2483       1.4633
    2484       1.4002
    2485       1.3540
    2486       1.3625
    2487       1.4002
    2488       1.4823
    2489       1.3777
    2490       1.4776
    2491       1.4723
    2492       1.4851
    2493       1.4504
    2494       1.4685
    2495       1.4602
    2496       1.3805
    2497       1.3649
    2498       1.4512
    2499       1.3651
    2500       1.3942
    2501       1.4834
    2502       1.3977
    2503       1.4137
    2504       1.4251
    2505       1.3798
    2506       1.5041
    2507       1.3396
    2508       1.3592
    2509       1.3847
    2510       1.3757
    2511       1.3739
    2512       1.3107
    2513       1.3405
    2514       1.3568
    2515       1.4400
    2516       1.3394
    2517       1.3778
    2518       1.3511
    2519       1.3752
    2520       1.4293
    2521       1.4305
    2522       1.4694
    2523       1.3737
    2524       1.4220
    2525       1.4819
    2526       1.4740
    2527       1.4731
    2528       1.3865
    2529       1.4277
    2530       1.4438
    2531       1.4193
    2532       1.3890
    2533       1.3839
    2534       1.3553
    2535       1.2551
    2536       1.2006
    2537       1.3489
    2538       1.2758
    2539       1.4000
    2540       1.3512
    2541       1.3297
    2542       1.3531
    2543       1.3263
    2544       1.3146
    2545       1.2654
    2546       1.2622
    2547       1.3650
    2548       1.3734
    2549       1.2940
    2550       1.2637
    2551       1.2750
    2552       1.2274
    2553       1.2989
    2554       1.2938
    2555       1.2606
    2556       1.1637
    2557       1.2428
    2558       1.2114
    2559       1.2203
    2560       1.3127
    2561       1.2652
    2562       1.1914
    2563       1.2034
    2564       1.1496
    2565       1.1658
    2566       1.2571
    2567       1.2125
    2568       1.2123
    2569       1.1930
    2570       1.2303
    2571       1.1768
    2572       1.1956
    2573       1.1826
    2574       1.2624
    2575       1.1364
    2576       1.1568
    2577       1.1967
    2578       1.2387
    2579       1.2535
    2580       1.2209
    2581       1.2893
    2582       1.2459
    2583       1.2388
    2584       1.1860
    2585       1.2449
    2586       1.2117
    2587       1.1938
    2588       1.2300
    2589       1.1966
    2590       1.2751
    2591       1.2324
    2592       1.2354
    2593       1.1299
    2594       1.1974
    2595       1.2756
    2596       1.2325
    2597       1.3436
    2598       1.3107
    2599       1.2167
    2600       1.2384
    2601       1.1786
    2602       1.2290
    2603       1.2880
    2604       1.2638
    2605       1.2013
    2606       1.2675
    2607       1.2990
    2608       1.2359
    2609       1.2701
    2610       1.2647
    2611       1.2703
    2612       1.1866
    2613       1.2351
    2614       1.2458
    2615       1.3954
    2616       1.2519
    2617       1.2113
    2618       1.2831
    2619       1.3430
    2620       1.3001
    2621       1.3427
    2622       1.2815
    2623       1.3238
    2624       1.3357
    2625       1.3409
    2626       1.1825
    2627       1.3086
    2628       1.3406
    2629       1.3271
    2630       1.3577
    2631       1.3264
    2632       1.3352
    2633       1.4369
    2634       1.3945
    2635       1.3753
    2636       1.3482
    2637       1.3572
    2638       1.3686
    2639       1.3835
    2640       1.3953
    2641       1.3906
    2642       1.4401
    2643       1.3727
    2644       1.3364
    2645       1.3859
    2646       1.3813
    2647       1.4074
    2648       1.4042
    2649       1.3338
    2650       1.3345
    2651       1.3201
    2652       1.3482
    2653       1.3725
    2654       1.2498
    2655       1.2965
    2656       1.3107
    2657       1.2229
    2658       1.2172
    2659       1.2552
    2660       1.2779
    2661       1.2430
    2662       1.2446
    2663       1.2924
    2664       1.2703
    2665       1.2652
    2666       1.3388
    2667       1.3322
    2668       1.3587
    2669       1.4200
    2670       1.2438
    2671       1.3798
    2672       1.2464
    2673       1.2724
    2674       1.3529
    2675       1.2971
    2676       1.3639
    2677       1.3315
    2678       1.3931
    2679       1.2793
    2680       1.2522
    2681       1.2750
    2682       1.2751
    2683       1.2564
    2684       1.2501
    2685       1.3470
    2686       1.3062
    2687       1.3882
    2688       1.3736
    2689       1.3102
    2690       1.3032
    2691       1.2811
    2692       1.2743
    2693       1.1559
    2694       1.2451
    2695       1.3084
    2696       1.3180
    2697       1.3526
    2698       1.3491
    2699       1.2642
    2700       1.2927
    2701       1.2806
    2702       1.2965
    2703       1.2774
    2704       1.3135
    2705       1.3511
    2706       1.4167
    2707       1.3186
    2708       1.3535
    2709       1.3261
    2710       1.2858
    2711       1.4731
    2712       1.3349
    2713       1.2495
    2714       1.2419
    2715       1.2703
    2716       1.2808
    2717       1.3126
    2718       1.2608
    2719       1.2315
    2720       1.2904
    2721       1.2466
    2722       1.3219
    2723       1.3828
    2724       1.2930
    2725       1.2672
    2726       1.2396
    2727       1.3780
    2728       1.2517
    2729       1.2573
    2730       1.2678
    2731       1.4030
    2732       1.2984
    2733       1.2498
    2734       1.3160
    2735       1.2179
    2736       1.3821
    2737       1.2435
    2738       1.2388
    2739       1.2461
    2740       1.2537
    2741       1.3421
    2742       1.4072
    2743       1.3750
    2744       1.3483
    2745       1.2691
    2746       1.2887
    2747       1.2326
    2748       1.2404
    2749       1.2055
    2750       1.2102
    2751       1.1646
    2752       1.3530
    2753       1.3310
    2754       1.2890
    2755       1.3502
    2756       1.3699
    2757       1.3291
    2758       1.2727
    2759       1.2766
    2760       1.2989
    2761       1.2851
    2762       1.3002
    2763       1.3316
    2764       1.3289
    2765       1.4177
    2766       1.4116
    2767       1.3185
    2768       1.2881
    2769       1.3964
    2770       1.3090
    2771       1.3255
    2772       1.4265
    2773       1.3833
    2774       1.3533
    2775       1.2881
    2776       1.3586
    2777       1.2453
    2778       1.2236
    2779       1.2772
    2780       1.2961
    2781       1.2638
    2782       1.3441
    2783       1.3226
    2784       1.3081
    2785       1.3605
    2786       1.3265
    2787       1.3087
    2788       1.3991
    2789       1.3575
    2790       1.3703
    2791       1.2629
    2792       1.3819
    2793       1.3754
    2794       1.3869
    2795       1.3681
    2796       1.2942
    2797       1.3222
    2798       1.3010
    2799       1.3561
    2800       1.4705
    2801       1.4543
    2802       1.3924
    2803       1.3616
    2804       1.2956
    2805       1.3017
    2806       1.3295
    2807       1.2944
    2808       1.3599
    2809       1.2894
    2810       1.2541
    2811       1.3155
    2812       1.3088
    2813       1.2695
    2814       1.2571
    2815       1.3512
    2816       1.3323
    2817       1.2955
    2818       1.2697
    2819       1.2904
    2820       1.3699
    2821       1.4021
    2822       1.3800
    2823       1.2982
    2824       1.2130
    2825       1.2753
    2826       1.2895
    2827       1.3135
    2828       1.3332
    2829       1.2646
    2830       1.2581
    2831       1.2829
    2832       1.2672
    2833       1.2750
    2834       1.2851
    2835       1.2154
    2836       1.2146
    2837       1.2889
    2838       1.1800
    2839       1.2706
    2840       1.1779
    2841       1.2312
    2842       1.1881
    2843       1.2345
    2844       1.2957
    2845       1.2099
    2846       1.1829
    2847       1.2594
    2848       1.3153
    2849       1.3352
    2850       1.3227
    2851       1.3057
    2852       1.4126
    2853       1.3844
    2854       1.3681
    2855       1.3327
    2856       1.3601
    2857       1.3115
    2858       1.3128
    2859       1.3320
    2860       1.3705
    2861       1.4541
    2862       1.3658
    2863       1.4245
    2864       1.4586
    2865       1.3971
    2866       1.4401
    2867       1.3973
    2868       1.3780
    2869       1.3276
    2870       1.3877
    2871       1.4342
    2872       1.4525
    2873       1.4017
    2874       1.3251
    2875       1.3970
    2876       1.3813
    2877       1.3579
    2878       1.3439
    2879       1.3546
    2880       1.3797
    2881       1.4025
    2882       1.4325
    2883       1.3501
    2884       1.3582
    2885       1.3244
    2886       1.4158
    2887       1.3384
    2888       1.3937
    2889       1.3292
    2890       1.4121
    2891       1.3758
    2892       1.4054
    2893       1.3654
    2894       1.2539
    2895       1.2905
    2896       1.2728
    2897       1.2835
    2898       1.2381
    2899       1.3028
    2900       1.2997
    2901       1.2554
    2902       1.2645
    2903       1.2591
    2904       1.2447
    2905       1.1434
    2906       1.3268
    2907       1.2930
    2908       1.3010
    2909       1.2964
    2910       1.2358
    2911       1.2697
    2912       1.2939
    2913       1.3183
    2914       1.3013
    2915       1.3156
    2916       1.2806
    2917       1.3015
    2918       1.2806
    2919       1.2876
    2920       1.3571
    2921       1.3323
    2922       1.3426
    2923       1.3485
    2924       1.2919
    2925       1.2643
    2926       1.2467
    2927       1.2970
    2928       1.3203
    2929       1.2885
    2930       1.2585
    2931       1.3800
    2932       1.2663
    2933       1.2624
    2934       1.2268
    2935       1.2652
    2936       1.2866
    2937       1.2702
    2938       1.3047
    2939       1.2200
    2940       1.2121
    2941       1.2299
    2942       1.2446
    2943       1.2196
    2944       1.2927
    2945       1.3076
    2946       1.4578
    2947       1.3381
    2948       1.2794
    2949       1.2758
    2950       1.2710
    2951       1.3243
    2952       1.3276
    2953       1.3953
    2954       1.3413
    2955       1.2428
    2956       1.3146
    2957       1.2576
    2958       1.2973
    2959       1.2311
    2960       1.2814
    2961       1.2571
    2962       1.2236
    2963       1.2622
    2964       1.3304
    2965       1.3615
    2966       1.3175
    2967       1.4528
    2968       1.4075
    2969       1.4463
    2970       1.3315
    2971       1.4083
    2972       1.3901
    2973       1.3360
    2974       1.3814
    2975       1.4212
    2976       1.4499
    2977       1.4615
    2978       1.3593
    2979       1.3648
    2980       1.4428
    2981       1.4440
    2982       1.4083
    2983       1.4448
    2984       1.4057
    2985       1.3900
    2986       1.4248
    2987       1.4793
    2988       1.5303
    2989       1.5612
    2990       1.5195
    2991       1.6529
    2992       1.5379
    2993       1.4582
    2994       1.3867
    2995       1.4323
    2996       1.4748
    2997       1.4372
    2998       1.4403
    2999       1.3935
    3000       1.4779
    3001       1.4695
    3002       1.4457
    3003       1.4279
    3004       1.4402
    3005       1.4071
    3006       1.3224
    3007       1.3310
    3008       1.3005
    3009       1.3160
    3010       1.3875
    3011       1.4325
    3012       1.3986
    3013       1.3900
    3014       1.3903
    3015       1.3194
    3016       1.3180
    3017       1.3016
    3018       1.2948
    3019       1.4381
    3020       1.3404
    3021       1.3911
    3022       1.3997
    3023       1.3633
    3024       1.2874
    3025       1.2405
    3026       1.2275
    3027       1.2963
    3028       1.2448
    3029       1.3711
    3030       1.3072
    3031       1.3356
    3032       1.3204
    3033       1.3492
    3034       1.3120
    3035       1.2470
    3036       1.2862
    3037       1.3239
    3038       1.2486
    3039       1.3041
    3040       1.3367
    3041       1.2453
    3042       1.3063
    3043       1.2995
    3044       1.3007
    3045       1.3652
    3046       1.2829
    3047       1.3871
    3048       1.2974
    3049       1.2941
    3050       1.3292
    3051       1.3958
    3052       1.3298
    3053       1.2170
    3054       1.3196
    3055       1.2932
    3056       1.3391
    3057       1.3863
    3058       1.2942
    3059       1.2768
    3060       1.3157
    3061       1.3066
    3062       1.2313
    3063       1.2959
    3064       1.3764
    3065       1.2882
    3066       1.2449
    3067       1.3361
    3068       1.3261
    3069       1.3704
    3070       1.4056
    3071       1.4346
    3072       1.4355
    3073       1.3684
    3074       1.4009
    3075       1.3407
    3076       1.4251
    3077       1.2967
    3078       1.3947
    3079       1.4002
    3080       1.4793
    3081       1.4935
    3082       1.4321
    3083       1.4219
    3084       1.3131
    3085       1.2810
    3086       1.4535
    3087       1.3249
    3088       1.3283
    3089       1.2802
    3090       1.2115
    3091       1.2621
    3092       1.4053
    3093       1.3246
    3094       1.3091
    3095       1.3772
    3096       1.2594
    3097       1.3611
    3098       1.3393
    3099       1.3077
    3100       1.3204
    3101       1.2357
    3102       1.3177
    3103       1.2753
    3104       1.2864
    3105       1.3634
    3106       1.3423
    3107       1.2977
    3108       1.3009
    3109       1.2461
    3110       1.2952
    3111       1.2940
    3112       1.2776
    3113       1.3013
    3114       1.4151
    3115       1.3810
    3116       1.3939
    3117       1.4292
    3118       1.4076
    3119       1.3531
    3120       1.4043
    3121       1.3960
    3122       1.2891
    3123       1.3362
    3124       1.2461
    3125       1.2571
    3126       1.2607
    3127       1.2726
    3128       1.3609
    3129       1.3735
    3130       1.4086
    3131       1.3970
    3132       1.3263
    3133       1.2920
    3134       1.2558
    3135       1.2637
    3136       1.2896
    3137       1.2777
    3138       1.2959
    3139       1.2349
    3140       1.2920
    3141       1.3573
    3142       1.2671
    3143       1.1884
    3144       1.2402
    3145       1.2113
    3146       1.2647
    3147       1.3155
    3148       1.3642
    3149       1.3836
    3150       1.3479
    3151       1.3464
    3152       1.2527
    3153       1.4302
    3154       1.4102
    3155       1.4503
    3156       1.3218
    3157       1.4332
    3158       1.3885
    3159       1.2510
    3160       1.3554
    3161       1.3149
    3162       1.4149
    3163       1.3958
    3164       1.3540
    3165       1.4288
    3166       1.3503
    3167       1.4272
    3168       1.3705
    3169       1.3840
    3170       1.3939
    3171       1.3627
    3172       1.3829
    3173       1.3657
    3174       1.3749
    3175       1.2545
    3176       1.4339
    3177       1.2703
    3178       1.3923
    3179       1.4045
    3180       1.3638
    3181       1.3557
    3182       1.4246
    3183       1.2597
    3184       1.4580
    3185       1.3480
    3186       1.4054
    3187       1.2149
    3188       1.3310
    3189       1.2519
    3190       1.2175
    3191       1.2753
    3192       1.3269
    3193       1.3195
    3194       1.3366
    3195       1.3604
    3196       1.3330
    3197       1.3863
    3198       1.4545
    3199       1.4387
    3200       1.3873
    3201       1.3697
    3202       1.2724
    3203       1.3192
    3204       1.2124
    3205       1.3564
    3206       1.2643
    3207       1.3050
    3208       1.2842
    3209       1.3287
    3210       1.2448
    3211       1.2217
    3212       1.2241
    3213       1.2556
    3214       1.1775
    3215       1.2831
    3216       1.2626
    3217       1.3565
    3218       1.3523
    3219       1.2645
    3220       1.2837
    3221       1.2388
    3222       1.3904
    3223       1.4162
    3224       1.3241
    3225       1.2457
    3226       1.2698
    3227       1.3039
    3228       1.3151
    3229       1.2014
    3230       1.1998
    3231       1.2729
    3232       1.2672
    3233       1.3676
    3234       1.3036
    3235       1.2959
    3236       1.3129
    3237       1.3324
    3238       1.2114
    3239       1.2057
    3240       1.3004
    3241       1.3421
    3242       1.2425
    3243       1.2839
    3244       1.3713
    3245       1.3251
    3246       1.2884
    3247       1.2997
    3248       1.2647
    3249       1.3544
    3250       1.3037
    3251       1.2794
    3252       1.2972
    3253       1.2290
    3254       1.2947
    3255       1.1976
    3256       1.1978
    3257       1.2443
    3258       1.2603
    3259       1.3034
    3260       1.3168
    3261       1.2533
    3262       1.1652
    3263       1.2636
    3264       1.1963
    3265       1.2155
    3266       1.2243
    3267       1.3434
    3268       1.3622
    3269       1.3553
    3270       1.3651
    3271       1.3076
    3272       1.2976
    3273       1.2952
    3274       1.3376
    3275       1.2611
    3276       1.2870
    3277       1.3702
    3278       1.1674
    3279       1.3138
    3280       1.2382
    3281       1.3033
    3282       1.2871
    3283       1.2916
    3284       1.3444
    3285       1.3266
    3286       1.2621
    3287       1.2262
    3288       1.3158
    3289       1.2882
    3290       1.3476
    3291       1.2781
    3292       1.2328
    3293       1.2740
    3294       1.3367
    3295       1.3335
    3296       1.3308
    3297       1.3110
    3298       1.2338
    3299       1.2933
    3300       1.3372
    3301       1.3025
    3302       1.2606
    3303       1.2645
    3304       1.3557
    3305       1.4316
    3306       1.3008
    3307       1.3261
    3308       1.2756
    3309       1.3505
    3310       1.3827
    3311       1.2091
    3312       1.2315
    3313       1.3075
    3314       1.2702
    3315       1.2747
    3316       1.2515
    3317       1.2257
    3318       1.1945
    3319       1.1697
    3320       1.2337
    3321       1.2126
    3322       1.2964
    3323       1.2298
    3324       1.3201
    3325       1.2627
    3326       1.1819
    3327       1.2417
    3328       1.2244
    3329       1.1724
    3330       1.3318
    3331       1.2546
    3332       1.2131
    3333       1.2152
    3334       1.2295
    3335       1.3621
    3336       1.1964
    3337       1.3462
    3338       1.3383
    3339       1.2797
    3340       1.3152
    3341       1.3326
    3342       1.3280
    3343       1.3278
    3344       1.4072
    3345       1.3601
    3346       1.3539
    3347       1.2149
    3348       1.2795
    3349       1.2725
    3350       1.3951
    3351       1.3358
    3352       1.3191
    3353       1.4110
    3354       1.3623
    3355       1.2576
    3356       1.2956
    3357       1.2264
    3358       1.2150
    3359       1.2032
    3360       1.3551
    3361       1.2729
    3362       1.2362
    3363       1.2837
    3364       1.3062
    3365       1.2723
    3366       1.2473
    3367       1.3019
    3368       1.4114
    3369       1.3226
    3370       1.2854
    3371       1.2371
    3372       1.3259
    3373       1.2871
    3374       1.2752
    3375       1.2246
    3376       1.2883
    3377       1.2858
    3378       1.2839
    3379       1.2834
    3380       1.3557
    3381       1.3364
    3382       1.3205
    3383       1.2644
    3384       1.3552
    3385       1.3612
    3386       1.4425
    3387       1.3439
    3388       1.2985
    3389       1.3247
    3390       1.2376
    3391       1.3590
    3392       1.3043
    3393       1.3105
    3394       1.3725
    3395       1.3088
    3396       1.2290
    3397       1.3117
    3398       1.2850
    3399       1.4006
    3400       1.2732
    3401       1.4120
    3402       1.3009
    3403       1.3769
    3404       1.3179
    3405       1.3253
    3406       1.2659
    3407       1.3623
    3408       1.3693
    3409       1.2677
    3410       1.2966
    3411       1.2823
    3412       1.2640
    3413       1.2335
    3414       1.2073
    3415       1.2173
    3416       1.2043
    3417       1.2646
    3418       1.2372
    3419       1.2446
    3420       1.3146
    3421       1.3592
    3422       1.3898
    3423       1.3411
    3424       1.3306
    3425       1.3741
    3426       1.3560
    3427       1.4326
    3428       1.2878
    3429       1.2968
    3430       1.4133
    3431       1.3128
    3432       1.3645
    3433       1.3004
    3434       1.2584
    3435       1.3206
    3436       1.3129
    3437       1.3397
    3438       1.3158
    3439       1.3325
    3440       1.3502
    3441       1.2594
    3442       1.3731
    3443       1.2964
    3444       1.4121
    3445       1.3039
    3446       1.3288
    3447       1.3563
    3448       1.4269
    3449       1.3905
    3450       1.3045
    3451       1.4292
    3452       1.2582
    3453       1.3397
    3454       1.3135
    3455       1.2733
    3456       1.2714
    3457       1.3152
    3458       1.3574
    3459       1.2494
    3460       1.2916
    3461       1.4034
    3462       1.3154
    3463       1.3463
    3464       1.4570
    3465       1.4082
    3466       1.4689
    3467       1.4143
    3468       1.3456
    3469       1.3134
    3470       1.3518
    3471       1.4482
    3472       1.4354
    3473       1.3754
    3474       1.3666
    3475       1.3570
    3476       1.3967
    3477       1.4965
    3478       1.3437
    3479       1.3774
    3480       1.3489
    3481       1.4406
    3482       1.3140
    3483       1.3878
    3484       1.3612
    3485       1.3231
    3486       1.3217
    3487       1.3033
    3488       1.3547
    3489       1.3142
    3490       1.4018
    3491       1.3569
    3492       1.4203
    3493       1.4315
    3494       1.4574
    3495       1.4246
    3496       1.3607
    3497       1.3290
    3498       1.4629
    3499       1.3461
    3500       1.3715
    3501       1.4306
    3502       1.4129
    3503       1.4472
    3504       1.4960
    3505       1.4115
    3506       1.4924
    3507       1.5122
    3508       1.3989
    3509       1.4001
    3510       1.3815
    3511       1.3643
    3512       1.3661
    3513       1.4698
    3514       1.3036
    3515       1.3287
    3516       1.4024
    3517       1.3276
    3518       1.2897
    3519       1.3324
    3520       1.4680
    3521       1.3717
    3522       1.3964
    3523       1.3183
    3524       1.3068
    3525       1.3000
    3526       1.3259
    3527       1.3248
    3528       1.3928
    3529       1.3043
    3530       1.2556
    3531       1.3602
    3532       1.3966
    3533       1.3858
    3534       1.3043
    3535       1.3552
    3536       1.2884
    3537       1.3897
    3538       1.3641
    3539       1.3650
    3540       1.3841
    3541       1.3936
    3542       1.3106
    3543       1.2729
    3544       1.2001
    3545       1.3981
    3546       1.3904
    3547       1.3255
    3548       1.3537
    3549       1.3240
    3550       1.2687
    3551       1.3068
    3552       1.2570
    3553       1.3765
    3554       1.3529
    3555       1.3903
    3556       1.3198
    3557       1.3384
    3558       1.2492
    3559       1.3836
    3560       1.3784
    3561       1.2416
    3562       1.2257
    3563       1.3181
    3564       1.2366
    3565       1.2351
    3566       1.3250
    3567       1.3742
    3568       1.3194
    3569       1.3333
    3570       1.3174
    3571       1.3874
    3572       1.3431
    3573       1.3214
    3574       1.3422
    3575       1.2880
    3576       1.3330
    3577       1.3571
    3578       1.3825
    3579       1.3363
    3580       1.2968
    3581       1.2768
    3582       1.3003
    3583       1.2767
    3584       1.3119
    3585       1.3584
    3586       1.2998
    3587       1.3313
    3588       1.3090
    3589       1.3434
    3590       1.3446
    3591       1.5092
    3592       1.4439
    3593       1.4783
    3594       1.4315
    3595       1.4580
    3596       1.4999
    3597       1.3838
    3598       1.3619
    3599       1.4133
    3600       1.2539
    3601       1.3799
    3602       1.2949
    3603       1.3321
    3604       1.2900
    3605       1.2826
    3606       1.3107
    3607       1.3009
    3608       1.2654
    3609       1.2788
    3610       1.3510
    3611       1.2748
    3612       1.2075
    3613       1.2195
    3614       1.2470
    3615       1.3715
    3616       1.3746
    3617       1.3747
    3618       1.3682
    3619       1.4145
    3620       1.4133
    3621       1.3809
    3622       1.2984
    3623       1.3403
    3624       1.4401
    3625       1.3570
    3626       1.4032
    3627       1.3435
    3628       1.3021
    3629       1.4429
    3630       1.3461
    3631       1.3475
    3632       1.2871
    3633       1.3809
    3634       1.3597
    3635       1.3122
    3636       1.3547
    3637       1.4530
    3638       1.4249
    3639       1.4429
    3640       1.4200
    3641       1.3512
    3642       1.3171
    3643       1.3253
    3644       1.2843
    3645       1.3900
    3646       1.4144
    3647       1.3894
    3648       1.4401
    3649       1.3837
    3650       1.3682
    3651       1.2721
    3652       1.3910
    3653       1.2985
    3654       1.3718
    3655       1.4646
    3656       1.4318
    3657       1.4300
    3658       1.2798
    3659       1.3566
    3660       1.3763
    3661       1.2237
    3662       1.2292
    3663       1.2568
    3664       1.2905
    3665       1.2200
    3666       1.3350
    3667       1.3886
    3668       1.3361
    3669       1.3418
    3670       1.2578
    3671       1.3207
    3672       1.1749
    3673       1.3459
    3674       1.3099
    3675       1.3333
    3676       1.2455
    3677       1.2922
    3678       1.3991
    3679       1.3680
    3680       1.3864
    3681       1.3027
    3682       1.2678
    3683       1.2748
    3684       1.3128
    3685       1.3526
    3686       1.3011
    3687       1.3451
    3688       1.2948
    3689       1.2757
    3690       1.2494
    3691       1.3328
    3692       1.2720
    3693       1.4010
    3694       1.3850
    3695       1.3655
    3696       1.3130
    3697       1.3898
    3698       1.3036
    3699       1.2248
    3700       1.2793
    3701       1.3290
    3702       1.3556
    3703       1.3587
    3704       1.3679
    3705       1.3235
    3706       1.4057
    3707       1.3401
    3708       1.3586
    3709       1.3314
    3710       1.3208
    3711       1.2318
    3712       1.3327
    3713       1.3555
    3714       1.3173
    3715       1.3614
    3716       1.3864
    3717       1.4627
    3718       1.4214
    3719       1.3329
    3720       1.2073
    3721       1.2853
    3722       1.3592
    3723       1.4295
    3724       1.3594
    3725       1.3018
    3726       1.2874
    3727       1.2832
    3728       1.3862
    3729       1.2908
    3730       1.2895
    3731       1.3403
    3732       1.3595
    3733       1.2649
    3734       1.3721
    3735       1.3083
    3736       1.2667
    3737       1.3193
    3738       1.3145
    3739       1.2520
    3740       1.2505
    3741       1.3390
    3742       1.4156
    3743       1.3628
    3744       1.2849
    3745       1.2113
    3746       1.2534
    3747       1.1361
    3748       1.1251
    3749       1.1543
    3750       1.2330
    3751       1.3102
    3752       1.4191
    3753       1.2840
    3754       1.3532
    3755       1.3570
    3756       1.2781
    3757       1.2871
    3758       1.2146
    3759       1.1855
    3760       1.1796
    3761       1.2667
    3762       1.2547
    3763       1.1611
    3764       1.2333
    3765       1.2159
    3766       1.2416
    3767       1.2814
    3768       1.1796
    3769       1.2020
    3770       1.3514
    3771       1.3410
    3772       1.3328
    3773       1.2803
    3774       1.2916
    3775       1.2788
    3776       1.3164
    3777       1.2452
    3778       1.2244
    3779       1.1899
    3780       1.3446
    3781       1.3991
    3782       1.3522
    3783       1.2964
    3784       1.2170
    3785       1.3189
    3786       1.1498
    3787       1.2281
    3788       1.1550
    3789       1.1960
    3790       1.1627
    3791       1.3003
    3792       1.2631
    3793       1.3093
    3794       1.3183
    3795       1.2844
    3796       1.3324
    3797       1.3307
    3798       1.2607
    3799       1.2696
    3800       1.2078
    3801       1.2555
    3802       1.3289
    3803       1.3921
    3804       1.3797
    3805       1.2390
    3806       1.3178
    3807       1.1997
    3808       1.2433
    3809       1.2258
    3810       1.3455
    3811       1.2680
    3812       1.3287
    3813       1.3242
    3814       1.2634
    3815       1.3171
    3816       1.2416
    3817       1.2661
    3818       1.3104
    3819       1.3619
    3820       1.3757
    3821       1.3544
    3822       1.3540
    3823       1.3604
    3824       1.3215
    3825       1.2671
    3826       1.2458
    3827       1.2846
    3828       1.3405
    3829       1.3996
    3830       1.3113
    3831       1.3216
    3832       1.2585
    3833       1.3420
    3834       1.3498
    3835       1.3594
    3836       1.4747
    3837       1.5065
    3838       1.3845
    3839       1.3267
    3840       1.3244
    3841       1.3721
    3842       1.2702
    3843       1.3274
    3844       1.3736
    3845       1.3752
    3846       1.3694
    3847       1.3237
    3848       1.3506
    3849       1.3798
    3850       1.3179
    3851       1.3255
    3852       1.3392
    3853       1.2928
    3854       1.4264
    3855       1.3188
    3856       1.3658
    3857       1.3647
    3858       1.5332
    3859       1.4338
    3860       1.5081
    3861       1.4634
    3862       1.4371
    3863       1.4073
    3864       1.2722
    3865       1.3318
    3866       1.3725
    3867       1.3010
    3868       1.3265
    3869       1.4017
    3870       1.3656
    3871       1.4112
    3872       1.3023
    3873       1.3708
    3874       1.4038
    3875       1.3977
    3876       1.3277
    3877       1.3136
    3878       1.3736
    3879       1.3973
    3880       1.3433
    3881       1.4363
    3882       1.4436
    3883       1.3449
    3884       1.4155
    3885       1.3924
    3886       1.3828
    3887       1.4817
    3888       1.6062
    3889       1.4917
    3890       1.4373
    3891       1.4085
    3892       1.3286
    3893       1.3776
    3894       1.3308
    3895       1.3108
    3896       1.3722
    3897       1.3860
    3898       1.3844
    3899       1.3847
    3900       1.3450
    3901       1.3099
    3902       1.4319
    3903       1.4516
    3904       1.4762
    3905       1.4499
    3906       1.3880
    3907       1.3961
    3908       1.3427
    3909       1.2792
    3910       1.3507
    3911       1.3314
    3912       1.3140
    3913       1.3749
    3914       1.3326
    3915       1.3579
    3916       1.4013
    3917       1.3238
    3918       1.2918
    3919       1.3032
    3920       1.2850
    3921       1.2990
    3922       1.2913
    3923       1.2943
    3924       1.3430
    3925       1.2224
    3926       1.2973
    3927       1.2540
    3928       1.1791
    3929       1.1916
    3930       1.2498
    3931       1.2929
    3932       1.2172
    3933       1.3003
    3934       1.3280
    3935       1.2453
    3936       1.3444
    3937       1.3397
    3938       1.3545
    3939       1.3122
    3940       1.3137
    3941       1.3404
    3942       1.3688
    3943       1.3093
    3944       1.3366
    3945       1.2892
    3946       1.2656
    3947       1.2705
    3948       1.2255
    3949       1.1867
    3950       1.2191
    3951       1.2914
    3952       1.2850
    3953       1.2979
    3954       1.3024
    3955       1.2944
    3956       1.4027
    3957       1.3463
    3958       1.3743
    3959       1.2733
    3960       1.3743
    3961       1.3510
    3962       1.4215
    3963       1.3254
    3964       1.3144
    3965       1.3990
    3966       1.4623
    3967       1.4476
    3968       1.3757
    3969       1.3814
    3970       1.3880
    3971       1.3160
    3972       1.4548
    3973       1.2981
    3974       1.3488
    3975       1.3596
    3976       1.3526
    3977       1.3412
    3978       1.2951
    3979       1.3085
    3980       1.3473
    3981       1.2368
    3982       1.3097
    3983       1.2965
    3984       1.2702
    3985       1.2695
    3986       1.3083
    3987       1.3616
    3988       1.3851
    3989       1.3606
    3990       1.2895
    3991       1.4133
    3992       1.3909
    3993       1.3303
    3994       1.3525
    3995       1.3813
    3996       1.3063
    3997       1.3196
    3998       1.3363
    3999       1.3733
    4000       1.3248
    4001       1.3601
    4002       1.3208
    4003       1.3265
    4004       1.3350
    4005       1.2739
    4006       1.2412
    4007       1.3674
    4008       1.3205
    4009       1.3100
    4010       1.2840
    4011       1.2623
    4012       1.3068
    4013       1.2819
    4014       1.2959
    4015       1.3268
    4016       1.3469
    4017       1.3749
    4018       1.2988
    4019       1.2651
    4020       1.2591
    4021       1.2402
    4022       1.3150
    4023       1.2338
    4024       1.2057
    4025       1.3599
    4026       1.3310
    4027       1.3338
    4028       1.3675
    4029       1.2755
    4030       1.2890
    4031       1.3427
    4032       1.2005
    4033       1.2597
    4034       1.3736
    4035       1.3764
    4036       1.3305
    4037       1.2774
    4038       1.3620
    4039       1.3031
    4040       1.3563
    4041       1.2884
    4042       1.3251
    4043       1.2923
    4044       1.3207
    4045       1.3608
    4046       1.3566
    4047       1.3422
    4048       1.3626
    4049       1.4570
    4050       1.3239
    4051       1.3913
    4052       1.3791
    4053       1.3544
    4054       1.3922
    4055       1.3255
    4056       1.3644
    4057       1.3157
    4058       1.3338
    4059       1.1899
    4060       1.2383
    4061       1.3386
    4062       1.4210
    4063       1.3635
    4064       1.3787
    4065       1.3155
    4066       1.3489
    4067       1.3156
    4068       1.4425
    4069       1.3707
    4070       1.3071
    4071       1.3797
    4072       1.4353
    4073       1.3948
    4074       1.3616
    4075       1.4599
    4076       1.3655
    4077       1.2877
    4078       1.3601
    4079       1.4268
    4080       1.3290
    4081       1.3823
    4082       1.2568
    4083       1.3199
    4084       1.3293
    4085       1.2936
    4086       1.2842
    4087       1.2631
    4088       1.2468
    4089       1.2898
    4090       1.3506
    4091       1.3939
    4092       1.3568
    4093       1.2463
    4094       1.3350
    4095       1.5111
    4096       1.4099
    4097       1.3701
    4098       1.2968
    4099       1.3624
    4100       1.3728
    4101       1.4022
    4102       1.4518
    4103       1.4421
    4104       1.4323
    4105       1.4816
    4106       1.4152
    4107       1.2794
    4108       1.2581
    4109       1.3169
    4110       1.2959
    4111       1.3132
    4112       1.2933
    4113       1.2619
    4114       1.3618
    4115       1.5310
    4116       1.3623
    4117       1.4423
    4118       1.4376
    4119       1.4272
    4120       1.4099
    4121       1.3560
    4122       1.3994
    4123       1.3755
    4124       1.3891
    4125       1.4456
    4126       1.3319
    4127       1.3782
    4128       1.2822
    4129       1.3323
    4130       1.3206
    4131       1.3723
    4132       1.4202
    4133       1.3072
    4134       1.4003
    4135       1.3174
    4136       1.3211
    4137       1.4070
    4138       1.2858
    4139       1.3565
    4140       1.3122
    4141       1.3847
    4142       1.3453
    4143       1.3281
    4144       1.3132
    4145       1.2823
    4146       1.3564
    4147       1.3453
    4148       1.3889
    4149       1.3602
    4150       1.2839
    4151       1.2992
    4152       1.2777
    4153       1.3051
    4154       1.2757
    4155       1.2794
    4156       1.3610
    4157       1.2880
    4158       1.3367
    4159       1.3100
    4160       1.3069
    4161       1.4112
    4162       1.3796
    4163       1.3182
    4164       1.2236
    4165       1.3123
    4166       1.2986
    4167       1.3204
    4168       1.3026
    4169       1.4880
    4170       1.3676
    4171       1.4594
    4172       1.5356
    4173       1.4794
    4174       1.4050
    4175       1.4180
    4176       1.3346
    4177       1.3177
    4178       1.2856
    4179       1.3396
    4180       1.4055
    4181       1.3306
    4182       1.2799
    4183       1.3254
    4184       1.3502
    4185       1.4318
    4186       1.2825
    4187       1.3084
    4188       1.4091
    4189       1.2813
    4190       1.2343
    4191       1.2847
    4192       1.2430
    4193       1.2859
    4194       1.3000
    4195       1.3259
    4196       1.4026
    4197       1.4412
    4198       1.4801
    4199       1.3331
    4200       1.4654
    4201       1.3557
    4202       1.3261
    4203       1.3983
    4204       1.3226
    4205       1.3130
    4206       1.4087
    4207       1.4374
    4208       1.4093
    4209       1.5058
    4210       1.4248
    4211       1.4157
    4212       1.3924
    4213       1.3763
    4214       1.3493
    4215       1.2914
    4216       1.2700
    4217       1.2744
    4218       1.2901
    4219       1.3193
    4220       1.3065
    4221       1.3358
    4222       1.2630
    4223       1.2863
    4224       1.3105
    4225       1.3370
    4226       1.3215
    4227       1.2864
    4228       1.3087
    4229       1.2753
    4230       1.4215
    4231       1.3285
    4232       1.3613
    4233       1.3792
    4234       1.3021
    4235       1.3186
    4236       1.2748
    4237       1.3809
    4238       1.3352
    4239       1.3879
    4240       1.2315
    4241       1.2703
    4242       1.2435
    4243       1.2166
    4244       1.2822
    4245       1.2619
    4246       1.2944
    4247       1.3486
    4248       1.2719
    4249       1.1504
    4250       1.2923
    4251       1.2504
    4252       1.2786
    4253       1.3158
    4254       1.3209
    4255       1.2637
    4256       1.3712
    4257       1.2235
    4258       1.2752
    4259       1.3061
    4260       1.2709
    4261       1.2822
    4262       1.2686
    4263       1.2849
    4264       1.2935
    4265       1.3099
    4266       1.3121
    4267       1.2657
    4268       1.2684
    4269       1.2638
    4270       1.2511
    4271       1.3184
    4272       1.3116
    4273       1.2927
    4274       1.3868
    4275       1.3139
    4276       1.3505
    4277       1.3357
    4278       1.3412
    4279       1.4300
    4280       1.3080
    4281       1.3693
    4282       1.3424
    4283       1.4257
    4284       1.4258
    4285       1.2853
    4286       1.3729
    4287       1.2822
    4288       1.3277
    4289       1.2696
    4290       1.3111
    4291       1.3433
    4292       1.3784
    4293       1.2716
    4294       1.3734
    4295       1.3212
    4296       1.3761
    4297       1.3330
    4298       1.3672
    4299       1.4058
    4300       1.5271
    4301       1.4763
    4302       1.4068
    4303       1.4608
    4304       1.3500
    4305       1.3728
    4306       1.3246
    4307       1.3190
    4308       1.3077
    4309       1.3293
    4310       1.2791
    4311       1.3685
    4312       1.3052
    4313       1.2849
    4314       1.3473
    4315       1.2223
    4316       1.2736
    4317       1.2640
    4318       1.3603
    4319       1.3572
    4320       1.2951
    4321       1.3007
    4322       1.3786
    4323       1.3982
    4324       1.4191
    4325       1.3206
    4326       1.3780
    4327       1.3227
    4328       1.2399
    4329       1.2746
    4330       1.2672
    4331       1.3047
    4332       1.2926
    4333       1.2787
    4334       1.3125
    4335       1.3076
    4336       1.3058
    4337       1.2263
    4338       1.2248
    4339       1.2554
    4340       1.3521
    4341       1.2587
    4342       1.2657
    4343       1.2581
    4344       1.3442
    4345       1.2435
    4346       1.3432
    4347       1.1982
    4348       1.2989
    4349       1.2931
    4350       1.2382
    4351       1.2442
    4352       1.3098
    4353       1.2949
    4354       1.2821
    4355       1.2598
    4356       1.3032
    4357       1.3465
    4358       1.2832
    4359       1.3181
    4360       1.2883
    4361       1.3530
    4362       1.3225
    4363       1.2499
    4364       1.3403
    4365       1.2519
    4366       1.2476
    4367       1.2302
    4368       1.2309
    4369       1.3210
    4370       1.3575
    4371       1.2733
    4372       1.3188
    4373       1.3617
    4374       1.3030
    4375       1.3331
    4376       1.2887
    4377       1.2890
    4378       1.2826
    4379       1.2542
    4380       1.2274
    4381       1.2873
    4382       1.3031
    4383       1.3347
    4384       1.3425
    4385       1.3427
    4386       1.2752
    4387       1.3046
    4388       1.3113
    4389       1.2323
    4390       1.2865
    4391       1.3182
    4392       1.1998
    4393       1.2657
    4394       1.2937
    4395       1.2970
    4396       1.3040
    4397       1.2723
    4398       1.2192
    4399       1.2473
    4400       1.2979
    4401       1.4521
    4402       1.3943
    4403       1.3519
    4404       1.3648
    4405       1.1942
    4406       1.2597
    4407       1.3180
    4408       1.3442
    4409       1.2717
    4410       1.3284
    4411       1.3252
    4412       1.2949
    4413       1.2746
    4414       1.3155
    4415       1.3618
    4416       1.2432
    4417       1.2472
    4418       1.2360
    4419       1.2899
    4420       1.2569
    4421       1.3259
    4422       1.4112
    4423       1.3737
    4424       1.3713
    4425       1.3198
    4426       1.3995
    4427       1.2863
    4428       1.3046
    4429       1.2407
    4430       1.3444
    4431       1.3008
    4432       1.1699
    4433       1.2629
    4434       1.3653
    4435       1.3075
    4436       1.2702
    4437       1.2903
    4438       1.2514
    4439       1.3035
    4440       1.2600
    4441       1.3164
    4442       1.3640
    4443       1.2857
    4444       1.2841
    4445       1.3162
    4446       1.2923
    4447       1.3020
    4448       1.3489
    4449       1.3965
    4450       1.3545
    4451       1.2912
    4452       1.2723
    4453       1.3423
    4454       1.2137
    4455       1.2955
    4456       1.2882
    4457       1.3027
    4458       1.3159
    4459       1.3248
    4460       1.2354
    4461       1.4209
    4462       1.2796
    4463       1.3133
    4464       1.2686
    4465       1.2854
    4466       1.1952
    4467       1.2048
    4468       1.1791
    4469       1.2538
    4470       1.2440
    4471       1.2849
    4472       1.3022
    4473       1.2825
    4474       1.2440
    4475       1.2762
    4476       1.2505
    4477       1.2880
    4478       1.2400
    4479       1.2517
    4480       1.2947
    4481       1.2957
    4482       1.2417
    4483       1.2045
    4484       1.3075
    4485       1.2622
    4486       1.2072
    4487       1.2684
    4488       1.2212
    4489       1.1532
    4490       1.2113
    4491       1.2248
    4492       1.2548
    4493       1.2685
    4494       1.2597
    4495       1.2924
    4496       1.3275
    4497       1.2757
    4498       1.2623
    4499       1.2589
    4500       1.2573
    4501       1.1837
    4502       1.1606
    4503       1.2791
    4504       1.3244
    4505       1.2704
    4506       1.2258
    4507       1.2538
    4508       1.2249
    4509       1.1977
    4510       1.2565
    4511       1.2603
    4512       1.3160
    4513       1.3058
    4514       1.3186
    4515       1.3204
    4516       1.3196
    4517       1.1926
    4518       1.1516
    4519       1.1694
    4520       1.2357
    4521       1.2383
    4522       1.2873
    4523       1.1660
    4524       1.1528
    4525       1.2101
    4526       1.1399
    4527       1.2112
    4528       1.3354
    4529       1.2054
    4530       1.2745
    4531       1.1922
    4532       1.2385
    4533       1.1751
    4534       1.3001
    4535       1.3175
    4536       1.3221
    4537       1.2707
    4538       1.3126
    4539       1.2467
    4540       1.2886
    4541       1.2644
    4542       1.2859
    4543       1.2186
    4544       1.2959
    4545       1.3060
    4546       1.3028
    4547       1.2670
    4548       1.2719
    4549       1.2745
    4550       1.2177
    4551       1.2144
    4552       1.2210
    4553       1.3029
    4554       1.2694
    4555       1.2589
    4556       1.3220
    4557       1.2974
    4558       1.2941
    4559       1.2811
    4560       1.3765
    4561       1.2342
    4562       1.2262
    4563       1.3331
    4564       1.3030
    4565       1.2767
    4566       1.2937
    4567       1.3386
    4568       1.3389
    4569       1.3774
    4570       1.3432
    4571       1.3683
    4572       1.3959
    4573       1.3382
    4574       1.3663
    4575       1.4082
    4576       1.2675
    4577       1.2732
    4578       1.3473
    4579       1.2349
    4580       1.2678
    4581       1.3257
    4582       1.2979
    4583       1.2908
    4584       1.3672
    4585       1.3407
    4586       1.2693
    4587       1.2846
    4588       1.2887
    4589       1.3296
    4590       1.3333
    4591       1.3035
    4592       1.3086
    4593       1.3672
    4594       1.3883
    4595       1.2852
    4596       1.3204
    4597       1.2960
    4598       1.3032
    4599       1.3587
    4600       1.3083
    4601       1.2938
    4602       1.2967
    4603       1.2782
    4604       1.3850
    4605       1.3078
    4606       1.2815
    4607       1.2896
    4608       1.3606
    4609       1.3492
    4610       1.2882
    4611       1.3561
    4612       1.2614
    4613       1.2661
    4614       1.3310
    4615       1.3663
    4616       1.2622
    4617       1.3410
    4618       1.2630
    4619       1.3029
    4620       1.3469
    4621       1.1903
    4622       1.2383
    4623       1.2474
    4624       1.2477
    4625       1.2060
    4626       1.2997
    4627       1.3368
    4628       1.4197
    4629       1.3357
    4630       1.2444
    4631       1.2210
    4632       1.1960
    4633       1.2971
    4634       1.3179
    4635       1.3151
    4636       1.2919
    4637       1.1920
    4638       1.3194
    4639       1.3610
    4640       1.2939
    4641       1.2792
    4642       1.3204
    4643       1.3137
    4644       1.3049
    4645       1.3254
    4646       1.3145
    4647       1.3123
    4648       1.2962
    4649       1.2693
    4650       1.3422
    4651       1.2537
    4652       1.2060
    4653       1.2087
    4654       1.3302
    4655       1.2722
    4656       1.2742
    4657       1.3236
    4658       1.2781
    4659       1.2620
    4660       1.3112
    4661       1.3368
    4662       1.2731
    4663       1.3152
    4664       1.2738
    4665       1.2937
    4666       1.2703
    4667       1.4072
    4668       1.4196
    4669       1.3361
    4670       1.2431
    4671       1.3168
    4672       1.2665
    4673       1.2891
    4674       1.2903
    4675       1.3075
    4676       1.2853
    4677       1.2804
    4678       1.2813
    4679       1.2383
    4680       1.2434
    4681       1.1769
    4682       1.2585
    4683       1.3500
    4684       1.2738
    4685       1.2620
    4686       1.2428
    4687       1.2862
    4688       1.3057
    4689       1.2846
    4690       1.2545
    4691       1.3492
    4692       1.2569
    4693       1.3192
    4694       1.3089
    4695       1.2632
    4696       1.2955
    4697       1.3070
    4698       1.2914
    4699       1.2506
    4700       1.2770
    4701       1.4107
    4702       1.3090
    4703       1.2316
    4704       1.2929
    4705       1.2597
    4706       1.4299
    4707       1.3397
    4708       1.2770
    4709       1.2341
    4710       1.3053
    4711       1.2658
    4712       1.3583
    4713       1.2655
    4714       1.2498
    4715       1.1796
    4716       1.2510
    4717       1.3153
    4718       1.2379
    4719       1.2271
    4720       1.1785
    4721       1.2090
    4722       1.2305
    4723       1.2761
    4724       1.2572
    4725       1.2356
    4726       1.1515
    4727       1.1446
    4728       1.1634
    4729       1.1931
    4730       1.2371
    4731       1.2719
    4732       1.2568
    4733       1.2133
    4734       1.2723
    4735       1.2847
    4736       1.2408
    4737       1.2714
    4738       1.2606
    4739       1.2649
    4740       1.2919
    4741       1.2569
    4742       1.2574
    4743       1.2265
    4744       1.3485
    4745       1.3479
    4746       1.3315
    4747       1.2777
    4748       1.3111
    4749       1.2967
    4750       1.2378
    4751       1.3062
    4752       1.3199
    4753       1.2829
    4754       1.2676
    4755       1.2671
    4756       1.2884
    4757       1.3070
    4758       1.3841
    4759       1.3399
    4760       1.2581
    4761       1.3437
    4762       1.3527
    4763       1.3612
    4764       1.2523
    4765       1.2525
    4766       1.2902
    4767       1.3559
    4768       1.3969
    4769       1.3963
    4770       1.3258
    4771       1.3451
    4772       1.3619
    4773       1.3573
    4774       1.2545
    4775       1.2835
    4776       1.3460
    4777       1.2880
    4778       1.2905
    4779       1.3043
    4780       1.2763
    4781       1.3057
    4782       1.2634
    4783       1.2672
    4784       1.2634
    4785       1.3192
    4786       1.3327
    4787       1.2621
    4788       1.2553
    4789       1.2517
    4790       1.1595
    4791       1.2154
    4792       1.2609
    4793       1.2552
    4794       1.2537
    4795       1.2697
    4796       1.1913
    4797       1.1774
    4798       1.1912
    4799       1.2630
    4800       1.2400
    4801       1.1827
    4802       1.1688
    4803       1.1918
    4804       1.3804
    4805       1.2870
    4806       1.2398
    4807       1.3134
    4808       1.2626
    4809       1.2764
    4810       1.3501
    4811       1.2713
    4812       1.3570
    4813       1.4061
    4814       1.3598
    4815       1.2990
    4816       1.3419
    4817       1.3024
    4818       1.3711
    4819       1.3658
    4820       1.2986
    4821       1.2537
    4822       1.2947
    4823       1.2474
    4824       1.2578
    4825       1.2650
    4826       1.3177
    4827       1.3327
    4828       1.3591
    4829       1.3911
    4830       1.4034
    4831       1.3229
    4832       1.3283
    4833       1.3195
    4834       1.3024
    4835       1.3062
    4836       1.4017
    4837       1.4817
    4838       1.3702
    4839       1.3334
    4840       1.3187
    4841       1.3036
    4842       1.3321
    4843       1.3564
    4844       1.3890
    4845       1.3431
    4846       1.2922
    4847       1.3414
    4848       1.2976
    4849       1.2907
    4850       1.3501
    4851       1.3853
    4852       1.4666
    4853       1.4825
    4854       1.4511
    4855       1.3548
    4856       1.4736
    4857       1.3995
    4858       1.3640
    4859       1.3177
    4860       1.3225
    4861       1.3596
    4862       1.4068
    4863       1.4351
    4864       1.4458
    4865       1.5193
    4866       1.4782
    4867       1.5791
    4868       1.4640
    4869       1.5155
    4870       1.4263
    4871       1.5618
    4872       1.4318
    4873       1.4090
    4874       1.3759
    4875       1.2804
    4876       1.3024
    4877       1.3079
    4878       1.3657
    4879       1.4226
    4880       1.4456
    4881       1.4380
    4882       1.3091
    4883       1.3472
    4884       1.3987
    4885       1.3239
    4886       1.3432
    4887       1.3946
    4888       1.4631
    4889       1.4614
    4890       1.4624
    4891       1.4603
    4892       1.5119
    4893       1.4151
    4894       1.5219
    4895       1.3831
    4896       1.4907
    4897       1.4253
    4898       1.3899
    4899       1.4022
    4900       1.3965
    4901       1.3577
    4902       1.3198
    4903       1.3949
    4904       1.4193
    4905       1.4492
    4906       1.3637
    4907       1.3399
    4908       1.3545
    4909       1.3969
    4910       1.4727
    4911       1.4773
    4912       1.4749
    4913       1.3795
    4914       1.4188
    4915       1.4332
    4916       1.3933
    4917       1.5493
    4918       1.3974
    4919       1.5111
    4920       1.4766
    4921       1.4258
    4922       1.4470
    4923       1.4776
    4924       1.3775
    4925       1.3810
    4926       1.3817
    4927       1.3533
    4928       1.4267
    4929       1.4853
    4930       1.4565
    4931       1.3712
    4932       1.3906
    4933       1.2469
    4934       1.3276
    4935       1.4255
    4936       1.3910
    4937       1.4046
    4938       1.3584
    4939       1.3165
    4940       1.3338
    4941       1.2978
    4942       1.3007
    4943       1.2687
    4944       1.3760
    4945       1.3598
    4946       1.3305
    4947       1.2890
    4948       1.3301
    4949       1.5002
    4950       1.3349
    4951       1.4824
    4952       1.3933
    4953       1.4758
    4954       1.4477
    4955       1.3826
    4956       1.3818
    4957       1.4484
    4958       1.3844
    4959       1.3907
    4960       1.3185
    4961       1.2554
    4962       1.2433
    4963       1.3084
    4964       1.2819
    4965       1.3570
    4966       1.2665
    4967       1.3592
    4968       1.3574
    4969       1.3601
    4970       1.3893
    4971       1.3272
    4972       1.4248
    4973       1.4141
    4974       1.2696
    4975       1.2788
    4976       1.3181
    4977       1.3651
    4978       1.3184
    4979       1.3944
    4980       1.4979
    4981       1.4263
    4982       1.4167
    4983       1.4439
    4984       1.4470
    4985       1.4880
    4986       1.5451
    4987       1.4572
    4988       1.4030
    4989       1.4232
    4990       1.3776
    4991       1.3472
    4992       1.4848
    4993       1.3671
    4994       1.3495
    4995       1.3330
    4996       1.4690
    4997       1.3778
    4998       1.4029
    4999       1.4363
    5000       1.3696
    5001       1.3929
    5002       1.4099
    5003       1.3526
    5004       1.3661
    5005       1.3187
    5006       1.3827
    5007       1.4061
    5008       1.3072
    5009       1.2993
    5010       1.2452
    5011       1.4538
    5012       1.3683
    5013       1.4072
    5014       1.4276
    5015       1.4001
    5016       1.3535
    5017       1.3268
    5018       1.3162
    5019       1.3290
    5020       1.2896
    5021       1.3505
    5022       1.4620
    5023       1.4312
    5024       1.3608
    5025       1.3958
    5026       1.2771
    5027       1.3048
    5028       1.4191
    5029       1.3666
    5030       1.3521
    5031       1.3838
    5032       1.3407
    5033       1.4184
    5034       1.4403
    5035       1.4054
    5036       1.3924
    5037       1.4263
    5038       1.4282
    5039       1.3712
    5040       1.4466
    5041       1.4952
    5042       1.4785
    5043       1.4866
    5044       1.3202
    5045       1.3095
    5046       1.4295
    5047       1.3118
    5048       1.3814
    5049       1.4396
    5050       1.4383
    5051       1.3680
    5052       1.3783
    5053       1.3712
    5054       1.3515
    5055       1.3786
    5056       1.3753
    5057       1.3890
    5058       1.4278
    5059       1.4411
    5060       1.4861
    5061       1.5265
    5062       1.4063
    5063       1.3774
    5064       1.4367
    5065       1.3945
    5066       1.3645
    5067       1.4815
    5068       1.3749
    5069       1.3736
    5070       1.4536
    5071       1.3874
    5072       1.3866
    5073       1.3500
    5074       1.2882
    5075       1.4381
    5076       1.4321
    5077       1.4111
    5078       1.4818
    5079       1.4481
    5080       1.4929
    5081       1.4113
    5082       1.4461
    5083       1.4678
    5084       1.4166
    5085       1.4399
    5086       1.4391
    5087       1.5452
    5088       1.4699
    5089       1.4504
    5090       1.4078
    5091       1.3741
    5092       1.4390
    5093       1.3518
    5094       1.3113
    5095       1.2858
    5096       1.2988
    5097       1.2862
    5098       1.2869
    5099       1.3367
    5100       1.2934
    5101       1.2364
    5102       1.2554
    5103       1.2153
    5104       1.3680
    5105       1.3593
    5106       1.4500
    5107       1.4767
    5108       1.3926
    5109       1.4205
    5110       1.4157
    5111       1.3825
    5112       1.4938
    5113       1.4819
    5114       1.5588
    5115       1.5421
    5116       1.3696
    5117       1.3878
    5118       1.4539
    5119       1.4420
    5120       1.3895
    5121       1.3627
    5122       1.3757
    5123       1.3565
    5124       1.3154
    5125       1.4017
    5126       1.3429
    5127       1.4360
    5128       1.4524
    5129       1.3786
    5130       1.3996
    5131       1.3640
    5132       1.3261
    5133       1.4399
    5134       1.4651
    5135       1.3853
    5136       1.3945
    5137       1.4076
    5138       1.4161
    5139       1.4140
    5140       1.4367
    5141       1.4768
    5142       1.4515
    5143       1.3842
    5144       1.3311
    5145       1.3652
    5146       1.2741
    5147       1.2957
    5148       1.3798
    5149       1.4417
    5150       1.4275
    5151       1.3773
    5152       1.4228
    5153       1.3866
    5154       1.4664
    5155       1.3816
    5156       1.4186
    5157       1.3442
    5158       1.3004
    5159       1.3713
    5160       1.3661
    5161       1.2647
    5162       1.3157
    5163       1.4181
    5164       1.2895
    5165       1.2078
    5166       1.2532
    5167       1.3458
    5168       1.4387
    5169       1.5130
    5170       1.3830
    5171       1.4049
    5172       1.2714
    5173       1.3042
    5174       1.2855
    5175       1.3676
    5176       1.4952
    5177       1.3487
    5178       1.3321
    5179       1.3985
    5180       1.2578
    5181       1.3277
    5182       1.2412
    5183       1.3069
    5184       1.3811
    5185       1.3084
    5186       1.3620
    5187       1.3649
    5188       1.4552
    5189       1.4471
    5190       1.3619
    5191       1.5526
    5192       1.4560
    5193       1.4747
    5194       1.3894
    5195       1.6101
    5196       1.4345
    5197       1.4597
    5198       1.5481
    5199       1.5209
    5200       1.4314
    5201       1.6521
    5202       1.4985
    5203       1.4864
    5204       1.5075
    5205       1.4174
    5206       1.5134
    5207       1.4351
    5208       1.4112
    5209       1.5627
    5210       1.4971
    5211       1.4458
    5212       1.4674
    5213       1.4408
    5214       1.4262
    5215       1.4122
    5216       1.3433
    5217       1.3390
    5218       1.2776
    5219       1.2896
    5220       1.4358
    5221       1.2971
    5222       1.2950
    5223       1.4123
    5224       1.3551
    5225       1.3104
    5226       1.3652
    5227       1.2975
    5228       1.3260
    5229       1.2260
    5230       1.3035
    5231       1.3131
    5232       1.2738
    5233       1.2900
    5234       1.2772
    5235       1.3630
    5236       1.4395
    5237       1.3738
    5238       1.4454
    5239       1.5024
    5240       1.2807
    5241       1.3119
    5242       1.3395
    5243       1.2710
    5244       1.2819
    5245       1.2657
    5246       1.3009
    5247       1.2769
    5248       1.3035
    5249       1.3512
    5250       1.3951
    5251       1.3946
    5252       1.2773
    5253       1.3998
    5254       1.4290
    5255       1.4368
    5256       1.5238
    5257       1.3936
    5258       1.4445
    5259       1.5038
    5260       1.4758
    5261       1.4780
    5262       1.5197
    5263       1.3378
    5264       1.2796
    5265       1.3549
    5266       1.2790
    5267       1.3725
    5268       1.3846
    5269       1.4751
    5270       1.4356
    5271       1.4091
    5272       1.4757
    5273       1.5232
    5274       1.4768
    5275       1.4363
    5276       1.4473
    5277       1.4502
    5278       1.5000
    5279       1.5379
    5280       1.5415
    5281       1.4171
    5282       1.4922
    5283       1.4736
    5284       1.4835
    5285       1.4365
    5286       1.4257
    5287       1.4385
    5288       1.4069
    5289       1.3468
    5290       1.1819
    5291       1.2204
    5292       1.2391
    5293       1.3749
    5294       1.3243
    5295       1.2459
    5296       1.3458
    5297       1.3754
    5298       1.3346
    5299       1.3681
    5300       1.4118
    5301       1.4690
    5302       1.4756
    5303       1.5190
    5304       1.5088
    5305       1.5804
    5306       1.4925
    5307       1.4732
    5308       1.4634
    5309       1.4744
    5310       1.4383
    5311       1.4104
    5312       1.3919
    5313       1.3207
    5314       1.3195
    5315       1.3714
    5316       1.4913
    5317       1.3910
    5318       1.3611
    5319       1.3167
    5320       1.3491
    5321       1.3373
    5322       1.3559
    5323       1.3521
    5324       1.4096
    5325       1.3627
    5326       1.4044
    5327       1.4055
    5328       1.3897
    5329       1.4193
    5330       1.3942
    5331       1.3170
    5332       1.3595
    5333       1.3367
    5334       1.2499
    5335       1.2476
    5336       1.2595
    5337       1.2731
    5338       1.2829
    5339       1.2730
    5340       1.3510
    5341       1.2892
    5342       1.3622
    5343       1.3945
    5344       1.3837
    5345       1.3094
    5346       1.4245
    5347       1.4048
    5348       1.3879
    5349       1.2864
    5350       1.2021
    5351       1.2341
    5352       1.3068
    5353       1.2331
    5354       1.2845
    5355       1.2492
    5356       1.1898
    5357       1.2478
    5358       1.3168
    5359       1.2956
    5360       1.3513
    5361       1.3316
    5362       1.3423
    5363       1.3529
    5364       1.4083
    5365       1.2824
    5366       1.3208
    5367       1.3059
    5368       1.3701
    5369       1.4850
    5370       1.4317
    5371       1.3916
    5372       1.2635
    5373       1.3419
    5374       1.3161
    5375       1.2537
    5376       1.3045
    5377       1.2272
    5378       1.3778
    5379       1.3273
    5380       1.3872
    5381       1.3344
    5382       1.4158
    5383       1.3669
    5384       1.4179
    5385       1.3796
    5386       1.3899
    5387       1.4700
    5388       1.3580
    5389       1.4382
    5390       1.4025
    5391       1.3148
    5392       1.3508
    5393       1.3741
    5394       1.2747
    5395       1.3887
    5396       1.3204
    5397       1.3865
    5398       1.3396
    5399       1.5165
    5400       1.5090
    5401       1.6433
    5402       1.4746
    5403       1.3637
    5404       1.4157
    5405       1.3612
    5406       1.3290
    5407       1.3697
    5408       1.3550
    5409       1.2890
    5410       1.3526
    5411       1.3108
    5412       1.4029
    5413       1.3980
    5414       1.3919
    5415       1.4361
    5416       1.3970
    5417       1.4185
    5418       1.4246
    5419       1.4232
    5420       1.4017
    5421       1.3274
    5422       1.2842
    5423       1.3765
    5424       1.3113
    5425       1.2597
    5426       1.3045
    5427       1.3472
    5428       1.4874
    5429       1.3947
    5430       1.2867
    5431       1.3587
    5432       1.3707
    5433       1.3674
    5434       1.2858
    5435       1.3404
    5436       1.2903
    5437       1.3175
    5438       1.2677
    5439       1.3786
    5440       1.3163
    5441       1.3080
    5442       1.3177
    5443       1.2743
    5444       1.3474
    5445       1.3609
    5446       1.4283
    5447       1.4236
    5448       1.4777
    5449       1.4633
    5450       1.3922
    5451       1.3384
    5452       1.4803
    5453       1.4382
    5454       1.4412
    5455       1.3495
    5456       1.3065
    5457       1.2797
    5458       1.3496
    5459       1.3627
    5460       1.3442
    5461       1.4095
    5462       1.4856
    5463       1.4661
    5464       1.4143
    5465       1.4060
    5466       1.4430
    5467       1.5147
    5468       1.5186
    5469       1.5636
    5470       1.5028
    5471       1.4750
    5472       1.4970
    5473       1.5118
    5474       1.4597
    5475       1.4987
    5476       1.4732
    5477       1.4393
    5478       1.5021
    5479       1.6062
    5480       1.4970
    5481       1.4711
    5482       1.4895
    5483       1.4525
    5484       1.4229
    5485       1.4035
    5486       1.4742
    5487       1.6100
    5488       1.5123
    5489       1.5940
    5490       1.4859
    5491       1.4185
    5492       1.3346
    5493       1.3980
    5494       1.3719
    5495       1.4262
    5496       1.3690
    5497       1.3626
    5498       1.3366
    5499       1.2474
    5500       1.3061
    5501       1.2810
    5502       1.3433
    5503       1.3075
    5504       1.4020
    5505       1.3171
    5506       1.3466
    5507       1.3306
    5508       1.3541
    5509       1.4716
    5510       1.4442
    5511       1.4470
    5512       1.4038
    5513       1.3782
    5514       1.3659
    5515       1.3247
    5516       1.4069
    5517       1.3867
    5518       1.4654
    5519       1.5296
    5520       1.5358
    5521       1.5032
    5522       1.5084
    5523       1.4502
    5524       1.5066
    5525       1.4219
    5526       1.3536
    5527       1.4192
    5528       1.3844
    5529       1.3698
    5530       1.4110
    5531       1.3774
    5532       1.4351
    5533       1.3671
    5534       1.3985
    5535       1.4189
    5536       1.5136
    5537       1.4650
    5538       1.4505
    5539       1.4882
    5540       1.3004
    5541       1.3358
    5542       1.3905
    5543       1.4542
    5544       1.4111
    5545       1.3953
    5546       1.3615
    5547       1.3572
    5548       1.3149
    5549       1.3011
    5550       1.3556
    5551       1.4786
    5552       1.4610
    5553       1.5383
    5554       1.4059
    5555       1.4859
    5556       1.5018
    5557       1.5078
    5558       1.5126
    5559       1.3100
    5560       1.3913
    5561       1.4635
    5562       1.4317
    5563       1.3598
    5564       1.4236
    5565       1.3920
    5566       1.4635
    5567       1.5238
    5568       1.4952
    5569       1.4242
    5570       1.4598
    5571       1.6385
    5572       1.5327
    5573       1.4237
    5574       1.4727
    5575       1.4684
    5576       1.4991
    5577       1.4773
    5578       1.4942
    5579       1.5873
    5580       1.4736
    5581       1.5619
    5582       1.4522
    5583       1.5584
    5584       1.5053
    5585       1.4924
    5586       1.4620
    5587       1.5933
    5588       1.6381
    5589       1.5755
    5590       1.5300
    5591       1.4674
    5592       1.5256
    5593       1.4486
    5594       1.4703
    5595       1.4748
    5596       1.5165
    5597       1.5573
    5598       1.3929
    5599       1.4621
    5600       1.4632
    5601       1.5039
    5602       1.5017
    5603       1.5851
    5604       1.4952
    5605       1.4861
    5606       1.4567
    5607       1.5801
    5608       1.5762
    5609       1.4218
    5610       1.5477
    5611       1.3863
    5612       1.3679
    5613       1.4878
    5614       1.5122
    5615       1.4549
    5616       1.5389
    5617       1.5863
    5618       1.4985
    5619       1.4207
    5620       1.4832
    5621       1.4987
    5622       1.4268
    5623       1.5068
    5624       1.5564
    5625       1.5250
    5626       1.5060
    5627       1.5260
    5628       1.4857
    5629       1.5532
    5630       1.5428
    5631       1.6077
    5632       1.5367
    5633       1.5569
    5634       1.5344
    5635       1.4726
    5636       1.5373
    5637       1.6082
    5638       1.6402
    5639       1.5414
    5640       1.5499
    5641       1.6095
    5642       1.5020
    5643       1.6069
    5644       1.5498
    5645       1.5398
    5646       1.5770
    5647       1.4935
    5648       1.5064
    5649       1.4322
    5650       1.5150
    5651       1.5673
    5652       1.4924
    5653       1.4834
    5654       1.4885
    5655       1.4330
    5656       1.4640
    5657       1.4226
    5658       1.4060
    5659       1.4497
    5660       1.4492
    5661       1.4465
    5662       1.4266
    5663       1.5153
    5664       1.5081
    5665       1.5083
    5666       1.5799
    5667       1.5665
    5668       1.5189
    5669       1.6102
    5670       1.6130
    5671       1.6103
    5672       1.6241
    5673       1.6462
    5674       1.5395
    5675       1.6343
    5676       1.6717
    5677       1.7210
    5678       1.5771
    5679       1.5665
    5680       1.5930
    5681       1.4807
    5682       1.4705
    5683       1.4285
    5684       1.4530
    5685       1.4519
    5686       1.4453
    5687       1.5141
    5688       1.5153
    5689       1.4862
    5690       1.4547
    5691       1.5077
    5692       1.4393
    5693       1.4016
    5694       1.3201
    5695       1.4064
    5696       1.4905
    5697       1.5511
    5698       1.4469
    5699       1.3818
    5700       1.3893
    5701       1.4806
    5702       1.4044
    5703       1.4858
    5704       1.5008
    5705       1.3498
    5706       1.4333
    5707       1.4438
    5708       1.4414
    5709       1.4012
    5710       1.3240
    5711       1.3480
    5712       1.3636
    5713       1.2770
    5714       1.3776
    5715       1.2914
    5716       1.3214
    5717       1.3330
    5718       1.3063
    5719       1.3221
    5720       1.3405
    5721       1.4272
    5722       1.4714
    5723       1.3836
    5724       1.3620
    5725       1.3750
    5726       1.4712
    5727       1.4992
    5728       1.4351
    5729       1.4722
    5730       1.4981
    5731       1.4847
    5732       1.5202
    5733       1.4828
    5734       1.5012
    5735       1.3994
    5736       1.3548
    5737       1.3912
    5738       1.3431
    5739       1.3985
    5740       1.4931
    5741       1.4336
    5742       1.2568
    5743       1.3757
    5744       1.4723
    5745       1.3566
    5746       1.3271
    5747       1.5040
    5748       1.4143
    5749       1.3889
    5750       1.4111
    5751       1.4800
    5752       1.4600
    5753       1.5120
    5754       1.3731
    5755       1.4576
    5756       1.4571
    5757       1.4714
    5758       1.5231
    5759       1.5123
    5760       1.4909
    5761       1.4896
    5762       1.5507
    5763       1.4824
    5764       1.3880
    5765       1.4402
    5766       1.5275
    5767       1.4458
    5768       1.5263
    5769       1.3614
    5770       1.4341
    5771       1.3354
    5772       1.2792
    5773       1.3149
    5774       1.3117
    5775       1.3398
    5776       1.3778
    5777       1.3866
    5778       1.4112
    5779       1.3617
    5780       1.3072
    5781       1.4989
    5782       1.4914
    5783       1.4549
    5784       1.3548
    5785       1.4426
    5786       1.3133
    5787       1.3491
    5788       1.3306
    5789       1.3183
    5790       1.3116
    5791       1.3138
    5792       1.4351
    5793       1.4092
    5794       1.3087
    5795       1.3889
    5796       1.2786
    5797       1.3505
    5798       1.4146
    5799       1.3173
    5800       1.2517
    5801       1.2886
    5802       1.3837
    5803       1.3490
    5804       1.3070
    5805       1.2445
    5806       1.3345
    5807       1.3042
    5808       1.2220
    5809       1.2682
    5810       1.3948
    5811       1.2834
    5812       1.3618
    5813       1.2973
    5814       1.3244
    5815       1.2483
    5816       1.3874
    5817       1.3788
    5818       1.2800
    5819       1.3833
    5820       1.3519
    5821       1.3519
    5822       1.3688
    5823       1.3870
    5824       1.4671
    5825       1.3975
    5826       1.3765
    5827       1.3606
    5828       1.3219
    5829       1.3555
    5830       1.3428
    5831       1.3041
    5832       1.3362
    5833       1.3114
    5834       1.3955
    5835       1.3100
    5836       1.2911
    5837       1.4012
    5838       1.3034
    5839       1.3759
    5840       1.4179
    5841       1.4238
    5842       1.3488
    5843       1.4163
    5844       1.3840
    5845       1.3805
    5846       1.3227
    5847       1.3033
    5848       1.3798
    5849       1.3273
    5850       1.3492
    5851       1.3447
    5852       1.3590
    5853       1.4523
    5854       1.3924
    5855       1.4459
    5856       1.4162
    5857       1.3696
    5858       1.3833
    5859       1.3502
    5860       1.3824
    5861       1.4324
    5862       1.4298
    5863       1.3930
    5864       1.3189
    5865       1.2995
    5866       1.4082
    5867       1.2805
    5868       1.3463
    5869       1.3348
    5870       1.3681
    5871       1.3176
    5872       1.3688
    5873       1.4067
    5874       1.3772
    5875       1.3811
    5876       1.3747
    5877       1.3156
    5878       1.3438
    5879       1.4477
    5880       1.4001
    5881       1.4241
    5882       1.3825
    5883       1.4590
    5884       1.4348
    5885       1.4439
    5886       1.3296
    5887       1.3976
    5888       1.3795
    5889       1.3642
    5890       1.3809
    5891       1.4098
    5892       1.3727
    5893       1.3159
    5894       1.2721
    5895       1.3073
    5896       1.2854
    5897       1.3089
    5898       1.3869
    5899       1.3607
    5900       1.3353
    5901       1.2768
    5902       1.3482
    5903       1.2993
    5904       1.2946
    5905       1.4063
    5906       1.4074
    5907       1.3510
    5908       1.3363
    5909       1.3584
    5910       1.4375
    5911       1.4630
    5912       1.3744
    5913       1.4197
    5914       1.3720
    5915       1.4422
    5916       1.4309
    5917       1.3351
    5918       1.4015
    5919       1.2752
    5920       1.3143
    5921       1.3584
    5922       1.3631
    5923       1.3942
    5924       1.3230
    5925       1.3449
    5926       1.3381
    5927       1.3630
    5928       1.3735
    5929       1.3852
    5930       1.4526
    5931       1.3474
    5932       1.2906
    5933       1.3739
    5934       1.3937
    5935       1.3733
    5936       1.3894
    5937       1.4312
    5938       1.4402
    5939       1.3747
    5940       1.4568
    5941       1.3703
    5942       1.3097
    5943       1.3283
    5944       1.2844
    5945       1.2813
    5946       1.2381
    5947       1.3048
    5948       1.3245
    5949       1.3724
    5950       1.3768
    5951       1.3764
    5952       1.3658
    5953       1.2938
    5954       1.3952
    5955       1.3760
    5956       1.3470
    5957       1.3640
    5958       1.3829
    5959       1.4040
    5960       1.3469
    5961       1.3566
    5962       1.3868
    5963       1.2955
    5964       1.3352
    5965       1.3170
    5966       1.3053
    5967       1.3255
    5968       1.3553
    5969       1.3352
    5970       1.3490
    5971       1.3512
    5972       1.2887
    5973       1.3508
    5974       1.4220
    5975       1.3321
    5976       1.3032
    5977       1.3334
    5978       1.3556
    5979       1.4387
    5980       1.4464
    5981       1.3868
    5982       1.2980
    5983       1.3610
    5984       1.3793
    5985       1.3051
    5986       1.3616
    5987       1.2742
    5988       1.3167
    5989       1.2923
    5990       1.3366
    5991       1.3220
    5992       1.2859
    5993       1.2857
    5994       1.2574
    5995       1.2711
    5996       1.2560
    5997       1.2484
    5998       1.2767
    5999       1.2507
    6000       1.2660
    6001       1.2625
    6002       1.2011
    6003       1.2954
    6004       1.2520
    6005       1.2789
    6006       1.3192
    6007       1.3896
    6008       1.3466
    6009       1.3134
    6010       1.3627
    6011       1.2770
    6012       1.2585
    6013       1.3003
    6014       1.1876
    6015       1.2403
    6016       1.2814
    6017       1.3664
    6018       1.2887
    6019       1.3825
    6020       1.2557
    6021       1.2217
    6022       1.2072
    6023       1.2392
    6024       1.3257
    6025       1.2348
    6026       1.2805
    6027       1.2946
    6028       1.2287
    6029       1.2739
    6030       1.3714
    6031       1.2910
    6032       1.3242
    6033       1.3346
    6034       1.3946
    6035       1.3682
    6036       1.3613
    6037       1.3813
    6038       1.3159
    6039       1.3188
    6040       1.3312
    6041       1.3286
    6042       1.3593
    6043       1.3395
    6044       1.3735
    6045       1.3870
    6046       1.3688
    6047       1.2948
    6048       1.2946
    6049       1.3542
    6050       1.2379
    6051       1.3463
    6052       1.3396
    6053       1.2810
    6054       1.3349
    6055       1.4258
    6056       1.4958
    6057       1.3948
    6058       1.3948
    6059       1.3371
    6060       1.3072
    6061       1.3800
    6062       1.3205
    6063       1.3397
    6064       1.3358
    6065       1.3536
    6066       1.4134
    6067       1.3635
    6068       1.3668
    6069       1.4162
    6070       1.3821
    6071       1.4453
    6072       1.3781
    6073       1.3804
    6074       1.3472
    6075       1.4090
    6076       1.4043
    6077       1.4316
    6078       1.4654
    6079       1.4115
    6080       1.4259
    6081       1.3820
    6082       1.4856
    6083       1.4671
    6084       1.5130
    6085       1.4339
    6086       1.4371
    6087       1.4086
    6088       1.4493
    6089       1.4058
    6090       1.4417
    6091       1.3785
    6092       1.3635
    6093       1.3491
    6094       1.3182
    6095       1.3007
    6096       1.2418
    6097       1.3288
    6098       1.4143
    6099       1.3543
    6100       1.3638
    6101       1.3461
    6102       1.3212
    6103       1.3563
    6104       1.4157
    6105       1.3575
    6106       1.3214
    6107       1.3574
    6108       1.2986
    6109       1.3382
    6110       1.4103
    6111       1.4372
    6112       1.4646
    6113       1.3480
    6114       1.3478
    6115       1.3318
    6116       1.3432
    6117       1.4058
    6118       1.3445
    6119       1.4856
    6120       1.4070
    6121       1.3819
    6122       1.4005
    6123       1.3472
    6124       1.2627
    6125       1.3860
    6126       1.4543
    6127       1.3841
    6128       1.4540
    6129       1.4909
    6130       1.3953
    6131       1.4118
    6132       1.3979
    6133       1.4050
    6134       1.3069
    6135       1.3295
    6136       1.4135
    6137       1.5217
    6138       1.3798
    6139       1.4133
    6140       1.4839
    6141       1.4186
    6142       1.4842
    6143       1.4482
    6144       1.4350
    6145       1.4587
    6146       1.5087
    6147       1.4108
    6148       1.3436
    6149       1.3257
    6150       1.3245
    6151       1.3537
    6152       1.3890
    6153       1.3744
    6154       1.3643
    6155       1.4489
    6156       1.3762
    6157       1.3837
    6158       1.4087
    6159       1.4594
    6160       1.3773
    6161       1.4445
    6162       1.4015
    6163       1.4731
    6164       1.5284
    6165       1.5720
    6166       1.5546
    6167       1.5208
    6168       1.4595
    6169       1.6065
    6170       1.6101
    6171       1.6217
    6172       1.5987
    6173       1.5155
    6174       1.5728
    6175       1.5435
    6176       1.5568
    6177       1.5718
    6178       1.5903
    6179       1.5621
    6180       1.6179
    6181       1.5369
    6182       1.5312
    6183       1.5116
    6184       1.5404
    6185       1.4927
    6186       1.5106
    6187       1.5276
    6188       1.4739
    6189       1.4784
    6190       1.5293
    6191       1.5042
    6192       1.4806
    6193       1.4667
    6194       1.4805
    6195       1.5217
    6196       1.4403
    6197       1.5132
    6198       1.5476
    6199       1.4735
    6200       1.4934
    6201       1.5326
    6202       1.3797
    6203       1.4169
    6204       1.3960
    6205       1.3419
    6206       1.3720
    6207       1.4128
    6208       1.3475
    6209       1.3700
    6210       1.3398
    6211       1.3861
    6212       1.3744
    6213       1.3967
    6214       1.3596
    6215       1.4340
    6216       1.4019
    6217       1.3740
    6218       1.4766
    6219       1.4438
    6220       1.3808
    6221       1.3335
    6222       1.4545
    6223       1.4664
    6224       1.3563
    6225       1.4176
    6226       1.4468
    6227       1.3684
    6228       1.4202
    6229       1.4718
    6230       1.5267
    6231       1.4657
    6232       1.4738
    6233       1.5222
    6234       1.5246
    6235       1.6754
    6236       1.5521
    6237       1.4623
    6238       1.4599
    6239       1.4789
    6240       1.5182
    6241       1.4811
    6242       1.6243
    6243       1.6090
    6244       1.5736
    6245       1.4904
    6246       1.4317
    6247       1.4114
    6248       1.3214
    6249       1.4348
    6250       1.4808
    6251       1.4894
    6252       1.4724
    6253       1.3554
    6254       1.4735
    6255       1.4692
    6256       1.4391
    6257       1.5272
    6258       1.4478
    6259       1.5734
    6260       1.5272
    6261       1.4138
    6262       1.4905
    6263       1.4996
    6264       1.4989
    6265       1.4999
    6266       1.6020
    6267       1.5289
    6268       1.5252
    6269       1.4991
    6270       1.5301
    6271       1.5241
    6272       1.4419
    6273       1.4004
    6274       1.4215
    6275       1.4171
    6276       1.3589
    6277       1.4063
    6278       1.4391
    6279       1.4069
    6280       1.4639
    6281       1.4122
    6282       1.4165
    6283       1.4356
    6284       1.4994
    6285       1.4658
    6286       1.5468
    6287       1.5098
    6288       1.4369
    6289       1.4726
    6290       1.4221
    6291       1.4382
    6292       1.4099
    6293       1.5512
    6294       1.5329
    6295       1.6299
    6296       1.5156
    6297       1.6084
    6298       1.6140
    6299       1.6614
    6300       1.6792
    6301       1.5344
    6302       1.5983
    6303       1.6027
    6304       1.4858
    6305       1.5740
    6306       1.4578
    6307       1.6078
    6308       1.4463
    6309       1.4548
    6310       1.4550
    6311       1.5027
    6312       1.4593
    6313       1.4720
    6314       1.5220
    6315       1.5756
    6316       1.4762
    6317       1.4981
    6318       1.5008
    6319       1.5158
    6320       1.5518
    6321       1.5152
    6322       1.5501
    6323       1.5616
    6324       1.5436
    6325       1.4355
    6326       1.4816
    6327       1.5496
    6328       1.5687
    6329       1.5279
    6330       1.5467
    6331       1.5619
    6332       1.5377
    6333       1.6405
    6334       1.5520
    6335       1.5647
    6336       1.4923
    6337       1.4712
    6338       1.5350
    6339       1.4906
    6340       1.5191
    6341       1.5672
    6342       1.6272
    6343       1.5059
    6344       1.5867
    6345       1.5227
    6346       1.6191
    6347       1.7310
    6348       1.6704
    6349       1.5820
    6350       1.6025
    6351       1.5239
    6352       1.5734
    6353       1.6395
    6354       1.5879
    6355       1.4750
    6356       1.5749
    6357       1.6216
    6358       1.4961
    6359       1.5958
    6360       1.5815
    6361       1.5467
    6362       1.5541
    6363       1.4982
    6364       1.5427
    6365       1.5360
    6366       1.5034
    6367       1.4454
    6368       1.4331
    6369       1.4891
    6370       1.4472
    6371       1.4882
    6372       1.4813
    6373       1.5078
    6374       1.5231
    6375       1.4315
    6376       1.5202
    6377       1.5968
    6378       1.6109
    6379       1.5933
    6380       1.5409
    6381       1.5137
    6382       1.4274
    6383       1.4423
    6384       1.4707
    6385       1.4843
    6386       1.4745
    6387       1.5298
    6388       1.5533
    6389       1.5118
    6390       1.5636
    6391       1.5303
    6392       1.5273
    6393       1.4397
    6394       1.5274
    6395       1.5849
    6396       1.5837
    6397       1.5259
    6398       1.5332
    6399       1.5373
    6400       1.5337
    6401       1.4635
    6402       1.5010
    6403       1.4335
    6404       1.4815
    6405       1.5437
    6406       1.4281
    6407       1.5094
    6408       1.4464
    6409       1.4637
    6410       1.5244
    6411       1.5642
    6412       1.4068
    6413       1.4916
    6414       1.5111
    6415       1.5316
    6416       1.5972
    6417       1.5244
    6418       1.4755
    6419       1.5545
    6420       1.4814
    6421       1.5895
    6422       1.5335
    6423       1.5744
    6424       1.5401
    6425       1.6319
    6426       1.5374
    6427       1.6001
    6428       1.6034
    6429       1.5310
    6430       1.5258
    6431       1.5494
    6432       1.5533
    6433       1.4917
    6434       1.4795
    6435       1.4700
    6436       1.4359
    6437       1.4704
    6438       1.4179
    6439       1.5002
    6440       1.4147
    6441       1.4860
    6442       1.4637
    6443       1.5773
    6444       1.4703
    6445       1.5560
    6446       1.5955
    6447       1.6522
    6448       1.6820
    6449       1.5892
    6450       1.5473
    6451       1.4883
    6452       1.5588
    6453       1.6081
    6454       1.5497
    6455       1.5795
    6456       1.5576
    6457       1.4731
    6458       1.4106
    6459       1.4254
    6460       1.4356
    6461       1.5683
    6462       1.5795
    6463       1.5464
    6464       1.4422
    6465       1.5330
    6466       1.5549
    6467       1.6083
    6468       1.5415
    6469       1.5589
    6470       1.5644
    6471       1.4971
    6472       1.4985
    6473       1.5530
    6474       1.5399
    6475       1.4651
    6476       1.5936
    6477       1.5373
    6478       1.5472
    6479       1.5458
    6480       1.5385
    6481       1.4886
    6482       1.4561
    6483       1.4296
    6484       1.4928
    6485       1.5171
    6486       1.4746
    6487       1.4610
    6488       1.3306
    6489       1.4621
    6490       1.4417
    6491       1.4241
    6492       1.4610
    6493       1.4762
    6494       1.5226
    6495       1.4945
    6496       1.4757
    6497       1.4623
    6498       1.3594
    6499       1.4744
    6500       1.4677
    6501       1.4332
    6502       1.4756
    6503       1.5163
    6504       1.5520
    6505       1.4256
    6506       1.4893
    6507       1.4527
    6508       1.4923
    6509       1.4967
    6510       1.5396
    6511       1.5483
    6512       1.5855
    6513       1.6057
    6514       1.6447
    6515       1.5685
    6516       1.4758
    6517       1.3997
    6518       1.4814
    6519       1.4447
    6520       1.3927
    6521       1.4538
    6522       1.4908
    6523       1.5684
    6524       1.4988
    6525       1.4625
    6526       1.4698
    6527       1.5374
    6528       1.4588
    6529       1.4563
    6530       1.5387
    6531       1.4540
    6532       1.4727
    6533       1.5207
    6534       1.5289
    6535       1.5260
    6536       1.5243
    6537       1.4696
    6538       1.4427
    6539       1.4137
    6540       1.4730
    6541       1.5220
    6542       1.4915
    6543       1.5413
    6544       1.5194
    6545       1.5247
    6546       1.5667
    6547       1.5444
    6548       1.5771
    6549       1.5284
    6550       1.4739
    6551       1.4986
    6552       1.4213
    6553       1.3915
    6554       1.4566
    6555       1.4033
    6556       1.3524
    6557       1.4776
    6558       1.3989
    6559       1.3849
    6560       1.3738
    6561       1.3936
    6562       1.3775
    6563       1.5617
    6564       1.5128
    6565       1.5538
    6566       1.4989
    6567       1.5373
    6568       1.4824
    6569       1.4252
    6570       1.4815
    6571       1.4526
    6572       1.5262
    6573       1.5777
    6574       1.6559
    6575       1.6692
    6576       1.5797
    6577       1.5701
    6578       1.5641
    6579       1.6227
    6580       1.5452
    6581       1.5551
    6582       1.4764
    6583       1.5538
    6584       1.5124
    6585       1.6027
    6586       1.6650
    6587       1.6259
    6588       1.6011
    6589       1.5010
    6590       1.5458
    6591       1.5531
    6592       1.5526
    6593       1.4640
    6594       1.4854
    6595       1.6050
    6596       1.6232
    6597       1.6281
    6598       1.5110
    6599       1.5284
    6600       1.4964
    6601       1.5587
    6602       1.5240
    6603       1.5340
    6604       1.5202
    6605       1.4687
    6606       1.5375
    6607       1.4415
    6608       1.4670
    6609       1.4342
    6610       1.4149
    6611       1.4151
    6612       1.4981
    6613       1.4454
    6614       1.5062
    6615       1.5528
    6616       1.5188
    6617       1.5918
    6618       1.5807
    6619       1.7498
    6620       1.6362
    6621       1.6852
    6622       1.6266
    6623       1.6042
    6624       1.5782
    6625       1.6447
    6626       1.5952
    6627       1.6906
    6628       1.5421
    6629       1.5938
    6630       1.5993
    6631       1.5765
    6632       1.5124
    6633       1.4978
    6634       1.5268
    6635       1.4990
    6636       1.6950
    6637       1.6023
    6638       1.5538
    6639       1.6515
    6640       1.6017
    6641       1.5640
    6642       1.5355
    6643       1.5598
    6644       1.5067
    6645       1.4409
    6646       1.4841
    6647       1.5145
    6648       1.6132
    6649       1.5959
    6650       1.5231
    6651       1.4985
    6652       1.4760
    6653       1.4790
    6654       1.5114
    6655       1.4865
    6656       1.6135
    6657       1.5267
    6658       1.3630
    6659       1.3936
    6660       1.5205
    6661       1.5168
    6662       1.5269
    6663       1.4548
    6664       1.4899
    6665       1.4782
    6666       1.4679
    6667       1.5438
    6668       1.5389
    6669       1.4972
    6670       1.5887
    6671       1.4561
    6672       1.4826
    6673       1.4686
    6674       1.4268
    6675       1.4569
    6676       1.4524
    6677       1.4808
    6678       1.4630
    6679       1.5151
    6680       1.4458
    6681       1.4547
    6682       1.5072
    6683       1.4998
    6684       1.4673
    6685       1.4712
    6686       1.4154
    6687       1.4400
    6688       1.4137
    6689       1.4684
    6690       1.6008
    6691       1.4691
    6692       1.5062
    6693       1.4901
    6694       1.4426
    6695       1.4590
    6696       1.4350
    6697       1.3956
    6698       1.4150
    6699       1.4645
    6700       1.4869
    6701       1.4215
    6702       1.3932
    6703       1.4344
    6704       1.5447
    6705       1.4575
    6706       1.3782
    6707       1.5030
    6708       1.4620
    6709       1.5273
    6710       1.4781
    6711       1.6119
    6712       1.5606
    6713       1.5972
    6714       1.5482
    6715       1.5317
    6716       1.5208
    6717       1.4784
    6718       1.4948
    6719       1.4609
    6720       1.3925
    6721       1.4709
    6722       1.5163
    6723       1.4884
    6724       1.4535
    6725       1.5990
    6726       1.5020
    6727       1.5260
    6728       1.5430
    6729       1.4672
    6730       1.4660
    6731       1.4319
    6732       1.4232
    6733       1.5516
    6734       1.5497
    6735       1.5410
    6736       1.4898
    6737       1.3493
    6738       1.3874
    6739       1.5389
    6740       1.5904
    6741       1.5400
    6742       1.5010
    6743       1.5994
    6744       1.4628
    6745       1.4318
    6746       1.4582
    6747       1.5114
    6748       1.6000
    6749       1.5330
    6750       1.5387
    6751       1.5160
    6752       1.4439
    6753       1.5428
    6754       1.4790
    6755       1.4477
    6756       1.3196
    6757       1.4460
    6758       1.4153
    6759       1.3900
    6760       1.3669
    6761       1.3498
    6762       1.4722
    6763       1.4873
    6764       1.4485
    6765       1.5508
    6766       1.4606
    6767       1.3528
    6768       1.4439
    6769       1.3750
    6770       1.4156
    6771       1.3562
    6772       1.4038
    6773       1.3919
    6774       1.4874
    6775       1.4369
    6776       1.4238
    6777       1.3251
    6778       1.2728
    6779       1.2981
    6780       1.3286
    6781       1.3611
    6782       1.3321
    6783       1.3280
    6784       1.3233
    6785       1.2854
    6786       1.2381
    6787       1.2563
    6788       1.3015
    6789       1.3949
    6790       1.3382
    6791       1.3057
    6792       1.3444
    6793       1.3311
    6794       1.3443
    6795       1.3693
    6796       1.3711
    6797       1.4234
    6798       1.3203
    6799       1.3534
    6800       1.3617
    6801       1.3903
    6802       1.4411
    6803       1.3711
    6804       1.3657
    6805       1.4084
    6806       1.4079
    6807       1.4150
    6808       1.3340
    6809       1.4235
    6810       1.4094
    6811       1.3992
    6812       1.5092
    6813       1.4338
    6814       1.3225
    6815       1.4150
    6816       1.3834
    6817       1.3413
    6818       1.3437
    6819       1.4531
    6820       1.4233
    6821       1.4027
    6822       1.2931
    6823       1.2617
    6824       1.3361
    6825       1.3103
    6826       1.2954
    6827       1.3407
    6828       1.2407
    6829       1.2497
    6830       1.2705
    6831       1.2880
    6832       1.3765
    6833       1.2789
    6834       1.3847
    6835       1.3666
    6836       1.4430
    6837       1.4444
    6838       1.3878
    6839       1.3990
    6840       1.4822
    6841       1.4169
    6842       1.4071
    6843       1.4230
    6844       1.4729
    6845       1.4570
    6846       1.5074
    6847       1.5514
    6848       1.5366
    6849       1.4992
    6850       1.5478
    6851       1.4684
    6852       1.4814
    6853       1.5975
    6854       1.4365
    6855       1.4571
    6856       1.5753
    6857       1.4150
    6858       1.4858
    6859       1.4533
    6860       1.5177
    6861       1.4611
    6862       1.4184
    6863       1.3087
    6864       1.4032
    6865       1.3704
    6866       1.4183
    6867       1.3771
    6868       1.4619
    6869       1.3719
    6870       1.3424
    6871       1.3200
    6872       1.2894
    6873       1.2416
    6874       1.3568
    6875       1.3589
    6876       1.3110
    6877       1.4341
    6878       1.4699
    6879       1.5351
    6880       1.4613
    6881       1.4714
    6882       1.4944
    6883       1.4903
    6884       1.4954
    6885       1.4943
    6886       1.4258
    6887       1.3586
    6888       1.4194
    6889       1.4309
    6890       1.3971
    6891       1.4427
    6892       1.6035
    6893       1.4372
    6894       1.5099
    6895       1.4566
    6896       1.3849
    6897       1.3985
    6898       1.4037
    6899       1.4379
    6900       1.3976
    6901       1.4409
    6902       1.3661
    6903       1.3699
    6904       1.4476
    6905       1.3408
    6906       1.4551
    6907       1.4453
    6908       1.3599
    6909       1.2943
    6910       1.4461
    6911       1.4747
    6912       1.4512
    6913       1.4669
    6914       1.3718
    6915       1.4417
    6916       1.4634
    6917       1.4229
    6918       1.5302
    6919       1.4438
    6920       1.3880
    6921       1.4118
    6922       1.4196
    6923       1.4644
    6924       1.4221
    6925       1.4688
    6926       1.3741
    6927       1.4201
    6928       1.3814
    6929       1.3755
    6930       1.4506
    6931       1.3975
    6932       1.4804
    6933       1.4368
    6934       1.4096
    6935       1.4028
    6936       1.4144
    6937       1.4478
    6938       1.4912
    6939       1.4226
    6940       1.4369
    6941       1.5234
    6942       1.3872
    6943       1.4070
    6944       1.3571
    6945       1.4608
    6946       1.3667
    6947       1.3938
    6948       1.3989
    6949       1.4351
    6950       1.5031
    6951       1.4100
    6952       1.4419
    6953       1.4455
    6954       1.3787
    6955       1.4061
    6956       1.4468
    6957       1.3841
    6958       1.4443
    6959       1.4616
    6960       1.4370
    6961       1.4498
    6962       1.4528
    6963       1.4001
    6964       1.4528
    6965       1.4060
    6966       1.4309
    6967       1.4608
    6968       1.5397
    6969       1.5018
    6970       1.4573
    6971       1.4764
    6972       1.4472
    6973       1.4801
    6974       1.4921
    6975       1.4599
    6976       1.3835
    6977       1.4548
    6978       1.4089
    6979       1.4173
    6980       1.4565
    6981       1.5589
    6982       1.4500
    6983       1.3704
    6984       1.4090
    6985       1.3849
    6986       1.3893
    6987       1.3456
    6988       1.4267
    6989       1.4627
    6990       1.4652
    6991       1.4303
    6992       1.3486
    6993       1.3682
    6994       1.3837
    6995       1.3755
    6996       1.3690
    6997       1.4172
    6998       1.3867
    6999       1.3497
    7000       1.2440
    7001       1.3142
    7002       1.3143
    7003       1.3532
    7004       1.3516
    7005       1.3312
    7006       1.4427
    7007       1.5161
    7008       1.4611
    7009       1.4180
    7010       1.4075
    7011       1.4407
    7012       1.4666
    7013       1.4206
    7014       1.3851
    7015       1.4179
    7016       1.4637
    7017       1.3397
    7018       1.4566
    7019       1.4003
    7020       1.4031
    7021       1.4062
    7022       1.4129
    7023       1.4975
    7024       1.3831
    7025       1.4128
    7026       1.3855
    7027       1.4585
    7028       1.5277
    7029       1.4181
    7030       1.4410
    7031       1.4355
    7032       1.4599
    7033       1.5631
    7034       1.4859
    7035       1.4948
    7036       1.3919
    7037       1.4259
    7038       1.3947
    7039       1.4344
    7040       1.4973
    7041       1.4501
    7042       1.4529
    7043       1.5114
    7044       1.5265
    7045       1.5730
    7046       1.5204
    7047       1.5705
    7048       1.5525
    7049       1.5708
    7050       1.6139
    7051       1.5379
    7052       1.4903
    7053       1.4614
    7054       1.5466
    7055       1.4692
    7056       1.4707
    7057       1.4271
    7058       1.4091
    7059       1.3794
    7060       1.3404
    7061       1.3872
    7062       1.3784
    7063       1.3918
    7064       1.4232
    7065       1.4066
    7066       1.4491
    7067       1.4972
    7068       1.4452
    7069       1.4732
    7070       1.4406
    7071       1.4586
    7072       1.5473
    7073       1.4725
    7074       1.4773
    7075       1.3745
    7076       1.4912
    7077       1.4573
    7078       1.3909
    7079       1.5072
    7080       1.4841
    7081       1.4910
    7082       1.4709
    7083       1.5014
    7084       1.5592
    7085       1.5673
    7086       1.5501
    7087       1.4618
    7088       1.5224
    7089       1.5601
    7090       1.5587
    7091       1.6997
    7092       1.6307
    7093       1.6416
    7094       1.6122
    7095       1.6831
    7096       1.6554
    7097       1.6077
    7098       1.5847
    7099       1.5670
    7100       1.5402
    7101       1.5750
    7102       1.5495
    7103       1.5812
    7104       1.5486
    7105       1.6162
    7106       1.4904
    7107       1.5823
    7108       1.5785
    7109       1.6604
    7110       1.5572
    7111       1.5775
    7112       1.5777
    7113       1.6327
    7114       1.6478
    7115       1.5380
    7116       1.5720
    7117       1.5701
    7118       1.5698
    7119       1.5214
    7120       1.5310
    7121       1.5427
    7122       1.4809
    7123       1.4742
    7124       1.5194
    7125       1.5709
    7126       1.5235
    7127       1.4804
    7128       1.5004
    7129       1.5346
    7130       1.4555
    7131       1.3471
    7132       1.3636
    7133       1.3312
    7134       1.3474
    7135       1.3970
    7136       1.5511
    7137       1.5187
    7138       1.4564
    7139       1.4458
    7140       1.4312
    7141       1.5648
    7142       1.5284
    7143       1.4483
    7144       1.5322
    7145       1.4652
    7146       1.5034
    7147       1.4768
    7148       1.3741
    7149       1.4454
    7150       1.4514
    7151       1.5481
    7152       1.5198
    7153       1.5617
    7154       1.6142
    7155       1.5595
    7156       1.4162
    7157       1.4211
    7158       1.5130
    7159       1.4588
    7160       1.4952
    7161       1.5589
    7162       1.5412
    7163       1.4997
    7164       1.4806
    7165       1.4086
    7166       1.5231
    7167       1.5550
    7168       1.4810
    7169       1.5393
    7170       1.5416
    7171       1.5888
    7172       1.5133
    7173       1.5739
    7174       1.5315
    7175       1.5273
    7176       1.4872
    7177       1.7016
    7178       1.5414
    7179       1.4238
    7180       1.4931
    7181       1.3943
    7182       1.6461
    7183       1.5809
    7184       1.5084
    7185       1.5518
    7186       1.5564
    7187       1.5927
    7188       1.5524
    7189       1.7196
    7190       1.6015
    7191       1.5304
    7192       1.5725
    7193       1.5533
    7194       1.4619
    7195       1.4682
    7196       1.5651
    7197       1.5844
    7198       1.4648
    7199       1.4986
    7200       1.5027
    7201       1.6006
    7202       1.6353
    7203       1.6165
    7204       1.6057
    7205       1.6677
    7206       1.6298
    7207       1.6907
    7208       1.5638
    7209       1.5778
    7210       1.6167
    7211       1.6023
    7212       1.5417
    7213       1.5419
    7214       1.5631
    7215       1.5722
    7216       1.5882
    7217       1.5509
    7218       1.4724
    7219       1.4995
    7220       1.4736
    7221       1.5123
    7222       1.5175
    7223       1.4567
    7224       1.4733
    7225       1.4080
    7226       1.4688
    7227       1.4994
    7228       1.4553
    7229       1.5217
    7230       1.5459
    7231       1.4678
    7232       1.5215
    7233       1.4237
    7234       1.5591
    7235       1.5989
    7236       1.4078
    7237       1.4541
    7238       1.4744
    7239       1.5994
    7240       1.6238
    7241       1.6542
    7242       1.6010
    7243       1.6194
    7244       1.5016
    7245       1.5030
    7246       1.4303
    7247       1.4829
    7248       1.6044
    7249       1.4924
    7250       1.3983
    7251       1.4409
    7252       1.4121
    7253       1.4687
    7254       1.4515
    7255       1.5010
    7256       1.5490
    7257       1.5920
    7258       1.5015
    7259       1.4507
    7260       1.5672
    7261       1.4703
    7262       1.5243
    7263       1.4417
    7264       1.5296
    7265       1.5332
    7266       1.4864
    7267       1.7059
    7268       1.5740
    7269       1.6004
    7270       1.6169
    7271       1.5920
    7272       1.5763
    7273       1.6450
    7274       1.6746
    7275       1.6671
    7276       1.5853
    7277       1.5364
    7278       1.5047
    7279       1.4553
    7280       1.6139
    7281       1.5791
    7282       1.5793
    7283       1.5892
    7284       1.4880
    7285       1.5072
    7286       1.4668
    7287       1.5649
    7288       1.4471
    7289       1.4615
    7290       1.4898
    7291       1.5253
    7292       1.5462
    7293       1.4868
    7294       1.3629
    7295       1.4307
    7296       1.4841
    7297       1.4289
    7298       1.5339
    7299       1.5600
    7300       1.4268
    7301       1.4233
    7302       1.4232
    7303       1.4648
    7304       1.5179
    7305       1.4022
    7306       1.5349
    7307       1.4724
    7308       1.4956
    7309       1.6260
    7310       1.5787
    7311       1.5629
    7312       1.5130
    7313       1.6229
    7314       1.4664
    7315       1.5191
    7316       1.4872
    7317       1.5851
    7318       1.4909
    7319       1.5601
    7320       1.5180
    7321       1.5423
    7322       1.6534
    7323       1.6634
    7324       1.6290
    7325       1.6220
    7326       1.6111
    7327       1.6645
    7328       1.5388
    7329       1.5483
    7330       1.5316
    7331       1.5460
    7332       1.5335
    7333       1.4739
    7334       1.5187
    7335       1.6788
    7336       1.6714
    7337       1.5684
    7338       1.5952
    7339       1.5699
    7340       1.7076
    7341       1.5432
    7342       1.6345
    7343       1.6488
    7344       1.5703
    7345       1.6244
    7346       1.6483
    7347       1.4824
    7348       1.4423
    7349       1.4293
    7350       1.3401
    7351       1.4049
    7352       1.4149
    7353       1.3891
    7354       1.3246
    7355       1.4079
    7356       1.3871
    7357       1.4394
    7358       1.4207
    7359       1.4016
    7360       1.4327
    7361       1.4268
    7362       1.4382
    7363       1.4862
    7364       1.4840
    7365       1.4926
    7366       1.5030
    7367       1.4878
    7368       1.4755
    7369       1.5425
    7370       1.4729
    7371       1.4868
    7372       1.5874
    7373       1.5613
    7374       1.5323
    7375       1.5180
    7376       1.4989
    7377       1.4734
    7378       1.5115
    7379       1.5195
    7380       1.4778
    7381       1.4941
    7382       1.4442
    7383       1.4539
    7384       1.4632
    7385       1.4697
    7386       1.3483
    7387       1.4297
    7388       1.4185
    7389       1.4413
    7390       1.4646
    7391       1.3631
    7392       1.4251
    7393       1.3366
    7394       1.4802
    7395       1.4561
    7396       1.4934
    7397       1.4939
    7398       1.4685
    7399       1.4632
    7400       1.4594
    7401       1.5104
    7402       1.4962
    7403       1.3733
    7404       1.4698
    7405       1.4644
    7406       1.5065
    7407       1.5630
    7408       1.5459
    7409       1.5194
    7410       1.5890
    7411       1.5226
    7412       1.4491
    7413       1.4921
    7414       1.4385
    7415       1.3461
    7416       1.3521
    7417       1.3290
    7418       1.4463
    7419       1.4610
    7420       1.3565
    7421       1.2919
    7422       1.3615
    7423       1.2576
    7424       1.3941
    7425       1.3118
    7426       1.3884
    7427       1.3557
    7428       1.2539
    7429       1.2968
    7430       1.3467
    7431       1.4076
    7432       1.3366
    7433       1.3275
    7434       1.3207
    7435       1.4858
    7436       1.4117
    7437       1.3832
    7438       1.5252
    7439       1.4539
    7440       1.4973
    7441       1.4512
    7442       1.4832
    7443       1.3874
    7444       1.4325
    7445       1.4090
    7446       1.3145
    7447       1.3024
    7448       1.3804
    7449       1.4226
    7450       1.3264
    7451       1.3691
    7452       1.3608
    7453       1.3401
    7454       1.4421
    7455       1.3374
    7456       1.3664
    7457       1.3599
    7458       1.4053
    7459       1.3359
    7460       1.4196
    7461       1.3868
    7462       1.4944
    7463       1.2817
    7464       1.3404
    7465       1.3233
    7466       1.3110
    7467       1.3367
    7468       1.3919
    7469       1.3765
    7470       1.3806
    7471       1.4463
    7472       1.3525
    7473       1.2867
    7474       1.3540
    7475       1.3185
    7476       1.3538
    7477       1.3101
    7478       1.4609
    7479       1.4862
    7480       1.4732
    7481       1.4261
    7482       1.3741
    7483       1.3656
    7484       1.4048
    7485       1.4613
    7486       1.4220
    7487       1.4746
    7488       1.4895
    7489       1.5136
    7490       1.4697
    7491       1.5410
    7492       1.6569
    7493       1.3904
    7494       1.4084
    7495       1.3799
    7496       1.4031
    7497       1.4997
    7498       1.4099
    7499       1.5118
    7500       1.4212
    7501       1.3098
    7502       1.4198
    7503       1.4176
    7504       1.3261
    7505       1.3908
    7506       1.4160
    7507       1.4063
    7508       1.2982
    7509       1.4207
    7510       1.4770
    7511       1.4708
    7512       1.4752
    7513       1.5771
    7514       1.5174
    7515       1.4623
    7516       1.3891
    7517       1.3659
    7518       1.3765
    7519       1.3633
    7520       1.2845
    7521       1.4131
    7522       1.4872
    7523       1.3457
    7524       1.3379
    7525       1.4170
    7526       1.4944
    7527       1.3882
    7528       1.2858
    7529       1.3265
    7530       1.3152
    7531       1.3124
    7532       1.5853
    7533       1.4576
    7534       1.4010
    7535       1.3665
    7536       1.3687
    7537       1.3717
    7538       1.3745
    7539       1.4520
    7540       1.4173
    7541       1.3910
    7542       1.4078
    7543       1.3889
    7544       1.3934
    7545       1.4237
    7546       1.4868
    7547       1.4950
    7548       1.5280
    7549       1.5399
    7550       1.5236
    7551       1.5224
    7552       1.5638
    7553       1.5356
    7554       1.4528
    7555       1.5245
    7556       1.4874
    7557       1.3657
    7558       1.4271
    7559       1.4558
    7560       1.5322
    7561       1.5227
    7562       1.4744
    7563       1.4116
    7564       1.4278
    7565       1.4505
    7566       1.4355
    7567       1.3715
    7568       1.3343
    7569       1.3971
    7570       1.4676
    7571       1.5676
    7572       1.3944
    7573       1.4290
    7574       1.5143
    7575       1.4588
    7576       1.4884
    7577       1.5930
    7578       1.5082
    7579       1.5219
    7580       1.5361
    7581       1.4579
    7582       1.4426
    7583       1.4251
    7584       1.3758
    7585       1.5779
    7586       1.4849
    7587       1.6196
    7588       1.6436
    7589       1.6636
    7590       1.6533
    7591       1.6661
    7592       1.5685
    7593       1.5737
    7594       1.5154
    7595       1.5102
    7596       1.5507
    7597       1.4461
    7598       1.4919
    7599       1.4388
    7600       1.4428
    7601       1.3979
    7602       1.4979
    7603       1.4196
    7604       1.4088
    7605       1.3760
    7606       1.4007
    7607       1.4047
    7608       1.4390
    7609       1.4075
    7610       1.3743
    7611       1.5023
    7612       1.3898
    7613       1.4182
    7614       1.5233
    7615       1.5286
    7616       1.3837
    7617       1.3009
    7618       1.3685
    7619       1.3576
    7620       1.3659
    7621       1.4055
    7622       1.3038
    7623       1.3046
    7624       1.3780
    7625       1.3736
    7626       1.3775
    7627       1.2827
    7628       1.2989
    7629       1.2746
    7630       1.3678
    7631       1.3664
    7632       1.3306
    7633       1.4367
    7634       1.4087
    7635       1.3821
    7636       1.4630
    7637       1.3968
    7638       1.3713
    7639       1.4743
    7640       1.3939
    7641       1.4867
    7642       1.4122
    7643       1.4271
    7644       1.3633
    7645       1.4636
    7646       1.5238
    7647       1.3366
    7648       1.4291
    7649       1.4396
    7650       1.3148
    7651       1.3625
    7652       1.4956
    7653       1.5063
    7654       1.4798
    7655       1.4737
    7656       1.4735
    7657       1.5451
    7658       1.4427
    7659       1.4588
    7660       1.4733
    7661       1.3282
    7662       1.4393
    7663       1.3742
    7664       1.3909
    7665       1.3544
    7666       1.4133
    7667       1.4955
    7668       1.4976
    7669       1.5317
    7670       1.5676
    7671       1.5690
    7672       1.4437
    7673       1.5561
    7674       1.4682
    7675       1.5517
    7676       1.4494
    7677       1.4524
    7678       1.6084
    7679       1.5066
    7680       1.5928
    7681       1.5284
    7682       1.5709
    7683       1.5240
    7684       1.5732
    7685       1.5433
    7686       1.5002
    7687       1.3923
    7688       1.4622
    7689       1.3679
    7690       1.3925
    7691       1.4398
    7692       1.5008
    7693       1.3703
    7694       1.4055
    7695       1.3379
    7696       1.3103
    7697       1.4225
    7698       1.3488
    7699       1.4354
    7700       1.3876
    7701       1.4668
    7702       1.3452
    7703       1.4616
    7704       1.5481
    7705       1.5119
    7706       1.5559
    7707       1.4538
    7708       1.3966
    7709       1.4721
    7710       1.4867
    7711       1.4841
    7712       1.3918
    7713       1.3394
    7714       1.4270
    7715       1.3728
    7716       1.3606
    7717       1.4581
    7718       1.4711
    7719       1.4406
    7720       1.4114
    7721       1.3737
    7722       1.3641
    7723       1.4170
    7724       1.3838
    7725       1.4828
    7726       1.4142
    7727       1.4289
    7728       1.4088
    7729       1.5204
    7730       1.5199
    7731       1.4733
    7732       1.3540
    7733       1.3443
    7734       1.3842
    7735       1.3659
    7736       1.3307
    7737       1.4976
    7738       1.4451
    7739       1.3425
    7740       1.3427
    7741       1.4785
    7742       1.5110
    7743       1.3811
    7744       1.4692
    7745       1.6223
    7746       1.6253
    7747       1.5312
    7748       1.5219
    7749       1.5212
    7750       1.5808
    7751       1.5350
    7752       1.4665
    7753       1.5208
    7754       1.5341
    7755       1.6497
    7756       1.5511
    7757       1.4724
    7758       1.4800
    7759       1.4553
    7760       1.4346
    7761       1.4257
    7762       1.5361
    7763       1.5969
    7764       1.5093
    7765       1.5273
    7766       1.4344
    7767       1.3470
    7768       1.4236
    7769       1.3702
    7770       1.5061
    7771       1.4865
    7772       1.4394
    7773       1.4662
    7774       1.3543
    7775       1.2889
    7776       1.2696
    7777       1.3267
    7778       1.4096
    7779       1.4075
    7780       1.4272
    7781       1.4010
    7782       1.5455
    7783       1.5443
    7784       1.4383
    7785       1.5410
    7786       1.6002
    7787       1.4862
    7788       1.5156
    7789       1.5910
    7790       1.6837
    7791       1.5023
    7792       1.5867
    7793       1.5112
    7794       1.5322
    7795       1.5283
    7796       1.5491
    7797       1.6168
    7798       1.6233
    7799       1.5189
    7800       1.4869
    7801       1.3828
    7802       1.4440
    7803       1.4225
    7804       1.4658
    7805       1.5241
    7806       1.4894
    7807       1.4724
    7808       1.3834
    7809       1.5074
    7810       1.4961
    7811       1.5985
    7812       1.5351
    7813       1.5673
    7814       1.5664
    7815       1.5139
    7816       1.5664
    7817       1.7220
    7818       1.6445
    7819       1.5795
    7820       1.5662
    7821       1.5356
    7822       1.5848
    7823       1.6219
    7824       1.6093
    7825       1.6683
    7826       1.5190
    7827       1.5528
    7828       1.5934
    7829       1.4835
    7830       1.5173
    7831       1.3759
    7832       1.4879
    7833       1.4853
    7834       1.5086
    7835       1.4234
    7836       1.4681
    7837       1.5625
    7838       1.6033
    7839       1.6143
    7840       1.5485
    7841       1.5042
    7842       1.4872
    7843       1.4468
    7844       1.4562
    7845       1.4317
    7846       1.3225
    7847       1.3025
    7848       1.4521
    7849       1.4663
    7850       1.3943
    7851       1.4129
    7852       1.3854
    7853       1.4005
    7854       1.3247
    7855       1.4172
    7856       1.5346
    7857       1.4459
    7858       1.5168
    7859       1.5090
    7860       1.4582
    7861       1.5156
    7862       1.4892
    7863       1.5119
    7864       1.5198
    7865       1.5190
    7866       1.5215
    7867       1.4162
    7868       1.3895
    7869       1.3870
    7870       1.4519
    7871       1.4772
    7872       1.5914
    7873       1.4833
    7874       1.6038
    7875       1.6121
    7876       1.5840
    7877       1.6696
    7878       1.5727
    7879       1.6514
    7880       1.5913
    7881       1.4825
    7882       1.5132
    7883       1.5602
    7884       1.5028
    7885       1.5121
    7886       1.5196
    7887       1.6527
    7888       1.6275
    7889       1.5419
    7890       1.4664
    7891       1.5764
    7892       1.6196
    7893       1.4174
    7894       1.4824
    7895       1.5308
    7896       1.5279
    7897       1.5549
    7898       1.5722
    7899       1.5504
    7900       1.5619
    7901       1.5390
    7902       1.5384
    7903       1.6219
    7904       1.5921
    7905       1.5887
    7906       1.5614
    7907       1.5391
    7908       1.5320
    7909       1.5912
    7910       1.5507
    7911       1.5333
    7912       1.4991
    7913       1.4579
    7914       1.5192
    7915       1.5860
    7916       1.5050
    7917       1.4571
    7918       1.5433
    7919       1.4731
    7920       1.4811
    7921       1.6474
    7922       1.5369
    7923       1.5132
    7924       1.5412
    7925       1.5875
    7926       1.5193
    7927       1.5789
    7928       1.5075
    7929       1.5115
    7930       1.5065
    7931       1.5464
    7932       1.5392
    7933       1.4444
    7934       1.5333
    7935       1.5022
    7936       1.3669
    7937       1.3786
    7938       1.4100
    7939       1.3123
    7940       1.3695
    7941       1.3692
    7942       1.3251
    7943       1.3403
    7944       1.3695
    7945       1.4207
    7946       1.4460
    7947       1.4715
    7948       1.4203
    7949       1.4972
    7950       1.6339
    7951       1.5017
    7952       1.4928
    7953       1.4654
    7954       1.5883
    7955       1.5343
    7956       1.6737
    7957       1.6623
    7958       1.6691
    7959       1.5300
    7960       1.5296
    7961       1.6544
    7962       1.6108
    7963       1.6218
    7964       1.6282
    7965       1.7173
    7966       1.5266
    7967       1.6453
    7968       1.5996
    7969       1.6341
    7970       1.6696
    7971       1.7707
    7972       1.8159
    7973       1.6804
    7974       1.7971
    7975       1.7410
    7976       1.6711
    7977       1.5964
    7978       1.6408
    7979       1.6523
    7980       1.6687
    7981       1.6549
    7982       1.6906
    7983       1.6340
    7984       1.5794
    7985       1.6238
    7986       1.6609
    7987       1.6666
    7988       1.6258
    7989       1.6508
    7990       1.6999
    7991       1.6109
    7992       1.4422
    7993       1.4281
    7994       1.4794
    7995       1.4212
    7996       1.5399
    7997       1.6118
    7998       1.4994
    7999       1.5313
    8000       1.4997
    8001       1.6034
    8002       1.5728
    8003       1.5748
    8004       1.6160
    8005       1.5413
    8006       1.6250
    8007       1.5042
    8008       1.4137
    8009       1.4828
    8010       1.4951
    8011       1.4701
    8012       1.4424
    8013       1.5825
    8014       1.5346
    8015       1.4572
    8016       1.4932
    8017       1.4827
    8018       1.4561
    8019       1.4302
    8020       1.5002
    8021       1.6066
    8022       1.6785
    8023       1.7215
    8024       1.6342
    8025       1.6361
    8026       1.6902
    8027       1.7783
    8028       1.6814
    8029       1.6650
    8030       1.6198
    8031       1.5720
    8032       1.7047
    8033       1.7851
    8034       1.8500
    8035       1.6756
    8036       1.6142
    8037       1.8499
    8038       1.7139
    8039       1.6106
    8040       1.5103
    8041       1.6247
    8042       1.5986
    8043       1.5373
    8044       1.4866
    8045       1.4345
    8046       1.5963
    8047       1.6456
    8048       1.6973
    8049       1.5578
    8050       1.5998
    8051       1.5774
    8052       1.5786
    8053       1.4392
    8054       1.3681
    8055       1.5238
    8056       1.5777
    8057       1.3948
    8058       1.3715
    8059       1.4028
    8060       1.4491
    8061       1.4640
    8062       1.5079
    8063       1.4175
    8064       1.5417
    8065       1.5968
    8066       1.5454
    8067       1.5445
    8068       1.5283
    8069       1.4868
    8070       1.5362
    8071       1.6033
    8072       1.5849
    8073       1.5698
    8074       1.5321
    8075       1.5612
    8076       1.5547
    8077       1.5805
    8078       1.5761
    8079       1.5092
    8080       1.5834
    8081       1.5569
    8082       1.5108
    8083       1.4867
    8084       1.4705
    8085       1.5514
    8086       1.5435
    8087       1.4907
    8088       1.3983
    8089       1.6048
    8090       1.5360
    8091       1.6405
    8092       1.5649
    8093       1.4389
    8094       1.4086
    8095       1.6188
    8096       1.5415
    8097       1.5482
    8098       1.6128
    8099       1.6275
    8100       1.5226
    8101       1.4222
    8102       1.4187
    8103       1.3416
    8104       1.4116
    8105       1.3845
    8106       1.3025
    8107       1.3675
    8108       1.3601
    8109       1.4320
    8110       1.5031
    8111       1.4936
    8112       1.4924
    8113       1.4636
    8114       1.6109
    8115       1.5133
    8116       1.5693
    8117       1.5356
    8118       1.5317
    8119       1.5546
    8120       1.5809
    8121       1.4470
    8122       1.5396
    8123       1.4953
    8124       1.5063
    8125       1.5545
    8126       1.5225
    8127       1.5262
    8128       1.5341
    8129       1.4445
    8130       1.4685
    8131       1.5783
    8132       1.4895
    8133       1.4270
    8134       1.4681
    8135       1.4458
    8136       1.4166
    8137       1.4264
    8138       1.4955
    8139       1.4857
    8140       1.5634
    8141       1.6971
    8142       1.5856
    8143       1.5326
    8144       1.5760
    8145       1.5809
    8146       1.5203
    8147       1.6198
    8148       1.5429
    8149       1.6990
    8150       1.5697
    8151       1.4937
    8152       1.5271
    8153       1.4927
    8154       1.4798
    8155       1.6102
    8156       1.5666
    8157       1.4940
    8158       1.5503
    8159       1.5296
    8160       1.4065
    8161       1.4228
    8162       1.5112
    8163       1.5411
    8164       1.4356
    8165       1.4395
    8166       1.3966
    8167       1.5088
    8168       1.4284
    8169       1.4310
    8170       1.4949
    8171       1.5062
    8172       1.5664
    8173       1.5139
    8174       1.4648
    8175       1.5509
    8176       1.4511
    8177       1.4943
    8178       1.5438
    8179       1.5082
    8180       1.5170
    8181       1.5038
    8182       1.5764
    8183       1.5366
    8184       1.5865
    8185       1.5991
    8186       1.6036
    8187       1.6666
    8188       1.5677
    8189       1.5907
    8190       1.4789
    8191       1.4530
    8192       1.5301
    8193       1.6079
    8194       1.4576
    8195       1.4565
    8196       1.4727
    8197       1.5603
    8198       1.6790
    8199       1.5775
    8200       1.5007
    8201       1.6039
    8202       1.4895
    8203       1.5000
    8204       1.5639
    8205       1.5364
    8206       1.4971
    8207       1.5214
    8208       1.5673
    8209       1.5231
    8210       1.5860
    8211       1.5686
    8212       1.5741
    8213       1.5754
    8214       1.6205
    8215       1.6299
    8216       1.6574
    8217       1.5228
    8218       1.5033
    8219       1.5231
    8220       1.5392
    8221       1.5728
    8222       1.4933
    8223       1.5548
    8224       1.4897
    8225       1.5125
    8226       1.6324
    8227       1.5767
    8228       1.5047
    8229       1.4723
    8230       1.4163
    8231       1.5536
    8232       1.5487
    8233       1.4973
    8234       1.4557
    8235       1.4915
    8236       1.5680
    8237       1.4517
    8238       1.5499
    8239       1.5623
    8240       1.5125
    8241       1.6066
    8242       1.6034
    8243       1.6221
    8244       1.5384
    8245       1.5506
    8246       1.6110
    8247       1.5086
    8248       1.5166
    8249       1.5302
    8250       1.6247
    8251       1.6266
    8252       1.5845
    8253       1.6440
    8254       1.6226
    8255       1.5427
    8256       1.4622
    8257       1.5262
    8258       1.6090
    8259       1.5551
    8260       1.4271
    8261       1.4298
    8262       1.4362
    8263       1.4429
    8264       1.3673
    8265       1.4257
    8266       1.4360
    8267       1.4408
    8268       1.4217
    8269       1.4479
    8270       1.5086
    8271       1.4454
    8272       1.5184
    8273       1.4300
    8274       1.4391
    8275       1.5192
    8276       1.6738
    8277       1.5423
    8278       1.6123
    8279       1.5018
    8280       1.4872
    8281       1.6270
    8282       1.5320
    8283       1.5971
    8284       1.6082
    8285       1.6711
    8286       1.5635
    8287       1.4655
    8288       1.4977
    8289       1.5067
    8290       1.4230
    8291       1.3945
    8292       1.5195
    8293       1.5153
    8294       1.4975
    8295       1.4631
    8296       1.5908
    8297       1.5060
    8298       1.6043
    8299       1.5374
    8300       1.6339
    8301       1.5688
    8302       1.4187
    8303       1.4343
    8304       1.5035
    8305       1.5497
    8306       1.5531
    8307       1.5216
    8308       1.4878
    8309       1.4728
    8310       1.3956
    8311       1.4247
    8312       1.3048
    8313       1.3517
    8314       1.3926
    8315       1.4010
    8316       1.4911
    8317       1.4535
    8318       1.5339
    8319       1.4317
    8320       1.4242
    8321       1.4972
    8322       1.5312
    8323       1.5144
    8324       1.5872
    8325       1.4807
    8326       1.5978
    8327       1.6071
    8328       1.4691
    8329       1.3868
    8330       1.4475
    8331       1.5378
    8332       1.5189
    8333       1.5732
    8334       1.4771
    8335       1.5477
    8336       1.4647
    8337       1.3639
    8338       1.3809
    8339       1.4532
    8340       1.4502
    8341       1.5208
    8342       1.5599
    8343       1.5952
    8344       1.4939
    8345       1.4680
    8346       1.5128
    8347       1.5559
    8348       1.5450
    8349       1.6082
    8350       1.7065
    8351       1.5416
    8352       1.5889
    8353       1.5288
    8354       1.5796
    8355       1.6225
    8356       1.6368
    8357       1.4872
    8358       1.3915
    8359       1.3651
    8360       1.4374
    8361       1.3731
    8362       1.4462
    8363       1.4044
    8364       1.3704
    8365       1.3798
    8366       1.4234
    8367       1.3834
    8368       1.3381
    8369       1.2941
    8370       1.5144
    8371       1.6041
    8372       1.4844
    8373       1.4699
    8374       1.5661
    8375       1.6545
    8376       1.5549
    8377       1.5313
    8378       1.6653
    8379       1.5429
    8380       1.5246
    8381       1.4757
    8382       1.4879
    8383       1.5389
    8384       1.4649
    8385       1.4265
    8386       1.5435
    8387       1.4722
    8388       1.4023
    8389       1.3957
    8390       1.4396
    8391       1.5477
    8392       1.5995
    8393       1.4711
    8394       1.5804
    8395       1.7051
    8396       1.5653
    8397       1.4366
    8398       1.7164
    8399       1.7333
    8400       1.6969
    8401       1.6471
    8402       1.6972
    8403       1.6509
    8404       1.5644
    8405       1.5126
    8406       1.4776
    8407       1.5119
    8408       1.5051
    8409       1.5450
    8410       1.4706
    8411       1.5996
    8412       1.5460
    8413       1.5769
    8414       1.6203
    8415       1.6633
    8416       1.6249
    8417       1.6527
    8418       1.5651
    8419       1.6433
    8420       1.6662
    8421       1.6928
    8422       1.5515
    8423       1.6781
    8424       1.7350
    8425       1.5074
    8426       1.4911
    8427       1.4835
    8428       1.4898
    8429       1.5054
    8430       1.5825
    8431       1.5952
    8432       1.5973
    8433       1.5692
    8434       1.4976
    8435       1.4465
    8436       1.4228
    8437       1.4367
    8438       1.5752
    8439       1.5177
    8440       1.5750
    8441       1.5023
    8442       1.5574
    8443       1.4653
    8444       1.3922
    8445       1.5726
    8446       1.5946
    8447       1.4767
    8448       1.4584
    8449       1.5138
    8450       1.4072
    8451       1.4324
    8452       1.4634
    8453       1.4871
    8454       1.4230
    8455       1.4978
    8456       1.4520
    8457       1.5518
    8458       1.5054
    8459       1.4618
    8460       1.4167
    8461       1.5006
    8462       1.4874
    8463       1.5594
    8464       1.5578
    8465       1.5684
    8466       1.5329
    8467       1.4447
    8468       1.5552
    8469       1.4846
    8470       1.4499
    8471       1.5055
    8472       1.4729
    8473       1.4586
    8474       1.5598
    8475       1.4637
    8476       1.5983
    8477       1.5726
    8478       1.4495
    8479       1.5108
    8480       1.5418
    8481       1.5681
    8482       1.6090
    8483       1.6773
    8484       1.4951
    8485       1.6119
    8486       1.6497
    8487       1.5883
    8488       1.5790
    8489       1.6986
    8490       1.5012
    8491       1.4435
    8492       1.5163
    8493       1.5388
    8494       1.4887
    8495       1.6955
    8496       1.6970
    8497       1.6138
    8498       1.6440
    8499       1.5228
    8500       1.6093
    8501       1.4732
    8502       1.5293
    8503       1.4877
    8504       1.3931
    8505       1.3592
    8506       1.4854
    8507       1.5040
    8508       1.5173
    8509       1.4896
    8510       1.4504
    8511       1.4042
    8512       1.3433
    8513       1.3335
    8514       1.4078
    8515       1.2422
    8516       1.3239
    8517       1.2671
    8518       1.2470
    8519       1.2541
    8520       1.2042
    8521       1.2327
    8522       1.2503
    8523       1.3287
    8524       1.3899
    8525       1.3760
    8526       1.4205
    8527       1.4702
    8528       1.3981
    8529       1.3577
    8530       1.4251
    8531       1.5042
    8532       1.5456
    8533       1.5967
    8534       1.5827
    8535       1.4890
    8536       1.5761
    8537       1.3700
    8538       1.5084
    8539       1.5168
    8540       1.4646
    8541       1.4056
    8542       1.4560
    8543       1.4329
    8544       1.4748
    8545       1.3584
    8546       1.4354
    8547       1.6007
    8548       1.5587
    8549       1.5712
    8550       1.5827
    8551       1.5992
    8552       1.6226
    8553       1.5663
    8554       1.4980
    8555       1.5392
    8556       1.5492
    8557       1.5603
    8558       1.5570
    8559       1.5119
    8560       1.6268
    8561       1.6047
    8562       1.7025
    8563       1.5380
    8564       1.5484
    8565       1.5310
    8566       1.5483
    8567       1.5462
    8568       1.4534
    8569       1.4909
    8570       1.5126
    8571       1.5795
    8572       1.4790
    8573       1.4734
    8574       1.3674
    8575       1.4475
    8576       1.4379
    8577       1.4203
    8578       1.4357
    8579       1.4122
    8580       1.4921
    8581       1.4103
    8582       1.4376
    8583       1.3909
    8584       1.3851
    8585       1.3641
    8586       1.4018
    8587       1.3518
    8588       1.3838
    8589       1.4042
    8590       1.4755
    8591       1.5100
    8592       1.4861
    8593       1.3854
    8594       1.3906
    8595       1.3760
    8596       1.4750
    8597       1.4935
    8598       1.3878
    8599       1.4133
    8600       1.5043
    8601       1.5159
    8602       1.6332
    8603       1.5803
    8604       1.5552
    8605       1.5350
    8606       1.4407
    8607       1.3700
    8608       1.3005
    8609       1.3538
    8610       1.4227
    8611       1.3990
    8612       1.3812
    8613       1.3728
    8614       1.4979
    8615       1.4639
    8616       1.4340
    8617       1.4773
    8618       1.4859
    8619       1.4540
    8620       1.5299
    8621       1.5298
    8622       1.5617
    8623       1.5392
    8624       1.5671
    8625       1.4258
    8626       1.4793
    8627       1.4600
    8628       1.4521
    8629       1.4616
    8630       1.4456
    8631       1.3441
    8632       1.4808
    8633       1.5258
    8634       1.5002
    8635       1.4542
    8636       1.5050
    8637       1.3919
    8638       1.5747
    8639       1.5891
    8640       1.5116
    8641       1.5587
    8642       1.5971
    8643       1.6557
    8644       1.4903
    8645       1.5541
    8646       1.6010
    8647       1.6107
    8648       1.6004
    8649       1.6407
    8650       1.6944
    8651       1.7166
    8652       1.5521
    8653       1.5821
    8654       1.6623
    8655       1.6384
    8656       1.6040
    8657       1.5862
    8658       1.5584
    8659       1.5254
    8660       1.4539
    8661       1.5566
    8662       1.5635
    8663       1.5613
    8664       1.4700
    8665       1.4595
    8666       1.5461
    8667       1.5108
    8668       1.5392
    8669       1.4127
    8670       1.4702
    8671       1.4038
    8672       1.4093
    8673       1.5295
    8674       1.4457
    8675       1.4495
    8676       1.3446
    8677       1.5211
    8678       1.4189
    8679       1.4848
    8680       1.4760
    8681       1.4963
    8682       1.6064
    8683       1.5869
    8684       1.5926
    8685       1.5960
    8686       1.7262
    8687       1.5832
    8688       1.5824
    8689       1.4587
    8690       1.5351
    8691       1.5928
    8692       1.4589
    8693       1.4829
    8694       1.5403
    8695       1.5041
    8696       1.5566
    8697       1.4992
    8698       1.5402
    8699       1.5222
    8700       1.5789
    8701       1.5012
    8702       1.5528
    8703       1.5368
    8704       1.5115
    8705       1.4881
    8706       1.4336
    8707       1.4409
    8708       1.4573
    8709       1.4268
    8710       1.4260
    8711       1.3828
    8712       1.4761
    8713       1.4595
    8714       1.4769
    8715       1.4783
    8716       1.4907
    8717       1.3770
    8718       1.5396
    8719       1.4964
    8720       1.4727
    8721       1.5504
    8722       1.5006
    8723       1.6474
    8724       1.5892
    8725       1.6197
    8726       1.4671
    8727       1.5111
    8728       1.6343
    8729       1.5505
    8730       1.5337
    8731       1.4915
    8732       1.6513
    8733       1.6827
    8734       1.6231
    8735       1.5643
    8736       1.4914
    8737       1.5248
    8738       1.6205
    8739       1.5930
    8740       1.6456
    8741       1.6373
    8742       1.5618
    8743       1.5751
    8744       1.4977
    8745       1.4865
    8746       1.6363
    8747       1.5796
    8748       1.5711
    8749       1.6813
    8750       1.7644
    8751       1.6838
    8752       1.6865
    8753       1.7076
    8754       1.6911
    8755       1.6302
    8756       1.6769
    8757       1.6480
    8758       1.4954
    8759       1.4892
    8760       1.4629
    8761       1.4869
    8762       1.6051
    8763       1.5655
    8764       1.4533
    8765       1.5859
    8766       1.5465
    8767       1.6136
    8768       1.6411
    8769       1.5923
    8770       1.5494
    8771       1.5751
    8772       1.6042
    8773       1.5401
    8774       1.4619
    8775       1.6064
    8776       1.5085
    8777       1.6206
    8778       1.6012
    8779       1.5161
    8780       1.3997
    8781       1.4237
    8782       1.5019
    8783       1.6031
    8784       1.5724
    8785       1.6398
    8786       1.4968
    8787       1.6084
    8788       1.5321
    8789       1.6369
    8790       1.6402
    8791       1.5923
    8792       1.5387
    8793       1.7038
    8794       1.5663
    8795       1.5538
    8796       1.6313
    8797       1.6607
    8798       1.6558
    8799       1.6287
    8800       1.6530
    8801       1.6276
    8802       1.6081
    8803       1.5817
    8804       1.6471
    8805       1.6366
    8806       1.7168
    8807       1.6241
    8808       1.7167
    8809       1.6740
    8810       1.7245
    8811       1.6402
    8812       1.7159
    8813       1.6341
    8814       1.6075
    8815       1.6336
    8816       1.5466
    8817       1.6489
    8818       1.6351
    8819       1.6032
    8820       1.5812
    8821       1.7207
    8822       1.8343
    8823       1.7784
    8824       1.6403
    8825       1.7149
    8826       1.7415
    8827       1.7327
    8828       1.6984
    8829       1.7386
    8830       1.6959
    8831       1.8883
    8832       1.7323
    8833       1.7545
    8834       1.8401
    8835       1.7794
    8836       1.7159
    8837       1.6232
    8838       1.6081
    8839       1.6370
    8840       1.6932
    8841       1.6880
    8842       1.6968
    8843       1.4883
    8844       1.5625
    8845       1.5549
    8846       1.6353
    8847       1.6347
    8848       1.5193
    8849       1.5692
    8850       1.5555
    8851       1.5087
    8852       1.4659
    8853       1.5825
    8854       1.5632
    8855       1.5704
    8856       1.6309
    8857       1.5369
    8858       1.4851
    8859       1.5195
    8860       1.6022
    8861       1.4739
    8862       1.5458
    8863       1.5850
    8864       1.5941
    8865       1.5644
    8866       1.5520
    8867       1.4685
    8868       1.4500
    8869       1.4850
    8870       1.4545
    8871       1.4703
    8872       1.4588
    8873       1.4755
    8874       1.4291
    8875       1.4219
    8876       1.4153
    8877       1.3957
    8878       1.5507
    8879       1.4563
    8880       1.3917
    8881       1.3847
    8882       1.4658
    8883       1.4299
    8884       1.4301
    8885       1.4199
    8886       1.3725
    8887       1.3931
    8888       1.4192
    8889       1.4718
    8890       1.5122
    8891       1.4956
    8892       1.3991
    8893       1.4735
    8894       1.4042
    8895       1.3695
    8896       1.2942
    8897       1.3059
    8898       1.3170
    8899       1.3420
    8900       1.2805
    8901       1.2663
    8902       1.3670
    8903       1.3263
    8904       1.3472
    8905       1.3187
    8906       1.4213
    8907       1.3483
    8908       1.3609
    8909       1.4757
    8910       1.4612
    8911       1.5135
    8912       1.4635
    8913       1.4718
    8914       1.3554
    8915       1.3968
    8916       1.3814
    8917       1.4204
    8918       1.3921
    8919       1.3552
    8920       1.3738
    8921       1.4593
    8922       1.3942
    8923       1.3452
    8924       1.3876
    8925       1.3132
    8926       1.3863
    8927       1.4454
    8928       1.4086
    8929       1.4012
    8930       1.4042
    8931       1.3467
    8932       1.4638
    8933       1.4445
    8934       1.4738
    8935       1.5516
    8936       1.5487
    8937       1.4909
    8938       1.5933
    8939       1.6883
    8940       1.7026
    8941       1.5190
    8942       1.5744
    8943       1.6299
    8944       1.6119
    8945       1.5395
    8946       1.6078
    8947       1.5796
    8948       1.6469
    8949       1.5899
    8950       1.4382
    8951       1.4421
    8952       1.5182
    8953       1.5794
    8954       1.4846
    8955       1.5111
    8956       1.4736
    8957       1.5005
    8958       1.5537
    8959       1.5663
    8960       1.5410
    8961       1.5790
    8962       1.6213
    8963       1.5362
    8964       1.5892
    8965       1.5237
    8966       1.4156
    8967       1.3705
    8968       1.3869
    8969       1.4608
    8970       1.4985
    8971       1.4689
    8972       1.4832
    8973       1.4077
    8974       1.4998
    8975       1.4450
    8976       1.5007
    8977       1.5236
    8978       1.5518
    8979       1.4931
    8980       1.5459
    8981       1.4979
    8982       1.5257
    8983       1.5679
    8984       1.5225
    8985       1.5792
    8986       1.5881
    8987       1.4917
    8988       1.5032
    8989       1.4996
    8990       1.5845
    8991       1.6497
    8992       1.5512
    8993       1.5522
    8994       1.4830
    8995       1.4529
    8996       1.5126
    8997       1.4182
    8998       1.4371
    8999       1.5091
    9000       1.4200
    9001       1.3663
    9002       1.4887
    9003       1.4267
    9004       1.4502
    9005       1.4512
    9006       1.4092
    9007       1.3928
    9008       1.4085
    9009       1.5359
    9010       1.4988
    9011       1.4879
    9012       1.4577
    9013       1.4335
    9014       1.5406
    9015       1.6418
    9016       1.5956
    9017       1.4687
    9018       1.4698
    9019       1.4400
    9020       1.4528
    9021       1.4380
    9022       1.3713
    9023       1.3948
    9024       1.5386
    9025       1.4828
    9026       1.3444
    9027       1.3096
    9028       1.4243
    9029       1.4919
    9030       1.3465
    9031       1.4513
    9032       1.3233
    9033       1.3555
    9034       1.3304
    9035       1.3904
    9036       1.4115
    9037       1.4511
    9038       1.4382
    9039       1.3554
    9040       1.3774
    9041       1.5450
    9042       1.4134
    9043       1.4603
    9044       1.5210
    9045       1.5217
    9046       1.4370
    9047       1.5972
    9048       1.4347
    9049       1.5043
    9050       1.5057
    9051       1.4832
    9052       1.4657
    9053       1.4657
    9054       1.5049
    9055       1.4651
    9056       1.5345
    9057       1.5192
    9058       1.4952
    9059       1.5537
    9060       1.5755
    9061       1.5437
    9062       1.4674
    9063       1.4296
    9064       1.3966
    9065       1.4816
    9066       1.5112
    9067       1.5758
    9068       1.4870
    9069       1.4413
    9070       1.5176
    9071       1.5755
    9072       1.5052
    9073       1.5303
    9074       1.5697
    9075       1.6092
    9076       1.4773
    9077       1.5513
    9078       1.6272
    9079       1.6259
    9080       1.5188
    9081       1.4681
    9082       1.4125
    9083       1.4090
    9084       1.3882
    9085       1.4302
    9086       1.5109
    9087       1.3900
    9088       1.5106
    9089       1.5489
    9090       1.5852
    9091       1.5210
    9092       1.4636
    9093       1.4473
    9094       1.4081
    9095       1.4161
    9096       1.4587
    9097       1.4811
    9098       1.4942
    9099       1.4907
    9100       1.4494
    9101       1.5782
    9102       1.5083
    9103       1.4994
    9104       1.5674
    9105       1.4752
    9106       1.5034
    9107       1.5344
    9108       1.4717
    9109       1.4562
    9110       1.4776
    9111       1.4303
    9112       1.4956
    9113       1.6396
    9114       1.6252
    9115       1.5200
    9116       1.5101
    9117       1.5415
    9118       1.5037
    9119       1.5291
    9120       1.5915
    9121       1.5701
    9122       1.4994
    9123       1.6161
    9124       1.7354
    9125       1.6978
    9126       1.5583
    9127       1.5677
    9128       1.5865
    9129       1.5990
    9130       1.4362
    9131       1.5174
    9132       1.4919
    9133       1.5090
    9134       1.4968
    9135       1.5410
    9136       1.5400
    9137       1.4790
    9138       1.5479
    9139       1.4730
    9140       1.5095
    9141       1.4834
    9142       1.5463
    9143       1.5231
    9144       1.5324
    9145       1.3751
    9146       1.4349
    9147       1.4588
    9148       1.5064
    9149       1.4446
    9150       1.5162
    9151       1.4898
    9152       1.3786
    9153       1.4081
    9154       1.4329
    9155       1.5030
    9156       1.4602
    9157       1.4597
    9158       1.5293
    9159       1.6081
    9160       1.3715
    9161       1.3799
    9162       1.5084
    9163       1.5559
    9164       1.5368
    9165       1.4725
    9166       1.4328
    9167       1.5574
    9168       1.5560
    9169       1.5078
    9170       1.5059
    9171       1.5391
    9172       1.6312
    9173       1.5025
    9174       1.4635
    9175       1.4948
    9176       1.5345
    9177       1.5439
    9178       1.4212
    9179       1.4480
    9180       1.5710
    9181       1.5106
    9182       1.4225
    9183       1.4438
    9184       1.4446
    9185       1.3874
    9186       1.4858
    9187       1.5313
    9188       1.5544
    9189       1.4467
    9190       1.4831
    9191       1.4921
    9192       1.4281
    9193       1.3821
    9194       1.4504
    9195       1.4763
    9196       1.4703
    9197       1.5163
    9198       1.5051
    9199       1.4933
    9200       1.4479
    9201       1.4648
    9202       1.4756
    9203       1.5117
    9204       1.4064
    9205       1.5450
    9206       1.5997
    9207       1.8452
    9208       1.6425
    9209       1.6080
    9210       1.5541
    9211       1.6004
    9212       1.6536
    9213       1.6777
    9214       1.5287
    9215       1.4689
    9216       1.5676
    9217       1.5338
    9218       1.5628
    9219       1.5000
    9220       1.4562
    9221       1.4257
    9222       1.4836
    9223       1.4613
    9224       1.4153
    9225       1.3579
    9226       1.3413
    9227       1.4111
    9228       1.3763
    9229       1.4379
    9230       1.4031
    9231       1.4510
    9232       1.4163
    9233       1.3734
    9234       1.4373
    9235       1.5030
    9236       1.4314
    9237       1.3095
    9238       1.3914
    9239       1.4805
    9240       1.4154
    9241       1.4126
    9242       1.4511
    9243       1.4526
    9244       1.4368
    9245       1.5414
    9246       1.4049
    9247       1.3228
    9248       1.4822
    9249       1.5063
    9250       1.5428
    9251       1.4895
    9252       1.5463
    9253       1.4506
    9254       1.5467
    9255       1.4862
    9256       1.5134
    9257       1.5795
    9258       1.5761
    9259       1.5820
    9260       1.5500
    9261       1.5737
    9262       1.5667
    9263       1.5281
    9264       1.5426
    9265       1.4265
    9266       1.3830
    9267       1.4665
    9268       1.4402
    9269       1.4354
    9270       1.4223
    9271       1.4288
    9272       1.3659
    9273       1.4755
    9274       1.5412
    9275       1.4837
    9276       1.4004
    9277       1.3958
    9278       1.3987
    9279       1.4193
    9280       1.4476
    9281       1.3845
    9282       1.4811
    9283       1.3884
    9284       1.4149
    9285       1.3504
    9286       1.4049
    9287       1.3771
    9288       1.4056
    9289       1.4696
    9290       1.4121
    9291       1.3613
    9292       1.4783
    9293       1.5203
    9294       1.4318
    9295       1.4931
    9296       1.4684
    9297       1.4894
    9298       1.4636
    9299       1.5221
    9300       1.5690
    9301       1.5875
    9302       1.5235
    9303       1.4446
    9304       1.4490
    9305       1.6093
    9306       1.4879
    9307       1.5410
    9308       1.3367
    9309       1.4406
    9310       1.4753
    9311       1.5232
    9312       1.4107
    9313       1.4984
    9314       1.4575
    9315       1.4440
    9316       1.5419
    9317       1.3611
    9318       1.4249
    9319       1.4328
    9320       1.3025
    9321       1.3071
    9322       1.3140
    9323       1.3166
    9324       1.2765
    9325       1.4015
    9326       1.3681
    9327       1.4449
    9328       1.4645
    9329       1.3378
    9330       1.3080
    9331       1.3289
    9332       1.4082
    9333       1.3523
    9334       1.4351
    9335       1.5020
    9336       1.4687
    9337       1.6176
    9338       1.4460
    9339       1.4689
    9340       1.4545
    9341       1.3684
    9342       1.3533
    9343       1.4742
    9344       1.5191
    9345       1.4070
    9346       1.4205
    9347       1.4533
    9348       1.4414
    9349       1.4202
    9350       1.4155
    9351       1.4910
    9352       1.5148
    9353       1.4501
    9354       1.4096
    9355       1.5190
    9356       1.5467
    9357       1.5725
    9358       1.5264
    9359       1.5400
    9360       1.5802
    9361       1.5121
    9362       1.5956
    9363       1.5979
    9364       1.5879
    9365       1.6190
    9366       1.6155
    9367       1.5348
    9368       1.5531
    9369       1.5641
    9370       1.5322
    9371       1.5662
    9372       1.5385
    9373       1.4476
    9374       1.4282
    9375       1.6146
    9376       1.5601
    9377       1.3925
    9378       1.4528
    9379       1.4854
    9380       1.4802
    9381       1.3919
    9382       1.4203
    9383       1.4355
    9384       1.4478
    9385       1.4922
    9386       1.4255
    9387       1.3938
    9388       1.4692
    9389       1.4810
    9390       1.4988
    9391       1.5517
    9392       1.5252
    9393       1.5305
    9394       1.5464
    9395       1.5209
    9396       1.5925
    9397       1.6082
    9398       1.5680
    9399       1.4837
    9400       1.5200
    9401       1.5166
    9402       1.5384
    9403       1.4963
    9404       1.4221
    9405       1.4381
    9406       1.4387
    9407       1.4631
    9408       1.5063
    9409       1.3926
    9410       1.3833
    9411       1.4148
    9412       1.4466
    9413       1.5200
    9414       1.4945
    9415       1.4847
    9416       1.4248
    9417       1.4222
    9418       1.3741
    9419       1.3822
    9420       1.5013
    9421       1.4575
    9422       1.4361
    9423       1.4515
    9424       1.5108
    9425       1.4023
    9426       1.4824
    9427       1.4697
    9428       1.4832
    9429       1.4798
    9430       1.3995
    9431       1.3694
    9432       1.5106
    9433       1.4549
    9434       1.4260
    9435       1.4420
    9436       1.4422
    9437       1.4426
    9438       1.4289
    9439       1.3375
    9440       1.4876
    9441       1.4484
    9442       1.4457
    9443       1.4904
    9444       1.4657
    9445       1.5389
    9446       1.4131
    9447       1.5053
    9448       1.3816
    9449       1.3653
    9450       1.3907
    9451       1.4102
    9452       1.4392
    9453       1.5031
    9454       1.5189
    9455       1.5368
    9456       1.4286
    9457       1.4381
    9458       1.4428
    9459       1.4432
    9460       1.4869
    9461       1.4947
    9462       1.4355
    9463       1.4319
    9464       1.4836
    9465       1.4643
    9466       1.4819
    9467       1.5304
    9468       1.4195
    9469       1.4137
    9470       1.4815
    9471       1.4764
    9472       1.4133
    9473       1.4707
    9474       1.3863
    9475       1.4490
    9476       1.4957
    9477       1.4521
    9478       1.4974
    9479       1.6538
    9480       1.5454
    9481       1.4971
    9482       1.4996
    9483       1.4708
    9484       1.5020
    9485       1.3632
    9486       1.4221
    9487       1.5173
    9488       1.4154
    9489       1.4640
    9490       1.4851
    9491       1.4887
    9492       1.5389
    9493       1.4632
    9494       1.5141
    9495       1.5184
    9496       1.4677
    9497       1.4590
    9498       1.4587
    9499       1.4427
    9500       1.4298
    9501       1.5194
    9502       1.5859
    9503       1.4649
    9504       1.5017
    9505       1.5316
    9506       1.5136
    9507       1.4770
    9508       1.4645
    9509       1.4471
    9510       1.4192
    9511       1.4556
    9512       1.4827
    9513       1.4118
    9514       1.4442
    9515       1.4055
    9516       1.4527
    9517       1.4973
    9518       1.5435
    9519       1.5184
    9520       1.3828
    9521       1.4755
    9522       1.4023
    9523       1.5103
    9524       1.4408
    9525       1.5139
    9526       1.5320
    9527       1.4317
    9528       1.3905
    9529       1.4892
    9530       1.5282
    9531       1.5436
    9532       1.4881
    9533       1.4731
    9534       1.4847
    9535       1.5886
    9536       1.5441
    9537       1.4768
    9538       1.4197
    9539       1.4818
    9540       1.5549
    9541       1.5662
    9542       1.5407
    9543       1.4543
    9544       1.5170
    9545       1.5632
    9546       1.4789
    9547       1.5104
    9548       1.4885
    9549       1.5331
    9550       1.4391
    9551       1.4353
    9552       1.3967
    9553       1.3869
    9554       1.4129
    9555       1.3847
    9556       1.4049
    9557       1.4894
    9558       1.3346
    9559       1.4059
    9560       1.3988
    9561       1.5434
    9562       1.4963
    9563       1.4509
    9564       1.4883
    9565       1.3763
    9566       1.3646
    9567       1.3824
    9568       1.3783
    9569       1.4068
    9570       1.3537
    9571       1.4399
    9572       1.4194
    9573       1.4147
    9574       1.4522
    9575       1.5960
    9576       1.4351
    9577       1.4166
    9578       1.4442
    9579       1.4952
    9580       1.4086
    9581       1.4340
    9582       1.4702
    9583       1.3914
    9584       1.4605
    9585       1.4171
    9586       1.3591
    9587       1.3866
    9588       1.3846
    9589       1.3959
    9590       1.3694
    9591       1.3223
    9592       1.3328
    9593       1.3936
    9594       1.4481
    9595       1.4004
    9596       1.4443
    9597       1.4090
    9598       1.3679
    9599       1.4085
    9600       1.3279
    9601       1.3586
    9602       1.4452
    9603       1.4747
    9604       1.4611
    9605       1.4013
    9606       1.4025
    9607       1.3783
    9608       1.3890
    9609       1.3831
    9610       1.3694
    9611       1.4373
    9612       1.3892
    9613       1.4190
    9614       1.3770
    9615       1.4841
    9616       1.4568
    9617       1.5339
    9618       1.3645
    9619       1.4907
    9620       1.4179
    9621       1.3611
    9622       1.4210
    9623       1.3747
    9624       1.4104
    9625       1.3808
    9626       1.3788
    9627       1.3581
    9628       1.3338
    9629       1.3268
    9630       1.3822
    9631       1.3011
    9632       1.3120
    9633       1.4283
    9634       1.3568
    9635       1.4310
    9636       1.3244
    9637       1.3473
    9638       1.4819
    9639       1.4107
    9640       1.3358
    9641       1.3892
    9642       1.3829
    9643       1.4851
    9644       1.3748
    9645       1.4588
    9646       1.3257
    9647       1.4031
    9648       1.3937
    9649       1.3200
    9650       1.3183
    9651       1.4079
    9652       1.4124
    9653       1.4286
    9654       1.3759
    9655       1.3247
    9656       1.3033
    9657       1.3604
    9658       1.3326
    9659       1.3777
    9660       1.3464
    9661       1.4710
    9662       1.3777
    9663       1.4230
    9664       1.3576
    9665       1.3549
    9666       1.4002
    9667       1.3315
    9668       1.2669
    9669       1.2645
    9670       1.2829
    9671       1.3128
    9672       1.4231
    9673       1.3490
    9674       1.3335
    9675       1.4179
    9676       1.4211
    9677       1.3695
    9678       1.4021
    9679       1.3643
    9680       1.4897
    9681       1.4290
    9682       1.3981
    9683       1.5788
    9684       1.4727
    9685       1.4308
    9686       1.4027
    9687       1.3932
    9688       1.4382
    9689       1.3464
    9690       1.4329
    9691       1.3959
    9692       1.4292
    9693       1.4527
    9694       1.4010
    9695       1.4401
    9696       1.4895
    9697       1.5154
    9698       1.4853
    9699       1.4610
    9700       1.4158
    9701       1.5300
    9702       1.4350
    9703       1.3556
    9704       1.4166
    9705       1.3911
    9706       1.4545
    9707       1.4298
    9708       1.4293
    9709       1.4683
    9710       1.3773
    9711       1.3842
    9712       1.3991
    9713       1.4061
    9714       1.4468
    9715       1.3677
    9716       1.3786
    9717       1.3626
    9718       1.3721
    9719       1.4327
    9720       1.3832
    9721       1.4877
    9722       1.4140
    9723       1.4836
    9724       1.4188
    9725       1.4142
    9726       1.4096
    9727       1.4263
    9728       1.3693
    9729       1.4302
    9730       1.3701
    9731       1.3539
    9732       1.3819
    9733       1.4413
    9734       1.4274
    9735       1.4416
    9736       1.3450
    9737       1.3709
    9738       1.4795
    9739       1.4405
    9740       1.5092
    9741       1.5090
    9742       1.4318
    9743       1.5348
    9744       1.4347
    9745       1.4502
    9746       1.3879
    9747       1.3748
    9748       1.3540
    9749       1.3522
    9750       1.4739
    9751       1.4408
    9752       1.4097
    9753       1.4794
    9754       1.4332
    9755       1.5245
    9756       1.4377
    9757       1.4533
    9758       1.3591
    9759       1.3264
    9760       1.4693
    9761       1.3960
    9762       1.4048
    9763       1.4825
    9764       1.5351
    9765       1.5144
    9766       1.5242
    9767       1.4633
    9768       1.3980
    9769       1.4067
    9770       1.4135
    9771       1.4499
    9772       1.3847
    9773       1.4197
    9774       1.4379
    9775       1.4865
    9776       1.4071
    9777       1.4790
    9778       1.4731
    9779       1.3940
    9780       1.4770
    9781       1.4940
    9782       1.3687
    9783       1.3868
    9784       1.4010
    9785       1.4296
    9786       1.3844
    9787       1.3776
    9788       1.4420
    9789       1.3463
    9790       1.2988
    9791       1.4458
    9792       1.4584
    9793       1.4521
    9794       1.4203
    9795       1.4020
    9796       1.3572
    9797       1.4008
    9798       1.3734
    9799       1.4206
    9800       1.3493
    9801       1.3731
    9802       1.4139
    9803       1.3450
    9804       1.3414
    9805       1.3132
    9806       1.4938
    9807       1.5127
    9808       1.3504
    9809       1.4242
    9810       1.4485
    9811       1.4544
    9812       1.5235
    9813       1.4240
    9814       1.4606
    9815       1.5712
    9816       1.4510
    9817       1.4025
    9818       1.4323
    9819       1.4600
    9820       1.5029
    9821       1.3094
    9822       1.4041
    9823       1.4317
    9824       1.4006
    9825       1.4152
    9826       1.5667
    9827       1.4617
    9828       1.4790
    9829       1.4969
    9830       1.5367
    9831       1.4979
    9832       1.3778
    9833       1.4732
    9834       1.5027
    9835       1.4763
    9836       1.4299
    9837       1.4307
    9838       1.4597
    9839       1.4919
    9840       1.4378
    9841       1.4547
    9842       1.4664
    9843       1.4769
    9844       1.4569
    9845       1.3614
    9846       1.4440
    9847       1.4732
    9848       1.4845
    9849       1.4964
    9850       1.4910
    9851       1.4465
    9852       1.4453
    9853       1.4416
    9854       1.3816
    9855       1.4326
    9856       1.3665
    9857       1.3816
    9858       1.3398
    9859       1.3205
    9860       1.3164
    9861       1.3632
    9862       1.3428
    9863       1.3145
    9864       1.3668
    9865       1.3873
    9866       1.2948
    9867       1.3474
    9868       1.3797
    9869       1.3211
    9870       1.3626
    9871       1.3703
    9872       1.4069
    9873       1.4508
    9874       1.4484
    9875       1.4711
    9876       1.4054
    9877       1.4799
    9878       1.4689
    9879       1.4954
    9880       1.5162
    9881       1.4265
    9882       1.4036
    9883       1.4099
    9884       1.3451
    9885       1.3318
    9886       1.4282
    9887       1.3701
    9888       1.3348
    9889       1.3350
    9890       1.3453
    9891       1.3622
    9892       1.3275
    9893       1.3462
    9894       1.3696
    9895       1.3233
    9896       1.3756
    9897       1.3892
    9898       1.2767
    9899       1.3371
    9900       1.2988
    9901       1.4334
    9902       1.3531
    9903       1.2675
    9904       1.2820
    9905       1.3407
    9906       1.3991
    9907       1.4388
    9908       1.5075
    9909       1.5160
    9910       1.4885
    9911       1.5248
    9912       1.4546
    9913       1.4844
    9914       1.4677
    9915       1.4506
    9916       1.4695
    9917       1.5004
    9918       1.5041
    9919       1.5948
    9920       1.5074
    9921       1.5145
    9922       1.5358
    9923       1.4393
    9924       1.3856
    9925       1.4596
    9926       1.5030
    9927       1.4516
    9928       1.4883
    9929       1.4853
    9930       1.4351
    9931       1.4590
    9932       1.5286
    9933       1.4070
    9934       1.4374
    9935       1.4838
    9936       1.4768
    9937       1.4110
    9938       1.4224
    9939       1.3751
    9940       1.4012
    9941       1.4662
    9942       1.3864
    9943       1.4278
    9944       1.3861
    9945       1.4069
    9946       1.4225
    9947       1.3938
    9948       1.4661
    9949       1.4894
    9950       1.4745
    9951       1.4756
    9952       1.3250
    9953       1.3671
    9954       1.3124
    9955       1.3646
    9956       1.4057
    9957       1.4221
    9958       1.4297
    9959       1.4036
    9960       1.3795
    9961       1.2668
    9962       1.3266
    9963       1.3806
    9964       1.3786
    9965       1.3182
    9966       1.2915
    9967       1.2480
    9968       1.2733
    9969       1.3227
    9970       1.4242
    9971       1.2735
    9972       1.3225
    9973       1.3249
    9974       1.4071
    9975       1.3944
    9976       1.4548
    9977       1.4244
    9978       1.3536
    9979       1.4355
    9980       1.3578
    9981       1.2975
    9982       1.3659
    9983       1.3694
    9984       1.4055
    9985       1.4854
    9986       1.3650
    9987       1.3876
    9988       1.4769
    9989       1.4530
    9990       1.4520
    9991       1.4542
    9992       1.5208
    9993       1.4327
    9994       1.4000
    9995       1.4203
    9996       1.4253
    9997       1.3925
    9998       1.4180
    9999       1.4359
   10000       1.4601
