# Supplementary material for: Discovery of novel RARα agonists using pharmacophore-based virtual screening, molecular docking, and molecular dynamics simulation studies
Source: PLoS One. 2023 Aug 24;18(8):e0289046. doi: 10.1371/journal.pone.0289046 (PMC10449137; doi:10.1371/journal.pone.0289046)
Supplement: S1 File — (ZIP) [file pone.0289046.s003.zip › Supplementary/Compound 2/MD/RMSF/RMSF.xvg]

#Res        AtomicFlx
   1.000       3.8355
   2.000       1.8138
   3.000       1.0796
   4.000       1.2916
   5.000       1.2106
   6.000       0.7494
   7.000       0.6151
   8.000       0.6165
   9.000       0.6868
  10.000       0.6247
  11.000       0.6534
  12.000       0.6333
  13.000       0.6133
  14.000       0.5538
  15.000       0.6195
  16.000       0.6095
  17.000       0.5060
  18.000       0.5247
  19.000       0.6410
  20.000       0.8165
  21.000       0.8737
  22.000       1.2156
  23.000       1.2074
  24.000       1.0207
  25.000       1.0483
  26.000       0.8858
  27.000       0.8077
  28.000       0.8713
  29.000       0.9389
  30.000       0.9909
  31.000       0.9055
  32.000       0.7788
  33.000       0.8405
  34.000       1.1078
  35.000       0.8118
  36.000       0.7217
  37.000       0.6958
  38.000       0.7337
  39.000       0.6067
  40.000       0.5211
  41.000       0.6269
  42.000       0.7023
  43.000       0.5441
  44.000       0.4977
  45.000       0.6074
  46.000       0.5514
  47.000       0.4797
  48.000       0.4794
  49.000       0.4713
  50.000       0.4174
  51.000       0.4246
  52.000       0.4602
  53.000       0.4694
  54.000       0.4595
  55.000       0.4546
  56.000       0.4706
  57.000       0.4519
  58.000       0.4582
  59.000       0.5214
  60.000       0.5203
  61.000       0.4738
  62.000       0.4943
  63.000       0.5869
  64.000       0.6906
  65.000       0.6140
  66.000       0.7781
  67.000       0.8191
  68.000       0.6202
  69.000       1.0203
  70.000       0.9810
  71.000       0.7117
  72.000       0.7952
  73.000       0.7522
  74.000       0.7566
  75.000       0.6331
  76.000       0.5119
  77.000       0.5420
  78.000       0.5542
  79.000       0.4401
  80.000       0.4741
  81.000       0.5411
  82.000       0.6437
  83.000       0.5911
  84.000       0.5682
  85.000       0.5643
  86.000       0.4809
  87.000       0.4384
  88.000       0.4924
  89.000       0.4637
  90.000       0.4447
  91.000       0.4300
  92.000       0.4107
  93.000       0.4811
  94.000       0.5039
  95.000       0.5046
  96.000       0.4950
  97.000       0.7335
  98.000       0.8511
  99.000       0.9786
 100.000       0.7692
 101.000       0.5624
 102.000       0.4419
 103.000       0.4011
 104.000       0.4219
 105.000       0.4379
 106.000       0.5096
 107.000       0.6372
 108.000       0.6090
 109.000       0.5125
 110.000       0.4551
 111.000       0.4315
 112.000       0.4668
 113.000       0.4862
 114.000       0.5011
 115.000       0.4366
 116.000       0.4152
 117.000       0.4544
 118.000       0.4499
 119.000       0.4425
 120.000       0.5908
 121.000       0.5082
 122.000       0.6082
 123.000       0.8882
 124.000       0.6378
 125.000       0.5083
 126.000       0.5886
 127.000       0.6426
 128.000       0.5419
 129.000       0.5093
 130.000       0.5988
 131.000       0.5769
 132.000       0.5070
 133.000       0.5922
 134.000       0.7195
 135.000       0.6844
 136.000       0.9351
 137.000       1.0887
 138.000       0.8344
 139.000       0.8638
 140.000       0.6971
 141.000       0.7541
 142.000       0.7618
 143.000       0.7117
 144.000       0.5379
 145.000       0.5019
 146.000       0.4714
 147.000       0.4571
 148.000       0.4576
 149.000       0.4396
 150.000       0.4223
 151.000       0.4490
 152.000       0.5569
 153.000       0.4519
 154.000       0.4398
 155.000       0.6517
 156.000       0.7832
 157.000       0.9293
 158.000       0.8683
 159.000       1.1823
 160.000       1.2970
 161.000       1.0749
 162.000       1.3406
 163.000       1.3067
 164.000       1.0332
 165.000       1.1747
 166.000       1.1004
 167.000       0.7217
 168.000       0.8612
 169.000       0.9858
 170.000       0.8038
 171.000       0.5672
 172.000       0.7336
 173.000       0.6882
 174.000       0.5169
 175.000       0.5974
 176.000       0.6252
 177.000       0.6584
 178.000       0.7417
 179.000       0.7777
 180.000       0.9534
 181.000       1.0805
 182.000       0.9851
 183.000       1.2325
 184.000       1.8703
 185.000       1.6065
 186.000       1.7105
 187.000       2.2796
 188.000       2.5522
 189.000       2.0815
 190.000       2.2226
 191.000       1.6786
 192.000       1.1635
 193.000       0.7835
 194.000       0.8624
 195.000       0.9041
 196.000       0.7464
 197.000       0.6714
 198.000       0.6617
 199.000       0.5996
 200.000       0.5826
 201.000       0.6184
 202.000       0.5608
 203.000       0.4895
 204.000       0.5540
 205.000       0.6138
 206.000       0.5475
 207.000       0.5285
 208.000       0.6384
 209.000       0.6235
 210.000       0.5818
 211.000       0.6943
 212.000       0.7385
 213.000       0.5983
 214.000       0.6905
 215.000       0.8305
 216.000       0.7493
 217.000       0.5926
 218.000       0.7207
 219.000       0.8737
 220.000       0.7419
 221.000       0.6157
 222.000       0.8392
 223.000       1.0076
 224.000       0.9193
 225.000       0.8166
 226.000       0.7073
 227.000       0.6768
 228.000       0.6153
 229.000       0.6588
 230.000       0.7305
 231.000       0.7644
 232.000       1.0205
 233.000       1.2994
 234.000       1.4418
 235.000       1.0512
 236.000       1.0475
 237.000       0.8858
 238.000       0.7228
 239.000       0.7824
 240.000       0.8697
 241.000       0.7468
 242.000       0.6465
 243.000       1.0271
 244.000       2.1338
