# Supplementary material for: Discovery of novel RARα agonists using pharmacophore-based virtual screening, molecular docking, and molecular dynamics simulation studies
Source: PLoS One. 2023 Aug 24;18(8):e0289046. doi: 10.1371/journal.pone.0289046 (PMC10449137; doi:10.1371/journal.pone.0289046)
Supplement: S1 File — (ZIP) [file pone.0289046.s003.zip › Supplementary/Compound 2/MD/RMSF_PC1/RMSF_PC1.dat]

#Atom_no.       FLUCT_00002[rms]
        1             1.9033
        2             0.5000
        3             0.4476
        4             0.6323
        5             0.5272
        6             0.3212
        7             0.4441
        8             0.5143
        9             0.3625
       10             0.2304
       11             0.2428
       12             0.2945
       13             0.2133
       14             0.1372
       15             0.2086
       16             0.2657
       17             0.2137
       18             0.1229
       19             0.1198
       20             0.1290
       21             0.1329
       22             0.0633
       23             0.0680
       24             0.2003
       25             0.1859
       26             0.2133
       27             0.2299
       28             0.2029
       29             0.2138
       30             0.2415
       31             0.2160
       32             0.1927
       33             0.1643
       34             0.3006
       35             0.1206
       36             0.0532
       37             0.2638
       38             0.4090
       39             0.3931
       40             0.3665
       41             0.4502
       42             0.4415
       43             0.2536
       44             0.2710
       45             0.3730
       46             0.2498
       47             0.1064
       48             0.1282
       49             0.0744
       50             0.0848
       51             0.1248
       52             0.1880
       53             0.1821
       54             0.1838
       55             0.2187
       56             0.2391
       57             0.2190
       58             0.2179
       59             0.2519
       60             0.2520
       61             0.1621
       62             0.1363
       63             0.1219
       64             0.2200
       65             0.1022
       66             0.2333
       67             0.4751
       68             0.2525
       69             0.3773
       70             0.2329
       71             0.1334
       72             0.1435
       73             0.0852
       74             0.1059
       75             0.0574
       76             0.0744
       77             0.1839
       78             0.2495
       79             0.2713
       80             0.2366
       81             0.4742
       82             0.6258
       83             0.2200
       84             0.3602
       85             0.2510
       86             0.1695
       87             0.1595
       88             0.1857
       89             0.1363
       90             0.1887
       91             0.1971
       92             0.1585
       93             0.1564
       94             0.0793
       95             0.1192
       96             0.0686
       97             0.0756
       98             0.0597
       99             0.0629
      100             0.0829
      101             0.0791
      102             0.0619
      103             0.0499
      104             0.0881
      105             0.1305
      106             0.1708
      107             0.1803
      108             0.1538
      109             0.1338
      110             0.0730
      111             0.0417
      112             0.0488
      113             0.0635
      114             0.0564
      115             0.0472
      116             0.0703
      117             0.0734
      118             0.1009
      119             0.1446
      120             0.1820
      121             0.1840
      122             0.1687
      123             0.1646
      124             0.1520
      125             0.1168
      126             0.1033
      127             0.1069
      128             0.0829
      129             0.0826
      130             0.0792
      131             0.0652
      132             0.0706
      133             0.0644
      134             0.0690
      135             0.0960
      136             0.1260
      137             0.1543
      138             0.1776
      139             0.3060
      140             0.1729
      141             0.1722
      142             0.1317
      143             0.1592
      144             0.1620
      145             0.0676
      146             0.0823
      147             0.1897
      148             0.2395
      149             0.1447
      150             0.0760
      151             0.1655
      152             0.1686
      153             0.1727
      154             0.3411
      155             0.2952
      156             0.7843
      157             0.8736
      158             0.8444
      159             0.9904
      160             1.0027
      161             0.7385
      162             0.8468
      163             0.9523
      164             0.7124
      165             0.8414
      166             0.8332
      167             0.5219
      168             0.7016
      169             0.6118
      170             0.5787
      171             0.5036
      172             0.3314
      173             0.1747
      174             0.2512
      175             0.3515
      176             0.2376
      177             0.2074
      178             0.3284
      179             0.3562
      180             0.3366
      181             0.2969
      182             0.4498
      183             0.6137
      184             0.5925
      185             0.4167
      186             0.2374
      187             0.2952
      188             0.2754
      189             0.2740
      190             0.2323
      191             0.2964
      192             0.2476
      193             0.1978
      194             0.2438
      195             0.1380
      196             0.1684
      197             0.3254
      198             0.2017
      199             0.3210
      200             0.3923
      201             0.2886
      202             0.3012
      203             0.3364
      204             0.3624
      205             0.3627
      206             0.2209
      207             0.1322
      208             0.1971
      209             0.2521
      210             0.1665
      211             0.1546
      212             0.2767
      213             0.3006
      214             0.3740
      215             0.5098
      216             0.3868
      217             0.3035
      218             0.3465
      219             0.3862
      220             0.2801
      221             0.3423
      222             0.4320
      223             0.5453
      224             0.4922
      225             0.3809
      226             0.1916
      227             0.0533
      228             0.2090
      229             0.2858
      230             0.3751
      231             0.4089
      232             0.6522
      233             0.7878
      234             0.2728
      235             0.1666
      236             0.6199
      237             0.3420
      238             0.3503
      239             0.3761
      240             0.3897
      241             0.3323
      242             0.3772
      243            0.3770
      244             0.3439
