# Supplementary material for: Discovery of novel RARα agonists using pharmacophore-based virtual screening, molecular docking, and molecular dynamics simulation studies
Source: PLoS One. 2023 Aug 24;18(8):e0289046. doi: 10.1371/journal.pone.0289046 (PMC10449137; doi:10.1371/journal.pone.0289046)
Supplement: S1 File — (ZIP) [file pone.0289046.s003.zip › Supplementary/Compound 2/MMPBSA/0-10ns MMPBSA.dat]

| Run on Sat Dec 24 00:24:12 2022
|
|Input file:
|--------------------------------------------------------------
|Input file for running PB and GB in serial
|&general
|   startframe=1, endframe=50, keep_files=2,
|/
|&pb
|  istrng=0.100, 
|/
|
|--------------------------------------------------------------
|MMPBSA.py Version=14.0
|Solvated complex topology file:  prmtop
|Complex topology file:           complex.prmtop
|Receptor topology file:          PROT.prmtop
|Ligand topology file:            LIG.prmtop
|Initial mdcrd(s):                extracted.mdcrd
|
|Receptor mask:                  ":1-244"
|Ligand mask:                    ":245"
|Ligand residue name is "LIG"
|
|Calculations performed using 50 complex frames.
|Poisson Boltzmann calculations performed using internal PBSA solver in mmpbsa_py_energy
|
|All units are reported in kcal/mole.
-------------------------------------------------------------------------------
-------------------------------------------------------------------------------

POISSON BOLTZMANN:

WARNING: INCONSISTENCIES EXIST WITHIN INTERNAL POTENTIAL
TERMS. THE VALIDITY OF THESE RESULTS ARE HIGHLY QUESTIONABLE
Complex:
Energy Component            Average              Std. Dev.   Std. Err. of Mean
-------------------------------------------------------------------------------
BOND                       752.3942               21.7223              3.0720
ANGLE                     2061.8298               33.4650              4.7327
DIHED                     2715.6083               19.3237              2.7328
VDWAALS                  -2033.3580               16.0556              2.2706
EEL                     -17394.7358               95.9387             13.5678
1-4 VDW                    935.1455               12.0416              1.7029
1-4 EEL                   9558.9479               46.4951              6.5754
EPB                      -2962.5520               54.8242              7.7533
ENPOLAR                   1931.5033                7.2605              1.0268
EDISPER                  -1058.7903                8.5295              1.2063

G gas                    -3404.1681               77.8519             11.0099
G solv                   -2089.8389               53.2368              7.5288

TOTAL                    -5494.0070               51.5880              7.2956


Receptor:
Energy Component            Average              Std. Dev.   Std. Err. of Mean
-------------------------------------------------------------------------------
BOND                       743.4624               21.9955              3.1106
ANGLE                     2046.6438               33.8043              4.7806
DIHED                     2703.4118               19.1690              2.7109
VDWAALS                  -1989.3098               15.9260              2.2523
EEL                     -17335.0644               95.0643             13.4441
1-4 VDW                    914.4422               12.0033              1.6975
1-4 EEL                   9565.0925               46.4135              6.5639
EPB                      -2922.9507               54.4016              7.6936
ENPOLAR                   1928.3441                7.1762              1.0149
EDISPER                  -1077.2482                8.6296              1.2204

G gas                    -3351.3215               75.5377             10.6826
G solv                   -2071.8547               53.1502              7.5166

TOTAL                    -5423.1763               50.6267              7.1597


Ligand:
Energy Component            Average              Std. Dev.   Std. Err. of Mean
-------------------------------------------------------------------------------
BOND                         8.9318                2.2117              0.3128
ANGLE                       15.1860                1.8248              0.2581
DIHED                       12.2016                2.3156              0.3275
VDWAALS                     -0.8858                1.1204              0.1585
EEL                        -18.6456                0.7566              0.1070
1-4 VDW                     20.7033                1.5419              0.2181
1-4 EEL                     -6.1446                0.5137              0.0726
EPB                        -75.3471                0.4415              0.0624
ENPOLAR                     33.5948                0.1589              0.0225
EDISPER                    -34.3977                0.2084              0.0295

G gas                       31.3468                3.9968              0.5652
G solv                     -76.1499                0.5546              0.0784

TOTAL                      -44.8031                4.0092              0.5670


Differences (Complex - Receptor - Ligand):
Energy Component            Average              Std. Dev.   Std. Err. of Mean
-------------------------------------------------------------------------------
BOND                         0.0000                0.0001              0.0000
ANGLE                       -0.0000                0.0000              0.0000
DIHED                       -0.0051                0.0170              0.0024
VDWAALS                    -43.1624                2.4197              0.3422
EEL                        -41.0258                5.6175              0.7944
1-4 VDW                      0.0000                0.0001              0.0000
1-4 EEL                      0.0000                0.0000              0.0000
EPB                         35.7457                4.8451              0.6852
ENPOLAR                    -30.4356                0.3846              0.0544
EDISPER                     52.8556                0.8091              0.1144

DELTA G gas                -84.1934                6.0333              0.8532
DELTA G solv                58.1657                5.1557              0.7291

DELTA TOTAL                -26.0276                4.9894              0.7056


-------------------------------------------------------------------------------
-------------------------------------------------------------------------------
