# Supplementary material for: Discovery of novel RARα agonists using pharmacophore-based virtual screening, molecular docking, and molecular dynamics simulation studies
Source: PLoS One. 2023 Aug 24;18(8):e0289046. doi: 10.1371/journal.pone.0289046 (PMC10449137; doi:10.1371/journal.pone.0289046)
Supplement: S1 File — (ZIP) [file pone.0289046.s003.zip › Supplementary/Compound 2/MMPBSA/10-20ns MMPBSA.dat]

| Run on Sat Dec 24 00:22:58 2022
|
|Input file:
|--------------------------------------------------------------
|Input file for running PB and GB in serial
|&general
|   startframe=51, endframe=100, keep_files=2,
|/
|&pb
|  istrng=0.100, 
|/
|
|--------------------------------------------------------------
|MMPBSA.py Version=14.0
|Solvated complex topology file:  prmtop
|Complex topology file:           complex.prmtop
|Receptor topology file:          PROT.prmtop
|Ligand topology file:            LIG.prmtop
|Initial mdcrd(s):                extracted.mdcrd
|
|Receptor mask:                  ":1-244"
|Ligand mask:                    ":245"
|Ligand residue name is "LIG"
|
|Calculations performed using 50 complex frames.
|Poisson Boltzmann calculations performed using internal PBSA solver in mmpbsa_py_energy
|
|All units are reported in kcal/mole.
-------------------------------------------------------------------------------
-------------------------------------------------------------------------------

POISSON BOLTZMANN:

WARNING: INCONSISTENCIES EXIST WITHIN INTERNAL POTENTIAL
TERMS. THE VALIDITY OF THESE RESULTS ARE HIGHLY QUESTIONABLE
Complex:
Energy Component            Average              Std. Dev.   Std. Err. of Mean
-------------------------------------------------------------------------------
BOND                       750.7901               22.4004              3.1679
ANGLE                     2051.9721               35.5447              5.0268
DIHED                     2710.3597               17.7470              2.5098
VDWAALS                  -2023.9743               18.5122              2.6180
EEL                     -17409.7456               58.9358              8.3348
1-4 VDW                    934.1593               14.7886              2.0914
1-4 EEL                   9583.3226               33.7333              4.7706
EPB                      -2965.7897               55.4843              7.8467
ENPOLAR                   1939.6487                6.6174              0.9358
EDISPER                  -1066.4364                7.3964              1.0460

G gas                    -3403.1160               66.7915              9.4458
G solv                   -2092.5775               57.0144              8.0631

TOTAL                    -5495.6935               42.6760              6.0353


Receptor:
Energy Component            Average              Std. Dev.   Std. Err. of Mean
-------------------------------------------------------------------------------
BOND                       741.4316               22.5627              3.1909
ANGLE                     2036.6392               35.3076              4.9932
DIHED                     2697.6002               17.6629              2.4979
VDWAALS                  -1979.9741               18.1335              2.5645
EEL                     -17346.1750               57.7492              8.1670
1-4 VDW                    913.6944               14.7465              2.0855
1-4 EEL                   9589.5274               33.8274              4.7839
EPB                      -2927.6191               55.6557              7.8709
ENPOLAR                   1936.6101                6.5040              0.9198
EDISPER                  -1084.9111                7.2774              1.0292

G gas                    -3347.2563               66.1173              9.3504
G solv                   -2075.9200               57.2508              8.0965

TOTAL                    -5423.1763               42.8168              6.0552


Ligand:
Energy Component            Average              Std. Dev.   Std. Err. of Mean
-------------------------------------------------------------------------------
BOND                         9.3586                2.7466              0.3884
ANGLE                       15.3329                2.5037              0.3541
DIHED                       12.7603                2.5385              0.3590
VDWAALS                     -0.8894                1.0075              0.1425
EEL                        -18.6105                0.7571              0.1071
1-4 VDW                     20.4649                1.2147              0.1718
1-4 EEL                     -6.2047                0.5330              0.0754
EPB                        -75.3422                0.5125              0.0725
ENPOLAR                     33.5994                0.1903              0.0269
EDISPER                    -34.3871                0.1893              0.0268

G gas                       32.2120                4.1021              0.5801
G solv                     -76.1298                0.6517              0.0922

TOTAL                      -43.9177                4.2198              0.5968


Differences (Complex - Receptor - Ligand):
Energy Component            Average              Std. Dev.   Std. Err. of Mean
-------------------------------------------------------------------------------
BOND                        -0.0000                0.0000              0.0000
ANGLE                        0.0000                0.0000              0.0000
DIHED                       -0.0008                0.0060              0.0008
VDWAALS                    -43.1108                2.9539              0.4177
EEL                        -44.9601                7.6743              1.0853
1-4 VDW                      0.0000                0.0001              0.0000
1-4 EEL                     -0.0000                0.0000              0.0000
EPB                         37.1715                4.2343              0.5988
ENPOLAR                    -30.5609                0.4436              0.0627
EDISPER                     52.8617                0.8258              0.1168

DELTA G gas                -88.0718                7.0341              0.9948
DELTA G solv                59.4724                4.1803              0.5912

DELTA TOTAL                -28.5994                5.8244              0.8237


-------------------------------------------------------------------------------
-------------------------------------------------------------------------------
