# Supplementary material for: Discovery of novel RARα agonists using pharmacophore-based virtual screening, molecular docking, and molecular dynamics simulation studies
Source: PLoS One. 2023 Aug 24;18(8):e0289046. doi: 10.1371/journal.pone.0289046 (PMC10449137; doi:10.1371/journal.pone.0289046)
Supplement: S1 File — (ZIP) [file pone.0289046.s003.zip › Supplementary/Compound 2/MMPBSA/20-30ns MMPBSA.dat]

| Run on Sat Dec 24 00:01:56 2022
|
|Input file:
|--------------------------------------------------------------
|Input file for running PB and GB in serial
|&general
|   startframe=101, endframe=150, keep_files=2,
|/
|&pb
|  istrng=0.100, 
|/
|
|--------------------------------------------------------------
|MMPBSA.py Version=14.0
|Solvated complex topology file:  prmtop
|Complex topology file:           complex.prmtop
|Receptor topology file:          PROT.prmtop
|Ligand topology file:            LIG.prmtop
|Initial mdcrd(s):                extracted.mdcrd
|
|Receptor mask:                  ":1-244"
|Ligand mask:                    ":245"
|Ligand residue name is "LIG"
|
|Calculations performed using 50 complex frames.
|Poisson Boltzmann calculations performed using internal PBSA solver in mmpbsa_py_energy
|
|All units are reported in kcal/mole.
-------------------------------------------------------------------------------
-------------------------------------------------------------------------------

POISSON BOLTZMANN:

WARNING: INCONSISTENCIES EXIST WITHIN INTERNAL POTENTIAL
TERMS. THE VALIDITY OF THESE RESULTS ARE HIGHLY QUESTIONABLE
Complex:
Energy Component            Average              Std. Dev.   Std. Err. of Mean
-------------------------------------------------------------------------------
BOND                       759.2382               22.7870              3.2226
ANGLE                     2054.8673               32.1698              4.5495
DIHED                     2712.0885               19.1562              2.7091
VDWAALS                  -2031.8371               16.7860              2.3739
EEL                     -17423.7455               67.6085              9.5613
1-4 VDW                    934.0323               12.2129              1.7272
1-4 EEL                   9620.7123               33.6999              4.7659
EPB                      -3010.2724               48.1395              6.8080
ENPOLAR                   1933.5830                7.5640              1.0697
EDISPER                  -1063.8281                6.5436              0.9254

G gas                    -3374.6440               77.0958             10.9030
G solv                   -2140.5175               48.5005              6.8590

TOTAL                    -5515.1615               57.0195              8.0638


Receptor:
Energy Component            Average              Std. Dev.   Std. Err. of Mean
-------------------------------------------------------------------------------
BOND                       750.1089               22.4112              3.1694
ANGLE                     2039.8706               32.2389              4.5593
DIHED                     2699.8534               18.7916              2.6575
VDWAALS                  -1988.2085               16.8176              2.3784
EEL                     -17359.2893               65.9697              9.3295
1-4 VDW                    913.4684               11.7769              1.6655
1-4 EEL                   9627.0321               33.5902              4.7504
EPB                      -2971.0222               47.8557              6.7678
ENPOLAR                   1930.4763                7.3642              1.0415
EDISPER                  -1082.6613                6.5212              0.9222

G gas                    -3317.1643               74.7757             10.5749
G solv                   -2123.2072               48.4008              6.8449

TOTAL                    -5440.3715               54.7975              7.7495


Ligand:
Energy Component            Average              Std. Dev.   Std. Err. of Mean
-------------------------------------------------------------------------------
BOND                         9.1293                2.9107              0.4116
ANGLE                       14.9967                2.2277              0.3150
DIHED                       12.2357                2.7525              0.3893
VDWAALS                     -1.1162                1.1988              0.1695
EEL                        -18.3898                0.8509              0.1203
1-4 VDW                     20.5639                1.5136              0.2141
1-4 EEL                     -6.3199                0.5242              0.0741
EPB                        -75.4812                0.6192              0.0876
ENPOLAR                     33.6279                0.1833              0.0259
EDISPER                    -34.3303                0.2203              0.0312

G gas                       31.0997                4.0961              0.5793
G solv                     -76.1836                0.7221              0.1021

TOTAL                      -45.0840                3.9933              0.5647


Differences (Complex - Receptor - Ligand):
Energy Component            Average              Std. Dev.   Std. Err. of Mean
-------------------------------------------------------------------------------
BOND                         0.0000                0.0001              0.0000
ANGLE                        0.0000                0.0001              0.0000
DIHED                       -0.0006                0.0051              0.0007
VDWAALS                    -42.5124                2.7630              0.3908
EEL                        -46.0664                7.6627              1.0837
1-4 VDW                      0.0000                0.0000              0.0000
1-4 EEL                     -0.0000                0.0000              0.0000
EPB                         36.2310                5.7951              0.8195
ENPOLAR                    -30.5212                0.5367              0.0759
EDISPER                     53.1635                0.8774              0.1241

DELTA G gas                -88.5793                7.2130              1.0201
DELTA G solv                58.8733                6.3229              0.8942

DELTA TOTAL                -29.7060                7.6787              1.0859


-------------------------------------------------------------------------------
-------------------------------------------------------------------------------
