# Supplementary material for: Discovery of novel RARα agonists using pharmacophore-based virtual screening, molecular docking, and molecular dynamics simulation studies
Source: PLoS One. 2023 Aug 24;18(8):e0289046. doi: 10.1371/journal.pone.0289046 (PMC10449137; doi:10.1371/journal.pone.0289046)
Supplement: S1 File — (ZIP) [file pone.0289046.s003.zip › Supplementary/Compound 2/MMPBSA/30-40ns MMPBSA.dat]

| Run on Sat Dec 24 01:58:25 2022
|
|Input file:
|--------------------------------------------------------------
|Input file for running PB and GB in serial
|&general
|   startframe=151, endframe=200, keep_files=2,
|/
|&pb
|  istrng=0.100, 
|/
|
|--------------------------------------------------------------
|MMPBSA.py Version=14.0
|Solvated complex topology file:  prmtop
|Complex topology file:           complex.prmtop
|Receptor topology file:          PROT.prmtop
|Ligand topology file:            LIG.prmtop
|Initial mdcrd(s):                extracted.mdcrd
|
|Receptor mask:                  ":1-244"
|Ligand mask:                    ":245"
|Ligand residue name is "LIG"
|
|Calculations performed using 50 complex frames.
|Poisson Boltzmann calculations performed using internal PBSA solver in mmpbsa_py_energy
|
|All units are reported in kcal/mole.
-------------------------------------------------------------------------------
-------------------------------------------------------------------------------

POISSON BOLTZMANN:

WARNING: INCONSISTENCIES EXIST WITHIN INTERNAL POTENTIAL
TERMS. THE VALIDITY OF THESE RESULTS ARE HIGHLY QUESTIONABLE
Complex:
Energy Component            Average              Std. Dev.   Std. Err. of Mean
-------------------------------------------------------------------------------
BOND                       760.3326               20.5791              2.9103
ANGLE                     2054.3045               36.9135              5.2204
DIHED                     2707.0073               21.2280              3.0021
VDWAALS                  -2032.5559               18.8825              2.6704
EEL                     -17340.0544               89.4419             12.6490
1-4 VDW                    931.5964               13.3482              1.8877
1-4 EEL                   9637.3705               36.5167              5.1642
EPB                      -3104.3640               70.4747              9.9666
ENPOLAR                   1938.5870                6.3702              0.9009
EDISPER                  -1066.2301                6.6144              0.9354

G gas                    -3281.9990               73.4343             10.3852
G solv                   -2232.0071               72.0872             10.1947

TOTAL                    -5514.0061               52.6606              7.4473


Receptor:
Energy Component            Average              Std. Dev.   Std. Err. of Mean
-------------------------------------------------------------------------------
BOND                       750.7725               20.4908              2.8978
ANGLE                     2039.3142               36.0620              5.0999
DIHED                     2694.2337               21.0354              2.9749
VDWAALS                  -1988.2830               18.2922              2.5869
EEL                     -17279.9038               88.7768             12.5549
1-4 VDW                    910.7743               13.2236              1.8701
1-4 EEL                   9643.5184               36.5808              5.1733
EPB                      -3065.7912               70.4855              9.9682
ENPOLAR                   1935.5037                6.3224              0.8941
EDISPER                  -1084.9013                6.4236              0.9084

G gas                    -3229.5738               72.9083             10.3108
G solv                   -2215.1888               71.9775             10.1792

TOTAL                    -5444.7627               52.8617              7.4758


Ligand:
Energy Component            Average              Std. Dev.   Std. Err. of Mean
-------------------------------------------------------------------------------
BOND                         9.5602                2.7455              0.3883
ANGLE                       14.9903                2.2773              0.3221
DIHED                       12.7757                2.5752              0.3642
VDWAALS                     -0.7861                1.2572              0.1778
EEL                        -18.6311                0.8384              0.1186
1-4 VDW                     20.8220                1.3192              0.1866
1-4 EEL                     -6.1479                0.5770              0.0816
EPB                        -75.3235                0.5321              0.0752
ENPOLAR                     33.5700                0.2035              0.0288
EDISPER                    -34.3283                0.1585              0.0224

G gas                       32.5831                3.9199              0.5544
G solv                     -76.0819                0.6594              0.0932

TOTAL                      -43.4987                3.8535              0.5450


Differences (Complex - Receptor - Ligand):
Energy Component            Average              Std. Dev.   Std. Err. of Mean
-------------------------------------------------------------------------------
BOND                        -0.0000                0.0001              0.0000
ANGLE                        0.0000                0.0000              0.0000
DIHED                       -0.0021                0.0088              0.0012
VDWAALS                    -43.4867                2.4978              0.3532
EEL                        -41.5195                9.7197              1.3746
1-4 VDW                      0.0000                0.0000              0.0000
1-4 EEL                     -0.0000                0.0000              0.0000
EPB                         36.7508                5.2405              0.7411
ENPOLAR                    -30.4867                0.5216              0.0738
EDISPER                     52.9995                0.8263              0.1169

DELTA G gas                -85.0083                9.3695              1.3250
DELTA G solv                59.2636                5.4185              0.7663

DELTA TOTAL                -25.7447                6.4821              0.9167


-------------------------------------------------------------------------------
-------------------------------------------------------------------------------
