# Supplementary material for: Discovery of novel RARα agonists using pharmacophore-based virtual screening, molecular docking, and molecular dynamics simulation studies
Source: PLoS One. 2023 Aug 24;18(8):e0289046. doi: 10.1371/journal.pone.0289046 (PMC10449137; doi:10.1371/journal.pone.0289046)
Supplement: S1 File — (ZIP) [file pone.0289046.s003.zip › Supplementary/Compound 2/MMPBSA/40-50ns MMPBSA.dat]

| Run on Sat Dec 24 01:40:07 2022
|
|Input file:
|--------------------------------------------------------------
|Input file for running PB and GB in serial
|&general
|   startframe=201, endframe=250, keep_files=2,
|/
|&pb
|  istrng=0.100, 
|/
|
|--------------------------------------------------------------
|MMPBSA.py Version=14.0
|Solvated complex topology file:  prmtop
|Complex topology file:           complex.prmtop
|Receptor topology file:          PROT.prmtop
|Ligand topology file:            LIG.prmtop
|Initial mdcrd(s):                extracted.mdcrd
|
|Receptor mask:                  ":1-244"
|Ligand mask:                    ":245"
|Ligand residue name is "LIG"
|
|Calculations performed using 50 complex frames.
|Poisson Boltzmann calculations performed using internal PBSA solver in mmpbsa_py_energy
|
|All units are reported in kcal/mole.
-------------------------------------------------------------------------------
-------------------------------------------------------------------------------

POISSON BOLTZMANN:

WARNING: INCONSISTENCIES EXIST WITHIN INTERNAL POTENTIAL
TERMS. THE VALIDITY OF THESE RESULTS ARE HIGHLY QUESTIONABLE
Complex:
Energy Component            Average              Std. Dev.   Std. Err. of Mean
-------------------------------------------------------------------------------
BOND                       753.7598               22.6266              3.1999
ANGLE                     2058.9961               36.7733              5.2005
DIHED                     2697.0646               15.2499              2.1567
VDWAALS                  -2030.1430               19.2504              2.7224
EEL                     -17327.5893               69.1590              9.7806
1-4 VDW                    931.5799               13.5207              1.9121
1-4 EEL                   9640.2525               31.2697              4.4222
EPB                      -3117.0706               50.2426              7.1054
ENPOLAR                   1942.9911                7.7392              1.0945
EDISPER                  -1070.4100                8.2728              1.1700

G gas                    -3276.0794               62.5693              8.8486
G solv                   -2244.4894               50.0238              7.0744

TOTAL                    -5520.5689               50.8290              7.1883


Receptor:
Energy Component            Average              Std. Dev.   Std. Err. of Mean
-------------------------------------------------------------------------------
BOND                       744.2776               22.6089              3.1974
ANGLE                     2043.7715               36.7973              5.2039
DIHED                     2684.5394               15.1487              2.1424
VDWAALS                  -1985.0002               18.9178              2.6754
EEL                     -17268.8404               69.9396              9.8910
1-4 VDW                    911.0718               13.6171              1.9257
1-4 EEL                   9646.4365               31.1719              4.4084
EPB                      -3077.0355               51.2106              7.2423
ENPOLAR                   1940.3023                7.5499              1.0677
EDISPER                  -1089.1047                8.4984              1.2019

G gas                    -3223.7439               63.0177              8.9120
G solv                   -2225.8378               51.2468              7.2474

TOTAL                    -5449.5817               50.3469              7.1201


Ligand:
Energy Component            Average              Std. Dev.   Std. Err. of Mean
-------------------------------------------------------------------------------
BOND                         9.4821                2.5080              0.3547
ANGLE                       15.2246                2.5917              0.3665
DIHED                       12.5236                3.1865              0.4506
VDWAALS                     -0.9766                1.0464              0.1480
EEL                        -18.5868                0.8586              0.1214
1-4 VDW                     20.5082                1.3876              0.1962
1-4 EEL                     -6.1840                0.4908              0.0694
EPB                        -75.4078                0.5877              0.0831
ENPOLAR                     33.6181                0.1783              0.0252
EDISPER                    -34.3710                0.1982              0.0280

G gas                       31.9911                4.1136              0.5818
G solv                     -76.1607                0.6901              0.0976

TOTAL                      -44.1695                4.1596              0.5883


Differences (Complex - Receptor - Ligand):
Energy Component            Average              Std. Dev.   Std. Err. of Mean
-------------------------------------------------------------------------------
BOND                         0.0000                0.0000              0.0000
ANGLE                       -0.0000                0.0000              0.0000
DIHED                        0.0016                0.0075              0.0011
VDWAALS                    -44.1662                2.4953              0.3529
EEL                        -40.1621                6.2989              0.8908
1-4 VDW                     -0.0000                0.0000              0.0000
1-4 EEL                      0.0000                0.0001              0.0000
EPB                         35.3726                5.3405              0.7553
ENPOLAR                    -30.9293                0.4923              0.0696
EDISPER                     53.0658                0.8517              0.1204

DELTA G gas                -84.3267                6.4050              0.9058
DELTA G solv                57.5090                5.6720              0.8021

DELTA TOTAL                -26.8177                6.3067              0.8919


-------------------------------------------------------------------------------
-------------------------------------------------------------------------------
