# Supplementary material for: Discovery of novel RARα agonists using pharmacophore-based virtual screening, molecular docking, and molecular dynamics simulation studies
Source: PLoS One. 2023 Aug 24;18(8):e0289046. doi: 10.1371/journal.pone.0289046 (PMC10449137; doi:10.1371/journal.pone.0289046)
Supplement: S1 File — (ZIP) [file pone.0289046.s003.zip › Supplementary/Compound 2/MMPBSA/50-60ns MMPBSA.dat]

| Run on Sat Dec 24 02:03:32 2022
|
|Input file:
|--------------------------------------------------------------
|Input file for running PB and GB in serial
|&general
|   startframe=251, endframe=300, keep_files=2,
|/
|&pb
|  istrng=0.100, 
|/
|
|--------------------------------------------------------------
|MMPBSA.py Version=14.0
|Solvated complex topology file:  prmtop
|Complex topology file:           complex.prmtop
|Receptor topology file:          PROT.prmtop
|Ligand topology file:            LIG.prmtop
|Initial mdcrd(s):                extracted.mdcrd
|
|Receptor mask:                  ":1-244"
|Ligand mask:                    ":245"
|Ligand residue name is "LIG"
|
|Calculations performed using 50 complex frames.
|Poisson Boltzmann calculations performed using internal PBSA solver in mmpbsa_py_energy
|
|All units are reported in kcal/mole.
-------------------------------------------------------------------------------
-------------------------------------------------------------------------------

POISSON BOLTZMANN:

WARNING: INCONSISTENCIES EXIST WITHIN INTERNAL POTENTIAL
TERMS. THE VALIDITY OF THESE RESULTS ARE HIGHLY QUESTIONABLE
Complex:
Energy Component            Average              Std. Dev.   Std. Err. of Mean
-------------------------------------------------------------------------------
BOND                       764.7103               20.7924              2.9405
ANGLE                     2063.8281               32.2804              4.5651
DIHED                     2697.0488               22.4169              3.1702
VDWAALS                  -2024.4656               17.2764              2.4432
EEL                     -17302.6145               69.6426              9.8490
1-4 VDW                    929.3261               11.7481              1.6614
1-4 EEL                   9629.6495               32.3720              4.5781
EPB                      -3136.0197               59.4754              8.4111
ENPOLAR                   1948.0735                7.1974              1.0179
EDISPER                  -1079.0288                7.6193              1.0775

G gas                    -3242.5173               71.9983             10.1821
G solv                   -2266.9749               58.9835              8.3415

TOTAL                    -5509.4922               53.1906              7.5223


Receptor:
Energy Component            Average              Std. Dev.   Std. Err. of Mean
-------------------------------------------------------------------------------
BOND                       755.7937               21.0837              2.9817
ANGLE                     2047.8785               31.3858              4.4386
DIHED                     2684.3231               22.5488              3.1889
VDWAALS                  -1978.7138               16.6852              2.3596
EEL                     -17248.1428               71.4524             10.1049
1-4 VDW                    908.7829               11.2259              1.5876
1-4 EEL                   9635.8851               32.4485              4.5889
EPB                      -3090.8210               60.8652              8.6076
ENPOLAR                   1945.3644                7.0932              1.0031
EDISPER                  -1097.6384                7.7493              1.0959

G gas                    -3194.1933               73.8683             10.4466
G solv                   -2243.0949               60.0272              8.4891

TOTAL                    -5437.2882               53.8208              7.6114


Ligand:
Energy Component            Average              Std. Dev.   Std. Err. of Mean
-------------------------------------------------------------------------------
BOND                         8.9166                2.6183              0.3703
ANGLE                       15.9496                3.1289              0.4425
DIHED                       12.7260                2.7679              0.3914
VDWAALS                     -1.2186                1.1768              0.1664
EEL                        -18.5771                0.6943              0.0982
1-4 VDW                     20.5432                1.5228              0.2154
1-4 EEL                     -6.2356                0.5409              0.0765
EPB                        -75.3117                0.5577              0.0789
ENPOLAR                     33.6201                0.2234              0.0316
EDISPER                    -34.3193                0.1832              0.0259

G gas                       32.1041                4.3841              0.6200
G solv                     -76.0108                0.7663              0.1084

TOTAL                      -43.9067                4.4878              0.6347


Differences (Complex - Receptor - Ligand):
Energy Component            Average              Std. Dev.   Std. Err. of Mean
-------------------------------------------------------------------------------
BOND                         0.0000                0.0001              0.0000
ANGLE                        0.0000                0.0001              0.0000
DIHED                       -0.0003                0.0070              0.0010
VDWAALS                    -44.5332                2.5407              0.3593
EEL                        -35.8946                6.7743              0.9580
1-4 VDW                     -0.0000                0.0001              0.0000
1-4 EEL                     -0.0000                0.0001              0.0000
EPB                         30.1130                5.1525              0.7287
ENPOLAR                    -30.9110                0.4804              0.0679
EDISPER                     52.9289                0.8815              0.1247

DELTA G gas                -80.4282                6.3893              0.9036
DELTA G solv                52.1309                5.1416              0.7271

DELTA TOTAL                -28.2973                6.6580              0.9416


-------------------------------------------------------------------------------
-------------------------------------------------------------------------------
