# Supplementary material for: Discovery of novel RARα agonists using pharmacophore-based virtual screening, molecular docking, and molecular dynamics simulation studies
Source: PLoS One. 2023 Aug 24;18(8):e0289046. doi: 10.1371/journal.pone.0289046 (PMC10449137; doi:10.1371/journal.pone.0289046)
Supplement: S1 File — (ZIP) [file pone.0289046.s003.zip › Supplementary/Compound 2/MMPBSA/60-70ns MMPBSA.dat]

| Run on Sat Dec 24 11:51:42 2022
|
|Input file:
|--------------------------------------------------------------
|Input file for running PB and GB in serial
|&general
|   startframe=301, endframe=350, keep_files=2,
|/
|&pb
|  istrng=0.100, 
|/
|
|--------------------------------------------------------------
|MMPBSA.py Version=14.0
|Solvated complex topology file:  prmtop
|Complex topology file:           complex.prmtop
|Receptor topology file:          PROT.prmtop
|Ligand topology file:            LIG.prmtop
|Initial mdcrd(s):                extracted.mdcrd
|
|Receptor mask:                  ":1-244"
|Ligand mask:                    ":245"
|Ligand residue name is "LIG"
|
|Calculations performed using 50 complex frames.
|Poisson Boltzmann calculations performed using internal PBSA solver in mmpbsa_py_energy
|
|All units are reported in kcal/mole.
-------------------------------------------------------------------------------
-------------------------------------------------------------------------------

POISSON BOLTZMANN:

WARNING: INCONSISTENCIES EXIST WITHIN INTERNAL POTENTIAL
TERMS. THE VALIDITY OF THESE RESULTS ARE HIGHLY QUESTIONABLE
Complex:
Energy Component            Average              Std. Dev.   Std. Err. of Mean
-------------------------------------------------------------------------------
BOND                       755.9815               20.3360              2.8759
ANGLE                     2063.1550               30.0026              4.2430
DIHED                     2701.9670               18.9538              2.6805
VDWAALS                  -2020.5801               18.4123              2.6039
EEL                     -17271.6787              101.2693             14.3216
1-4 VDW                    931.0066               10.7085              1.5144
1-4 EEL                   9629.2593               34.5064              4.8799
EPB                      -3155.8249               81.5356             11.5309
ENPOLAR                   1946.4691                7.8121              1.1048
EDISPER                  -1077.8228                7.7873              1.1013

G gas                    -3210.8895               97.8806             13.8424
G solv                   -2287.1785               82.4617             11.6618

TOTAL                    -5498.0680               44.7694              6.3313


Receptor:
Energy Component            Average              Std. Dev.   Std. Err. of Mean
-------------------------------------------------------------------------------
BOND                       747.2789               20.3188              2.8735
ANGLE                     2047.6650               30.0431              4.2487
DIHED                     2689.1286               18.8210              2.6617
VDWAALS                  -1974.4243               17.6570              2.4971
EEL                     -17209.9872               99.8873             14.1262
1-4 VDW                    910.5966               10.9770              1.5524
1-4 EEL                   9635.4995               34.4116              4.8665
EPB                      -3117.5198               80.6848             11.4106
ENPOLAR                   1943.6376                7.6839              1.0867
EDISPER                  -1096.4327                7.5657              1.0700

G gas                    -3154.2430               96.7282             13.6794
G solv                   -2270.3149               81.7138             11.5561

TOTAL                    -5424.5579               44.6017              6.3076


Ligand:
Energy Component            Average              Std. Dev.   Std. Err. of Mean
-------------------------------------------------------------------------------
BOND                         8.7026                2.2112              0.3127
ANGLE                       15.4900                2.9892              0.4227
DIHED                       12.8378                1.9942              0.2820
VDWAALS                     -1.1215                1.1549              0.1633
EEL                        -18.3164                0.7434              0.1051
1-4 VDW                     20.4100                1.1751              0.1662
1-4 EEL                     -6.2402                0.5343              0.0756
EPB                        -75.5838                0.5612              0.0794
ENPOLAR                     33.6254                0.1707              0.0241
EDISPER                    -34.3211                0.2028              0.0287

G gas                       31.7623                3.4610              0.4895
G solv                     -76.2796                0.6518              0.0922

TOTAL                      -44.5173                3.3695              0.4765


Differences (Complex - Receptor - Ligand):
Energy Component            Average              Std. Dev.   Std. Err. of Mean
-------------------------------------------------------------------------------
BOND                        -0.0000                0.0000              0.0000
ANGLE                        0.0000                0.0001              0.0000
DIHED                        0.0007                0.0077              0.0011
VDWAALS                    -45.0343                2.6630              0.3766
EEL                        -43.3751               10.0904              1.4270
1-4 VDW                     -0.0000                0.0000              0.0000
1-4 EEL                     -0.0000                0.0001              0.0000
EPB                         37.2788                7.1309              1.0085
ENPOLAR                    -30.7939                0.3598              0.0509
EDISPER                     52.9311                0.8546              0.1209

DELTA G gas                -88.4087                9.7638              1.3808
DELTA G solv                59.4159                7.3558              1.0403

DELTA TOTAL                -28.9928                7.0766              1.0008


-------------------------------------------------------------------------------
-------------------------------------------------------------------------------
