# Supplementary material for: Discovery of novel RARα agonists using pharmacophore-based virtual screening, molecular docking, and molecular dynamics simulation studies
Source: PLoS One. 2023 Aug 24;18(8):e0289046. doi: 10.1371/journal.pone.0289046 (PMC10449137; doi:10.1371/journal.pone.0289046)
Supplement: S1 File — (ZIP) [file pone.0289046.s003.zip › Supplementary/Compound 2/MMPBSA/70-80ns MMPBSA.dat]

| Run on Sat Dec 24 11:54:28 2022
|
|Input file:
|--------------------------------------------------------------
|Input file for running PB and GB in serial
|&general
|   startframe=351, endframe=400, keep_files=2,
|/
|&pb
|  istrng=0.100, 
|/
|
|--------------------------------------------------------------
|MMPBSA.py Version=14.0
|Solvated complex topology file:  prmtop
|Complex topology file:           complex.prmtop
|Receptor topology file:          PROT.prmtop
|Ligand topology file:            LIG.prmtop
|Initial mdcrd(s):                extracted.mdcrd
|
|Receptor mask:                  ":1-244"
|Ligand mask:                    ":245"
|Ligand residue name is "LIG"
|
|Calculations performed using 50 complex frames.
|Poisson Boltzmann calculations performed using internal PBSA solver in mmpbsa_py_energy
|
|All units are reported in kcal/mole.
-------------------------------------------------------------------------------
-------------------------------------------------------------------------------

POISSON BOLTZMANN:

WARNING: INCONSISTENCIES EXIST WITHIN INTERNAL POTENTIAL
TERMS. THE VALIDITY OF THESE RESULTS ARE HIGHLY QUESTIONABLE
Complex:
Energy Component            Average              Std. Dev.   Std. Err. of Mean
-------------------------------------------------------------------------------
BOND                       750.6865               18.8883              2.6712
ANGLE                     2049.4787               36.2818              5.1310
DIHED                     2711.0615               15.7002              2.2203
VDWAALS                  -2026.5398               18.4076              2.6032
EEL                     -17183.5922               74.8213             10.5813
1-4 VDW                    933.1129               14.3666              2.0317
1-4 EEL                   9631.2931               31.7939              4.4963
EPB                      -3240.6162               55.2433              7.8126
ENPOLAR                   1944.6763                8.0281              1.1353
EDISPER                  -1074.9206                7.4045              1.0472

G gas                    -3134.4993               84.2646             11.9168
G solv                   -2370.8606               54.7017              7.7360

TOTAL                    -5505.3598               44.1236              6.2400


Receptor:
Energy Component            Average              Std. Dev.   Std. Err. of Mean
-------------------------------------------------------------------------------
BOND                       742.0336               19.3267              2.7332
ANGLE                     2034.1234               36.6493              5.1830
DIHED                     2699.0568               15.4753              2.1885
VDWAALS                  -1980.5368               18.8560              2.6666
EEL                     -17115.6791               74.6242             10.5535
1-4 VDW                    912.9320               14.2423              2.0142
1-4 EEL                   9637.3975               31.7071              4.4841
EPB                      -3204.5549               55.9196              7.9082
ENPOLAR                   1942.0176                7.7565              1.0969
EDISPER                  -1093.9818                7.5762              1.0714

G gas                    -3070.6726               83.3776             11.7914
G solv                   -2356.5191               55.4268              7.8385

TOTAL                    -5427.1917               43.3421              6.1295


Ligand:
Energy Component            Average              Std. Dev.   Std. Err. of Mean
-------------------------------------------------------------------------------
BOND                         8.6529                2.1853              0.3091
ANGLE                       15.3553                2.3833              0.3371
DIHED                       12.0061                2.7949              0.3953
VDWAALS                     -0.8504                1.1514              0.1628
EEL                        -18.4111                0.6185              0.0875
1-4 VDW                     20.1808                1.0715              0.1515
1-4 EEL                     -6.1044                0.4972              0.0703
EPB                        -75.5595                0.4345              0.0614
ENPOLAR                     33.5879                0.1970              0.0279
EDISPER                    -34.3893                0.2178              0.0308

G gas                       30.8292                3.7198              0.5261
G solv                     -76.3608                0.6037              0.0854

TOTAL                      -45.5316                3.8191              0.5401


Differences (Complex - Receptor - Ligand):
Energy Component            Average              Std. Dev.   Std. Err. of Mean
-------------------------------------------------------------------------------
BOND                         0.0000                0.0001              0.0000
ANGLE                       -0.0000                0.0000              0.0000
DIHED                       -0.0014                0.0053              0.0008
VDWAALS                    -45.1525                2.7892              0.3944
EEL                        -49.5019                6.4932              0.9183
1-4 VDW                      0.0000                0.0000              0.0000
1-4 EEL                      0.0000                0.0001              0.0000
EPB                         39.4981                5.8700              0.8301
ENPOLAR                    -30.9292                0.5074              0.0718
EDISPER                     53.4505                0.8678              0.1227

DELTA G gas                -94.6559                6.5475              0.9260
DELTA G solv                62.0193                6.2931              0.8900

DELTA TOTAL                -32.6365                5.4476              0.7704


-------------------------------------------------------------------------------
-------------------------------------------------------------------------------
