# Supplementary material for: Discovery of novel RARα agonists using pharmacophore-based virtual screening, molecular docking, and molecular dynamics simulation studies
Source: PLoS One. 2023 Aug 24;18(8):e0289046. doi: 10.1371/journal.pone.0289046 (PMC10449137; doi:10.1371/journal.pone.0289046)
Supplement: S1 File — (ZIP) [file pone.0289046.s003.zip › Supplementary/Compound 2/MMPBSA/80-90ns MMPBSA.dat]

| Run on Sat Dec 24 11:31:34 2022
|
|Input file:
|--------------------------------------------------------------
|Input file for running PB and GB in serial
|&general
|   startframe=401, endframe=450, keep_files=2,
|/
|&pb
|  istrng=0.100, 
|/
|
|--------------------------------------------------------------
|MMPBSA.py Version=14.0
|Solvated complex topology file:  prmtop
|Complex topology file:           complex.prmtop
|Receptor topology file:          PROT.prmtop
|Ligand topology file:            LIG.prmtop
|Initial mdcrd(s):                extracted.mdcrd
|
|Receptor mask:                  ":1-244"
|Ligand mask:                    ":245"
|Ligand residue name is "LIG"
|
|Calculations performed using 50 complex frames.
|Poisson Boltzmann calculations performed using internal PBSA solver in mmpbsa_py_energy
|
|All units are reported in kcal/mole.
-------------------------------------------------------------------------------
-------------------------------------------------------------------------------

POISSON BOLTZMANN:

WARNING: INCONSISTENCIES EXIST WITHIN INTERNAL POTENTIAL
TERMS. THE VALIDITY OF THESE RESULTS ARE HIGHLY QUESTIONABLE
Complex:
Energy Component            Average              Std. Dev.   Std. Err. of Mean
-------------------------------------------------------------------------------
BOND                       752.0612               24.2941              3.4357
ANGLE                     2056.5365               33.6147              4.7538
DIHED                     2700.4534               18.2872              2.5862
VDWAALS                  -2020.3116               20.7770              2.9383
EEL                     -17185.5822               97.4727             13.7847
1-4 VDW                    929.0700               11.4543              1.6199
1-4 EEL                   9640.1592               35.2780              4.9891
EPB                      -3256.2715               68.6057              9.7023
ENPOLAR                   1949.3010                7.4075              1.0476
EDISPER                  -1081.4496                7.8483              1.1099

G gas                    -3127.6135               91.6794             12.9654
G solv                   -2388.4201               67.3673              9.5272

TOTAL                    -5516.0336               58.6583              8.2955


Receptor:
Energy Component            Average              Std. Dev.   Std. Err. of Mean
-------------------------------------------------------------------------------
BOND                       742.2909               24.5860              3.4770
ANGLE                     2041.2476               33.3106              4.7108
DIHED                     2687.9362               18.0384              2.5510
VDWAALS                  -1974.1709               20.2967              2.8704
EEL                     -17119.1758               96.9673             13.7132
1-4 VDW                    908.9741               11.2384              1.5893
1-4 EEL                   9646.3393               35.3141              4.9942
EPB                      -3217.2926               68.8846              9.7418
ENPOLAR                   1946.5290                7.2578              1.0264
EDISPER                  -1100.4850                7.8332              1.1078

G gas                    -3066.5588               91.6237             12.9575
G solv                   -2371.2486               67.8647              9.5975

TOTAL                    -5437.8073               58.3489              8.2518


Ligand:
Energy Component            Average              Std. Dev.   Std. Err. of Mean
-------------------------------------------------------------------------------
BOND                         9.7703                2.7615              0.3905
ANGLE                       15.2890                2.0747              0.2934
DIHED                       12.5187                2.2223              0.3143
VDWAALS                     -1.1196                1.0600              0.1499
EEL                        -18.5075                0.8295              0.1173
1-4 VDW                     20.0959                1.4553              0.2058
1-4 EEL                     -6.1801                0.5495              0.0777
EPB                        -75.4511                0.5053              0.0715
ENPOLAR                     33.6353                0.1788              0.0253
EDISPER                    -34.4162                0.1540              0.0218

G gas                       31.8668                4.2606              0.6025
G solv                     -76.2320                0.5881              0.0832

TOTAL                      -44.3653                4.2975              0.6078


Differences (Complex - Receptor - Ligand):
Energy Component            Average              Std. Dev.   Std. Err. of Mean
-------------------------------------------------------------------------------
BOND                         0.0000                0.0000              0.0000
ANGLE                       -0.0000                0.0000              0.0000
DIHED                       -0.0015                0.0064              0.0009
VDWAALS                    -45.0211                2.8753              0.4066
EEL                        -47.8989                8.0179              1.1339
1-4 VDW                      0.0000                0.0000              0.0000
1-4 EEL                     -0.0000                0.0001              0.0000
EPB                         36.4723                6.7889              0.9601
ENPOLAR                    -30.8634                0.4556              0.0644
EDISPER                     53.4516                0.9558              0.1352

DELTA G gas                -92.9215                7.8858              1.1152
DELTA G solv                59.0605                7.2636              1.0272

DELTA TOTAL                -33.8610                7.1838              1.0159


-------------------------------------------------------------------------------
-------------------------------------------------------------------------------
