# Supplementary material for: Discovery of novel RARα agonists using pharmacophore-based virtual screening, molecular docking, and molecular dynamics simulation studies
Source: PLoS One. 2023 Aug 24;18(8):e0289046. doi: 10.1371/journal.pone.0289046 (PMC10449137; doi:10.1371/journal.pone.0289046)
Supplement: S1 File — (ZIP) [file pone.0289046.s003.zip › Supplementary/Compound 2/MMPBSA/90-100ns MMPBSA.dat]

| Run on Sat Dec 24 13:18:37 2022
|
|Input file:
|--------------------------------------------------------------
|Input file for running PB and GB in serial
|&general
|   startframe=451, endframe=500, keep_files=2,
|/
|&pb
|  istrng=0.100, 
|/
|
|--------------------------------------------------------------
|MMPBSA.py Version=14.0
|Solvated complex topology file:  prmtop
|Complex topology file:           complex.prmtop
|Receptor topology file:          PROT.prmtop
|Ligand topology file:            LIG.prmtop
|Initial mdcrd(s):                extracted.mdcrd
|
|Receptor mask:                  ":1-244"
|Ligand mask:                    ":245"
|Ligand residue name is "LIG"
|
|Calculations performed using 50 complex frames.
|Poisson Boltzmann calculations performed using internal PBSA solver in mmpbsa_py_energy
|
|All units are reported in kcal/mole.
-------------------------------------------------------------------------------
-------------------------------------------------------------------------------

POISSON BOLTZMANN:

WARNING: INCONSISTENCIES EXIST WITHIN INTERNAL POTENTIAL
TERMS. THE VALIDITY OF THESE RESULTS ARE HIGHLY QUESTIONABLE
Complex:
Energy Component            Average              Std. Dev.   Std. Err. of Mean
-------------------------------------------------------------------------------
BOND                       758.1396               21.1125              2.9858
ANGLE                     2060.9235               33.7453              4.7723
DIHED                     2701.6752               15.0540              2.1290
VDWAALS                  -2007.6974               14.7605              2.0874
EEL                     -17313.0473               65.5041              9.2637
1-4 VDW                    927.2701               13.5784              1.9203
1-4 EEL                   9647.2910               33.6418              4.7577
EPB                      -3165.9750               49.8463              7.0493
ENPOLAR                   1950.2249                6.6162              0.9357
EDISPER                  -1083.1260                6.2624              0.8856

G gas                    -3225.4453               66.0719              9.3440
G solv                   -2298.8761               49.6970              7.0282

TOTAL                    -5524.3214               42.7311              6.0431


Receptor:
Energy Component            Average              Std. Dev.   Std. Err. of Mean
-------------------------------------------------------------------------------
BOND                       749.0927               21.2856              3.0102
ANGLE                     2045.4464               34.0351              4.8133
DIHED                     2688.0916               14.4003              2.0365
VDWAALS                  -1962.0916               14.5225              2.0538
EEL                     -17246.4545               64.2322              9.0838
1-4 VDW                    907.1171               13.6871              1.9357
1-4 EEL                   9653.4791               33.5049              4.7383
EPB                      -3131.0075               49.5255              7.0040
ENPOLAR                   1947.4109                6.4824              0.9167
EDISPER                  -1101.8190                6.1565              0.8707

G gas                    -3165.3193               64.5904              9.1345
G solv                   -2285.4156               49.5506              7.0075

TOTAL                    -5450.7349               42.2437              5.9742


Ligand:
Energy Component            Average              Std. Dev.   Std. Err. of Mean
-------------------------------------------------------------------------------
BOND                         9.0470                2.3888              0.3378
ANGLE                       15.4771                3.2502              0.4597
DIHED                       13.5841                2.1722              0.3072
VDWAALS                     -1.3696                0.9443              0.1335
EEL                        -18.4543                0.8198              0.1159
1-4 VDW                     20.1531                1.4261              0.2017
1-4 EEL                     -6.1881                0.4654              0.0658
EPB                        -75.5675                0.5577              0.0789
ENPOLAR                     33.6628                0.1730              0.0245
EDISPER                    -34.4041                0.1895              0.0268

G gas                       32.2493                4.2554              0.6018
G solv                     -76.3088                0.6265              0.0886

TOTAL                      -44.0595                4.1012              0.5800


Differences (Complex - Receptor - Ligand):
Energy Component            Average              Std. Dev.   Std. Err. of Mean
-------------------------------------------------------------------------------
BOND                         0.0000                0.0000              0.0000
ANGLE                       -0.0000                0.0000              0.0000
DIHED                       -0.0005                0.0046              0.0007
VDWAALS                    -44.2363                2.4542              0.3471
EEL                        -48.1385                6.0259              0.8522
1-4 VDW                     -0.0000                0.0001              0.0000
1-4 EEL                      0.0000                0.0001              0.0000
EPB                         40.6000                5.7386              0.8116
ENPOLAR                    -30.8488                0.4069              0.0575
EDISPER                     53.0971                0.9453              0.1337

DELTA G gas                -92.3753                5.9980              0.8482
DELTA G solv                62.8484                5.8397              0.8259

DELTA TOTAL                -29.5270                4.5325              0.6410


-------------------------------------------------------------------------------
-------------------------------------------------------------------------------
