# Supplementary material for: Discovery of novel RARα agonists using pharmacophore-based virtual screening, molecular docking, and molecular dynamics simulation studies
Source: PLoS One. 2023 Aug 24;18(8):e0289046. doi: 10.1371/journal.pone.0289046 (PMC10449137; doi:10.1371/journal.pone.0289046)
Supplement: S1 File — (ZIP) [file pone.0289046.s003.zip › Supplementary/Compound 2/MMPBSA/Total MMPBSA.dat]

| Run on Tue Apr 27 04:46:36 2021
|
|Input file:
|--------------------------------------------------------------
|Input file for running PB and GB in serial
|&general
|   endframe=501, keep_files=2,
|/
|&pb
|  istrng=0.100, 
|/
|
|--------------------------------------------------------------
|MMPBSA.py Version=14.0
|Solvated complex topology file:  prmtop
|Complex topology file:           complex.prmtop
|Receptor topology file:          PROT.prmtop
|Ligand topology file:            LIG.prmtop
|Initial mdcrd(s):                extracted.mdcrd
|
|Receptor mask:                  ":1-244"
|Ligand mask:                    ":245"
|Ligand residue name is "UNK"
|
|Calculations performed using 501 complex frames.
|Poisson Boltzmann calculations performed using internal PBSA solver in mmpbsa_py_energy
|
|All units are reported in kcal/mole.
-------------------------------------------------------------------------------
-------------------------------------------------------------------------------

POISSON BOLTZMANN:

WARNING: INCONSISTENCIES EXIST WITHIN INTERNAL POTENTIAL
TERMS. THE VALIDITY OF THESE RESULTS ARE HIGHLY QUESTIONABLE
Complex:
Energy Component            Average              Std. Dev.   Std. Err. of Mean
-------------------------------------------------------------------------------
BOND                       756.9028               24.1300              1.0780
ANGLE                     2083.8618               33.8706              1.5132
DIHED                     2692.5650               20.4711              0.9146
VDWAALS                  -2010.7114               21.7949              0.9737
EEL                     -17594.4416              113.1937              5.0571
1-4 VDW                    920.2329               13.1266              0.5865
1-4 EEL                   9669.8617               38.3417              1.7130
EPB                      -2921.8193               95.2811              4.2568
ENPOLAR                   1945.7890                8.7554              0.3912
EDISPER                  -1073.2703                9.1798              0.4101

G gas                    -3481.7288              110.6521              4.9436
G solv                   -2049.3007               94.7547              4.2333

TOTAL                    -5531.0294               49.7330              2.2219


Receptor:
Energy Component            Average              Std. Dev.   Std. Err. of Mean
-------------------------------------------------------------------------------
BOND                       748.1445               24.1404              1.0785
ANGLE                     2060.2828               33.8044              1.5103
DIHED                     2675.9525               20.3675              0.9100
VDWAALS                  -1963.1235               21.3434              0.9536
EEL                     -17534.3561              115.3979              5.1556
1-4 VDW                    907.1743               13.1418              0.5871
1-4 EEL                   9691.5672               38.3224              1.7121
EPB                      -2889.4890               96.6300              4.3171
ENPOLAR                   1942.0008                8.5910              0.3838
EDISPER                  -1094.8492                9.1471              0.4087

G gas                    -3414.3583              112.1921              5.0124
G solv                   -2042.3375               96.2272              4.2991

TOTAL                    -5456.6958               49.5548              2.2139


Ligand:
Energy Component            Average              Std. Dev.   Std. Err. of Mean
-------------------------------------------------------------------------------
BOND                         8.7583                2.5725              0.1149
ANGLE                       23.5790                3.5620              0.1591
DIHED                       16.6124                1.8968              0.0847
VDWAALS                     -0.8376                1.2360              0.0552
EEL                         -5.6975                1.0328              0.0461
1-4 VDW                     16.3489                1.7952              0.0802
1-4 EEL                    -21.9546                0.8502              0.0380
EPB                        -77.1125                0.8148              0.0364
ENPOLAR                     37.4887                0.2292              0.0102
EDISPER                    -36.0038                0.2075              0.0093

G gas                       36.8091                4.8214              0.2154
G solv                     -75.6276                0.8387              0.0375

TOTAL                      -38.8186                4.6676              0.2085


Differences (Complex - Receptor - Ligand):
Energy Component            Average              Std. Dev.   Std. Err. of Mean
-------------------------------------------------------------------------------
BOND                        -0.0000                0.0000              0.0000
ANGLE                       -0.0000                0.0000              0.0000
DIHED                       -0.0000                0.0000              0.0000
VDWAALS                    -46.7502                3.0452              0.1360
EEL                        -54.3880               10.7788              0.4816
1-4 VDW                     -3.2904                1.1929              0.0533
1-4 EEL                      0.2491                0.1840              0.0082
EPB                         44.7822                8.1669              0.3649
ENPOLAR                    -33.7004                0.6294              0.0281
EDISPER                     57.5826                0.9086              0.0406

DELTA G gas               -104.1795               10.7489              0.4802
DELTA G solv                68.6644                8.4946              0.3795

DELTA TOTAL                -35.5151                6.9538              0.3107


-------------------------------------------------------------------------------
-------------------------------------------------------------------------------
