# Supplementary material for: Discovery of novel RARα agonists using pharmacophore-based virtual screening, molecular docking, and molecular dynamics simulation studies
Source: PLoS One. 2023 Aug 24;18(8):e0289046. doi: 10.1371/journal.pone.0289046 (PMC10449137; doi:10.1371/journal.pone.0289046)
Supplement: S1 File — (ZIP) [file pone.0289046.s003.zip › Supplementary/Compound 4/Docking/Docking.pdb]

REMARK   4 XXXX COMPLIES WITH FORMAT V. 2.0
ATOM      1  N   PRO A 182      -9.984  26.519  -6.897  1.00 66.84    -0.062 N 
ATOM      2  HN1 PRO A 182     -10.035  25.554  -7.224  1.00  0.00     0.278 HD
ATOM      3  HN2 PRO A 182      -9.017  26.531  -6.572  1.00  0.00     0.278 HD
ATOM      4  CA  PRO A 182     -10.915  26.750  -5.790  1.00 67.37     0.277 C 
ATOM      5  C   PRO A 182     -11.835  25.543  -5.551  1.00 64.18     0.249 C 
ATOM      6  O   PRO A 182     -11.458  24.616  -4.824  1.00 62.45    -0.271 OA
ATOM      7  CB  PRO A 182     -11.709  27.983  -6.247  1.00 70.10     0.044 C 
ATOM      8  CG  PRO A 182     -11.541  28.022  -7.742  1.00 69.65     0.030 C 
ATOM      9  CD  PRO A 182     -10.182  27.467  -8.008  1.00 68.43     0.233 C 
ATOM     10  N   GLU A 183     -13.020  25.559  -6.161  1.00 63.31    -0.346 N 
ATOM     11  HN  GLU A 183     -13.271  26.380  -6.712  1.00  0.00     0.163 HD
ATOM     12  CA  GLU A 183     -13.976  24.458  -6.078  1.00 60.36     0.177 C 
ATOM     13  C   GLU A 183     -13.483  23.285  -6.929  1.00 56.87     0.241 C 
ATOM     14  O   GLU A 183     -13.778  22.116  -6.643  1.00 54.45    -0.271 OA
ATOM     15  CB  GLU A 183     -15.356  24.935  -6.542  1.00 61.35     0.045 C 
ATOM     16  CG  GLU A 183     -16.531  24.117  -6.012  1.00 61.00     0.116 C 
ATOM     17  CD  GLU A 183     -17.006  23.053  -6.986  1.00 59.86     0.172 C 
ATOM     18  OE1 GLU A 183     -17.204  21.899  -6.549  1.00 58.68    -0.648 OA
ATOM     19  OE2 GLU A 183     -17.192  23.369  -8.186  1.00 60.77    -0.648 OA
ATOM     20  N   VAL A 184     -12.728  23.620  -7.973  1.00 56.44    -0.346 N 
ATOM     21  HN  VAL A 184     -12.634  24.608  -8.209  1.00  0.00     0.163 HD
ATOM     22  CA  VAL A 184     -12.030  22.638  -8.793  1.00 53.41     0.180 C 
ATOM     23  C   VAL A 184     -10.911  21.993  -7.969  1.00 52.12     0.241 C 
ATOM     24  O   VAL A 184     -10.732  20.774  -8.005  1.00 49.37    -0.271 OA
ATOM     25  CB  VAL A 184     -11.459  23.281 -10.085  1.00 54.68     0.009 C 
ATOM     26  CG1 VAL A 184     -10.605  22.294 -10.851  1.00 52.52     0.012 C 
ATOM     27  CG2 VAL A 184     -12.588  23.793 -10.972  1.00 55.15     0.012 C 
ATOM     28  N   GLY A 185     -10.176  22.819  -7.223  1.00 53.72    -0.351 N 
ATOM     29  HN  GLY A 185     -10.359  23.821  -7.276  1.00  0.00     0.163 HD
ATOM     30  CA  GLY A 185      -9.115  22.344  -6.330  1.00 52.61     0.225 C 
ATOM     31  C   GLY A 185      -9.594  21.293  -5.346  1.00 50.20     0.236 C 
ATOM     32  O   GLY A 185      -8.909  20.292  -5.111  1.00 48.51    -0.272 OA
ATOM     33  N   GLU A 186     -10.781  21.511  -4.784  1.00 50.02    -0.346 N 
ATOM     34  HN  GLU A 186     -11.290  22.364  -5.017  1.00  0.00     0.163 HD
ATOM     35  CA  GLU A 186     -11.375  20.563  -3.843  1.00 48.16     0.177 C 
ATOM     36  C   GLU A 186     -11.791  19.250  -4.501  1.00 44.40     0.241 C 
ATOM     37  O   GLU A 186     -11.564  18.188  -3.934  1.00 42.49    -0.271 OA
ATOM     38  CB  GLU A 186     -12.559  21.184  -3.101  1.00 49.91     0.045 C 
ATOM     39  CG  GLU A 186     -12.149  22.068  -1.926  1.00 54.63     0.116 C 
ATOM     40  CD  GLU A 186     -13.278  22.299  -0.936  1.00 58.30     0.172 C 
ATOM     41  OE1 GLU A 186     -12.985  22.720   0.206  1.00 61.41    -0.648 OA
ATOM     42  OE2 GLU A 186     -14.455  22.058  -1.294  1.00 59.08    -0.648 OA
ATOM     43  N   LEU A 187     -12.394  19.325  -5.687  1.00 43.00    -0.346 N 
ATOM     44  HN  LEU A 187     -12.585  20.242  -6.090  1.00  0.00     0.163 HD
ATOM     45  CA  LEU A 187     -12.790  18.123  -6.429  1.00 39.96     0.177 C 
ATOM     46  C   LEU A 187     -11.584  17.235  -6.754  1.00 37.91     0.241 C 
ATOM     47  O   LEU A 187     -11.636  16.017  -6.570  1.00 35.65    -0.271 OA
ATOM     48  CB  LEU A 187     -13.549  18.498  -7.709  1.00 40.20     0.038 C 
ATOM     49  CG  LEU A 187     -13.912  17.421  -8.741  1.00 38.54    -0.020 C 
ATOM     50  CD1 LEU A 187     -14.884  16.380  -8.192  1.00 37.95     0.009 C 
ATOM     51  CD2 LEU A 187     -14.489  18.082  -9.971  1.00 39.98     0.009 C 
ATOM     52  N   ILE A 188     -10.512  17.861  -7.238  1.00 38.39    -0.346 N 
ATOM     53  HN  ILE A 188     -10.578  18.862  -7.423  1.00  0.00     0.163 HD
ATOM     54  CA  ILE A 188      -9.248  17.188  -7.517  1.00 36.85     0.180 C 
ATOM     55  C   ILE A 188      -8.739  16.474  -6.268  1.00 36.08     0.241 C 
ATOM     56  O   ILE A 188      -8.413  15.282  -6.321  1.00 33.51    -0.271 OA
ATOM     57  CB  ILE A 188      -8.172  18.182  -8.044  1.00 38.82     0.013 C 
ATOM     58  CG1 ILE A 188      -8.532  18.670  -9.454  1.00 38.77     0.002 C 
ATOM     59  CG2 ILE A 188      -6.773  17.543  -8.024  1.00 38.07     0.012 C 
ATOM     60  CD1 ILE A 188      -7.757  19.907  -9.915  1.00 40.99     0.005 C 
ATOM     61  N   GLU A 189      -8.693  17.202  -5.150  1.00 37.38    -0.346 N 
ATOM     62  HN  GLU A 189      -9.014  18.170  -5.175  1.00  0.00     0.163 HD
ATOM     63  CA  GLU A 189      -8.194  16.649  -3.889  1.00 37.31     0.177 C 
ATOM     64  C   GLU A 189      -9.027  15.468  -3.381  1.00 34.93     0.241 C 
ATOM     65  O   GLU A 189      -8.453  14.488  -2.895  1.00 33.64    -0.271 OA
ATOM     66  CB  GLU A 189      -8.029  17.742  -2.819  1.00 40.31     0.045 C 
ATOM     67  CG  GLU A 189      -7.562  17.263  -1.428  1.00 41.80     0.116 C 
ATOM     68  CD  GLU A 189      -6.268  16.427  -1.424  1.00 43.66     0.172 C 
ATOM     69  OE1 GLU A 189      -5.440  16.523  -2.359  1.00 44.56    -0.648 OA
ATOM     70  OE2 GLU A 189      -6.073  15.669  -0.452  1.00 44.91    -0.648 OA
ATOM     71  N   LYS A 190     -10.356  15.547  -3.511  1.00 34.22    -0.346 N 
ATOM     72  HN  LYS A 190     -10.770  16.404  -3.877  1.00  0.00     0.163 HD
ATOM     73  CA  LYS A 190     -11.235  14.426  -3.139  1.00 32.50     0.176 C 
ATOM     74  C   LYS A 190     -10.970  13.178  -3.983  1.00 29.58     0.241 C 
ATOM     75  O   LYS A 190     -10.947  12.067  -3.464  1.00 28.07    -0.271 OA
ATOM     76  CB  LYS A 190     -12.721  14.790  -3.226  1.00 33.00     0.035 C 
ATOM     77  CG  LYS A 190     -13.272  15.501  -1.999  1.00 37.63     0.004 C 
ATOM     78  CD  LYS A 190     -13.613  16.962  -2.301  1.00 42.57     0.027 C 
ATOM     79  CE  LYS A 190     -13.395  17.873  -1.085  1.00 45.44     0.229 C 
ATOM     80  NZ  LYS A 190     -11.969  17.887  -0.616  1.00 46.25    -0.079 N 
ATOM     81  HZ1 LYS A 190     -11.824  18.492   0.192  1.00  0.00     0.274 HD
ATOM     82  HZ2 LYS A 190     -11.337  18.136  -1.377  1.00  0.00     0.274 HD
ATOM     83  HZ3 LYS A 190     -11.637  16.941  -0.428  1.00  0.00     0.274 HD
ATOM     84  N   VAL A 191     -10.775  13.366  -5.283  1.00 28.77    -0.346 N 
ATOM     85  HN  VAL A 191     -10.796  14.314  -5.660  1.00  0.00     0.163 HD
ATOM     86  CA  VAL A 191     -10.532  12.244  -6.183  1.00 26.57     0.180 C 
ATOM     87  C   VAL A 191      -9.123  11.658  -5.984  1.00 25.92     0.241 C 
ATOM     88  O   VAL A 191      -8.944  10.433  -5.980  1.00 24.29    -0.271 OA
ATOM     89  CB  VAL A 191     -10.814  12.631  -7.654  1.00 26.67     0.009 C 
ATOM     90  CG1 VAL A 191     -10.514  11.461  -8.590  1.00 25.12     0.012 C 
ATOM     91  CG2 VAL A 191     -12.273  13.033  -7.814  1.00 26.66     0.012 C 
ATOM     92  N   ARG A 192      -8.133  12.532  -5.801  1.00 27.46    -0.346 N 
ATOM     93  HN  ARG A 192      -8.333  13.530  -5.872  1.00  0.00     0.163 HD
ATOM     94  CA  ARG A 192      -6.768  12.099  -5.501  1.00 27.55     0.176 C 
ATOM     95  C   ARG A 192      -6.765  11.206  -4.260  1.00 26.61     0.241 C 
ATOM     96  O   ARG A 192      -6.220  10.107  -4.291  1.00 25.50    -0.271 OA
ATOM     97  CB  ARG A 192      -5.834  13.303  -5.311  1.00 29.24     0.036 C 
ATOM     98  CG  ARG A 192      -4.411  12.920  -4.894  1.00 31.68     0.023 C 
ATOM     99  CD  ARG A 192      -3.630  14.117  -4.326  1.00 37.39     0.138 C 
ATOM    100  NE  ARG A 192      -3.139  15.003  -5.385  1.00 42.13    -0.227 N 
ATOM    101  HE  ARG A 192      -2.557  14.585  -6.111  1.00  0.00     0.177 HD
ATOM    102  CZ  ARG A 192      -3.389  16.311  -5.480  1.00 46.03     0.665 C 
ATOM    103  NH1 ARG A 192      -4.120  16.946  -4.565  1.00 47.61    -0.235 N 
ATOM    104 1HH1 ARG A 192      -4.505  16.419  -3.781  1.00  0.00     0.174 HD
ATOM    105 2HH1 ARG A 192      -4.311  17.945  -4.638  1.00  0.00     0.174 HD
ATOM    106  NH2 ARG A 192      -2.889  16.996  -6.499  1.00 47.53    -0.235 N 
ATOM    107 1HH2 ARG A 192      -2.329  16.510  -7.200  1.00  0.00     0.174 HD
ATOM    108 2HH2 ARG A 192      -3.080  17.995  -6.572  1.00  0.00     0.174 HD
ATOM    109  N   LYS A 193      -7.407  11.687  -3.197  1.00 27.77    -0.346 N 
ATOM    110  HN  LYS A 193      -7.851  12.601  -3.285  1.00  0.00     0.163 HD
ATOM    111  CA  LYS A 193      -7.521  10.993  -1.903  1.00 28.18     0.176 C 
ATOM    112  C   LYS A 193      -8.260   9.657  -2.037  1.00 26.12     0.241 C 
ATOM    113  O   LYS A 193      -7.805   8.639  -1.519  1.00 25.38    -0.271 OA
ATOM    114  CB  LYS A 193      -8.245  11.918  -0.908  1.00 29.96     0.035 C 
ATOM    115  CG  LYS A 193      -8.550  11.350   0.474  1.00 32.95     0.004 C 
ATOM    116  CD  LYS A 193      -9.048  12.483   1.376  1.00 38.48     0.027 C 
ATOM    117  CE  LYS A 193      -9.261  12.042   2.827  1.00 42.04     0.229 C 
ATOM    118  NZ  LYS A 193     -10.600  11.403   3.036  1.00 43.43    -0.079 N 
ATOM    119  HZ1 LYS A 193     -10.742  11.109   4.002  1.00  0.00     0.274 HD
ATOM    120  HZ2 LYS A 193     -10.742  10.626   2.390  1.00  0.00     0.274 HD
ATOM    121  HZ3 LYS A 193     -11.353  12.015   2.723  1.00  0.00     0.274 HD
ATOM    122  N   ALA A 194      -9.389   9.680  -2.745  1.00 25.86    -0.346 N 
ATOM    123  HN  ALA A 194      -9.719  10.578  -3.098  1.00  0.00     0.163 HD
ATOM    124  CA  ALA A 194     -10.182   8.484  -3.043  1.00 24.23     0.172 C 
ATOM    125  C   ALA A 194      -9.351   7.365  -3.673  1.00 22.86     0.240 C 
ATOM    126  O   ALA A 194      -9.435   6.207  -3.249  1.00 21.96    -0.271 OA
ATOM    127  CB  ALA A 194     -11.352   8.839  -3.952  1.00 24.31     0.042 C 
ATOM    128  N   HIS A 195      -8.564   7.716  -4.690  1.00 22.31    -0.346 N 
ATOM    129  HN  HIS A 195      -8.575   8.685  -5.007  1.00  0.00     0.163 HD
ATOM    130  CA  HIS A 195      -7.685   6.765  -5.369  1.00 21.25     0.182 C 
ATOM    131  C   HIS A 195      -6.513   6.307  -4.490  1.00 21.34     0.241 C 
ATOM    132  O   HIS A 195      -6.311   5.106  -4.280  1.00 19.71    -0.271 OA
ATOM    133  CB  HIS A 195      -7.183   7.351  -6.701  1.00 21.10     0.093 C 
ATOM    134  CG  HIS A 195      -6.168   6.494  -7.392  1.00 21.87     0.028 A 
ATOM    135  ND1 HIS A 195      -6.502   5.334  -8.059  1.00 22.43    -0.354 N 
ATOM    136  HD1 HIS A 195      -7.445   4.958  -8.154  1.00  0.00     0.166 HD
ATOM    137  CD2 HIS A 195      -4.825   6.623  -7.508  1.00 21.89     0.114 A 
ATOM    138  CE1 HIS A 195      -5.406   4.786  -8.556  1.00 21.91     0.180 A 
ATOM    139  NE2 HIS A 195      -4.376   5.551  -8.242  1.00 22.95    -0.360 N 
ATOM    140  HE2 HIS A 195      -3.405   5.375  -8.502  1.00  0.00     0.166 HD
ATOM    141  N   GLN A 196      -5.754   7.272  -3.978  1.00 22.35    -0.346 N 
ATOM    142  HN  GLN A 196      -5.983   8.241  -4.198  1.00  0.00     0.163 HD
ATOM    143  CA  GLN A 196      -4.607   7.004  -3.114  1.00 23.02     0.177 C 
ATOM    144  C   GLN A 196      -4.974   6.071  -1.953  1.00 22.05     0.241 C 
ATOM    145  O   GLN A 196      -4.247   5.122  -1.669  1.00 21.59    -0.271 OA
ATOM    146  CB  GLN A 196      -4.038   8.330  -2.603  1.00 25.32     0.044 C 
ATOM    147  CG  GLN A 196      -2.648   8.270  -1.985  1.00 29.60     0.105 C 
ATOM    148  CD  GLN A 196      -2.078   9.663  -1.727  1.00 35.72     0.215 C 
ATOM    149  OE1 GLN A 196      -1.527   9.929  -0.656  1.00 40.01    -0.274 OA
ATOM    150  NE2 GLN A 196      -2.221  10.565  -2.710  1.00 37.88    -0.370 N 
ATOM    151 1HE2 GLN A 196      -2.677  10.345  -3.596  1.00  0.00     0.159 HD
ATOM    152 2HE2 GLN A 196      -1.840  11.495  -2.538  1.00  0.00     0.159 HD
ATOM    153  N   GLU A 197      -6.122   6.318  -1.323  1.00 21.89    -0.346 N 
ATOM    154  HN  GLU A 197      -6.721   7.067  -1.670  1.00  0.00     0.163 HD
ATOM    155  CA  GLU A 197      -6.560   5.550  -0.144  1.00 22.11     0.177 C 
ATOM    156  C   GLU A 197      -7.110   4.160  -0.459  1.00 20.60     0.241 C 
ATOM    157  O   GLU A 197      -7.337   3.359   0.452  1.00 20.94    -0.271 OA
ATOM    158  CB  GLU A 197      -7.571   6.353   0.676  1.00 23.84     0.045 C 
ATOM    159  CG  GLU A 197      -6.918   7.490   1.450  1.00 27.45     0.116 C 
ATOM    160  CD  GLU A 197      -7.894   8.326   2.271  1.00 32.48     0.172 C 
ATOM    161  OE1 GLU A 197      -7.404   9.218   2.994  1.00 35.64    -0.648 OA
ATOM    162  OE2 GLU A 197      -9.125   8.097   2.198  1.00 32.64    -0.648 OA
ATOM    163  N   THR A 198      -7.310   3.868  -1.743  1.00 18.22    -0.344 N 
ATOM    164  HN  THR A 198      -7.110   4.572  -2.454  1.00  0.00     0.163 HD
ATOM    165  CA  THR A 198      -7.812   2.555  -2.153  1.00 16.74     0.205 C 
ATOM    166  C   THR A 198      -6.820   1.821  -3.068  1.00 15.96     0.243 C 
ATOM    167  O   THR A 198      -7.123   0.729  -3.572  1.00 15.34    -0.271 OA
ATOM    168  CB  THR A 198      -9.198   2.649  -2.859  1.00 15.85     0.146 C 
ATOM    169  OG1 THR A 198      -9.072   3.426  -4.062  1.00 15.15    -0.393 OA
ATOM    170  HG1 THR A 198      -8.410   3.048  -4.629  1.00  0.00     0.210 HD
ATOM    171  CG2 THR A 198     -10.270   3.261  -1.941  1.00 16.78     0.042 C 
ATOM    172  N   PHE A 199      -5.635   2.407  -3.262  1.00 16.74    -0.346 N 
ATOM    173  HN  PHE A 199      -5.413   3.245  -2.725  1.00  0.00     0.163 HD
ATOM    174  CA  PHE A 199      -4.629   1.895  -4.221  1.00 16.56     0.181 C 
ATOM    175  C   PHE A 199      -3.198   2.044  -3.683  1.00 17.19     0.243 C 
ATOM    176  O   PHE A 199      -2.632   3.143  -3.740  1.00 18.11    -0.271 OA
ATOM    177  CB  PHE A 199      -4.768   2.612  -5.592  1.00 16.81     0.073 C 
ATOM    178  CG  PHE A 199      -3.789   2.125  -6.662  1.00 17.83    -0.056 A 
ATOM    179  CD1 PHE A 199      -2.583   2.796  -6.899  1.00 19.99     0.007 A 
ATOM    180  CD2 PHE A 199      -4.084   1.001  -7.435  1.00 18.01     0.007 A 
ATOM    181  CE1 PHE A 199      -1.680   2.346  -7.884  1.00 20.98     0.001 A 
ATOM    182  CE2 PHE A 199      -3.181   0.541  -8.425  1.00 18.55     0.001 A 
ATOM    183  CZ  PHE A 199      -1.991   1.213  -8.649  1.00 19.64     0.000 A 
ATOM    184  N   PRO A 200      -2.603   0.943  -3.176  1.00 16.93    -0.337 N 
ATOM    185  CA  PRO A 200      -1.181   1.017  -2.779  1.00 17.77     0.179 C 
ATOM    186  C   PRO A 200      -0.286   1.166  -4.011  1.00 17.77     0.241 C 
ATOM    187  O   PRO A 200      -0.510   0.485  -5.026  1.00 17.38    -0.271 OA
ATOM    188  CB  PRO A 200      -0.928  -0.316  -2.062  1.00 18.09     0.037 C 
ATOM    189  CG  PRO A 200      -2.038  -1.217  -2.418  1.00 17.71     0.022 C 
ATOM    190  CD  PRO A 200      -3.198  -0.379  -2.904  1.00 16.33     0.127 C 
ATOM    191  N   ALA A 201       0.686   2.076  -3.937  1.00 18.93    -0.346 N 
ATOM    192  HN  ALA A 201       0.781   2.630  -3.086  1.00  0.00     0.163 HD
ATOM    193  CA  ALA A 201       1.619   2.304  -5.039  1.00 19.22     0.172 C 
ATOM    194  C   ALA A 201       2.652   1.195  -5.095  1.00 19.32     0.240 C 
ATOM    195  O   ALA A 201       2.984   0.579  -4.084  1.00 18.92    -0.271 OA
ATOM    196  CB  ALA A 201       2.312   3.671  -4.905  1.00 20.36     0.042 C 
ATOM    197  N   LEU A 202       3.177   0.955  -6.288  1.00 19.71    -0.346 N 
ATOM    198  HN  LEU A 202       2.814   1.454  -7.100  1.00  0.00     0.163 HD
ATOM    199  CA  LEU A 202       4.260  -0.004  -6.471  1.00 20.40     0.177 C 
ATOM    200  C   LEU A 202       5.434   0.164  -5.491  1.00 20.66     0.241 C 
ATOM    201  O   LEU A 202       5.916  -0.820  -4.928  1.00 20.64    -0.271 OA
ATOM    202  CB  LEU A 202       4.727   0.019  -7.935  1.00 21.50     0.038 C 
ATOM    203  CG  LEU A 202       5.844  -0.946  -8.342  1.00 24.22    -0.020 C 
ATOM    204  CD1 LEU A 202       5.477  -2.370  -7.963  1.00 26.33     0.009 C 
ATOM    205  CD2 LEU A 202       6.160  -0.827  -9.842  1.00 27.23     0.009 C 
ATOM    206  N   CYS A 203       5.886   1.400  -5.279  1.00 21.72    -0.345 N 
ATOM    207  HN  CYS A 203       5.438   2.180  -5.760  1.00  0.00     0.163 HD
ATOM    208  CA  CYS A 203       7.003   1.671  -4.378  1.00 22.78     0.186 C 
ATOM    209  C   CYS A 203       6.723   1.245  -2.930  1.00 22.04     0.241 C 
ATOM    210  O   CYS A 203       7.649   0.910  -2.196  1.00 21.69    -0.271 OA
ATOM    211  CB  CYS A 203       7.403   3.152  -4.419  1.00 24.69     0.121 C 
ATOM    212  SG  CYS A 203       6.136   4.287  -3.825  1.00 26.16    -0.095 SA
ATOM    213  N   GLN A 204       5.448   1.259  -2.540  1.00 20.33    -0.346 N 
ATOM    214  HN  GLN A 204       4.730   1.518  -3.216  1.00  0.00     0.163 HD
ATOM    215  CA  GLN A 204       5.040   0.914  -1.166  1.00 20.31     0.177 C 
ATOM    216  C   GLN A 204       5.050  -0.591  -0.910  1.00 19.72     0.241 C 
ATOM    217  O   GLN A 204       5.122  -1.031   0.231  1.00 19.79    -0.271 OA
ATOM    218  CB  GLN A 204       3.636   1.446  -0.870  1.00 19.96     0.044 C 
ATOM    219  CG  GLN A 204       3.481   2.955  -0.860  1.00 20.37     0.105 C 
ATOM    220  CD  GLN A 204       2.057   3.378  -0.512  1.00 20.25     0.215 C 
ATOM    221  OE1 GLN A 204       1.142   3.275  -1.332  1.00 20.36    -0.274 OA
ATOM    222  NE2 GLN A 204       1.863   3.841   0.720  1.00 20.94    -0.370 N 
ATOM    223 1HE2 GLN A 204       0.911   4.124   0.953  1.00  0.00     0.159 HD
ATOM    224 2HE2 GLN A 204       2.620   3.926   1.398  1.00  0.00     0.159 HD
ATOM    225  N   LEU A 205       4.978  -1.377  -1.982  1.00 19.03    -0.346 N 
ATOM    226  HN  LEU A 205       5.084  -0.963  -2.908  1.00  0.00     0.163 HD
ATOM    227  CA  LEU A 205       4.750  -2.822  -1.870  1.00 19.07     0.177 C 
ATOM    228  C   LEU A 205       6.030  -3.649  -1.785  1.00 19.42     0.240 C 
ATOM    229  O   LEU A 205       7.061  -3.281  -2.360  1.00 20.36    -0.271 OA
ATOM    230  CB  LEU A 205       3.891  -3.306  -3.048  1.00 18.31     0.038 C 
ATOM    231  CG  LEU A 205       2.483  -2.710  -3.144  1.00 18.47    -0.020 C 
ATOM    232  CD1 LEU A 205       1.765  -3.162  -4.434  1.00 19.08     0.009 C 
ATOM    233  CD2 LEU A 205       1.676  -3.066  -1.889  1.00 18.86     0.009 C 
ATOM    234  N   GLY A 206       5.958  -4.770  -1.069  1.00 18.80    -0.351 N 
ATOM    235  HN  GLY A 206       5.104  -4.972  -0.549  1.00  0.00     0.163 HD
ATOM    236  CA  GLY A 206       7.068  -5.717  -1.009  1.00 19.11     0.225 C 
ATOM    237  C   GLY A 206       6.872  -6.726  -2.133  1.00 18.81     0.236 C 
ATOM    238  O   GLY A 206       6.101  -7.684  -2.008  1.00 17.36    -0.272 OA
ATOM    239  N   LYS A 207       7.552  -6.496  -3.249  1.00 18.74    -0.346 N 
ATOM    240  HN  LYS A 207       8.180  -5.694  -3.299  1.00  0.00     0.163 HD
ATOM    241  CA  LYS A 207       7.413  -7.377  -4.408  1.00 19.05     0.176 C 
ATOM    242  C   LYS A 207       7.844  -8.789  -4.076  1.00 19.93     0.241 C 
ATOM    243  O   LYS A 207       8.846  -8.994  -3.371  1.00 20.55    -0.271 OA
ATOM    244  CB  LYS A 207       8.281  -6.892  -5.560  1.00 20.43     0.035 C 
ATOM    245  CG  LYS A 207       7.757  -5.748  -6.353  1.00 20.15     0.004 C 
ATOM    246  CD  LYS A 207       8.706  -5.659  -7.545  1.00 24.09     0.027 C 
ATOM    247  CE  LYS A 207       8.443  -4.543  -8.469  1.00 26.79     0.229 C 
ATOM    248  NZ  LYS A 207       9.677  -4.423  -9.338  1.00 27.46    -0.079 N 
ATOM    249  HZ1 LYS A 207       9.495  -3.650  -9.978  1.00  0.00     0.274 HD
ATOM    250  HZ2 LYS A 207       9.929  -5.292  -9.810  1.00  0.00     0.274 HD
ATOM    251  HZ3 LYS A 207      10.541  -4.317  -8.806  1.00  0.00     0.274 HD
ATOM    252  N   TYR A 208       7.096  -9.765  -4.578  1.00 19.48    -0.346 N 
ATOM    253  HN  TYR A 208       6.214  -9.538  -5.036  1.00  0.00     0.163 HD
ATOM    254  CA  TYR A 208       7.521 -11.159  -4.482  1.00 20.89     0.180 C 
ATOM    255  C   TYR A 208       7.104 -11.919  -5.725  1.00 21.42     0.241 C 
ATOM    256  O   TYR A 208       6.163 -11.535  -6.404  1.00 20.73    -0.271 OA
ATOM    257  CB  TYR A 208       6.989 -11.843  -3.206  1.00 20.66     0.073 C 
ATOM    258  CG  TYR A 208       5.504 -12.143  -3.185  1.00 20.14    -0.056 A 
ATOM    259  CD1 TYR A 208       5.022 -13.392  -3.580  1.00 20.15     0.010 A 
ATOM    260  CD2 TYR A 208       4.576 -11.184  -2.749  1.00 19.95     0.010 A 
ATOM    261  CE1 TYR A 208       3.659 -13.683  -3.562  1.00 21.51     0.037 A 
ATOM    262  CE2 TYR A 208       3.196 -11.468  -2.716  1.00 19.83     0.037 A 
ATOM    263  CZ  TYR A 208       2.749 -12.719  -3.129  1.00 20.10     0.065 A 
ATOM    264  OH  TYR A 208       1.404 -13.007  -3.123  1.00 22.06    -0.361 OA
ATOM    265  HH  TYR A 208       0.784 -12.350  -2.828  1.00  0.00     0.217 HD
ATOM    266  N   THR A 209       7.827 -12.991  -6.023  1.00 23.50    -0.344 N 
ATOM    267  HN  THR A 209       8.583 -13.277  -5.401  1.00  0.00     0.163 HD
ATOM    268  CA  THR A 209       7.556 -13.764  -7.227  1.00 25.16     0.205 C 
ATOM    269  C   THR A 209       7.133 -15.181  -6.886  1.00 26.15     0.243 C 
ATOM    270  O   THR A 209       7.145 -15.598  -5.718  1.00 25.96    -0.271 OA
ATOM    271  CB  THR A 209       8.770 -13.790  -8.204  1.00 26.36     0.146 C 
ATOM    272  OG1 THR A 209       9.945 -14.265  -7.525  1.00 28.23    -0.393 OA
ATOM    273  HG1 THR A 209      10.685 -14.281  -8.121  1.00  0.00     0.210 HD
ATOM    274  CG2 THR A 209       9.030 -12.399  -8.785  1.00 27.19     0.042 C 
ATOM    275  N   THR A 210       6.751 -15.912  -7.926  1.00 27.23    -0.344 N 
ATOM    276  HN  THR A 210       6.719 -15.472  -8.846  1.00  0.00     0.163 HD
ATOM    277  CA  THR A 210       6.378 -17.307  -7.812  1.00 29.13     0.205 C 
ATOM    278  C   THR A 210       7.022 -18.076  -8.975  1.00 30.65     0.243 C 
ATOM    279  O   THR A 210       7.294 -17.507 -10.029  1.00 29.87    -0.271 OA
ATOM    280  CB  THR A 210       4.840 -17.485  -7.818  1.00 28.86     0.146 C 
ATOM    281  OG1 THR A 210       4.527 -18.881  -7.895  1.00 31.74    -0.393 OA
ATOM    282  HG1 THR A 210       3.583 -18.990  -7.899  1.00  0.00     0.210 HD
ATOM    283  CG2 THR A 210       4.198 -16.757  -9.011  1.00 28.35     0.042 C 
ATOM    284  N   ASN A 211       7.280 -19.362  -8.762  1.00 32.65    -0.345 N 
ATOM    285  HN  ASN A 211       7.081 -19.767  -7.847  1.00  0.00     0.163 HD
ATOM    286  CA  ASN A 211       7.845 -20.210  -9.816  1.00 35.05     0.185 C 
ATOM    287  C   ASN A 211       6.802 -20.795 -10.779  1.00 36.11     0.241 C 
ATOM    288  O   ASN A 211       7.170 -21.373 -11.801  1.00 37.84    -0.271 OA
ATOM    289  CB  ASN A 211       8.711 -21.323  -9.209  1.00 36.42     0.137 C 
ATOM    290  CG  ASN A 211       9.975 -20.791  -8.569  1.00 36.65     0.217 C 
ATOM    291  OD1 ASN A 211      10.542 -19.793  -9.018  1.00 37.11    -0.274 OA
ATOM    292  ND2 ASN A 211      10.425 -21.455  -7.511  1.00 36.82    -0.370 N 
ATOM    293 1HD2 ASN A 211      11.277 -21.096  -7.080  1.00  0.00     0.159 HD
ATOM    294 2HD2 ASN A 211       9.956 -22.281  -7.139  1.00  0.00     0.159 HD
ATOM    295  N   ASN A 212       5.519 -20.642 -10.442  1.00 35.94    -0.346 N 
ATOM    296  HN  ASN A 212       5.303 -20.108  -9.600  1.00  0.00     0.163 HD
ATOM    297  CA  ASN A 212       4.398 -21.201 -11.217  1.00 37.25     0.185 C 
ATOM    298  C   ASN A 212       4.492 -20.892 -12.712  1.00 37.64     0.241 C 
ATOM    299  O   ASN A 212       4.426 -19.725 -13.114  1.00 36.32    -0.271 OA
ATOM    300  CB  ASN A 212       3.047 -20.682 -10.695  1.00 36.23     0.137 C 
ATOM    301  CG  ASN A 212       2.766 -21.058  -9.237  1.00 37.44     0.217 C 
ATOM    302  OD1 ASN A 212       2.109 -20.299  -8.514  1.00 39.71    -0.274 OA
ATOM    303  ND2 ASN A 212       3.225 -22.223  -8.813  1.00 40.64    -0.370 N 
ATOM    304 1HD2 ASN A 212       3.038 -22.473  -7.842  1.00  0.00     0.159 HD
ATOM    305 2HD2 ASN A 212       3.767 -22.849  -9.409  1.00  0.00     0.159 HD
ATOM    306  N   SER A 213       4.660 -21.943 -13.515  1.00 39.74    -0.344 N 
ATOM    307  HN  SER A 213       4.716 -22.868 -13.088  1.00  0.00     0.163 HD
ATOM    308  CA  SER A 213       4.770 -21.851 -14.984  1.00 40.71     0.200 C 
ATOM    309  C   SER A 213       5.477 -20.583 -15.466  1.00 39.98     0.243 C 
ATOM    310  O   SER A 213       5.039 -19.945 -16.419  1.00 39.73    -0.271 OA
ATOM    311  CB  SER A 213       3.382 -21.961 -15.631  1.00 40.81     0.199 C 
ATOM    312  OG  SER A 213       2.571 -20.839 -15.293  1.00 38.68    -0.398 OA
ATOM    313  HG  SER A 213       1.712 -20.907 -15.693  1.00  0.00     0.209 HD
ATOM    314  N   SER A 214       6.571 -20.223 -14.805  1.00 39.88    -0.344 N 
ATOM    315  HN  SER A 214       6.985 -20.874 -14.138  1.00  0.00     0.163 HD
ATOM    316  CA  SER A 214       7.197 -18.917 -15.008  1.00 39.27     0.200 C 
ATOM    317  C   SER A 214       7.713 -18.701 -16.427  1.00 40.83     0.243 C 
ATOM    318  O   SER A 214       7.769 -17.567 -16.908  1.00 40.30    -0.271 OA
ATOM    319  CB  SER A 214       8.325 -18.695 -13.997  1.00 39.01     0.199 C 
ATOM    320  OG  SER A 214       9.404 -19.589 -14.232  1.00 41.47    -0.398 OA
ATOM    321  HG  SER A 214      10.104 -19.451 -13.605  1.00  0.00     0.209 HD
ATOM    322  N   GLU A 215       8.088 -19.784 -17.100  1.00 43.05    -0.346 N 
ATOM    323  HN  GLU A 215       7.938 -20.711 -16.703  1.00  0.00     0.163 HD
ATOM    324  CA  GLU A 215       8.714 -19.641 -18.407  1.00 44.76     0.177 C 
ATOM    325  C   GLU A 215       7.907 -20.190 -19.581  1.00 46.30     0.241 C 
ATOM    326  O   GLU A 215       7.987 -19.648 -20.687  1.00 48.05    -0.271 OA
ATOM    327  CB  GLU A 215      10.156 -20.155 -18.380  1.00 46.18     0.045 C 
ATOM    328  CG  GLU A 215      10.954 -19.544 -17.229  1.00 44.54     0.116 C 
ATOM    329  CD  GLU A 215      12.403 -19.242 -17.556  1.00 45.05     0.172 C 
ATOM    330  OE1 GLU A 215      13.102 -18.730 -16.649  1.00 43.96    -0.648 OA
ATOM    331  OE2 GLU A 215      12.847 -19.511 -18.695  1.00 45.35    -0.648 OA
ATOM    332  N   GLN A 216       7.122 -21.242 -19.341  1.00 46.62    -0.346 N 
ATOM    333  HN  GLN A 216       7.065 -21.610 -18.392  1.00  0.00     0.163 HD
ATOM    334  CA  GLN A 216       6.336 -21.887 -20.406  1.00 48.10     0.177 C 
ATOM    335  C   GLN A 216       4.913 -21.338 -20.517  1.00 46.03     0.241 C 
ATOM    336  O   GLN A 216       4.167 -21.358 -19.542  1.00 44.16    -0.271 OA
ATOM    337  CB  GLN A 216       6.287 -23.409 -20.204  1.00 50.40     0.044 C 
ATOM    338  CG  GLN A 216       5.523 -23.876 -18.953  1.00 50.37     0.105 C 
ATOM    339  CD  GLN A 216       5.136 -25.352 -19.001  1.00 54.98     0.215 C 
ATOM    340  OE1 GLN A 216       5.007 -25.948 -20.076  1.00 57.50    -0.274 OA
ATOM    341  NE2 GLN A 216       4.944 -25.948 -17.826  1.00 55.75    -0.370 N 
ATOM    342 1HE2 GLN A 216       5.050 -25.456 -16.939  1.00  0.00     0.159 HD
ATOM    343 2HE2 GLN A 216       4.685 -26.934 -17.858  1.00  0.00     0.159 HD
ATOM    344  N   ARG A 217       4.536 -20.862 -21.702  1.00 46.08    -0.346 N 
ATOM    345  HN  ARG A 217       5.216 -20.788 -22.459  1.00  0.00     0.163 HD
ATOM    346  CA  ARG A 217       3.149 -20.444 -21.924  1.00 44.71     0.176 C 
ATOM    347  C   ARG A 217       2.236 -21.668 -21.922  1.00 45.20     0.241 C 
ATOM    348  O   ARG A 217       2.507 -22.652 -22.604  1.00 47.00    -0.271 OA
ATOM    349  CB  ARG A 217       2.990 -19.627 -23.215  1.00 45.72     0.036 C 
ATOM    350  CG  ARG A 217       3.011 -18.115 -22.985  1.00 45.35     0.023 C 
ATOM    351  CD  ARG A 217       2.571 -17.339 -24.229  1.00 49.22     0.138 C 
ATOM    352  NE  ARG A 217       2.501 -15.901 -23.964  1.00 49.41    -0.227 N 
ATOM    353  HE  ARG A 217       2.707 -15.585 -23.016  1.00  0.00     0.177 HD
ATOM    354  CZ  ARG A 217       2.188 -14.974 -24.868  1.00 51.83     0.665 C 
ATOM    355  NH1 ARG A 217       1.916 -15.315 -26.121  1.00 55.00    -0.235 N 
ATOM    356 1HH1 ARG A 217       1.676 -14.605 -26.813  1.00  0.00     0.174 HD
ATOM    357 2HH1 ARG A 217       1.945 -16.298 -26.390  1.00  0.00     0.174 HD
ATOM    358  NH2 ARG A 217       2.150 -13.694 -24.518  1.00 51.69    -0.235 N 
ATOM    359 1HH2 ARG A 217       1.910 -12.984 -25.210  1.00  0.00     0.174 HD
ATOM    360 2HH2 ARG A 217       2.359 -13.432 -23.555  1.00  0.00     0.174 HD
ATOM    361  N   VAL A 218       1.198 -21.616 -21.096  1.00 42.54    -0.346 N 
ATOM    362  HN  VAL A 218       1.115 -20.815 -20.470  1.00  0.00     0.163 HD
ATOM    363  CA  VAL A 218       0.169 -22.652 -21.042  1.00 43.36     0.180 C 
ATOM    364  C   VAL A 218      -1.208 -22.005 -21.200  1.00 42.33     0.241 C 
ATOM    365  O   VAL A 218      -1.336 -20.785 -21.086  1.00 40.01    -0.271 OA
ATOM    366  CB  VAL A 218       0.231 -23.497 -19.737  1.00 43.21     0.009 C 
ATOM    367  CG1 VAL A 218       1.556 -24.278 -19.650  1.00 44.66     0.012 C 
ATOM    368  CG2 VAL A 218       0.019 -22.639 -18.495  1.00 39.84     0.012 C 
ATOM    369  N   SER A 219      -2.230 -22.815 -21.474  1.00 44.05    -0.344 N 
ATOM    370  HN  SER A 219      -2.070 -23.821 -21.533  1.00  0.00     0.163 HD
ATOM    371  CA  SER A 219      -3.578 -22.287 -21.692  1.00 43.44     0.200 C 
ATOM    372  C   SER A 219      -4.143 -21.680 -20.406  1.00 40.79     0.243 C 
ATOM    373  O   SER A 219      -4.814 -20.651 -20.451  1.00 39.12    -0.271 OA
ATOM    374  CB  SER A 219      -4.516 -23.371 -22.229  1.00 46.19     0.199 C 
ATOM    375  OG  SER A 219      -5.113 -24.093 -21.162  1.00 48.48    -0.398 OA
ATOM    376  HG  SER A 219      -5.695 -24.766 -21.495  1.00  0.00     0.209 HD
ATOM    377  N   LEU A 220      -3.867 -22.338 -19.276  1.00 40.49    -0.346 N 
ATOM    378  HN  LEU A 220      -3.391 -23.237 -19.346  1.00  0.00     0.163 HD
ATOM    379  CA  LEU A 220      -4.213 -21.836 -17.937  1.00 38.45     0.177 C 
ATOM    380  C   LEU A 220      -3.383 -22.539 -16.858  1.00 38.56     0.241 C 
ATOM    381  O   LEU A 220      -3.242 -23.763 -16.865  1.00 40.65    -0.271 OA
ATOM    382  CB  LEU A 220      -5.716 -22.009 -17.645  1.00 38.56     0.038 C 
ATOM    383  CG  LEU A 220      -6.306 -21.446 -16.339  1.00 37.01    -0.020 C 
ATOM    384  CD1 LEU A 220      -6.431 -19.926 -16.379  1.00 34.13     0.009 C 
ATOM    385  CD2 LEU A 220      -7.658 -22.082 -16.025  1.00 37.58     0.009 C 
ATOM    386  N   ASP A 221      -2.822 -21.753 -15.945  1.00 36.58    -0.346 N 
ATOM    387  HN  ASP A 221      -2.834 -20.743 -16.090  1.00  0.00     0.163 HD
ATOM    388  CA  ASP A 221      -2.189 -22.284 -14.742  1.00 36.45     0.186 C 
ATOM    389  C   ASP A 221      -3.185 -22.113 -13.601  1.00 35.58     0.241 C 
ATOM    390  O   ASP A 221      -3.524 -20.989 -13.236  1.00 32.75    -0.271 OA
ATOM    391  CB  ASP A 221      -0.895 -21.525 -14.436  1.00 35.28     0.147 C 
ATOM    392  CG  ASP A 221      -0.157 -22.074 -13.213  1.00 35.99     0.175 C 
ATOM    393  OD1 ASP A 221       1.017 -22.465 -13.356  1.00 36.81    -0.648 OA
ATOM    394  OD2 ASP A 221      -0.740 -22.115 -12.114  1.00 35.96    -0.648 OA
ATOM    395  N   ILE A 222      -3.644 -23.228 -13.040  1.00 37.18    -0.346 N 
ATOM    396  HN  ILE A 222      -3.276 -24.129 -13.345  1.00  0.00     0.163 HD
ATOM    397  CA  ILE A 222      -4.667 -23.189 -11.994  1.00 37.22     0.180 C 
ATOM    398  C   ILE A 222      -4.243 -22.413 -10.735  1.00 35.02     0.241 C 
ATOM    399  O   ILE A 222      -4.987 -21.539 -10.267  1.00 33.60    -0.271 OA
ATOM    400  CB  ILE A 222      -5.211 -24.616 -11.643  1.00 39.82     0.013 C 
ATOM    401  CG1 ILE A 222      -6.205 -24.564 -10.477  1.00 40.16     0.002 C 
ATOM    402  CG2 ILE A 222      -4.078 -25.596 -11.344  1.00 42.63     0.012 C 
ATOM    403  CD1 ILE A 222      -7.455 -23.746 -10.766  1.00 41.09     0.005 C 
ATOM    404  N   ASP A 223      -3.064 -22.725 -10.197  1.00 34.82    -0.345 N 
ATOM    405  HN  ASP A 223      -2.502 -23.462 -10.624  1.00  0.00     0.163 HD
ATOM    406  CA  ASP A 223      -2.553 -22.035  -9.005  1.00 32.94     0.186 C 
ATOM    407  C   ASP A 223      -2.460 -20.521  -9.231  1.00 30.06     0.241 C 
ATOM    408  O   ASP A 223      -2.805 -19.730  -8.342  1.00 28.88    -0.271 OA
ATOM    409  CB  ASP A 223      -1.207 -22.622  -8.561  1.00 34.02     0.147 C 
ATOM    410  CG  ASP A 223      -1.284 -24.119  -8.268  1.00 37.47     0.175 C 
ATOM    411  OD1 ASP A 223      -0.396 -24.859  -8.733  1.00 40.55    -0.648 OA
ATOM    412  OD2 ASP A 223      -2.234 -24.563  -7.588  1.00 40.12    -0.648 OA
ATOM    413  N   LEU A 224      -2.024 -20.119 -10.426  1.00 28.77    -0.346 N 
ATOM    414  HN  LEU A 224      -1.687 -20.810 -11.097  1.00  0.00     0.163 HD
ATOM    415  CA  LEU A 224      -2.022 -18.695 -10.789  1.00 26.18     0.177 C 
ATOM    416  C   LEU A 224      -3.436 -18.125 -10.927  1.00 25.25     0.241 C 
ATOM    417  O   LEU A 224      -3.721 -17.059 -10.369  1.00 23.55    -0.271 OA
ATOM    418  CB  LEU A 224      -1.186 -18.425 -12.040  1.00 26.22     0.038 C 
ATOM    419  CG  LEU A 224       0.329 -18.600 -11.836  1.00 26.67    -0.020 C 
ATOM    420  CD1 LEU A 224       1.064 -18.487 -13.158  1.00 28.32     0.009 C 
ATOM    421  CD2 LEU A 224       0.837 -17.562 -10.832  1.00 24.57     0.009 C 
ATOM    422  N   TRP A 225      -4.320 -18.832 -11.640  1.00 25.96    -0.346 N 
ATOM    423  HN  TRP A 225      -4.008 -19.651 -12.162  1.00  0.00     0.163 HD
ATOM    424  CA  TRP A 225      -5.738 -18.439 -11.679  1.00 25.58     0.181 C 
ATOM    425  C   TRP A 225      -6.326 -18.226 -10.264  1.00 25.10     0.241 C 
ATOM    426  O   TRP A 225      -6.978 -17.211 -10.016  1.00 23.37    -0.271 OA
ATOM    427  CB  TRP A 225      -6.605 -19.428 -12.477  1.00 27.33     0.075 C 
ATOM    428  CG  TRP A 225      -8.072 -19.201 -12.236  1.00 27.70    -0.028 A 
ATOM    429  CD1 TRP A 225      -8.918 -19.995 -11.510  1.00 28.17     0.096 A 
ATOM    430  CD2 TRP A 225      -8.849 -18.073 -12.661  1.00 26.69    -0.002 A 
ATOM    431  NE1 TRP A 225     -10.171 -19.441 -11.473  1.00 28.66    -0.365 N 
ATOM    432  HE1 TRP A 225     -10.981 -19.841 -10.999  1.00  0.00     0.165 HD
ATOM    433  CE2 TRP A 225     -10.161 -18.263 -12.175  1.00 27.78     0.042 A 
ATOM    434  CE3 TRP A 225      -8.564 -16.919 -13.411  1.00 25.78     0.014 A 
ATOM    435  CZ2 TRP A 225     -11.197 -17.346 -12.419  1.00 27.39     0.030 A 
ATOM    436  CZ3 TRP A 225      -9.592 -16.013 -13.660  1.00 25.45     0.001 A 
ATOM    437  CH2 TRP A 225     -10.894 -16.232 -13.160  1.00 26.26     0.002 A 
ATOM    438  N   ASP A 226      -6.086 -19.166  -9.348  1.00 26.17    -0.345 N 
ATOM    439  HN  ASP A 226      -5.570 -20.002  -9.621  1.00  0.00     0.163 HD
ATOM    440  CA  ASP A 226      -6.544 -19.033  -7.955  1.00 26.65     0.186 C 
ATOM    441  C   ASP A 226      -6.055 -17.735  -7.277  1.00 24.79     0.241 C 
ATOM    442  O   ASP A 226      -6.847 -17.020  -6.647  1.00 24.70    -0.271 OA
ATOM    443  CB  ASP A 226      -6.145 -20.258  -7.114  1.00 28.70     0.147 C 
ATOM    444  CG  ASP A 226      -6.911 -21.521  -7.504  1.00 31.40     0.175 C 
ATOM    445  OD1 ASP A 226      -6.484 -22.623  -7.086  1.00 34.26    -0.648 OA
ATOM    446  OD2 ASP A 226      -7.927 -21.415  -8.222  1.00 32.49    -0.648 OA
ATOM    447  N   LYS A 227      -4.767 -17.426  -7.421  1.00 23.52    -0.346 N 
ATOM    448  HN  LYS A 227      -4.157 -18.055  -7.944  1.00  0.00     0.163 HD
ATOM    449  CA  LYS A 227      -4.208 -16.198  -6.841  1.00 21.82     0.176 C 
ATOM    450  C   LYS A 227      -4.787 -14.939  -7.511  1.00 19.70     0.241 C 
ATOM    451  O   LYS A 227      -5.202 -13.997  -6.833  1.00 17.97    -0.271 OA
ATOM    452  CB  LYS A 227      -2.676 -16.206  -6.914  1.00 21.86     0.035 C 
ATOM    453  CG  LYS A 227      -2.024 -17.219  -5.986  1.00 25.06     0.004 C 
ATOM    454  CD  LYS A 227      -0.588 -17.511  -6.377  1.00 29.40     0.027 C 
ATOM    455  CE  LYS A 227      -0.015 -18.634  -5.519  1.00 30.53     0.229 C 
ATOM    456  NZ  LYS A 227       1.251 -19.147  -6.074  1.00 33.67    -0.079 N 
ATOM    457  HZ1 LYS A 227       1.634 -19.898  -5.500  1.00  0.00     0.274 HD
ATOM    458  HZ2 LYS A 227       1.930 -18.398  -6.209  1.00  0.00     0.274 HD
ATOM    459  HZ3 LYS A 227       1.141 -19.439  -7.045  1.00  0.00     0.274 HD
ATOM    460  N   PHE A 228      -4.830 -14.959  -8.841  1.00 19.14    -0.346 N 
ATOM    461  HN  PHE A 228      -4.505 -15.801  -9.316  1.00  0.00     0.163 HD
ATOM    462  CA  PHE A 228      -5.315 -13.846  -9.669  1.00 18.36     0.180 C 
ATOM    463  C   PHE A 228      -6.800 -13.527  -9.416  1.00 17.92     0.241 C 
ATOM    464  O   PHE A 228      -7.179 -12.355  -9.277  1.00 16.02    -0.271 OA
ATOM    465  CB  PHE A 228      -5.033 -14.198 -11.145  1.00 18.68     0.073 C 
ATOM    466  CG  PHE A 228      -5.584 -13.221 -12.165  1.00 18.50    -0.056 A 
ATOM    467  CD1 PHE A 228      -5.370 -11.844 -12.057  1.00 17.59     0.007 A 
ATOM    468  CD2 PHE A 228      -6.268 -13.706 -13.282  1.00 18.95     0.007 A 
ATOM    469  CE1 PHE A 228      -5.875 -10.967 -13.030  1.00 16.34     0.001 A 
ATOM    470  CE2 PHE A 228      -6.751 -12.848 -14.260  1.00 17.47     0.001 A 
ATOM    471  CZ  PHE A 228      -6.555 -11.482 -14.139  1.00 16.47     0.000 A 
ATOM    472  N   SER A 229      -7.631 -14.562  -9.325  1.00 18.90    -0.344 N 
ATOM    473  HN  SER A 229      -7.267 -15.511  -9.406  1.00  0.00     0.163 HD
ATOM    474  CA  SER A 229      -9.066 -14.351  -9.109  1.00 19.52     0.200 C 
ATOM    475  C   SER A 229      -9.328 -13.780  -7.710  1.00 18.94     0.243 C 
ATOM    476  O   SER A 229     -10.170 -12.895  -7.543  1.00 17.67    -0.271 OA
ATOM    477  CB  SER A 229      -9.880 -15.632  -9.362  1.00 20.93     0.199 C 
ATOM    478  OG  SER A 229      -9.524 -16.685  -8.480  1.00 23.11    -0.398 OA
ATOM    479  HG  SER A 229     -10.027 -17.476  -8.636  1.00  0.00     0.209 HD
ATOM    480  N   GLU A 230      -8.572 -14.273  -6.733  1.00 19.34    -0.346 N 
ATOM    481  HN  GLU A 230      -7.902 -15.009  -6.955  1.00  0.00     0.163 HD
ATOM    482  CA  GLU A 230      -8.665 -13.800  -5.354  1.00 20.08     0.177 C 
ATOM    483  C   GLU A 230      -8.268 -12.320  -5.247  1.00 17.62     0.241 C 
ATOM    484  O   GLU A 230      -8.981 -11.516  -4.627  1.00 16.95    -0.271 OA
ATOM    485  CB  GLU A 230      -7.787 -14.661  -4.440  1.00 22.06     0.045 C 
ATOM    486  CG  GLU A 230      -8.423 -14.955  -3.092  1.00 28.72     0.116 C 
ATOM    487  CD  GLU A 230      -8.816 -13.696  -2.362  1.00 35.63     0.172 C 
ATOM    488  OE1 GLU A 230      -9.991 -13.570  -1.936  1.00 39.20    -0.648 OA
ATOM    489  OE2 GLU A 230      -7.938 -12.810  -2.235  1.00 39.47    -0.648 OA
ATOM    490  N   LEU A 231      -7.146 -11.966  -5.873  1.00 15.94    -0.346 N 
ATOM    491  HN  LEU A 231      -6.586 -12.689  -6.324  1.00  0.00     0.163 HD
ATOM    492  CA  LEU A 231      -6.687 -10.569  -5.936  1.00 14.28     0.177 C 
ATOM    493  C   LEU A 231      -7.702  -9.686  -6.665  1.00 13.75     0.241 C 
ATOM    494  O   LEU A 231      -7.941  -8.538  -6.257  1.00 12.74    -0.271 OA
ATOM    495  CB  LEU A 231      -5.319 -10.480  -6.615  1.00 13.72     0.038 C 
ATOM    496  CG  LEU A 231      -4.173 -10.907  -5.690  1.00 14.23    -0.020 C 
ATOM    497  CD1 LEU A 231      -2.939 -11.290  -6.508  1.00 14.60     0.009 C 
ATOM    498  CD2 LEU A 231      -3.844  -9.786  -4.681  1.00 13.88     0.009 C 
ATOM    499  N   SER A 232      -8.311 -10.237  -7.722  1.00 13.73    -0.344 N 
ATOM    500  HN  SER A 232      -8.051 -11.179  -8.015  1.00  0.00     0.163 HD
ATOM    501  CA  SER A 232      -9.358  -9.503  -8.475  1.00 13.43     0.200 C 
ATOM    502  C   SER A 232     -10.570  -9.162  -7.615  1.00 14.17     0.243 C 
ATOM    503  O   SER A 232     -11.091  -8.041  -7.698  1.00 13.79    -0.271 OA
ATOM    504  CB  SER A 232      -9.782 -10.251  -9.754  1.00 14.00     0.199 C 
ATOM    505  OG  SER A 232      -8.681 -10.310 -10.647  1.00 13.68    -0.398 OA
ATOM    506  HG  SER A 232      -8.942 -10.771 -11.435  1.00  0.00     0.209 HD
ATOM    507  N   THR A 233     -11.007 -10.128  -6.812  1.00 15.25    -0.344 N 
ATOM    508  HN  THR A 233     -10.556 -11.042  -6.860  1.00  0.00     0.163 HD
ATOM    509  CA  THR A 233     -12.101  -9.941  -5.866  1.00 16.81     0.205 C 
ATOM    510  C   THR A 233     -11.774  -8.794  -4.902  1.00 16.27     0.243 C 
ATOM    511  O   THR A 233     -12.581  -7.879  -4.722  1.00 16.34    -0.271 OA
ATOM    512  CB  THR A 233     -12.427 -11.259  -5.129  1.00 18.59     0.146 C 
ATOM    513  OG1 THR A 233     -12.859 -12.229  -6.099  1.00 20.77    -0.393 OA
ATOM    514  HG1 THR A 233     -12.171 -12.356  -6.742  1.00  0.00     0.210 HD
ATOM    515  CG2 THR A 233     -13.548 -11.052  -4.081  1.00 20.44     0.042 C 
ATOM    516  N   LYS A 234     -10.571  -8.829  -4.329  1.00 15.60    -0.346 N 
ATOM    517  HN  LYS A 234      -9.944  -9.608  -4.531  1.00  0.00     0.163 HD
ATOM    518  CA  LYS A 234     -10.131  -7.775  -3.418  1.00 15.73     0.176 C 
ATOM    519  C   LYS A 234     -10.088  -6.413  -4.095  1.00 15.33     0.241 C 
ATOM    520  O   LYS A 234     -10.445  -5.425  -3.469  1.00 15.31    -0.271 OA
ATOM    521  CB  LYS A 234      -8.772  -8.095  -2.801  1.00 15.74     0.035 C 
ATOM    522  CG  LYS A 234      -8.793  -9.274  -1.868  1.00 17.68     0.004 C 
ATOM    523  CD  LYS A 234      -7.438  -9.416  -1.201  1.00 20.75     0.027 C 
ATOM    524  CE  LYS A 234      -7.571 -10.307  -0.009  1.00 24.85     0.229 C 
ATOM    525  NZ  LYS A 234      -7.704 -11.729  -0.416  1.00 27.33    -0.079 N 
ATOM    526  HZ1 LYS A 234      -7.795 -12.337   0.398  1.00  0.00     0.274 HD
ATOM    527  HZ2 LYS A 234      -6.935 -12.021  -1.019  1.00  0.00     0.274 HD
ATOM    528  HZ3 LYS A 234      -8.474 -11.861  -1.072  1.00  0.00     0.274 HD
ATOM    529  N   CYS A 235      -9.665  -6.370  -5.363  1.00 14.51    -0.345 N 
ATOM    530  HN  CYS A 235      -9.392  -7.239  -5.823  1.00  0.00     0.163 HD
ATOM    531  CA  CYS A 235      -9.581  -5.115  -6.112  1.00 14.73     0.186 C 
ATOM    532  C   CYS A 235     -10.963  -4.557  -6.447  1.00 13.81     0.242 C 
ATOM    533  O   CYS A 235     -11.149  -3.348  -6.431  1.00 13.96    -0.271 OA
ATOM    534  CB  CYS A 235      -8.774  -5.272  -7.400  1.00 14.32     0.121 C 
ATOM    535  SG  CYS A 235      -8.425  -3.684  -8.230  1.00 19.04    -0.095 SA
ATOM    536  N   ILE A 236     -11.922  -5.432  -6.744  1.00 13.59    -0.346 N 
ATOM    537  HN  ILE A 236     -11.702  -6.427  -6.797  1.00  0.00     0.163 HD
ATOM    538  CA  ILE A 236     -13.298  -4.972  -6.997  1.00 13.53     0.180 C 
ATOM    539  C   ILE A 236     -13.838  -4.280  -5.726  1.00 14.05     0.241 C 
ATOM    540  O   ILE A 236     -14.480  -3.223  -5.793  1.00 13.23    -0.271 OA
ATOM    541  CB  ILE A 236     -14.224  -6.128  -7.436  1.00 13.94     0.013 C 
ATOM    542  CG1 ILE A 236     -13.796  -6.659  -8.817  1.00 15.68     0.002 C 
ATOM    543  CG2 ILE A 236     -15.716  -5.674  -7.416  1.00 15.02     0.012 C 
ATOM    544  CD1 ILE A 236     -14.495  -7.983  -9.219  1.00 15.30     0.005 C 
ATOM    545  N   ILE A 237     -13.549  -4.865  -4.567  1.00 14.33    -0.346 N 
ATOM    546  HN  ILE A 237     -13.017  -5.735  -4.565  1.00  0.00     0.163 HD
ATOM    547  CA  ILE A 237     -13.982  -4.281  -3.288  1.00 15.38     0.180 C 
ATOM    548  C   ILE A 237     -13.411  -2.858  -3.130  1.00 15.51     0.241 C 
ATOM    549  O   ILE A 237     -14.151  -1.912  -2.801  1.00 16.84    -0.271 OA
ATOM    550  CB  ILE A 237     -13.631  -5.213  -2.086  1.00 15.66     0.013 C 
ATOM    551  CG1 ILE A 237     -14.468  -6.511  -2.162  1.00 16.67     0.002 C 
ATOM    552  CG2 ILE A 237     -13.800  -4.469  -0.736  1.00 17.82     0.012 C 
ATOM    553  CD1 ILE A 237     -14.078  -7.603  -1.173  1.00 20.66     0.005 C 
ATOM    554  N   LYS A 238     -12.108  -2.715  -3.375  1.00 14.66    -0.346 N 
ATOM    555  HN  LYS A 238     -11.548  -3.544  -3.572  1.00  0.00     0.163 HD
ATOM    556  CA  LYS A 238     -11.457  -1.404  -3.370  1.00 15.07     0.176 C 
ATOM    557  C   LYS A 238     -12.063  -0.418  -4.395  1.00 14.92     0.241 C 
ATOM    558  O   LYS A 238     -12.200   0.779  -4.115  1.00 14.95    -0.271 OA
ATOM    559  CB  LYS A 238      -9.947  -1.549  -3.584  1.00 14.44     0.035 C 
ATOM    560  CG  LYS A 238      -9.232  -2.284  -2.468  1.00 15.12     0.004 C 
ATOM    561  CD  LYS A 238      -9.339  -1.480  -1.194  1.00 16.17     0.027 C 
ATOM    562  CE  LYS A 238      -8.449  -2.034  -0.127  1.00 17.53     0.229 C 
ATOM    563  NZ  LYS A 238      -8.910  -1.502   1.187  1.00 19.22    -0.079 N 
ATOM    564  HZ1 LYS A 238      -8.303  -1.880   1.915  1.00  0.00     0.274 HD
ATOM    565  HZ2 LYS A 238      -9.897  -1.689   1.362  1.00  0.00     0.274 HD
ATOM    566  HZ3 LYS A 238      -8.957  -0.483   1.204  1.00  0.00     0.274 HD
ATOM    567  N   THR A 239     -12.440  -0.923  -5.566  1.00 14.79    -0.344 N 
ATOM    568  HN  THR A 239     -12.311  -1.919  -5.745  1.00  0.00     0.163 HD
ATOM    569  CA  THR A 239     -13.039  -0.077  -6.608  1.00 16.00     0.205 C 
ATOM    570  C   THR A 239     -14.393   0.498  -6.163  1.00 16.39     0.243 C 
ATOM    571  O   THR A 239     -14.695   1.656  -6.426  1.00 16.23    -0.271 OA
ATOM    572  CB  THR A 239     -13.168  -0.836  -7.957  1.00 15.41     0.146 C 
ATOM    573  OG1 THR A 239     -11.866  -1.251  -8.397  1.00 17.18    -0.393 OA
ATOM    574  HG1 THR A 239     -11.504  -1.822  -7.729  1.00  0.00     0.210 HD
ATOM    575  CG2 THR A 239     -13.754   0.089  -9.039  1.00 18.35     0.042 C 
ATOM    576  N   VAL A 240     -15.202  -0.321  -5.492  1.00 16.78    -0.346 N 
ATOM    577  HN  VAL A 240     -14.930  -1.297  -5.377  1.00  0.00     0.163 HD
ATOM    578  CA  VAL A 240     -16.473   0.136  -4.912  1.00 17.75     0.180 C 
ATOM    579  C   VAL A 240     -16.234   1.210  -3.842  1.00 18.80     0.241 C 
ATOM    580  O   VAL A 240     -16.923   2.230  -3.822  1.00 19.40    -0.271 OA
ATOM    581  CB  VAL A 240     -17.298  -1.057  -4.368  1.00 18.63     0.009 C 
ATOM    582  CG1 VAL A 240     -18.586  -0.587  -3.687  1.00 19.50     0.012 C 
ATOM    583  CG2 VAL A 240     -17.615  -2.029  -5.513  1.00 17.95     0.012 C 
ATOM    584  N   GLU A 241     -15.247   0.981  -2.969  1.00 19.09    -0.346 N 
ATOM    585  HN  GLU A 241     -14.746   0.094  -3.025  1.00  0.00     0.163 HD
ATOM    586  CA  GLU A 241     -14.848   1.944  -1.933  1.00 21.00     0.177 C 
ATOM    587  C   GLU A 241     -14.462   3.285  -2.577  1.00 20.34     0.241 C 
ATOM    588  O   GLU A 241     -14.894   4.353  -2.127  1.00 21.36    -0.271 OA
ATOM    589  CB  GLU A 241     -13.682   1.377  -1.093  1.00 21.85     0.045 C 
ATOM    590  CG  GLU A 241     -14.089   0.358   0.010  1.00 27.01     0.116 C 
ATOM    591  CD  GLU A 241     -12.894  -0.394   0.647  1.00 33.90     0.172 C 
ATOM    592  OE1 GLU A 241     -11.738   0.086   0.549  1.00 35.63    -0.648 OA
ATOM    593  OE2 GLU A 241     -13.116  -1.473   1.257  1.00 37.01    -0.648 OA
ATOM    594  N   PHE A 242     -13.685   3.199  -3.653  1.00 18.53    -0.346 N 
ATOM    595  HN  PHE A 242     -13.367   2.274  -3.942  1.00  0.00     0.163 HD
ATOM    596  CA  PHE A 242     -13.257   4.359  -4.451  1.00 18.53     0.180 C 
ATOM    597  C   PHE A 242     -14.479   5.109  -4.995  1.00 18.91     0.241 C 
ATOM    598  O   PHE A 242     -14.620   6.319  -4.774  1.00 19.39    -0.271 OA
ATOM    599  CB  PHE A 242     -12.329   3.890  -5.590  1.00 17.53     0.073 C 
ATOM    600  CG  PHE A 242     -12.035   4.942  -6.636  1.00 18.35    -0.056 A 
ATOM    601  CD1 PHE A 242     -12.556   4.820  -7.923  1.00 17.75     0.007 A 
ATOM    602  CD2 PHE A 242     -11.227   6.041  -6.337  1.00 18.74     0.007 A 
ATOM    603  CE1 PHE A 242     -12.293   5.778  -8.904  1.00 19.35     0.001 A 
ATOM    604  CE2 PHE A 242     -10.959   7.010  -7.318  1.00 19.48     0.001 A 
ATOM    605  CZ  PHE A 242     -11.488   6.874  -8.599  1.00 19.02     0.000 A 
ATOM    606  N   ALA A 243     -15.374   4.372  -5.657  1.00 17.56    -0.346 N 
ATOM    607  HN  ALA A 243     -15.226   3.365  -5.728  1.00  0.00     0.163 HD
ATOM    608  CA  ALA A 243     -16.562   4.958  -6.286  1.00 18.39     0.172 C 
ATOM    609  C   ALA A 243     -17.399   5.734  -5.282  1.00 20.02     0.240 C 
ATOM    610  O   ALA A 243     -17.857   6.845  -5.557  1.00 20.36    -0.271 OA
ATOM    611  CB  ALA A 243     -17.408   3.863  -6.951  1.00 17.48     0.042 C 
ATOM    612  N   LYS A 244     -17.568   5.149  -4.098  1.00 20.96    -0.346 N 
ATOM    613  HN  LYS A 244     -17.119   4.251  -3.918  1.00  0.00     0.163 HD
ATOM    614  CA  LYS A 244     -18.381   5.762  -3.049  1.00 23.54     0.176 C 
ATOM    615  C   LYS A 244     -17.816   7.095  -2.544  1.00 24.98     0.241 C 
ATOM    616  O   LYS A 244     -18.555   7.908  -1.983  1.00 26.17    -0.271 OA
ATOM    617  CB  LYS A 244     -18.583   4.788  -1.888  1.00 24.00     0.035 C 
ATOM    618  CG  LYS A 244     -19.381   3.549  -2.270  1.00 25.68     0.004 C 
ATOM    619  CD  LYS A 244     -19.925   2.836  -1.052  1.00 30.27     0.027 C 
ATOM    620  CE  LYS A 244     -18.894   1.973  -0.391  1.00 31.93     0.229 C 
ATOM    621  NZ  LYS A 244     -19.372   1.594   0.975  1.00 34.30    -0.079 N 
ATOM    622  HZ1 LYS A 244     -18.670   1.006   1.425  1.00  0.00     0.274 HD
ATOM    623  HZ2 LYS A 244     -20.291   1.152   0.955  1.00  0.00     0.274 HD
ATOM    624  HZ3 LYS A 244     -19.615   2.408   1.540  1.00  0.00     0.274 HD
ATOM    625  N   GLN A 245     -16.520   7.317  -2.756  1.00 24.78    -0.346 N 
ATOM    626  HN  GLN A 245     -15.968   6.606  -3.236  1.00  0.00     0.163 HD
ATOM    627  CA  GLN A 245     -15.864   8.552  -2.320  1.00 27.05     0.177 C 
ATOM    628  C   GLN A 245     -15.923   9.665  -3.377  1.00 27.10     0.241 C 
ATOM    629  O   GLN A 245     -15.549  10.808  -3.098  1.00 28.21    -0.271 OA
ATOM    630  CB  GLN A 245     -14.406   8.297  -1.928  1.00 26.54     0.044 C 
ATOM    631  CG  GLN A 245     -14.200   7.392  -0.723  1.00 30.19     0.105 C 
ATOM    632  CD  GLN A 245     -12.722   7.197  -0.406  1.00 33.98     0.215 C 
ATOM    633  OE1 GLN A 245     -12.161   6.116  -0.622  1.00 35.97    -0.274 OA
ATOM    634  NE2 GLN A 245     -12.077   8.256   0.086  1.00 36.11    -0.370 N 
ATOM    635 1HE2 GLN A 245     -12.540   9.147   0.264  1.00  0.00     0.159 HD
ATOM    636 2HE2 GLN A 245     -11.088   8.126   0.298  1.00  0.00     0.159 HD
ATOM    637  N   LEU A 246     -16.377   9.328  -4.585  1.00 26.20    -0.346 N 
ATOM    638  HN  LEU A 246     -16.648   8.361  -4.764  1.00  0.00     0.163 HD
ATOM    639  CA  LEU A 246     -16.494  10.310  -5.654  1.00 26.51     0.177 C 
ATOM    640  C   LEU A 246     -17.739  11.163  -5.451  1.00 28.39     0.243 C 
ATOM    641  O   LEU A 246     -18.837  10.625  -5.301  1.00 28.49    -0.271 OA
ATOM    642  CB  LEU A 246     -16.545   9.629  -7.025  1.00 25.06     0.038 C 
ATOM    643  CG  LEU A 246     -15.385   8.705  -7.384  1.00 23.29    -0.020 C 
ATOM    644  CD1 LEU A 246     -15.682   8.079  -8.707  1.00 20.83     0.009 C 
ATOM    645  CD2 LEU A 246     -14.041   9.436  -7.409  1.00 24.02     0.009 C 
ATOM    646  N   PRO A 247     -17.571  12.500  -5.436  1.00 30.11    -0.337 N 
ATOM    647  CA  PRO A 247     -18.702  13.401  -5.213  1.00 31.76     0.179 C 
ATOM    648  C   PRO A 247     -19.876  13.101  -6.135  1.00 31.20     0.241 C 
ATOM    649  O   PRO A 247     -19.703  13.007  -7.354  1.00 31.01    -0.271 OA
ATOM    650  CB  PRO A 247     -18.108  14.780  -5.516  1.00 33.23     0.037 C 
ATOM    651  CG  PRO A 247     -16.681  14.641  -5.134  1.00 33.34     0.022 C 
ATOM    652  CD  PRO A 247     -16.312  13.250  -5.607  1.00 30.82     0.127 C 
ATOM    653  N   GLY A 248     -21.056  12.930  -5.544  1.00 31.71    -0.351 N 
ATOM    654  HN  GLY A 248     -21.107  12.945  -4.525  1.00  0.00     0.163 HD
ATOM    655  CA  GLY A 248     -22.280  12.722  -6.313  1.00 31.05     0.225 C 
ATOM    656  C   GLY A 248     -22.585  11.281  -6.684  1.00 29.32     0.236 C 
ATOM    657  O   GLY A 248     -23.724  10.969  -7.045  1.00 29.15    -0.272 OA
ATOM    658  N   PHE A 249     -21.592  10.391  -6.596  1.00 27.00    -0.346 N 
ATOM    659  HN  PHE A 249     -20.684  10.675  -6.229  1.00  0.00     0.163 HD
ATOM    660  CA  PHE A 249     -21.809   9.003  -7.029  1.00 25.63     0.180 C 
ATOM    661  C   PHE A 249     -22.953   8.323  -6.273  1.00 26.03     0.241 C 
ATOM    662  O   PHE A 249     -23.838   7.732  -6.892  1.00 25.57    -0.271 OA
ATOM    663  CB  PHE A 249     -20.525   8.152  -6.978  1.00 24.32     0.073 C 
ATOM    664  CG  PHE A 249     -20.719   6.740  -7.479  1.00 22.95    -0.056 A 
ATOM    665  CD1 PHE A 249     -20.664   6.457  -8.842  1.00 23.46     0.007 A 
ATOM    666  CD2 PHE A 249     -20.998   5.698  -6.586  1.00 23.74     0.007 A 
ATOM    667  CE1 PHE A 249     -20.864   5.155  -9.314  1.00 22.16     0.001 A 
ATOM    668  CE2 PHE A 249     -21.197   4.398  -7.047  1.00 20.21     0.001 A 
ATOM    669  CZ  PHE A 249     -21.133   4.130  -8.416  1.00 22.32     0.000 A 
ATOM    670  N   THR A 250     -22.949   8.433  -4.947  1.00 26.96    -0.344 N 
ATOM    671  HN  THR A 250     -22.214   8.975  -4.493  1.00  0.00     0.163 HD
ATOM    672  CA  THR A 250     -23.978   7.793  -4.127  1.00 28.39     0.205 C 
ATOM    673  C   THR A 250     -25.330   8.532  -4.181  1.00 29.72     0.243 C 
ATOM    674  O   THR A 250     -26.299   8.085  -3.568  1.00 31.07    -0.271 OA
ATOM    675  CB  THR A 250     -23.524   7.603  -2.654  1.00 29.20     0.146 C 
ATOM    676  OG1 THR A 250     -23.230   8.876  -2.069  1.00 30.97    -0.393 OA
ATOM    677  HG1 THR A 250     -22.952   8.760  -1.168  1.00  0.00     0.210 HD
ATOM    678  CG2 THR A 250     -22.283   6.705  -2.570  1.00 28.33     0.042 C 
ATOM    679  N   THR A 251     -25.386   9.652  -4.905  1.00 30.02    -0.344 N 
ATOM    680  HN  THR A 251     -24.527  10.017  -5.317  1.00  0.00     0.163 HD
ATOM    681  CA  THR A 251     -26.656  10.383  -5.129  1.00 32.19     0.205 C 
ATOM    682  C   THR A 251     -27.428   9.855  -6.344  1.00 31.46     0.243 C 
ATOM    683  O   THR A 251     -28.624  10.152  -6.510  1.00 32.81    -0.271 OA
ATOM    684  CB  THR A 251     -26.452  11.903  -5.329  1.00 33.35     0.146 C 
ATOM    685  OG1 THR A 251     -25.922  12.150  -6.647  1.00 35.19    -0.393 OA
ATOM    686  HG1 THR A 251     -25.797  13.084  -6.770  1.00  0.00     0.210 HD
ATOM    687  CG2 THR A 251     -25.539  12.491  -4.246  1.00 33.63     0.042 C 
ATOM    688  N   LEU A 252     -26.737   9.099  -7.202  1.00 29.31    -0.346 N 
ATOM    689  HN  LEU A 252     -25.732   8.993  -7.066  1.00  0.00     0.163 HD
ATOM    690  CA  LEU A 252     -27.371   8.419  -8.328  1.00 28.65     0.177 C 
ATOM    691  C   LEU A 252     -28.289   7.309  -7.808  1.00 29.18     0.241 C 
ATOM    692  O   LEU A 252     -28.135   6.867  -6.666  1.00 29.71    -0.271 OA
ATOM    693  CB  LEU A 252     -26.306   7.849  -9.292  1.00 26.83     0.038 C 
ATOM    694  CG  LEU A 252     -25.231   8.810  -9.824  1.00 25.87    -0.020 C 
ATOM    695  CD1 LEU A 252     -24.176   8.063 -10.645  1.00 24.55     0.009 C 
ATOM    696  CD2 LEU A 252     -25.831   9.940 -10.657  1.00 28.05     0.009 C 
ATOM    697  N   THR A 253     -29.253   6.864  -8.620  1.00 29.39    -0.344 N 
ATOM    698  HN  THR A 253     -29.419   7.320  -9.517  1.00  0.00     0.163 HD
ATOM    699  CA  THR A 253     -30.072   5.715  -8.214  1.00 30.01     0.205 C 
ATOM    700  C   THR A 253     -29.170   4.513  -7.938  1.00 28.91     0.243 C 
ATOM    701  O   THR A 253     -28.099   4.366  -8.553  1.00 26.27    -0.271 OA
ATOM    702  CB  THR A 253     -31.147   5.316  -9.252  1.00 30.79     0.146 C 
ATOM    703  OG1 THR A 253     -30.519   4.869 -10.460  1.00 29.05    -0.393 OA
ATOM    704  HG1 THR A 253     -29.937   4.142 -10.269  1.00  0.00     0.210 HD
ATOM    705  CG2 THR A 253     -32.086   6.489  -9.560  1.00 32.35     0.042 C 
ATOM    706  N   ILE A 254     -29.590   3.657  -7.014  1.00 29.56    -0.346 N 
ATOM    707  HN  ILE A 254     -30.445   3.851  -6.493  1.00  0.00     0.163 HD
ATOM    708  CA  ILE A 254     -28.826   2.428  -6.739  1.00 29.17     0.180 C 
ATOM    709  C   ILE A 254     -28.646   1.589  -8.012  1.00 27.72     0.241 C 
ATOM    710  O   ILE A 254     -27.537   1.096  -8.286  1.00 26.21    -0.271 OA
ATOM    711  CB  ILE A 254     -29.435   1.617  -5.559  1.00 30.83     0.013 C 
ATOM    712  CG1 ILE A 254     -29.268   2.405  -4.258  1.00 33.31     0.002 C 
ATOM    713  CG2 ILE A 254     -28.764   0.246  -5.405  1.00 30.95     0.012 C 
ATOM    714  CD1 ILE A 254     -27.804   2.506  -3.778  1.00 34.10     0.005 C 
ATOM    715  N   ALA A 255     -29.716   1.470  -8.804  1.00 27.94    -0.346 N 
ATOM    716  HN  ALA A 255     -30.601   1.884  -8.512  1.00  0.00     0.163 HD
ATOM    717  CA  ALA A 255     -29.646   0.756 -10.085  1.00 26.97     0.172 C 
ATOM    718  C   ALA A 255     -28.546   1.305 -10.997  1.00 25.14     0.240 C 
ATOM    719  O   ALA A 255     -27.798   0.535 -11.610  1.00 24.13    -0.271 OA
ATOM    720  CB  ALA A 255     -31.011   0.777 -10.791  1.00 28.87     0.042 C 
ATOM    721  N   ASP A 256     -28.432   2.629 -11.073  1.00 24.72    -0.346 N 
ATOM    722  HN  ASP A 256     -29.077   3.220 -10.549  1.00  0.00     0.163 HD
ATOM    723  CA  ASP A 256     -27.392   3.251 -11.900  1.00 23.07     0.186 C 
ATOM    724  C   ASP A 256     -25.985   3.088 -11.297  1.00 21.71     0.241 C 
ATOM    725  O   ASP A 256     -25.026   2.867 -12.030  1.00 20.01    -0.271 OA
ATOM    726  CB  ASP A 256     -27.716   4.720 -12.222  1.00 23.61     0.147 C 
ATOM    727  CG  ASP A 256     -28.808   4.873 -13.303  1.00 26.14     0.175 C 
ATOM    728  OD1 ASP A 256     -29.137   6.039 -13.671  1.00 25.77    -0.648 OA
ATOM    729  OD2 ASP A 256     -29.328   3.838 -13.799  1.00 27.23    -0.648 OA
ATOM    730  N   GLN A 257     -25.849   3.179  -9.972  1.00 21.46    -0.346 N 
ATOM    731  HN  GLN A 257     -26.646   3.440  -9.391  1.00  0.00     0.163 HD
ATOM    732  CA  GLN A 257     -24.537   2.899  -9.352  1.00 19.82     0.177 C 
ATOM    733  C   GLN A 257     -24.047   1.515  -9.749  1.00 18.99     0.241 C 
ATOM    734  O   GLN A 257     -22.885   1.342 -10.131  1.00 17.38    -0.271 OA
ATOM    735  CB  GLN A 257     -24.601   3.025  -7.825  1.00 20.79     0.044 C 
ATOM    736  CG  GLN A 257     -24.953   4.416  -7.336  1.00 21.95     0.105 C 
ATOM    737  CD  GLN A 257     -25.146   4.462  -5.828  1.00 23.35     0.215 C 
ATOM    738  OE1 GLN A 257     -24.311   3.953  -5.079  1.00 25.12    -0.274 OA
ATOM    739  NE2 GLN A 257     -26.250   5.063  -5.376  1.00 26.15    -0.370 N 
ATOM    740 1HE2 GLN A 257     -26.379   5.094  -4.365  1.00  0.00     0.159 HD
ATOM    741 2HE2 GLN A 257     -26.941   5.484  -5.996  1.00  0.00     0.159 HD
ATOM    742  N   ILE A 258     -24.946   0.535  -9.680  1.00 19.26    -0.346 N 
ATOM    743  HN  ILE A 258     -25.887   0.755  -9.353  1.00  0.00     0.163 HD
ATOM    744  CA  ILE A 258     -24.636  -0.846 -10.055  1.00 19.02     0.180 C 
ATOM    745  C   ILE A 258     -24.271  -0.970 -11.543  1.00 18.20     0.241 C 
ATOM    746  O   ILE A 258     -23.266  -1.583 -11.892  1.00 16.94    -0.271 OA
ATOM    747  CB  ILE A 258     -25.785  -1.811  -9.641  1.00 20.77     0.013 C 
ATOM    748  CG1 ILE A 258     -25.793  -1.994  -8.114  1.00 21.80     0.002 C 
ATOM    749  CG2 ILE A 258     -25.662  -3.173 -10.344  1.00 21.76     0.012 C 
ATOM    750  CD1 ILE A 258     -27.074  -2.598  -7.569  1.00 25.95     0.005 C 
ATOM    751  N   THR A 259     -25.083  -0.371 -12.408  1.00 18.51    -0.344 N 
ATOM    752  HN  THR A 259     -25.907   0.117 -12.056  1.00  0.00     0.163 HD
ATOM    753  CA  THR A 259     -24.833  -0.389 -13.851  1.00 18.29     0.205 C 
ATOM    754  C   THR A 259     -23.478   0.218 -14.202  1.00 17.21     0.243 C 
ATOM    755  O   THR A 259     -22.733  -0.351 -15.010  1.00 17.22    -0.271 OA
ATOM    756  CB  THR A 259     -25.979   0.317 -14.629  1.00 18.77     0.146 C 
ATOM    757  OG1 THR A 259     -27.204  -0.409 -14.428  1.00 20.88    -0.393 OA
ATOM    758  HG1 THR A 259     -27.904   0.022 -14.903  1.00  0.00     0.210 HD
ATOM    759  CG2 THR A 259     -25.663   0.385 -16.142  1.00 18.13     0.042 C 
ATOM    760  N   LEU A 260     -23.153   1.351 -13.585  1.00 16.90    -0.346 N 
ATOM    761  HN  LEU A 260     -23.818   1.774 -12.937  1.00  0.00     0.163 HD
ATOM    762  CA  LEU A 260     -21.863   2.006 -13.814  1.00 16.20     0.177 C 
ATOM    763  C   LEU A 260     -20.697   1.134 -13.348  1.00 15.93     0.241 C 
ATOM    764  O   LEU A 260     -19.703   0.975 -14.075  1.00 15.22    -0.271 OA
ATOM    765  CB  LEU A 260     -21.795   3.374 -13.132  1.00 16.56     0.038 C 
ATOM    766  CG  LEU A 260     -22.685   4.489 -13.707  1.00 17.03    -0.020 C 
ATOM    767  CD1 LEU A 260     -22.472   5.742 -12.917  1.00 18.73     0.009 C 
ATOM    768  CD2 LEU A 260     -22.424   4.735 -15.197  1.00 16.46     0.009 C 
ATOM    769  N   LEU A 261     -20.818   0.573 -12.146  1.00 16.07    -0.346 N 
ATOM    770  HN  LEU A 261     -21.672   0.717 -11.607  1.00  0.00     0.163 HD
ATOM    771  CA  LEU A 261     -19.737  -0.252 -11.584  1.00 15.65     0.177 C 
ATOM    772  C   LEU A 261     -19.463  -1.497 -12.422  1.00 16.67     0.241 C 
ATOM    773  O   LEU A 261     -18.306  -1.836 -12.660  1.00 15.86    -0.271 OA
ATOM    774  CB  LEU A 261     -20.015  -0.604 -10.120  1.00 16.48     0.038 C 
ATOM    775  CG  LEU A 261     -19.675   0.540  -9.163  1.00 14.99    -0.020 C 
ATOM    776  CD1 LEU A 261     -20.423   0.402  -7.827  1.00 18.05     0.009 C 
ATOM    777  CD2 LEU A 261     -18.161   0.619  -8.952  1.00 17.27     0.009 C 
ATOM    778  N   LYS A 262     -20.529  -2.156 -12.880  1.00 17.25    -0.346 N 
ATOM    779  HN  LYS A 262     -21.461  -1.827 -12.626  1.00  0.00     0.163 HD
ATOM    780  CA  LYS A 262     -20.402  -3.334 -13.734  1.00 18.10     0.176 C 
ATOM    781  C   LYS A 262     -19.737  -3.005 -15.072  1.00 17.78     0.241 C 
ATOM    782  O   LYS A 262     -18.843  -3.732 -15.524  1.00 17.43    -0.271 OA
ATOM    783  CB  LYS A 262     -21.764  -4.013 -13.944  1.00 19.23     0.035 C 
ATOM    784  CG  LYS A 262     -22.229  -4.773 -12.703  1.00 20.81     0.004 C 
ATOM    785  CD  LYS A 262     -23.693  -5.222 -12.757  1.00 25.60     0.027 C 
ATOM    786  CE  LYS A 262     -24.055  -6.030 -14.007  1.00 29.06     0.229 C 
ATOM    787  NZ  LYS A 262     -23.173  -7.207 -14.272  1.00 30.39    -0.079 N 
ATOM    788  HZ1 LYS A 262     -23.414  -7.745 -15.104  1.00  0.00     0.274 HD
ATOM    789  HZ2 LYS A 262     -23.143  -7.816 -13.455  1.00  0.00     0.274 HD
ATOM    790  HZ3 LYS A 262     -22.197  -6.914 -14.311  1.00  0.00     0.274 HD
ATOM    791  N   ALA A 263     -20.142  -1.885 -15.667  1.00 17.34    -0.346 N 
ATOM    792  HN  ALA A 263     -20.835  -1.299 -15.201  1.00  0.00     0.163 HD
ATOM    793  CA  ALA A 263     -19.624  -1.473 -16.963  1.00 17.94     0.172 C 
ATOM    794  C   ALA A 263     -18.148  -1.050 -16.934  1.00 17.58     0.240 C 
ATOM    795  O   ALA A 263     -17.437  -1.247 -17.916  1.00 18.18    -0.271 OA
ATOM    796  CB  ALA A 263     -20.487  -0.359 -17.545  1.00 18.40     0.042 C 
ATOM    797  N   ALA A 264     -17.714  -0.469 -15.816  1.00 17.21    -0.346 N 
ATOM    798  HN  ALA A 264     -18.355  -0.406 -15.025  1.00  0.00     0.163 HD
ATOM    799  CA  ALA A 264     -16.360   0.086 -15.662  1.00 16.99     0.172 C 
ATOM    800  C   ALA A 264     -15.392  -0.872 -14.963  1.00 17.24     0.240 C 
ATOM    801  O   ALA A 264     -14.196  -0.574 -14.850  1.00 16.64    -0.271 OA
ATOM    802  CB  ALA A 264     -16.425   1.400 -14.877  1.00 17.14     0.042 C 
ATOM    803  N   CYS A 265     -15.910  -2.004 -14.492  1.00 17.76    -0.345 N 
ATOM    804  HN  CYS A 265     -16.866  -2.254 -14.744  1.00  0.00     0.163 HD
ATOM    805  CA  CYS A 265     -15.145  -2.903 -13.620  1.00 18.45     0.186 C 
ATOM    806  C   CYS A 265     -13.795  -3.281 -14.240  1.00 17.76     0.241 C 
ATOM    807  O   CYS A 265     -12.742  -3.009 -13.655  1.00 16.84    -0.271 OA
ATOM    808  CB  CYS A 265     -15.973  -4.152 -13.271  1.00 19.03     0.121 C 
ATOM    809  SG  CYS A 265     -15.075  -5.411 -12.330  1.00 23.97    -0.095 SA
ATOM    810  N   LEU A 266     -13.819  -3.859 -15.435  1.00 18.98    -0.346 N 
ATOM    811  HN  LEU A 266     -14.711  -4.017 -15.905  1.00  0.00     0.163 HD
ATOM    812  CA  LEU A 266     -12.564  -4.274 -16.086  1.00 19.61     0.177 C 
ATOM    813  C   LEU A 266     -11.672  -3.105 -16.482  1.00 19.44     0.241 C 
ATOM    814  O   LEU A 266     -10.442  -3.202 -16.417  1.00 19.91    -0.271 OA
ATOM    815  CB  LEU A 266     -12.842  -5.153 -17.305  1.00 21.07     0.038 C 
ATOM    816  CG  LEU A 266     -13.300  -6.584 -17.025  1.00 22.65    -0.020 C 
ATOM    817  CD1 LEU A 266     -13.448  -7.345 -18.339  1.00 25.18     0.009 C 
ATOM    818  CD2 LEU A 266     -12.332  -7.297 -16.101  1.00 23.21     0.009 C 
ATOM    819  N   ASP A 267     -12.282  -2.005 -16.910  1.00 18.97    -0.346 N 
ATOM    820  HN  ASP A 267     -13.297  -2.002 -17.007  1.00  0.00     0.163 HD
ATOM    821  CA  ASP A 267     -11.529  -0.805 -17.243  1.00 19.25     0.186 C 
ATOM    822  C   ASP A 267     -10.666  -0.360 -16.064  1.00 17.60     0.241 C 
ATOM    823  O   ASP A 267      -9.456  -0.149 -16.215  1.00 16.49    -0.271 OA
ATOM    824  CB  ASP A 267     -12.465   0.308 -17.682  1.00 20.97     0.147 C 
ATOM    825  CG  ASP A 267     -13.252  -0.067 -18.923  1.00 25.03     0.175 C 
ATOM    826  OD1 ASP A 267     -14.306  -0.713 -18.779  1.00 31.06    -0.648 OA
ATOM    827  OD2 ASP A 267     -12.809   0.250 -20.035  1.00 31.12    -0.648 OA
ATOM    828  N   ILE A 268     -11.282  -0.259 -14.892  1.00 15.44    -0.346 N 
ATOM    829  HN  ILE A 268     -12.271  -0.501 -14.825  1.00  0.00     0.163 HD
ATOM    830  CA  ILE A 268     -10.572   0.193 -13.693  1.00 15.24     0.180 C 
ATOM    831  C   ILE A 268      -9.543  -0.844 -13.209  1.00 14.52     0.241 C 
ATOM    832  O   ILE A 268      -8.415  -0.479 -12.883  1.00 13.45    -0.271 OA
ATOM    833  CB  ILE A 268     -11.548   0.605 -12.573  1.00 15.19     0.013 C 
ATOM    834  CG1 ILE A 268     -12.404   1.804 -13.028  1.00 17.52     0.002 C 
ATOM    835  CG2 ILE A 268     -10.793   0.936 -11.283  1.00 16.17     0.012 C 
ATOM    836  CD1 ILE A 268     -13.520   2.171 -12.042  1.00 18.62     0.005 C 
ATOM    837  N   LEU A 269      -9.922  -2.122 -13.167  1.00 14.24    -0.346 N 
ATOM    838  HN  LEU A 269     -10.883  -2.373 -13.400  1.00  0.00     0.163 HD
ATOM    839  CA  LEU A 269      -8.963  -3.174 -12.786  1.00 15.31     0.177 C 
ATOM    840  C   LEU A 269      -7.736  -3.140 -13.694  1.00 14.61     0.241 C 
ATOM    841  O   LEU A 269      -6.591  -3.180 -13.223  1.00 13.48    -0.271 OA
ATOM    842  CB  LEU A 269      -9.602  -4.565 -12.865  1.00 16.18     0.038 C 
ATOM    843  CG  LEU A 269     -10.725  -4.984 -11.908  1.00 20.10    -0.020 C 
ATOM    844  CD1 LEU A 269     -11.114  -6.448 -12.114  1.00 21.55     0.009 C 
ATOM    845  CD2 LEU A 269     -10.382  -4.748 -10.511  1.00 23.64     0.009 C 
ATOM    846  N   ILE A 270      -7.982  -3.071 -15.002  1.00 14.83    -0.346 N 
ATOM    847  HN  ILE A 270      -8.943  -2.981 -15.331  1.00  0.00     0.163 HD
ATOM    848  CA  ILE A 270      -6.877  -3.124 -15.978  1.00 15.91     0.180 C 
ATOM    849  C   ILE A 270      -5.982  -1.886 -15.849  1.00 15.96     0.241 C 
ATOM    850  O   ILE A 270      -4.751  -2.006 -15.862  1.00 16.00    -0.271 OA
ATOM    851  CB  ILE A 270      -7.405  -3.356 -17.426  1.00 16.45     0.013 C 
ATOM    852  CG1 ILE A 270      -8.007  -4.769 -17.527  1.00 16.86     0.002 C 
ATOM    853  CG2 ILE A 270      -6.293  -3.128 -18.478  1.00 18.31     0.012 C 
ATOM    854  CD1 ILE A 270      -8.721  -5.067 -18.889  1.00 21.27     0.005 C 
ATOM    855  N   LEU A 271      -6.593  -0.709 -15.684  1.00 15.70    -0.346 N 
ATOM    856  HN  LEU A 271      -7.609  -0.652 -15.754  1.00  0.00     0.163 HD
ATOM    857  CA  LEU A 271      -5.811   0.504 -15.402  1.00 16.52     0.177 C 
ATOM    858  C   LEU A 271      -4.938   0.308 -14.168  1.00 15.98     0.241 C 
ATOM    859  O   LEU A 271      -3.738   0.609 -14.198  1.00 15.82    -0.271 OA
ATOM    860  CB  LEU A 271      -6.704   1.738 -15.224  1.00 16.82     0.038 C 
ATOM    861  CG  LEU A 271      -6.020   3.097 -14.939  1.00 18.07    -0.020 C 
ATOM    862  CD1 LEU A 271      -4.964   3.454 -15.996  1.00 18.80     0.009 C 
ATOM    863  CD2 LEU A 271      -7.065   4.220 -14.834  1.00 19.28     0.009 C 
ATOM    864  N   ARG A 272      -5.537  -0.203 -13.090  1.00 14.98    -0.346 N 
ATOM    865  HN  ARG A 272      -6.523  -0.460 -13.141  1.00  0.00     0.163 HD
ATOM    866  CA  ARG A 272      -4.807  -0.402 -11.836  1.00 14.70     0.176 C 
ATOM    867  C   ARG A 272      -3.582  -1.312 -11.960  1.00 14.42     0.241 C 
ATOM    868  O   ARG A 272      -2.486  -0.936 -11.532  1.00 15.24    -0.271 OA
ATOM    869  CB  ARG A 272      -5.751  -0.837 -10.695  1.00 13.99     0.036 C 
ATOM    870  CG  ARG A 272      -6.567   0.347 -10.143  1.00 15.82     0.023 C 
ATOM    871  CD  ARG A 272      -7.627  -0.075  -9.141  1.00 18.21     0.138 C 
ATOM    872  NE  ARG A 272      -8.242   1.087  -8.489  1.00 18.71    -0.227 N 
ATOM    873  HE  ARG A 272      -8.608   1.828  -9.088  1.00  0.00     0.177 HD
ATOM    874  CZ  ARG A 272      -8.357   1.244  -7.168  1.00 20.20     0.665 C 
ATOM    875  NH1 ARG A 272      -7.927   0.297  -6.331  1.00 20.06    -0.235 N 
ATOM    876 1HH1 ARG A 272      -8.015   0.417  -5.322  1.00  0.00     0.174 HD
ATOM    877 2HH1 ARG A 272      -7.501  -0.552  -6.703  1.00  0.00     0.174 HD
ATOM    878  NH2 ARG A 272      -8.912   2.350  -6.683  1.00 19.56    -0.235 N 
ATOM    879 1HH2 ARG A 272      -9.000   2.470  -5.674  1.00  0.00     0.174 HD
ATOM    880 2HH2 ARG A 272      -9.241   3.074  -7.322  1.00  0.00     0.174 HD
ATOM    881  N   ILE A 273      -3.745  -2.482 -12.568  1.00 13.99    -0.346 N 
ATOM    882  HN  ILE A 273      -4.657  -2.729 -12.953  1.00  0.00     0.163 HD
ATOM    883  CA  ILE A 273      -2.621  -3.426 -12.691  1.00 13.91     0.180 C 
ATOM    884  C   ILE A 273      -1.514  -2.862 -13.627  1.00 15.44     0.241 C 
ATOM    885  O   ILE A 273      -0.328  -3.024 -13.353  1.00 16.35    -0.271 OA
ATOM    886  CB  ILE A 273      -3.085  -4.882 -13.057  1.00 13.47     0.013 C 
ATOM    887  CG1 ILE A 273      -1.970  -5.939 -12.855  1.00 13.33     0.002 C 
ATOM    888  CG2 ILE A 273      -3.615  -4.976 -14.502  1.00 13.88     0.012 C 
ATOM    889  CD1 ILE A 273      -1.304  -5.930 -11.473  1.00 11.99     0.005 C 
ATOM    890  N   CYS A 274      -1.918  -2.157 -14.683  1.00 16.24    -0.345 N 
ATOM    891  HN  CYS A 274      -2.918  -2.016 -14.827  1.00  0.00     0.163 HD
ATOM    892  CA  CYS A 274      -0.964  -1.570 -15.657  1.00 17.72     0.186 C 
ATOM    893  C   CYS A 274      -0.172  -0.419 -15.060  1.00 18.60     0.242 C 
ATOM    894  O   CYS A 274       0.955  -0.133 -15.481  1.00 18.21    -0.271 OA
ATOM    895  CB  CYS A 274      -1.690  -1.106 -16.913  1.00 18.51     0.121 C 
ATOM    896  SG  CYS A 274      -2.227  -2.478 -17.931  1.00 20.28    -0.095 SA
ATOM    897  N   THR A 275      -0.761   0.214 -14.048  1.00 17.41    -0.344 N 
ATOM    898  HN  THR A 275      -1.720  -0.034 -13.806  1.00  0.00     0.163 HD
ATOM    899  CA  THR A 275      -0.087   1.247 -13.274  1.00 19.65     0.205 C 
ATOM    900  C   THR A 275       1.118   0.669 -12.522  1.00 20.51     0.243 C 
ATOM    901  O   THR A 275       2.073   1.401 -12.221  1.00 22.70    -0.271 OA
ATOM    902  CB  THR A 275      -1.097   1.977 -12.333  1.00 18.96     0.146 C 
ATOM    903  OG1 THR A 275      -2.098   2.603 -13.151  1.00 20.00    -0.393 OA
ATOM    904  HG1 THR A 275      -2.523   1.939 -13.681  1.00  0.00     0.210 HD
ATOM    905  CG2 THR A 275      -0.404   3.058 -11.469  1.00 20.61     0.042 C 
ATOM    906  N   ARG A 276       1.105  -0.640 -12.255  1.00 19.26    -0.346 N 
ATOM    907  HN  ARG A 276       0.308  -1.210 -12.538  1.00  0.00     0.163 HD
ATOM    908  CA  ARG A 276       2.235  -1.259 -11.556  1.00 19.07     0.176 C 
ATOM    909  C   ARG A 276       3.134  -2.093 -12.476  1.00 19.85     0.241 C 
ATOM    910  O   ARG A 276       3.614  -3.167 -12.107  1.00 19.45    -0.271 OA
ATOM    911  CB  ARG A 276       1.747  -2.058 -10.332  1.00 18.00     0.036 C 
ATOM    912  CG  ARG A 276       0.927  -1.237  -9.336  1.00 17.55     0.023 C 
ATOM    913  CD  ARG A 276       1.041  -1.840  -7.937  1.00 15.13     0.138 C 
ATOM    914  NE  ARG A 276      -0.065  -1.421  -7.074  1.00 15.19    -0.227 N 
ATOM    915  HE  ARG A 276       0.055  -0.568  -6.528  1.00  0.00     0.177 HD
ATOM    916  CZ  ARG A 276      -1.214  -2.076  -6.954  1.00 15.40     0.665 C 
ATOM    917  NH1 ARG A 276      -1.426  -3.201  -7.639  1.00 13.51    -0.235 N 
ATOM    918 1HH1 ARG A 276      -0.707  -3.556  -8.269  1.00  0.00     0.174 HD
ATOM    919 2HH1 ARG A 276      -2.309  -3.704  -7.547  1.00  0.00     0.174 HD
ATOM    920  NH2 ARG A 276      -2.152  -1.613  -6.133  1.00 16.26    -0.235 N 
ATOM    921 1HH2 ARG A 276      -1.990  -0.753  -5.609  1.00  0.00     0.174 HD
ATOM    922 2HH2 ARG A 276      -3.035  -2.116  -6.041  1.00  0.00     0.174 HD
ATOM    923  N   TYR A 277       3.363  -1.574 -13.686  1.00 20.48    -0.346 N 
ATOM    924  HN  TYR A 277       2.924  -0.685 -13.927  1.00  0.00     0.163 HD
ATOM    925  CA  TYR A 277       4.213  -2.224 -14.677  1.00 21.88     0.180 C 
ATOM    926  C   TYR A 277       5.698  -1.876 -14.492  1.00 23.22     0.241 C 
ATOM    927  O   TYR A 277       6.044  -0.710 -14.314  1.00 24.49    -0.271 OA
ATOM    928  CB  TYR A 277       3.732  -1.824 -16.083  1.00 22.46     0.073 C 
ATOM    929  CG  TYR A 277       4.544  -2.417 -17.191  1.00 23.64    -0.056 A 
ATOM    930  CD1 TYR A 277       4.583  -3.795 -17.391  1.00 24.51     0.010 A 
ATOM    931  CD2 TYR A 277       5.268  -1.598 -18.057  1.00 27.19     0.010 A 
ATOM    932  CE1 TYR A 277       5.345  -4.354 -18.427  1.00 26.10     0.037 A 
ATOM    933  CE2 TYR A 277       6.025  -2.140 -19.089  1.00 28.20     0.037 A 
ATOM    934  CZ  TYR A 277       6.060  -3.518 -19.266  1.00 28.05     0.065 A 
ATOM    935  OH  TYR A 277       6.810  -4.050 -20.285  1.00 30.90    -0.361 OA
ATOM    936  HH  TYR A 277       7.301  -3.476 -20.861  1.00  0.00     0.217 HD
ATOM    937  N   THR A 278       6.562  -2.895 -14.499  1.00 24.56    -0.344 N 
ATOM    938  HN  THR A 278       6.193  -3.846 -14.509  1.00  0.00     0.163 HD
ATOM    939  CA  THR A 278       8.030  -2.707 -14.493  1.00 26.70     0.205 C 
ATOM    940  C   THR A 278       8.614  -3.195 -15.839  1.00 28.84     0.246 C 
ATOM    941  O   THR A 278       8.663  -4.401 -16.079  1.00 28.81    -0.271 OA
ATOM    942  CB  THR A 278       8.711  -3.457 -13.306  1.00 26.01     0.146 C 
ATOM    943  OG1 THR A 278       8.049  -3.153 -12.066  1.00 24.16    -0.393 OA
ATOM    944  HG1 THR A 278       8.464  -3.610 -11.343  1.00  0.00     0.210 HD
ATOM    945  CG2 THR A 278      10.200  -3.072 -13.189  1.00 28.24     0.042 C 
ATOM    946  N   PRO A 279       9.047  -2.262 -16.724  1.00 31.24    -0.337 N 
ATOM    947  CA  PRO A 279       9.511  -2.600 -18.086  1.00 33.42     0.179 C 
ATOM    948  C   PRO A 279      10.687  -3.581 -18.134  1.00 34.61     0.241 C 
ATOM    949  O   PRO A 279      10.639  -4.566 -18.874  1.00 34.71    -0.271 OA
ATOM    950  CB  PRO A 279       9.934  -1.239 -18.664  1.00 35.08     0.037 C 
ATOM    951  CG  PRO A 279       9.086  -0.261 -17.950  1.00 33.89     0.022 C 
ATOM    952  CD  PRO A 279       8.974  -0.801 -16.533  1.00 31.84     0.127 C 
ATOM    953  N   GLU A 280      11.701  -3.305 -17.319  1.00 35.65    -0.346 N 
ATOM    954  HN  GLU A 280      11.610  -2.484 -16.721  1.00  0.00     0.163 HD
ATOM    955  CA  GLU A 280      12.940  -4.085 -17.210  1.00 37.94     0.177 C 
ATOM    956  C   GLU A 280      12.720  -5.604 -17.157  1.00 36.77     0.241 C 
ATOM    957  O   GLU A 280      13.315  -6.349 -17.943  1.00 38.98    -0.271 OA
ATOM    958  CB  GLU A 280      13.703  -3.641 -15.951  1.00 38.60     0.045 C 
ATOM    959  CG  GLU A 280      14.245  -2.202 -15.981  1.00 42.66     0.116 C 
ATOM    960  CD  GLU A 280      13.156  -1.130 -16.051  1.00 43.85     0.172 C 
ATOM    961  OE1 GLU A 280      13.311  -0.204 -16.879  1.00 47.37    -0.648 OA
ATOM    962  OE2 GLU A 280      12.155  -1.211 -15.299  1.00 41.56    -0.648 OA
ATOM    963  N   GLN A 281      11.875  -6.057 -16.231  1.00 33.79    -0.346 N 
ATOM    964  HN  GLN A 281      11.418  -5.395 -15.604  1.00  0.00     0.163 HD
ATOM    965  CA  GLN A 281      11.591  -7.488 -16.098  1.00 32.73     0.177 C 
ATOM    966  C   GLN A 281      10.268  -7.877 -16.748  1.00 30.58     0.241 C 
ATOM    967  O   GLN A 281       9.909  -9.061 -16.771  1.00 29.84    -0.271 OA
ATOM    968  CB  GLN A 281      11.641  -7.941 -14.628  1.00 31.92     0.044 C 
ATOM    969  CG  GLN A 281      13.046  -7.856 -13.998  1.00 36.21     0.105 C 
ATOM    970  CD  GLN A 281      13.442  -6.423 -13.691  1.00 38.61     0.215 C 
ATOM    971  OE1 GLN A 281      12.617  -5.624 -13.239  1.00 38.03    -0.274 OA
ATOM    972  NE2 GLN A 281      14.690  -6.081 -13.974  1.00 42.13    -0.370 N 
ATOM    973 1HE2 GLN A 281      14.956  -5.118 -13.768  1.00  0.00     0.159 HD
ATOM    974 2HE2 GLN A 281      15.372  -6.741 -14.348  1.00  0.00     0.159 HD
ATOM    975  N   ASP A 282       9.581  -6.875 -17.311  1.00 28.85    -0.346 N 
ATOM    976  HN  ASP A 282       9.942  -5.926 -17.211  1.00  0.00     0.163 HD
ATOM    977  CA  ASP A 282       8.339  -7.067 -18.063  1.00 27.64     0.186 C 
ATOM    978  C   ASP A 282       7.284  -7.722 -17.155  1.00 25.45     0.241 C 
ATOM    979  O   ASP A 282       6.724  -8.783 -17.477  1.00 25.15    -0.271 OA
ATOM    980  CB  ASP A 282       8.599  -7.849 -19.368  1.00 29.08     0.147 C 
ATOM    981  CG  ASP A 282       7.413  -7.833 -20.313  1.00 29.36     0.175 C 
ATOM    982  OD1 ASP A 282       6.779  -6.764 -20.509  1.00 30.14    -0.648 OA
ATOM    983  OD2 ASP A 282       7.122  -8.910 -20.874  1.00 30.18    -0.648 OA
ATOM    984  N   THR A 283       7.043  -7.061 -16.021  1.00 23.34    -0.344 N 
ATOM    985  HN  THR A 283       7.490  -6.154 -15.885  1.00  0.00     0.163 HD
ATOM    986  CA  THR A 283       6.166  -7.574 -14.958  1.00 21.73     0.205 C 
ATOM    987  C   THR A 283       5.093  -6.577 -14.531  1.00 20.15     0.243 C 
ATOM    988  O   THR A 283       5.251  -5.366 -14.674  1.00 20.38    -0.271 OA
ATOM    989  CB  THR A 283       6.947  -7.984 -13.659  1.00 21.55     0.146 C 
ATOM    990  OG1 THR A 283       7.511  -6.827 -13.021  1.00 22.18    -0.393 OA
ATOM    991  HG1 THR A 283       7.984  -7.075 -12.235  1.00  0.00     0.210 HD
ATOM    992  CG2 THR A 283       8.046  -8.996 -13.954  1.00 22.54     0.042 C 
ATOM    993  N   MET A 284       4.011  -7.099 -13.970  1.00 19.05    -0.346 N 
ATOM    994  HN  MET A 284       3.851  -8.105 -14.032  1.00  0.00     0.163 HD
ATOM    995  CA  MET A 284       3.040  -6.259 -13.263  1.00 17.30     0.177 C 
ATOM    996  C   MET A 284       2.912  -6.762 -11.837  1.00 16.21     0.241 C 
ATOM    997  O   MET A 284       3.075  -7.958 -11.579  1.00 16.84    -0.271 OA
ATOM    998  CB  MET A 284       1.683  -6.250 -13.964  1.00 17.08     0.045 C 
ATOM    999  CG  MET A 284       1.767  -5.598 -15.364  1.00 19.07     0.076 C 
ATOM   1000  SD  MET A 284       0.208  -5.476 -16.227  1.00 24.59    -0.173 SA
ATOM   1001  CE  MET A 284       0.771  -5.072 -17.877  1.00 21.72     0.089 C 
ATOM   1002  N   THR A 285       2.637  -5.838 -10.920  1.00 15.12    -0.344 N 
ATOM   1003  HN  THR A 285       2.444  -4.883 -11.222  1.00  0.00     0.163 HD
ATOM   1004  CA  THR A 285       2.604  -6.152  -9.490  1.00 14.27     0.205 C 
ATOM   1005  C   THR A 285       1.201  -5.892  -8.954  1.00 13.96     0.243 C 
ATOM   1006  O   THR A 285       0.655  -4.800  -9.127  1.00 13.51    -0.271 OA
ATOM   1007  CB  THR A 285       3.658  -5.322  -8.726  1.00 14.73     0.146 C 
ATOM   1008  OG1 THR A 285       4.968  -5.714  -9.158  1.00 14.90    -0.393 OA
ATOM   1009  HG1 THR A 285       5.617  -5.203  -8.688  1.00  0.00     0.210 HD
ATOM   1010  CG2 THR A 285       3.556  -5.544  -7.207  1.00 14.15     0.042 C 
ATOM   1011  N   PHE A 286       0.636  -6.899  -8.289  1.00 13.46    -0.346 N 
ATOM   1012  HN  PHE A 286       1.154  -7.773  -8.198  1.00  0.00     0.163 HD
ATOM   1013  CA  PHE A 286      -0.686  -6.809  -7.687  1.00 13.17     0.180 C 
ATOM   1014  C   PHE A 286      -0.632  -6.162  -6.293  1.00 13.65     0.241 C 
ATOM   1015  O   PHE A 286       0.464  -5.922  -5.765  1.00 13.91    -0.271 OA
ATOM   1016  CB  PHE A 286      -1.315  -8.198  -7.631  1.00 13.35     0.073 C 
ATOM   1017  CG  PHE A 286      -1.601  -8.774  -8.993  1.00 13.68    -0.056 A 
ATOM   1018  CD1 PHE A 286      -0.614  -9.467  -9.695  1.00 15.65     0.007 A 
ATOM   1019  CD2 PHE A 286      -2.852  -8.614  -9.574  1.00 14.33     0.007 A 
ATOM   1020  CE1 PHE A 286      -0.871  -9.997 -10.981  1.00 15.32     0.001 A 
ATOM   1021  CE2 PHE A 286      -3.131  -9.130 -10.846  1.00 13.09     0.001 A 
ATOM   1022  CZ  PHE A 286      -2.134  -9.823 -11.558  1.00 14.61     0.000 A 
ATOM   1023  N   SER A 287      -1.803  -5.873  -5.727  1.00 13.51    -0.344 N 
ATOM   1024  HN  SER A 287      -2.660  -6.209  -6.167  1.00  0.00     0.163 HD
ATOM   1025  CA  SER A 287      -1.902  -5.079  -4.478  1.00 14.36     0.200 C 
ATOM   1026  C   SER A 287      -1.294  -5.723  -3.236  1.00 14.99     0.243 C 
ATOM   1027  O   SER A 287      -1.045  -5.022  -2.242  1.00 15.59    -0.271 OA
ATOM   1028  CB  SER A 287      -3.352  -4.680  -4.178  1.00 14.57     0.199 C 
ATOM   1030  HG  SER A 287      -4.770  -3.589  -5.012  1.00  0.00     0.209 HD
ATOM   1031  N   ASP A 288      -1.058  -7.036  -3.281  1.00 15.03    -0.345 N 
ATOM   1032  HN  ASP A 288      -1.365  -7.569  -4.095  1.00  0.00     0.163 HD
ATOM   1033  CA  ASP A 288      -0.366  -7.734  -2.185  1.00 15.91     0.186 C 
ATOM   1034  C   ASP A 288       1.148  -7.872  -2.410  1.00 15.47     0.241 C 
ATOM   1035  O   ASP A 288       1.849  -8.422  -1.561  1.00 15.35    -0.271 OA
ATOM   1036  CB  ASP A 288      -0.996  -9.116  -1.941  1.00 16.44     0.147 C 
ATOM   1037  CG  ASP A 288      -0.572 -10.158  -2.974  1.00 18.81     0.175 C 
ATOM   1038  OD1 ASP A 288      -0.229  -9.789  -4.116  1.00 19.29    -0.648 OA
ATOM   1039  OD2 ASP A 288      -0.580 -11.365  -2.633  1.00 22.53    -0.648 OA
ATOM   1040  N   GLY A 289       1.647  -7.364  -3.538  1.00 14.27    -0.351 N 
ATOM   1041  HN  GLY A 289       1.031  -6.866  -4.180  1.00  0.00     0.163 HD
ATOM   1042  CA  GLY A 289       3.065  -7.510  -3.868  1.00 14.65     0.225 C 
ATOM   1043  C   GLY A 289       3.372  -8.590  -4.897  1.00 14.67     0.236 C 
ATOM   1044  O   GLY A 289       4.493  -8.656  -5.404  1.00 14.36    -0.272 OA
ATOM   1045  N   LEU A 290       2.397  -9.458  -5.194  1.00 14.25    -0.346 N 
ATOM   1046  HN  LEU A 290       1.487  -9.375  -4.740  1.00  0.00     0.163 HD
ATOM   1047  CA  LEU A 290       2.632 -10.531  -6.172  1.00 14.76     0.177 C 
ATOM   1048  C   LEU A 290       3.048  -9.917  -7.499  1.00 14.70     0.241 C 
ATOM   1049  O   LEU A 290       2.366  -9.030  -8.009  1.00 14.64    -0.271 OA
ATOM   1050  CB  LEU A 290       1.393 -11.419  -6.356  1.00 14.47     0.038 C 
ATOM   1051  CG  LEU A 290       1.505 -12.512  -7.441  1.00 16.10    -0.020 C 
ATOM   1052  CD1 LEU A 290       2.562 -13.564  -7.096  1.00 18.81     0.009 C 
ATOM   1053  CD2 LEU A 290       0.148 -13.162  -7.696  1.00 18.67     0.009 C 
ATOM   1054  N   THR A 291       4.177 -10.374  -8.033  1.00 15.38    -0.344 N 
ATOM   1055  HN  THR A 291       4.658 -11.152  -7.583  1.00  0.00     0.163 HD
ATOM   1056  CA  THR A 291       4.748  -9.793  -9.247  1.00 15.66     0.205 C 
ATOM   1057  C   THR A 291       4.868 -10.901 -10.284  1.00 17.03     0.243 C 
ATOM   1058  O   THR A 291       5.604 -11.877 -10.080  1.00 17.46    -0.271 OA
ATOM   1059  CB  THR A 291       6.104  -9.112  -8.940  1.00 16.69     0.146 C 
ATOM   1060  OG1 THR A 291       5.907  -8.080  -7.959  1.00 15.79    -0.393 OA
ATOM   1061  HG1 THR A 291       5.499  -8.439  -7.180  1.00  0.00     0.210 HD
ATOM   1062  CG2 THR A 291       6.770  -8.527 -10.211  1.00 16.40     0.042 C 
ATOM   1063  N   LEU A 292       4.119 -10.750 -11.381  1.00 17.52    -0.346 N 
ATOM   1064  HN  LEU A 292       3.563  -9.900 -11.479  1.00  0.00     0.163 HD
ATOM   1065  CA  LEU A 292       4.061 -11.760 -12.459  1.00 18.83     0.177 C 
ATOM   1066  C   LEU A 292       4.669 -11.241 -13.763  1.00 19.32     0.241 C 
ATOM   1067  O   LEU A 292       4.437 -10.104 -14.126  1.00 18.82    -0.271 OA
ATOM   1068  CB  LEU A 292       2.612 -12.217 -12.708  1.00 18.35     0.038 C 
ATOM   1069  CG  LEU A 292       1.765 -12.797 -11.557  1.00 19.30    -0.020 C 
ATOM   1070  CD1 LEU A 292       0.413 -13.269 -12.092  1.00 19.18     0.009 C 
ATOM   1071  CD2 LEU A 292       2.476 -13.938 -10.810  1.00 19.99     0.009 C 
ATOM   1072  N   ASN A 293       5.470 -12.067 -14.445  1.00 20.96    -0.346 N 
ATOM   1073  HN  ASN A 293       5.754 -12.953 -14.026  1.00  0.00     0.163 HD
ATOM   1074  CA  ASN A 293       5.947 -11.717 -15.789  1.00 22.43     0.185 C 
ATOM   1075  C   ASN A 293       4.850 -11.893 -16.857  1.00 22.74     0.241 C 
ATOM   1076  O   ASN A 293       3.735 -12.358 -16.561  1.00 21.75    -0.271 OA
ATOM   1077  CB  ASN A 293       7.242 -12.477 -16.158  1.00 24.43     0.137 C 
ATOM   1078  CG  ASN A 293       7.067 -13.990 -16.185  1.00 26.04     0.217 C 
ATOM   1079  OD1 ASN A 293       6.002 -14.502 -16.518  1.00 25.81    -0.274 OA
ATOM   1080  ND2 ASN A 293       8.147 -14.721 -15.875  1.00 28.55    -0.370 N 
ATOM   1081 1HD2 ASN A 293       9.032 -14.296 -15.598  1.00  0.00     0.159 HD
ATOM   1082 2HD2 ASN A 293       8.030 -15.734 -15.893  1.00  0.00     0.159 HD
ATOM   1083  N   ARG A 294       5.165 -11.512 -18.089  1.00 23.97    -0.346 N 
ATOM   1084  HN  ARG A 294       6.100 -11.148 -18.272  1.00  0.00     0.163 HD
ATOM   1085  CA  ARG A 294       4.208 -11.600 -19.190  1.00 24.90     0.176 C 
ATOM   1086  C   ARG A 294       3.638 -13.017 -19.355  1.00 25.48     0.241 C 
ATOM   1087  O   ARG A 294       2.431 -13.193 -19.515  1.00 25.32    -0.271 OA
ATOM   1088  CB  ARG A 294       4.849 -11.107 -20.491  1.00 26.99     0.036 C 
ATOM   1089  CG  ARG A 294       3.869 -10.882 -21.634  1.00 28.03     0.023 C 
ATOM   1090  CD  ARG A 294       4.579 -10.470 -22.949  1.00 30.44     0.138 C 
ATOM   1091  NE  ARG A 294       5.190  -9.130 -22.861  1.00 32.30    -0.227 N 
ATOM   1092  HE  ARG A 294       6.034  -9.023 -22.298  1.00  0.00     0.177 HD
ATOM   1093  CZ  ARG A 294       4.698  -8.040 -23.481  1.00 29.27     0.665 C 
ATOM   1094  NH1 ARG A 294       3.573  -8.099 -24.268  1.00 30.88    -0.235 N 
ATOM   1095 1HH1 ARG A 294       3.091  -8.987 -24.403  1.00  0.00     0.174 HD
ATOM   1096 2HH1 ARG A 294       3.200  -7.274 -24.737  1.00  0.00     0.174 HD
ATOM   1097  NH2 ARG A 294       5.329  -6.878 -23.304  1.00 29.71    -0.235 N 
ATOM   1098 1HH2 ARG A 294       6.164  -6.834 -22.720  1.00  0.00     0.174 HD
ATOM   1099 2HH2 ARG A 294       4.956  -6.053 -23.773  1.00  0.00     0.174 HD
ATOM   1100  N   THR A 295       4.511 -14.020 -19.299  1.00 27.10    -0.344 N 
ATOM   1101  HN  THR A 295       5.498 -13.808 -19.155  1.00  0.00     0.163 HD
ATOM   1102  CA  THR A 295       4.101 -15.416 -19.437  1.00 27.88     0.205 C 
ATOM   1103  C   THR A 295       3.144 -15.845 -18.321  1.00 26.26     0.243 C 
ATOM   1104  O   THR A 295       2.160 -16.534 -18.583  1.00 26.25    -0.271 OA
ATOM   1105  CB  THR A 295       5.330 -16.343 -19.497  1.00 29.79     0.146 C 
ATOM   1106  OG1 THR A 295       6.079 -16.042 -20.683  1.00 32.12    -0.393 OA
ATOM   1107  HG1 THR A 295       6.837 -16.614 -20.720  1.00  0.00     0.210 HD
ATOM   1108  CG2 THR A 295       4.914 -17.812 -19.536  1.00 32.35     0.042 C 
ATOM   1109  N   GLN A 296       3.446 -15.445 -17.086  1.00 24.25    -0.346 N 
ATOM   1110  HN  GLN A 296       4.303 -14.914 -16.932  1.00  0.00     0.163 HD
ATOM   1111  CA  GLN A 296       2.582 -15.746 -15.947  1.00 23.24     0.177 C 
ATOM   1112  C   GLN A 296       1.236 -15.015 -16.016  1.00 22.04     0.241 C 
ATOM   1113  O   GLN A 296       0.218 -15.595 -15.680  1.00 21.81    -0.271 OA
ATOM   1114  CB  GLN A 296       3.287 -15.453 -14.634  1.00 21.95     0.044 C 
ATOM   1115  CG  GLN A 296       4.393 -16.468 -14.342  1.00 24.97     0.105 C 
ATOM   1116  CD  GLN A 296       5.211 -16.116 -13.123  1.00 25.95     0.215 C 
ATOM   1117  OE1 GLN A 296       5.505 -16.983 -12.296  1.00 29.83    -0.274 OA
ATOM   1118  NE2 GLN A 296       5.623 -14.860 -13.023  1.00 23.30    -0.370 N 
ATOM   1119 1HE2 GLN A 296       6.176 -14.622 -12.199  1.00  0.00     0.159 HD
ATOM   1120 2HE2 GLN A 296       5.380 -14.143 -13.707  1.00  0.00     0.159 HD
ATOM   1121  N   MET A 297       1.244 -13.760 -16.464  1.00 21.96    -0.346 N 
ATOM   1122  HN  MET A 297       2.135 -13.309 -16.671  1.00  0.00     0.163 HD
ATOM   1123  CA  MET A 297      -0.013 -13.006 -16.668  1.00 21.16     0.177 C 
ATOM   1124  C   MET A 297      -0.897 -13.733 -17.691  1.00 22.27     0.241 C 
ATOM   1125  O   MET A 297      -2.085 -13.960 -17.441  1.00 22.47    -0.271 OA
ATOM   1126  CB  MET A 297       0.265 -11.563 -17.099  1.00 20.28     0.045 C 
ATOM   1127  CG  MET A 297       0.895 -10.699 -16.006  1.00 20.51     0.076 C 
ATOM   1128  SD  MET A 297      -0.222 -10.267 -14.637  1.00 22.95    -0.173 SA
ATOM   1129  CE  MET A 297      -1.000  -8.833 -15.355  1.00 19.63     0.089 C 
ATOM   1130  N   HIS A 298      -0.312 -14.095 -18.835  1.00 23.50    -0.346 N 
ATOM   1131  HN  HIS A 298       0.632 -13.760 -19.029  1.00  0.00     0.163 HD
ATOM   1132  CA  HIS A 298      -0.970 -14.956 -19.826  1.00 24.94     0.182 C 
ATOM   1133  C   HIS A 298      -1.558 -16.206 -19.174  1.00 25.16     0.241 C 
ATOM   1134  O   HIS A 298      -2.725 -16.518 -19.377  1.00 25.16    -0.271 OA
ATOM   1135  CB  HIS A 298       0.019 -15.365 -20.924  1.00 26.67     0.093 C 
ATOM   1136  CG  HIS A 298      -0.554 -16.311 -21.934  1.00 29.34     0.028 A 
ATOM   1137  ND1 HIS A 298      -0.535 -17.678 -21.766  1.00 30.62    -0.354 N 
ATOM   1138  HD1 HIS A 298      -0.145 -18.167 -20.960  1.00  0.00     0.166 HD
ATOM   1139  CD2 HIS A 298      -1.176 -16.085 -23.116  1.00 30.23     0.114 A 
ATOM   1140  CE1 HIS A 298      -1.100 -18.257 -22.810  1.00 32.82     0.180 A 
ATOM   1141  NE2 HIS A 298      -1.504 -17.313 -23.641  1.00 32.77    -0.360 N 
ATOM   1142  HE2 HIS A 298      -1.982 -17.470 -24.528  1.00  0.00     0.166 HD
ATOM   1143  N   ASN A 299      -0.736 -16.900 -18.389  1.00 26.08    -0.346 N 
ATOM   1144  HN  ASN A 299       0.189 -16.514 -18.199  1.00  0.00     0.163 HD
ATOM   1145  CA  ASN A 299      -1.088 -18.190 -17.781  1.00 27.56     0.185 C 
ATOM   1146  C   ASN A 299      -2.138 -18.076 -16.679  1.00 26.88     0.241 C 
ATOM   1147  O   ASN A 299      -2.871 -19.034 -16.401  1.00 27.91    -0.271 OA
ATOM   1148  CB  ASN A 299       0.162 -18.851 -17.193  1.00 28.16     0.137 C 
ATOM   1149  CG  ASN A 299       1.173 -19.297 -18.255  1.00 30.31     0.217 C 
ATOM   1150  OD1 ASN A 299       2.277 -19.754 -17.911  1.00 32.10    -0.274 OA
ATOM   1151  ND2 ASN A 299       0.812 -19.176 -19.539  1.00 29.68    -0.370 N 
ATOM   1152 1HD2 ASN A 299      -0.094 -18.801 -19.821  1.00  0.00     0.159 HD
ATOM   1153 2HD2 ASN A 299       1.485 -19.473 -20.246  1.00  0.00     0.159 HD
ATOM   1154  N   ALA A 300      -2.171 -16.911 -16.038  1.00 25.02    -0.346 N 
ATOM   1155  HN  ALA A 300      -1.508 -16.187 -16.315  1.00  0.00     0.163 HD
ATOM   1156  CA  ALA A 300      -3.114 -16.614 -14.950  1.00 24.56     0.172 C 
ATOM   1157  C   ALA A 300      -4.551 -16.456 -15.431  1.00 24.64     0.240 C 
ATOM   1158  O   ALA A 300      -5.472 -16.649 -14.646  1.00 25.50    -0.271 OA
ATOM   1159  CB  ALA A 300      -2.689 -15.370 -14.207  1.00 22.17     0.042 C 
ATOM   1160  N   GLY A 301      -4.730 -16.071 -16.697  1.00 25.31    -0.351 N 
ATOM   1161  HN  GLY A 301      -3.910 -15.933 -17.288  1.00  0.00     0.163 HD
ATOM   1162  CA  GLY A 301      -6.062 -15.839 -17.271  1.00 25.47     0.225 C 
ATOM   1163  C   GLY A 301      -6.141 -14.833 -18.411  1.00 25.51     0.236 C 
ATOM   1164  O   GLY A 301      -7.081 -14.872 -19.206  1.00 26.99    -0.272 OA
ATOM   1165  N   PHE A 302      -5.169 -13.930 -18.514  1.00 24.51    -0.346 N 
ATOM   1166  HN  PHE A 302      -4.398 -13.930 -17.846  1.00  0.00     0.163 HD
ATOM   1167  CA  PHE A 302      -5.210 -12.935 -19.591  1.00 24.72     0.180 C 
ATOM   1168  C   PHE A 302      -5.291 -13.545 -21.005  1.00 26.65     0.241 C 
ATOM   1169  O   PHE A 302      -6.043 -13.061 -21.842  1.00 26.92    -0.271 OA
ATOM   1170  CB  PHE A 302      -4.072 -11.922 -19.463  1.00 23.98     0.073 C 
ATOM   1171  CG  PHE A 302      -4.274 -10.931 -18.348  1.00 22.88    -0.056 A 
ATOM   1172  CD1 PHE A 302      -3.811 -11.202 -17.068  1.00 23.06     0.007 A 
ATOM   1173  CD2 PHE A 302      -4.948  -9.736 -18.578  1.00 23.90     0.007 A 
ATOM   1174  CE1 PHE A 302      -4.001 -10.287 -16.027  1.00 20.94     0.001 A 
ATOM   1175  CE2 PHE A 302      -5.148  -8.821 -17.556  1.00 21.41     0.001 A 
ATOM   1176  CZ  PHE A 302      -4.670  -9.089 -16.280  1.00 21.54     0.000 A 
ATOM   1177  N   GLY A 303      -4.556 -14.627 -21.252  1.00 28.43    -0.351 N 
ATOM   1178  HN  GLY A 303      -3.937 -14.988 -20.526  1.00  0.00     0.163 HD
ATOM   1179  CA  GLY A 303      -4.619 -15.313 -22.552  1.00 31.25     0.225 C 
ATOM   1180  C   GLY A 303      -4.379 -14.379 -23.728  1.00 32.17     0.238 C 
ATOM   1181  O   GLY A 303      -3.344 -13.708 -23.780  1.00 32.20    -0.272 OA
ATOM   1182  N   PRO A 304      -5.341 -14.309 -24.670  1.00 33.42    -0.337 N 
ATOM   1183  CA  PRO A 304      -5.225 -13.429 -25.839  1.00 34.41     0.179 C 
ATOM   1184  C   PRO A 304      -5.198 -11.932 -25.487  1.00 33.19     0.241 C 
ATOM   1185  O   PRO A 304      -4.869 -11.105 -26.350  1.00 34.25    -0.271 OA
ATOM   1186  CB  PRO A 304      -6.490 -13.752 -26.649  1.00 35.65     0.037 C 
ATOM   1187  CG  PRO A 304      -7.481 -14.217 -25.621  1.00 34.35     0.022 C 
ATOM   1188  CD  PRO A 304      -6.651 -14.990 -24.621  1.00 33.85     0.127 C 
ATOM   1189  N   LEU A 305      -5.551 -11.591 -24.247  1.00 31.30    -0.346 N 
ATOM   1190  HN  LEU A 305      -5.831 -12.320 -23.591  1.00  0.00     0.163 HD
ATOM   1191  CA  LEU A 305      -5.546 -10.196 -23.806  1.00 29.92     0.177 C 
ATOM   1192  C   LEU A 305      -4.152  -9.690 -23.457  1.00 29.14     0.241 C 
ATOM   1193  O   LEU A 305      -3.945  -8.479 -23.359  1.00 28.56    -0.271 OA
ATOM   1194  CB  LEU A 305      -6.456  -9.994 -22.583  1.00 28.84     0.038 C 
ATOM   1195  CG  LEU A 305      -7.963 -10.224 -22.639  1.00 29.79    -0.020 C 
ATOM   1196  CD1 LEU A 305      -8.530  -9.986 -21.255  1.00 29.90     0.009 C 
ATOM   1197  CD2 LEU A 305      -8.621  -9.300 -23.648  1.00 31.57     0.009 C 
ATOM   1198  N   THR A 306      -3.193 -10.610 -23.290  1.00 29.68    -0.344 N 
ATOM   1199  HN  THR A 306      -3.358 -11.562 -23.616  1.00  0.00     0.163 HD
ATOM   1200  CA  THR A 306      -1.913 -10.287 -22.652  1.00 28.05     0.205 C 
ATOM   1201  C   THR A 306      -1.143  -9.178 -23.377  1.00 28.57     0.243 C 
ATOM   1202  O   THR A 306      -0.800  -8.158 -22.770  1.00 26.48    -0.271 OA
ATOM   1203  CB  THR A 306      -1.012 -11.556 -22.483  1.00 29.69     0.146 C 
ATOM   1204  OG1 THR A 306      -1.760 -12.597 -21.845  1.00 28.00    -0.393 OA
ATOM   1205  HG1 THR A 306      -2.523 -12.789 -22.377  1.00  0.00     0.210 HD
ATOM   1206  CG2 THR A 306       0.207 -11.249 -21.634  1.00 29.04     0.042 C 
ATOM   1207  N   ASP A 307      -0.896  -9.357 -24.679  1.00 29.31    -0.345 N 
ATOM   1208  HN  ASP A 307      -1.283 -10.163 -25.170  1.00  0.00     0.163 HD
ATOM   1209  CA  ASP A 307      -0.070  -8.392 -25.391  1.00 30.98     0.186 C 
ATOM   1210  C   ASP A 307      -0.731  -7.010 -25.481  1.00 29.25     0.241 C 
ATOM   1211  O   ASP A 307      -0.048  -5.992 -25.382  1.00 30.08    -0.271 OA
ATOM   1212  CB  ASP A 307       0.364  -8.915 -26.769  1.00 33.31     0.147 C 
ATOM   1213  CG  ASP A 307       1.362 -10.072 -26.677  1.00 37.30     0.175 C 
ATOM   1214  OD1 ASP A 307       1.403 -10.878 -27.638  1.00 43.72    -0.648 OA
ATOM   1215  OD2 ASP A 307       2.114 -10.170 -25.677  1.00 39.35    -0.648 OA
ATOM   1216  N   LEU A 308      -2.048  -6.972 -25.632  1.00 28.48    -0.346 N 
ATOM   1217  HN  LEU A 308      -2.565  -7.844 -25.743  1.00  0.00     0.163 HD
ATOM   1218  CA  LEU A 308      -2.778  -5.692 -25.642  1.00 27.50     0.177 C 
ATOM   1219  C   LEU A 308      -2.685  -4.925 -24.313  1.00 25.65     0.241 C 
ATOM   1220  O   LEU A 308      -2.470  -3.707 -24.300  1.00 25.51    -0.271 OA
ATOM   1221  CB  LEU A 308      -4.246  -5.912 -26.000  1.00 27.90     0.038 C 
ATOM   1222  CG  LEU A 308      -4.596  -6.320 -27.428  1.00 31.20    -0.020 C 
ATOM   1223  CD1 LEU A 308      -6.091  -6.239 -27.564  1.00 32.89     0.009 C 
ATOM   1224  CD2 LEU A 308      -3.906  -5.434 -28.471  1.00 34.58     0.009 C 
ATOM   1225  N   VAL A 309      -2.835  -5.653 -23.212  1.00 24.00    -0.346 N 
ATOM   1226  HN  VAL A 309      -3.039  -6.647 -23.313  1.00  0.00     0.163 HD
ATOM   1227  CA  VAL A 309      -2.721  -5.095 -21.846  1.00 22.16     0.180 C 
ATOM   1228  C   VAL A 309      -1.299  -4.578 -21.598  1.00 22.51     0.241 C 
ATOM   1229  O   VAL A 309      -1.117  -3.466 -21.112  1.00 21.74    -0.271 OA
ATOM   1230  CB  VAL A 309      -3.176  -6.127 -20.774  1.00 21.31     0.009 C 
ATOM   1231  CG1 VAL A 309      -2.920  -5.628 -19.320  1.00 20.29     0.012 C 
ATOM   1232  CG2 VAL A 309      -4.652  -6.437 -20.946  1.00 21.45     0.012 C 
ATOM   1233  N   PHE A 310      -0.293  -5.378 -21.968  1.00 23.53    -0.346 N 
ATOM   1234  HN  PHE A 310      -0.504  -6.304 -22.339  1.00  0.00     0.163 HD
ATOM   1235  CA  PHE A 310       1.102  -4.957 -21.853  1.00 24.43     0.180 C 
ATOM   1236  C   PHE A 310       1.441  -3.763 -22.746  1.00 25.24     0.241 C 
ATOM   1237  O   PHE A 310       2.192  -2.868 -22.327  1.00 25.47    -0.271 OA
ATOM   1238  CB  PHE A 310       2.045  -6.146 -22.077  1.00 25.66     0.073 C 
ATOM   1239  CG  PHE A 310       2.272  -6.973 -20.836  1.00 25.12    -0.056 A 
ATOM   1240  CD1 PHE A 310       1.269  -7.805 -20.333  1.00 24.71     0.007 A 
ATOM   1241  CD2 PHE A 310       3.489  -6.908 -20.164  1.00 27.41     0.007 A 
ATOM   1242  CE1 PHE A 310       1.470  -8.557 -19.166  1.00 26.67     0.001 A 
ATOM   1243  CE2 PHE A 310       3.716  -7.663 -19.009  1.00 26.14     0.001 A 
ATOM   1244  CZ  PHE A 310       2.710  -8.493 -18.509  1.00 26.02     0.000 A 
ATOM   1245  N   ALA A 311       0.862  -3.727 -23.947  1.00 26.40    -0.346 N 
ATOM   1246  HN  ALA A 311       0.299  -4.522 -24.249  1.00  0.00     0.163 HD
ATOM   1247  CA  ALA A 311       1.012  -2.577 -24.846  1.00 27.96     0.172 C 
ATOM   1248  C   ALA A 311       0.450  -1.320 -24.200  1.00 27.03     0.240 C 
ATOM   1249  O   ALA A 311       1.089  -0.258 -24.218  1.00 27.98    -0.271 OA
ATOM   1250  CB  ALA A 311       0.342  -2.835 -26.206  1.00 28.79     0.042 C 
ATOM   1251  N   PHE A 312      -0.744  -1.451 -23.621  1.00 25.68    -0.346 N 
ATOM   1252  HN  PHE A 312      -1.245  -2.334 -23.716  1.00  0.00     0.163 HD
ATOM   1253  CA  PHE A 312      -1.351  -0.376 -22.861  1.00 24.92     0.180 C 
ATOM   1254  C   PHE A 312      -0.463   0.137 -21.723  1.00 24.66     0.241 C 
ATOM   1255  O   PHE A 312      -0.255   1.342 -21.601  1.00 25.94    -0.271 OA
ATOM   1256  CB  PHE A 312      -2.717  -0.800 -22.320  1.00 23.81     0.073 C 
ATOM   1257  CG  PHE A 312      -3.436   0.298 -21.608  1.00 22.70    -0.056 A 
ATOM   1258  CD1 PHE A 312      -4.081   1.299 -22.331  1.00 24.24     0.007 A 
ATOM   1259  CD2 PHE A 312      -3.458   0.347 -20.219  1.00 24.00     0.007 A 
ATOM   1260  CE1 PHE A 312      -4.742   2.328 -21.678  1.00 25.13     0.001 A 
ATOM   1261  CE2 PHE A 312      -4.123   1.372 -19.558  1.00 23.38     0.001 A 
ATOM   1262  CZ  PHE A 312      -4.764   2.358 -20.285  1.00 23.00     0.000 A 
ATOM   1263  N   ALA A 313       0.081  -0.775 -20.921  1.00 24.61    -0.346 N 
ATOM   1264  HN  ALA A 313      -0.129  -1.760 -21.084  1.00  0.00     0.163 HD
ATOM   1265  CA  ALA A 313       0.970  -0.418 -19.813  1.00 24.78     0.172 C 
ATOM   1266  C   ALA A 313       2.197   0.361 -20.302  1.00 27.06     0.240 C 
ATOM   1267  O   ALA A 313       2.576   1.380 -19.721  1.00 26.88    -0.271 OA
ATOM   1268  CB  ALA A 313       1.393  -1.665 -19.063  1.00 24.04     0.042 C 
ATOM   1269  N   ASN A 314       2.804  -0.124 -21.376  1.00 29.52    -0.346 N 
ATOM   1270  HN  ASN A 314       2.447  -0.979 -21.803  1.00  0.00     0.163 HD
ATOM   1271  CA  ASN A 314       3.972   0.532 -21.966  1.00 33.10     0.185 C 
ATOM   1272  C   ASN A 314       3.713   1.939 -22.485  1.00 35.03     0.241 C 
ATOM   1273  O   ASN A 314       4.604   2.794 -22.431  1.00 37.14    -0.271 OA
ATOM   1274  CB  ASN A 314       4.582  -0.336 -23.060  1.00 34.05     0.137 C 
ATOM   1275  CG  ASN A 314       5.599  -1.305 -22.520  1.00 33.75     0.217 C 
ATOM   1276  OD1 ASN A 314       6.698  -0.907 -22.119  1.00 34.61    -0.274 OA
ATOM   1277  ND2 ASN A 314       5.253  -2.588 -22.518  1.00 31.58    -0.370 N 
ATOM   1278 1HD2 ASN A 314       5.942  -3.245 -22.152  1.00  0.00     0.159 HD
ATOM   1279 2HD2 ASN A 314       4.346  -2.917 -22.849  1.00  0.00     0.159 HD
ATOM   1280  N   GLN A 315       2.495   2.168 -22.968  1.00 35.51    -0.346 N 
ATOM   1281  HN  GLN A 315       1.820   1.403 -22.963  1.00  0.00     0.163 HD
ATOM   1282  CA  GLN A 315       2.077   3.459 -23.504  1.00 37.94     0.177 C 
ATOM   1283  C   GLN A 315       1.601   4.385 -22.394  1.00 36.66     0.241 C 
ATOM   1284  O   GLN A 315       1.579   5.610 -22.555  1.00 37.58    -0.271 OA
ATOM   1285  CB  GLN A 315       0.971   3.277 -24.557  1.00 38.44     0.044 C 
ATOM   1286  CG  GLN A 315       1.367   2.407 -25.749  1.00 43.01     0.105 C 
ATOM   1287  CD  GLN A 315       0.171   1.947 -26.596  1.00 46.14     0.215 C 
ATOM   1288  OE1 GLN A 315      -0.985   1.982 -26.150  1.00 46.67    -0.274 OA
ATOM   1289  NE2 GLN A 315       0.454   1.503 -27.822  1.00 48.94    -0.370 N 
ATOM   1290 1HE2 GLN A 315       1.405   1.474 -28.189  1.00  0.00     0.159 HD
ATOM   1291 2HE2 GLN A 315      -0.340   1.198 -28.384  1.00  0.00     0.159 HD
ATOM   1292  N   LEU A 316       1.228   3.791 -21.261  1.00 34.79    -0.346 N 
ATOM   1293  HN  LEU A 316       1.278   2.774 -21.197  1.00  0.00     0.163 HD
ATOM   1294  CA  LEU A 316       0.755   4.540 -20.120  1.00 34.16     0.177 C 
ATOM   1295  C   LEU A 316       1.945   5.132 -19.395  1.00 35.40     0.241 C 
ATOM   1296  O   LEU A 316       1.956   6.315 -19.070  1.00 36.08    -0.271 OA
ATOM   1297  CB  LEU A 316      -0.025   3.612 -19.178  1.00 31.85     0.038 C 
ATOM   1298  CG  LEU A 316      -0.866   4.179 -18.036  1.00 31.43    -0.020 C 
ATOM   1299  CD1 LEU A 316      -2.004   5.062 -18.555  1.00 32.09     0.009 C 
ATOM   1300  CD2 LEU A 316      -1.401   3.023 -17.200  1.00 29.12     0.009 C 
ATOM   1301  N   LEU A 317       2.944   4.285 -19.148  1.00 36.11    -0.346 N 
ATOM   1302  HN  LEU A 317       2.898   3.351 -19.555  1.00  0.00     0.163 HD
ATOM   1303  CA  LEU A 317       4.101   4.627 -18.324  1.00 37.62     0.177 C 
ATOM   1304  C   LEU A 317       4.749   5.990 -18.627  1.00 39.59     0.243 C 
ATOM   1305  O   LEU A 317       4.942   6.774 -17.696  1.00 40.16    -0.271 OA
ATOM   1306  CB  LEU A 317       5.131   3.477 -18.322  1.00 37.96     0.038 C 
ATOM   1307  CG  LEU A 317       6.442   3.680 -17.558  1.00 39.90    -0.020 C 
ATOM   1308  CD1 LEU A 317       6.694   2.535 -16.588  1.00 40.25     0.009 C 
ATOM   1309  CD2 LEU A 317       7.603   3.868 -18.520  1.00 43.29     0.009 C 
ATOM   1310  N   PRO A 318       5.059   6.292 -19.913  1.00 41.82    -0.337 N 
ATOM   1311  CA  PRO A 318       5.763   7.542 -20.234  1.00 44.26     0.179 C 
ATOM   1312  C   PRO A 318       4.942   8.824 -20.057  1.00 44.80     0.241 C 
ATOM   1313  O   PRO A 318       5.485   9.923 -20.217  1.00 46.82    -0.271 OA
ATOM   1314  CB  PRO A 318       6.140   7.360 -21.708  1.00 46.08     0.037 C 
ATOM   1315  CG  PRO A 318       5.108   6.469 -22.237  1.00 44.39     0.022 C 
ATOM   1316  CD  PRO A 318       4.835   5.494 -21.134  1.00 41.73     0.127 C 
ATOM   1317  N   LEU A 319       3.657   8.685 -19.735  1.00 42.82    -0.346 N 
ATOM   1318  HN  LEU A 319       3.255   7.748 -19.706  1.00  0.00     0.163 HD
ATOM   1319  CA  LEU A 319       2.801   9.832 -19.421  1.00 43.12     0.177 C 
ATOM   1320  C   LEU A 319       3.097  10.394 -18.025  1.00 43.14     0.241 C 
ATOM   1321  O   LEU A 319       2.724  11.532 -17.716  1.00 44.09    -0.271 OA
ATOM   1322  CB  LEU A 319       1.319   9.459 -19.550  1.00 41.39     0.038 C 
ATOM   1323  CG  LEU A 319       0.559   9.592 -20.880  1.00 42.21    -0.020 C 
ATOM   1324  CD1 LEU A 319       1.387   9.225 -22.127  1.00 44.56     0.009 C 
ATOM   1325  CD2 LEU A 319      -0.747   8.801 -20.833  1.00 39.42     0.009 C 
ATOM   1326  N   GLU A 320       3.772   9.592 -17.200  1.00 42.28    -0.346 N 
ATOM   1327  HN  GLU A 320       4.021   8.660 -17.533  1.00  0.00     0.163 HD
ATOM   1328  CA  GLU A 320       4.178   9.973 -15.839  1.00 42.62     0.177 C 
ATOM   1329  C   GLU A 320       3.022  10.527 -15.002  1.00 41.57     0.241 C 
ATOM   1330  O   GLU A 320       3.146  11.570 -14.356  1.00 42.90    -0.271 OA
ATOM   1331  CB  GLU A 320       5.372  10.944 -15.870  1.00 45.57     0.045 C 
ATOM   1332  CG  GLU A 320       6.701  10.263 -16.163  1.00 47.56     0.116 C 
ATOM   1333  CD  GLU A 320       7.766  11.202 -16.718  1.00 52.24     0.172 C 
ATOM   1334  OE1 GLU A 320       7.497  12.411 -16.915  1.00 54.17    -0.648 OA
ATOM   1335  OE2 GLU A 320       8.889  10.716 -16.967  1.00 54.30    -0.648 OA
ATOM   1336  N   MET A 321       1.901   9.812 -15.021  1.00 39.12    -0.346 N 
ATOM   1337  HN  MET A 321       1.873   8.954 -15.573  1.00  0.00     0.163 HD
ATOM   1338  CA  MET A 321       0.713  10.212 -14.281  1.00 38.23     0.177 C 
ATOM   1339  C   MET A 321       0.927  10.061 -12.779  1.00 37.11     0.241 C 
ATOM   1340  O   MET A 321       1.666   9.181 -12.345  1.00 36.53    -0.271 OA
ATOM   1341  CB  MET A 321      -0.501   9.396 -14.748  1.00 36.94     0.045 C 
ATOM   1342  CG  MET A 321      -0.938   9.751 -16.170  1.00 38.94     0.076 C 
ATOM   1343  SD  MET A 321      -2.237   8.729 -16.870  1.00 41.58    -0.173 SA
ATOM   1344  CE  MET A 321      -3.681   9.303 -15.979  1.00 38.62     0.089 C 
ATOM   1345  N   ASP A 322       0.295  10.935 -11.997  1.00 36.91    -0.346 N 
ATOM   1346  HN  ASP A 322      -0.201  11.714 -12.430  1.00  0.00     0.163 HD
ATOM   1347  CA  ASP A 322       0.288  10.815 -10.533  1.00 35.94     0.186 C 
ATOM   1348  C   ASP A 322      -1.073  10.334 -10.025  1.00 33.91     0.241 C 
ATOM   1349  O   ASP A 322      -1.962  10.045 -10.830  1.00 33.10    -0.271 OA
ATOM   1350  CB  ASP A 322       0.714  12.135  -9.861  1.00 37.96     0.147 C 
ATOM   1351  CG  ASP A 322      -0.220  13.307 -10.175  1.00 39.42     0.175 C 
ATOM   1352  OD1 ASP A 322      -1.349  13.103 -10.678  1.00 38.01    -0.648 OA
ATOM   1353  OD2 ASP A 322       0.183  14.456  -9.902  1.00 41.26    -0.648 OA
ATOM   1354  N   ASP A 323      -1.231  10.253  -8.702  1.00 32.62    -0.345 N 
ATOM   1355  HN  ASP A 323      -0.466  10.553  -8.098  1.00  0.00     0.163 HD
ATOM   1356  CA  ASP A 323      -2.465   9.748  -8.079  1.00 31.06     0.186 C 
ATOM   1357  C   ASP A 323      -3.710  10.532  -8.500  1.00 30.16     0.241 C 
ATOM   1358  O   ASP A 323      -4.765   9.940  -8.721  1.00 28.72    -0.271 OA
ATOM   1359  CB  ASP A 323      -2.363   9.777  -6.551  1.00 31.70     0.147 C 
ATOM   1360  CG  ASP A 323      -1.467   8.687  -5.990  1.00 32.95     0.175 C 
ATOM   1361  OD1 ASP A 323      -1.572   7.520  -6.428  1.00 34.78    -0.648 OA
ATOM   1362  OD2 ASP A 323      -0.677   8.998  -5.074  1.00 35.39    -0.648 OA
ATOM   1363  N   ALA A 324      -3.583  11.857  -8.576  1.00 30.65    -0.346 N 
ATOM   1364  HN  ALA A 324      -2.681  12.280  -8.356  1.00  0.00     0.163 HD
ATOM   1365  CA  ALA A 324      -4.694  12.722  -8.965  1.00 30.59     0.172 C 
ATOM   1366  C   ALA A 324      -5.137  12.409 -10.395  1.00 29.36     0.240 C 
ATOM   1367  O   ALA A 324      -6.326  12.252 -10.660  1.00 27.99    -0.271 OA
ATOM   1368  CB  ALA A 324      -4.318  14.200  -8.819  1.00 33.05     0.042 C 
ATOM   1369  N   GLU A 325      -4.165  12.281 -11.296  1.00 29.27    -0.346 N 
ATOM   1370  HN  GLU A 325      -3.196  12.387 -10.994  1.00  0.00     0.163 HD
ATOM   1371  CA  GLU A 325      -4.439  11.994 -12.703  1.00 28.50     0.177 C 
ATOM   1372  C   GLU A 325      -5.012  10.585 -12.925  1.00 26.04     0.241 C 
ATOM   1373  O   GLU A 325      -5.991  10.425 -13.656  1.00 24.95    -0.271 OA
ATOM   1374  CB  GLU A 325      -3.189  12.258 -13.547  1.00 29.95     0.045 C 
ATOM   1375  CG  GLU A 325      -2.830  13.749 -13.607  1.00 32.77     0.116 C 
ATOM   1376  CD  GLU A 325      -1.398  14.034 -14.029  1.00 36.35     0.172 C 
ATOM   1377  OE1 GLU A 325      -1.104  15.209 -14.327  1.00 38.03    -0.648 OA
ATOM   1378  OE2 GLU A 325      -0.566  13.104 -14.056  1.00 36.73    -0.648 OA
ATOM   1379  N   THR A 326      -4.431   9.574 -12.273  1.00 24.38    -0.344 N 
ATOM   1380  HN  THR A 326      -3.617   9.759 -11.687  1.00  0.00     0.163 HD
ATOM   1381  CA  THR A 326      -4.942   8.200 -12.384  1.00 22.48     0.205 C 
ATOM   1382  C   THR A 326      -6.327   8.084 -11.759  1.00 21.47     0.243 C 
ATOM   1383  O   THR A 326      -7.202   7.413 -12.314  1.00 20.13    -0.271 OA
ATOM   1384  CB  THR A 326      -3.954   7.169 -11.782  1.00 21.72     0.146 C 
ATOM   1385  OG1 THR A 326      -2.735   7.222 -12.518  1.00 23.21    -0.393 OA
ATOM   1386  HG1 THR A 326      -2.129   6.590 -12.149  1.00  0.00     0.210 HD
ATOM   1387  CG2 THR A 326      -4.494   5.734 -11.831  1.00 20.90     0.042 C 
ATOM   1388  N   GLY A 327      -6.515   8.767 -10.624  1.00 22.09    -0.350 N 
ATOM   1389  HN  GLY A 327      -5.725   9.274 -10.226  1.00  0.00     0.163 HD
ATOM   1390  CA  GLY A 327      -7.804   8.821  -9.924  1.00 21.41     0.225 C 
ATOM   1391  C   GLY A 327      -8.874   9.465 -10.791  1.00 21.92     0.236 C 
ATOM   1392  O   GLY A 327      -9.980   8.945 -10.917  1.00 20.56    -0.272 OA
ATOM   1393  N   LEU A 328      -8.527  10.590 -11.413  1.00 23.12    -0.346 N 
ATOM   1394  HN  LEU A 328      -7.587  10.962 -11.279  1.00  0.00     0.163 HD
ATOM   1395  CA  LEU A 328      -9.460  11.306 -12.284  1.00 24.23     0.177 C 
ATOM   1396  C   LEU A 328      -9.843  10.486 -13.512  1.00 23.09     0.241 C 
ATOM   1397  O   LEU A 328     -11.019  10.425 -13.862  1.00 22.86    -0.271 OA
ATOM   1398  CB  LEU A 328      -8.909  12.686 -12.690  1.00 25.81     0.038 C 
ATOM   1399  CG  LEU A 328      -9.014  13.776 -11.614  1.00 27.77    -0.020 C 
ATOM   1400  CD1 LEU A 328      -8.070  14.955 -11.886  1.00 30.29     0.009 C 
ATOM   1401  CD2 LEU A 328     -10.464  14.248 -11.430  1.00 28.36     0.009 C 
ATOM   1402  N   LEU A 329      -8.862   9.846 -14.147  1.00 23.10    -0.346 N 
ATOM   1403  HN  LEU A 329      -7.901   9.956 -13.822  1.00  0.00     0.163 HD
ATOM   1404  CA  LEU A 329      -9.136   8.984 -15.306  1.00 22.62     0.177 C 
ATOM   1405  C   LEU A 329     -10.058   7.811 -14.925  1.00 20.82     0.241 C 
ATOM   1406  O   LEU A 329     -10.997   7.502 -15.655  1.00 20.06    -0.271 OA
ATOM   1407  CB  LEU A 329      -7.840   8.477 -15.939  1.00 23.44     0.038 C 
ATOM   1408  CG  LEU A 329      -7.931   8.076 -17.414  1.00 26.01    -0.020 C 
ATOM   1409  CD1 LEU A 329      -8.024   9.312 -18.330  1.00 29.97     0.009 C 
ATOM   1410  CD2 LEU A 329      -6.752   7.198 -17.805  1.00 27.96     0.009 C 
ATOM   1411  N   SER A 330      -9.790   7.180 -13.780  1.00 19.72    -0.344 N 
ATOM   1412  HN  SER A 330      -8.940   7.424 -13.271  1.00  0.00     0.163 HD
ATOM   1413  CA  SER A 330     -10.678   6.142 -13.224  1.00 18.75     0.200 C 
ATOM   1414  C   SER A 330     -12.115   6.647 -13.032  1.00 18.68     0.243 C 
ATOM   1415  O   SER A 330     -13.086   5.966 -13.402  1.00 18.28    -0.271 OA
ATOM   1416  CB  SER A 330     -10.138   5.634 -11.887  1.00 18.52     0.199 C 
ATOM   1417  OG  SER A 330      -8.893   4.973 -12.048  1.00 20.04    -0.398 OA
ATOM   1418  HG  SER A 330      -8.557   4.657 -11.217  1.00  0.00     0.209 HD
ATOM   1419  N   ALA A 331     -12.244   7.833 -12.445  1.00 19.12    -0.346 N 
ATOM   1420  HN  ALA A 331     -11.402   8.326 -12.146  1.00  0.00     0.163 HD
ATOM   1421  CA  ALA A 331     -13.553   8.463 -12.209  1.00 19.28     0.172 C 
ATOM   1422  C   ALA A 331     -14.274   8.791 -13.515  1.00 19.98     0.240 C 
ATOM   1423  O   ALA A 331     -15.488   8.601 -13.616  1.00 20.23    -0.271 OA
ATOM   1424  CB  ALA A 331     -13.402   9.701 -11.356  1.00 20.50     0.042 C 
ATOM   1425  N   ILE A 332     -13.529   9.265 -14.514  1.00 19.98    -0.346 N 
ATOM   1426  HN  ILE A 332     -12.527   9.394 -14.374  1.00  0.00     0.163 HD
ATOM   1427  CA  ILE A 332     -14.126   9.604 -15.812  1.00 21.19     0.174 C 
ATOM   1428  C   ILE A 332     -14.622   8.333 -16.504  1.00 20.65     0.224 C 
ATOM   1429  O   ILE A 332     -15.693   8.335 -17.106  1.00 21.03    -0.277 OA
ATOM   1430  CB  ILE A 332     -13.153  10.429 -16.706  1.00 21.49     0.012 C 
ATOM   1431  CG1 ILE A 332     -12.946  11.818 -16.094  1.00 22.85     0.002 C 
ATOM   1432  CG2 ILE A 332     -13.682  10.528 -18.169  1.00 22.25     0.012 C 
ATOM   1433  CD1 ILE A 332     -11.677  12.539 -16.541  1.00 21.40     0.005 C 
ATOM   1434  N   CYS A 333     -13.844   7.256 -16.377  1.00 20.85    -0.224 NA
ATOM   1435  CA ACYS A 333     -14.208   5.938 -16.915  0.50 20.49     0.161 C 
ATOM   1436  CA BCYS A 333     -14.217   5.954 -16.919  0.50 20.90     0.161 C 
ATOM   1437  C   CYS A 333     -15.492   5.405 -16.270  1.00 20.25     0.180 C 
ATOM   1438  O   CYS A 333     -16.374   4.856 -16.956  1.00 20.75    -0.280 OA
ATOM   1439  CB ACYS A 333     -13.067   4.931 -16.709  0.50 19.87     0.115 C 
ATOM   1440  CB BCYS A 333     -13.078   4.963 -16.724  0.50 20.36     0.115 C 
ATOM   1441  SG ACYS A 333     -11.639   5.125 -17.821  0.50 21.43    -0.096 SA
ATOM   1442  SG BCYS A 333     -13.493   3.340 -17.319  0.50 23.13    -0.096 SA
ATOM   1443  N   LEU A 334     -15.594   5.561 -14.957  1.00 19.19    -0.352 N 
ATOM   1444  HN  LEU A 334     -14.839   6.029 -14.456  1.00  0.00     0.163 HD
ATOM   1445  CA  LEU A 334     -16.753   5.085 -14.203  1.00 18.28     0.176 C 
ATOM   1446  C   LEU A 334     -18.022   5.907 -14.467  1.00 19.00     0.241 C 
ATOM   1447  O   LEU A 334     -19.092   5.355 -14.723  1.00 18.04    -0.271 OA
ATOM   1448  CB  LEU A 334     -16.444   5.111 -12.699  1.00 18.12     0.038 C 
ATOM   1449  CG  LEU A 334     -17.571   4.734 -11.738  1.00 18.91    -0.020 C 
ATOM   1450  CD1 LEU A 334     -18.033   3.283 -11.933  1.00 17.44     0.009 C 
ATOM   1451  CD2 LEU A 334     -17.105   4.981 -10.296  1.00 18.68     0.009 C 
ATOM   1452  N   ILE A 335     -17.893   7.223 -14.367  1.00 19.91    -0.346 N 
ATOM   1453  HN  ILE A 335     -16.962   7.627 -14.265  1.00  0.00     0.163 HD
ATOM   1454  CA  ILE A 335     -19.061   8.111 -14.400  1.00 21.12     0.180 C 
ATOM   1455  C   ILE A 335     -19.271   8.503 -15.858  1.00 22.24     0.241 C 
ATOM   1456  O   ILE A 335     -18.848   9.568 -16.315  1.00 23.18    -0.271 OA
ATOM   1457  CB  ILE A 335     -18.910   9.287 -13.409  1.00 21.62     0.013 C 
ATOM   1458  CG1 ILE A 335     -18.735   8.711 -11.981  1.00 21.80     0.002 C 
ATOM   1459  CG2 ILE A 335     -20.136  10.244 -13.490  1.00 22.88     0.012 C 
ATOM   1460  CD1 ILE A 335     -18.444   9.722 -10.888  1.00 21.95     0.005 C 
ATOM   1461  N   CYS A 336     -19.904   7.585 -16.584  1.00 22.35    -0.345 N 
ATOM   1462  HN  CYS A 336     -20.314   6.784 -16.103  1.00  0.00     0.163 HD
ATOM   1463  CA  CYS A 336     -20.041   7.667 -18.031  1.00 23.66     0.186 C 
ATOM   1464  C   CYS A 336     -21.501   7.452 -18.413  1.00 23.31     0.241 C 
ATOM   1465  O   CYS A 336     -22.093   6.431 -18.077  1.00 22.09    -0.271 OA
ATOM   1466  CB  CYS A 336     -19.150   6.611 -18.692  1.00 23.46     0.121 C 
ATOM   1467  SG  CYS A 336     -19.448   6.406 -20.442  1.00 31.33    -0.095 SA
ATOM   1468  N   GLY A 337     -22.084   8.428 -19.105  1.00 24.38    -0.351 N 
ATOM   1469  HN  GLY A 337     -21.519   9.208 -19.441  1.00  0.00     0.163 HD
ATOM   1470  CA  GLY A 337     -23.517   8.405 -19.394  1.00 25.16     0.225 C 
ATOM   1471  C   GLY A 337     -23.918   7.583 -20.603  1.00 25.85     0.236 C 
ATOM   1472  O   GLY A 337     -25.105   7.472 -20.919  1.00 26.61    -0.272 OA
ATOM   1473  N   ASP A 338     -22.943   6.998 -21.291  1.00 25.95    -0.346 N 
ATOM   1474  HN  ASP A 338     -21.976   7.067 -20.973  1.00  0.00     0.163 HD
ATOM   1475  CA  ASP A 338     -23.266   6.257 -22.504  1.00 27.50     0.186 C 
ATOM   1476  C   ASP A 338     -23.445   4.754 -22.254  1.00 26.77     0.241 C 
ATOM   1477  O   ASP A 338     -23.702   3.999 -23.191  1.00 27.37    -0.271 OA
ATOM   1478  CB  ASP A 338     -22.249   6.552 -23.626  1.00 28.95     0.147 C 
ATOM   1479  CG  ASP A 338     -20.941   5.808 -23.458  1.00 30.68     0.175 C 
ATOM   1480  OD1 ASP A 338     -20.847   4.902 -22.603  1.00 35.65    -0.648 OA
ATOM   1481  OD2 ASP A 338     -19.987   6.114 -24.204  1.00 36.17    -0.648 OA
ATOM   1482  N   ARG A 339     -23.311   4.329 -20.994  1.00 25.39    -0.346 N 
ATOM   1483  HN  ARG A 339     -23.074   5.001 -20.264  1.00  0.00     0.163 HD
ATOM   1484  CA  ARG A 339     -23.497   2.921 -20.638  1.00 24.81     0.176 C 
ATOM   1485  C   ARG A 339     -24.936   2.496 -20.900  1.00 25.77     0.241 C 
ATOM   1486  O   ARG A 339     -25.882   3.240 -20.610  1.00 26.49    -0.271 OA
ATOM   1487  CB  ARG A 339     -23.146   2.652 -19.162  1.00 23.29     0.036 C 
ATOM   1488  CG  ARG A 339     -21.790   3.179 -18.712  1.00 21.67     0.023 C 
ATOM   1489  CD  ARG A 339     -20.642   2.573 -19.530  1.00 20.58     0.138 C 
ATOM   1490  NE  ARG A 339     -19.380   2.651 -18.805  1.00 20.90    -0.227 N 
ATOM   1491  HE  ARG A 339     -19.386   3.129 -17.904  1.00  0.00     0.177 HD
ATOM   1492  CZ  ARG A 339     -18.219   2.148 -19.225  1.00 21.06     0.665 C 
ATOM   1493  NH1 ARG A 339     -18.125   1.515 -20.399  1.00 21.98    -0.235 N 
ATOM   1494 1HH1 ARG A 339     -17.237   1.130 -20.720  1.00  0.00     0.174 HD
ATOM   1495 2HH1 ARG A 339     -18.953   1.415 -20.986  1.00  0.00     0.174 HD
ATOM   1496  NH2 ARG A 339     -17.146   2.277 -18.464  1.00 20.88    -0.235 N 
ATOM   1497 1HH2 ARG A 339     -16.258   1.892 -18.785  1.00  0.00     0.174 HD
ATOM   1498 2HH2 ARG A 339     -17.218   2.760 -17.568  1.00  0.00     0.174 HD
ATOM   1499  N   GLN A 340     -25.101   1.291 -21.430  1.00 26.73    -0.346 N 
ATOM   1500  HN  GLN A 340     -24.284   0.715 -21.634  1.00  0.00     0.163 HD
ATOM   1501  CA  GLN A 340     -26.437   0.777 -21.726  1.00 28.77     0.177 C 
ATOM   1502  C   GLN A 340     -27.205   0.537 -20.434  1.00 28.52     0.241 C 
ATOM   1503  O   GLN A 340     -26.624   0.141 -19.424  1.00 27.35    -0.271 OA
ATOM   1504  CB  GLN A 340     -26.359  -0.527 -22.512  1.00 30.03     0.044 C 
ATOM   1505  CG  GLN A 340     -25.500  -0.456 -23.768  1.00 33.64     0.105 C 
ATOM   1506  CD  GLN A 340     -25.670  -1.675 -24.655  1.00 38.89     0.215 C 
ATOM   1507  OE1 GLN A 340     -24.771  -2.518 -24.753  1.00 41.84    -0.274 OA
ATOM   1508  NE2 GLN A 340     -26.831  -1.781 -25.300  1.00 41.87    -0.370 N 
ATOM   1509 1HE2 GLN A 340     -27.573  -1.085 -25.219  1.00  0.00     0.159 HD
ATOM   1510 2HE2 GLN A 340     -26.945  -2.601 -25.896  1.00  0.00     0.159 HD
ATOM   1511  N   ASP A 341     -28.513   0.779 -20.492  1.00 29.36    -0.346 N 
ATOM   1512  HN  ASP A 341     -28.886   1.227 -21.329  1.00  0.00     0.163 HD
ATOM   1513  CA  ASP A 341     -29.443   0.434 -19.415  1.00 30.15     0.186 C 
ATOM   1514  C   ASP A 341     -29.452   1.408 -18.227  1.00 29.13     0.241 C 
ATOM   1515  O   ASP A 341     -30.069   1.114 -17.195  1.00 29.94    -0.271 OA
ATOM   1516  CB  ASP A 341     -29.235  -1.022 -18.941  1.00 30.96     0.147 C 
ATOM   1517  CG  ASP A 341     -29.571  -2.047 -20.019  1.00 34.08     0.175 C 
ATOM   1518  OD1 ASP A 341     -30.607  -1.888 -20.705  1.00 38.39    -0.648 OA
ATOM   1519  OD2 ASP A 341     -28.797  -3.016 -20.173  1.00 38.01    -0.648 OA
ATOM   1520  N   LEU A 342     -28.790   2.563 -18.365  1.00 27.26    -0.346 N 
ATOM   1521  HN  LEU A 342     -28.216   2.720 -19.193  1.00  0.00     0.163 HD
ATOM   1522  CA  LEU A 342     -28.883   3.614 -17.327  1.00 25.79     0.177 C 
ATOM   1523  C   LEU A 342     -30.279   4.223 -17.291  1.00 26.97     0.241 C 
ATOM   1524  O   LEU A 342     -30.885   4.460 -18.334  1.00 26.84    -0.271 OA
ATOM   1525  CB  LEU A 342     -27.853   4.730 -17.533  1.00 24.78     0.038 C 
ATOM   1526  CG  LEU A 342     -26.379   4.422 -17.265  1.00 23.25    -0.020 C 
ATOM   1527  CD1 LEU A 342     -25.496   5.579 -17.744  1.00 23.57     0.009 C 
ATOM   1528  CD2 LEU A 342     -26.117   4.110 -15.789  1.00 20.29     0.009 C 
ATOM   1529  N   GLU A 343     -30.771   4.472 -16.080  1.00 26.93    -0.346 N 
ATOM   1530  HN  GLU A 343     -30.215   4.214 -15.265  1.00  0.00     0.163 HD
ATOM   1531  CA  GLU A 343     -32.080   5.102 -15.867  1.00 28.78     0.177 C 
ATOM   1532  C   GLU A 343     -32.003   6.611 -16.084  1.00 28.41     0.241 C 
ATOM   1533  O   GLU A 343     -32.938   7.224 -16.618  1.00 29.48    -0.271 OA
ATOM   1534  CB  GLU A 343     -32.588   4.794 -14.456  1.00 29.78     0.045 C 
ATOM   1535  CG  GLU A 343     -32.891   3.323 -14.214  1.00 32.67     0.116 C 
ATOM   1536  CD  GLU A 343     -33.149   2.990 -12.748  1.00 37.26     0.172 C 
ATOM   1537  OE1 GLU A 343     -33.794   1.945 -12.488  1.00 39.78    -0.648 OA
ATOM   1538  OE2 GLU A 343     -32.715   3.763 -11.861  1.00 36.97    -0.648 OA
ATOM   1539  N   GLN A 344     -30.880   7.207 -15.675  1.00 26.84    -0.346 N 
ATOM   1540  HN  GLN A 344     -30.136   6.636 -15.273  1.00  0.00     0.163 HD
ATOM   1541  CA  GLN A 344     -30.682   8.655 -15.786  1.00 27.31     0.177 C 
ATOM   1542  C   GLN A 344     -29.342   9.012 -16.443  1.00 26.16     0.243 C 
ATOM   1543  O   GLN A 344     -28.448   9.541 -15.779  1.00 25.33    -0.271 OA
ATOM   1544  CB  GLN A 344     -30.790   9.333 -14.410  1.00 27.45     0.044 C 
ATOM   1545  CG  GLN A 344     -32.030   8.998 -13.612  1.00 29.04     0.105 C 
ATOM   1546  CD  GLN A 344     -32.067   9.727 -12.278  1.00 30.58     0.215 C 
ATOM   1547  OE1 GLN A 344     -31.133   9.628 -11.485  1.00 29.98    -0.274 OA
ATOM   1548  NE2 GLN A 344     -33.146  10.466 -12.029  1.00 31.99    -0.370 N 
ATOM   1549 1HE2 GLN A 344     -33.171  10.955 -11.134  1.00  0.00     0.159 HD
ATOM   1550 2HE2 GLN A 344     -33.921  10.548 -12.687  1.00  0.00     0.159 HD
ATOM   1551  N   PRO A 345     -29.195   8.724 -17.756  1.00 26.24    -0.337 N 
ATOM   1552  CA  PRO A 345     -27.919   8.971 -18.455  1.00 25.54     0.179 C 
ATOM   1553  C   PRO A 345     -27.477  10.440 -18.504  1.00 26.62     0.241 C 
ATOM   1554  O   PRO A 345     -26.279  10.713 -18.399  1.00 26.13    -0.271 OA
ATOM   1555  CB  PRO A 345     -28.170   8.424 -19.868  1.00 25.44     0.037 C 
ATOM   1556  CG  PRO A 345     -29.647   8.342 -20.007  1.00 26.27     0.022 C 
ATOM   1557  CD  PRO A 345     -30.183   8.076 -18.641  1.00 26.80     0.127 C 
ATOM   1558  N   ASP A 346     -28.425  11.370 -18.648  1.00 28.10    -0.346 N 
ATOM   1559  HN  ASP A 346     -29.399  11.078 -18.731  1.00  0.00     0.163 HD
ATOM   1560  CA  ASP A 346     -28.099  12.808 -18.690  1.00 29.64     0.186 C 
ATOM   1561  C   ASP A 346     -27.482  13.280 -17.369  1.00 29.45     0.241 C 
ATOM   1562  O   ASP A 346     -26.511  14.033 -17.367  1.00 29.66    -0.271 OA
ATOM   1563  CB  ASP A 346     -29.335  13.668 -19.015  1.00 31.62     0.147 C 
ATOM   1564  CG  ASP A 346     -29.698  13.674 -20.500  1.00 33.79     0.175 C 
ATOM   1565  OD1 ASP A 346     -30.781  14.218 -20.820  1.00 37.99    -0.648 OA
ATOM   1566  OD2 ASP A 346     -28.928  13.158 -21.345  1.00 35.96    -0.648 OA
ATOM   1567  N   ARG A 347     -28.053  12.822 -16.258  1.00 29.04    -0.346 N 
ATOM   1568  HN  ARG A 347     -28.887  12.242 -16.343  1.00  0.00     0.163 HD
ATOM   1569  CA  ARG A 347     -27.540  13.112 -14.923  1.00 29.20     0.176 C 
ATOM   1570  C   ARG A 347     -26.096  12.606 -14.744  1.00 27.66     0.241 C 
ATOM   1571  O   ARG A 347     -25.270  13.275 -14.117  1.00 27.49    -0.271 OA
ATOM   1572  CB  ARG A 347     -28.448  12.471 -13.879  1.00 29.59     0.036 C 
ATOM   1573  CG  ARG A 347     -28.248  12.990 -12.456  1.00 31.72     0.023 C 
ATOM   1574  CD  ARG A 347     -28.957  12.086 -11.478  1.00 34.52     0.138 C 
ATOM   1575  NE  ARG A 347     -28.966  12.630 -10.123  1.00 37.51    -0.227 N 
ATOM   1576  HE  ARG A 347     -28.364  13.429  -9.925  1.00  0.00     0.177 HD
ATOM   1577  CZ  ARG A 347     -29.709  12.149  -9.133  1.00 40.45     0.665 C 
ATOM   1578  NH1 ARG A 347     -30.511  11.110  -9.343  1.00 39.98    -0.235 N 
ATOM   1579 1HH1 ARG A 347     -31.082  10.741  -8.583  1.00  0.00     0.174 HD
ATOM   1580 2HH1 ARG A 347     -30.553  10.678 -10.266  1.00  0.00     0.174 HD
ATOM   1581  NH2 ARG A 347     -29.654  12.713  -7.928  1.00 42.13    -0.235 N 
ATOM   1582 1HH2 ARG A 347     -30.225  12.344  -7.168  1.00  0.00     0.174 HD
ATOM   1583 2HH2 ARG A 347     -29.039  13.510  -7.767  1.00  0.00     0.174 HD
ATOM   1584  N   VAL A 348     -25.810  11.423 -15.284  1.00 26.11    -0.346 N 
ATOM   1585  HN  VAL A 348     -26.553  10.893 -15.740  1.00  0.00     0.163 HD
ATOM   1586  CA  VAL A 348     -24.455  10.862 -15.241  1.00 25.28     0.180 C 
ATOM   1587  C   VAL A 348     -23.491  11.721 -16.065  1.00 26.06     0.241 C 
ATOM   1588  O   VAL A 348     -22.386  12.030 -15.605  1.00 26.02    -0.271 OA
ATOM   1589  CB  VAL A 348     -24.432   9.386 -15.706  1.00 24.30     0.009 C 
ATOM   1590  CG1 VAL A 348     -23.004   8.828 -15.675  1.00 22.40     0.012 C 
ATOM   1591  CG2 VAL A 348     -25.326   8.539 -14.811  1.00 23.68     0.012 C 
ATOM   1592  N   ASP A 349     -23.929  12.109 -17.267  1.00 27.40    -0.345 N 
ATOM   1593  HN  ASP A 349     -24.822  11.743 -17.598  1.00  0.00     0.163 HD
ATOM   1594  CA  ASP A 349     -23.188  13.037 -18.136  1.00 29.13     0.186 C 
ATOM   1595  C   ASP A 349     -22.830  14.316 -17.387  1.00 30.14     0.241 C 
ATOM   1596  O   ASP A 349     -21.693  14.780 -17.446  1.00 30.43    -0.271 OA
ATOM   1597  CB  ASP A 349     -24.014  13.408 -19.382  1.00 30.34     0.147 C 
ATOM   1598  CG  ASP A 349     -24.076  12.298 -20.422  1.00 31.59     0.175 C 
ATOM   1599  OD1 ASP A 349     -23.175  11.436 -20.461  1.00 33.70    -0.648 OA
ATOM   1600  OD2 ASP A 349     -25.037  12.309 -21.230  1.00 34.82    -0.648 OA
ATOM   1601  N   MET A 350     -23.812  14.871 -16.678  1.00 31.30    -0.346 N 
ATOM   1602  HN  MET A 350     -24.723  14.413 -16.667  1.00  0.00     0.163 HD
ATOM   1603  CA  MET A 350     -23.643  16.105 -15.916  1.00 33.21     0.177 C 
ATOM   1604  C   MET A 350     -22.618  15.949 -14.800  1.00 32.04     0.241 C 
ATOM   1605  O   MET A 350     -21.816  16.853 -14.567  1.00 32.55    -0.271 OA
ATOM   1606  CB  MET A 350     -24.981  16.571 -15.329  1.00 34.69     0.045 C 
ATOM   1607  CG  MET A 350     -26.044  16.907 -16.353  1.00 38.63     0.076 C 
ATOM   1608  SD  MET A 350     -25.714  18.450 -17.204  1.00 45.35    -0.173 SA
ATOM   1609  CE  MET A 350     -27.272  18.720 -18.051  1.00 46.25     0.089 C 
ATOM   1610  N   LEU A 351     -22.636  14.800 -14.122  1.00 30.75    -0.346 N 
ATOM   1611  HN  LEU A 351     -23.318  14.084 -14.373  1.00  0.00     0.163 HD
ATOM   1612  CA  LEU A 351     -21.698  14.542 -13.025  1.00 29.94     0.177 C 
ATOM   1613  C   LEU A 351     -20.268  14.358 -13.531  1.00 28.97     0.241 C 
ATOM   1614  O   LEU A 351     -19.312  14.695 -12.843  1.00 29.22    -0.271 OA
ATOM   1615  CB  LEU A 351     -22.135  13.323 -12.205  1.00 29.22     0.038 C 
ATOM   1616  CG  LEU A 351     -21.431  13.082 -10.867  1.00 30.16    -0.020 C 
ATOM   1617  CD1 LEU A 351     -21.765  14.186  -9.862  1.00 33.77     0.009 C 
ATOM   1618  CD2 LEU A 351     -21.811  11.722 -10.300  1.00 30.83     0.009 C 
ATOM   1619  N   GLN A 352     -20.133  13.817 -14.740  1.00 27.78    -0.346 N 
ATOM   1620  HN  GLN A 352     -20.972  13.520 -15.239  1.00  0.00     0.163 HD
ATOM   1621  CA  GLN A 352     -18.834  13.631 -15.383  1.00 26.74     0.177 C 
ATOM   1622  C   GLN A 352     -18.177  14.956 -15.799  1.00 28.29     0.241 C 
ATOM   1623  O   GLN A 352     -16.947  15.077 -15.785  1.00 27.37    -0.271 OA
ATOM   1624  CB  GLN A 352     -19.000  12.745 -16.616  1.00 25.92     0.044 C 
ATOM   1625  CG  GLN A 352     -17.700  12.184 -17.172  1.00 24.65     0.105 C 
ATOM   1626  CD  GLN A 352     -17.881  11.585 -18.547  1.00 24.81     0.215 C 
ATOM   1627  OE1 GLN A 352     -18.634  12.112 -19.370  1.00 26.25    -0.274 OA
ATOM   1628  NE2 GLN A 352     -17.174  10.486 -18.816  1.00 24.55    -0.370 N 
ATOM   1629 1HE2 GLN A 352     -16.551  10.050 -18.136  1.00  0.00     0.159 HD
ATOM   1630 2HE2 GLN A 352     -17.296  10.082 -19.744  1.00  0.00     0.159 HD
ATOM   1631  N   GLU A 353     -18.999  15.937 -16.180  1.00 29.91    -0.346 N 
ATOM   1632  HN  GLU A 353     -20.006  15.786 -16.129  1.00  0.00     0.163 HD
ATOM   1633  CA  GLU A 353     -18.497  17.223 -16.669  1.00 31.96     0.177 C 
ATOM   1634  C   GLU A 353     -17.415  17.861 -15.775  1.00 32.63     0.243 C 
ATOM   1635  O   GLU A 353     -16.334  18.166 -16.277  1.00 33.07    -0.271 OA
ATOM   1636  CB  GLU A 353     -19.644  18.204 -16.961  1.00 33.84     0.045 C 
ATOM   1637  CG  GLU A 353     -20.334  17.994 -18.313  1.00 34.90     0.116 C 
ATOM   1638  CD  GLU A 353     -21.398  19.052 -18.616  1.00 37.77     0.172 C 
ATOM   1639  OE1 GLU A 353     -21.753  19.841 -17.709  1.00 41.24    -0.648 OA
ATOM   1640  OE2 GLU A 353     -21.885  19.105 -19.766  1.00 38.58    -0.648 OA
ATOM   1641  N   PRO A 354     -17.687  18.043 -14.459  1.00 33.10    -0.337 N 
ATOM   1642  CA  PRO A 354     -16.670  18.604 -13.554  1.00 34.14     0.179 C 
ATOM   1643  C   PRO A 354     -15.361  17.798 -13.486  1.00 32.92     0.241 C 
ATOM   1644  O   PRO A 354     -14.305  18.376 -13.226  1.00 33.70    -0.271 OA
ATOM   1645  CB  PRO A 354     -17.360  18.572 -12.186  1.00 34.28     0.037 C 
ATOM   1646  CG  PRO A 354     -18.802  18.561 -12.483  1.00 34.55     0.022 C 
ATOM   1647  CD  PRO A 354     -18.949  17.782 -13.742  1.00 32.76     0.127 C 
ATOM   1648  N   LEU A 355     -15.428  16.487 -13.711  1.00 30.84    -0.346 N 
ATOM   1649  HN  LEU A 355     -16.331  16.056 -13.910  1.00  0.00     0.163 HD
ATOM   1650  CA  LEU A 355     -14.217  15.654 -13.676  1.00 30.03     0.177 C 
ATOM   1651  C   LEU A 355     -13.312  15.920 -14.878  1.00 30.60     0.241 C 
ATOM   1652  O   LEU A 355     -12.091  16.027 -14.730  1.00 30.70    -0.271 OA
ATOM   1653  CB  LEU A 355     -14.562  14.157 -13.564  1.00 28.07     0.038 C 
ATOM   1654  CG  LEU A 355     -15.348  13.700 -12.334  1.00 27.62    -0.020 C 
ATOM   1655  CD1 LEU A 355     -15.937  12.317 -12.586  1.00 27.88     0.009 C 
ATOM   1656  CD2 LEU A 355     -14.498  13.710 -11.050  1.00 28.16     0.009 C 
ATOM   1657  N   LEU A 356     -13.920  16.029 -16.059  1.00 31.33    -0.346 N 
ATOM   1658  HN  LEU A 356     -14.926  15.868 -16.109  1.00  0.00     0.163 HD
ATOM   1659  CA  LEU A 356     -13.201  16.370 -17.288  1.00 32.94     0.177 C 
ATOM   1660  C   LEU A 356     -12.551  17.752 -17.193  1.00 35.66     0.241 C 
ATOM   1661  O   LEU A 356     -11.402  17.934 -17.606  1.00 36.50    -0.271 OA
ATOM   1662  CB  LEU A 356     -14.134  16.294 -18.510  1.00 33.16     0.038 C 
ATOM   1663  CG  LEU A 356     -14.603  14.904 -18.965  1.00 31.74    -0.020 C 
ATOM   1664  CD1 LEU A 356     -15.752  15.040 -19.963  1.00 33.70     0.009 C 
ATOM   1665  CD2 LEU A 356     -13.463  14.091 -19.578  1.00 31.31     0.009 C 
ATOM   1666  N   GLU A 357     -13.295  18.712 -16.645  1.00 37.49    -0.346 N 
ATOM   1667  HN  GLU A 357     -14.250  18.491 -16.364  1.00  0.00     0.163 HD
ATOM   1668  CA  GLU A 357     -12.796  20.069 -16.430  1.00 40.60     0.177 C 
ATOM   1669  C   GLU A 357     -11.630  20.045 -15.438  1.00 40.95     0.241 C 
ATOM   1670  O   GLU A 357     -10.587  20.652 -15.691  1.00 43.18    -0.271 OA
ATOM   1671  CB  GLU A 357     -13.919  20.980 -15.922  1.00 41.72     0.045 C 
ATOM   1672  CG  GLU A 357     -13.590  22.475 -15.942  1.00 45.98     0.116 C 
ATOM   1673  CD  GLU A 357     -14.542  23.300 -15.089  1.00 48.22     0.172 C 
ATOM   1674  OE1 GLU A 357     -15.114  22.751 -14.118  1.00 47.48    -0.648 OA
ATOM   1675  OE2 GLU A 357     -14.714  24.503 -15.383  1.00 52.23    -0.648 OA
ATOM   1676  N   ALA A 358     -11.814  19.325 -14.329  1.00 39.57    -0.346 N 
ATOM   1677  HN  ALA A 358     -12.705  18.843 -14.208  1.00  0.00     0.163 HD
ATOM   1678  CA  ALA A 358     -10.802  19.191 -13.275  1.00 39.46     0.172 C 
ATOM   1679  C   ALA A 358      -9.495  18.597 -13.783  1.00 38.95     0.240 C 
ATOM   1680  O   ALA A 358      -8.420  19.097 -13.446  1.00 40.49    -0.271 OA
ATOM   1681  CB  ALA A 358     -11.338  18.370 -12.108  1.00 37.82     0.042 C 
ATOM   1682  N   LEU A 359      -9.585  17.541 -14.592  1.00 36.86    -0.346 N 
ATOM   1683  HN  LEU A 359     -10.504  17.150 -14.800  1.00  0.00     0.163 HD
ATOM   1684  CA  LEU A 359      -8.396  16.930 -15.189  1.00 36.34     0.177 C 
ATOM   1685  C   LEU A 359      -7.690  17.881 -16.155  1.00 38.75     0.241 C 
ATOM   1686  O   LEU A 359      -6.465  17.985 -16.139  1.00 39.34    -0.271 OA
ATOM   1687  CB  LEU A 359      -8.733  15.606 -15.886  1.00 34.16     0.038 C 
ATOM   1688  CG  LEU A 359      -7.574  14.748 -16.422  1.00 33.76    -0.020 C 
ATOM   1689  CD1 LEU A 359      -6.635  14.281 -15.312  1.00 32.68     0.009 C 
ATOM   1690  CD2 LEU A 359      -8.094  13.547 -17.207  1.00 32.55     0.009 C 
ATOM   1691  N   LYS A 360      -8.468  18.569 -16.988  1.00 40.08    -0.346 N 
ATOM   1692  HN  LYS A 360      -9.478  18.437 -16.942  1.00  0.00     0.163 HD
ATOM   1693  CA  LYS A 360      -7.922  19.507 -17.966  1.00 43.24     0.176 C 
ATOM   1694  C   LYS A 360      -7.070  20.580 -17.286  1.00 45.65     0.241 C 
ATOM   1695  O   LYS A 360      -5.937  20.828 -17.696  1.00 47.13    -0.271 OA
ATOM   1696  CB  LYS A 360      -9.049  20.143 -18.786  1.00 44.05     0.035 C 
ATOM   1697  CG  LYS A 360      -8.585  20.935 -20.006  1.00 47.76     0.004 C 
ATOM   1698  CD  LYS A 360      -9.743  21.252 -20.950  1.00 49.83     0.027 C 
ATOM   1699  CE  LYS A 360     -10.738  22.228 -20.334  1.00 52.38     0.229 C 
ATOM   1700  NZ  LYS A 360     -11.867  22.528 -21.263  1.00 54.39    -0.079 N 
ATOM   1701  HZ1 LYS A 360     -12.533  23.181 -20.851  1.00  0.00     0.274 HD
ATOM   1702  HZ2 LYS A 360     -12.329  21.674 -21.574  1.00  0.00     0.274 HD
ATOM   1703  HZ3 LYS A 360     -11.527  22.863 -22.164  1.00  0.00     0.274 HD
ATOM   1704  N   VAL A 361      -7.608  21.193 -16.236  1.00 46.54    -0.346 N 
ATOM   1705  HN  VAL A 361      -8.529  20.903 -15.907  1.00  0.00     0.163 HD
ATOM   1706  CA  VAL A 361      -6.906  22.277 -15.541  1.00 49.49     0.180 C 
ATOM   1707  C   VAL A 361      -5.723  21.789 -14.690  1.00 49.40     0.241 C 
ATOM   1708  O   VAL A 361      -4.744  22.515 -14.506  1.00 51.94    -0.271 OA
ATOM   1709  CB  VAL A 361      -7.872  23.162 -14.702  1.00 50.60     0.009 C 
ATOM   1710  CG1 VAL A 361      -8.958  23.759 -15.587  1.00 51.49     0.012 C 
ATOM   1711  CG2 VAL A 361      -8.501  22.380 -13.581  1.00 48.32     0.012 C 
ATOM   1712  N   TYR A 362      -5.812  20.559 -14.187  1.00 47.06    -0.346 N 
ATOM   1713  HN  TYR A 362      -6.646  20.005 -14.381  1.00  0.00     0.163 HD
ATOM   1714  CA  TYR A 362      -4.748  19.975 -13.362  1.00 46.79     0.180 C 
ATOM   1715  C   TYR A 362      -3.533  19.580 -14.196  1.00 47.71     0.241 C 
ATOM   1716  O   TYR A 362      -2.390  19.818 -13.793  1.00 48.81    -0.271 OA
ATOM   1717  CB  TYR A 362      -5.257  18.760 -12.574  1.00 43.90     0.073 C 
ATOM   1718  CG  TYR A 362      -4.216  18.143 -11.650  1.00 42.21    -0.056 A 
ATOM   1719  CD1 TYR A 362      -3.570  16.956 -11.988  1.00 39.80     0.010 A 
ATOM   1720  CD2 TYR A 362      -3.870  18.760 -10.446  1.00 43.46     0.010 A 
ATOM   1721  CE1 TYR A 362      -2.612  16.388 -11.142  1.00 38.28     0.037 A 
ATOM   1722  CE2 TYR A 362      -2.915  18.202  -9.594  1.00 42.65     0.037 A 
ATOM   1723  CZ  TYR A 362      -2.289  17.018  -9.950  1.00 40.21     0.065 A 
ATOM   1724  OH  TYR A 362      -1.347  16.467  -9.108  1.00 39.22    -0.361 OA
ATOM   1725  HH  TYR A 362      -1.126  16.899  -8.291  1.00  0.00     0.217 HD
ATOM   1726  N   VAL A 363      -3.796  18.975 -15.352  1.00 47.24    -0.346 N 
ATOM   1727  HN  VAL A 363      -4.770  18.867 -15.635  1.00  0.00     0.163 HD
ATOM   1728  CA  VAL A 363      -2.753  18.459 -16.233  1.00 48.38     0.180 C 
ATOM   1729  C   VAL A 363      -1.921  19.590 -16.834  1.00 52.46     0.241 C 
ATOM   1730  O   VAL A 363      -0.709  19.454 -17.001  1.00 53.72    -0.271 OA
ATOM   1731  CB  VAL A 363      -3.358  17.551 -17.335  1.00 46.57     0.009 C 
ATOM   1732  CG1 VAL A 363      -2.369  17.280 -18.449  1.00 47.33     0.012 C 
ATOM   1733  CG2 VAL A 363      -3.823  16.239 -16.727  1.00 43.44     0.012 C 
ATOM   1734  N   ARG A 364      -2.576  20.705 -17.140  1.00 55.25    -0.346 N 
ATOM   1735  HN  ARG A 364      -3.580  20.756 -16.968  1.00  0.00     0.163 HD
ATOM   1736  CA  ARG A 364      -1.893  21.859 -17.717  1.00 59.93     0.176 C 
ATOM   1737  C   ARG A 364      -1.156  22.680 -16.655  1.00 62.39     0.241 C 
ATOM   1738  O   ARG A 364      -0.206  23.389 -16.972  1.00 65.33    -0.271 OA
ATOM   1739  CB  ARG A 364      -2.864  22.715 -18.537  1.00 61.33     0.036 C 
ATOM   1740  CG  ARG A 364      -3.142  22.170 -19.952  1.00 62.22     0.023 C 
ATOM   1741  CD  ARG A 364      -4.190  21.048 -19.965  1.00 61.13     0.138 C 
ATOM   1742  NE  ARG A 364      -4.498  20.554 -21.309  1.00 62.64    -0.227 N 
ATOM   1743  HE  ARG A 364      -4.047  19.690 -21.609  1.00  0.00     0.177 HD
ATOM   1744  CZ  ARG A 364      -5.325  21.151 -22.170  1.00 64.73     0.665 C 
ATOM   1745  NH1 ARG A 364      -5.934  22.289 -21.851  1.00 66.76    -0.235 N 
ATOM   1746 1HH1 ARG A 364      -5.771  22.702 -20.933  1.00  0.00     0.174 HD
ATOM   1747 2HH1 ARG A 364      -6.566  22.745 -22.509  1.00  0.00     0.174 HD
ATOM   1748  NH2 ARG A 364      -5.537  20.613 -23.366  1.00 64.72    -0.235 N 
ATOM   1749 1HH2 ARG A 364      -5.070  19.740 -23.611  1.00  0.00     0.174 HD
ATOM   1750 2HH2 ARG A 364      -6.169  21.069 -24.024  1.00  0.00     0.174 HD
ATOM   1751  N   LYS A 365      -1.591  22.572 -15.400  1.00 61.97    -0.346 N 
ATOM   1752  HN  LYS A 365      -2.467  22.081 -15.220  1.00  0.00     0.163 HD
ATOM   1753  CA  LYS A 365      -0.848  23.137 -14.272  1.00 64.36     0.176 C 
ATOM   1754  C   LYS A 365       0.469  22.383 -14.069  1.00 64.26     0.241 C 
ATOM   1755  O   LYS A 365       1.539  22.998 -14.006  1.00 66.83    -0.271 OA
ATOM   1756  CB  LYS A 365      -1.687  23.114 -12.986  1.00 63.21     0.035 C 
ATOM   1757  CG  LYS A 365      -0.902  23.490 -11.720  1.00 65.46     0.004 C 
ATOM   1758  CD  LYS A 365      -1.779  23.542 -10.468  1.00 65.56     0.027 C 
ATOM   1759  CE  LYS A 365      -2.293  24.955 -10.192  1.00 68.63     0.229 C 
ATOM   1760  NZ  LYS A 365      -1.201  25.875  -9.755  1.00 71.91    -0.079 N 
ATOM   1761  HZ1 LYS A 365      -1.544  26.818  -9.571  1.00  0.00     0.274 HD
ATOM   1762  HZ2 LYS A 365      -0.435  25.885 -10.429  1.00  0.00     0.274 HD
ATOM   1763  HZ3 LYS A 365      -0.702  25.499  -8.949  1.00  0.00     0.274 HD
ATOM   1764  N   ARG A 366       0.375  21.057 -13.979  1.00 61.62    -0.346 N 
ATOM   1765  HN  ARG A 366      -0.548  20.630 -14.061  1.00  0.00     0.163 HD
ATOM   1766  CA  ARG A 366       1.531  20.181 -13.768  1.00 61.49     0.176 C 
ATOM   1767  C   ARG A 366       2.513  20.216 -14.929  1.00 63.44     0.241 C 
ATOM   1768  O   ARG A 366       3.726  20.265 -14.721  1.00 64.91    -0.271 OA
ATOM   1769  CB  ARG A 366       1.079  18.734 -13.560  1.00 57.85     0.036 C 
ATOM   1770  CG  ARG A 366       0.858  18.327 -12.121  1.00 56.72     0.023 C 
ATOM   1771  CD  ARG A 366       0.800  16.811 -12.020  1.00 53.31     0.138 C 
ATOM   1772  NE  ARG A 366       2.114  16.226 -11.761  1.00 53.99    -0.227 N 
ATOM   1773  HE  ARG A 366       2.776  16.777 -11.214  1.00  0.00     0.177 HD
ATOM   1774  CZ  ARG A 366       2.512  15.028 -12.185  1.00 52.53     0.665 C 
ATOM   1775  NH1 ARG A 366       1.713  14.267 -12.923  1.00 50.69    -0.235 N 
ATOM   1776 1HH1 ARG A 366       0.778  14.602 -13.156  1.00  0.00     0.174 HD
ATOM   1777 2HH1 ARG A 366       2.018  13.349 -13.248  1.00  0.00     0.174 HD
ATOM   1778  NH2 ARG A 366       3.727  14.592 -11.882  1.00 52.80    -0.235 N 
ATOM   1779 1HH2 ARG A 366       4.341  15.177 -11.315  1.00  0.00     0.174 HD
ATOM   1780 2HH2 ARG A 366       4.032  13.674 -12.207  1.00  0.00     0.174 HD
ATOM   1781  N   ARG A 367       1.978  20.159 -16.146  1.00 63.95    -0.346 N 
ATOM   1782  HN  ARG A 367       0.963  20.117 -16.234  1.00  0.00     0.163 HD
ATOM   1783  CA  ARG A 367       2.787  20.154 -17.359  1.00 66.30     0.176 C 
ATOM   1784  C   ARG A 367       2.378  21.329 -18.245  1.00 69.35     0.243 C 
ATOM   1785  O   ARG A 367       1.617  21.152 -19.201  1.00 68.87    -0.271 OA
ATOM   1786  CB  ARG A 367       2.627  18.830 -18.120  1.00 63.86     0.036 C 
ATOM   1787  CG  ARG A 367       2.980  17.574 -17.324  1.00 61.43     0.023 C 
ATOM   1788  CD  ARG A 367       2.655  16.325 -18.129  1.00 59.42     0.138 C 
ATOM   1789  NE  ARG A 367       2.632  15.111 -17.308  1.00 56.65    -0.227 N 
ATOM   1790  HE  ARG A 367       3.487  14.557 -17.257  1.00  0.00     0.177 HD
ATOM   1791  CZ  ARG A 367       1.574  14.679 -16.623  1.00 54.23     0.665 C 
ATOM   1792  NH1 ARG A 367       0.436  15.362 -16.636  1.00 54.15    -0.235 N 
ATOM   1793 1HH1 ARG A 367       0.372  16.221 -17.182  1.00  0.00     0.174 HD
ATOM   1794 2HH1 ARG A 367      -0.374  15.031 -16.112  1.00  0.00     0.174 HD
ATOM   1795  NH2 ARG A 367       1.657  13.563 -15.914  1.00 52.19    -0.235 N 
ATOM   1796 1HH2 ARG A 367       2.532  13.038 -15.904  1.00  0.00     0.174 HD
ATOM   1797 2HH2 ARG A 367       0.847  13.232 -15.390  1.00  0.00     0.174 HD
ATOM   1798  N   PRO A 368       2.872  22.541 -17.925  1.00 72.99    -0.337 N 
ATOM   1799  CA  PRO A 368       2.502  23.713 -18.723  1.00 76.12     0.179 C 
ATOM   1800  C   PRO A 368       3.088  23.661 -20.134  1.00 78.13     0.241 C 
ATOM   1801  O   PRO A 368       2.466  24.153 -21.078  1.00 79.29    -0.271 OA
ATOM   1802  CB  PRO A 368       3.089  24.883 -17.927  1.00 79.25     0.037 C 
ATOM   1803  CG  PRO A 368       4.196  24.294 -17.129  1.00 78.63     0.022 C 
ATOM   1804  CD  PRO A 368       3.803  22.882 -16.831  1.00 74.39     0.127 C 
ATOM   1805  N   SER A 369       4.261  23.043 -20.262  1.00 78.86    -0.344 N 
ATOM   1806  HN  SER A 369       4.681  22.623 -19.433  1.00  0.00     0.163 HD
ATOM   1807  CA  SER A 369       4.976  22.938 -21.534  1.00 81.17     0.200 C 
ATOM   1808  C   SER A 369       4.289  22.011 -22.542  1.00 79.25     0.243 C 
ATOM   1809  O   SER A 369       4.507  22.134 -23.751  1.00 81.12    -0.271 OA
ATOM   1810  CB  SER A 369       6.420  22.476 -21.294  1.00 82.09     0.199 C 
ATOM   1811  OG  SER A 369       6.460  21.185 -20.702  1.00 78.62    -0.398 OA
ATOM   1812  HG  SER A 369       7.354  20.899 -20.553  1.00  0.00     0.209 HD
ATOM   1813  N   ARG A 370       3.463  21.094 -22.039  1.00 75.93    -0.346 N 
ATOM   1814  HN  ARG A 370       3.254  21.112 -21.041  1.00  0.00     0.163 HD
ATOM   1815  CA  ARG A 370       2.846  20.063 -22.873  1.00 74.02     0.176 C 
ATOM   1816  C   ARG A 370       1.315  20.137 -22.877  1.00 72.35     0.243 C 
ATOM   1817  O   ARG A 370       0.659  19.578 -21.985  1.00 69.68    -0.271 OA
ATOM   1818  CB  ARG A 370       3.330  18.673 -22.445  1.00 71.51     0.036 C 
ATOM   1819  CG  ARG A 370       4.824  18.463 -22.646  1.00 73.69     0.023 C 
ATOM   1820  CD  ARG A 370       5.331  17.274 -21.861  1.00 71.89     0.138 C 
ATOM   1821  NE  ARG A 370       4.995  16.003 -22.498  1.00 70.13    -0.227 N 
ATOM   1822  HE  ARG A 370       4.453  16.032 -23.361  1.00  0.00     0.177 HD
ATOM   1823  CZ  ARG A 370       5.350  14.810 -22.026  1.00 68.33     0.665 C 
ATOM   1824  NH1 ARG A 370       6.056  14.712 -20.905  1.00 67.55    -0.235 N 
ATOM   1825 1HH1 ARG A 370       6.328  13.798 -20.543  1.00  0.00     0.174 HD
ATOM   1826 2HH1 ARG A 370       6.326  15.558 -20.403  1.00  0.00     0.174 HD
ATOM   1827  NH2 ARG A 370       4.999  13.710 -22.679  1.00 66.97    -0.235 N 
ATOM   1828 1HH2 ARG A 370       5.271  12.796 -22.317  1.00  0.00     0.174 HD
ATOM   1829 2HH2 ARG A 370       4.457  13.785 -23.540  1.00  0.00     0.174 HD
ATOM   1830  N   PRO A 371       0.742  20.825 -23.887  1.00 74.10    -0.337 N 
ATOM   1831  CA  PRO A 371      -0.705  20.953 -24.051  1.00 72.89     0.179 C 
ATOM   1832  C   PRO A 371      -1.336  19.766 -24.792  1.00 70.62     0.241 C 
ATOM   1833  O   PRO A 371      -2.560  19.712 -24.938  1.00 69.38    -0.271 OA
ATOM   1834  CB  PRO A 371      -0.841  22.230 -24.882  1.00 76.19     0.037 C 
ATOM   1835  CG  PRO A 371       0.385  22.255 -25.720  1.00 78.60     0.022 C 
ATOM   1836  CD  PRO A 371       1.475  21.580 -24.925  1.00 77.68     0.127 C 
ATOM   1837  N   HIS A 372      -0.500  18.835 -25.255  1.00 70.30    -0.346 N 
ATOM   1838  HN  HIS A 372       0.502  18.966 -25.117  1.00  0.00     0.163 HD
ATOM   1839  CA  HIS A 372      -0.962  17.632 -25.953  1.00 68.33     0.182 C 
ATOM   1840  C   HIS A 372      -1.210  16.469 -24.990  1.00 64.76     0.241 C 
ATOM   1841  O   HIS A 372      -1.655  15.390 -25.399  1.00 63.12    -0.271 OA
ATOM   1842  CB  HIS A 372       0.038  17.217 -27.045  1.00 70.31     0.093 C 
ATOM   1843  CG  HIS A 372       1.441  17.022 -26.550  1.00 71.84     0.028 A 
ATOM   1844  ND1 HIS A 372       2.484  17.841 -26.928  1.00 75.58    -0.354 N 
ATOM   1845  HD1 HIS A 372       2.408  18.638 -27.560  1.00  0.00     0.166 HD
ATOM   1846  CD2 HIS A 372       1.973  16.099 -25.711  1.00 70.56     0.114 A 
ATOM   1847  CE1 HIS A 372       3.597  17.433 -26.344  1.00 76.05     0.180 A 
ATOM   1848  NE2 HIS A 372       3.314  16.379 -25.599  1.00 72.94    -0.360 N 
ATOM   1849  HE2 HIS A 372       3.983  15.857 -25.032  1.00  0.00     0.166 HD
ATOM   1850  N   MET A 373      -0.926  16.699 -23.711  1.00 63.53    -0.346 N 
ATOM   1851  HN  MET A 373      -0.635  17.636 -23.431  1.00  0.00     0.163 HD
ATOM   1852  CA  MET A 373      -1.017  15.655 -22.696  1.00 60.22     0.177 C 
ATOM   1853  C   MET A 373      -2.460  15.242 -22.381  1.00 57.13     0.241 C 
ATOM   1854  O   MET A 373      -2.763  14.047 -22.296  1.00 54.98    -0.271 OA
ATOM   1855  CB  MET A 373      -0.270  16.087 -21.427  1.00 60.73     0.045 C 
ATOM   1856  CG  MET A 373      -0.199  15.033 -20.325  1.00 59.29     0.076 C 
ATOM   1857  SD  MET A 373       0.258  13.372 -20.870  1.00 59.99    -0.173 SA
ATOM   1858  CE  MET A 373       1.957  13.626 -21.387  1.00 61.80     0.089 C 
ATOM   1859  N   PHE A 374      -3.338  16.231 -22.220  1.00 56.80    -0.346 N 
ATOM   1860  HN  PHE A 374      -3.030  17.191 -22.374  1.00  0.00     0.163 HD
ATOM   1861  CA  PHE A 374      -4.732  15.991 -21.829  1.00 53.92     0.181 C 
ATOM   1862  C   PHE A 374      -5.528  15.107 -22.807  1.00 52.51     0.243 C 
ATOM   1863  O   PHE A 374      -6.193  14.167 -22.366  1.00 50.06    -0.271 OA
ATOM   1864  CB  PHE A 374      -5.451  17.320 -21.541  1.00 55.11     0.073 C 
ATOM   1865  CG  PHE A 374      -6.915  17.178 -21.215  1.00 52.67    -0.056 A 
ATOM   1866  CD1 PHE A 374      -7.872  17.848 -21.974  1.00 52.89     0.007 A 
ATOM   1867  CD2 PHE A 374      -7.339  16.390 -20.148  1.00 49.52     0.007 A 
ATOM   1868  CE1 PHE A 374      -9.226  17.732 -21.677  1.00 51.41     0.001 A 
ATOM   1869  CE2 PHE A 374      -8.692  16.263 -19.845  1.00 47.99     0.001 A 
ATOM   1870  CZ  PHE A 374      -9.638  16.936 -20.608  1.00 49.18     0.000 A 
ATOM   1871  N   PRO A 375      -5.464  15.394 -24.128  1.00 53.77    -0.337 N 
ATOM   1872  CA  PRO A 375      -6.133  14.494 -25.076  1.00 52.57     0.179 C 
ATOM   1873  C   PRO A 375      -5.467  13.117 -25.199  1.00 51.08     0.241 C 
ATOM   1874  O   PRO A 375      -6.148  12.132 -25.485  1.00 49.30    -0.271 OA
ATOM   1875  CB  PRO A 375      -6.038  15.253 -26.408  1.00 54.98     0.037 C 
ATOM   1876  CG  PRO A 375      -4.880  16.169 -26.243  1.00 57.33     0.022 C 
ATOM   1877  CD  PRO A 375      -4.918  16.585 -24.810  1.00 56.66     0.127 C 
ATOM   1878  N   LYS A 376      -4.153  13.051 -24.984  1.00 51.87    -0.346 N 
ATOM   1879  HN  LYS A 376      -3.636  13.908 -24.789  1.00  0.00     0.163 HD
ATOM   1880  CA  LYS A 376      -3.436  11.776 -25.021  1.00 51.08     0.176 C 
ATOM   1881  C   LYS A 376      -3.830  10.918 -23.812  1.00 48.27     0.241 C 
ATOM   1882  O   LYS A 376      -3.867   9.689 -23.894  1.00 46.85    -0.271 OA
ATOM   1883  CB  LYS A 376      -1.922  11.997 -25.063  1.00 52.91     0.035 C 
ATOM   1884  CG  LYS A 376      -1.202  11.269 -26.217  1.00 55.22     0.004 C 
ATOM   1885  CD  LYS A 376      -1.318   9.736 -26.126  1.00 54.67     0.027 C 
ATOM   1886  CE  LYS A 376      -0.909   9.061 -27.440  1.00 56.62     0.229 C 
ATOM   1887  NZ  LYS A 376       0.573   9.021 -27.634  1.00 58.43    -0.079 N 
ATOM   1888  HZ1 LYS A 376       0.845   8.572 -28.508  1.00  0.00     0.274 HD
ATOM   1889  HZ2 LYS A 376       1.034   8.580 -26.838  1.00  0.00     0.274 HD
ATOM   1890  HZ3 LYS A 376       0.976   9.955 -27.562  1.00  0.00     0.274 HD
ATOM   1891  N   MET A 377      -4.133  11.593 -22.703  1.00 47.49    -0.346 N 
ATOM   1892  HN  MET A 377      -3.987  12.602 -22.697  1.00  0.00     0.163 HD
ATOM   1893  CA  MET A 377      -4.663  10.964 -21.497  1.00 45.15     0.177 C 
ATOM   1894  C   MET A 377      -6.068  10.404 -21.775  1.00 43.63     0.241 C 
ATOM   1895  O   MET A 377      -6.374   9.268 -21.424  1.00 41.65    -0.271 OA
ATOM   1896  CB  MET A 377      -4.699  11.991 -20.358  1.00 45.34     0.045 C 
ATOM   1897  CG  MET A 377      -4.173  11.494 -19.024  1.00 45.40     0.076 C 
ATOM   1898  SD  MET A 377      -3.728  12.842 -17.897  1.00 47.10    -0.173 SA
ATOM   1899  CE  MET A 377      -1.943  12.800 -17.974  1.00 48.93     0.089 C 
ATOM   1900  N   LEU A 378      -6.904  11.200 -22.441  1.00 44.47    -0.346 N 
ATOM   1901  HN  LEU A 378      -6.571  12.109 -22.762  1.00  0.00     0.163 HD
ATOM   1902  CA  LEU A 378      -8.290  10.809 -22.727  1.00 43.48     0.177 C 
ATOM   1903  C   LEU A 378      -8.410   9.598 -23.644  1.00 42.82     0.241 C 
ATOM   1904  O   LEU A 378      -9.328   8.788 -23.489  1.00 41.42    -0.271 OA
ATOM   1905  CB  LEU A 378      -9.070  11.975 -23.324  1.00 44.95     0.038 C 
ATOM   1906  CG  LEU A 378      -9.280  13.184 -22.417  1.00 45.75    -0.020 C 
ATOM   1907  CD1 LEU A 378      -9.552  14.407 -23.275  1.00 48.65     0.009 C 
ATOM   1908  CD2 LEU A 378     -10.395  12.940 -21.416  1.00 44.85     0.009 C 
ATOM   1909  N   MET A 379      -7.486   9.476 -24.592  1.00 43.93    -0.346 N 
ATOM   1910  HN  MET A 379      -6.754  10.182 -24.675  1.00  0.00     0.163 HD
ATOM   1911  CA  MET A 379      -7.505   8.344 -25.517  1.00 44.06     0.177 C 
ATOM   1912  C   MET A 379      -7.114   7.021 -24.847  1.00 41.91     0.241 C 
ATOM   1913  O   MET A 379      -7.335   5.949 -25.416  1.00 41.62    -0.271 OA
ATOM   1914  CB  MET A 379      -6.651   8.622 -26.756  1.00 46.51     0.045 C 
ATOM   1915  CG  MET A 379      -7.151   9.786 -27.634  1.00 50.56     0.076 C 
ATOM   1916  SD  MET A 379      -8.791   9.619 -28.399  1.00 54.93    -0.173 SA
ATOM   1917  CE  MET A 379      -9.862  10.391 -27.180  1.00 52.06     0.089 C 
ATOM   1918  N   LYS A 380      -6.563   7.098 -23.633  1.00 40.02    -0.346 N 
ATOM   1919  HN  LYS A 380      -6.300   8.010 -23.260  1.00  0.00     0.163 HD
ATOM   1920  CA  LYS A 380      -6.330   5.900 -22.829  1.00 37.81     0.176 C 
ATOM   1921  C   LYS A 380      -7.657   5.268 -22.430  1.00 35.70     0.241 C 
ATOM   1922  O   LYS A 380      -7.744   4.050 -22.300  1.00 34.43    -0.271 OA
ATOM   1923  CB  LYS A 380      -5.484   6.198 -21.585  1.00 37.27     0.035 C 
ATOM   1924  CG  LYS A 380      -4.094   6.767 -21.877  1.00 39.51     0.004 C 
ATOM   1925  CD  LYS A 380      -3.227   5.800 -22.680  1.00 40.47     0.027 C 
ATOM   1926  CE  LYS A 380      -2.178   6.557 -23.492  1.00 43.72     0.229 C 
ATOM   1927  NZ  LYS A 380      -1.318   5.637 -24.276  1.00 44.63    -0.079 N 
ATOM   1928  HZ1 LYS A 380      -0.617   6.143 -24.818  1.00  0.00     0.274 HD
ATOM   1929  HZ2 LYS A 380      -1.876   5.023 -24.870  1.00  0.00     0.274 HD
ATOM   1930  HZ3 LYS A 380      -0.887   4.932 -23.678  1.00  0.00     0.274 HD
ATOM   1931  N   ILE A 381      -8.682   6.102 -22.234  1.00 34.98    -0.346 N 
ATOM   1932  HN  ILE A 381      -8.522   7.107 -22.297  1.00  0.00     0.163 HD
ATOM   1933  CA  ILE A 381     -10.028   5.615 -21.932  1.00 33.72     0.180 C 
ATOM   1934  C   ILE A 381     -10.594   4.839 -23.108  1.00 33.46     0.241 C 
ATOM   1935  O   ILE A 381     -11.171   3.765 -22.925  1.00 32.15    -0.271 OA
ATOM   1936  CB  ILE A 381     -10.999   6.758 -21.541  1.00 34.28     0.013 C 
ATOM   1937  CG1 ILE A 381     -10.586   7.349 -20.191  1.00 35.32     0.002 C 
ATOM   1938  CG2 ILE A 381     -12.436   6.243 -21.473  1.00 33.93     0.012 C 
ATOM   1939  CD1 ILE A 381     -11.445   8.502 -19.722  1.00 37.42     0.005 C 
ATOM   1940  N   THR A 382     -10.435   5.396 -24.310  1.00 34.76    -0.344 N 
ATOM   1941  HN  THR A 382     -10.011   6.321 -24.376  1.00  0.00     0.163 HD
ATOM   1942  CA  THR A 382     -10.851   4.718 -25.533  1.00 35.49     0.205 C 
ATOM   1943  C   THR A 382     -10.095   3.398 -25.697  1.00 34.79     0.243 C 
ATOM   1944  O   THR A 382     -10.693   2.370 -26.039  1.00 34.18    -0.271 OA
ATOM   1945  CB  THR A 382     -10.670   5.623 -26.771  1.00 37.36     0.146 C 
ATOM   1946  OG1 THR A 382     -11.320   6.877 -26.528  1.00 38.48    -0.393 OA
ATOM   1947  HG1 THR A 382     -10.931   7.279 -25.760  1.00  0.00     0.210 HD
ATOM   1948  CG2 THR A 382     -11.287   4.985 -27.991  1.00 39.31     0.042 C 
ATOM   1949  N   ASP A 383      -8.789   3.426 -25.434  1.00 34.94    -0.345 N 
ATOM   1950  HN  ASP A 383      -8.343   4.316 -25.214  1.00  0.00     0.163 HD
ATOM   1951  CA  ASP A 383      -7.981   2.204 -25.454  1.00 35.13     0.186 C 
ATOM   1952  C   ASP A 383      -8.493   1.191 -24.427  1.00 33.27     0.241 C 
ATOM   1953  O   ASP A 383      -8.646   0.008 -24.732  1.00 33.11    -0.271 OA
ATOM   1954  CB  ASP A 383      -6.505   2.520 -25.200  1.00 36.05     0.147 C 
ATOM   1955  CG  ASP A 383      -5.916   3.461 -26.239  1.00 39.46     0.175 C 
ATOM   1956  OD1 ASP A 383      -4.931   4.148 -25.901  1.00 43.29    -0.648 OA
ATOM   1957  OD2 ASP A 383      -6.425   3.526 -27.386  1.00 41.50    -0.648 OA
ATOM   1958  N   LEU A 384      -8.770   1.673 -23.218  1.00 31.57    -0.346 N 
ATOM   1959  HN  LEU A 384      -8.625   2.667 -23.042  1.00  0.00     0.163 HD
ATOM   1960  CA  LEU A 384      -9.272   0.835 -22.136  1.00 30.15     0.177 C 
ATOM   1961  C   LEU A 384     -10.608   0.177 -22.491  1.00 29.75     0.241 C 
ATOM   1962  O   LEU A 384     -10.806  -1.010 -22.221  1.00 29.18    -0.271 OA
ATOM   1963  CB  LEU A 384      -9.419   1.679 -20.870  1.00 29.32     0.038 C 
ATOM   1964  CG  LEU A 384      -8.943   1.186 -19.510  1.00 29.38    -0.020 C 
ATOM   1965  CD1 LEU A 384      -7.778   0.182 -19.560  1.00 27.07     0.009 C 
ATOM   1966  CD2 LEU A 384      -8.601   2.408 -18.668  1.00 28.87     0.009 C 
ATOM   1967  N   ARG A 385     -11.510   0.953 -23.100  1.00 29.75    -0.346 N 
ATOM   1968  HN  ARG A 385     -11.271   1.927 -23.284  1.00  0.00     0.163 HD
ATOM   1969  CA  ARG A 385     -12.827   0.465 -23.515  1.00 30.34     0.176 C 
ATOM   1970  C   ARG A 385     -12.683  -0.699 -24.500  1.00 30.58     0.241 C 
ATOM   1971  O   ARG A 385     -13.331  -1.743 -24.353  1.00 29.98    -0.271 OA
ATOM   1972  CB  ARG A 385     -13.644   1.609 -24.134  1.00 31.53     0.036 C 
ATOM   1973  CG  ARG A 385     -15.153   1.356 -24.261  1.00 35.48     0.023 C 
ATOM   1974  CD  ARG A 385     -15.966   2.173 -23.246  1.00 40.07     0.138 C 
ATOM   1975  NE  ARG A 385     -16.025   3.595 -23.591  1.00 44.65    -0.227 N 
ATOM   1976  HE  ARG A 385     -15.415   3.923 -24.340  1.00  0.00     0.177 HD
ATOM   1977  CZ  ARG A 385     -16.815   4.495 -23.002  1.00 46.84     0.665 C 
ATOM   1978  NH1 ARG A 385     -17.635   4.145 -22.017  1.00 47.27    -0.235 N 
ATOM   1979 1HH1 ARG A 385     -18.239   4.833 -21.567  1.00  0.00     0.174 HD
ATOM   1980 2HH1 ARG A 385     -17.656   3.173 -21.709  1.00  0.00     0.174 HD
ATOM   1981  NH2 ARG A 385     -16.788   5.761 -23.403  1.00 49.35    -0.235 N 
ATOM   1982 1HH2 ARG A 385     -17.392   6.449 -22.953  1.00  0.00     0.174 HD
ATOM   1983 2HH2 ARG A 385     -16.158   6.030 -24.159  1.00  0.00     0.174 HD
ATOM   1984  N   SER A 386     -11.813  -0.505 -25.491  1.00 31.07    -0.344 N 
ATOM   1985  HN  SER A 386     -11.357   0.404 -25.565  1.00  0.00     0.163 HD
ATOM   1986  CA  SER A 386     -11.481  -1.531 -26.475  1.00 32.08     0.200 C 
ATOM   1987  C   SER A 386     -10.950  -2.803 -25.802  1.00 30.88     0.243 C 
ATOM   1988  O   SER A 386     -11.411  -3.912 -26.085  1.00 31.09    -0.271 OA
ATOM   1989  CB  SER A 386     -10.452  -0.978 -27.466  1.00 33.72     0.199 C 
ATOM   1990  OG  SER A 386     -10.109  -1.934 -28.450  1.00 35.90    -0.398 OA
ATOM   1991  HG  SER A 386      -9.471  -1.591 -29.065  1.00  0.00     0.209 HD
ATOM   1992  N   ILE A 387     -10.001  -2.633 -24.887  1.00 29.45    -0.346 N 
ATOM   1993  HN  ILE A 387      -9.663  -1.692 -24.686  1.00  0.00     0.163 HD
ATOM   1994  CA  ILE A 387      -9.433  -3.765 -24.164  1.00 28.26     0.180 C 
ATOM   1995  C   ILE A 387     -10.497  -4.460 -23.292  1.00 27.23     0.241 C 
ATOM   1996  O   ILE A 387     -10.592  -5.685 -23.283  1.00 26.39    -0.271 OA
ATOM   1997  CB  ILE A 387      -8.162  -3.350 -23.367  1.00 28.08     0.013 C 
ATOM   1998  CG1 ILE A 387      -7.082  -2.833 -24.328  1.00 28.31     0.002 C 
ATOM   1999  CG2 ILE A 387      -7.611  -4.520 -22.556  1.00 28.72     0.012 C 
ATOM   2000  CD1 ILE A 387      -5.914  -2.113 -23.650  1.00 29.26     0.005 C 
ATOM   2001  N   SER A 388     -11.319  -3.685 -22.582  1.00 26.26    -0.344 N 
ATOM   2002  HN  SER A 388     -11.247  -2.669 -22.640  1.00  0.00     0.163 HD
ATOM   2003  CA  SER A 388     -12.330  -4.309 -21.715  1.00 26.24     0.200 C 
ATOM   2004  C   SER A 388     -13.444  -5.026 -22.496  1.00 26.67     0.243 C 
ATOM   2005  O   SER A 388     -14.094  -5.935 -21.971  1.00 26.30    -0.271 OA
ATOM   2006  CB  SER A 388     -12.896  -3.311 -20.691  1.00 25.99     0.199 C 
ATOM   2007  OG  SER A 388     -13.604  -2.272 -21.324  1.00 29.36    -0.398 OA
ATOM   2008  HG  SER A 388     -13.954  -1.655 -20.691  1.00  0.00     0.209 HD
ATOM   2009  N   ALA A 389     -13.657  -4.629 -23.750  1.00 27.44    -0.346 N 
ATOM   2010  HN  ALA A 389     -13.144  -3.828 -24.118  1.00  0.00     0.163 HD
ATOM   2011  CA  ALA A 389     -14.617  -5.326 -24.607  1.00 28.85     0.172 C 
ATOM   2012  C   ALA A 389     -14.074  -6.715 -24.943  1.00 29.92     0.240 C 
ATOM   2013  O   ALA A 389     -14.797  -7.712 -24.885  1.00 30.44    -0.271 OA
ATOM   2014  CB  ALA A 389     -14.901  -4.520 -25.874  1.00 29.47     0.042 C 
ATOM   2015  N   LYS A 390     -12.784  -6.781 -25.263  1.00 30.10    -0.346 N 
ATOM   2016  HN  LYS A 390     -12.242  -5.921 -25.351  1.00  0.00     0.163 HD
ATOM   2017  CA  LYS A 390     -12.135  -8.069 -25.489  1.00 31.48     0.176 C 
ATOM   2018  C   LYS A 390     -12.036  -8.843 -24.172  1.00 30.02     0.240 C 
ATOM   2019  O   LYS A 390     -12.077 -10.076 -24.162  1.00 30.92    -0.271 OA
ATOM   2020  CB  LYS A 390     -10.762  -7.889 -26.145  1.00 32.38     0.035 C 
ATOM   2021  CG  LYS A 390     -10.833  -7.625 -27.650  1.00 35.87     0.004 C 
ATOM   2022  CD  LYS A 390      -9.450  -7.588 -28.256  1.00 41.06     0.027 C 
ATOM   2023  CE  LYS A 390      -9.497  -7.414 -29.769  1.00 45.26     0.229 C 
ATOM   2024  NZ  LYS A 390      -9.847  -6.020 -30.154  1.00 47.41    -0.079 N 
ATOM   2025  HZ1 LYS A 390      -9.878  -5.904 -31.167  1.00  0.00     0.274 HD
ATOM   2026  HZ2 LYS A 390      -9.215  -5.346 -29.722  1.00  0.00     0.274 HD
ATOM   2027  HZ3 LYS A 390     -10.720  -5.723 -29.719  1.00  0.00     0.274 HD
ATOM   2028  N   GLY A 391     -11.909  -8.102 -23.072  1.00 27.82    -0.351 N 
ATOM   2029  HN  GLY A 391     -11.779  -7.095 -23.172  1.00  0.00     0.163 HD
ATOM   2030  CA  GLY A 391     -11.949  -8.674 -21.731  1.00 26.66     0.225 C 
ATOM   2031  C   GLY A 391     -13.246  -9.415 -21.441  1.00 26.46     0.236 C 
ATOM   2032  O   GLY A 391     -13.220 -10.506 -20.883  1.00 26.62    -0.272 OA
ATOM   2033  N   ALA A 392     -14.384  -8.818 -21.797  1.00 26.38    -0.347 N 
ATOM   2034  HN  ALA A 392     -14.355  -7.876 -22.186  1.00  0.00     0.163 HD
ATOM   2035  CA  ALA A 392     -15.684  -9.496 -21.638  1.00 27.28     0.172 C 
ATOM   2036  C   ALA A 392     -15.780 -10.769 -22.497  1.00 29.11     0.240 C 
ATOM   2037  O   ALA A 392     -16.437 -11.747 -22.119  1.00 30.04    -0.271 OA
ATOM   2038  CB  ALA A 392     -16.851  -8.534 -21.937  1.00 27.18     0.042 C 
ATOM   2039  N   GLU A 393     -15.120 -10.758 -23.652  1.00 30.17    -0.346 N 
ATOM   2040  HN  GLU A 393     -14.684  -9.894 -23.973  1.00  0.00     0.163 HD
ATOM   2041  CA  GLU A 393     -15.011 -11.963 -24.466  1.00 31.99     0.177 C 
ATOM   2042  C   GLU A 393     -14.133 -12.992 -23.749  1.00 31.61     0.241 C 
ATOM   2043  O   GLU A 393     -14.381 -14.203 -23.844  1.00 32.84    -0.271 OA
ATOM   2044  CB  GLU A 393     -14.466 -11.642 -25.860  1.00 33.35     0.045 C 
ATOM   2045  CG  GLU A 393     -15.318 -10.617 -26.607  1.00 35.22     0.116 C 
ATOM   2046  CD  GLU A 393     -14.801 -10.294 -27.996  1.00 39.11     0.172 C 
ATOM   2047  OE1 GLU A 393     -13.618 -10.577 -28.289  1.00 40.13    -0.648 OA
ATOM   2048  OE2 GLU A 393     -15.595  -9.754 -28.802  1.00 42.52    -0.648 OA
ATOM   2049  N   ARG A 394     -13.124 -12.520 -23.011  1.00 29.51    -0.346 N 
ATOM   2050  HN  ARG A 394     -12.991 -11.513 -22.913  1.00  0.00     0.163 HD
ATOM   2051  CA  ARG A 394     -12.202 -13.454 -22.338  1.00 29.70     0.176 C 
ATOM   2052  C   ARG A 394     -12.872 -14.077 -21.116  1.00 29.18     0.241 C 
ATOM   2053  O   ARG A 394     -12.621 -15.228 -20.782  1.00 30.39    -0.271 OA
ATOM   2054  CB  ARG A 394     -10.856 -12.788 -21.992  1.00 28.12     0.036 C 
ATOM   2055  CG  ARG A 394      -9.805 -13.688 -21.314  1.00 28.49     0.023 C 
ATOM   2056  CD  ARG A 394      -9.524 -14.974 -22.095  1.00 32.77     0.138 C 
ATOM   2057  NE  ARG A 394      -8.531 -15.807 -21.421  1.00 32.10    -0.227 N 
ATOM   2058  HE  ARG A 394      -7.942 -15.361 -20.718  1.00  0.00     0.177 HD
ATOM   2059  CZ  ARG A 394      -8.335 -17.103 -21.653  1.00 34.69     0.665 C 
ATOM   2060  NH1 ARG A 394      -9.067 -17.756 -22.543  1.00 36.28    -0.235 N 
ATOM   2061 1HH1 ARG A 394      -8.917 -18.749 -22.721  1.00  0.00     0.174 HD
ATOM   2062 2HH1 ARG A 394      -9.788 -17.255 -23.062  1.00  0.00     0.174 HD
ATOM   2063  NH2 ARG A 394      -7.399 -17.754 -20.979  1.00 34.34    -0.235 N 
ATOM   2064 1HH2 ARG A 394      -7.249 -18.747 -21.157  1.00  0.00     0.174 HD
ATOM   2065 2HH2 ARG A 394      -6.835 -17.251 -20.294  1.00  0.00     0.174 HD
ATOM   2066  N   VAL A 395     -13.745 -13.315 -20.468  1.00 28.32    -0.346 N 
ATOM   2067  HN  VAL A 395     -13.862 -12.342 -20.752  1.00  0.00     0.163 HD
ATOM   2068  CA  VAL A 395     -14.541 -13.834 -19.360  1.00 28.16     0.180 C 
ATOM   2069  C   VAL A 395     -15.300 -15.081 -19.826  1.00 30.22     0.241 C 
ATOM   2070  O   VAL A 395     -15.308 -16.100 -19.135  1.00 31.10    -0.271 OA
ATOM   2071  CB  VAL A 395     -15.501 -12.749 -18.803  1.00 27.47     0.009 C 
ATOM   2072  CG1 VAL A 395     -16.547 -13.359 -17.871  1.00 28.52     0.012 C 
ATOM   2073  CG2 VAL A 395     -14.692 -11.665 -18.070  1.00 25.00     0.012 C 
ATOM   2074  N   ILE A 396     -15.891 -14.996 -21.021  1.00 31.07    -0.346 N 
ATOM   2075  HN  ILE A 396     -15.813 -14.121 -21.540  1.00  0.00     0.163 HD
ATOM   2076  CA  ILE A 396     -16.645 -16.097 -21.622  1.00 33.63     0.180 C 
ATOM   2077  C   ILE A 396     -15.786 -17.348 -21.800  1.00 35.41     0.241 C 
ATOM   2078  O   ILE A 396     -16.150 -18.437 -21.344  1.00 36.48    -0.271 OA
ATOM   2079  CB  ILE A 396     -17.273 -15.676 -22.977  1.00 34.32     0.013 C 
ATOM   2080  CG1 ILE A 396     -18.327 -14.588 -22.761  1.00 33.64     0.002 C 
ATOM   2081  CG2 ILE A 396     -17.868 -16.903 -23.717  1.00 37.24     0.012 C 
ATOM   2082  CD1 ILE A 396     -18.680 -13.789 -24.009  1.00 33.68     0.005 C 
ATOM   2083  N   THR A 397     -14.637 -17.183 -22.445  1.00 35.51    -0.344 N 
ATOM   2084  HN  THR A 397     -14.347 -16.245 -22.721  1.00  0.00     0.163 HD
ATOM   2085  CA  THR A 397     -13.787 -18.314 -22.764  1.00 37.43     0.205 C 
ATOM   2086  C   THR A 397     -13.100 -18.916 -21.531  1.00 37.80     0.243 C 
ATOM   2087  O   THR A 397     -12.895 -20.129 -21.477  1.00 38.88    -0.271 OA
ATOM   2088  CB  THR A 397     -12.798 -17.985 -23.909  1.00 38.11     0.146 C 
ATOM   2089  OG1 THR A 397     -11.979 -16.864 -23.554  1.00 35.18    -0.393 OA
ATOM   2090  HG1 THR A 397     -11.372 -16.662 -24.257  1.00  0.00     0.210 HD
ATOM   2091  CG2 THR A 397     -13.572 -17.638 -25.178  1.00 37.91     0.042 C 
ATOM   2092  N   LEU A 398     -12.776 -18.077 -20.540  1.00 36.47    -0.346 N 
ATOM   2093  HN  LEU A 398     -12.935 -17.078 -20.668  1.00  0.00     0.163 HD
ATOM   2094  CA  LEU A 398     -12.196 -18.551 -19.266  1.00 37.54     0.177 C 
ATOM   2095  C   LEU A 398     -13.157 -19.417 -18.456  1.00 39.62     0.241 C 
ATOM   2096  O   LEU A 398     -12.738 -20.386 -17.824  1.00 40.42    -0.271 OA
ATOM   2097  CB  LEU A 398     -11.753 -17.384 -18.387  1.00 34.95     0.038 C 
ATOM   2098  CG  LEU A 398     -10.303 -16.922 -18.380  1.00 34.29    -0.020 C 
ATOM   2099  CD1 LEU A 398     -10.193 -15.695 -17.476  1.00 32.25     0.009 C 
ATOM   2100  CD2 LEU A 398      -9.370 -18.026 -17.888  1.00 34.43     0.009 C 
ATOM   2101  N   LYS A 399     -14.439 -19.049 -18.461  1.00 41.16    -0.346 N 
ATOM   2102  HN  LYS A 399     -14.712 -18.208 -18.969  1.00  0.00     0.163 HD
ATOM   2103  CA  LYS A 399     -15.467 -19.821 -17.756  1.00 44.13     0.176 C 
ATOM   2104  C   LYS A 399     -15.483 -21.282 -18.201  1.00 47.47     0.241 C 
ATOM   2105  O   LYS A 399     -15.736 -22.180 -17.395  1.00 49.06    -0.271 OA
ATOM   2106  CB  LYS A 399     -16.846 -19.186 -17.932  1.00 44.29     0.035 C 
ATOM   2107  CG  LYS A 399     -17.030 -17.901 -17.137  1.00 43.69     0.004 C 
ATOM   2108  CD  LYS A 399     -18.474 -17.392 -17.188  1.00 46.93     0.027 C 
ATOM   2109  CE  LYS A 399     -18.739 -16.493 -18.398  1.00 47.95     0.229 C 
ATOM   2110  NZ  LYS A 399     -19.107 -17.265 -19.614  1.00 50.89    -0.079 N 
ATOM   2111  HZ1 LYS A 399     -19.284 -16.666 -20.420  1.00  0.00     0.274 HD
ATOM   2112  HZ2 LYS A 399     -19.901 -17.878 -19.432  1.00  0.00     0.274 HD
ATOM   2113  HZ3 LYS A 399     -18.401 -17.969 -19.828  1.00  0.00     0.274 HD
ATOM   2114  N   MET A 400     -15.193 -21.505 -19.481  1.00 49.34    -0.346 N 
ATOM   2115  HN  MET A 400     -15.028 -20.704 -20.090  1.00  0.00     0.163 HD
ATOM   2116  CA  MET A 400     -15.100 -22.852 -20.054  1.00 52.91     0.177 C 
ATOM   2117  C   MET A 400     -13.843 -23.613 -19.619  1.00 53.60     0.241 C 
ATOM   2118  O   MET A 400     -13.821 -24.849 -19.641  1.00 56.20    -0.271 OA
ATOM   2119  CB  MET A 400     -15.160 -22.773 -21.581  1.00 54.13     0.045 C 
ATOM   2120  CG  MET A 400     -16.552 -22.531 -22.129  1.00 56.14     0.076 C 
ATOM   2121  SD  MET A 400     -16.606 -22.385 -23.928  1.00 60.47    -0.173 SA
ATOM   2122  CE  MET A 400     -17.008 -20.655 -24.147  1.00 55.94     0.089 C 
ATOM   2123  N   GLU A 401     -12.809 -22.870 -19.223  1.00 51.61    -0.346 N 
ATOM   2124  HN  GLU A 401     -12.932 -21.859 -19.167  1.00  0.00     0.163 HD
ATOM   2125  CA  GLU A 401     -11.502 -23.435 -18.863  1.00 52.10     0.177 C 
ATOM   2126  C   GLU A 401     -11.318 -23.713 -17.371  1.00 51.53     0.241 C 
ATOM   2127  O   GLU A 401     -10.708 -24.717 -16.998  1.00 52.84    -0.271 OA
ATOM   2128  CB  GLU A 401     -10.378 -22.497 -19.313  1.00 50.48     0.045 C 
ATOM   2129  CG  GLU A 401      -9.891 -22.721 -20.724  1.00 52.20     0.116 C 
ATOM   2130  CD  GLU A 401      -8.533 -22.091 -20.960  1.00 51.31     0.172 C 
ATOM   2131  OE1 GLU A 401      -7.537 -22.834 -20.992  1.00 53.60    -0.648 OA
ATOM   2132  OE2 GLU A 401      -8.455 -20.855 -21.095  1.00 49.80    -0.648 OA
ATOM   2133  N   ILE A 402     -11.816 -22.811 -16.527  1.00 49.57    -0.346 N 
ATOM   2134  HN  ILE A 402     -12.365 -22.034 -16.895  1.00  0.00     0.163 HD
ATOM   2135  CA  ILE A 402     -11.594 -22.909 -15.080  1.00 49.12     0.180 C 
ATOM   2136  C   ILE A 402     -12.381 -24.064 -14.445  1.00 51.47     0.243 C 
ATOM   2137  O   ILE A 402     -13.464 -24.415 -14.927  1.00 52.74    -0.271 OA
ATOM   2138  CB  ILE A 402     -11.859 -21.563 -14.338  1.00 46.64     0.013 C 
ATOM   2139  CG1 ILE A 402     -13.339 -21.167 -14.407  1.00 46.44     0.002 C 
ATOM   2140  CG2 ILE A 402     -10.944 -20.456 -14.881  1.00 45.00     0.012 C 
ATOM   2141  CD1 ILE A 402     -13.778 -20.250 -13.275  1.00 44.39     0.005 C 
ATOM   2142  N   PRO A 403     -11.827 -24.666 -13.370  1.00 52.09    -0.337 N 
ATOM   2143  CA  PRO A 403     -12.362 -25.872 -12.731  1.00 54.75     0.179 C 
ATOM   2144  C   PRO A 403     -13.836 -25.810 -12.324  1.00 55.61     0.241 C 
ATOM   2145  O   PRO A 403     -14.610 -26.698 -12.699  1.00 58.41    -0.271 OA
ATOM   2146  CB  PRO A 403     -11.472 -26.028 -11.495  1.00 54.19     0.037 C 
ATOM   2147  CG  PRO A 403     -10.187 -25.463 -11.921  1.00 52.36     0.022 C 
ATOM   2148  CD  PRO A 403     -10.553 -24.262 -12.745  1.00 50.55     0.127 C 
ATOM   2149  N   GLY A 404     -14.214 -24.783 -11.566  1.00 53.54    -0.351 N 
ATOM   2150  HN  GLY A 404     -13.530 -24.069 -11.316  1.00  0.00     0.163 HD
ATOM   2151  CA  GLY A 404     -15.589 -24.657 -11.084  1.00 54.02     0.225 C 
ATOM   2152  C   GLY A 404     -16.321 -23.465 -11.664  1.00 52.18     0.236 C 
ATOM   2153  O   GLY A 404     -16.590 -23.407 -12.867  1.00 52.71    -0.272 OA
ATOM   2154  N   SER A 405     -16.649 -22.515 -10.796  1.00 50.19    -0.344 N 
ATOM   2155  HN  SER A 405     -16.413 -22.644  -9.812  1.00  0.00     0.163 HD
ATOM   2156  CA  SER A 405     -17.336 -21.293 -11.202  1.00 48.07     0.200 C 
ATOM   2157  C   SER A 405     -16.513 -20.079 -10.808  1.00 44.62     0.243 C 
ATOM   2158  O   SER A 405     -15.613 -20.177  -9.971  1.00 44.01    -0.271 OA
ATOM   2159  CB  SER A 405     -18.718 -21.216 -10.545  1.00 49.53     0.199 C 
ATOM   2160  OG  SER A 405     -18.599 -21.190  -9.129  1.00 50.06    -0.398 OA
ATOM   2161  HG  SER A 405     -19.456 -21.142  -8.722  1.00  0.00     0.209 HD
ATOM   2162  N   MET A 406     -16.824 -18.937 -11.418  1.00 42.09    -0.346 N 
ATOM   2163  HN  MET A 406     -17.509 -18.949 -12.174  1.00  0.00     0.163 HD
ATOM   2164  CA  MET A 406     -16.213 -17.671 -11.036  1.00 38.89     0.177 C 
ATOM   2165  C   MET A 406     -16.620 -17.337  -9.608  1.00 37.55     0.243 C 
ATOM   2166  O   MET A 406     -17.731 -17.684  -9.191  1.00 38.85    -0.271 OA
ATOM   2167  CB  MET A 406     -16.672 -16.555 -11.978  1.00 38.05     0.045 C 
ATOM   2168  CG  MET A 406     -16.167 -16.708 -13.405  1.00 39.11     0.076 C 
ATOM   2169  SD  MET A 406     -14.595 -15.872 -13.655  1.00 37.68    -0.173 SA
ATOM   2170  CE  MET A 406     -14.122 -16.490 -15.272  1.00 39.21     0.089 C 
ATOM   2171  N   PRO A 407     -15.724 -16.671  -8.850  1.00 34.93    -0.337 N 
ATOM   2172  CA  PRO A 407     -16.059 -16.193  -7.508  1.00 33.90     0.179 C 
ATOM   2173  C   PRO A 407     -17.315 -15.302  -7.521  1.00 32.75     0.243 C 
ATOM   2174  O   PRO A 407     -17.526 -14.566  -8.493  1.00 31.35    -0.271 OA
ATOM   2175  CB  PRO A 407     -14.816 -15.397  -7.109  1.00 32.16     0.037 C 
ATOM   2176  CG  PRO A 407     -13.713 -16.026  -7.873  1.00 32.65     0.022 C 
ATOM   2177  CD  PRO A 407     -14.316 -16.391  -9.189  1.00 33.51     0.127 C 
ATOM   2178  N   PRO A 408     -18.157 -15.390  -6.463  1.00 32.93    -0.337 N 
ATOM   2179  CA  PRO A 408     -19.463 -14.722  -6.463  1.00 32.96     0.179 C 
ATOM   2180  C   PRO A 408     -19.432 -13.239  -6.857  1.00 30.48     0.241 C 
ATOM   2181  O   PRO A 408     -20.229 -12.831  -7.704  1.00 30.46    -0.271 OA
ATOM   2182  CB  PRO A 408     -19.956 -14.912  -5.023  1.00 34.40     0.037 C 
ATOM   2183  CG  PRO A 408     -19.287 -16.161  -4.565  1.00 35.29     0.022 C 
ATOM   2184  CD  PRO A 408     -17.934 -16.145  -5.216  1.00 34.10     0.127 C 
ATOM   2185  N   LEU A 409     -18.528 -12.449  -6.278  1.00 27.97    -0.346 N 
ATOM   2186  HN  LEU A 409     -17.875 -12.843  -5.601  1.00  0.00     0.163 HD
ATOM   2187  CA  LEU A 409     -18.460 -11.015  -6.603  1.00 26.13     0.177 C 
ATOM   2188  C   LEU A 409     -18.096 -10.761  -8.075  1.00 24.56     0.241 C 
ATOM   2189  O   LEU A 409     -18.694  -9.895  -8.717  1.00 24.05    -0.271 OA
ATOM   2190  CB  LEU A 409     -17.500 -10.255  -5.669  1.00 25.10     0.038 C 
ATOM   2191  CG  LEU A 409     -17.385  -8.733  -5.858  1.00 23.66    -0.020 C 
ATOM   2192  CD1 LEU A 409     -18.750  -8.038  -5.850  1.00 23.74     0.009 C 
ATOM   2193  CD2 LEU A 409     -16.466  -8.116  -4.802  1.00 23.98     0.009 C 
ATOM   2194  N   ILE A 410     -17.133 -11.519  -8.599  1.00 23.79    -0.346 N 
ATOM   2195  HN  ILE A 410     -16.621 -12.161  -7.994  1.00  0.00     0.163 HD
ATOM   2196  CA  ILE A 410     -16.789 -11.454 -10.028  1.00 23.29     0.180 C 
ATOM   2197  C   ILE A 410     -18.021 -11.751 -10.905  1.00 25.10     0.241 C 
ATOM   2198  O   ILE A 410     -18.294 -11.032 -11.883  1.00 24.59    -0.271 OA
ATOM   2199  CB  ILE A 410     -15.570 -12.371 -10.378  1.00 23.40     0.013 C 
ATOM   2200  CG1 ILE A 410     -14.296 -11.810  -9.726  1.00 21.94     0.002 C 
ATOM   2201  CG2 ILE A 410     -15.394 -12.506 -11.899  1.00 23.66     0.012 C 
ATOM   2202  CD1 ILE A 410     -13.062 -12.722  -9.867  1.00 23.59     0.005 C 
ATOM   2203  N   GLN A 411     -18.774 -12.789 -10.533  1.00 26.81    -0.346 N 
ATOM   2204  HN  GLN A 411     -18.448 -13.389  -9.775  1.00  0.00     0.163 HD
ATOM   2205  CA  GLN A 411     -20.057 -13.095 -11.181  1.00 29.09     0.177 C 
ATOM   2206  C   GLN A 411     -21.013 -11.902 -11.180  1.00 28.55     0.241 C 
ATOM   2207  O   GLN A 411     -21.615 -11.575 -12.206  1.00 28.94    -0.271 OA
ATOM   2208  CB  GLN A 411     -20.739 -14.293 -10.520  1.00 31.28     0.044 C 
ATOM   2209  CG  GLN A 411     -20.137 -15.640 -10.882  1.00 34.36     0.105 C 
ATOM   2210  CD  GLN A 411     -21.113 -16.791 -10.685  1.00 38.91     0.215 C 
ATOM   2211  OE1 GLN A 411     -22.281 -16.702 -11.061  1.00 41.66    -0.274 OA
ATOM   2212  NE2 GLN A 411     -20.630 -17.884 -10.102  1.00 40.92    -0.370 N 
ATOM   2213 1HE2 GLN A 411     -19.662 -17.958  -9.790  1.00  0.00     0.159 HD
ATOM   2214 2HE2 GLN A 411     -21.284 -18.655  -9.970  1.00  0.00     0.159 HD
ATOM   2215  N   GLU A 412     -21.160 -11.252 -10.029  1.00 28.43    -0.346 N 
ATOM   2216  HN  GLU A 412     -20.645 -11.564  -9.206  1.00  0.00     0.163 HD
ATOM   2217  CA  GLU A 412     -22.051 -10.094  -9.926  1.00 28.62     0.177 C 
ATOM   2218  C   GLU A 412     -21.622  -8.958 -10.855  1.00 27.17     0.241 C 
ATOM   2219  O   GLU A 412     -22.463  -8.318 -11.491  1.00 27.33    -0.271 OA
ATOM   2220  CB  GLU A 412     -22.137  -9.597  -8.482  1.00 28.66     0.045 C 
ATOM   2221  CG  GLU A 412     -22.882 -10.543  -7.549  1.00 32.44     0.116 C 
ATOM   2222  CD  GLU A 412     -23.297  -9.881  -6.241  1.00 35.01     0.172 C 
ATOM   2223  OE1 GLU A 412     -23.333  -8.630  -6.176  1.00 34.76    -0.648 OA
ATOM   2224  OE2 GLU A 412     -23.591 -10.615  -5.275  1.00 37.64    -0.648 OA
ATOM   2225  N   MET A 413     -20.314  -8.722 -10.943  1.00 26.01    -0.346 N 
ATOM   2226  HN  MET A 413     -19.665  -9.324 -10.436  1.00  0.00     0.163 HD
ATOM   2227  CA  MET A 413     -19.786  -7.623 -11.747  1.00 25.18     0.177 C 
ATOM   2228  C   MET A 413     -19.811  -7.903 -13.241  1.00 25.53     0.241 C 
ATOM   2229  O   MET A 413     -20.097  -7.004 -14.024  1.00 24.68    -0.271 OA
ATOM   2230  CB  MET A 413     -18.344  -7.281 -11.354  1.00 24.48     0.045 C 
ATOM   2231  CG  MET A 413     -18.122  -6.984  -9.874  1.00 25.73     0.076 C 
ATOM   2232  SD  MET A 413     -19.227  -5.729  -9.198  1.00 32.64    -0.173 SA
ATOM   2233  CE  MET A 413     -18.901  -4.392 -10.333  1.00 20.90     0.089 C 
ATOM   2234  N   LEU A 414     -19.485  -9.140 -13.626  1.00 26.46    -0.346 N 
ATOM   2235  HN  LEU A 414     -19.448  -9.885 -12.931  1.00  0.00     0.163 HD
ATOM   2236  CA  LEU A 414     -19.179  -9.450 -15.030  1.00 27.96     0.177 C 
ATOM   2237  C   LEU A 414     -20.189 -10.339 -15.764  1.00 30.51     0.241 C 
ATOM   2238  O   LEU A 414     -20.111 -10.483 -16.991  1.00 30.77    -0.271 OA
ATOM   2239  CB  LEU A 414     -17.756 -10.019 -15.157  1.00 27.38     0.038 C 
ATOM   2240  CG  LEU A 414     -16.641  -9.162 -14.544  1.00 26.76    -0.020 C 
ATOM   2241  CD1 LEU A 414     -15.281  -9.812 -14.723  1.00 29.11     0.009 C 
ATOM   2242  CD2 LEU A 414     -16.629  -7.753 -15.130  1.00 29.01     0.009 C 
ATOM   2243  N   GLU A 415     -21.127 -10.925 -15.020  1.00 32.76    -0.348 N 
ATOM   2244  HN  GLU A 415     -21.110 -10.790 -14.009  1.00  0.00     0.163 HD
ATOM   2245  CA  GLU A 415     -22.185 -11.759 -15.608  1.00 35.82     0.146 C 
ATOM   2246  C   GLU A 415     -23.523 -11.033 -15.616  1.00 36.59     0.256 C 
ATOM   2247  O   GLU A 415     -23.619  -9.874 -15.212  1.00 36.18    -0.305 OA
ATOM   2248  CB  GLU A 415     -22.329 -13.081 -14.849  1.00 37.71     0.043 C 
ATOM   2249  CG  GLU A 415     -21.016 -13.749 -14.518  1.00 39.78     0.115 C 
ATOM   2250  CD  GLU A 415     -20.550 -14.684 -15.593  1.00 43.73     0.172 C 
ATOM   2251  OE1 GLU A 415     -20.915 -15.877 -15.529  1.00 46.08    -0.648 OA
ATOM   2252  OE2 GLU A 415     -19.805 -14.227 -16.488  1.00 44.70    -0.648 OA
TER    2253      GLU A 415 
ATOM   2253  N   HIS C 629     -27.928  -8.662  -7.148  1.00 49.54    -0.066 N 
ATOM   2254  HN1 HIS C 629     -28.058  -8.773  -8.154  1.00  0.00     0.275 HD
ATOM   2255  HN2 HIS C 629     -28.675  -8.112  -6.725  1.00  0.00     0.275 HD
ATOM   2256  HN3 HIS C 629     -28.082  -9.536  -6.645  1.00  0.00     0.275 HD
ATOM   2257  CA  HIS C 629     -26.579  -8.084  -6.865  1.00 43.58     0.280 C 
ATOM   2258  C   HIS C 629     -26.385  -7.918  -5.360  1.00 40.48     0.249 C 
ATOM   2259  O   HIS C 629     -26.114  -6.820  -4.861  1.00 38.02    -0.271 OA
ATOM   2260  CB  HIS C 629     -26.391  -6.759  -7.608  1.00 42.71     0.101 C 
ATOM   2261  CG  HIS C 629     -26.824  -6.811  -9.040  1.00 48.25     0.028 A 
ATOM   2262  ND1 HIS C 629     -28.076  -6.411  -9.453  1.00 53.31    -0.355 N 
ATOM   2263  HD1 HIS C 629     -28.809  -6.046  -8.845  1.00  0.00     0.166 HD
ATOM   2264  CD2 HIS C 629     -26.176  -7.231 -10.153  1.00 50.89     0.114 A 
ATOM   2265  CE1 HIS C 629     -28.179  -6.575 -10.761  1.00 59.51     0.180 A 
ATOM   2266  NE2 HIS C 629     -27.039  -7.071 -11.209  1.00 57.64    -0.360 N 
ATOM   2267  HE2 HIS C 629     -26.833  -7.298 -12.182  1.00  0.00     0.166 HD
ATOM   2268  N   LYS C 630     -26.516  -9.040  -4.657  1.00 41.80    -0.346 N 
ATOM   2269  HN  LYS C 630     -26.636  -9.912  -5.172  1.00  0.00     0.163 HD
ATOM   2270  CA  LYS C 630     -26.499  -9.108  -3.194  1.00 40.83     0.176 C 
ATOM   2271  C   LYS C 630     -25.235  -8.523  -2.567  1.00 36.49     0.241 C 
ATOM   2272  O   LYS C 630     -25.322  -7.625  -1.729  1.00 35.90    -0.271 OA
ATOM   2273  CB  LYS C 630     -26.698 -10.561  -2.736  1.00 44.44     0.035 C 
ATOM   2274  CG  LYS C 630     -27.460 -11.431  -3.747  1.00 49.58     0.004 C 
ATOM   2275  CD  LYS C 630     -28.087 -12.668  -3.112  1.00 54.87     0.027 C 
ATOM   2276  CE  LYS C 630     -29.474 -12.368  -2.549  1.00 59.81     0.229 C 
ATOM   2277  NZ  LYS C 630     -30.173 -13.605  -2.100  1.00 66.95    -0.079 N 
ATOM   2278  HZ1 LYS C 630     -31.100 -13.405  -1.724  1.00  0.00     0.274 HD
ATOM   2279  HZ2 LYS C 630     -29.607 -14.128  -1.432  1.00  0.00     0.274 HD
ATOM   2280  HZ3 LYS C 630     -30.219 -14.297  -2.848  1.00  0.00     0.274 HD
ATOM   2281  N   ILE C 631     -24.067  -9.024  -2.969  1.00 35.02    -0.346 N 
ATOM   2282  HN  ILE C 631     -24.053  -9.762  -3.673  1.00  0.00     0.163 HD
ATOM   2283  CA  ILE C 631     -22.800  -8.529  -2.414  1.00 32.85     0.180 C 
ATOM   2284  C   ILE C 631     -22.600  -7.049  -2.769  1.00 30.25     0.241 C 
ATOM   2285  O   ILE C 631     -22.307  -6.229  -1.897  1.00 29.12    -0.271 OA
ATOM   2286  CB  ILE C 631     -21.580  -9.391  -2.847  1.00 34.00     0.013 C 
ATOM   2287  CG1 ILE C 631     -21.803 -10.864  -2.481  1.00 37.36     0.002 C 
ATOM   2288  CG2 ILE C 631     -20.281  -8.861  -2.213  1.00 33.93     0.012 C 
ATOM   2289  CD1 ILE C 631     -20.893 -11.843  -3.203  1.00 39.82     0.005 C 
ATOM   2290  N   LEU C 632     -22.793  -6.709  -4.044  1.00 29.85    -0.346 N 
ATOM   2291  HN  LEU C 632     -23.054  -7.428  -4.718  1.00  0.00     0.163 HD
ATOM   2292  CA  LEU C 632     -22.638  -5.329  -4.495  1.00 28.95     0.177 C 
ATOM   2293  C   LEU C 632     -23.572  -4.358  -3.750  1.00 29.20     0.241 C 
ATOM   2294  O   LEU C 632     -23.149  -3.274  -3.361  1.00 27.91    -0.271 OA
ATOM   2295  CB  LEU C 632     -22.813  -5.233  -6.015  1.00 30.59     0.038 C 
ATOM   2296  CG  LEU C 632     -22.302  -3.971  -6.708  1.00 30.82    -0.020 C 
ATOM   2297  CD1 LEU C 632     -20.850  -3.688  -6.332  1.00 30.10     0.009 C 
ATOM   2298  CD2 LEU C 632     -22.479  -4.099  -8.226  1.00 33.81     0.009 C 
ATOM   2299  N   HIS C 633     -24.824  -4.763  -3.536  1.00 32.06    -0.346 N 
ATOM   2300  HN  HIS C 633     -25.135  -5.645  -3.944  1.00  0.00     0.163 HD
ATOM   2301  CA  HIS C 633     -25.771  -3.977  -2.729  1.00 34.92     0.182 C 
ATOM   2302  C   HIS C 633     -25.256  -3.768  -1.307  1.00 35.22     0.241 C 
ATOM   2303  O   HIS C 633     -25.360  -2.670  -0.755  1.00 36.73    -0.271 OA
ATOM   2304  CB  HIS C 633     -27.143  -4.654  -2.670  1.00 39.16     0.093 C 
ATOM   2305  CG  HIS C 633     -28.111  -4.171  -3.706  1.00 43.17     0.028 A 
ATOM   2306  ND1 HIS C 633     -28.505  -4.947  -4.775  1.00 46.72    -0.354 N 
ATOM   2307  HD1 HIS C 633     -28.178  -5.893  -4.969  1.00  0.00     0.166 HD
ATOM   2308  CD2 HIS C 633     -28.785  -3.002  -3.821  1.00 46.64     0.114 A 
ATOM   2309  CE1 HIS C 633     -29.373  -4.274  -5.510  1.00 51.09     0.180 A 
ATOM   2310  NE2 HIS C 633     -29.559  -3.090  -4.954  1.00 51.34    -0.360 N 
ATOM   2311  HE2 HIS C 633     -30.177  -2.360  -5.308  1.00  0.00     0.166 HD
ATOM   2312  N   ARG C 634     -24.706  -4.828  -0.717  1.00 35.68    -0.346 N 
ATOM   2313  HN  ARG C 634     -24.642  -5.706  -1.232  1.00  0.00     0.163 HD
ATOM   2314  CA  ARG C 634     -24.192  -4.764   0.650  1.00 38.00     0.176 C 
ATOM   2315  C   ARG C 634     -23.007  -3.797   0.731  1.00 37.03     0.241 C 
ATOM   2316  O   ARG C 634     -22.954  -2.955   1.626  1.00 39.39    -0.271 OA
ATOM   2317  CB  ARG C 634     -23.817  -6.162   1.164  1.00 39.42     0.036 C 
ATOM   2318  CG  ARG C 634     -23.230  -6.184   2.580  1.00 44.28     0.023 C 
ATOM   2319  CD  ARG C 634     -23.028  -7.608   3.120  1.00 48.69     0.138 C 
ATOM   2320  NE  ARG C 634     -22.310  -8.490   2.192  1.00 48.70    -0.227 N 
ATOM   2321  HE  ARG C 634     -22.860  -9.181   1.681  1.00  0.00     0.177 HD
ATOM   2322  CZ  ARG C 634     -20.995  -8.461   1.963  1.00 49.20     0.665 C 
ATOM   2323  NH1 ARG C 634     -20.209  -7.583   2.581  1.00 51.33    -0.235 N 
ATOM   2324 1HH1 ARG C 634     -19.204  -7.561   2.406  1.00  0.00     0.174 HD
ATOM   2325 2HH1 ARG C 634     -20.621  -6.923   3.241  1.00  0.00     0.174 HD
ATOM   2326  NH2 ARG C 634     -20.460  -9.319   1.105  1.00 48.88    -0.235 N 
ATOM   2327 1HH2 ARG C 634     -19.455  -9.297   0.930  1.00  0.00     0.174 HD
ATOM   2328 2HH2 ARG C 634     -21.063  -9.992   0.631  1.00  0.00     0.174 HD
ATOM   2329  N   LEU C 635     -22.082  -3.910  -0.224  1.00 34.86    -0.346 N 
ATOM   2330  HN  LEU C 635     -22.188  -4.644  -0.924  1.00  0.00     0.163 HD
ATOM   2331  CA  LEU C 635     -20.916  -3.018  -0.307  1.00 35.22     0.177 C 
ATOM   2332  C   LEU C 635     -21.310  -1.563  -0.536  1.00 35.79     0.241 C 
ATOM   2333  O   LEU C 635     -20.675  -0.652  -0.003  1.00 37.97    -0.271 OA
ATOM   2334  CB  LEU C 635     -19.957  -3.463  -1.417  1.00 33.99     0.038 C 
ATOM   2335  CG  LEU C 635     -19.169  -4.765  -1.238  1.00 35.46    -0.020 C 
ATOM   2336  CD1 LEU C 635     -18.436  -5.114  -2.522  1.00 34.51     0.009 C 
ATOM   2337  CD2 LEU C 635     -18.201  -4.692  -0.058  1.00 38.93     0.009 C 
ATOM   2338  N   LEU C 636     -22.349  -1.348  -1.339  1.00 34.91    -0.346 N 
ATOM   2339  HN  LEU C 636     -22.828  -2.143  -1.761  1.00  0.00     0.163 HD
ATOM   2340  CA  LEU C 636     -22.816   0.007  -1.627  1.00 36.76     0.177 C 
ATOM   2341  C   LEU C 636     -23.486   0.687  -0.430  1.00 41.36     0.241 C 
ATOM   2342  O   LEU C 636     -23.530   1.920  -0.362  1.00 43.96    -0.271 OA
ATOM   2343  CB  LEU C 636     -23.714   0.033  -2.869  1.00 36.16     0.038 C 
ATOM   2344  CG  LEU C 636     -22.944  -0.067  -4.200  1.00 33.19    -0.020 C 
ATOM   2345  CD1 LEU C 636     -23.887  -0.197  -5.391  1.00 33.38     0.009 C 
ATOM   2346  CD2 LEU C 636     -21.999   1.125  -4.398  1.00 33.82     0.009 C 
ATOM   2347  N   GLN C 637     -23.990  -0.112   0.508  1.00 43.82    -0.346 N 
ATOM   2348  HN  GLN C 637     -23.987  -1.121   0.358  1.00  0.00     0.163 HD
ATOM   2349  CA  GLN C 637     -24.549   0.425   1.750  1.00 50.03     0.177 C 
ATOM   2350  C   GLN C 637     -23.457   0.629   2.806  1.00 53.31     0.241 C 
ATOM   2351  O   GLN C 637     -23.050   1.766   3.072  1.00 56.43    -0.271 OA
ATOM   2352  CB  GLN C 637     -25.658  -0.478   2.300  1.00 52.47     0.044 C 
ATOM   2353  CG  GLN C 637     -26.464   0.184   3.418  1.00 60.13     0.105 C 
ATOM   2354  CD  GLN C 637     -26.940  -0.786   4.493  1.00 65.26     0.215 C 
ATOM   2355  OE1 GLN C 637     -26.608  -1.974   4.479  1.00 63.34    -0.274 OA
ATOM   2356  NE2 GLN C 637     -27.719  -0.271   5.440  1.00 72.07    -0.370 N 
ATOM   2357 1HE2 GLN C 637     -27.994   0.711   5.452  1.00  0.00     0.159 HD
ATOM   2358 2HE2 GLN C 637     -28.038  -0.920   6.159  1.00  0.00     0.159 HD
ATOM   2359  N   GLU C 638     -22.999  -0.479   3.396  1.00 54.34    -0.348 N 
ATOM   2360  HN  GLU C 638     -23.377  -1.374   3.085  1.00  0.00     0.163 HD
ATOM   2361  CA  GLU C 638     -21.983  -0.496   4.468  1.00 59.17     0.146 C 
ATOM   2362  C   GLU C 638     -22.280   0.465   5.624  1.00 66.53     0.256 C 
ATOM   2363  O   GLU C 638     -21.762   1.584   5.676  1.00 69.16    -0.305 OA
ATOM   2364  CB  GLU C 638     -20.568  -0.271   3.908  1.00 57.70     0.043 C 
ATOM   2365  CG  GLU C 638     -20.103  -1.320   2.892  1.00 53.87     0.115 C 
ATOM   2366  CD  GLU C 638     -19.568  -2.601   3.521  1.00 57.67     0.172 C 
ATOM   2367  OE1 GLU C 638     -18.401  -2.953   3.233  1.00 58.68    -0.648 OA
ATOM   2368  OE2 GLU C 638     -20.303  -3.260   4.294  1.00 60.46    -0.648 OA
TER    2369      GLU C 638 
ATOM      1  O1  UNK     1      -6.499  -6.930 -14.043  0.00  0.00    -0.273 OA
ATOM      2  N1  UNK     1      -7.722  -7.822 -12.311  0.00  0.00    -0.327 N 
ATOM      3  C11 UNK     1      -7.542  -7.450 -13.687  0.00  0.00     0.226 C 
ATOM      4  H1  UNK     1      -8.681  -7.840 -12.034  0.00  0.00     0.169 HD
ATOM      5  C5  UNK     1      -8.701  -7.797 -14.622  0.00  0.00     0.078 C 
ATOM      6  C6  UNK     1      -9.165  -9.234 -14.410  0.00  0.00     0.014 C 
ATOM      7  C3  UNK     1     -10.289  -9.594 -15.364  0.00  0.00     0.006 C 
ATOM      8  C1  UNK     1      -9.978  -9.344 -16.841  0.00  0.00    -0.007 C 
ATOM      9  C4  UNK     1      -9.371  -7.952 -17.038  0.00  0.00     0.006 C 
ATOM     10  C7  UNK     1      -8.254  -7.606 -16.070  0.00  0.00     0.014 C 
ATOM     11  C2  UNK     1      -9.189 -10.491 -17.536  0.00  0.00    -0.048 C 
ATOM     12  C8  UNK     1      -8.677 -11.462 -16.469  0.00  0.00     0.015 C 
ATOM     13  C9  UNK     1     -10.023 -11.272 -18.548  0.00  0.00     0.015 C 
ATOM     14  C10 UNK     1      -7.978  -9.894 -18.260  0.00  0.00     0.015 C 
ATOM     15  C12 UNK     1      -6.849  -7.372 -11.258  0.00  0.00     0.034 A 
ATOM     16  C13 UNK     1      -6.745  -8.089 -10.058  0.00  0.00     0.030 A 
ATOM     17  C15 UNK     1      -5.948  -7.599  -9.035  0.00  0.00     0.020 A 
ATOM     18  C17 UNK     1      -5.258  -6.393  -9.182  0.00  0.00     0.041 A 
ATOM     19  C16 UNK     1      -5.375  -5.673 -10.372  0.00  0.00     0.020 A 
ATOM     20  C14 UNK     1      -6.164  -6.158 -11.406  0.00  0.00     0.030 A 
ATOM     21  C18 UNK     1      -4.400  -5.865  -8.088  0.00  0.00     0.209 C 
ATOM     22  O2  UNK     1      -4.180  -6.567  -6.950  0.00  0.00    -0.644 OA
ATOM     23  O3  UNK     1      -3.811  -4.803  -8.053  0.00  0.00    -0.644 OA
