# Supplementary material for: Discovery of novel RARα agonists using pharmacophore-based virtual screening, molecular docking, and molecular dynamics simulation studies
Source: PLoS One. 2023 Aug 24;18(8):e0289046. doi: 10.1371/journal.pone.0289046 (PMC10449137; doi:10.1371/journal.pone.0289046)
Supplement: S1 File — (ZIP) [file pone.0289046.s003.zip › Supplementary/Compound 4/MD/FEL/ener.xvg]

 3443  8.59141e+00  0.00000e+00  0.00000e+00
 3451  8.59141e+00  0.00000e+00  0.00000e+00
 3549  8.59141e+00  0.00000e+00  0.00000e+00
 3554  8.59141e+00  0.00000e+00  0.00000e+00
 3641  8.59141e+00  0.00000e+00  0.00000e+00
 3643  6.87313e+00  0.00000e+00  1.71828e+00
 3644  8.59141e+00  0.00000e+00  0.00000e+00
 3647  6.87313e+00  0.00000e+00  1.71828e+00
 3648  8.59141e+00  0.00000e+00  0.00000e+00
 3649  6.87313e+00  0.00000e+00  1.71828e+00
 3654  8.59141e+00  0.00000e+00  0.00000e+00
 3744  6.87313e+00  0.00000e+00  1.71828e+00
 3745  5.15485e+00  0.00000e+00  3.43656e+00
 3746  5.86800e+00  0.00000e+00  2.72341e+00
 3747  6.87313e+00  0.00000e+00  1.71828e+00
 3748  8.59141e+00  0.00000e+00  0.00000e+00
 3749  6.87313e+00  0.00000e+00  1.71828e+00
 3750  5.15485e+00  0.00000e+00  3.43656e+00
 3751  5.15485e+00  0.00000e+00  3.43656e+00
 3752  6.87313e+00  0.00000e+00  1.71828e+00
 3753  6.87313e+00  0.00000e+00  1.71828e+00
 3754  6.87313e+00  0.00000e+00  1.71828e+00
 3755  8.59141e+00  0.00000e+00  0.00000e+00
 3843  8.59141e+00  0.00000e+00  0.00000e+00
 3846  6.87313e+00  0.00000e+00  1.71828e+00
 3848  6.87313e+00  0.00000e+00  1.71828e+00
 3849  6.87313e+00  0.00000e+00  1.71828e+00
 3851  8.59141e+00  0.00000e+00  0.00000e+00
 3852  6.87313e+00  0.00000e+00  1.71828e+00
 3853  6.87313e+00  0.00000e+00  1.71828e+00
 3854  6.87313e+00  0.00000e+00  1.71828e+00
 3855  8.59141e+00  0.00000e+00  0.00000e+00
 3857  8.59141e+00  0.00000e+00  0.00000e+00
 3934  8.59141e+00  0.00000e+00  0.00000e+00
 3935  8.59141e+00  0.00000e+00  0.00000e+00
 3939  8.59141e+00  0.00000e+00  0.00000e+00
 3942  4.60168e+00  0.00000e+00  3.98973e+00
 3943  6.87313e+00  0.00000e+00  1.71828e+00
 3945  8.59141e+00  0.00000e+00  0.00000e+00
 3946  8.59141e+00  0.00000e+00  0.00000e+00
 3947  4.14972e+00  0.00000e+00  4.44169e+00
 3948  5.15485e+00  0.00000e+00  3.43656e+00
 3949  5.86800e+00  0.00000e+00  2.72341e+00
 3950  6.87313e+00  0.00000e+00  1.71828e+00
 3951  6.87313e+00  0.00000e+00  1.71828e+00
 3952  5.15485e+00  0.00000e+00  3.43656e+00
 3953  6.87313e+00  0.00000e+00  1.71828e+00
 3954  5.15485e+00  0.00000e+00  3.43656e+00
 3955  8.59141e+00  0.00000e+00  0.00000e+00
 3956  5.86800e+00  0.00000e+00  2.72341e+00
 4031  8.59141e+00  0.00000e+00  0.00000e+00
 4037  8.59141e+00  0.00000e+00  0.00000e+00
 4039  8.59141e+00  0.00000e+00  0.00000e+00
 4041  8.59141e+00  0.00000e+00  0.00000e+00
 4042  8.59141e+00  0.00000e+00  0.00000e+00
 4043  4.60168e+00  0.00000e+00  3.98973e+00
 4044  4.60168e+00  0.00000e+00  3.98973e+00
 4045  5.86800e+00  0.00000e+00  2.72341e+00
 4046  3.43656e+00  0.00000e+00  5.15485e+00
 4047  4.14972e+00  0.00000e+00  4.44169e+00
 4048  4.60168e+00  0.00000e+00  3.98973e+00
 4049  3.43656e+00  0.00000e+00  5.15485e+00
 4050  2.88340e+00  0.00000e+00  5.70801e+00
 4051  4.60168e+00  0.00000e+00  3.98973e+00
 4052  3.14458e+00  0.00000e+00  5.44683e+00
 4053  6.87313e+00  0.00000e+00  1.71828e+00
 4054  5.86800e+00  0.00000e+00  2.72341e+00
 4055  5.15485e+00  0.00000e+00  3.43656e+00
 4056  5.86800e+00  0.00000e+00  2.72341e+00
 4057  6.87313e+00  0.00000e+00  1.71828e+00
 4058  8.59141e+00  0.00000e+00  0.00000e+00
 4059  8.59141e+00  0.00000e+00  0.00000e+00
 4129  8.59141e+00  0.00000e+00  0.00000e+00
 4133  8.59141e+00  0.00000e+00  0.00000e+00
 4134  8.59141e+00  0.00000e+00  0.00000e+00
 4135  8.59141e+00  0.00000e+00  0.00000e+00
 4138  8.59141e+00  0.00000e+00  0.00000e+00
 4140  6.87313e+00  0.00000e+00  1.71828e+00
 4141  5.86800e+00  0.00000e+00  2.72341e+00
 4142  5.86800e+00  0.00000e+00  2.72341e+00
 4143  8.59141e+00  0.00000e+00  0.00000e+00
 4144  5.86800e+00  0.00000e+00  2.72341e+00
 4145  5.15485e+00  0.00000e+00  3.43656e+00
 4146  4.14972e+00  0.00000e+00  4.44169e+00
 4147  4.14972e+00  0.00000e+00  4.44169e+00
 4148  4.14972e+00  0.00000e+00  4.44169e+00
 4149  3.43656e+00  0.00000e+00  5.15485e+00
 4150  4.14972e+00  0.00000e+00  4.44169e+00
 4151  2.64713e+00  0.00000e+00  5.94428e+00
 4152  4.14972e+00  0.00000e+00  4.44169e+00
 4153  3.76758e+00  0.00000e+00  4.82383e+00
 4154  4.14972e+00  0.00000e+00  4.44169e+00
 4155  3.76758e+00  0.00000e+00  4.82383e+00
 4156  8.59141e+00  0.00000e+00  0.00000e+00
 4157  6.87313e+00  0.00000e+00  1.71828e+00
 4158  8.59141e+00  0.00000e+00  0.00000e+00
 4159  8.59141e+00  0.00000e+00  0.00000e+00
 4160  8.59141e+00  0.00000e+00  0.00000e+00
 4229  6.87313e+00  0.00000e+00  1.71828e+00
 4231  8.59141e+00  0.00000e+00  0.00000e+00
 4233  6.87313e+00  0.00000e+00  1.71828e+00
 4237  6.87313e+00  0.00000e+00  1.71828e+00
 4238  8.59141e+00  0.00000e+00  0.00000e+00
 4240  5.86800e+00  0.00000e+00  2.72341e+00
 4241  6.87313e+00  0.00000e+00  1.71828e+00
 4242  5.86800e+00  0.00000e+00  2.72341e+00
 4243  4.60168e+00  0.00000e+00  3.98973e+00
 4244  3.76758e+00  0.00000e+00  4.82383e+00
 4245  3.76758e+00  0.00000e+00  4.82383e+00
 4246  3.43656e+00  0.00000e+00  5.15485e+00
 4247  3.43656e+00  0.00000e+00  5.15485e+00
 4248  4.14972e+00  0.00000e+00  4.44169e+00
 4249  3.76758e+00  0.00000e+00  4.82383e+00
 4250  3.14458e+00  0.00000e+00  5.44683e+00
 4251  2.23301e+00  0.00000e+00  6.35840e+00
 4252  3.14458e+00  0.00000e+00  5.44683e+00
 4253  3.43656e+00  0.00000e+00  5.15485e+00
 4254  5.15485e+00  0.00000e+00  3.43656e+00
 4255  4.60168e+00  0.00000e+00  3.98973e+00
 4256  5.86800e+00  0.00000e+00  2.72341e+00
 4257  4.60168e+00  0.00000e+00  3.98973e+00
 4258  4.60168e+00  0.00000e+00  3.98973e+00
 4259  8.59141e+00  0.00000e+00  0.00000e+00
 4260  8.59141e+00  0.00000e+00  0.00000e+00
 4261  8.59141e+00  0.00000e+00  0.00000e+00
 4264  8.59141e+00  0.00000e+00  0.00000e+00
 4329  5.15485e+00  0.00000e+00  3.43656e+00
 4330  8.59141e+00  0.00000e+00  0.00000e+00
 4331  6.87313e+00  0.00000e+00  1.71828e+00
 4332  8.59141e+00  0.00000e+00  0.00000e+00
 4333  5.86800e+00  0.00000e+00  2.72341e+00
 4336  6.87313e+00  0.00000e+00  1.71828e+00
 4337  8.59141e+00  0.00000e+00  0.00000e+00
 4338  8.59141e+00  0.00000e+00  0.00000e+00
 4339  6.87313e+00  0.00000e+00  1.71828e+00
 4340  8.59141e+00  0.00000e+00  0.00000e+00
 4342  4.60168e+00  0.00000e+00  3.98973e+00
 4343  5.86800e+00  0.00000e+00  2.72341e+00
 4344  4.14972e+00  0.00000e+00  4.44169e+00
 4345  3.76758e+00  0.00000e+00  4.82383e+00
 4346  4.60168e+00  0.00000e+00  3.98973e+00
 4347  3.14458e+00  0.00000e+00  5.44683e+00
 4348  5.15485e+00  0.00000e+00  3.43656e+00
 4349  3.43656e+00  0.00000e+00  5.15485e+00
 4350  3.76758e+00  0.00000e+00  4.82383e+00
 4351  2.43143e+00  0.00000e+00  6.15998e+00
 4352  2.23301e+00  0.00000e+00  6.35840e+00
 4353  3.43656e+00  0.00000e+00  5.15485e+00
 4354  2.64713e+00  0.00000e+00  5.94428e+00
 4355  5.15485e+00  0.00000e+00  3.43656e+00
 4356  6.87313e+00  0.00000e+00  1.71828e+00
 4357  3.14458e+00  0.00000e+00  5.44683e+00
 4358  5.15485e+00  0.00000e+00  3.43656e+00
 4359  5.15485e+00  0.00000e+00  3.43656e+00
 4360  6.87313e+00  0.00000e+00  1.71828e+00
 4362  8.59141e+00  0.00000e+00  0.00000e+00
 4427  6.87313e+00  0.00000e+00  1.71828e+00
 4429  6.87313e+00  0.00000e+00  1.71828e+00
 4430  6.87313e+00  0.00000e+00  1.71828e+00
 4431  5.86800e+00  0.00000e+00  2.72341e+00
 4432  4.60168e+00  0.00000e+00  3.98973e+00
 4433  8.59141e+00  0.00000e+00  0.00000e+00
 4434  6.87313e+00  0.00000e+00  1.71828e+00
 4435  8.59141e+00  0.00000e+00  0.00000e+00
 4436  5.86800e+00  0.00000e+00  2.72341e+00
 4437  5.15485e+00  0.00000e+00  3.43656e+00
 4439  6.87313e+00  0.00000e+00  1.71828e+00
 4440  5.86800e+00  0.00000e+00  2.72341e+00
 4441  3.76758e+00  0.00000e+00  4.82383e+00
 4442  6.87313e+00  0.00000e+00  1.71828e+00
 4443  4.60168e+00  0.00000e+00  3.98973e+00
 4444  3.43656e+00  0.00000e+00  5.15485e+00
 4445  3.76758e+00  0.00000e+00  4.82383e+00
 4446  3.43656e+00  0.00000e+00  5.15485e+00
 4447  4.14972e+00  0.00000e+00  4.44169e+00
 4448  2.43143e+00  0.00000e+00  6.15998e+00
 4449  3.14458e+00  0.00000e+00  5.44683e+00
 4450  1.56800e+00  0.00000e+00  7.02341e+00
 4451  1.42630e+00  0.00000e+00  7.16511e+00
 4452  2.04930e+00  0.00000e+00  6.54211e+00
 4453  2.88340e+00  0.00000e+00  5.70801e+00
 4454  3.43656e+00  0.00000e+00  5.15485e+00
 4455  5.15485e+00  0.00000e+00  3.43656e+00
 4456  2.88340e+00  0.00000e+00  5.70801e+00
 4457  3.14458e+00  0.00000e+00  5.44683e+00
 4458  4.14972e+00  0.00000e+00  4.44169e+00
 4459  6.87313e+00  0.00000e+00  1.71828e+00
 4461  4.14972e+00  0.00000e+00  4.44169e+00
 4462  8.59141e+00  0.00000e+00  0.00000e+00
 4465  8.59141e+00  0.00000e+00  0.00000e+00
 4527  8.59141e+00  0.00000e+00  0.00000e+00
 4528  5.15485e+00  0.00000e+00  3.43656e+00
 4529  6.87313e+00  0.00000e+00  1.71828e+00
 4530  5.86800e+00  0.00000e+00  2.72341e+00
 4531  6.87313e+00  0.00000e+00  1.71828e+00
 4532  5.86800e+00  0.00000e+00  2.72341e+00
 4533  5.86800e+00  0.00000e+00  2.72341e+00
 4534  3.76758e+00  0.00000e+00  4.82383e+00
 4535  8.59141e+00  0.00000e+00  0.00000e+00
 4536  8.59141e+00  0.00000e+00  0.00000e+00
 4537  8.59141e+00  0.00000e+00  0.00000e+00
 4539  6.87313e+00  0.00000e+00  1.71828e+00
 4540  6.87313e+00  0.00000e+00  1.71828e+00
 4542  4.60168e+00  0.00000e+00  3.98973e+00
 4543  5.86800e+00  0.00000e+00  2.72341e+00
 4544  8.59141e+00  0.00000e+00  0.00000e+00
 4545  8.59141e+00  0.00000e+00  0.00000e+00
 4546  4.60168e+00  0.00000e+00  3.98973e+00
 4547  2.64713e+00  0.00000e+00  5.94428e+00
 4548  1.87827e+00  0.00000e+00  6.71314e+00
 4549  2.04930e+00  0.00000e+00  6.54211e+00
 4550  3.43656e+00  0.00000e+00  5.15485e+00
 4551  1.04417e+00  0.00000e+00  7.54724e+00
 4552  2.43143e+00  0.00000e+00  6.15998e+00
 4553  1.29227e+00  0.00000e+00  7.29914e+00
 4554  2.43143e+00  0.00000e+00  6.15998e+00
 4555  2.23301e+00  0.00000e+00  6.35840e+00
 4556  3.76758e+00  0.00000e+00  4.82383e+00
 4557  2.23301e+00  0.00000e+00  6.35840e+00
 4558  2.04930e+00  0.00000e+00  6.54211e+00
 4559  4.14972e+00  0.00000e+00  4.44169e+00
 4560  2.88340e+00  0.00000e+00  5.70801e+00
 4561  5.15485e+00  0.00000e+00  3.43656e+00
 4562  5.15485e+00  0.00000e+00  3.43656e+00
 4563  8.59141e+00  0.00000e+00  0.00000e+00
 4627  6.87313e+00  0.00000e+00  1.71828e+00
 4629  8.59141e+00  0.00000e+00  0.00000e+00
 4630  6.87313e+00  0.00000e+00  1.71828e+00
 4631  5.86800e+00  0.00000e+00  2.72341e+00
 4632  6.87313e+00  0.00000e+00  1.71828e+00
 4633  5.86800e+00  0.00000e+00  2.72341e+00
 4634  6.87313e+00  0.00000e+00  1.71828e+00
 4635  4.60168e+00  0.00000e+00  3.98973e+00
 4636  8.59141e+00  0.00000e+00  0.00000e+00
 4637  8.59141e+00  0.00000e+00  0.00000e+00
 4640  8.59141e+00  0.00000e+00  0.00000e+00
 4641  5.86800e+00  0.00000e+00  2.72341e+00
 4642  6.87313e+00  0.00000e+00  1.71828e+00
 4643  4.60168e+00  0.00000e+00  3.98973e+00
 4644  5.15485e+00  0.00000e+00  3.43656e+00
 4645  5.15485e+00  0.00000e+00  3.43656e+00
 4646  3.43656e+00  0.00000e+00  5.15485e+00
 4647  4.14972e+00  0.00000e+00  4.44169e+00
 4648  2.04930e+00  0.00000e+00  6.54211e+00
 4649  4.60168e+00  0.00000e+00  3.98973e+00
 4650  3.14458e+00  0.00000e+00  5.44683e+00
 4651  1.56800e+00  0.00000e+00  7.02341e+00
 4652  2.04930e+00  0.00000e+00  6.54211e+00
 4653  1.42630e+00  0.00000e+00  7.16511e+00
 4654  1.56800e+00  0.00000e+00  7.02341e+00
 4655  2.64713e+00  0.00000e+00  5.94428e+00
 4656  2.64713e+00  0.00000e+00  5.94428e+00
 4657  3.14458e+00  0.00000e+00  5.44683e+00
 4658  4.60168e+00  0.00000e+00  3.98973e+00
 4659  4.14972e+00  0.00000e+00  4.44169e+00
 4660  3.76758e+00  0.00000e+00  4.82383e+00
 4661  6.87313e+00  0.00000e+00  1.71828e+00
 4662  6.87313e+00  0.00000e+00  1.71828e+00
 4724  8.59141e+00  0.00000e+00  0.00000e+00
 4726  8.59141e+00  0.00000e+00  0.00000e+00
 4727  5.15485e+00  0.00000e+00  3.43656e+00
 4728  8.59141e+00  0.00000e+00  0.00000e+00
 4729  6.87313e+00  0.00000e+00  1.71828e+00
 4730  5.15485e+00  0.00000e+00  3.43656e+00
 4731  4.60168e+00  0.00000e+00  3.98973e+00
 4732  5.86800e+00  0.00000e+00  2.72341e+00
 4733  5.15485e+00  0.00000e+00  3.43656e+00
 4734  5.15485e+00  0.00000e+00  3.43656e+00
 4735  5.86800e+00  0.00000e+00  2.72341e+00
 4737  8.59141e+00  0.00000e+00  0.00000e+00
 4738  8.59141e+00  0.00000e+00  0.00000e+00
 4741  8.59141e+00  0.00000e+00  0.00000e+00
 4742  4.14972e+00  0.00000e+00  4.44169e+00
 4743  4.60168e+00  0.00000e+00  3.98973e+00
 4744  4.60168e+00  0.00000e+00  3.98973e+00
 4745  5.86800e+00  0.00000e+00  2.72341e+00
 4746  5.86800e+00  0.00000e+00  2.72341e+00
 4747  3.43656e+00  0.00000e+00  5.15485e+00
 4748  2.43143e+00  0.00000e+00  6.15998e+00
 4749  2.64713e+00  0.00000e+00  5.94428e+00
 4750  1.71828e+00  0.00000e+00  6.87313e+00
 4751  2.04930e+00  0.00000e+00  6.54211e+00
 4752  1.87827e+00  0.00000e+00  6.71314e+00
 4753  2.43143e+00  0.00000e+00  6.15998e+00
 4754  2.23301e+00  0.00000e+00  6.35840e+00
 4755  2.64713e+00  0.00000e+00  5.94428e+00
 4756  1.87827e+00  0.00000e+00  6.71314e+00
 4757  2.23301e+00  0.00000e+00  6.35840e+00
 4758  2.43143e+00  0.00000e+00  6.15998e+00
 4759  3.14458e+00  0.00000e+00  5.44683e+00
 4760  5.15485e+00  0.00000e+00  3.43656e+00
 4761  5.15485e+00  0.00000e+00  3.43656e+00
 4762  8.59141e+00  0.00000e+00  0.00000e+00
 4763  8.59141e+00  0.00000e+00  0.00000e+00
 4766  8.59141e+00  0.00000e+00  0.00000e+00
 4767  8.59141e+00  0.00000e+00  0.00000e+00
 4826  5.86800e+00  0.00000e+00  2.72341e+00
 4827  8.59141e+00  0.00000e+00  0.00000e+00
 4829  6.87313e+00  0.00000e+00  1.71828e+00
 4830  5.15485e+00  0.00000e+00  3.43656e+00
 4831  5.15485e+00  0.00000e+00  3.43656e+00
 4832  5.86800e+00  0.00000e+00  2.72341e+00
 4833  3.76758e+00  0.00000e+00  4.82383e+00
 4834  5.86800e+00  0.00000e+00  2.72341e+00
 4835  6.87313e+00  0.00000e+00  1.71828e+00
 4836  8.59141e+00  0.00000e+00  0.00000e+00
 4837  8.59141e+00  0.00000e+00  0.00000e+00
 4838  5.86800e+00  0.00000e+00  2.72341e+00
 4840  6.87313e+00  0.00000e+00  1.71828e+00
 4841  5.86800e+00  0.00000e+00  2.72341e+00
 4842  8.59141e+00  0.00000e+00  0.00000e+00
 4843  5.15485e+00  0.00000e+00  3.43656e+00
 4844  6.87313e+00  0.00000e+00  1.71828e+00
 4845  4.14972e+00  0.00000e+00  4.44169e+00
 4846  5.15485e+00  0.00000e+00  3.43656e+00
 4847  3.14458e+00  0.00000e+00  5.44683e+00
 4848  2.64713e+00  0.00000e+00  5.94428e+00
 4849  1.29227e+00  0.00000e+00  7.29914e+00
 4850  1.87827e+00  0.00000e+00  6.71314e+00
 4851  9.28849e-01  0.00000e+00  7.66256e+00
 4852  1.87827e+00  0.00000e+00  6.71314e+00
 4853  6.11956e-01  0.00000e+00  7.97945e+00
 4854  1.04417e+00  0.00000e+00  7.54724e+00
 4855  1.71828e+00  0.00000e+00  6.87313e+00
 4856  1.16512e+00  0.00000e+00  7.42629e+00
 4857  1.87827e+00  0.00000e+00  6.71314e+00
 4858  2.23301e+00  0.00000e+00  6.35840e+00
 4859  4.60168e+00  0.00000e+00  3.98973e+00
 4860  5.15485e+00  0.00000e+00  3.43656e+00
 4861  4.60168e+00  0.00000e+00  3.98973e+00
 4862  4.60168e+00  0.00000e+00  3.98973e+00
 4863  6.87313e+00  0.00000e+00  1.71828e+00
 4864  8.59141e+00  0.00000e+00  0.00000e+00
 4866  8.59141e+00  0.00000e+00  0.00000e+00
 4867  8.59141e+00  0.00000e+00  0.00000e+00
 4923  8.59141e+00  0.00000e+00  0.00000e+00
 4926  6.87313e+00  0.00000e+00  1.71828e+00
 4927  5.86800e+00  0.00000e+00  2.72341e+00
 4928  5.86800e+00  0.00000e+00  2.72341e+00
 4929  6.87313e+00  0.00000e+00  1.71828e+00
 4930  5.15485e+00  0.00000e+00  3.43656e+00
 4931  4.14972e+00  0.00000e+00  4.44169e+00
 4932  5.86800e+00  0.00000e+00  2.72341e+00
 4933  6.87313e+00  0.00000e+00  1.71828e+00
 4934  5.86800e+00  0.00000e+00  2.72341e+00
 4935  6.87313e+00  0.00000e+00  1.71828e+00
 4936  5.86800e+00  0.00000e+00  2.72341e+00
 4941  6.87313e+00  0.00000e+00  1.71828e+00
 4942  6.87313e+00  0.00000e+00  1.71828e+00
 4943  5.86800e+00  0.00000e+00  2.72341e+00
 4944  2.64713e+00  0.00000e+00  5.94428e+00
 4945  4.60168e+00  0.00000e+00  3.98973e+00
 4946  4.60168e+00  0.00000e+00  3.98973e+00
 4947  2.23301e+00  0.00000e+00  6.35840e+00
 4948  1.71828e+00  0.00000e+00  6.87313e+00
 4949  1.56800e+00  0.00000e+00  7.02341e+00
 4950  8.18655e-01  0.00000e+00  7.77275e+00
 4951  2.04930e+00  0.00000e+00  6.54211e+00
 4952  4.21172e-01  0.00000e+00  8.17024e+00
 4953  2.04930e+00  0.00000e+00  6.54211e+00
 4954  1.56800e+00  0.00000e+00  7.02341e+00
 4955  1.56800e+00  0.00000e+00  7.02341e+00
 4956  1.87827e+00  0.00000e+00  6.71314e+00
 4957  2.64713e+00  0.00000e+00  5.94428e+00
 4958  2.64713e+00  0.00000e+00  5.94428e+00
 4959  2.88340e+00  0.00000e+00  5.70801e+00
 4960  3.14458e+00  0.00000e+00  5.44683e+00
 4961  3.43656e+00  0.00000e+00  5.15485e+00
 4962  6.87313e+00  0.00000e+00  1.71828e+00
 4963  5.15485e+00  0.00000e+00  3.43656e+00
 4967  6.87313e+00  0.00000e+00  1.71828e+00
 5025  8.59141e+00  0.00000e+00  0.00000e+00
 5026  6.87313e+00  0.00000e+00  1.71828e+00
 5027  6.87313e+00  0.00000e+00  1.71828e+00
 5028  6.87313e+00  0.00000e+00  1.71828e+00
 5029  5.86800e+00  0.00000e+00  2.72341e+00
 5030  5.15485e+00  0.00000e+00  3.43656e+00
 5031  6.87313e+00  0.00000e+00  1.71828e+00
 5032  5.86800e+00  0.00000e+00  2.72341e+00
 5033  5.15485e+00  0.00000e+00  3.43656e+00
 5034  5.86800e+00  0.00000e+00  2.72341e+00
 5035  5.15485e+00  0.00000e+00  3.43656e+00
 5036  6.87313e+00  0.00000e+00  1.71828e+00
 5037  8.59141e+00  0.00000e+00  0.00000e+00
 5039  8.59141e+00  0.00000e+00  0.00000e+00
 5040  8.59141e+00  0.00000e+00  0.00000e+00
 5041  5.86800e+00  0.00000e+00  2.72341e+00
 5042  5.86800e+00  0.00000e+00  2.72341e+00
 5043  6.87313e+00  0.00000e+00  1.71828e+00
 5044  3.76758e+00  0.00000e+00  4.82383e+00
 5045  3.14458e+00  0.00000e+00  5.44683e+00
 5046  3.76758e+00  0.00000e+00  4.82383e+00
 5047  2.43143e+00  0.00000e+00  6.15998e+00
 5048  2.43143e+00  0.00000e+00  6.15998e+00
 5049  1.71828e+00  0.00000e+00  6.87313e+00
 5050  1.16512e+00  0.00000e+00  7.42629e+00
 5051  9.28849e-01  0.00000e+00  7.66256e+00
 5052  1.42630e+00  0.00000e+00  7.16511e+00
 5053  1.71828e+00  0.00000e+00  6.87313e+00
 5054  1.42630e+00  0.00000e+00  7.16511e+00
 5055  1.56800e+00  0.00000e+00  7.02341e+00
 5056  1.42630e+00  0.00000e+00  7.16511e+00
 5057  5.14729e-01  0.00000e+00  8.07668e+00
 5058  1.59988e-01  0.00000e+00  8.43142e+00
 5059  2.43143e+00  0.00000e+00  6.15998e+00
 5060  3.14458e+00  0.00000e+00  5.44683e+00
 5061  4.14972e+00  0.00000e+00  4.44169e+00
 5062  4.60168e+00  0.00000e+00  3.98973e+00
 5063  5.15485e+00  0.00000e+00  3.43656e+00
 5064  6.87313e+00  0.00000e+00  1.71828e+00
 5065  8.59141e+00  0.00000e+00  0.00000e+00
 5066  8.59141e+00  0.00000e+00  0.00000e+00
 5124  8.59141e+00  0.00000e+00  0.00000e+00
 5125  8.59141e+00  0.00000e+00  0.00000e+00
 5126  5.86800e+00  0.00000e+00  2.72341e+00
 5127  6.87313e+00  0.00000e+00  1.71828e+00
 5128  8.59141e+00  0.00000e+00  0.00000e+00
 5129  4.14972e+00  0.00000e+00  4.44169e+00
 5130  6.87313e+00  0.00000e+00  1.71828e+00
 5131  5.86800e+00  0.00000e+00  2.72341e+00
 5132  3.76758e+00  0.00000e+00  4.82383e+00
 5133  5.86800e+00  0.00000e+00  2.72341e+00
 5134  6.87313e+00  0.00000e+00  1.71828e+00
 5135  6.87313e+00  0.00000e+00  1.71828e+00
 5143  8.59141e+00  0.00000e+00  0.00000e+00
 5144  5.15485e+00  0.00000e+00  3.43656e+00
 5145  4.60168e+00  0.00000e+00  3.98973e+00
 5146  4.14972e+00  0.00000e+00  4.44169e+00
 5147  2.04930e+00  0.00000e+00  6.54211e+00
 5148  1.56800e+00  0.00000e+00  7.02341e+00
 5149  2.64713e+00  0.00000e+00  5.94428e+00
 5150  2.88340e+00  0.00000e+00  5.70801e+00
 5151  1.04417e+00  0.00000e+00  7.54724e+00
 5152  2.23301e+00  0.00000e+00  6.35840e+00
 5153  1.04417e+00  0.00000e+00  7.54724e+00
 5154  6.11956e-01  0.00000e+00  7.97945e+00
 5155  2.04930e+00  0.00000e+00  6.54211e+00
 5156  1.04417e+00  0.00000e+00  7.54724e+00
 5157  2.23301e+00  0.00000e+00  6.35840e+00
 5158  2.43143e+00  0.00000e+00  6.15998e+00
 5159  1.42630e+00  0.00000e+00  7.16511e+00
 5160  2.23301e+00  0.00000e+00  6.35840e+00
 5161  2.64713e+00  0.00000e+00  5.94428e+00
 5162  5.15485e+00  0.00000e+00  3.43656e+00
 5163  5.86800e+00  0.00000e+00  2.72341e+00
 5164  4.60168e+00  0.00000e+00  3.98973e+00
 5165  5.15485e+00  0.00000e+00  3.43656e+00
 5166  6.87313e+00  0.00000e+00  1.71828e+00
 5211  8.59141e+00  0.00000e+00  0.00000e+00
 5216  8.59141e+00  0.00000e+00  0.00000e+00
 5219  8.59141e+00  0.00000e+00  0.00000e+00
 5222  8.59141e+00  0.00000e+00  0.00000e+00
 5224  8.59141e+00  0.00000e+00  0.00000e+00
 5226  5.15485e+00  0.00000e+00  3.43656e+00
 5227  5.86800e+00  0.00000e+00  2.72341e+00
 5228  4.14972e+00  0.00000e+00  4.44169e+00
 5229  5.15485e+00  0.00000e+00  3.43656e+00
 5231  5.86800e+00  0.00000e+00  2.72341e+00
 5232  6.87313e+00  0.00000e+00  1.71828e+00
 5233  6.87313e+00  0.00000e+00  1.71828e+00
 5234  6.87313e+00  0.00000e+00  1.71828e+00
 5235  5.86800e+00  0.00000e+00  2.72341e+00
 5236  5.15485e+00  0.00000e+00  3.43656e+00
 5237  6.87313e+00  0.00000e+00  1.71828e+00
 5239  8.59141e+00  0.00000e+00  0.00000e+00
 5240  8.59141e+00  0.00000e+00  0.00000e+00
 5242  5.15485e+00  0.00000e+00  3.43656e+00
 5243  6.87313e+00  0.00000e+00  1.71828e+00
 5244  4.60168e+00  0.00000e+00  3.98973e+00
 5245  4.14972e+00  0.00000e+00  4.44169e+00
 5246  3.76758e+00  0.00000e+00  4.82383e+00
 5247  2.43143e+00  0.00000e+00  6.15998e+00
 5248  1.56800e+00  0.00000e+00  7.02341e+00
 5249  2.64713e+00  0.00000e+00  5.94428e+00
 5250  2.43143e+00  0.00000e+00  6.15998e+00
 5251  8.18655e-01  0.00000e+00  7.77275e+00
 5252  1.56800e+00  0.00000e+00  7.02341e+00
 5253  2.64713e+00  0.00000e+00  5.94428e+00
 5254  7.13152e-01  0.00000e+00  7.87826e+00
 5255  2.04930e+00  0.00000e+00  6.54211e+00
 5256  0.00000e+00  0.00000e+00  8.59141e+00
 5257  1.71828e+00  0.00000e+00  6.87313e+00
 5258  1.16512e+00  0.00000e+00  7.42629e+00
 5259  5.14729e-01  0.00000e+00  8.07668e+00
 5260  1.87827e+00  0.00000e+00  6.71314e+00
 5261  1.42630e+00  0.00000e+00  7.16511e+00
 5262  1.87827e+00  0.00000e+00  6.71314e+00
 5263  3.43656e+00  0.00000e+00  5.15485e+00
 5264  5.15485e+00  0.00000e+00  3.43656e+00
 5265  5.86800e+00  0.00000e+00  2.72341e+00
 5266  6.87313e+00  0.00000e+00  1.71828e+00
 5317  8.59141e+00  0.00000e+00  0.00000e+00
 5320  8.59141e+00  0.00000e+00  0.00000e+00
 5322  5.86800e+00  0.00000e+00  2.72341e+00
 5324  6.87313e+00  0.00000e+00  1.71828e+00
 5325  4.14972e+00  0.00000e+00  4.44169e+00
 5326  5.86800e+00  0.00000e+00  2.72341e+00
 5327  5.86800e+00  0.00000e+00  2.72341e+00
 5328  6.87313e+00  0.00000e+00  1.71828e+00
 5329  4.60168e+00  0.00000e+00  3.98973e+00
 5330  6.87313e+00  0.00000e+00  1.71828e+00
 5331  5.15485e+00  0.00000e+00  3.43656e+00
 5332  6.87313e+00  0.00000e+00  1.71828e+00
 5333  5.86800e+00  0.00000e+00  2.72341e+00
 5334  6.87313e+00  0.00000e+00  1.71828e+00
 5335  5.86800e+00  0.00000e+00  2.72341e+00
 5337  8.59141e+00  0.00000e+00  0.00000e+00
 5338  8.59141e+00  0.00000e+00  0.00000e+00
 5339  6.87313e+00  0.00000e+00  1.71828e+00
 5341  8.59141e+00  0.00000e+00  0.00000e+00
 5342  5.15485e+00  0.00000e+00  3.43656e+00
 5344  5.15485e+00  0.00000e+00  3.43656e+00
 5345  3.43656e+00  0.00000e+00  5.15485e+00
 5346  4.60168e+00  0.00000e+00  3.98973e+00
 5347  4.14972e+00  0.00000e+00  4.44169e+00
 5348  1.56800e+00  0.00000e+00  7.02341e+00
 5349  2.64713e+00  0.00000e+00  5.94428e+00
 5350  2.23301e+00  0.00000e+00  6.35840e+00
 5351  1.71828e+00  0.00000e+00  6.87313e+00
 5352  1.87827e+00  0.00000e+00  6.71314e+00
 5353  2.64713e+00  0.00000e+00  5.94428e+00
 5354  1.29227e+00  0.00000e+00  7.29914e+00
 5355  1.59988e-01  0.00000e+00  8.43142e+00
 5356  9.28849e-01  0.00000e+00  7.66256e+00
 5357  5.14729e-01  0.00000e+00  8.07668e+00
 5358  6.11956e-01  0.00000e+00  7.97945e+00
 5359  8.18655e-01  0.00000e+00  7.77275e+00
 5360  7.13152e-01  0.00000e+00  7.87826e+00
 5361  1.71828e+00  0.00000e+00  6.87313e+00
 5362  2.43143e+00  0.00000e+00  6.15998e+00
 5363  4.14972e+00  0.00000e+00  4.44169e+00
 5364  5.15485e+00  0.00000e+00  3.43656e+00
 5365  3.76758e+00  0.00000e+00  4.82383e+00
 5366  5.86800e+00  0.00000e+00  2.72341e+00
 5367  8.59141e+00  0.00000e+00  0.00000e+00
 5414  8.59141e+00  0.00000e+00  0.00000e+00
 5415  8.59141e+00  0.00000e+00  0.00000e+00
 5416  8.59141e+00  0.00000e+00  0.00000e+00
 5418  8.59141e+00  0.00000e+00  0.00000e+00
 5419  8.59141e+00  0.00000e+00  0.00000e+00
 5421  8.59141e+00  0.00000e+00  0.00000e+00
 5422  5.86800e+00  0.00000e+00  2.72341e+00
 5423  8.59141e+00  0.00000e+00  0.00000e+00
 5424  6.87313e+00  0.00000e+00  1.71828e+00
 5425  5.15485e+00  0.00000e+00  3.43656e+00
 5426  6.87313e+00  0.00000e+00  1.71828e+00
 5427  5.15485e+00  0.00000e+00  3.43656e+00
 5428  5.86800e+00  0.00000e+00  2.72341e+00
 5429  4.60168e+00  0.00000e+00  3.98973e+00
 5430  5.86800e+00  0.00000e+00  2.72341e+00
 5431  6.87313e+00  0.00000e+00  1.71828e+00
 5432  4.14972e+00  0.00000e+00  4.44169e+00
 5433  4.60168e+00  0.00000e+00  3.98973e+00
 5434  5.86800e+00  0.00000e+00  2.72341e+00
 5435  5.15485e+00  0.00000e+00  3.43656e+00
 5436  6.87313e+00  0.00000e+00  1.71828e+00
 5437  6.87313e+00  0.00000e+00  1.71828e+00
 5438  6.87313e+00  0.00000e+00  1.71828e+00
 5440  6.87313e+00  0.00000e+00  1.71828e+00
 5443  5.15485e+00  0.00000e+00  3.43656e+00
 5444  6.87313e+00  0.00000e+00  1.71828e+00
 5445  4.60168e+00  0.00000e+00  3.98973e+00
 5446  3.43656e+00  0.00000e+00  5.15485e+00
 5447  3.43656e+00  0.00000e+00  5.15485e+00
 5448  3.43656e+00  0.00000e+00  5.15485e+00
 5449  1.56800e+00  0.00000e+00  7.02341e+00
 5450  2.23301e+00  0.00000e+00  6.35840e+00
 5451  2.04930e+00  0.00000e+00  6.54211e+00
 5452  2.64713e+00  0.00000e+00  5.94428e+00
 5453  8.18655e-01  0.00000e+00  7.77275e+00
 5454  2.23301e+00  0.00000e+00  6.35840e+00
 5455  1.42630e+00  0.00000e+00  7.16511e+00
 5456  1.87827e+00  0.00000e+00  6.71314e+00
 5457  9.28849e-01  0.00000e+00  7.66256e+00
 5458  1.87827e+00  0.00000e+00  6.71314e+00
 5459  1.04417e+00  0.00000e+00  7.54724e+00
 5460  7.13152e-01  0.00000e+00  7.87826e+00
 5461  6.11956e-01  0.00000e+00  7.97945e+00
 5462  1.29227e+00  0.00000e+00  7.29914e+00
 5463  2.23301e+00  0.00000e+00  6.35840e+00
 5464  3.76758e+00  0.00000e+00  4.82383e+00
 5465  2.64713e+00  0.00000e+00  5.94428e+00
 5466  5.86800e+00  0.00000e+00  2.72341e+00
 5467  8.59141e+00  0.00000e+00  0.00000e+00
 5468  8.59141e+00  0.00000e+00  0.00000e+00
 5513  8.59141e+00  0.00000e+00  0.00000e+00
 5515  8.59141e+00  0.00000e+00  0.00000e+00
 5516  6.87313e+00  0.00000e+00  1.71828e+00
 5517  6.87313e+00  0.00000e+00  1.71828e+00
 5518  5.15485e+00  0.00000e+00  3.43656e+00
 5519  8.59141e+00  0.00000e+00  0.00000e+00
 5521  5.15485e+00  0.00000e+00  3.43656e+00
 5522  5.86800e+00  0.00000e+00  2.72341e+00
 5523  8.59141e+00  0.00000e+00  0.00000e+00
 5524  5.15485e+00  0.00000e+00  3.43656e+00
 5525  3.14458e+00  0.00000e+00  5.44683e+00
 5526  5.86800e+00  0.00000e+00  2.72341e+00
 5527  4.60168e+00  0.00000e+00  3.98973e+00
 5528  3.76758e+00  0.00000e+00  4.82383e+00
 5529  4.60168e+00  0.00000e+00  3.98973e+00
 5530  5.86800e+00  0.00000e+00  2.72341e+00
 5531  5.15485e+00  0.00000e+00  3.43656e+00
 5532  4.14972e+00  0.00000e+00  4.44169e+00
 5534  6.87313e+00  0.00000e+00  1.71828e+00
 5536  4.14972e+00  0.00000e+00  4.44169e+00
 5539  6.87313e+00  0.00000e+00  1.71828e+00
 5542  8.59141e+00  0.00000e+00  0.00000e+00
 5543  8.59141e+00  0.00000e+00  0.00000e+00
 5545  6.87313e+00  0.00000e+00  1.71828e+00
 5546  4.60168e+00  0.00000e+00  3.98973e+00
 5547  3.76758e+00  0.00000e+00  4.82383e+00
 5548  3.43656e+00  0.00000e+00  5.15485e+00
 5549  2.23301e+00  0.00000e+00  6.35840e+00
 5550  2.43143e+00  0.00000e+00  6.15998e+00
 5551  3.76758e+00  0.00000e+00  4.82383e+00
 5552  1.42630e+00  0.00000e+00  7.16511e+00
 5553  2.23301e+00  0.00000e+00  6.35840e+00
 5554  1.42630e+00  0.00000e+00  7.16511e+00
 5555  1.56800e+00  0.00000e+00  7.02341e+00
 5556  5.14729e-01  0.00000e+00  8.07668e+00
 5557  1.04417e+00  0.00000e+00  7.54724e+00
 5558  3.31018e-01  0.00000e+00  8.26039e+00
 5559  8.18655e-01  0.00000e+00  7.77275e+00
 5560  1.16512e+00  0.00000e+00  7.42629e+00
 5561  6.11956e-01  0.00000e+00  7.97945e+00
 5562  1.04417e+00  0.00000e+00  7.54724e+00
 5563  2.64713e+00  0.00000e+00  5.94428e+00
 5564  3.76758e+00  0.00000e+00  4.82383e+00
 5565  5.86800e+00  0.00000e+00  2.72341e+00
 5566  5.15485e+00  0.00000e+00  3.43656e+00
 5567  6.87313e+00  0.00000e+00  1.71828e+00
 5568  6.87313e+00  0.00000e+00  1.71828e+00
 5569  6.87313e+00  0.00000e+00  1.71828e+00
 5614  6.87313e+00  0.00000e+00  1.71828e+00
 5615  6.87313e+00  0.00000e+00  1.71828e+00
 5616  6.87313e+00  0.00000e+00  1.71828e+00
 5617  5.86800e+00  0.00000e+00  2.72341e+00
 5620  6.87313e+00  0.00000e+00  1.71828e+00
 5621  6.87313e+00  0.00000e+00  1.71828e+00
 5622  4.14972e+00  0.00000e+00  4.44169e+00
 5623  5.15485e+00  0.00000e+00  3.43656e+00
 5624  2.23301e+00  0.00000e+00  6.35840e+00
 5625  2.64713e+00  0.00000e+00  5.94428e+00
 5626  4.14972e+00  0.00000e+00  4.44169e+00
 5627  5.86800e+00  0.00000e+00  2.72341e+00
 5628  6.87313e+00  0.00000e+00  1.71828e+00
 5629  5.15485e+00  0.00000e+00  3.43656e+00
 5630  5.86800e+00  0.00000e+00  2.72341e+00
 5631  3.43656e+00  0.00000e+00  5.15485e+00
 5632  5.86800e+00  0.00000e+00  2.72341e+00
 5633  5.15485e+00  0.00000e+00  3.43656e+00
 5634  6.87313e+00  0.00000e+00  1.71828e+00
 5635  5.15485e+00  0.00000e+00  3.43656e+00
 5636  4.60168e+00  0.00000e+00  3.98973e+00
 5637  6.87313e+00  0.00000e+00  1.71828e+00
 5638  8.59141e+00  0.00000e+00  0.00000e+00
 5642  8.59141e+00  0.00000e+00  0.00000e+00
 5643  6.87313e+00  0.00000e+00  1.71828e+00
 5644  8.59141e+00  0.00000e+00  0.00000e+00
 5645  6.87313e+00  0.00000e+00  1.71828e+00
 5646  4.14972e+00  0.00000e+00  4.44169e+00
 5647  5.86800e+00  0.00000e+00  2.72341e+00
 5648  4.14972e+00  0.00000e+00  4.44169e+00
 5649  3.43656e+00  0.00000e+00  5.15485e+00
 5650  2.88340e+00  0.00000e+00  5.70801e+00
 5651  5.15485e+00  0.00000e+00  3.43656e+00
 5652  3.43656e+00  0.00000e+00  5.15485e+00
 5653  3.14458e+00  0.00000e+00  5.44683e+00
 5654  2.88340e+00  0.00000e+00  5.70801e+00
 5655  3.43656e+00  0.00000e+00  5.15485e+00
 5656  1.42630e+00  0.00000e+00  7.16511e+00
 5657  1.29227e+00  0.00000e+00  7.29914e+00
 5658  2.04930e+00  0.00000e+00  6.54211e+00
 5659  2.23301e+00  0.00000e+00  6.35840e+00
 5660  2.04930e+00  0.00000e+00  6.54211e+00
 5661  1.29227e+00  0.00000e+00  7.29914e+00
 5662  2.43143e+00  0.00000e+00  6.15998e+00
 5663  4.14972e+00  0.00000e+00  4.44169e+00
 5664  3.76758e+00  0.00000e+00  4.82383e+00
 5665  5.15485e+00  0.00000e+00  3.43656e+00
 5666  5.86800e+00  0.00000e+00  2.72341e+00
 5668  6.87313e+00  0.00000e+00  1.71828e+00
 5669  8.59141e+00  0.00000e+00  0.00000e+00
 5711  8.59141e+00  0.00000e+00  0.00000e+00
 5713  5.86800e+00  0.00000e+00  2.72341e+00
 5714  6.87313e+00  0.00000e+00  1.71828e+00
 5715  4.14972e+00  0.00000e+00  4.44169e+00
 5716  5.86800e+00  0.00000e+00  2.72341e+00
 5717  4.60168e+00  0.00000e+00  3.98973e+00
 5718  5.15485e+00  0.00000e+00  3.43656e+00
 5719  5.86800e+00  0.00000e+00  2.72341e+00
 5720  6.87313e+00  0.00000e+00  1.71828e+00
 5721  4.60168e+00  0.00000e+00  3.98973e+00
 5722  4.60168e+00  0.00000e+00  3.98973e+00
 5723  3.14458e+00  0.00000e+00  5.44683e+00
 5724  3.76758e+00  0.00000e+00  4.82383e+00
 5725  2.64713e+00  0.00000e+00  5.94428e+00
 5726  5.15485e+00  0.00000e+00  3.43656e+00
 5727  2.64713e+00  0.00000e+00  5.94428e+00
 5728  6.87313e+00  0.00000e+00  1.71828e+00
 5729  5.15485e+00  0.00000e+00  3.43656e+00
 5730  5.15485e+00  0.00000e+00  3.43656e+00
 5731  5.15485e+00  0.00000e+00  3.43656e+00
 5732  5.86800e+00  0.00000e+00  2.72341e+00
 5733  4.14972e+00  0.00000e+00  4.44169e+00
 5734  5.86800e+00  0.00000e+00  2.72341e+00
 5736  6.87313e+00  0.00000e+00  1.71828e+00
 5737  6.87313e+00  0.00000e+00  1.71828e+00
 5738  6.87313e+00  0.00000e+00  1.71828e+00
 5742  8.59141e+00  0.00000e+00  0.00000e+00
 5744  5.86800e+00  0.00000e+00  2.72341e+00
 5745  4.60168e+00  0.00000e+00  3.98973e+00
 5746  3.43656e+00  0.00000e+00  5.15485e+00
 5747  4.60168e+00  0.00000e+00  3.98973e+00
 5748  3.43656e+00  0.00000e+00  5.15485e+00
 5749  4.14972e+00  0.00000e+00  4.44169e+00
 5750  5.86800e+00  0.00000e+00  2.72341e+00
 5751  2.43143e+00  0.00000e+00  6.15998e+00
 5752  2.64713e+00  0.00000e+00  5.94428e+00
 5753  3.14458e+00  0.00000e+00  5.44683e+00
 5754  2.04930e+00  0.00000e+00  6.54211e+00
 5755  3.43656e+00  0.00000e+00  5.15485e+00
 5756  2.04930e+00  0.00000e+00  6.54211e+00
 5757  1.42630e+00  0.00000e+00  7.16511e+00
 5758  1.42630e+00  0.00000e+00  7.16511e+00
 5759  1.16512e+00  0.00000e+00  7.42629e+00
 5760  2.04930e+00  0.00000e+00  6.54211e+00
 5761  4.60168e+00  0.00000e+00  3.98973e+00
 5762  3.76758e+00  0.00000e+00  4.82383e+00
 5763  5.86800e+00  0.00000e+00  2.72341e+00
 5764  5.15485e+00  0.00000e+00  3.43656e+00
 5765  8.59141e+00  0.00000e+00  0.00000e+00
 5766  8.59141e+00  0.00000e+00  0.00000e+00
 5768  8.59141e+00  0.00000e+00  0.00000e+00
 5813  8.59141e+00  0.00000e+00  0.00000e+00
 5814  8.59141e+00  0.00000e+00  0.00000e+00
 5815  3.76758e+00  0.00000e+00  4.82383e+00
 5816  5.86800e+00  0.00000e+00  2.72341e+00
 5817  6.87313e+00  0.00000e+00  1.71828e+00
 5818  3.76758e+00  0.00000e+00  4.82383e+00
 5819  4.60168e+00  0.00000e+00  3.98973e+00
 5820  5.86800e+00  0.00000e+00  2.72341e+00
 5821  5.15485e+00  0.00000e+00  3.43656e+00
 5822  5.86800e+00  0.00000e+00  2.72341e+00
 5823  3.43656e+00  0.00000e+00  5.15485e+00
 5824  4.60168e+00  0.00000e+00  3.98973e+00
 5825  3.76758e+00  0.00000e+00  4.82383e+00
 5826  5.15485e+00  0.00000e+00  3.43656e+00
 5827  5.15485e+00  0.00000e+00  3.43656e+00
 5828  6.87313e+00  0.00000e+00  1.71828e+00
 5829  6.87313e+00  0.00000e+00  1.71828e+00
 5830  5.15485e+00  0.00000e+00  3.43656e+00
 5831  6.87313e+00  0.00000e+00  1.71828e+00
 5832  6.87313e+00  0.00000e+00  1.71828e+00
 5833  6.87313e+00  0.00000e+00  1.71828e+00
 5834  4.60168e+00  0.00000e+00  3.98973e+00
 5835  6.87313e+00  0.00000e+00  1.71828e+00
 5836  4.14972e+00  0.00000e+00  4.44169e+00
 5838  8.59141e+00  0.00000e+00  0.00000e+00
 5841  8.59141e+00  0.00000e+00  0.00000e+00
 5844  8.59141e+00  0.00000e+00  0.00000e+00
 5845  5.15485e+00  0.00000e+00  3.43656e+00
 5846  5.86800e+00  0.00000e+00  2.72341e+00
 5847  8.59141e+00  0.00000e+00  0.00000e+00
 5848  3.76758e+00  0.00000e+00  4.82383e+00
 5849  3.76758e+00  0.00000e+00  4.82383e+00
 5850  2.43143e+00  0.00000e+00  6.15998e+00
 5851  4.60168e+00  0.00000e+00  3.98973e+00
 5852  3.76758e+00  0.00000e+00  4.82383e+00
 5853  2.04930e+00  0.00000e+00  6.54211e+00
 5854  2.64713e+00  0.00000e+00  5.94428e+00
 5855  2.43143e+00  0.00000e+00  6.15998e+00
 5856  1.42630e+00  0.00000e+00  7.16511e+00
 5857  1.42630e+00  0.00000e+00  7.16511e+00
 5858  1.87827e+00  0.00000e+00  6.71314e+00
 5859  9.28849e-01  0.00000e+00  7.66256e+00
 5860  2.88340e+00  0.00000e+00  5.70801e+00
 5861  3.43656e+00  0.00000e+00  5.15485e+00
 5862  3.14458e+00  0.00000e+00  5.44683e+00
 5863  3.14458e+00  0.00000e+00  5.44683e+00
 5864  6.87313e+00  0.00000e+00  1.71828e+00
 5865  8.59141e+00  0.00000e+00  0.00000e+00
 5907  8.59141e+00  0.00000e+00  0.00000e+00
 5912  8.59141e+00  0.00000e+00  0.00000e+00
 5913  6.87313e+00  0.00000e+00  1.71828e+00
 5914  8.59141e+00  0.00000e+00  0.00000e+00
 5915  4.14972e+00  0.00000e+00  4.44169e+00
 5916  5.15485e+00  0.00000e+00  3.43656e+00
 5917  5.15485e+00  0.00000e+00  3.43656e+00
 5918  4.60168e+00  0.00000e+00  3.98973e+00
 5919  4.14972e+00  0.00000e+00  4.44169e+00
 5920  5.86800e+00  0.00000e+00  2.72341e+00
 5921  3.14458e+00  0.00000e+00  5.44683e+00
 5922  5.86800e+00  0.00000e+00  2.72341e+00
 5923  6.87313e+00  0.00000e+00  1.71828e+00
 5924  3.76758e+00  0.00000e+00  4.82383e+00
 5925  3.76758e+00  0.00000e+00  4.82383e+00
 5926  4.14972e+00  0.00000e+00  4.44169e+00
 5927  6.87313e+00  0.00000e+00  1.71828e+00
 5928  6.87313e+00  0.00000e+00  1.71828e+00
 5929  5.15485e+00  0.00000e+00  3.43656e+00
 5930  5.86800e+00  0.00000e+00  2.72341e+00
 5931  8.59141e+00  0.00000e+00  0.00000e+00
 5932  5.86800e+00  0.00000e+00  2.72341e+00
 5933  5.86800e+00  0.00000e+00  2.72341e+00
 5934  6.87313e+00  0.00000e+00  1.71828e+00
 5935  8.59141e+00  0.00000e+00  0.00000e+00
 5936  5.86800e+00  0.00000e+00  2.72341e+00
 5942  8.59141e+00  0.00000e+00  0.00000e+00
 5944  8.59141e+00  0.00000e+00  0.00000e+00
 5946  4.14972e+00  0.00000e+00  4.44169e+00
 5947  5.15485e+00  0.00000e+00  3.43656e+00
 5949  2.88340e+00  0.00000e+00  5.70801e+00
 5950  5.15485e+00  0.00000e+00  3.43656e+00
 5951  3.14458e+00  0.00000e+00  5.44683e+00
 5952  3.76758e+00  0.00000e+00  4.82383e+00
 5953  1.87827e+00  0.00000e+00  6.71314e+00
 5954  1.16512e+00  0.00000e+00  7.42629e+00
 5955  2.64713e+00  0.00000e+00  5.94428e+00
 5956  1.29227e+00  0.00000e+00  7.29914e+00
 5957  2.43143e+00  0.00000e+00  6.15998e+00
 5958  1.29227e+00  0.00000e+00  7.29914e+00
 5959  2.04930e+00  0.00000e+00  6.54211e+00
 5960  1.87827e+00  0.00000e+00  6.71314e+00
 5961  4.60168e+00  0.00000e+00  3.98973e+00
 5962  5.86800e+00  0.00000e+00  2.72341e+00
 5963  5.86800e+00  0.00000e+00  2.72341e+00
 5965  8.59141e+00  0.00000e+00  0.00000e+00
 6011  8.59141e+00  0.00000e+00  0.00000e+00
 6012  5.15485e+00  0.00000e+00  3.43656e+00
 6013  8.59141e+00  0.00000e+00  0.00000e+00
 6015  6.87313e+00  0.00000e+00  1.71828e+00
 6016  6.87313e+00  0.00000e+00  1.71828e+00
 6017  5.15485e+00  0.00000e+00  3.43656e+00
 6018  5.15485e+00  0.00000e+00  3.43656e+00
 6019  6.87313e+00  0.00000e+00  1.71828e+00
 6020  8.59141e+00  0.00000e+00  0.00000e+00
 6021  2.88340e+00  0.00000e+00  5.70801e+00
 6022  4.60168e+00  0.00000e+00  3.98973e+00
 6023  4.14972e+00  0.00000e+00  4.44169e+00
 6024  4.14972e+00  0.00000e+00  4.44169e+00
 6025  4.60168e+00  0.00000e+00  3.98973e+00
 6026  4.60168e+00  0.00000e+00  3.98973e+00
 6027  5.86800e+00  0.00000e+00  2.72341e+00
 6028  6.87313e+00  0.00000e+00  1.71828e+00
 6029  5.86800e+00  0.00000e+00  2.72341e+00
 6030  5.86800e+00  0.00000e+00  2.72341e+00
 6031  5.86800e+00  0.00000e+00  2.72341e+00
 6032  8.59141e+00  0.00000e+00  0.00000e+00
 6033  6.87313e+00  0.00000e+00  1.71828e+00
 6034  5.86800e+00  0.00000e+00  2.72341e+00
 6035  6.87313e+00  0.00000e+00  1.71828e+00
 6036  8.59141e+00  0.00000e+00  0.00000e+00
 6037  8.59141e+00  0.00000e+00  0.00000e+00
 6042  8.59141e+00  0.00000e+00  0.00000e+00
 6043  8.59141e+00  0.00000e+00  0.00000e+00
 6044  6.87313e+00  0.00000e+00  1.71828e+00
 6045  4.14972e+00  0.00000e+00  4.44169e+00
 6046  4.60168e+00  0.00000e+00  3.98973e+00
 6047  4.14972e+00  0.00000e+00  4.44169e+00
 6048  3.43656e+00  0.00000e+00  5.15485e+00
 6049  3.43656e+00  0.00000e+00  5.15485e+00
 6050  4.60168e+00  0.00000e+00  3.98973e+00
 6051  3.14458e+00  0.00000e+00  5.44683e+00
 6052  2.23301e+00  0.00000e+00  6.35840e+00
 6053  2.88340e+00  0.00000e+00  5.70801e+00
 6054  2.04930e+00  0.00000e+00  6.54211e+00
 6055  2.64713e+00  0.00000e+00  5.94428e+00
 6056  1.87827e+00  0.00000e+00  6.71314e+00
 6057  2.23301e+00  0.00000e+00  6.35840e+00
 6058  2.64713e+00  0.00000e+00  5.94428e+00
 6059  1.42630e+00  0.00000e+00  7.16511e+00
 6060  2.04930e+00  0.00000e+00  6.54211e+00
 6061  3.14458e+00  0.00000e+00  5.44683e+00
 6062  5.86800e+00  0.00000e+00  2.72341e+00
 6063  6.87313e+00  0.00000e+00  1.71828e+00
 6065  8.59141e+00  0.00000e+00  0.00000e+00
 6066  8.59141e+00  0.00000e+00  0.00000e+00
 6112  6.87313e+00  0.00000e+00  1.71828e+00
 6113  8.59141e+00  0.00000e+00  0.00000e+00
 6114  5.15485e+00  0.00000e+00  3.43656e+00
 6116  4.14972e+00  0.00000e+00  4.44169e+00
 6117  6.87313e+00  0.00000e+00  1.71828e+00
 6118  5.15485e+00  0.00000e+00  3.43656e+00
 6119  8.59141e+00  0.00000e+00  0.00000e+00
 6120  8.59141e+00  0.00000e+00  0.00000e+00
 6121  4.14972e+00  0.00000e+00  4.44169e+00
 6122  6.87313e+00  0.00000e+00  1.71828e+00
 6123  5.15485e+00  0.00000e+00  3.43656e+00
 6124  5.86800e+00  0.00000e+00  2.72341e+00
 6125  5.86800e+00  0.00000e+00  2.72341e+00
 6126  5.15485e+00  0.00000e+00  3.43656e+00
 6127  5.86800e+00  0.00000e+00  2.72341e+00
 6128  8.59141e+00  0.00000e+00  0.00000e+00
 6129  8.59141e+00  0.00000e+00  0.00000e+00
 6131  8.59141e+00  0.00000e+00  0.00000e+00
 6132  8.59141e+00  0.00000e+00  0.00000e+00
 6133  8.59141e+00  0.00000e+00  0.00000e+00
 6134  8.59141e+00  0.00000e+00  0.00000e+00
 6135  8.59141e+00  0.00000e+00  0.00000e+00
 6143  6.87313e+00  0.00000e+00  1.71828e+00
 6144  5.86800e+00  0.00000e+00  2.72341e+00
 6145  5.86800e+00  0.00000e+00  2.72341e+00
 6146  5.15485e+00  0.00000e+00  3.43656e+00
 6147  5.86800e+00  0.00000e+00  2.72341e+00
 6148  3.76758e+00  0.00000e+00  4.82383e+00
 6149  3.14458e+00  0.00000e+00  5.44683e+00
 6150  2.04930e+00  0.00000e+00  6.54211e+00
 6151  2.64713e+00  0.00000e+00  5.94428e+00
 6152  2.64713e+00  0.00000e+00  5.94428e+00
 6153  1.71828e+00  0.00000e+00  6.87313e+00
 6154  2.23301e+00  0.00000e+00  6.35840e+00
 6155  2.64713e+00  0.00000e+00  5.94428e+00
 6156  2.04930e+00  0.00000e+00  6.54211e+00
 6157  2.64713e+00  0.00000e+00  5.94428e+00
 6158  2.04930e+00  0.00000e+00  6.54211e+00
 6159  3.14458e+00  0.00000e+00  5.44683e+00
 6160  4.14972e+00  0.00000e+00  4.44169e+00
 6161  5.15485e+00  0.00000e+00  3.43656e+00
 6162  4.14972e+00  0.00000e+00  4.44169e+00
 6163  3.14458e+00  0.00000e+00  5.44683e+00
 6164  6.87313e+00  0.00000e+00  1.71828e+00
 6165  6.87313e+00  0.00000e+00  1.71828e+00
 6212  5.15485e+00  0.00000e+00  3.43656e+00
 6213  6.87313e+00  0.00000e+00  1.71828e+00
 6214  6.87313e+00  0.00000e+00  1.71828e+00
 6215  5.86800e+00  0.00000e+00  2.72341e+00
 6216  5.15485e+00  0.00000e+00  3.43656e+00
 6217  6.87313e+00  0.00000e+00  1.71828e+00
 6218  5.86800e+00  0.00000e+00  2.72341e+00
 6219  4.14972e+00  0.00000e+00  4.44169e+00
 6220  5.86800e+00  0.00000e+00  2.72341e+00
 6221  5.15485e+00  0.00000e+00  3.43656e+00
 6222  8.59141e+00  0.00000e+00  0.00000e+00
 6223  8.59141e+00  0.00000e+00  0.00000e+00
 6224  6.87313e+00  0.00000e+00  1.71828e+00
 6225  8.59141e+00  0.00000e+00  0.00000e+00
 6226  6.87313e+00  0.00000e+00  1.71828e+00
 6227  6.87313e+00  0.00000e+00  1.71828e+00
 6229  8.59141e+00  0.00000e+00  0.00000e+00
 6230  5.86800e+00  0.00000e+00  2.72341e+00
 6233  8.59141e+00  0.00000e+00  0.00000e+00
 6242  8.59141e+00  0.00000e+00  0.00000e+00
 6243  6.87313e+00  0.00000e+00  1.71828e+00
 6244  5.15485e+00  0.00000e+00  3.43656e+00
 6245  5.15485e+00  0.00000e+00  3.43656e+00
 6246  3.76758e+00  0.00000e+00  4.82383e+00
 6247  2.88340e+00  0.00000e+00  5.70801e+00
 6248  2.64713e+00  0.00000e+00  5.94428e+00
 6249  3.14458e+00  0.00000e+00  5.44683e+00
 6250  4.14972e+00  0.00000e+00  4.44169e+00
 6251  2.43143e+00  0.00000e+00  6.15998e+00
 6252  2.23301e+00  0.00000e+00  6.35840e+00
 6253  3.76758e+00  0.00000e+00  4.82383e+00
 6254  1.16512e+00  0.00000e+00  7.42629e+00
 6255  3.14458e+00  0.00000e+00  5.44683e+00
 6256  3.14458e+00  0.00000e+00  5.44683e+00
 6257  2.04930e+00  0.00000e+00  6.54211e+00
 6258  2.64713e+00  0.00000e+00  5.94428e+00
 6259  4.60168e+00  0.00000e+00  3.98973e+00
 6260  6.87313e+00  0.00000e+00  1.71828e+00
 6261  5.15485e+00  0.00000e+00  3.43656e+00
 6262  8.59141e+00  0.00000e+00  0.00000e+00
 6263  4.14972e+00  0.00000e+00  4.44169e+00
 6264  8.59141e+00  0.00000e+00  0.00000e+00
 6265  6.87313e+00  0.00000e+00  1.71828e+00
 6266  8.59141e+00  0.00000e+00  0.00000e+00
 6312  8.59141e+00  0.00000e+00  0.00000e+00
 6314  8.59141e+00  0.00000e+00  0.00000e+00
 6315  8.59141e+00  0.00000e+00  0.00000e+00
 6316  8.59141e+00  0.00000e+00  0.00000e+00
 6317  4.60168e+00  0.00000e+00  3.98973e+00
 6318  5.86800e+00  0.00000e+00  2.72341e+00
 6319  6.87313e+00  0.00000e+00  1.71828e+00
 6321  6.87313e+00  0.00000e+00  1.71828e+00
 6322  5.86800e+00  0.00000e+00  2.72341e+00
 6327  8.59141e+00  0.00000e+00  0.00000e+00
 6328  5.86800e+00  0.00000e+00  2.72341e+00
 6329  8.59141e+00  0.00000e+00  0.00000e+00
 6331  6.87313e+00  0.00000e+00  1.71828e+00
 6332  8.59141e+00  0.00000e+00  0.00000e+00
 6333  8.59141e+00  0.00000e+00  0.00000e+00
 6341  6.87313e+00  0.00000e+00  1.71828e+00
 6342  6.87313e+00  0.00000e+00  1.71828e+00
 6343  4.60168e+00  0.00000e+00  3.98973e+00
 6344  6.87313e+00  0.00000e+00  1.71828e+00
 6345  4.14972e+00  0.00000e+00  4.44169e+00
 6346  5.15485e+00  0.00000e+00  3.43656e+00
 6347  3.76758e+00  0.00000e+00  4.82383e+00
 6348  2.64713e+00  0.00000e+00  5.94428e+00
 6349  5.15485e+00  0.00000e+00  3.43656e+00
 6350  3.14458e+00  0.00000e+00  5.44683e+00
 6351  1.87827e+00  0.00000e+00  6.71314e+00
 6352  1.42630e+00  0.00000e+00  7.16511e+00
 6353  1.04417e+00  0.00000e+00  7.54724e+00
 6354  1.71828e+00  0.00000e+00  6.87313e+00
 6355  1.42630e+00  0.00000e+00  7.16511e+00
 6356  1.71828e+00  0.00000e+00  6.87313e+00
 6357  3.14458e+00  0.00000e+00  5.44683e+00
 6358  3.43656e+00  0.00000e+00  5.15485e+00
 6359  3.76758e+00  0.00000e+00  4.82383e+00
 6360  3.76758e+00  0.00000e+00  4.82383e+00
 6361  5.15485e+00  0.00000e+00  3.43656e+00
 6362  4.60168e+00  0.00000e+00  3.98973e+00
 6363  8.59141e+00  0.00000e+00  0.00000e+00
 6364  5.86800e+00  0.00000e+00  2.72341e+00
 6412  6.87313e+00  0.00000e+00  1.71828e+00
 6413  8.59141e+00  0.00000e+00  0.00000e+00
 6414  8.59141e+00  0.00000e+00  0.00000e+00
 6415  8.59141e+00  0.00000e+00  0.00000e+00
 6416  8.59141e+00  0.00000e+00  0.00000e+00
 6417  6.87313e+00  0.00000e+00  1.71828e+00
 6418  6.87313e+00  0.00000e+00  1.71828e+00
 6420  6.87313e+00  0.00000e+00  1.71828e+00
 6421  6.87313e+00  0.00000e+00  1.71828e+00
 6422  5.15485e+00  0.00000e+00  3.43656e+00
 6424  6.87313e+00  0.00000e+00  1.71828e+00
 6427  8.59141e+00  0.00000e+00  0.00000e+00
 6431  8.59141e+00  0.00000e+00  0.00000e+00
 6433  8.59141e+00  0.00000e+00  0.00000e+00
 6435  8.59141e+00  0.00000e+00  0.00000e+00
 6440  8.59141e+00  0.00000e+00  0.00000e+00
 6441  6.87313e+00  0.00000e+00  1.71828e+00
 6442  5.15485e+00  0.00000e+00  3.43656e+00
 6443  5.86800e+00  0.00000e+00  2.72341e+00
 6444  4.60168e+00  0.00000e+00  3.98973e+00
 6445  5.15485e+00  0.00000e+00  3.43656e+00
 6446  3.76758e+00  0.00000e+00  4.82383e+00
 6447  2.88340e+00  0.00000e+00  5.70801e+00
 6448  4.14972e+00  0.00000e+00  4.44169e+00
 6449  2.43143e+00  0.00000e+00  6.15998e+00
 6450  3.76758e+00  0.00000e+00  4.82383e+00
 6451  1.87827e+00  0.00000e+00  6.71314e+00
 6452  1.29227e+00  0.00000e+00  7.29914e+00
 6453  9.28849e-01  0.00000e+00  7.66256e+00
 6454  1.71828e+00  0.00000e+00  6.87313e+00
 6455  1.04417e+00  0.00000e+00  7.54724e+00
 6456  1.42630e+00  0.00000e+00  7.16511e+00
 6457  2.88340e+00  0.00000e+00  5.70801e+00
 6458  2.43143e+00  0.00000e+00  6.15998e+00
 6459  3.76758e+00  0.00000e+00  4.82383e+00
 6460  2.88340e+00  0.00000e+00  5.70801e+00
 6461  3.43656e+00  0.00000e+00  5.15485e+00
 6462  6.87313e+00  0.00000e+00  1.71828e+00
 6463  5.15485e+00  0.00000e+00  3.43656e+00
 6514  8.59141e+00  0.00000e+00  0.00000e+00
 6515  8.59141e+00  0.00000e+00  0.00000e+00
 6516  8.59141e+00  0.00000e+00  0.00000e+00
 6518  6.87313e+00  0.00000e+00  1.71828e+00
 6519  6.87313e+00  0.00000e+00  1.71828e+00
 6521  4.14972e+00  0.00000e+00  4.44169e+00
 6536  8.59141e+00  0.00000e+00  0.00000e+00
 6539  6.87313e+00  0.00000e+00  1.71828e+00
 6541  6.87313e+00  0.00000e+00  1.71828e+00
 6543  3.76758e+00  0.00000e+00  4.82383e+00
 6544  4.60168e+00  0.00000e+00  3.98973e+00
 6545  4.60168e+00  0.00000e+00  3.98973e+00
 6546  2.64713e+00  0.00000e+00  5.94428e+00
 6547  3.14458e+00  0.00000e+00  5.44683e+00
 6548  4.60168e+00  0.00000e+00  3.98973e+00
 6549  1.71828e+00  0.00000e+00  6.87313e+00
 6550  2.88340e+00  0.00000e+00  5.70801e+00
 6551  2.64713e+00  0.00000e+00  5.94428e+00
 6552  1.04417e+00  0.00000e+00  7.54724e+00
 6553  1.29227e+00  0.00000e+00  7.29914e+00
 6554  1.87827e+00  0.00000e+00  6.71314e+00
 6555  1.42630e+00  0.00000e+00  7.16511e+00
 6556  2.23301e+00  0.00000e+00  6.35840e+00
 6557  2.64713e+00  0.00000e+00  5.94428e+00
 6558  2.23301e+00  0.00000e+00  6.35840e+00
 6559  3.14458e+00  0.00000e+00  5.44683e+00
 6560  3.14458e+00  0.00000e+00  5.44683e+00
 6561  5.15485e+00  0.00000e+00  3.43656e+00
 6562  6.87313e+00  0.00000e+00  1.71828e+00
 6563  8.59141e+00  0.00000e+00  0.00000e+00
 6564  8.59141e+00  0.00000e+00  0.00000e+00
 6634  8.59141e+00  0.00000e+00  0.00000e+00
 6640  6.87313e+00  0.00000e+00  1.71828e+00
 6641  6.87313e+00  0.00000e+00  1.71828e+00
 6642  6.87313e+00  0.00000e+00  1.71828e+00
 6643  2.64713e+00  0.00000e+00  5.94428e+00
 6644  4.60168e+00  0.00000e+00  3.98973e+00
 6645  4.14972e+00  0.00000e+00  4.44169e+00
 6646  3.43656e+00  0.00000e+00  5.15485e+00
 6647  3.43656e+00  0.00000e+00  5.15485e+00
 6648  2.88340e+00  0.00000e+00  5.70801e+00
 6649  2.88340e+00  0.00000e+00  5.70801e+00
 6650  3.43656e+00  0.00000e+00  5.15485e+00
 6651  2.43143e+00  0.00000e+00  6.15998e+00
 6652  1.29227e+00  0.00000e+00  7.29914e+00
 6653  1.56800e+00  0.00000e+00  7.02341e+00
 6654  1.29227e+00  0.00000e+00  7.29914e+00
 6655  8.18655e-01  0.00000e+00  7.77275e+00
 6656  2.43143e+00  0.00000e+00  6.15998e+00
 6657  2.43143e+00  0.00000e+00  6.15998e+00
 6658  1.42630e+00  0.00000e+00  7.16511e+00
 6659  3.76758e+00  0.00000e+00  4.82383e+00
 6660  3.43656e+00  0.00000e+00  5.15485e+00
 6661  3.76758e+00  0.00000e+00  4.82383e+00
 6662  4.14972e+00  0.00000e+00  4.44169e+00
 6663  5.86800e+00  0.00000e+00  2.72341e+00
 6665  8.59141e+00  0.00000e+00  0.00000e+00
 6666  8.59141e+00  0.00000e+00  0.00000e+00
 6668  8.59141e+00  0.00000e+00  0.00000e+00
 6719  8.59141e+00  0.00000e+00  0.00000e+00
 6720  8.59141e+00  0.00000e+00  0.00000e+00
 6738  6.87313e+00  0.00000e+00  1.71828e+00
 6739  8.59141e+00  0.00000e+00  0.00000e+00
 6740  6.87313e+00  0.00000e+00  1.71828e+00
 6741  5.86800e+00  0.00000e+00  2.72341e+00
 6742  5.86800e+00  0.00000e+00  2.72341e+00
 6743  3.43656e+00  0.00000e+00  5.15485e+00
 6744  3.14458e+00  0.00000e+00  5.44683e+00
 6745  3.43656e+00  0.00000e+00  5.15485e+00
 6746  2.88340e+00  0.00000e+00  5.70801e+00
 6747  2.23301e+00  0.00000e+00  6.35840e+00
 6748  1.42630e+00  0.00000e+00  7.16511e+00
 6749  3.14458e+00  0.00000e+00  5.44683e+00
 6750  1.71828e+00  0.00000e+00  6.87313e+00
 6751  2.88340e+00  0.00000e+00  5.70801e+00
 6752  1.71828e+00  0.00000e+00  6.87313e+00
 6753  1.04417e+00  0.00000e+00  7.54724e+00
 6754  1.29227e+00  0.00000e+00  7.29914e+00
 6755  2.23301e+00  0.00000e+00  6.35840e+00
 6756  1.04417e+00  0.00000e+00  7.54724e+00
 6757  1.29227e+00  0.00000e+00  7.29914e+00
 6758  1.29227e+00  0.00000e+00  7.29914e+00
 6759  2.88340e+00  0.00000e+00  5.70801e+00
 6760  4.60168e+00  0.00000e+00  3.98973e+00
 6761  4.14972e+00  0.00000e+00  4.44169e+00
 6762  5.15485e+00  0.00000e+00  3.43656e+00
 6763  8.59141e+00  0.00000e+00  0.00000e+00
 6764  8.59141e+00  0.00000e+00  0.00000e+00
 6765  8.59141e+00  0.00000e+00  0.00000e+00
 6815  8.59141e+00  0.00000e+00  0.00000e+00
 6839  8.59141e+00  0.00000e+00  0.00000e+00
 6841  6.87313e+00  0.00000e+00  1.71828e+00
 6842  4.14972e+00  0.00000e+00  4.44169e+00
 6843  3.43656e+00  0.00000e+00  5.15485e+00
 6844  4.14972e+00  0.00000e+00  4.44169e+00
 6845  2.64713e+00  0.00000e+00  5.94428e+00
 6846  2.23301e+00  0.00000e+00  6.35840e+00
 6847  2.64713e+00  0.00000e+00  5.94428e+00
 6848  2.04930e+00  0.00000e+00  6.54211e+00
 6849  2.23301e+00  0.00000e+00  6.35840e+00
 6850  3.14458e+00  0.00000e+00  5.44683e+00
 6851  1.42630e+00  0.00000e+00  7.16511e+00
 6852  1.42630e+00  0.00000e+00  7.16511e+00
 6853  8.18655e-01  0.00000e+00  7.77275e+00
 6854  2.88340e+00  0.00000e+00  5.70801e+00
 6855  5.14729e-01  0.00000e+00  8.07668e+00
 6856  2.23301e+00  0.00000e+00  6.35840e+00
 6857  1.42630e+00  0.00000e+00  7.16511e+00
 6858  2.04930e+00  0.00000e+00  6.54211e+00
 6859  2.64713e+00  0.00000e+00  5.94428e+00
 6860  5.15485e+00  0.00000e+00  3.43656e+00
 6861  4.14972e+00  0.00000e+00  4.44169e+00
 6862  4.14972e+00  0.00000e+00  4.44169e+00
 6863  8.59141e+00  0.00000e+00  0.00000e+00
 6865  6.87313e+00  0.00000e+00  1.71828e+00
 6936  6.87313e+00  0.00000e+00  1.71828e+00
 6937  8.59141e+00  0.00000e+00  0.00000e+00
 6938  6.87313e+00  0.00000e+00  1.71828e+00
 6940  5.86800e+00  0.00000e+00  2.72341e+00
 6941  5.15485e+00  0.00000e+00  3.43656e+00
 6942  4.60168e+00  0.00000e+00  3.98973e+00
 6943  4.60168e+00  0.00000e+00  3.98973e+00
 6944  4.14972e+00  0.00000e+00  4.44169e+00
 6945  3.76758e+00  0.00000e+00  4.82383e+00
 6946  2.64713e+00  0.00000e+00  5.94428e+00
 6947  3.76758e+00  0.00000e+00  4.82383e+00
 6948  5.15485e+00  0.00000e+00  3.43656e+00
 6949  2.64713e+00  0.00000e+00  5.94428e+00
 6950  1.87827e+00  0.00000e+00  6.71314e+00
 6951  2.23301e+00  0.00000e+00  6.35840e+00
 6952  2.23301e+00  0.00000e+00  6.35840e+00
 6953  1.16512e+00  0.00000e+00  7.42629e+00
 6954  2.64713e+00  0.00000e+00  5.94428e+00
 6955  1.56800e+00  0.00000e+00  7.02341e+00
 6956  1.42630e+00  0.00000e+00  7.16511e+00
 6957  2.23301e+00  0.00000e+00  6.35840e+00
 6958  2.23301e+00  0.00000e+00  6.35840e+00
 6959  2.43143e+00  0.00000e+00  6.15998e+00
 6960  3.76758e+00  0.00000e+00  4.82383e+00
 6961  4.14972e+00  0.00000e+00  4.44169e+00
 6962  5.15485e+00  0.00000e+00  3.43656e+00
 6964  5.86800e+00  0.00000e+00  2.72341e+00
 6965  8.59141e+00  0.00000e+00  0.00000e+00
 7038  8.59141e+00  0.00000e+00  0.00000e+00
 7039  6.87313e+00  0.00000e+00  1.71828e+00
 7040  8.59141e+00  0.00000e+00  0.00000e+00
 7041  3.76758e+00  0.00000e+00  4.82383e+00
 7042  4.14972e+00  0.00000e+00  4.44169e+00
 7043  3.76758e+00  0.00000e+00  4.82383e+00
 7044  3.76758e+00  0.00000e+00  4.82383e+00
 7045  3.76758e+00  0.00000e+00  4.82383e+00
 7046  1.42630e+00  0.00000e+00  7.16511e+00
 7047  2.04930e+00  0.00000e+00  6.54211e+00
 7048  1.04417e+00  0.00000e+00  7.54724e+00
 7049  1.42630e+00  0.00000e+00  7.16511e+00
 7050  1.04417e+00  0.00000e+00  7.54724e+00
 7051  9.28849e-01  0.00000e+00  7.66256e+00
 7052  1.56800e+00  0.00000e+00  7.02341e+00
 7053  1.56800e+00  0.00000e+00  7.02341e+00
 7054  1.29227e+00  0.00000e+00  7.29914e+00
 7055  1.56800e+00  0.00000e+00  7.02341e+00
 7056  1.87827e+00  0.00000e+00  6.71314e+00
 7057  2.64713e+00  0.00000e+00  5.94428e+00
 7058  3.43656e+00  0.00000e+00  5.15485e+00
 7059  3.43656e+00  0.00000e+00  5.15485e+00
 7060  5.15485e+00  0.00000e+00  3.43656e+00
 7061  6.87313e+00  0.00000e+00  1.71828e+00
 7062  5.86800e+00  0.00000e+00  2.72341e+00
 7063  6.87313e+00  0.00000e+00  1.71828e+00
 7138  6.87313e+00  0.00000e+00  1.71828e+00
 7139  8.59141e+00  0.00000e+00  0.00000e+00
 7140  6.87313e+00  0.00000e+00  1.71828e+00
 7141  6.87313e+00  0.00000e+00  1.71828e+00
 7142  4.60168e+00  0.00000e+00  3.98973e+00
 7143  3.76758e+00  0.00000e+00  4.82383e+00
 7144  3.14458e+00  0.00000e+00  5.44683e+00
 7145  3.43656e+00  0.00000e+00  5.15485e+00
 7146  1.16512e+00  0.00000e+00  7.42629e+00
 7147  1.56800e+00  0.00000e+00  7.02341e+00
 7148  2.04930e+00  0.00000e+00  6.54211e+00
 7149  2.04930e+00  0.00000e+00  6.54211e+00
 7150  2.23301e+00  0.00000e+00  6.35840e+00
 7151  4.21172e-01  0.00000e+00  8.17024e+00
 7152  6.11956e-01  0.00000e+00  7.97945e+00
 7153  1.04417e+00  0.00000e+00  7.54724e+00
 7154  3.14458e+00  0.00000e+00  5.44683e+00
 7155  1.29227e+00  0.00000e+00  7.29914e+00
 7156  1.71828e+00  0.00000e+00  6.87313e+00
 7157  1.87827e+00  0.00000e+00  6.71314e+00
 7158  3.43656e+00  0.00000e+00  5.15485e+00
 7159  3.43656e+00  0.00000e+00  5.15485e+00
 7160  5.86800e+00  0.00000e+00  2.72341e+00
 7161  6.87313e+00  0.00000e+00  1.71828e+00
 7162  8.59141e+00  0.00000e+00  0.00000e+00
 7163  8.59141e+00  0.00000e+00  0.00000e+00
 7238  8.59141e+00  0.00000e+00  0.00000e+00
 7240  5.86800e+00  0.00000e+00  2.72341e+00
 7241  6.87313e+00  0.00000e+00  1.71828e+00
 7242  3.76758e+00  0.00000e+00  4.82383e+00
 7243  3.76758e+00  0.00000e+00  4.82383e+00
 7244  2.64713e+00  0.00000e+00  5.94428e+00
 7245  3.43656e+00  0.00000e+00  5.15485e+00
 7246  1.87827e+00  0.00000e+00  6.71314e+00
 7247  2.23301e+00  0.00000e+00  6.35840e+00
 7248  1.71828e+00  0.00000e+00  6.87313e+00
 7249  1.04417e+00  0.00000e+00  7.54724e+00
 7250  1.04417e+00  0.00000e+00  7.54724e+00
 7251  1.87827e+00  0.00000e+00  6.71314e+00
 7252  8.18655e-01  0.00000e+00  7.77275e+00
 7253  1.71828e+00  0.00000e+00  6.87313e+00
 7254  1.42630e+00  0.00000e+00  7.16511e+00
 7255  1.56800e+00  0.00000e+00  7.02341e+00
 7256  2.23301e+00  0.00000e+00  6.35840e+00
 7257  2.88340e+00  0.00000e+00  5.70801e+00
 7258  5.15485e+00  0.00000e+00  3.43656e+00
 7259  4.60168e+00  0.00000e+00  3.98973e+00
 7260  8.59141e+00  0.00000e+00  0.00000e+00
 7261  5.15485e+00  0.00000e+00  3.43656e+00
 7262  8.59141e+00  0.00000e+00  0.00000e+00
 7263  8.59141e+00  0.00000e+00  0.00000e+00
 7264  8.59141e+00  0.00000e+00  0.00000e+00
 7339  5.86800e+00  0.00000e+00  2.72341e+00
 7340  5.15485e+00  0.00000e+00  3.43656e+00
 7341  6.87313e+00  0.00000e+00  1.71828e+00
 7342  5.86800e+00  0.00000e+00  2.72341e+00
 7343  3.14458e+00  0.00000e+00  5.44683e+00
 7344  2.04930e+00  0.00000e+00  6.54211e+00
 7345  2.64713e+00  0.00000e+00  5.94428e+00
 7346  2.43143e+00  0.00000e+00  6.15998e+00
 7347  3.43656e+00  0.00000e+00  5.15485e+00
 7348  2.64713e+00  0.00000e+00  5.94428e+00
 7349  1.56800e+00  0.00000e+00  7.02341e+00
 7350  1.42630e+00  0.00000e+00  7.16511e+00
 7351  4.21172e-01  0.00000e+00  8.17024e+00
 7352  7.13152e-01  0.00000e+00  7.87826e+00
 7353  9.28849e-01  0.00000e+00  7.66256e+00
 7354  1.29227e+00  0.00000e+00  7.29914e+00
 7355  1.42630e+00  0.00000e+00  7.16511e+00
 7356  2.43143e+00  0.00000e+00  6.15998e+00
 7357  3.76758e+00  0.00000e+00  4.82383e+00
 7358  5.15485e+00  0.00000e+00  3.43656e+00
 7359  5.86800e+00  0.00000e+00  2.72341e+00
 7360  6.87313e+00  0.00000e+00  1.71828e+00
 7361  8.59141e+00  0.00000e+00  0.00000e+00
 7362  8.59141e+00  0.00000e+00  0.00000e+00
 7368  8.59141e+00  0.00000e+00  0.00000e+00
 7439  8.59141e+00  0.00000e+00  0.00000e+00
 7440  5.86800e+00  0.00000e+00  2.72341e+00
 7441  5.15485e+00  0.00000e+00  3.43656e+00
 7442  5.86800e+00  0.00000e+00  2.72341e+00
 7443  5.86800e+00  0.00000e+00  2.72341e+00
 7444  4.14972e+00  0.00000e+00  4.44169e+00
 7445  2.64713e+00  0.00000e+00  5.94428e+00
 7446  2.23301e+00  0.00000e+00  6.35840e+00
 7447  2.88340e+00  0.00000e+00  5.70801e+00
 7448  1.87827e+00  0.00000e+00  6.71314e+00
 7449  9.28849e-01  0.00000e+00  7.66256e+00
 7450  9.28849e-01  0.00000e+00  7.66256e+00
 7451  9.28849e-01  0.00000e+00  7.66256e+00
 7452  1.16512e+00  0.00000e+00  7.42629e+00
 7453  1.71828e+00  0.00000e+00  6.87313e+00
 7454  1.04417e+00  0.00000e+00  7.54724e+00
 7455  2.43143e+00  0.00000e+00  6.15998e+00
 7456  3.14458e+00  0.00000e+00  5.44683e+00
 7457  2.88340e+00  0.00000e+00  5.70801e+00
 7458  2.43143e+00  0.00000e+00  6.15998e+00
 7459  4.60168e+00  0.00000e+00  3.98973e+00
 7460  8.59141e+00  0.00000e+00  0.00000e+00
 7461  5.86800e+00  0.00000e+00  2.72341e+00
 7462  8.59141e+00  0.00000e+00  0.00000e+00
 7464  8.59141e+00  0.00000e+00  0.00000e+00
 7537  8.59141e+00  0.00000e+00  0.00000e+00
 7540  4.60168e+00  0.00000e+00  3.98973e+00
 7541  5.15485e+00  0.00000e+00  3.43656e+00
 7542  3.14458e+00  0.00000e+00  5.44683e+00
 7543  5.86800e+00  0.00000e+00  2.72341e+00
 7544  2.23301e+00  0.00000e+00  6.35840e+00
 7545  2.88340e+00  0.00000e+00  5.70801e+00
 7546  4.14972e+00  0.00000e+00  4.44169e+00
 7547  8.18655e-01  0.00000e+00  7.77275e+00
 7548  1.56800e+00  0.00000e+00  7.02341e+00
 7549  2.88340e+00  0.00000e+00  5.70801e+00
 7550  1.87827e+00  0.00000e+00  6.71314e+00
 7551  8.18655e-01  0.00000e+00  7.77275e+00
 7552  2.04930e+00  0.00000e+00  6.54211e+00
 7553  3.14458e+00  0.00000e+00  5.44683e+00
 7554  9.28849e-01  0.00000e+00  7.66256e+00
 7555  2.23301e+00  0.00000e+00  6.35840e+00
 7556  2.23301e+00  0.00000e+00  6.35840e+00
 7557  2.88340e+00  0.00000e+00  5.70801e+00
 7558  5.15485e+00  0.00000e+00  3.43656e+00
 7559  5.15485e+00  0.00000e+00  3.43656e+00
 7562  8.59141e+00  0.00000e+00  0.00000e+00
 7563  6.87313e+00  0.00000e+00  1.71828e+00
 7564  8.59141e+00  0.00000e+00  0.00000e+00
 7566  6.87313e+00  0.00000e+00  1.71828e+00
 7567  8.59141e+00  0.00000e+00  0.00000e+00
 7637  6.87313e+00  0.00000e+00  1.71828e+00
 7638  8.59141e+00  0.00000e+00  0.00000e+00
 7639  6.87313e+00  0.00000e+00  1.71828e+00
 7640  5.15485e+00  0.00000e+00  3.43656e+00
 7642  6.87313e+00  0.00000e+00  1.71828e+00
 7643  5.15485e+00  0.00000e+00  3.43656e+00
 7644  2.88340e+00  0.00000e+00  5.70801e+00
 7645  5.15485e+00  0.00000e+00  3.43656e+00
 7646  2.43143e+00  0.00000e+00  6.15998e+00
 7647  2.64713e+00  0.00000e+00  5.94428e+00
 7648  2.43143e+00  0.00000e+00  6.15998e+00
 7649  1.42630e+00  0.00000e+00  7.16511e+00
 7650  2.23301e+00  0.00000e+00  6.35840e+00
 7651  2.23301e+00  0.00000e+00  6.35840e+00
 7652  1.71828e+00  0.00000e+00  6.87313e+00
 7653  3.14458e+00  0.00000e+00  5.44683e+00
 7654  2.43143e+00  0.00000e+00  6.15998e+00
 7655  2.64713e+00  0.00000e+00  5.94428e+00
 7656  5.86800e+00  0.00000e+00  2.72341e+00
 7657  4.60168e+00  0.00000e+00  3.98973e+00
 7658  6.87313e+00  0.00000e+00  1.71828e+00
 7659  5.86800e+00  0.00000e+00  2.72341e+00
 7660  8.59141e+00  0.00000e+00  0.00000e+00
 7661  8.59141e+00  0.00000e+00  0.00000e+00
 7667  8.59141e+00  0.00000e+00  0.00000e+00
 7740  8.59141e+00  0.00000e+00  0.00000e+00
 7741  4.14972e+00  0.00000e+00  4.44169e+00
 7742  5.86800e+00  0.00000e+00  2.72341e+00
 7743  3.43656e+00  0.00000e+00  5.15485e+00
 7744  2.88340e+00  0.00000e+00  5.70801e+00
 7745  3.43656e+00  0.00000e+00  5.15485e+00
 7746  2.88340e+00  0.00000e+00  5.70801e+00
 7747  5.15485e+00  0.00000e+00  3.43656e+00
 7748  3.14458e+00  0.00000e+00  5.44683e+00
 7749  2.43143e+00  0.00000e+00  6.15998e+00
 7750  2.43143e+00  0.00000e+00  6.15998e+00
 7751  2.23301e+00  0.00000e+00  6.35840e+00
 7752  2.23301e+00  0.00000e+00  6.35840e+00
 7753  5.86800e+00  0.00000e+00  2.72341e+00
 7754  4.60168e+00  0.00000e+00  3.98973e+00
 7755  5.86800e+00  0.00000e+00  2.72341e+00
 7756  5.86800e+00  0.00000e+00  2.72341e+00
 7758  8.59141e+00  0.00000e+00  0.00000e+00
 7765  8.59141e+00  0.00000e+00  0.00000e+00
 7839  5.86800e+00  0.00000e+00  2.72341e+00
 7841  5.86800e+00  0.00000e+00  2.72341e+00
 7842  4.14972e+00  0.00000e+00  4.44169e+00
 7843  2.64713e+00  0.00000e+00  5.94428e+00
 7844  2.64713e+00  0.00000e+00  5.94428e+00
 7845  5.86800e+00  0.00000e+00  2.72341e+00
 7846  3.14458e+00  0.00000e+00  5.44683e+00
 7847  2.88340e+00  0.00000e+00  5.70801e+00
 7848  5.86800e+00  0.00000e+00  2.72341e+00
 7849  2.43143e+00  0.00000e+00  6.15998e+00
 7850  5.15485e+00  0.00000e+00  3.43656e+00
 7851  3.76758e+00  0.00000e+00  4.82383e+00
 7852  4.14972e+00  0.00000e+00  4.44169e+00
 7853  5.15485e+00  0.00000e+00  3.43656e+00
 7854  5.86800e+00  0.00000e+00  2.72341e+00
 7855  8.59141e+00  0.00000e+00  0.00000e+00
 7856  5.86800e+00  0.00000e+00  2.72341e+00
 7857  8.59141e+00  0.00000e+00  0.00000e+00
 7858  8.59141e+00  0.00000e+00  0.00000e+00
 7859  6.87313e+00  0.00000e+00  1.71828e+00
 7938  6.87313e+00  0.00000e+00  1.71828e+00
 7939  8.59141e+00  0.00000e+00  0.00000e+00
 7940  8.59141e+00  0.00000e+00  0.00000e+00
 7941  5.15485e+00  0.00000e+00  3.43656e+00
 7942  6.87313e+00  0.00000e+00  1.71828e+00
 7943  4.60168e+00  0.00000e+00  3.98973e+00
 7944  5.15485e+00  0.00000e+00  3.43656e+00
 7945  2.88340e+00  0.00000e+00  5.70801e+00
 7946  3.14458e+00  0.00000e+00  5.44683e+00
 7947  2.04930e+00  0.00000e+00  6.54211e+00
 7948  6.87313e+00  0.00000e+00  1.71828e+00
 7949  4.14972e+00  0.00000e+00  4.44169e+00
 7950  3.14458e+00  0.00000e+00  5.44683e+00
 7951  6.87313e+00  0.00000e+00  1.71828e+00
 7952  6.87313e+00  0.00000e+00  1.71828e+00
 7953  5.86800e+00  0.00000e+00  2.72341e+00
 7954  8.59141e+00  0.00000e+00  0.00000e+00
 7955  6.87313e+00  0.00000e+00  1.71828e+00
 7956  8.59141e+00  0.00000e+00  0.00000e+00
 7962  8.59141e+00  0.00000e+00  0.00000e+00
 7966  8.59141e+00  0.00000e+00  0.00000e+00
 8038  8.59141e+00  0.00000e+00  0.00000e+00
 8039  5.86800e+00  0.00000e+00  2.72341e+00
 8041  5.86800e+00  0.00000e+00  2.72341e+00
 8042  4.14972e+00  0.00000e+00  4.44169e+00
 8043  3.76758e+00  0.00000e+00  4.82383e+00
 8044  5.15485e+00  0.00000e+00  3.43656e+00
 8045  5.15485e+00  0.00000e+00  3.43656e+00
 8046  3.76758e+00  0.00000e+00  4.82383e+00
 8047  5.86800e+00  0.00000e+00  2.72341e+00
 8048  3.76758e+00  0.00000e+00  4.82383e+00
 8049  5.15485e+00  0.00000e+00  3.43656e+00
 8050  3.14458e+00  0.00000e+00  5.44683e+00
 8051  4.60168e+00  0.00000e+00  3.98973e+00
 8052  4.14972e+00  0.00000e+00  4.44169e+00
 8053  5.86800e+00  0.00000e+00  2.72341e+00
 8054  6.87313e+00  0.00000e+00  1.71828e+00
 8060  8.59141e+00  0.00000e+00  0.00000e+00
 8138  8.59141e+00  0.00000e+00  0.00000e+00
 8140  6.87313e+00  0.00000e+00  1.71828e+00
 8141  3.76758e+00  0.00000e+00  4.82383e+00
 8142  4.14972e+00  0.00000e+00  4.44169e+00
 8143  2.88340e+00  0.00000e+00  5.70801e+00
 8144  4.14972e+00  0.00000e+00  4.44169e+00
 8145  3.43656e+00  0.00000e+00  5.15485e+00
 8146  5.15485e+00  0.00000e+00  3.43656e+00
 8147  4.60168e+00  0.00000e+00  3.98973e+00
 8148  5.86800e+00  0.00000e+00  2.72341e+00
 8149  2.88340e+00  0.00000e+00  5.70801e+00
 8150  5.86800e+00  0.00000e+00  2.72341e+00
 8151  6.87313e+00  0.00000e+00  1.71828e+00
 8152  6.87313e+00  0.00000e+00  1.71828e+00
 8153  8.59141e+00  0.00000e+00  0.00000e+00
 8239  8.59141e+00  0.00000e+00  0.00000e+00
 8240  8.59141e+00  0.00000e+00  0.00000e+00
 8241  5.86800e+00  0.00000e+00  2.72341e+00
 8242  5.86800e+00  0.00000e+00  2.72341e+00
 8243  4.60168e+00  0.00000e+00  3.98973e+00
 8244  5.15485e+00  0.00000e+00  3.43656e+00
 8247  5.86800e+00  0.00000e+00  2.72341e+00
 8248  6.87313e+00  0.00000e+00  1.71828e+00
 8249  5.86800e+00  0.00000e+00  2.72341e+00
 8250  5.15485e+00  0.00000e+00  3.43656e+00
 8251  8.59141e+00  0.00000e+00  0.00000e+00
 8252  6.87313e+00  0.00000e+00  1.71828e+00
 8253  8.59141e+00  0.00000e+00  0.00000e+00
 8254  8.59141e+00  0.00000e+00  0.00000e+00
 8255  8.59141e+00  0.00000e+00  0.00000e+00
 8339  8.59141e+00  0.00000e+00  0.00000e+00
 8341  5.15485e+00  0.00000e+00  3.43656e+00
 8342  6.87313e+00  0.00000e+00  1.71828e+00
 8343  5.86800e+00  0.00000e+00  2.72341e+00
 8344  5.86800e+00  0.00000e+00  2.72341e+00
 8345  5.86800e+00  0.00000e+00  2.72341e+00
 8347  8.59141e+00  0.00000e+00  0.00000e+00
 8348  6.87313e+00  0.00000e+00  1.71828e+00
 8349  8.59141e+00  0.00000e+00  0.00000e+00
 8350  8.59141e+00  0.00000e+00  0.00000e+00
 8351  8.59141e+00  0.00000e+00  0.00000e+00
 8438  8.59141e+00  0.00000e+00  0.00000e+00
 8441  8.59141e+00  0.00000e+00  0.00000e+00
 8442  8.59141e+00  0.00000e+00  0.00000e+00
 8443  6.87313e+00  0.00000e+00  1.71828e+00
 8444  6.87313e+00  0.00000e+00  1.71828e+00
 8445  8.59141e+00  0.00000e+00  0.00000e+00
 8447  6.87313e+00  0.00000e+00  1.71828e+00
 8450  8.59141e+00  0.00000e+00  0.00000e+00
 8541  6.87313e+00  0.00000e+00  1.71828e+00
 8542  6.87313e+00  0.00000e+00  1.71828e+00
 8543  8.59141e+00  0.00000e+00  0.00000e+00
 8544  6.87313e+00  0.00000e+00  1.71828e+00
 8545  8.59141e+00  0.00000e+00  0.00000e+00
 8547  8.59141e+00  0.00000e+00  0.00000e+00
 8640  8.59141e+00  0.00000e+00  0.00000e+00
 8642  8.59141e+00  0.00000e+00  0.00000e+00
 8644  6.87313e+00  0.00000e+00  1.71828e+00
 8645  8.59141e+00  0.00000e+00  0.00000e+00
 8646  8.59141e+00  0.00000e+00  0.00000e+00
 8647  8.59141e+00  0.00000e+00  0.00000e+00
 8740  8.59141e+00  0.00000e+00  0.00000e+00
 8744  8.59141e+00  0.00000e+00  0.00000e+00
 8841  8.59141e+00  0.00000e+00  0.00000e+00
 8844  8.59141e+00  0.00000e+00  0.00000e+00
