# Supplementary material for: Discovery of novel RARα agonists using pharmacophore-based virtual screening, molecular docking, and molecular dynamics simulation studies
Source: PLoS One. 2023 Aug 24;18(8):e0289046. doi: 10.1371/journal.pone.0289046 (PMC10449137; doi:10.1371/journal.pone.0289046)
Supplement: S1 File — (ZIP) [file pone.0289046.s003.zip › Supplementary/Compound 4/MD/FEL/evecs.dat]

 Eigenvector file: COVAR nmodes 3 width 11
  732  732
  -17.36395    6.74681   20.06196  -15.96533    5.07503   20.46860  -13.08777
    4.35474   18.77852  -13.25957    0.74892   19.56730  -15.71892    0.08334
   16.83313  -13.78515    2.07059   14.26685  -10.59619    0.07584   14.83639
  -12.49615   -3.21090   14.34967  -14.09579   -2.07057   11.04955  -10.69425
   -0.94920    9.67284   -9.07455   -4.23615   10.86930  -11.82466   -6.27438
    9.11661  -11.49656   -4.27384    5.87000   -7.69116   -4.81796    5.92479
   -7.73956   -8.55499    6.81653  -10.44109   -9.31186    4.18661   -8.37579
   -7.59650    1.40748   -4.72741   -8.41762    2.35119   -3.09035  -11.87181
    2.53083   -0.46776  -11.74569    5.29866    2.92473  -13.52752    5.30830
    1.79199  -15.90487    8.03643   -1.05881  -17.11156    5.82558    0.78956
  -17.51396    2.54203    2.85180  -20.46186    1.37650    6.27552  -19.56590
    0.15471    7.70528  -20.70608   -3.15978   10.71745  -19.56661   -5.23688
   11.84604  -19.37885   -8.88097   15.27573  -19.68836  -10.50358   14.51461
  -17.02921  -13.13186   16.74303  -13.94151  -13.14123   18.12621  -14.54560
   -9.66224   21.79007  -13.73747  -10.11988   22.12216  -11.07649  -12.67151
   20.58199   -7.63435  -13.04869   18.58944   -6.70194  -16.13527   16.30623
   -3.81064  -17.05693   13.22448   -6.04997  -17.05873   12.44538   -9.76525
  -17.27681    9.27826  -10.37611  -19.30930    8.12261  -13.44166  -17.31536
    8.62594  -11.82216  -13.90059    6.81204   -8.72598  -15.26001    3.86985
  -10.93651  -16.34737    3.41683  -12.16892  -12.74533    4.10881   -8.75638
  -11.14453    1.56786   -6.97733  -13.41831   -1.22216   -9.53938  -12.80565
   -0.73503   -9.50993   -9.00789   -0.49987   -5.67062   -8.99118   -3.81696
   -5.54598  -10.94458   -5.41238   -7.89865   -8.34717   -4.03315   -5.72252
   -5.49898   -5.57566   -2.53716   -7.04956   -8.98659   -4.34495   -7.20964
   -8.45829   -5.33279   -3.51222   -7.61612   -1.64381   -2.75673  -10.96813
   -0.57057   -4.31220  -12.59710   -3.30599   -2.14870  -10.82073   -1.76683
    0.90552  -12.08999    1.73755   -0.02967  -15.70432    0.46148   -0.39904
  -15.62449   -0.89513    3.18225  -13.89722    1.98730    5.02613  -16.09242
    4.12325    7.32918  -16.55690    7.77751    6.52156  -15.15523    7.50291
    2.99336  -18.55860    6.59539    1.76760  -19.83583    9.98830    2.81686
  -17.75377   11.73819    0.22661  -18.83804   12.47078   -3.33408  -17.59611
   10.19358   -6.11047  -15.49890   12.95271   -7.66037  -13.52305   13.29678
   -4.40116  -13.38487    9.51869   -3.78280  -11.69354    8.84321   -7.17576
   -9.17496   11.70479   -6.68516   -8.20049   10.28866   -3.27249   -8.08706
    6.64408   -4.49275   -5.87338    7.25558   -7.58187   -3.15730    8.78869
   -5.39216   -3.54404    6.30785   -2.50942   -3.08898    3.09908   -4.55160
    0.68909    3.63883   -4.78666    1.02078    4.10789   -0.99375   -1.11034
    1.01106   -0.20117    0.56928   -1.29898   -2.79592    4.08197   -0.45264
   -1.47743    2.87722   -0.91274    2.15220    1.37423   -4.35561    1.21708
    4.79593   -5.62214   -0.02517    6.91302   -3.95524    2.73193    4.79842
   -5.87681    5.33265    5.81976   -9.20777    3.63159    9.62280   -8.90038
    4.00634   11.87131  -11.57422    5.59625   15.18076  -10.20654    6.96779
   16.79884  -13.61294    7.58705   16.77027  -14.40395    3.85672   16.50511
  -10.81095    2.50847   13.36201  -11.62687    0.44653    9.88182  -10.20029
   -0.28170    6.69664  -12.25975   -0.92267    3.97002  -11.53210   -3.50606
    0.26422  -12.30090   -2.78136    0.45395  -15.69952   -4.57240    3.27327
  -16.98227   -2.31141    6.01124  -16.24909   -4.88124    9.07778  -15.11628
   -2.89376   11.77495  -12.99470   -4.56760   15.25959  -11.72195   -3.66211
   16.54029   -8.11078   -4.15836   17.93861   -8.90577   -7.65457   14.69059
  -10.60829   -8.75971   12.54847   -7.67972   -7.49363   14.81221   -5.24862
   -9.42672   14.35181   -7.44393  -12.54090   10.52965   -7.60181  -12.05371
   10.24037   -3.87409  -12.74965   11.13487   -2.02284   -9.53413   14.61590
   -1.08107  -10.79472   16.68557    1.37906   -8.79533   13.86528    1.85279
   -6.27790   14.34713   -1.72642   -4.98756   17.14204   -0.95144   -2.50304
   15.09360    1.89436   -0.95497   11.96762   -0.29693   -0.52107   14.06113
   -3.07325    1.08836   15.57546   -0.44601    3.44636   12.07237    0.86233
    4.33295   10.82926   -2.70722    4.98887   13.83189   -3.41612    7.27774
   13.12131   -0.17979    9.22601    9.37841   -1.05023    9.51195   10.00195
   -4.25777   11.49602   11.10852   -2.55372   14.77444    7.74476   -0.74189
   14.94704    6.01290   -4.03662   15.90543    2.91656   -3.09286   13.90886
   -0.43542   -4.89247   14.32953   -3.05370   -5.76667   11.65457   -5.32890
   -2.98572   13.00364   -2.39404   -0.49301   12.94572   -1.55992   -1.57691
    9.34355   -5.25385   -1.07806    8.45022   -5.25700    2.38950   10.11366
   -2.02632    3.35201    8.25151   -3.71385    2.17459    4.99561   -6.82769
    4.25908    5.85027   -4.81305    7.45755    6.63553   -3.08278    7.01676
    3.23594   -6.56294    6.95702    1.58347   -8.18241    9.88042    3.49874
   -5.31342   12.33284    3.08112   -5.92221   16.01535    2.35980   -2.41177
   16.58496    0.95999   -3.24525   15.35054   -2.57868   -3.19139   17.17078
   -5.89578   -6.36212   18.20348   -7.74449   -8.54699   17.86190   -4.64071
  -11.19990   20.54444   -4.50968  -11.61628   20.82606   -0.75900   -9.04012
   19.28906    1.55264  -11.06386   20.35507    4.55293  -13.64370   17.74489
    3.59630  -11.23811   15.02311    4.42509   -9.39844   16.71233    7.26528
  -12.33821   16.22659    9.58594  -12.41491   12.55956    8.67279   -8.75744
   12.08791    9.56622   -9.19573   13.40567   13.13293  -11.15419   10.41295
   14.58315   -8.86144    7.97101   12.73476   -5.73976    9.58233   14.21757
   -7.40429    9.45699   17.66300   -8.14050    5.74441   17.14202   -4.47551
    5.17776   16.22042   -3.26713    7.17855   19.27136   -5.36280    5.14769
   21.74076   -4.60010    1.73815   20.19122   -0.83269    2.32006   19.91833
   -0.67882    3.38308   23.58322   -2.88829    0.52709   24.80987   -0.59905
   -2.03574   23.15243    2.67038   -0.35301   24.18386    2.46530    0.76533
   27.77600    6.19105    1.21995   28.14040    6.83166    2.68913   24.69915
    4.38037    5.45680   24.21191    6.67283    7.28406   21.92556    5.86311
    5.01463   19.08303    2.89079    7.16041   17.98819    5.08746   10.09487
   16.76957    7.32937    7.51250   15.02355    4.29123    6.04151   13.23137
    3.25762    9.56532   12.16195    6.75013   10.07365   10.68935    6.48400
    6.71038    8.84957    3.50077    8.03342    6.83747    5.74076   10.78812
    5.39615    8.57064    8.29413    4.81832    6.13994    5.97855    2.94380
    4.98582    9.02387    0.89142    8.62843    9.57942   -0.14556    8.96449
    6.06522   -1.66581    5.44425    6.03375   -3.21590    6.28741    9.30924
   -5.01207    9.47945    7.60459   -6.31529    7.21554    4.68666   -7.30239
    5.21865    7.08081   -9.47930    8.52561    8.23226  -11.03105    9.39913
    4.57254  -11.79768    6.09502    3.80563  -13.58365    6.65459    6.62383
  -16.09212   10.09133    5.27130  -17.00477    9.05141    1.61973  -16.90190
    6.48629    2.45271  -19.64358    9.36829    2.56068  -22.13971   10.91813
   -0.76215  -21.05626    7.88603   -3.07061  -20.88722    6.66127   -5.16335
  -23.81801    3.56941   -3.63884  -25.29253    1.40276   -1.28510  -23.30543
    0.81883   -0.73572  -19.61917   -2.02705   -2.89016  -18.21402   -5.33534
   -0.96013  -18.12957   -5.90193   -0.72395  -14.33704   -2.22507    0.18500
  -13.68767   -2.66174    2.97951  -16.27139   -5.46425    4.41965  -14.08556
   -2.84332    5.19533  -11.44195   -0.69278    6.96640  -13.84204   -2.92939
    8.94782  -15.85938   -9.55896    7.57805  -15.76389  -11.53767    5.17646
  -17.85237  -12.47759    2.21169  -15.63615  -11.50631    2.92625  -11.99023
  -14.59343    5.13362  -11.43950  -16.86269    2.30627  -12.65043  -15.07960
   -0.20375  -10.40342  -15.63354    2.13624   -7.41990  -19.36421    2.27327
   -8.17212  -20.10445   -1.17532   -8.61890
 ****
    1    28.75582
   -0.42130   -0.23986   -0.47810   -0.18745   -0.00528   -0.24483   -0.03875
    0.08951   -0.07467    0.03108    0.10842    0.01352    0.05598    0.03073
    0.00919    0.03880    0.02132   -0.01187    0.04469    0.03359   -0.00360
    0.04648    0.02983    0.02084    0.03911    0.00817    0.01745    0.03741
   -0.00082    0.00648    0.03596    0.00330    0.02001    0.03404   -0.00666
    0.03577    0.02160   -0.02343    0.02442    0.02366   -0.00908    0.01636
    0.03513   -0.00650    0.02603    0.03034   -0.01373    0.03286    0.01591
   -0.01105    0.02394    0.02053   -0.00495    0.01336    0.02351   -0.00388
    0.02682    0.03148    0.01373    0.01977    0.02729    0.00589    0.01766
    0.05209    0.05466    0.06756    0.04742    0.00288    0.10517   -0.00758
    0.02085    0.07532   -0.02539    0.00841    0.07150   -0.05036    0.02958
    0.00154   -0.03737    0.00808    0.01459   -0.03416   -0.00164    0.01201
   -0.03275   -0.01742    0.01120   -0.03637   -0.03212    0.00534   -0.03380
   -0.03866   -0.00210   -0.02297   -0.04774   -0.03564   -0.00637   -0.02930
   -0.03803   -0.00172   -0.05762   -0.05364    0.00211   -0.00055    0.00683
   -0.02257   -0.00643    0.03595    0.01591    0.00362    0.00869    0.00339
   -0.01186   -0.01303    0.00963   -0.02442   -0.01183   -0.01188   -0.02022
   -0.00904   -0.02053   -0.00005   -0.00298   -0.03701    0.00825   -0.00044
   -0.02196    0.00825   -0.00193   -0.01019    0.01394   -0.00440   -0.02114
    0.02462    0.00102   -0.00895    0.00636   -0.00281   -0.02232    0.01103
   -0.00842   -0.03073   -0.00915   -0.01391   -0.02676   -0.00839    0.00082
   -0.01923   -0.00520   -0.00030   -0.01724   -0.00489    0.00437   -0.01972
   -0.00426    0.00831   -0.01582   -0.00604    0.00963   -0.01186   -0.00705
    0.00864   -0.01590   -0.00566    0.01513   -0.01399   -0.00980    0.02194
   -0.00421   -0.01069    0.02052   -0.00294   -0.01106    0.02038   -0.00557
   -0.00945    0.02714   -0.00084   -0.00796    0.03276    0.00557   -0.00551
    0.02763    0.01232   -0.00396    0.02347    0.00723    0.00931    0.02915
    0.01277    0.02767    0.03618    0.00059    0.04618    0.01749   -0.01130
    0.04422    0.00720    0.00015    0.04257   -0.00629    0.00741    0.01581
   -0.00032    0.02118   -0.04328    0.00597   -0.02596   -0.05290   -0.02003
   -0.02257   -0.03085    0.00435   -0.01552   -0.01958    0.00855   -0.01076
   -0.00714    0.00145   -0.00598   -0.00467    0.01282   -0.01597   -0.00651
    0.01979   -0.00758   -0.00740    0.00878   -0.00265   -0.00239    0.01047
   -0.00941    0.00366    0.00872   -0.00363    0.00585    0.00798   -0.00126
    0.00470    0.01145   -0.00153    0.00183    0.01054    0.00838   -0.00981
    0.00467   -0.00437   -0.00067    0.01019   -0.00767   -0.00202    0.01105
   -0.01107    0.01633   -0.00459    0.00186    0.00549   -0.00392    0.00882
    0.00130   -0.00221    0.00447    0.00377   -0.00714    0.00813    0.00789
   -0.02152    0.02001    0.00214   -0.01844    0.02225    0.00040   -0.01647
    0.02082    0.00612   -0.02623    0.02597    0.00622   -0.03050    0.02996
    0.01163   -0.02330    0.01992    0.00854   -0.02362    0.02109    0.00589
   -0.03773    0.02448    0.01396   -0.03181    0.03249    0.00731   -0.04761
    0.02047    0.00330   -0.04673   -0.00072   -0.00634   -0.04516    0.01029
   -0.00902   -0.05535    0.00067   -0.00655   -0.04243    0.00340    0.00338
   -0.03813   -0.00470    0.01352   -0.03136   -0.02427    0.01080   -0.01296
   -0.01839    0.01066    0.01898   -0.03829    0.00651    0.02390   -0.01693
    0.01534    0.00426   -0.03651    0.00800   -0.02019   -0.02871    0.00107
   -0.02845   -0.01783   -0.01862   -0.03541   -0.01008   -0.04140   -0.03391
    0.00215   -0.04453   -0.02633   -0.00474   -0.04598   -0.02863   -0.01841
   -0.02304   -0.02532    0.01123   -0.00725   -0.01213    0.01710   -0.02467
   -0.02713   -0.01288   -0.02822   -0.01973   -0.01128    0.00439   -0.00068
    0.03151    0.00568   -0.01401    0.04176    0.00005   -0.01159    0.04011
   -0.00844   -0.02508    0.00707    0.02852   -0.03910    0.00806   -0.01059
   -0.03318    0.03262   -0.00881   -0.03962    0.02571   -0.00755   -0.03318
    0.02219   -0.00550   -0.04145    0.02165   -0.00255   -0.02576    0.02892
   -0.00154   -0.03360    0.03215   -0.00102   -0.03555    0.03336    0.00030
   -0.03225    0.03166    0.00129   -0.02843    0.03334    0.00286   -0.03053
    0.03069    0.00138   -0.02941    0.02992    0.00405   -0.03418    0.02322
    0.00387   -0.03288    0.03426    0.00539   -0.03782    0.04126    0.01746
   -0.03672    0.03766    0.02224   -0.02739    0.02290    0.02626   -0.00085
    0.03446    0.00713    0.00274    0.03897   -0.00075    0.00117    0.03252
   -0.00453   -0.00326    0.02532    0.00320   -0.00409    0.03502    0.00130
   -0.00139    0.03595   -0.00689   -0.00759    0.03238   -0.00714   -0.00771
    0.02887   -0.00067   -0.01076    0.01896    0.00082   -0.00589    0.01630
   -0.00594    0.00295    0.00105    0.00235    0.00577    0.00117    0.01549
    0.00458   -0.00069    0.00438    0.00932    0.00669    0.01525    0.00025
    0.03263   -0.01453   -0.00645    0.03002   -0.01649   -0.01361    0.02897
   -0.00729   -0.01072    0.03002   -0.00094   -0.01232    0.04514   -0.01396
   -0.01810    0.04656   -0.00663   -0.01317    0.05479   -0.00498   -0.00814
    0.07092    0.01068   -0.00900    0.06148    0.03042   -0.01099    0.02035
   -0.00060    0.02335   -0.03510   -0.00641   -0.00464   -0.00593   -0.02712
   -0.04700   -0.00347   -0.01152    0.03234   -0.03039    0.02141    0.03118
   -0.02639   -0.00760    0.02940    0.00645   -0.01236    0.04155    0.00808
    0.01283    0.05287   -0.00918    0.00268    0.05447   -0.01484   -0.00179
    0.03791   -0.01810    0.00302    0.02573   -0.01830   -0.01700    0.04851
   -0.03411   -0.03046    0.04090   -0.03645   -0.02765    0.01429   -0.02886
   -0.02234    0.04447   -0.05297   -0.03656    0.06085   -0.06719   -0.04598
    0.04075   -0.03526   -0.03202    0.02989   -0.04088   -0.00400    0.08867
   -0.09426   -0.00334    0.08633   -0.06318   -0.03330    0.05944   -0.03453
   -0.01037    0.06695   -0.03584    0.01254    0.02258   -0.03836    0.06542
    0.00423   -0.04017    0.04751    0.01331   -0.02950    0.02325    0.00486
    0.00059    0.03566   -0.01149    0.00137   -0.00358   -0.03721   -0.04190
   -0.01067   -0.01576   -0.03503    0.00662    0.00633   -0.02900    0.00115
    0.00522   -0.03673    0.00005   -0.00392   -0.04165    0.01097   -0.00376
   -0.03553    0.01528    0.00544   -0.03493    0.01019    0.00520   -0.03235
    0.00648    0.00965   -0.02509    0.00758   -0.00192   -0.02085    0.00243
   -0.00428   -0.01506    0.00436    0.01812   -0.00402    0.00080    0.00826
    0.00256   -0.00399   -0.00168    0.00715   -0.00114    0.01738    0.00751
    0.00195    0.01092    0.01158    0.00137    0.00176    0.01791    0.00140
    0.00432    0.01640   -0.00411    0.00707    0.01496   -0.00102    0.00208
    0.01310    0.00640    0.01058    0.01082    0.00907    0.00832    0.01835
    0.01132    0.01001    0.02230   -0.00110    0.01069   -0.00200    0.00968
    0.02105    0.00347    0.03396    0.01323    0.02216    0.02901   -0.00290
    0.01685    0.02645    0.00245    0.00946    0.02212   -0.00277    0.00904
    0.02280   -0.00220    0.00553    0.02921   -0.00515   -0.00354    0.03119
   -0.00142   -0.00578    0.03424    0.00373   -0.00055    0.02528    0.01907
    0.00114    0.01051    0.02091    0.00101    0.00776    0.01684   -0.00059
    0.00577    0.01547    0.00073    0.00689    0.01576    0.00202    0.00400
    0.01395    0.00845    0.00295    0.01131    0.01473    0.01190    0.01348
    0.01954    0.00714    0.01049    0.03407   -0.01892   -0.00096    0.04512
    0.00973    0.01082   -0.04102    0.00303    0.04151    0.00891   -0.01582
    0.01870    0.01628   -0.01206    0.02681    0.01949   -0.01143    0.02559
    0.02005   -0.01119    0.02331    0.01813   -0.00643    0.01292    0.00890
   -0.01161    0.01494    0.00321   -0.01464    0.01592    0.00507   -0.00882
    0.00604    0.00250   -0.01758    0.04302
 ****
    2    16.17768
    0.04155    0.27784   -0.14499    0.07123    0.08008    0.04213    0.03296
    0.01136    0.01083   -0.02879    0.02044    0.00806   -0.00915    0.04809
   -0.00692    0.01515    0.01948    0.00214   -0.00251    0.00012    0.00521
   -0.01251    0.00870   -0.00484   -0.00172    0.00855   -0.00883   -0.00084
    0.00439   -0.00996   -0.00434    0.00613   -0.00286   -0.00599    0.00286
    0.00289   -0.00385   -0.00828   -0.00358   -0.00482   -0.01401   -0.00071
   -0.01419   -0.01087    0.01311   -0.01278   -0.01541    0.01337   -0.01348
   -0.02921    0.00398   -0.00702   -0.00438    0.00394    0.01202    0.00252
   -0.01570    0.00317    0.01390   -0.00640    0.00871    0.02278    0.01140
    0.00523    0.02518    0.01233    0.01099    0.01570    0.00863    0.01502
    0.01480    0.01033    0.02001    0.01564    0.01755    0.02264    0.00525
    0.01974    0.00094    0.00335    0.01239    0.00051   -0.00626    0.00681
   -0.01078   -0.00615    0.00365   -0.01584   -0.00955   -0.00670   -0.02460
   -0.00470   -0.00256   -0.01638   -0.00791    0.00387   -0.01598   -0.02002
    0.00107   -0.01639   -0.01850    0.00493   -0.00643   -0.01930    0.00036
   -0.00146   -0.01934   -0.00209    0.00428   -0.01066   -0.00376   -0.01073
   -0.02335   -0.00347    0.00482   -0.04276    0.00547   -0.00506   -0.03779
   -0.01212   -0.01280   -0.01493   -0.00798   -0.02763   -0.01180   -0.01218
   -0.00891   -0.02581   -0.00852    0.00618   -0.01364    0.00227   -0.00824
    0.00398    0.00650   -0.00834   -0.00129    0.00381    0.00207   -0.00170
   -0.00005    0.00095   -0.00472   -0.00135   -0.00025   -0.00123    0.00883
   -0.00067    0.01084    0.00913    0.00659    0.01123    0.00070    0.00851
    0.01552   -0.00210    0.00442    0.01718   -0.00233    0.00606    0.01089
    0.00223   -0.00624    0.01078    0.01221    0.00136   -0.00656    0.00703
    0.00548   -0.01843    0.00422   -0.00550   -0.01842    0.01863   -0.00519
   -0.01853    0.01917    0.00242   -0.02859    0.01267   -0.00852   -0.02077
    0.01509   -0.00743   -0.02186    0.01007   -0.00885   -0.00989   -0.00381
   -0.03184    0.01615    0.00795   -0.01080    0.00102    0.01066    0.02019
    0.00362    0.04011    0.05581    0.01627    0.06748    0.00574   -0.00413
    0.04858   -0.01142   -0.06608    0.12437   -0.02462   -0.06147    0.09521
   -0.06639   -0.06892    0.05262   -0.10526   -0.10976    0.05497   -0.06968
   -0.07424    0.04025   -0.12287   -0.01759    0.05965   -0.11526   -0.02398
    0.05412   -0.06171   -0.02530    0.03560   -0.06190   -0.00684    0.03145
   -0.08996    0.01986    0.02170   -0.05791    0.01541    0.00943   -0.05238
    0.01415    0.01335   -0.06696   -0.00500   -0.00099   -0.03540   -0.02535
   -0.02531   -0.04931   -0.00346   -0.00907   -0.07027   -0.01495    0.00412
   -0.07092   -0.01105   -0.02657   -0.03976   -0.00800   -0.02807   -0.02596
   -0.01437   -0.01552   -0.02430   -0.00266   -0.02610   -0.02712    0.00090
   -0.02301   -0.02683   -0.00112   -0.02274   -0.01132   -0.00984   -0.01805
   -0.00428    0.00223   -0.01232   -0.01742    0.01989   -0.01163   -0.01411
    0.02408   -0.00535   -0.01265    0.01817    0.00655   -0.01171    0.01102
    0.00291   -0.00814    0.01538    0.00766   -0.01211    0.02053    0.01437
   -0.00466    0.02437    0.02364    0.00680    0.02273    0.02322    0.00353
    0.02089    0.01892    0.00659    0.01355    0.01745    0.00728    0.01099
    0.00948    0.00870    0.00710    0.01540    0.01517    0.00073    0.00679
    0.01217    0.00909   -0.00103    0.01280    0.00859    0.00014    0.00384
    0.00730    0.01078    0.01472   -0.00006    0.02087    0.01163   -0.00105
    0.02628    0.01274   -0.00526    0.02266    0.00822    0.01294    0.01341
    0.00338    0.01286   -0.00092    0.00237    0.00166    0.00145    0.00658
   -0.00980    0.00721   -0.00304   -0.01215   -0.00574   -0.01024   -0.01209
   -0.01410   -0.00737   -0.02735   -0.00380   -0.00698   -0.02042   -0.00210
    0.00650   -0.02514   -0.03392   -0.01846   -0.02005   -0.03206   -0.01505
   -0.01752   -0.01372    0.00394   -0.04228   -0.00574    0.00339   -0.01247
   -0.01358   -0.01784   -0.01488   -0.01172   -0.00868   -0.01953   -0.02091
    0.00514   -0.01172   -0.01750   -0.00273    0.00131   -0.00893   -0.01032
   -0.00395   -0.00921   -0.00373   -0.00379   -0.01348   -0.00016    0.00746
   -0.01627   -0.01196    0.01286   -0.00898   -0.01474    0.00777   -0.00749
    0.00249    0.01744   -0.01638   -0.00024    0.02862   -0.01026   -0.00452
    0.03345    0.00240   -0.02264    0.04360    0.00498   -0.03298    0.02781
   -0.00792   -0.01899    0.01948   -0.00648   -0.01576    0.01451   -0.01772
   -0.01694    0.01803   -0.00882   -0.02071    0.01008   -0.00281   -0.01639
    0.01136    0.00225   -0.01548    0.01035   -0.00957   -0.02440    0.00670
   -0.01074   -0.02610    0.01441   -0.00014   -0.01096    0.01447    0.00068
   -0.01510    0.00708   -0.01103   -0.02942    0.01137   -0.00547   -0.02081
    0.01932    0.00472   -0.01371    0.01706   -0.00594   -0.02855    0.01063
   -0.01241   -0.03494    0.00769    0.00139   -0.02247    0.02446   -0.00969
    0.01314   -0.01338   -0.02736    0.01401   -0.01566   -0.03672    0.00395
   -0.01423   -0.06117   -0.02159   -0.01565   -0.05488   -0.01963   -0.05539
   -0.07677   -0.03178   -0.03965   -0.04953    0.01470   -0.01798   -0.01293
    0.06173    0.02705    0.01447    0.09762    0.07670    0.01451    0.03140
    0.01779    0.06417   -0.04564    0.00172    0.02441   -0.01662   -0.00566
   -0.05217   -0.03319    0.00019    0.04693   -0.06571    0.01651    0.05571
   -0.06125   -0.02095    0.04982   -0.00998   -0.02069    0.05655   -0.00648
    0.02515    0.05809   -0.01699    0.02368    0.05622   -0.00416    0.01552
    0.05538   -0.00710    0.02292    0.04248   -0.00155    0.01839    0.03796
    0.00585    0.00932    0.04155    0.01056    0.01005    0.03383    0.00810
    0.01878    0.02096    0.01918    0.00955    0.02228    0.03236    0.00405
    0.02787    0.01073    0.00302    0.01836    0.01106   -0.00871   -0.00724
    0.05268   -0.01443   -0.00707    0.03949    0.00687    0.01944    0.00245
   -0.01391    0.00181    0.02390   -0.04853   -0.00980    0.09135   -0.10732
    0.01238    0.10238   -0.11052   -0.06224    0.02769   -0.09393   -0.07259
   -0.05231   -0.14664   -0.03378   -0.06819   -0.04854    0.01810   -0.01224
   -0.00805   -0.03036   -0.01365   -0.00548   -0.02085   -0.02287    0.00265
   -0.01825   -0.01824    0.01341   -0.02858   -0.01667    0.01059   -0.02782
   -0.02191    0.01190   -0.01825   -0.02336    0.01626   -0.02107   -0.01367
    0.01360   -0.01731   -0.01828   -0.00140   -0.02028   -0.02451   -0.00137
   -0.02849   -0.02392   -0.00043   -0.02668   -0.02532   -0.00805   -0.01522
   -0.02425   -0.01591   -0.02677   -0.02307   -0.01672   -0.02268   -0.02262
   -0.01823   -0.01898   -0.02261   -0.01745   -0.01905   -0.02380   -0.01794
   -0.02081   -0.02207   -0.01750   -0.01773   -0.01894   -0.01999   -0.01786
   -0.02676   -0.01871   -0.01145   -0.02920   -0.01487   -0.01438   -0.02327
   -0.01446   -0.01110   -0.01712   -0.03025   -0.01845   -0.02814   -0.02597
   -0.01907   -0.00966    0.00262   -0.00206    0.01903   -0.00749   -0.01316
    0.02470   -0.02055   -0.02445    0.02781   -0.03342   -0.02089    0.02933
   -0.02662    0.00368    0.02758   -0.02302   -0.01474    0.03679   -0.02750
   -0.01390    0.04130   -0.03698   -0.03221    0.03910   -0.00290   -0.06964
    0.06804    0.06161   -0.06815    0.08604    0.06105   -0.02602    0.08975
    0.06450    0.00200    0.09412    0.03835    0.00420    0.09983    0.01079
    0.01724    0.11811    0.04280    0.04934    0.12965    0.04218    0.06431
    0.14922    0.04203    0.04633    0.02911    0.15154   -0.03552   -0.12947
    0.16881    0.06852    0.14300    0.07458    0.05032    0.17014    0.06552
    0.01973    0.13274    0.04798    0.00092    0.12059   -0.00788    0.02062
    0.11889   -0.00909    0.02750    0.12292    0.00873   -0.04791    0.08480
   -0.01491   -0.03637    0.04530   -0.03015   -0.02836    0.05394   -0.02268
   -0.08905    0.08049   -0.02717   -0.10867
 ****
    3    12.04237
    0.05019   -0.08952    0.23763    0.03618   -0.11700    0.13742   -0.01127
   -0.07137    0.04240    0.04904   -0.08347    0.00747    0.02277   -0.09589
    0.02709   -0.01810   -0.04625    0.01997    0.00988   -0.01572   -0.00682
    0.03098   -0.02937    0.00463    0.01475   -0.02981    0.01171    0.00924
   -0.01202    0.01145    0.02256   -0.01125   -0.00452    0.02304   -0.01262
   -0.00398    0.01087   -0.00343    0.00044    0.01224    0.00536   -0.00656
    0.01905    0.00219   -0.01849    0.01508    0.00761   -0.01697    0.01182
    0.01638   -0.01409    0.01289    0.01825   -0.01589    0.00930    0.01613
   -0.01232    0.00597    0.02465   -0.00898    0.00156    0.01659    0.00737
    0.00216    0.05009    0.03320    0.00636    0.01860    0.05027   -0.03232
    0.03894    0.02880   -0.03494    0.04029    0.01962   -0.03868    0.02039
   -0.00074   -0.06022    0.01477   -0.00609   -0.04257   -0.01699    0.00506
   -0.03408   -0.03884    0.00759   -0.03159   -0.04934    0.01653   -0.02494
   -0.06479   -0.00025   -0.01834   -0.07164   -0.01205   -0.02889   -0.06398
   -0.00811   -0.02261   -0.10034   -0.00297    0.00529   -0.10256    0.00272
    0.02396   -0.09495   -0.01108    0.03091   -0.09313   -0.01668    0.05751
   -0.07363   -0.02645    0.03874   -0.04996   -0.03495    0.00394   -0.04284
   -0.01065   -0.00576   -0.01860   -0.00298   -0.02802   -0.00410    0.00691
   -0.01152    0.00056    0.00251    0.00860    0.00897   -0.00609   -0.00621
    0.02505   -0.00048   -0.00252    0.02652    0.00006    0.00369    0.02868
   -0.00767    0.00713    0.02752   -0.01217    0.00099    0.03557   -0.00926
   -0.00057    0.03277   -0.00902    0.00831    0.03245   -0.00453    0.01097
    0.04028   -0.00915    0.00241    0.03986   -0.01455    0.00303    0.03242
   -0.00897    0.00369    0.03479   -0.00570    0.00789    0.02773   -0.01125
    0.00705    0.01997   -0.01279   -0.00249    0.02067   -0.00524   -0.00337
    0.01755   -0.00560    0.00400    0.01054   -0.00863    0.00584    0.00946
   -0.00870   -0.01296    0.00567    0.00044   -0.00344   -0.02686    0.00676
    0.02329   -0.04043    0.00265   -0.00187   -0.02505    0.00246   -0.03862
   -0.05306   -0.00470   -0.09655   -0.06156   -0.01133   -0.06536   -0.03533
   -0.00269   -0.05685   -0.01204   -0.04120   -0.05180   -0.01429   -0.03573
   -0.02405   -0.00908   -0.00724   -0.00148    0.02221   -0.00700    0.00236
    0.02909   -0.01000    0.01433    0.02823    0.00585    0.00068    0.01511
    0.01545   -0.00306    0.01194    0.00145    0.01327    0.02312    0.00773
    0.01133    0.02093    0.02715   -0.00603    0.00885    0.02705    0.00023
    0.01286    0.01660    0.02338    0.01428    0.03353    0.02852   -0.00604
    0.04033   -0.00764   -0.00317    0.03526   -0.00138    0.00826    0.01586
   -0.00810    0.04239    0.00213    0.00286    0.01804    0.00397    0.00935
    0.01166   -0.00124    0.01053    0.01680   -0.00530    0.01128    0.01858
   -0.01072    0.01517    0.01293   -0.01025    0.01728    0.01265   -0.01262
    0.01775    0.01672   -0.01460    0.01750    0.01652   -0.01415    0.01540
    0.02069   -0.01247    0.00450    0.01612   -0.01026    0.00506    0.00130
   -0.00873   -0.01067   -0.00404    0.00217   -0.00224   -0.02554    0.00111
   -0.02840   -0.03534    0.00770   -0.03471   -0.04320    0.00838   -0.00801
   -0.04190    0.00226   -0.00976   -0.02005   -0.00417    0.00120    0.00220
   -0.01077   -0.00848    0.01603   -0.01076   -0.00667    0.02128   -0.01157
   -0.00717    0.02473   -0.01015   -0.02007    0.02805   -0.01786   -0.02660
    0.02175   -0.01358   -0.02354    0.01454   -0.01164   -0.02062    0.00332
   -0.00982   -0.00782   -0.00979   -0.00541   -0.00266   -0.02602   -0.00473
    0.01862   -0.03515   -0.01797    0.01347   -0.05761   -0.01476    0.00611
   -0.04518   -0.01201    0.01542   -0.03377   -0.02335    0.03100   -0.04675
   -0.02132    0.02596   -0.05051   -0.01786    0.02478   -0.01995   -0.02320
    0.07146   -0.02180   -0.05399    0.04141   -0.03267   -0.03981    0.05508
   -0.04746   -0.00846    0.06121   -0.06783    0.00606    0.05315   -0.04841
   -0.00769    0.02955   -0.05216   -0.01254    0.03487   -0.05956   -0.01752
    0.04605   -0.05047   -0.02160    0.03482   -0.02952   -0.00705    0.02179
   -0.03955   -0.01004    0.03184   -0.04104   -0.01538    0.03951   -0.01634
   -0.02327    0.02257   -0.00678   -0.00795    0.01876   -0.00907   -0.00408
    0.03571    0.00792   -0.02586    0.03509    0.01517   -0.01240    0.04211
    0.03353    0.01710    0.03521    0.06885    0.00289    0.02840    0.05950
   -0.01887    0.04325    0.05630   -0.00151    0.03820    0.03718   -0.00190
    0.05001    0.01744    0.00708    0.05055   -0.00231    0.01183    0.03301
   -0.01499    0.00791    0.01826    0.00237    0.00183    0.02036    0.00163
    0.00213    0.01822   -0.01190    0.00559    0.00938   -0.01221    0.00676
    0.00311   -0.00090    0.00129    0.00051   -0.00362    0.00388   -0.00592
   -0.01571    0.01146   -0.01973   -0.00706    0.01227   -0.01512    0.00282
    0.01328   -0.01659   -0.00263    0.01676   -0.02621   -0.01087    0.02187
   -0.02561   -0.00937    0.03095   -0.03285   -0.00636    0.05444   -0.03698
    0.00627    0.04970   -0.03864    0.01974    0.04567   -0.03534    0.04399
    0.05873   -0.03371    0.05703    0.06763   -0.03777    0.01886    0.05983
   -0.05328    0.00485    0.06012   -0.06305   -0.00630    0.06286   -0.08104
   -0.02178    0.06793   -0.10945   -0.03662    0.05143   -0.07921   -0.05709
    0.02850   -0.06718   -0.04099    0.04147   -0.11350   -0.02913    0.06546
   -0.12979   -0.07867    0.03424   -0.07071   -0.07602    0.01717   -0.06729
   -0.02715    0.02623   -0.09779   -0.03325    0.02493   -0.07411   -0.05470
    0.01283   -0.04916   -0.03300    0.01277   -0.06408   -0.01153    0.02086
   -0.06944   -0.02884    0.01704   -0.03513   -0.03481    0.00764   -0.02889
   -0.00030    0.01661   -0.05379    0.00426    0.02173   -0.04319   -0.01440
    0.01441   -0.00444   -0.00485    0.01679   -0.01356    0.03207    0.02671
   -0.03675    0.04455    0.02103    0.00639    0.01666    0.02123    0.03422
    0.04024    0.02399    0.02083    0.08991   -0.01025   -0.00370    0.14587
   -0.02405   -0.00827    0.15833   -0.00131    0.00468    0.12846   -0.01300
    0.02224    0.13702   -0.04379    0.02424    0.08868   -0.08864   -0.02580
    0.04807   -0.04900   -0.03549    0.04658   -0.02063   -0.04854    0.05268
   -0.02784   -0.03901    0.05905   -0.02497   -0.03331    0.05104   -0.02808
   -0.03987    0.04718   -0.03285   -0.03894    0.05115   -0.02950   -0.01877
    0.04100   -0.01392   -0.01722    0.01976   -0.03068   -0.02402    0.01957
   -0.04369   -0.01210    0.02848   -0.02346   -0.00052    0.00749   -0.01182
   -0.01073   -0.01064   -0.03149   -0.01120   -0.00065   -0.02835    0.00966
   -0.00746   -0.00816    0.01538   -0.02434   -0.02029    0.01751   -0.03797
   -0.04158    0.02868   -0.03495   -0.01530    0.05085   -0.05023   -0.01199
    0.05022   -0.08138   -0.03573    0.04553   -0.05408   -0.02229    0.07329
   -0.04234   -0.02956    0.07822   -0.06253   -0.02417    0.03604   -0.04771
   -0.00814    0.03921   -0.00866   -0.02889    0.06560   -0.01367   -0.05243
    0.04415   -0.01713   -0.03083    0.02054   -0.01352   -0.05327    0.02503
   -0.01677   -0.07637    0.02872   -0.01429   -0.04563    0.00838   -0.02443
   -0.02810   -0.00445   -0.04246   -0.00336    0.02174   -0.01509   -0.00875
    0.03786    0.01871   -0.01334    0.02999    0.04467    0.00608    0.04307
    0.06609   -0.00058    0.02715    0.05168   -0.00283    0.02676    0.04075
    0.01347    0.04545    0.06175    0.03513    0.01903    0.04311    0.01297
   -0.02226    0.01897    0.05915    0.00602    0.05522    0.11487    0.03072
    0.05779    0.08785    0.01065    0.06192    0.01192    0.02566    0.06235
   -0.00368    0.02412    0.05153   -0.01729    0.02250    0.03465   -0.01330
    0.02720    0.03848   -0.00577    0.02199    0.04926   -0.02324    0.01434
    0.04061   -0.02741    0.00200    0.02941   -0.02146    0.00855    0.05255
   -0.04001   -0.02921    0.12595   -0.09594
