# Supplementary material for: Discovery of novel RARα agonists using pharmacophore-based virtual screening, molecular docking, and molecular dynamics simulation studies
Source: PLoS One. 2023 Aug 24;18(8):e0289046. doi: 10.1371/journal.pone.0289046 (PMC10449137; doi:10.1371/journal.pone.0289046)
Supplement: S1 File — (ZIP) [file pone.0289046.s003.zip › Supplementary/Compound 4/MD/Gyration/Rg.xvg]

#Frame	RoG_00003
0	31.6504
20	31.628
30	31.6181
40	31.6809
50	31.5994
60	31.6055
70	31.6764
80	31.6532
90	31.6341
100	31.6831
110	31.6451
120	31.6602
130	31.656
140	31.6449
150	31.6138
160	31.5966
170	31.6185
180	31.6792
190	31.6237
200	31.612
210	31.6658
220	31.6483
230	31.6347
240	31.599
250	31.6141
260	31.6743
270	31.6284
280	31.5909
290	31.6559
300	31.6148
310	31.6495
320	31.6348
330	31.6394
340	31.591
350	31.6772
360	31.6368
370	31.6355
380	31.6918
390	31.6182
400	31.6605
410	31.6411
420	31.6657
430	31.6278
440	31.6307
450	31.6689
460	31.5985
470	31.641
480	31.6391
490	31.6678
500	31.627
510	31.6028
520	31.6529
530	31.6383
540	31.6755
550	31.6381
560	31.6144
570	31.589
580	31.6026
590	31.6936
600	31.6847
610	31.6568
620	31.5697
630	31.5901
640	31.6168
650	31.6279
660	31.6642
670	31.6677
680	31.6675
690	31.6816
700	31.612
710	31.6307
720	31.635
730	31.6399
740	31.6849
750	31.6869
760	31.6455
770	31.665
780	31.6281
790	31.671
800	31.6416
810	31.6625
820	31.6613
830	31.579
840	31.6142
850	31.6256
860	31.659
870	31.6711
880	31.6029
890	31.6523
900	31.6068
910	31.6027
920	31.6221
930	31.5739
940	31.6827
950	31.6335
960	31.6105
970	31.6728
980	31.6356
990	31.6204
1000	31.5909
1010	31.6848
1020	31.6489
1030	31.6737
1040	31.658
1050	31.6639
1060	31.6702
1070	31.6696
1080	31.6095
1090	31.6075
1100	31.6199
1110	31.6147
1120	31.6187
1130	31.6537
1140	31.6436
1150	31.6668
1160	31.5997
1170	31.5868
1180	31.6039
1190	31.6864
1200	31.6412
1210	31.616
1220	31.6502
1230	31.6424
1240	31.6353
1250	31.5961
1260	31.5438
1270	31.6091
1280	31.594
1290	31.5927
1300	31.6446
1310	31.6848
1320	31.5571
1330	31.6342
1340	31.6201
1350	31.6515
1360	31.5697
1370	31.5797
1380	31.5587
1390	31.6427
1400	31.6019
1410	31.6054
1420	31.6712
1430	31.6201
1440	31.6394
1450	31.6376
1460	31.6818
1470	31.6902
1480	31.588
1490	31.6505
1500	31.5795
1510	31.583
1520	31.6723
1530	31.6044
1540	31.5721
1550	31.6116
1560	31.6101
1570	31.5889
1580	31.6506
1590	31.6183
1600	31.6219
1610	31.5574
1620	31.622
1630	31.6358
1640	31.6267
1650	31.5923
1660	31.6169
1670	31.6231
1680	31.631
1690	31.7106
1700	31.63
1710	31.6332
1720	31.6206
1730	31.6299
1740	31.5726
1750	31.591
1760	31.6222
1770	31.602
1780	31.644
1790	31.6547
1800	31.6134
1810	31.6152
1820	31.6309
1830	31.6095
1840	31.6238
1850	31.6505
1860	31.6315
1870	31.6762
1880	31.6948
1890	31.6712
1900	31.6402
1910	31.6374
1920	31.587
1930	31.6549
1940	31.6236
1950	31.6006
1960	31.6248
1970	31.6248
1980	31.6386
1990	31.6463
2000	31.6261
2010	31.6673
2020	31.6364
2030	31.5855
2040	31.6725
2050	31.6913
2060	31.6543
2070	31.6625
2080	31.6209
2090	31.6598
2100	31.6127
2110	31.6843
2120	31.6137
2130	31.6405
2140	31.6028
2150	31.6315
2160	31.6245
2170	31.6104
2180	31.6046
2190	31.6286
2200	31.5851
2210	31.6338
2220	31.5598
2230	31.6762
2240	31.6126
2250	31.5817
2260	31.586
2270	31.6001
2280	31.6248
2290	31.5835
2300	31.5866
2310	31.6239
2320	31.6178
2330	31.59
2340	31.6649
2350	31.6264
2360	31.6287
2370	31.5907
2380	31.7008
2390	31.6669
2400	31.5718
2410	31.6109
2420	31.6123
2430	31.5858
2440	31.5793
2450	31.5804
2460	31.6115
2470	31.589
2480	31.6605
2490	31.6473
2500	31.6061
2510	31.6788
2520	31.5978
2530	31.5831
2540	31.6036
2550	31.6059
2560	31.6083
2570	31.5845
2580	31.5761
2590	31.5914
2600	31.571
2610	31.6298
2620	31.6096
2630	31.6122
2640	31.6593
2650	31.6271
2660	31.6186
2670	31.6045
2680	31.7162
2690	31.6603
2700	31.6384
2710	31.6314
2720	31.6131
2730	31.6248
2740	31.594
2750	31.6615
2760	31.6499
2770	31.6687
2780	31.6167
2790	31.6536
2800	31.6194
2810	31.6531
2820	31.5871
2830	31.6009
2840	31.6284
2850	31.6305
2860	31.6387
2870	31.6572
2880	31.6611
2890	31.6129
2900	31.6493
2910	31.6587
2920	31.5913
2930	31.6025
2940	31.684
2950	31.6701
2960	31.6497
2970	31.638
2980	31.6075
2990	31.6699
3000	31.6313
3010	31.6468
3020	31.6256
3030	31.6317
3040	31.6074
3050	31.6093
3060	31.5955
3070	31.6043
3080	31.6207
3090	31.6211
3100	31.6314
3110	31.6302
3120	31.6738
3130	31.5837
3140	31.6304
3150	31.6087
3160	31.663
3170	31.666
3180	31.6325
3190	31.6515
3200	31.617
3210	31.6384
3220	31.6418
3230	31.5844
3240	31.6373
3250	31.6219
3260	31.6057
3270	31.6439
3280	31.604
3290	31.5701
3300	31.5866
3310	31.6544
3320	31.6233
3330	31.6272
3340	31.6712
3350	31.6696
3360	31.6574
3370	31.6274
3380	31.6071
3390	31.6188
3400	31.6142
3410	31.6224
3420	31.6384
3430	31.6056
3440	31.6196
3450	31.6017
3460	31.5831
3470	31.6653
3480	31.6037
3490	31.5917
3500	31.6215
3510	31.6261
3520	31.615
3530	31.5741
3540	31.5964
3550	31.6065
3560	31.6468
3570	31.6294
3580	31.6036
3590	31.5908
3600	31.5421
3610	31.6333
3620	31.609
3630	31.5965
3640	31.6339
3650	31.6251
3660	31.671
3670	31.6267
3680	31.5626
3690	31.5768
3700	31.5741
3710	31.6273
3720	31.6175
3730	31.61
3740	31.6085
3750	31.6349
3760	31.6307
3770	31.5569
3780	31.6028
3790	31.6549
3800	31.6693
3810	31.6562
3820	31.6496
3830	31.6285
3840	31.6055
3850	31.6042
3860	31.6224
3870	31.6141
3880	31.6475
3890	31.5544
3900	31.6445
3910	31.607
3920	31.6312
3930	31.6465
3940	31.5759
3950	31.6882
3960	31.6436
3970	31.6056
3980	31.5732
3990	31.6207
4000	31.6027
4010	31.6152
4020	31.6246
4030	31.583
4040	31.5817
4050	31.6138
4060	31.5949
4070	31.6013
4080	31.6064
4090	31.5981
4100	31.636
4110	31.6167
4120	31.6104
4130	31.5651
4140	31.6093
4150	31.6541
4160	31.6529
4170	31.605
4180	31.5969
4190	31.5831
4200	31.5872
4210	31.5724
4220	31.6439
4230	31.6131
4240	31.6645
4250	31.6366
4260	31.6333
4270	31.5921
4280	31.6002
4290	31.6052
4300	31.6326
4310	31.6435
4320	31.6082
4330	31.6349
4340	31.6149
4350	31.6108
4360	31.6316
4370	31.5574
4380	31.5998
4390	31.6018
4400	31.6493
4410	31.6801
4420	31.6633
4430	31.6251
4440	31.6105
4450	31.613
4460	31.6644
4470	31.5683
4480	31.6247
4490	31.6043
4500	31.6245
4510	31.6137
4520	31.6353
4530	31.5628
4540	31.6349
4550	31.5691
4560	31.6565
4570	31.6319
4580	31.6243
4590	31.6206
4600	31.5775
4610	31.5713
4620	31.6223
4630	31.6554
4640	31.6217
4650	31.6037
4660	31.6371
4670	31.6032
4680	31.5525
4690	31.6151
4700	31.6081
4710	31.6705
4720	31.5579
4730	31.6312
4740	31.5679
4750	31.6229
4760	31.6089
4770	31.6025
4780	31.5998
4790	31.6608
4800	31.6476
4810	31.6143
4820	31.6211
4830	31.6476
4840	31.5927
4850	31.6046
4860	31.6429
4870	31.6259
4880	31.595
4890	31.6297
4900	31.5884
4910	31.5839
4920	31.5978
4930	31.6294
4940	31.6389
4950	31.6343
4960	31.597
4970	31.65
4980	31.624
4990	31.5917
5000	31.6563
5010	31.6316
5020	31.5909
5030	31.6923
5040	31.6384
5050	31.5691
5060	31.6135
5070	31.5822
5080	31.6517
5090	31.6028
5100	31.604
5110	31.6343
5120	31.6294
5130	31.6739
5140	31.6785
5150	31.655
5160	31.6298
5170	31.598
5180	31.5683
5190	31.6423
5200	31.6069
5210	31.6506
5220	31.6237
5230	31.5928
5240	31.5804
5250	31.6653
5260	31.599
5270	31.6264
5280	31.6501
5290	31.6252
5300	31.6496
5310	31.6066
5320	31.5986
5330	31.652
5340	31.6346
5350	31.6192
5360	31.6481
5370	31.6248
5380	31.618
5390	31.6921
5400	31.6382
5410	31.6151
5420	31.6131
5430	31.5865
5440	31.64
5450	31.6776
5460	31.5965
5470	31.6594
5480	31.6759
5490	31.7046
5500	31.6223
5510	31.6274
5520	31.6475
5530	31.6573
5540	31.6268
5550	31.5974
5560	31.6258
5570	31.6369
5580	31.6335
5590	31.594
5600	31.6207
5610	31.6406
5620	31.6298
5630	31.5811
5640	31.6308
5650	31.6443
5660	31.6675
5670	31.6515
5680	31.6677
5690	31.6752
5700	31.636
5710	31.6494
5720	31.6428
5730	31.7139
5740	31.6975
5750	31.6083
5760	31.6517
5770	31.657
5780	31.6603
5790	31.6989
5800	31.5927
5810	31.6305
5820	31.5603
5830	31.7072
5840	31.5886
5850	31.6432
5860	31.5877
5870	31.6386
5880	31.5875
5890	31.6365
5900	31.6881
5910	31.6337
5920	31.6165
5930	31.6404
5940	31.6306
5950	31.6122
5960	31.6292
5970	31.6425
5980	31.6086
5990	31.6493
6000	31.6571
6010	31.6107
6020	31.6397
6030	31.5957
6040	31.6323
6050	31.681
6060	31.6639
6070	31.6576
6080	31.6768
6090	31.655
6100	31.6281
6110	31.6252
6120	31.6775
6130	31.6349
6140	31.6156
6150	31.6687
6160	31.626
6170	31.6118
6180	31.5984
6190	31.6386
6200	31.5951
6210	31.7166
6220	31.6764
6230	31.6522
6240	31.7064
6250	31.6283
6260	31.6079
6270	31.6192
6280	31.5854
6290	31.5754
6300	31.6409
6310	31.5824
6320	31.6176
6330	31.6357
6340	31.6362
6350	31.625
6360	31.623
6370	31.601
6380	31.5943
6390	31.5932
6400	31.6093
6410	31.6069
6420	31.631
6430	31.6344
6440	31.6749
6450	31.6648
6460	31.6182
6470	31.6513
6480	31.6183
6490	31.6351
6500	31.656
6510	31.6642
6520	31.6382
6530	31.6085
6540	31.663
6550	31.6179
6560	31.5923
6570	31.6085
6580	31.6868
6590	31.6317
6600	31.6381
6610	31.656
6620	31.6074
6630	31.6482
6640	31.6647
6650	31.6662
6660	31.6634
6670	31.6463
6680	31.6075
6690	31.6724
6700	31.6315
6710	31.5947
6720	31.6184
6730	31.6185
6740	31.6423
6750	31.631
6760	31.6529
6770	31.6001
6780	31.5979
6790	31.5857
6800	31.6125
6810	31.66
6820	31.6808
6830	31.6165
6840	31.6137
6850	31.6432
6860	31.6568
6870	31.6651
6880	31.5863
6890	31.6153
6900	31.6535
6910	31.6112
6920	31.6152
6930	31.5977
6940	31.6229
6950	31.6884
6960	31.6671
6970	31.6599
6980	31.6316
6990	31.641
7000	31.6102
7010	31.666
7020	31.6346
7030	31.6324
7040	31.6435
7050	31.6185
7060	31.5987
7070	31.6178
7080	31.6566
7090	31.6237
7100	31.6501
7110	31.6289
7120	31.5993
7130	31.5953
7140	31.5658
7150	31.61
7160	31.6372
7170	31.6687
7180	31.6127
7190	31.6056
7200	31.5768
7210	31.5907
7220	31.6289
7230	31.5792
7240	31.6292
7250	31.6203
7260	31.5768
7270	31.6244
7280	31.5938
7290	31.6007
7300	31.6713
7310	31.6827
7320	31.6635
7330	31.5858
7340	31.6257
7350	31.6186
7360	31.6535
7370	31.6444
7380	31.6259
7390	31.5979
7400	31.6747
7410	31.5864
7420	31.5984
7430	31.6265
7440	31.5695
7450	31.6907
7460	31.6367
7470	31.6492
7480	31.6262
7490	31.671
7500	31.6231
7510	31.641
7520	31.6442
7530	31.6099
7540	31.6138
7550	31.6
7560	31.6494
7570	31.6166
7580	31.6096
7590	31.6694
7600	31.6822
7610	31.634
7620	31.5846
7630	31.6595
7640	31.5884
7650	31.6061
7660	31.6247
7670	31.5988
7680	31.5854
7690	31.5935
7700	31.5891
7710	31.6039
7720	31.6013
7730	31.5829
7740	31.6641
7750	31.589
7760	31.6245
7770	31.5945
7780	31.6637
7790	31.6162
7800	31.6084
7810	31.5841
7820	31.6677
7830	31.629
7840	31.6431
7850	31.6109
7860	31.6303
7870	31.6198
7880	31.6708
7890	31.6251
7900	31.6209
7910	31.6086
7920	31.5869
7930	31.6161
7940	31.5953
7950	31.6157
7960	31.6187
7970	31.6234
7980	31.6245
7990	31.6418
8000	31.5796
8010	31.6556
8020	31.6406
8030	31.5843
8040	31.6105
8050	31.5948
8060	31.6127
8070	31.632
8080	31.6158
8090	31.6195
8100	31.5978
8110	31.6313
8120	31.7002
8130	31.5987
8140	31.6001
8150	31.6051
8160	31.6017
8170	31.6354
8180	31.6246
8190	31.6379
8200	31.6007
8210	31.5179
8220	31.6194
8230	31.6039
8240	31.6304
8250	31.6551
8260	31.5887
8270	31.6635
8280	31.527
8290	31.6307
8300	31.5783
8310	31.664
8320	31.6473
8330	31.6851
8340	31.6991
8350	31.6531
8360	31.6155
8370	31.5986
8380	31.6495
8390	31.6004
8400	31.648
8410	31.6637
8420	31.6466
8430	31.6662
8440	31.5917
8450	31.5682
8460	31.6376
8470	31.616
8480	31.5941
8490	31.6085
8500	31.6211
8510	31.6252
8520	31.6034
8530	31.6127
8540	31.5866
8550	31.595
8560	31.5803
8570	31.6093
8580	31.6485
8590	31.5748
8600	31.6522
8610	31.5669
8620	31.6344
8630	31.6297
8640	31.5534
8650	31.5856
8660	31.6134
8670	31.5839
8680	31.5421
8690	31.562
8700	31.584
8710	31.6363
8720	31.5426
8730	31.5601
8740	31.6106
8750	31.5425
8760	31.6737
8770	31.6625
8780	31.6329
8790	31.6444
8800	31.6325
8810	31.5967
8820	31.6109
8830	31.6363
8840	31.6342
8850	31.5991
8860	31.548
8870	31.5633
8880	31.6234
8890	31.5899
8900	31.5889
8910	31.64
8920	31.6032
8930	31.6165
8940	31.6338
8950	31.645
8960	31.59
8970	31.6169
8980	31.6209
8990	31.6098
9000	31.6433
9010	31.6135
9020	31.6013
9030	31.6572
9040	31.5669
9050	31.6045
9060	31.6281
9070	31.6651
9080	31.6732
9090	31.6324
9100	31.6186
9110	31.646
9120	31.577
9130	31.6092
9140	31.5934
9150	31.6071
9160	31.5875
9170	31.6786
9180	31.6253
9190	31.5739
9200	31.5559
9210	31.6129
9220	31.6098
9230	31.6649
9240	31.5796
9250	31.615
9260	31.6246
9270	31.6319
9280	31.5658
9290	31.6181
9300	31.6207
9310	31.5873
9320	31.6049
9330	31.5776
9340	31.6216
9350	31.6583
9360	31.6398
9370	31.635
9380	31.6004
9390	31.5782
9400	31.615
9410	31.6602
9420	31.6569
9430	31.5966
9440	31.6016
9450	31.6484
9460	31.6413
9470	31.5698
9480	31.6156
9490	31.6658
9500	31.6348
9510	31.6007
9520	31.6094
9530	31.6663
9540	31.6002
9550	31.5976
9560	31.6404
9570	31.6287
9580	31.6169
9590	31.6005
9600	31.6047
9610	31.6447
9620	31.6569
9630	31.629
9640	31.5508
9650	31.5991
9660	31.6256
9670	31.5912
9680	31.5822
9690	31.6092
9700	31.6622
9710	31.6283
9720	31.651
9730	31.6179
9740	31.6324
9750	31.5801
9760	31.6944
9770	31.6064
9780	31.6687
9790	31.6107
9800	31.6652
9810	31.6151
9820	31.5652
9830	31.5788
9840	31.5846
9850	31.5869
9860	31.6171
9870	31.6116
9880	31.5816
9890	31.6005
9900	31.6454
9910	31.6092
9920	31.6498
9930	31.6082
9940	31.6201
9950	31.6156
9960	31.6889
9970	31.6134
9980	31.5806
9990	31.5826
10000	31.6069
10010	31.6316
10020	31.5842
10030	31.5681
10040	31.5929
10050	31.5842
10060	31.5982
10070	31.5758
10080	31.6186
10090	31.6146
10100	31.6521
10110	31.6045
10120	31.5707
10130	31.5796
10140	31.5987
10150	31.5923
10160	31.6211
10170	31.6031
10180	31.595
10190	31.6423
10200	31.6549
10210	31.6443
10220	31.618
10230	31.5692
10240	31.645
10250	31.6322
10260	31.6722
10270	31.6316
10280	31.5872
10290	31.6148
10300	31.6115
10310	31.5965
10320	31.6438
10330	31.5885
10340	31.5737
10350	31.626
10360	31.5966
10370	31.5451
10380	31.5994
10390	31.6324
10400	31.6114
10410	31.6251
10420	31.5779
10430	31.5794
10440	31.5973
10450	31.6439
10460	31.6673
10470	31.6324
10480	31.641
10490	31.6479
10500	31.6052
10510	31.5361
10520	31.6295
10530	31.5999
10540	31.6111
10550	31.606
10560	31.5709
10570	31.602
10580	31.6225
10590	31.6054
10600	31.6303
10610	31.6074
10620	31.6199
10630	31.6076
10640	31.5811
10650	31.6373
10660	31.6158
10670	31.5941
10680	31.6473
10690	31.6529
10700	31.6038
10710	31.6098
10720	31.5903
10730	31.6111
10740	31.6472
10750	31.6726
10760	31.5854
10770	31.5659
10780	31.6058
10790	31.6151
10800	31.6027
10810	31.6306
10820	31.6075
10830	31.5973
10840	31.6225
10850	31.5596
10860	31.6157
10870	31.6452
10880	31.6724
10890	31.626
10900	31.6513
10910	31.5845
10920	31.6484
10930	31.587
10940	31.6238
10950	31.6179
10960	31.5923
10970	31.6034
10980	31.5851
10990	31.6433
11000	31.64
11010	31.6596
11020	31.6347
11030	31.6296
11040	31.6549
11050	31.5961
11060	31.6187
11070	31.5987
11080	31.5692
11090	31.6881
11100	31.6472
11110	31.6665
11120	31.6446
11130	31.6104
11140	31.6557
11150	31.6229
11160	31.6042
11170	31.6087
11180	31.6313
11190	31.622
11200	31.6581
11210	31.665
11220	31.6953
11230	31.6211
11240	31.6407
11250	31.6329
11260	31.6167
11270	31.6054
11280	31.5482
11290	31.6223
11300	31.6281
11310	31.6199
11320	31.6407
11330	31.6197
11340	31.5863
11350	31.6076
11360	31.6098
11370	31.6519
11380	31.6514
11390	31.6222
11400	31.7018
11410	31.6237
11420	31.6583
11430	31.6599
11440	31.602
11450	31.6477
11460	31.6479
11470	31.6282
11480	31.6468
11490	31.6926
11500	31.7305
11510	31.6558
11520	31.5901
11530	31.6413
11540	31.6272
11550	31.6207
11560	31.6374
11570	31.675
11580	31.6882
11590	31.5883
11600	31.6158
11610	31.6729
11620	31.6338
11630	31.5908
11640	31.5923
11650	31.6098
11660	31.6148
11670	31.6463
11680	31.6048
11690	31.5841
11700	31.6249
11710	31.5914
11720	31.6174
11730	31.574
11740	31.6431
11750	31.6106
11760	31.6031
11770	31.6526
11780	31.6706
11790	31.6455
11800	31.6598
11810	31.6433
11820	31.6611
11830	31.6736
11840	31.6119
11850	31.6063
11860	31.6143
11870	31.5689
11880	31.6189
11890	31.6675
11900	31.6617
11910	31.6656
11920	31.6644
11930	31.5994
11940	31.6243
11950	31.6309
11960	31.6022
11970	31.669
11980	31.5921
11990	31.6013
12000	31.6146
12010	31.6125
12020	31.6338
12030	31.6262
12040	31.6425
12050	31.5907
12060	31.5785
12070	31.5874
12080	31.6371
12090	31.607
12100	31.6798
12110	31.6163
12120	31.635
12130	31.6762
12140	31.6274
12150	31.5874
12160	31.5933
12170	31.6176
12180	31.5733
12190	31.6188
12200	31.6031
12210	31.5846
12220	31.6214
12230	31.6358
12240	31.6574
12250	31.5774
12260	31.6462
12270	31.6389
12280	31.636
12290	31.6154
12300	31.6403
12310	31.5932
12320	31.5921
12330	31.6866
12340	31.6301
12350	31.6089
12360	31.5832
12370	31.6234
12380	31.6215
12390	31.6074
12400	31.6446
12410	31.6789
12420	31.634
12430	31.6245
12440	31.6066
12450	31.6002
12460	31.576
12470	31.5729
12480	31.6112
12490	31.6267
12500	31.6152
12510	31.6493
12520	31.5839
12530	31.6084
12540	31.6301
12550	31.6241
12560	31.5849
12570	31.6189
12580	31.614
12590	31.6128
12600	31.5778
12610	31.6109
12620	31.6607
12630	31.6354
12640	31.6921
12650	31.6799
12660	31.6094
12670	31.5645
12680	31.5919
12690	31.5704
12700	31.6101
12710	31.631
12720	31.6326
12730	31.6794
12740	31.6199
12750	31.5833
12760	31.642
12770	31.602
12780	31.6209
12790	31.6437
12800	31.6052
12810	31.5945
12820	31.6557
12830	31.6863
12840	31.6964
12850	31.6272
12860	31.5888
12870	31.6203
12880	31.6157
12890	31.6046
12900	31.6505
12910	31.668
12920	31.6032
12930	31.6402
12940	31.6436
12950	31.6448
12960	31.6333
12970	31.5496
12980	31.6274
12990	31.6514
13000	31.6287
13010	31.5927
13020	31.6331
13030	31.6175
13040	31.6137
13050	31.6236
13060	31.6644
13070	31.6134
13080	31.6319
13090	31.6082
13100	31.6265
13110	31.6152
13120	31.6064
13130	31.6149
13140	31.5917
13150	31.5831
13160	31.6089
13170	31.5486
13180	31.6047
13190	31.5928
13200	31.6152
13210	31.5855
13220	31.5687
13230	31.5955
13240	31.6494
13250	31.6662
13260	31.5948
13270	31.5879
13280	31.5644
13290	31.5796
13300	31.6278
13310	31.6147
13320	31.6446
13330	31.6099
13340	31.6446
13350	31.6872
13360	31.6346
13370	31.6215
13380	31.5912
13390	31.6232
13400	31.628
13410	31.5596
13420	31.6169
13430	31.5908
13440	31.6886
13450	31.6198
13460	31.6201
13470	31.6038
13480	31.6489
13490	31.5869
13500	31.6232
13510	31.6156
13520	31.5654
13530	31.6372
13540	31.6324
13550	31.6175
13560	31.5651
13570	31.6126
13580	31.5648
13590	31.6122
13600	31.6071
13610	31.629
13620	31.6197
13630	31.6293
13640	31.5942
13650	31.5936
13660	31.5644
13670	31.6586
13680	31.629
13690	31.6593
13700	31.5898
13710	31.6275
13720	31.5913
13730	31.6207
13740	31.6118
13750	31.6285
13760	31.6333
13770	31.6189
13780	31.568
13790	31.5284
13800	31.5952
13810	31.5903
13820	31.6042
13830	31.6192
13840	31.6221
13850	31.6141
13860	31.5628
13870	31.5958
13880	31.6047
13890	31.6679
13900	31.6947
13910	31.6374
13920	31.6436
13930	31.6905
13940	31.6544
13950	31.5925
13960	31.633
13970	31.6609
13980	31.589
13990	31.5859
14000	31.6456
14010	31.6205
14020	31.5926
14030	31.5914
14040	31.5788
14050	31.6412
14060	31.6482
14070	31.6428
14080	31.5807
14090	31.5623
14100	31.6191
14110	31.6133
14120	31.6709
14130	31.5978
14140	31.5726
14150	31.6162
14160	31.6252
14170	31.6712
14180	31.615
14190	31.6104
14200	31.6125
14210	31.6627
14220	31.5738
14230	31.632
14240	31.5553
14250	31.5921
14260	31.6042
14270	31.6486
14280	31.6117
14290	31.6049
14300	31.6588
14310	31.5745
14320	31.6412
14330	31.6715
14340	31.6317
14350	31.5749
14360	31.6285
14370	31.6222
14380	31.6106
14390	31.6654
14400	31.6251
14410	31.6486
14420	31.6452
14430	31.6369
14440	31.6717
14450	31.6216
14460	31.6434
14470	31.5973
14480	31.5537
14490	31.6478
14500	31.6313
14510	31.629
14520	31.6182
14530	31.6165
14540	31.6701
14550	31.6721
14560	31.5874
14570	31.6323
14580	31.655
14590	31.5914
14600	31.6053
14610	31.6131
14620	31.568
14630	31.6959
14640	31.644
14650	31.6033
14660	31.6152
14670	31.6189
14680	31.6351
14690	31.6177
14700	31.5544
14710	31.6118
14720	31.6296
14730	31.5582
14740	31.6194
14750	31.6874
14760	31.7078
14770	31.6282
14780	31.6387
14790	31.6141
14800	31.6797
14810	31.6553
14820	31.6584
14830	31.5951
14840	31.6283
14850	31.6497
14860	31.6762
14870	31.606
14880	31.6505
14890	31.6723
14900	31.65
14910	31.6118
14920	31.6143
14930	31.6213
14940	31.6191
14950	31.5412
14960	31.6336
14970	31.6048
14980	31.6807
14990	31.6177
15000	31.633
15010	31.6301
15020	31.628
15030	31.6027
15040	31.635
15050	31.6288
15060	31.5939
15070	31.6175
15080	31.639
15090	31.6237
15100	31.6798
15110	31.6245
15120	31.6386
15130	31.6202
15140	31.6902
15150	31.6327
15160	31.6504
15170	31.6793
15180	31.6049
15190	31.5877
15200	31.6305
15210	31.6193
15220	31.5833
15230	31.6241
15240	31.6952
15250	31.6086
15260	31.6147
15270	31.6101
15280	31.6414
15290	31.5833
15300	31.5756
15310	31.6346
15320	31.5841
15330	31.6458
15340	31.5809
15350	31.6194
15360	31.6368
15370	31.6155
15380	31.6473
15390	31.6375
15400	31.5917
15410	31.5706
15420	31.6012
15430	31.5904
15440	31.6259
15450	31.5589
15460	31.5837
15470	31.5622
15480	31.6069
15490	31.6328
15500	31.6107
15510	31.6277
15520	31.5999
15530	31.5787
15540	31.5831
15550	31.6092
15560	31.6572
15570	31.6372
15580	31.6964
15590	31.6092
15600	31.543
15610	31.5627
15620	31.6326
15630	31.5743
15640	31.5935
15650	31.6023
15660	31.6029
15670	31.5953
15680	31.6069
15690	31.6601
15700	31.6512
15710	31.5998
15720	31.5928
15730	31.6206
15740	31.612
15750	31.6447
15760	31.6448
15770	31.5932
15780	31.6678
15790	31.618
15800	31.6512
15810	31.6611
15820	31.6107
15830	31.589
15840	31.6352
15850	31.6674
15860	31.624
15870	31.608
15880	31.6583
15890	31.6349
15900	31.5847
15910	31.6258
15920	31.6411
15930	31.6223
15940	31.7196
15950	31.6137
15960	31.6852
15970	31.6109
15980	31.5988
15990	31.5761
16000	31.6614
16010	31.63
16020	31.5627
16030	31.6121
16040	31.5994
16050	31.5286
16060	31.6019
16070	31.6107
16080	31.5995
16090	31.5617
16100	31.6109
16110	31.6645
16120	31.6655
16130	31.6505
16140	31.6466
16150	31.577
16160	31.6539
16170	31.6207
16180	31.6365
16190	31.6194
16200	31.533
16210	31.6219
16220	31.6638
16230	31.6251
16240	31.5967
16250	31.6267
16260	31.6145
16270	31.5978
16280	31.6668
16290	31.6042
16300	31.6484
16310	31.6115
16320	31.606
16330	31.5936
16340	31.6038
16350	31.6174
16360	31.651
16370	31.6053
16380	31.5966
16390	31.6354
16400	31.5991
16410	31.5916
16420	31.6201
16430	31.5923
16440	31.5537
16450	31.5642
16460	31.6634
16470	31.6213
16480	31.5484
16490	31.5959
16500	31.6557
16510	31.6353
16520	31.6041
16530	31.6834
16540	31.6158
16550	31.6519
16560	31.6296
16570	31.5883
16580	31.5432
16590	31.5777
16600	31.6241
16610	31.6008
16620	31.6476
16630	31.6232
16640	31.6057
16650	31.5703
16660	31.6161
16670	31.606
16680	31.6501
16690	31.6476
16700	31.6047
16710	31.6335
16720	31.6756
16730	31.6337
16740	31.6131
16750	31.6729
16760	31.6745
16770	31.6873
16780	31.6867
16790	31.604
16800	31.6318
16810	31.6095
16820	31.6491
16830	31.5554
16840	31.5884
16850	31.6284
16860	31.6195
16870	31.6234
16880	31.6135
16890	31.612
16900	31.6483
16910	31.5906
16920	31.6561
16930	31.6312
16940	31.6135
16950	31.6302
16960	31.6185
16970	31.6337
16980	31.6078
16990	31.6235
17000	31.5696
17010	31.6111
17020	31.665
17030	31.6222
17040	31.6052
17050	31.6548
17060	31.6003
17070	31.6215
17080	31.57
17090	31.5787
17100	31.5795
17110	31.6104
17120	31.6573
17130	31.607
17140	31.6664
17150	31.6511
17160	31.5786
17170	31.5972
17180	31.6009
17190	31.6266
17200	31.6779
17210	31.5969
17220	31.631
17230	31.6549
17240	31.6121
17250	31.6541
17260	31.6006
17270	31.5924
17280	31.6605
17290	31.6788
17300	31.6248
17310	31.5747
17320	31.6275
17330	31.6525
17340	31.6151
17350	31.6394
17360	31.5668
17370	31.6193
17380	31.5873
17390	31.63
17400	31.6102
17410	31.6134
17420	31.6397
17430	31.695
17440	31.5774
17450	31.648
17460	31.6045
17470	31.5987
17480	31.6085
17490	31.6509
17500	31.6554
17510	31.6595
17520	31.7132
17530	31.6266
17540	31.5784
17550	31.578
17560	31.6002
17570	31.6535
17580	31.5982
17590	31.6268
17600	31.5775
17610	31.6324
17620	31.6225
17630	31.6308
17640	31.5767
17650	31.6118
17660	31.6111
17670	31.6402
17680	31.6226
17690	31.6274
17700	31.628
17710	31.6534
17720	31.6224
17730	31.6034
17740	31.587
17750	31.6401
17760	31.6039
17770	31.682
17780	31.6384
17790	31.6691
17800	31.583
17810	31.6255
17820	31.6423
17830	31.6317
17840	31.5843
17850	31.5912
17860	31.5648
17870	31.6332
17880	31.6302
17890	31.6365
17900	31.6438
17910	31.5779
17920	31.5837
17930	31.5571
17940	31.65
17950	31.5677
17960	31.6285
17970	31.6468
17980	31.6353
17990	31.634
18000	31.6393
18010	31.5985
18020	31.5843
18030	31.6535
18040	31.5953
18050	31.6209
18060	31.5982
18070	31.5945
18080	31.5801
18090	31.5513
18100	31.5961
18110	31.5856
18120	31.5673
18130	31.6304
18140	31.646
18150	31.6212
18160	31.6439
18170	31.6163
18180	31.5776
18190	31.596
18200	31.6005
18210	31.621
18220	31.6636
18230	31.66
18240	31.5832
18250	31.6182
18260	31.579
18270	31.4855
18280	31.5733
18290	31.586
18300	31.591
18310	31.6487
18320	31.6014
18330	31.5643
18340	31.643
18350	31.6487
18360	31.6052
18370	31.5808
18380	31.6105
18390	31.6415
18400	31.6485
18410	31.6004
18420	31.603
18430	31.5811
18440	31.6077
18450	31.6622
18460	31.6134
18470	31.6526
18480	31.5717
18490	31.6025
18500	31.6309
18510	31.5916
18520	31.6146
18530	31.5881
18540	31.6592
18550	31.6465
18560	31.6584
18570	31.6114
18580	31.6472
18590	31.6109
18600	31.5954
18610	31.6432
18620	31.6189
18630	31.5986
18640	31.6155
18650	31.6209
18660	31.587
18670	31.6145
18680	31.62
18690	31.638
18700	31.5813
18710	31.5894
18720	31.6224
18730	31.6379
18740	31.5856
18750	31.5942
18760	31.6376
18770	31.6303
18780	31.6324
18790	31.6258
18800	31.642
18810	31.6323
18820	31.642
18830	31.7041
18840	31.6165
18850	31.6977
18860	31.6405
18870	31.6544
18880	31.641
18890	31.6164
18900	31.6136
18910	31.6158
18920	31.6043
18930	31.6368
18940	31.6344
18950	31.6842
18960	31.5793
18970	31.6349
18980	31.6316
18990	31.6153
19000	31.6293
19010	31.6053
19020	31.5976
19030	31.6036
19040	31.6262
19050	31.6116
19060	31.6516
19070	31.621
19080	31.6313
19090	31.638
19100	31.6169
19110	31.5924
19120	31.6679
19130	31.6238
19140	31.6434
19150	31.5849
19160	31.582
19170	31.6025
19180	31.6277
19190	31.5494
19200	31.6107
19210	31.6281
19220	31.6009
19230	31.6179
19240	31.5982
19250	31.6088
19260	31.6427
19270	31.6298
19280	31.5958
19290	31.6544
19300	31.6271
19310	31.639
19320	31.6077
19330	31.6212
19340	31.6098
19350	31.634
19360	31.656
19370	31.6647
19380	31.6384
19390	31.6292
19400	31.5822
19410	31.6302
19420	31.635
19430	31.6264
19440	31.61
19450	31.6592
19460	31.636
19470	31.5881
19480	31.6516
19490	31.6005
19500	31.612
19510	31.6468
19520	31.6003
19530	31.5937
19540	31.609
19550	31.6317
19560	31.6448
19570	31.5816
19580	31.6097
19590	31.6065
19600	31.6228
19610	31.5761
19620	31.6224
19630	31.6378
19640	31.6128
19650	31.5618
19660	31.6445
19670	31.6264
19680	31.6191
19690	31.6288
19700	31.6422
19710	31.6193
19720	31.5685
19730	31.6159
19740	31.6546
19750	31.5547
19760	31.606
19770	31.642
19780	31.5853
19790	31.6074
19800	31.6158
19810	31.6048
19820	31.5872
19830	31.5751
19840	31.582
19850	31.6246
19860	31.6711
19870	31.6543
19880	31.6028
19890	31.6092
19900	31.6095
19910	31.6577
19920	31.5813
19930	31.627
19940	31.6339
19950	31.5979
19960	31.6338
19970	31.5731
19980	31.5726
19990	31.5971
[truncated: 8,001 more rows]
