# Supplementary material for: Discovery of novel RARα agonists using pharmacophore-based virtual screening, molecular docking, and molecular dynamics simulation studies
Source: PLoS One. 2023 Aug 24;18(8):e0289046. doi: 10.1371/journal.pone.0289046 (PMC10449137; doi:10.1371/journal.pone.0289046)
Supplement: S1 File — (ZIP) [file pone.0289046.s003.zip › Supplementary/Compound 4/MD/Hbond/nHb.dat]

#Frame   HB_00002[UU]
       1            2
       2            2
       3            2
       4            4
       5            3
       6            2
       7            1
       8            3
       9            4
      10            3
      11            4
      12            3
      13            3
      14            2
      15            3
      16            1
      17            1
      18            2
      19            2
      20            3
      21            3
      22            2
      23            3
      24            3
      25            4
      26            2
      27            3
      28            3
      29            2
      30            3
      31            4
      32            4
      33            2
      34            3
      35            3
      36            3
      37            2
      38            2
      39            5
      40            4
      41            2
      42            3
      43            3
      44            1
      45            2
      46            2
      47            3
      48            3
      49            3
      50            2
      51            4
      52            2
      53            3
      54            4
      55            3
      56            2
      57            3
      58            2
      59            3
      60            2
      61            3
      62            3
      63            2
      64            4
      65            4
      66            5
      67            4
      68            2
      69            4
      70            2
      71            5
      72            3
      73            3
      74            3
      75            2
      76            2
      77            3
      78            2
      79            2
      80            4
      81            4
      82            3
      83            3
      84            3
      85            2
      86            4
      87            2
      88            2
      89            3
      90            2
      91            3
      92            3
      93            3
      94            2
      95            2
      96            2
      97            2
      98            3
      99            2
     100            3
     101            2
     102            4
     103            2
     104            4
     105            4
     106            3
     107            2
     108            4
     109            1
     110            2
     111            3
     112            2
     113            3
     114            2
     115            3
     116            2
     117            2
     118            3
     119            4
     120            1
     121            3
     122            3
     123            4
     124            3
     125            2
     126            3
     127            3
     128            2
     129            4
     130            4
     131            2
     132            2
     133            2
     134            3
     135            5
     136            3
     137            3
     138            4
     139            1
     140            2
     141            2
     142            2
     143            2
     144            2
     145            3
     146            4
     147            2
     148            1
     149            2
     150            3
     151            5
     152            3
     153            2
     154            3
     155            3
     156            3
     157            1
     158            2
     159            4
     160            4
     161            3
     162            4
     163            4
     164            3
     165            3
     166            3
     167            2
     168            4
     169            4
     170            4
     171            4
     172            2
     173            2
     174            3
     175            2
     176            4
     177            3
     178            2
     179            4
     180            2
     181            1
     182            3
     183            3
     184            2
     185            3
     186            2
     187            3
     188            3
     189            3
     190            3
     191            5
     192            4
     193            1
     194            2
     195            2
     196            3
     197            3
     198            3
     199            4
     200            3
     201            4
     202            3
     203            3
     204            4
     205            3
     206            2
     207            3
     208            2
     209            3
     210            4
     211            2
     212            4
     213            4
     214            1
     215            1
     216            3
     217            4
     218            4
     219            3
     220            2
     221            1
     222            4
     223            5
     224            2
     225            3
     226            3
     227            2
     228            1
     229            2
     230            3
     231            3
     232            3
     233            5
     234            2
     235            4
     236            4
     237            4
     238            3
     239            4
     240            2
     241            4
     242            3
     243            2
     244            2
     245            2
     246            3
     247            4
     248            3
     249            3
     250            4
     251            2
     252            2
     253            3
     254            4
     255            3
     256            3
     257            3
     258            3
     259            2
     260            3
     261            2
     262            3
     263            3
     264            3
     265            3
     266            4
     267            3
     268            2
     269            3
     270            2
     271            4
     272            4
     273            3
     274            2
     275            3
     276            1
     277            3
     278            2
     279            5
     280            4
     281            3
     282            2
     283            2
     284            3
     285            3
     286            3
     287            2
     288            4
     289            2
     290            3
     291            3
     292            2
     293            1
     294            3
     295            2
     296            2
     297            3
     298            2
     299            5
     300            4
     301            4
     302            4
     303            3
     304            3
     305            3
     306            4
     307            3
     308            2
     309            3
     310            3
     311            3
     312            3
     313            2
     314            2
     315            3
     316            3
     317            4
     318            3
     319            2
     320            2
     321            5
     322            4
     323            5
     324            3
     325            4
     326            4
     327            3
     328            3
     329            3
     330            5
     331            4
     332            2
     333            2
     334            2
     335            3
     336            4
     337            3
     338            3
     339            2
     340            4
     341            2
     342            3
     343            3
     344            3
     345            3
     346            3
     347            3
     348            4
     349            5
     350            3
     351            3
     352            4
     353            2
     354            4
     355            1
     356            3
     357            3
     358            3
     359            3
     360            3
     361            3
     362            3
     363            3
     364            2
     365            2
     366            3
     367            3
     368            3
     369            2
     370            3
     371            3
     372            3
     373            2
     374            3
     375            1
     376            3
     377            0
     378            3
     379            2
     380            1
     381            3
     382            3
     383            6
     384            1
     385            3
     386            2
     387            2
     388            2
     389            2
     390            4
     391            5
     392            2
     393            2
     394            3
     395            4
     396            3
     397            3
     398            3
     399            2
     400            2
     401            3
     402            5
     403            2
     404            6
     405            1
     406            2
     407            3
     408            4
     409            3
     410            4
     411            2
     412            4
     413            3
     414            3
     415            3
     416            3
     417            3
     418            2
     419            3
     420            3
     421            1
     422            3
     423            2
     424            2
     425            2
     426            3
     427            1
     428            3
     429            1
     430            4
     431            2
     432            3
     433            2
     434            4
     435            5
     436            3
     437            2
     438            3
     439            4
     440            3
     441            2
     442            0
     443            2
     444            2
     445            3
     446            3
     447            2
     448            5
     449            3
     450            3
     451            3
     452            4
     453            4
     454            4
     455            3
     456            1
     457            4
     458            3
     459            1
     460            3
     461            3
     462            2
     463            4
     464            3
     465            2
     466            3
     467            3
     468            4
     469            3
     470            4
     471            2
     472            4
     473            3
     474            2
     475            3
     476            3
     477            2
     478            3
     479            1
     480            3
     481            3
     482            2
     483            2
     484            3
     485            3
     486            3
     487            3
     488            4
     489            2
     490            3
     491            2
     492            3
     493            2
     494            2
     495            3
     496            2
     497            4
     498            1
     499            2
     500            2
     501            3
     502            3
     503            3
     504            3
     505            2
     506            3
     507            2
     508            1
     509            2
     510            3
     511            3
     512            3
     513            3
     514            2
     515            2
     516            3
     517            4
     518            2
     519            2
     520            3
     521            3
     522            2
     523            2
     524            1
     525            2
     526            2
     527            3
     528            3
     529            3
     530            2
     531            2
     532            4
     533            2
     534            4
     535            3
     536            3
     537            2
     538            2
     539            3
     540            2
     541            3
     542            4
     543            2
     544            3
     545            1
     546            1
     547            3
     548            2
     549            3
     550            3
     551            2
     552            1
     553            3
     554            3
     555            3
     556            2
     557            3
     558            3
     559            4
     560            3
     561            2
     562            3
     563            3
     564            2
     565            5
     566            2
     567            2
     568            4
     569            4
     570            3
     571            2
     572            4
     573            3
     574            4
     575            4
     576            3
     577            3
     578            4
     579            3
     580            4
     581            2
     582            3
     583            2
     584            3
     585            3
     586            2
     587            3
     588            2
     589            3
     590            3
     591            2
     592            3
     593            3
     594            2
     595            2
     596            3
     597            4
     598            2
     599            2
     600            5
     601            5
     602            4
     603            4
     604            2
     605            2
     606            3
     607            3
     608            3
     609            4
     610            4
     611            3
     612            4
     613            4
     614            3
     615            4
     616            5
     617            4
     618            4
     619            6
     620            2
     621            4
     622            4
     623            3
     624            4
     625            3
     626            3
     627            1
     628            3
     629            4
     630            2
     631            5
     632            3
     633            4
     634            3
     635            5
     636            2
     637            2
     638            4
     639            4
     640            4
     641            3
     642            4
     643            3
     644            3
     645            3
     646            3
     647            2
     648            3
     649            2
     650            2
     651            3
     652            3
     653            1
     654            3
     655            4
     656            2
     657            4
     658            4
     659            3
     660            3
     661            3
     662            2
     663            2
     664            2
     665            3
     666            2
     667            3
     668            3
     669            3
     670            4
     671            3
     672            1
     673            2
     674            5
     675            3
     676            1
     677            2
     678            4
     679            3
     680            2
     681            2
     682            3
     683            3
     684            2
     685            2
     686            2
     687            3
     688            3
     689            2
     690            2
     691            2
     692            2
     693            3
     694            1
     695            4
     696            1
     697            3
     698            5
     699            3
     700            2
     701            3
     702            4
     703            4
     704            4
     705            4
     706            2
     707            3
     708            3
     709            3
     710            3
     711            3
     712            4
     713            2
     714            3
     715            2
     716            2
     717            2
     718            4
     719            4
     720            1
     721            3
     722            4
     723            5
     724            4
     725            4
     726            2
     727            2
     728            2
     729            3
     730            4
     731            3
     732            3
     733            2
     734            3
     735            4
     736            0
     737            3
     738            3
     739            2
     740            2
     741            3
     742            2
     743            5
     744            2
     745            3
     746            3
     747            2
     748            1
     749            1
     750            3
     751            3
     752            3
     753            3
     754            4
     755            3
     756            3
     757            5
     758            2
     759            5
     760            1
     761            3
     762            5
     763            4
     764            3
     765            3
     766            3
     767            3
     768            2
     769            3
     770            4
     771            1
     772            4
     773            3
     774            3
     775            2
     776            2
     777            4
     778            5
     779            2
     780            3
     781            2
     782            4
     783            4
     784            4
     785            3
     786            3
     787            4
     788            3
     789            4
     790            3
     791            4
     792            3
     793            1
     794            3
     795            3
     796            4
     797            3
     798            2
     799            2
     800            3
     801            4
     802            1
     803            1
     804            4
     805            2
     806            1
     807            3
     808            3
     809            2
     810            3
     811            2
     812            4
     813            3
     814            1
     815            3
     816            4
     817            3
     818            4
     819            2
     820            2
     821            2
     822            3
     823            2
     824            2
     825            2
     826            2
     827            2
     828            3
     829            3
     830            3
     831            3
     832            4
     833            2
     834            2
     835            3
     836            4
     837            3
     838            2
     839            4
     840            3
     841            4
     842            3
     843            2
     844            3
     845            2
     846            5
     847            5
     848            4
     849            3
     850            2
     851            3
     852            3
     853            3
     854            4
     855            4
     856            3
     857            5
     858            3
     859            3
     860            2
     861            3
     862            1
     863            3
     864            4
     865            3
     866            2
     867            2
     868            3
     869            2
     870            4
     871            2
     872            2
     873            1
     874            4
     875            2
     876            2
     877            2
     878            3
     879            1
     880            2
     881            3
     882            2
     883            3
     884            3
     885            1
     886            3
     887            3
     888            4
     889            2
     890            1
     891            2
     892            2
     893            5
     894            3
     895            2
     896            2
     897            2
     898            4
     899            2
     900            2
     901            3
     902            2
     903            2
     904            4
     905            2
     906            1
     907            1
     908            3
     909            1
     910            3
     911            4
     912            2
     913            1
     914            0
     915            4
     916            2
     917            3
     918            3
     919            3
     920            2
     921            3
     922            5
     923            3
     924            2
     925            3
     926            3
     927            2
     928            5
     929            4
     930            2
     931            3
     932            3
     933            3
     934            3
     935            2
     936            3
     937            2
     938            4
     939            2
     940            4
     941            3
     942            3
     943            3
     944            3
     945            3
     946            3
     947            4
     948            3
     949            5
     950            2
     951            4
     952            2
     953            4
     954            4
     955            3
     956            3
     957            4
     958            3
     959            4
     960            2
     961            1
     962            2
     963            4
     964            4
     965            5
     966            4
     967            3
     968            1
     969            3
     970            5
     971            3
     972            3
     973            4
     974            3
     975            4
     976            4
     977            3
     978            2
     979            2
     980            2
     981            2
     982            3
     983            3
     984            2
     985            4
     986            3
     987            3
     988            3
     989            3
     990            2
     991            3
     992            2
     993            4
     994            5
     995            3
     996            2
     997            4
     998            4
     999            3
    1000            2
    1001            1
    1002            2
    1003            2
    1004            2
    1005            1
    1006            2
    1007            3
    1008            4
    1009            3
    1010            3
    1011            2
    1012            3
    1013            2
    1014            4
    1015            2
    1016            2
    1017            3
    1018            3
    1019            3
    1020            3
    1021            2
    1022            3
    1023            4
    1024            3
    1025            4
    1026            4
    1027            5
    1028            3
    1029            4
    1030            2
    1031            3
    1032            3
    1033            2
    1034            3
    1035            2
    1036            3
    1037            2
    1038            3
    1039            3
    1040            3
    1041            3
    1042            3
    1043            3
    1044            3
    1045            3
    1046            5
    1047            1
    1048            3
    1049            4
    1050            2
    1051            3
    1052            4
    1053            2
    1054            4
    1055            2
    1056            3
    1057            3
    1058            2
    1059            4
    1060            4
    1061            3
    1062            3
    1063            3
    1064            1
    1065            3
    1066            2
    1067            2
    1068            2
    1069            4
    1070            2
    1071            2
    1072            3
    1073            2
    1074            3
    1075            2
    1076            3
    1077            4
    1078            2
    1079            3
    1080            1
    1081            2
    1082            2
    1083            3
    1084            4
    1085            3
    1086            2
    1087            4
    1088            2
    1089            3
    1090            3
    1091            4
    1092            2
    1093            3
    1094            3
    1095            2
    1096            2
    1097            3
    1098            2
    1099            2
    1100            2
    1101            2
    1102            2
    1103            2
    1104            4
    1105            3
    1106            4
    1107            3
    1108            3
    1109            2
    1110            2
    1111            3
    1112            4
    1113            4
    1114            3
    1115            3
    1116            3
    1117            3
    1118            4
    1119            2
    1120            5
    1121            3
    1122            3
    1123            2
    1124            3
    1125            3
    1126            3
    1127            1
    1128            2
    1129            1
    1130            2
    1131            1
    1132            2
    1133            3
    1134            4
    1135            2
    1136            3
    1137            3
    1138            2
    1139            2
    1140            4
    1141            2
    1142            4
    1143            2
    1144            3
    1145            5
    1146            3
    1147            4
    1148            3
    1149            3
    1150            2
    1151            2
    1152            3
    1153            4
    1154            2
    1155            3
    1156            2
    1157            1
    1158            3
    1159            3
    1160            1
    1161            3
    1162            3
    1163            3
    1164            4
    1165            2
    1166            2
    1167            4
    1168            5
    1169            2
    1170            3
    1171            2
    1172            2
    1173            3
    1174            3
    1175            3
    1176            2
    1177            2
    1178            2
    1179            3
    1180            2
    1181            2
    1182            1
    1183            1
    1184            2
    1185            3
    1186            3
    1187            4
    1188            3
    1189            3
    1190            3
    1191            2
    1192            3
    1193            1
    1194            2
    1195            4
    1196            3
    1197            3
    1198            3
    1199            4
    1200            3
    1201            3
    1202            4
    1203            3
    1204            3
    1205            3
    1206            3
    1207            3
    1208            4
    1209            2
    1210            1
    1211            4
    1212            3
    1213            3
    1214            3
    1215            4
    1216            4
    1217            2
    1218            1
    1219            2
    1220            1
    1221            4
    1222            2
    1223            2
    1224            3
    1225            2
    1226            3
    1227            3
    1228            2
    1229            3
    1230            2
    1231            2
    1232            3
    1233            0
    1234            3
    1235            2
    1236            2
    1237            2
    1238            2
    1239            2
    1240            3
    1241            4
    1242            5
    1243            5
    1244            3
    1245            5
    1246            2
    1247            4
    1248            5
    1249            3
    1250            2
    1251            3
    1252            1
    1253            3
    1254            1
    1255            3
    1256            3
    1257            2
    1258            2
    1259            4
    1260            4
    1261            2
    1262            3
    1263            1
    1264            3
    1265            3
    1266            3
    1267            3
    1268            5
    1269            5
    1270            4
    1271            2
    1272            2
    1273            4
    1274            2
    1275            4
    1276            2
    1277            4
    1278            4
    1279            3
    1280            3
    1281            2
    1282            2
    1283            3
    1284            4
    1285            3
    1286            2
    1287            3
    1288            3
    1289            4
    1290            2
    1291            4
    1292            4
    1293            2
    1294            3
    1295            4
    1296            3
    1297            4
    1298            4
    1299            3
    1300            4
    1301            3
    1302            4
    1303            3
    1304            3
    1305            3
    1306            3
    1307            3
    1308            3
    1309            2
    1310            3
    1311            3
    1312            3
    1313            4
    1314            3
    1315            3
    1316            5
    1317            1
    1318            3
    1319            3
    1320            5
    1321            2
    1322            3
    1323            3
    1324            2
    1325            1
    1326            3
    1327            2
    1328            2
    1329            3
    1330            2
    1331            3
    1332            3
    1333            3
    1334            2
    1335            3
    1336            1
    1337            1
    1338            2
    1339            3
    1340            3
    1341            2
    1342            4
    1343            3
    1344            1
    1345            3
    1346            2
    1347            3
    1348            2
    1349            2
    1350            2
    1351            2
    1352            4
    1353            4
    1354            3
    1355            3
    1356            1
    1357            3
    1358            1
    1359            3
    1360            4
    1361            3
    1362            3
    1363            5
    1364            2
    1365            4
    1366            4
    1367            3
    1368            3
    1369            3
    1370            3
    1371            3
    1372            2
    1373            3
    1374            2
    1375            2
    1376            2
    1377            2
    1378            2
    1379            3
    1380            1
    1381            3
    1382            4
    1383            3
    1384            3
    1385            2
    1386            3
    1387            3
    1388            3
    1389            3
    1390            3
    1391            3
    1392            4
    1393            2
    1394            4
    1395            1
    1396            4
    1397            3
    1398            3
    1399            3
    1400            3
    1401            3
    1402            4
    1403            3
    1404            3
    1405            2
    1406            3
    1407            3
    1408            5
    1409            3
    1410            3
    1411            3
    1412            3
    1413            3
    1414            4
    1415            3
    1416            3
    1417            3
    1418            2
    1419            3
    1420            3
    1421            2
    1422            2
    1423            1
    1424            2
    1425            3
    1426            1
    1427            3
    1428            2
    1429            3
    1430            2
    1431            3
    1432            1
    1433            3
    1434            1
    1435            4
    1436            4
    1437            2
    1438            3
    1439            3
    1440            2
    1441            5
    1442            1
    1443            3
    1444            2
    1445            3
    1446            3
    1447            3
    1448            3
    1449            3
    1450            1
    1451            3
    1452            3
    1453            2
    1454            2
    1455            2
    1456            4
    1457            2
    1458            3
    1459            3
    1460            4
    1461            4
    1462            4
    1463            3
    1464            1
    1465            2
    1466            4
    1467            3
    1468            4
    1469            2
    1470            3
    1471            4
    1472            4
    1473            2
    1474            3
    1475            2
    1476            3
    1477            4
    1478            1
    1479            3
    1480            5
    1481            3
    1482            3
    1483            3
    1484            4
    1485            4
    1486            2
    1487            1
    1488            4
    1489            4
    1490            3
    1491            3
    1492            2
    1493            3
    1494            2
    1495            2
    1496            3
    1497            3
    1498            3
    1499            4
    1500            3
    1501            2
    1502            2
    1503            3
    1504            3
    1505            2
    1506            3
    1507            3
    1508            2
    1509            2
    1510            2
    1511            2
    1512            2
    1513            3
    1514            2
    1515            2
    1516            3
    1517            4
    1518            3
    1519            5
    1520            4
    1521            4
    1522            3
    1523            5
    1524            4
    1525            2
    1526            3
    1527            4
    1528            3
    1529            2
    1530            3
    1531            2
    1532            4
    1533            4
    1534            2
    1535            3
    1536            4
    1537            3
    1538            2
    1539            3
    1540            4
    1541            3
    1542            2
    1543            2
    1544            3
    1545            4
    1546            2
    1547            3
    1548            5
    1549            3
    1550            3
    1551            4
    1552            2
    1553            2
    1554            3
    1555            3
    1556            3
    1557            2
    1558            3
    1559            2
    1560            2
    1561            3
    1562            3
    1563            2
    1564            4
    1565            3
    1566            5
    1567            2
    1568            2
    1569            3
    1570            3
    1571            3
    1572            2
    1573            4
    1574            4
    1575            2
    1576            3
    1577            2
    1578            3
    1579            2
    1580            3
    1581            3
    1582            3
    1583            2
    1584            2
    1585            4
    1586            3
    1587            3
    1588            3
    1589            2
    1590            3
    1591            2
    1592            2
    1593            2
    1594            2
    1595            2
    1596            1
    1597            1
    1598            3
    1599            4
    1600            5
    1601            1
    1602            3
    1603            3
    1604            3
    1605            2
    1606            4
    1607            3
    1608            3
    1609            3
    1610            3
    1611            5
    1612            2
    1613            2
    1614            4
    1615            4
    1616            2
    1617            3
    1618            4
    1619            2
    1620            3
    1621            4
    1622            3
    1623            2
    1624            2
    1625            4
    1626            4
    1627            5
    1628            1
    1629            4
    1630            2
    1631            4
    1632            2
    1633            2
    1634            3
    1635            4
    1636            2
    1637            4
    1638            3
    1639            3
    1640            3
    1641            3
    1642            3
    1643            1
    1644            3
    1645            3
    1646            4
    1647            3
    1648            3
    1649            1
    1650            1
    1651            3
    1652            3
    1653            5
    1654            2
    1655            3
    1656            2
    1657            1
    1658            4
    1659            4
    1660            1
    1661            2
    1662            2
    1663            1
    1664            3
    1665            2
    1666            3
    1667            6
    1668            2
    1669            5
    1670            4
    1671            3
    1672            2
    1673            2
    1674            4
    1675            3
    1676            3
    1677            3
    1678            3
    1679            2
    1680            2
    1681            3
    1682            4
    1683            3
    1684            5
    1685            2
    1686            4
    1687            5
    1688            2
    1689            4
    1690            3
    1691            2
    1692            1
    1693            4
    1694            3
    1695            3
    1696            3
    1697            4
    1698            2
    1699            3
    1700            5
    1701            4
    1702            3
    1703            2
    1704            3
    1705            3
    1706            3
    1707            2
    1708            4
    1709            2
    1710            2
    1711            3
    1712            5
    1713            5
    1714            2
    1715            3
    1716            2
    1717            3
    1718            3
    1719            2
    1720            3
    1721            2
    1722            2
    1723            5
    1724            2
    1725            3
    1726            2
    1727            4
    1728            5
    1729            3
    1730            2
    1731            3
    1732            3
    1733            3
    1734            2
    1735            4
    1736            3
    1737            5
    1738            2
    1739            3
    1740            2
    1741            2
    1742            2
    1743            0
    1744            3
    1745            2
    1746            1
    1747            3
    1748            3
    1749            4
    1750            2
    1751            3
    1752            4
    1753            3
    1754            2
    1755            2
    1756            3
    1757            3
    1758            3
    1759            1
    1760            3
    1761            3
    1762            4
    1763            3
    1764            4
    1765            3
    1766            2
    1767            3
    1768            2
    1769            2
    1770            3
    1771            3
    1772            3
    1773            3
    1774            3
    1775            4
    1776            3
    1777            3
    1778            2
    1779            2
    1780            1
    1781            2
    1782            2
    1783            2
    1784            3
    1785            3
    1786            3
    1787            3
    1788            4
    1789            3
    1790            1
    1791            4
    1792            1
    1793            2
    1794            1
    1795            2
    1796            4
    1797            2
    1798            5
    1799            4
    1800            2
    1801            2
    1802            1
    1803            3
    1804            0
    1805            4
    1806            2
    1807            3
    1808            2
    1809            2
    1810            2
    1811            3
    1812            3
    1813            2
    1814            3
    1815            2
    1816            2
    1817            2
    1818            3
    1819            2
    1820            4
    1821            3
    1822            2
    1823            3
    1824            3
    1825            4
    1826            2
    1827            3
    1828            4
    1829            4
    1830            3
    1831            3
    1832            3
    1833            3
    1834            2
    1835            4
    1836            3
    1837            3
    1838            4
    1839            3
    1840            4
    1841            3
    1842            4
    1843            2
    1844            2
    1845            3
    1846            3
    1847            4
    1848            3
    1849            3
    1850            4
    1851            2
    1852            1
    1853            2
    1854            5
    1855            2
    1856            3
    1857            3
    1858            3
    1859            2
    1860            2
    1861            3
    1862            2
    1863            3
    1864            2
    1865            4
    1866            1
    1867            2
    1868            4
    1869            2
    1870            2
    1871            4
    1872            4
    1873            3
    1874            2
    1875            3
    1876            3
    1877            3
    1878            3
    1879            4
    1880            4
    1881            4
    1882            3
    1883            3
    1884            2
    1885            3
    1886            2
    1887            2
    1888            2
    1889            3
    1890            4
    1891            3
    1892            3
    1893            2
    1894            4
    1895            3
    1896            4
    1897            5
    1898            2
    1899            2
    1900            3
    1901            3
    1902            3
    1903            2
    1904            3
    1905            2
    1906            3
    1907            3
    1908            2
    1909            2
    1910            2
    1911            3
    1912            3
    1913            3
    1914            3
    1915            2
    1916            2
    1917            3
    1918            3
    1919            4
    1920            3
    1921            2
    1922            3
    1923            2
    1924            3
    1925            2
    1926            2
    1927            1
    1928            3
    1929            4
    1930            3
    1931            2
    1932            1
    1933            1
    1934            3
    1935            3
    1936            6
    1937            3
    1938            3
    1939            3
    1940            3
    1941            3
    1942            3
    1943            3
    1944            4
    1945            3
    1946            2
    1947            3
    1948            3
    1949            3
    1950            3
    1951            4
    1952            1
    1953            4
    1954            2
    1955            4
    1956            1
    1957            4
    1958            5
    1959            3
    1960            3
    1961            5
    1962            3
    1963            3
    1964            3
    1965            4
    1966            2
    1967            3
    1968            3
    1969            3
    1970            4
    1971            4
    1972            3
    1973            4
    1974            2
    1975            5
    1976            2
    1977            3
    1978            1
    1979            3
    1980            4
    1981            4
    1982            4
    1983            1
    1984            3
    1985            1
    1986            2
    1987            2
    1988            2
    1989            3
    1990            3
    1991            2
    1992            2
    1993            3
    1994            3
    1995            1
    1996            4
    1997            4
    1998            4
    1999            3
    2000            3
    2001            4
    2002            3
    2003            2
    2004            2
    2005            3
    2006            4
    2007            2
    2008            4
    2009            2
    2010            2
    2011            3
    2012            3
    2013            3
    2014            2
    2015            4
    2016            3
    2017            2
    2018            3
    2019            2
    2020            3
    2021            2
    2022            3
    2023            4
    2024            3
    2025            3
    2026            4
    2027            3
    2028            3
    2029            6
    2030            4
    2031            3
    2032            1
    2033            3
    2034            3
    2035            4
    2036            2
    2037            2
    2038            3
    2039            2
    2040            2
    2041            2
    2042            2
    2043            5
    2044            3
    2045            4
    2046            4
    2047            5
    2048            1
    2049            4
    2050            4
    2051            4
    2052            3
    2053            3
    2054            2
    2055            3
    2056            2
    2057            4
    2058            2
    2059            3
    2060            5
    2061            4
    2062            2
    2063            3
    2064            3
    2065            4
    2066            3
    2067            2
    2068            2
    2069            3
    2070            4
    2071            3
    2072            3
    2073            3
    2074            4
    2075            1
    2076            2
    2077            1
    2078            4
    2079            3
    2080            3
    2081            3
    2082            3
    2083            3
    2084            2
    2085            3
    2086            3
    2087            4
    2088            5
    2089            3
    2090            2
    2091            3
    2092            3
    2093            3
    2094            1
    2095            2
    2096            4
    2097            3
    2098            3
    2099            3
    2100            3
    2101            3
    2102            3
    2103            3
    2104            3
    2105            2
    2106            3
    2107            3
    2108            3
    2109            3
    2110            2
    2111            2
    2112            2
    2113            2
    2114            2
    2115            2
    2116            3
    2117            4
    2118            3
    2119            4
    2120            3
    2121            3
    2122            2
    2123            2
    2124            2
    2125            3
    2126            3
    2127            4
    2128            3
    2129            3
    2130            3
    2131            1
    2132            2
    2133            3
    2134            4
    2135            3
    2136            2
    2137            3
    2138            3
    2139            3
    2140            3
    2141            1
    2142            2
    2143            3
    2144            2
    2145            2
    2146            4
    2147            4
    2148            1
    2149            2
    2150            4
    2151            4
    2152            2
    2153            4
    2154            2
    2155            4
    2156            4
    2157            3
    2158            1
    2159            2
    2160            3
    2161            2
    2162            2
    2163            2
    2164            5
    2165            1
    2166            4
    2167            4
    2168            4
    2169            3
    2170            4
    2171            2
    2172            3
    2173            4
    2174            2
    2175            1
    2176            2
    2177            3
    2178            3
    2179            2
    2180            3
    2181            2
    2182            3
    2183            1
    2184            2
    2185            1
    2186            5
    2187            3
    2188            3
    2189            2
    2190            2
    2191            3
    2192            3
    2193            4
    2194            5
    2195            2
    2196            2
    2197            3
    2198            5
    2199            3
    2200            4
    2201            3
    2202            4
    2203            2
    2204            3
    2205            3
    2206            2
    2207            2
    2208            2
    2209            4
    2210            5
    2211            3
    2212            3
    2213            3
    2214            3
    2215            4
    2216            2
    2217            4
    2218            4
    2219            2
    2220            2
    2221            2
    2222            3
    2223            3
    2224            4
    2225            2
    2226            3
    2227            3
    2228            2
    2229            3
    2230            4
    2231            2
    2232            3
    2233            2
    2234            1
    2235            2
    2236            3
    2237            3
    2238            3
    2239            2
    2240            5
    2241            2
    2242            3
    2243            3
    2244            3
    2245            5
    2246            3
    2247            3
    2248            3
    2249            3
    2250            3
    2251            3
    2252            4
    2253            3
    2254            3
    2255            1
    2256            3
    2257            4
    2258            2
    2259            2
    2260            2
    2261            3
    2262            3
    2263            3
    2264            1
    2265            3
    2266            3
    2267            3
    2268            3
    2269            3
    2270            3
    2271            3
    2272            4
    2273            1
    2274            2
    2275            2
    2276            4
    2277            4
    2278            2
    2279            4
    2280            4
    2281            3
    2282            3
    2283            4
    2284            3
    2285            3
    2286            3
    2287            3
    2288            3
    2289            2
    2290            3
    2291            3
    2292            3
    2293            3
    2294            3
    2295            3
    2296            2
    2297            1
    2298            4
    2299            2
    2300            2
    2301            1
    2302            2
    2303            4
    2304            3
    2305            4
    2306            2
    2307            3
    2308            5
    2309            3
    2310            4
    2311            2
    2312            3
    2313            1
    2314            2
    2315            3
    2316            2
    2317            2
    2318            2
    2319            3
    2320            3
    2321            3
    2322            4
    2323            4
    2324            4
    2325            3
    2326            2
    2327            3
    2328            2
    2329            3
    2330            3
    2331            3
    2332            5
    2333            3
    2334            3
    2335            2
    2336            5
    2337            2
    2338            5
    2339            5
    2340            3
    2341            3
    2342            4
    2343            3
    2344            2
    2345            2
    2346            2
    2347            3
    2348            2
    2349            3
    2350            4
    2351            4
    2352            4
    2353            2
    2354            3
    2355            4
    2356            2
    2357            3
    2358            4
    2359            3
    2360            2
    2361            4
    2362            5
    2363            5
    2364            3
    2365            4
    2366            5
    2367            2
    2368            4
    2369            3
    2370            2
    2371            4
    2372            4
    2373            3
    2374            2
    2375            2
    2376            4
    2377            2
    2378            2
    2379            4
    2380            3
    2381            4
    2382            2
    2383            3
    2384            3
    2385            4
    2386            3
    2387            4
    2388            3
    2389            1
    2390            3
    2391            3
    2392            2
    2393            3
    2394            3
    2395            4
    2396            3
    2397            4
    2398            2
    2399            2
    2400            4
    2401            4
    2402            3
    2403            3
    2404            2
    2405            1
    2406            5
    2407            2
    2408            1
    2409            3
    2410            3
    2411            3
    2412            2
    2413            3
    2414            1
    2415            3
    2416            3
    2417            1
    2418            3
    2419            3
    2420            4
    2421            2
    2422            3
    2423            2
    2424            4
    2425            3
    2426            3
    2427            3
    2428            3
    2429            5
    2430            5
    2431            3
    2432            4
    2433            4
    2434            2
    2435            3
    2436            3
    2437            2
    2438            3
    2439            1
    2440            3
    2441            2
    2442            4
    2443            3
    2444            3
    2445            2
    2446            2
    2447            3
    2448            3
    2449            4
    2450            2
    2451            2
    2452            2
    2453            3
    2454            3
    2455            3
    2456            3
    2457            4
    2458            4
    2459            4
    2460            2
    2461            3
    2462            3
    2463            4
    2464            4
    2465            3
    2466            3
    2467            2
    2468            4
    2469            2
    2470            2
    2471            2
    2472            2
    2473            3
    2474            3
    2475            3
    2476            3
    2477            2
    2478            3
    2479            3
    2480            1
    2481            3
    2482            5
    2483            2
    2484            3
    2485            3
    2486            2
    2487            2
    2488            1
    2489            2
    2490            4
    2491            3
    2492            4
    2493            2
    2494            3
    2495            2
    2496            4
    2497            2
    2498            1
    2499            2
    2500            3
    2501            3
    2502            4
    2503            3
    2504            3
    2505            3
    2506            2
    2507            3
    2508            3
    2509            3
    2510            4
    2511            3
    2512            3
    2513            3
    2514            3
    2515            3
    2516            3
    2517            2
    2518            5
    2519            3
    2520            2
    2521            4
    2522            4
    2523            4
    2524            2
    2525            3
    2526            2
    2527            3
    2528            2
    2529            3
    2530            3
    2531            4
    2532            2
    2533            3
    2534            3
    2535            5
    2536            2
    2537            3
    2538            3
    2539            2
    2540            3
    2541            3
    2542            3
    2543            4
    2544            1
    2545            1
    2546            3
    2547            3
    2548            3
    2549            5
    2550            2
    2551            3
    2552            2
    2553            3
    2554            2
    2555            5
    2556            4
    2557            3
    2558            3
    2559            3
    2560            5
    2561            3
    2562            4
    2563            2
    2564            2
    2565            4
    2566            3
    2567            4
    2568            3
    2569            0
    2570            2
    2571            3
    2572            3
    2573            2
    2574            4
    2575            3
    2576            3
    2577            3
    2578            2
    2579            2
    2580            3
    2581            2
    2582            3
    2583            3
    2584            2
    2585            3
    2586            3
    2587            2
    2588            2
    2589            3
    2590            3
    2591            4
    2592            3
    2593            2
    2594            3
    2595            3
    2596            4
    2597            3
    2598            3
    2599            3
    2600            3
    2601            3
    2602            3
    2603            1
    2604            3
    2605            2
    2606            2
    2607            3
    2608            4
    2609            1
    2610            2
    2611            2
    2612            3
    2613            3
    2614            4
    2615            2
    2616            3
    2617            3
    2618            2
    2619            3
    2620            2
    2621            3
    2622            3
    2623            2
    2624            3
    2625            3
    2626            3
    2627            2
    2628            2
    2629            0
    2630            3
    2631            3
    2632            3
    2633            4
    2634            2
    2635            2
    2636            2
    2637            2
    2638            3
    2639            3
    2640            3
    2641            2
    2642            3
    2643            4
    2644            5
    2645            3
    2646            5
    2647            4
    2648            3
    2649            2
    2650            2
    2651            2
    2652            3
    2653            4
    2654            3
    2655            2
    2656            3
    2657            5
    2658            2
    2659            3
    2660            3
    2661            1
    2662            2
    2663            3
    2664            3
    2665            1
    2666            5
    2667            1
    2668            4
    2669            3
    2670            2
    2671            3
    2672            1
    2673            1
    2674            3
    2675            3
    2676            3
    2677            4
    2678            3
    2679            5
    2680            2
    2681            3
    2682            2
    2683            2
    2684            3
    2685            4
    2686            2
    2687            3
    2688            3
    2689            3
    2690            3
    2691            4
    2692            3
    2693            3
    2694            3
    2695            4
    2696            2
    2697            3
    2698            4
    2699            3
    2700            2
    2701            3
    2702            3
    2703            5
    2704            3
    2705            4
    2706            3
    2707            2
    2708            2
    2709            2
    2710            2
    2711            3
    2712            1
    2713            2
    2714            3
    2715            4
    2716            2
    2717            3
    2718            5
    2719            4
    2720            4
    2721            3
    2722            2
    2723            1
    2724            3
    2725            3
    2726            2
    2727            4
    2728            3
    2729            4
    2730            3
    2731            1
    2732            4
    2733            3
    2734            2
    2735            3
    2736            3
    2737            2
    2738            4
    2739            2
    2740            4
    2741            5
    2742            3
    2743            4
    2744            3
    2745            3
    2746            2
    2747            2
    2748            3
    2749            3
    2750            3
    2751            3
    2752            2
    2753            4
    2754            4
    2755            2
    2756            3
    2757            3
    2758            2
    2759            2
    2760            3
    2761            3
    2762            3
    2763            2
    2764            2
    2765            3
    2766            2
    2767            2
    2768            3
    2769            4
    2770            3
    2771            3
    2772            4
    2773            4
    2774            4
    2775            2
    2776            4
    2777            3
    2778            3
    2779            4
    2780            2
    2781            4
    2782            3
    2783            3
    2784            3
    2785            3
    2786            2
    2787            1
    2788            2
    2789            3
    2790            4
    2791            3
    2792            2
    2793            3
    2794            2
    2795            4
    2796            3
    2797            2
    2798            3
    2799            4
    2800            4
    2801            3
    2802            3
    2803            3
    2804            3
    2805            5
    2806            3
    2807            3
    2808            1
    2809            3
    2810            4
    2811            3
    2812            4
    2813            3
    2814            2
    2815            3
    2816            3
    2817            1
    2818            3
    2819            4
    2820            4
    2821            5
    2822            3
    2823            3
    2824            1
    2825            2
    2826            3
    2827            3
    2828            2
    2829            3
    2830            3
    2831            3
    2832            5
    2833            3
    2834            2
    2835            3
    2836            3
    2837            4
    2838            3
    2839            3
    2840            2
    2841            3
    2842            3
    2843            3
    2844            5
    2845            4
    2846            3
    2847            3
    2848            2
    2849            4
    2850            2
    2851            3
    2852            3
    2853            3
    2854            4
    2855            2
    2856            2
    2857            4
    2858            2
    2859            3
    2860            2
    2861            3
    2862            4
    2863            3
    2864            2
    2865            3
    2866            4
    2867            5
    2868            2
    2869            4
    2870            4
    2871            4
    2872            2
    2873            4
    2874            2
    2875            3
    2876            1
    2877            4
    2878            3
    2879            3
    2880            2
    2881            1
    2882            2
    2883            3
    2884            3
    2885            5
    2886            2
    2887            3
    2888            2
    2889            4
    2890            3
    2891            4
    2892            3
    2893            2
    2894            4
    2895            3
    2896            3
    2897            1
    2898            3
    2899            3
    2900            2
    2901            2
    2902            3
    2903            1
    2904            2
    2905            3
    2906            3
    2907            4
    2908            4
    2909            3
    2910            2
    2911            4
    2912            4
    2913            2
    2914            5
    2915            1
    2916            4
    2917            3
    2918            3
    2919            3
    2920            3
    2921            3
    2922            4
    2923            3
    2924            3
    2925            3
    2926            1
    2927            4
    2928            3
    2929            3
    2930            3
    2931            3
    2932            1
    2933            3
    2934            3
    2935            4
    2936            3
    2937            3
    2938            5
    2939            3
    2940            1
    2941            3
    2942            3
    2943            3
    2944            2
    2945            2
    2946            3
    2947            6
    2948            3
    2949            2
    2950            2
    2951            3
    2952            2
    2953            4
    2954            3
    2955            3
    2956            4
    2957            3
    2958            4
    2959            3
    2960            2
    2961            4
    2962            4
    2963            3
    2964            3
    2965            3
    2966            3
    2967            1
    2968            5
    2969            2
    2970            3
    2971            2
    2972            3
    2973            3
    2974            2
    2975            4
    2976            2
    2977            3
    2978            4
    2979            4
    2980            2
    2981            3
    2982            2
    2983            3
    2984            3
    2985            5
    2986            5
    2987            2
    2988            4
    2989            3
    2990            4
    2991            2
    2992            3
    2993            3
    2994            2
    2995            4
    2996            3
    2997            3
    2998            2
    2999            4
    3000            4
    3001            2
    3002            3
    3003            3
    3004            3
    3005            3
    3006            3
    3007            4
    3008            2
    3009            3
    3010            2
    3011            1
    3012            2
    3013            3
    3014            6
    3015            1
    3016            2
    3017            4
    3018            1
    3019            3
    3020            2
    3021            2
    3022            4
    3023            4
    3024            4
    3025            2
    3026            2
    3027            4
    3028            3
    3029            2
    3030            1
    3031            1
    3032            3
    3033            3
    3034            3
    3035            3
    3036            5
    3037            3
    3038            3
    3039            3
    3040            3
    3041            3
    3042            3
    3043            3
    3044            4
    3045            5
    3046            2
    3047            4
    3048            5
    3049            3
    3050            2
    3051            3
    3052            3
    3053            2
    3054            3
    3055            3
    3056            2
    3057            4
    3058            3
    3059            3
    3060            2
    3061            2
    3062            4
    3063            3
    3064            3
    3065            4
    3066            3
    3067            4
    3068            2
    3069            2
    3070            3
    3071            3
    3072            4
    3073            4
    3074            2
    3075            3
    3076            3
    3077            2
    3078            4
    3079            6
    3080            3
    3081            2
    3082            2
    3083            3
    3084            3
    3085            1
    3086            5
    3087            2
    3088            4
    3089            2
    3090            4
    3091            3
    3092            4
    3093            2
    3094            4
    3095            4
    3096            3
    3097            2
    3098            4
    3099            3
    3100            2
    3101            5
    3102            3
    3103            4
    3104            3
    3105            3
    3106            3
    3107            3
    3108            3
    3109            1
    3110            3
    3111            2
    3112            2
    3113            2
    3114            2
    3115            3
    3116            2
    3117            3
    3118            3
    3119            3
    3120            3
    3121            2
    3122            3
    3123            3
    3124            0
    3125            2
    3126            4
    3127            3
    3128            4
    3129            3
    3130            2
    3131            2
    3132            2
    3133            3
    3134            2
    3135            3
    3136            2
    3137            2
    3138            2
    3139            1
    3140            4
    3141            2
    3142            3
    3143            4
    3144            4
    3145            2
    3146            2
    3147            2
    3148            2
    3149            3
    3150            3
    3151            3
    3152            1
    3153            2
    3154            2
    3155            3
    3156            3
    3157            3
    3158            3
    3159            2
    3160            3
    3161            2
    3162            5
    3163            1
    3164            3
    3165            2
    3166            2
    3167            3
    3168            3
    3169            3
    3170            3
    3171            2
    3172            5
    3173            3
    3174            4
    3175            2
    3176            2
    3177            3
    3178            4
    3179            6
    3180            3
    3181            2
    3182            3
    3183            4
    3184            3
    3185            3
    3186            3
    3187            3
    3188            2
    3189            3
    3190            2
    3191            2
    3192            2
    3193            3
    3194            4
    3195            3
    3196            3
    3197            3
    3198            3
    3199            3
    3200            4
    3201            3
    3202            2
    3203            2
    3204            4
    3205            3
    3206            4
    3207            2
    3208            1
    3209            4
    3210            3
    3211            3
    3212            3
    3213            2
    3214            2
    3215            5
    3216            4
    3217            3
    3218            5
    3219            4
    3220            2
    3221            1
    3222            2
    3223            2
    3224            3
    3225            3
    3226            2
    3227            1
    3228            3
    3229            2
    3230            3
    3231            2
    3232            4
    3233            3
    3234            1
    3235            3
    3236            2
    3237            3
    3238            1
    3239            3
    3240            3
    3241            3
    3242            3
    3243            3
    3244            3
    3245            3
    3246            2
    3247            2
    3248            4
    3249            3
    3250            3
    3251            4
    3252            5
    3253            2
    3254            2
    3255            1
    3256            2
    3257            3
    3258            1
    3259            3
    3260            3
    3261            3
    3262            4
    3263            4
    3264            3
    3265            3
    3266            3
    3267            2
    3268            4
    3269            2
    3270            4
    3271            1
    3272            2
    3273            2
    3274            3
    3275            4
    3276            2
    3277            2
    3278            3
    3279            3
    3280            6
    3281            3
    3282            2
    3283            2
    3284            1
    3285            2
    3286            2
    3287            4
    3288            2
    3289            3
    3290            3
    3291            4
    3292            3
    3293            3
    3294            4
    3295            3
    3296            4
    3297            4
    3298            4
    3299            2
    3300            3
    3301            3
    3302            3
    3303            3
    3304            3
    3305            3
    3306            3
    3307            4
    3308            3
    3309            0
    3310            3
    3311            3
    3312            2
    3313            2
    3314            3
    3315            3
    3316            3
    3317            2
    3318            2
    3319            3
    3320            3
    3321            2
    3322            3
    3323            3
    3324            1
    3325            5
    3326            4
    3327            3
    3328            3
    3329            3
    3330            3
    3331            1
    3332            3
    3333            3
    3334            3
    3335            4
    3336            3
    3337            3
    3338            3
    3339            3
    3340            3
    3341            2
    3342            1
    3343            3
    3344            2
    3345            3
    3346            3
    3347            3
    3348            3
    3349            2
    3350            3
    3351            3
    3352            3
    3353            4
    3354            3
    3355            4
    3356            4
    3357            2
    3358            4
    3359            2
    3360            2
    3361            3
    3362            3
    3363            4
    3364            3
    3365            4
    3366            3
    3367            3
    3368            4
    3369            2
    3370            1
    3371            3
    3372            3
    3373            1
    3374            2
    3375            2
    3376            2
    3377            4
    3378            5
    3379            3
    3380            3
    3381            3
    3382            2
    3383            2
    3384            2
    3385            2
    3386            4
    3387            4
    3388            3
    3389            3
    3390            3
    3391            2
    3392            3
    3393            3
    3394            3
    3395            2
    3396            3
    3397            2
    3398            3
    3399            5
    3400            3
    3401            2
    3402            4
    3403            5
    3404            2
    3405            3
    3406            2
    3407            3
    3408            3
    3409            2
    3410            4
    3411            5
    3412            4
    3413            3
    3414            4
    3415            3
    3416            3
    3417            3
    3418            2
    3419            4
    3420            0
    3421            3
    3422            2
    3423            4
    3424            2
    3425            4
    3426            2
    3427            3
    3428            3
    3429            3
    3430            2
    3431            4
    3432            1
    3433            2
    3434            3
    3435            2
    3436            4
    3437            5
    3438            4
    3439            3
    3440            4
    3441            3
    3442            3
    3443            4
    3444            2
    3445            2
    3446            1
    3447            3
    3448            5
    3449            2
    3450            3
    3451            1
    3452            3
    3453            4
    3454            2
    3455            1
    3456            3
    3457            2
    3458            3
    3459            2
    3460            1
    3461            3
    3462            3
    3463            3
    3464            4
    3465            3
    3466            3
    3467            3
    3468            2
    3469            3
    3470            2
    3471            3
    3472            2
    3473            4
    3474            3
    3475            2
    3476            3
    3477            3
    3478            2
    3479            4
    3480            3
    3481            4
    3482            2
    3483            3
    3484            3
    3485            2
    3486            3
    3487            4
    3488            4
    3489            2
    3490            2
    3491            2
    3492            3
    3493            4
    3494            1
    3495            4
    3496            4
    3497            3
    3498            3
    3499            3
    3500            1
    3501            2
    3502            2
    3503            1
    3504            2
    3505            4
    3506            3
    3507            3
    3508            4
    3509            2
    3510            2
    3511            3
    3512            2
    3513            3
    3514            3
    3515            5
    3516            1
    3517            2
    3518            2
    3519            2
    3520            1
    3521            2
    3522            3
    3523            2
    3524            2
    3525            3
    3526            3
    3527            3
    3528            1
    3529            2
    3530            4
    3531            2
    3532            3
    3533            2
    3534            2
    3535            2
    3536            2
    3537            3
    3538            3
    3539            2
    3540            3
    3541            3
    3542            2
    3543            3
    3544            4
    3545            3
    3546            3
    3547            4
    3548            3
    3549            4
    3550            1
    3551            1
    3552            3
    3553            4
    3554            3
    3555            4
    3556            3
    3557            3
    3558            3
    3559            1
    3560            5
    3561            4
    3562            2
    3563            2
    3564            3
    3565            1
    3566            2
    3567            3
    3568            5
    3569            3
    3570            3
    3571            2
    3572            3
    3573            2
    3574            3
    3575            4
    3576            4
    3577            2
    3578            4
    3579            2
    3580            3
    3581            2
    3582            2
    3583            2
    3584            3
    3585            2
    3586            1
    3587            3
    3588            2
    3589            2
    3590            5
    3591            4
    3592            1
    3593            1
    3594            2
    3595            3
    3596            4
    3597            3
    3598            3
    3599            3
    3600            2
    3601            3
    3602            3
    3603            4
    3604            1
    3605            3
    3606            4
    3607            4
    3608            3
    3609            2
    3610            3
    3611            3
    3612            1
    3613            3
    3614            3
    3615            1
    3616            2
    3617            2
    3618            2
    3619            3
    3620            5
    3621            2
    3622            2
    3623            3
    3624            2
    3625            3
    3626            3
    3627            3
    3628            2
    3629            2
    3630            4
    3631            2
    3632            4
    3633            3
    3634            4
    3635            4
    3636            2
    3637            5
    3638            3
    3639            2
    3640            4
    3641            2
    3642            1
    3643            4
    3644            2
    3645            3
    3646            3
    3647            3
    3648            3
    3649            3
    3650            2
    3651            2
    3652            2
    3653            2
    3654            2
    3655            3
    3656            1
    3657            2
    3658            4
    3659            4
    3660            3
    3661            2
    3662            1
    3663            3
    3664            3
    3665            4
    3666            2
    3667            2
    3668            3
    3669            3
    3670            3
    3671            2
    3672            3
    3673            4
    3674            3
    3675            4
    3676            3
    3677            2
    3678            3
    3679            3
    3680            3
    3681            3
    3682            2
    3683            3
    3684            4
    3685            3
    3686            4
    3687            3
    3688            1
    3689            2
    3690            2
    3691            2
    3692            2
    3693            3
    3694            2
    3695            4
    3696            4
    3697            2
    3698            4
    3699            4
    3700            2
    3701            2
    3702            2
    3703            4
    3704            2
    3705            3
    3706            2
    3707            2
    3708            2
    3709            4
    3710            2
    3711            2
    3712            3
    3713            2
    3714            3
    3715            3
    3716            2
    3717            3
    3718            4
    3719            3
    3720            2
    3721            4
    3722            4
    3723            2
    3724            3
    3725            2
    3726            3
    3727            2
    3728            2
    3729            3
    3730            3
    3731            3
    3732            2
    3733            4
    3734            3
    3735            2
    3736            4
    3737            3
    3738            3
    3739            3
    3740            3
    3741            5
    3742            3
    3743            3
    3744            2
    3745            2
    3746            2
    3747            4
    3748            3
    3749            3
    3750            1
    3751            4
    3752            3
    3753            3
    3754            3
    3755            3
    3756            3
    3757            3
    3758            0
    3759            3
    3760            4
    3761            3
    3762            3
    3763            3
    3764            4
    3765            4
    3766            3
    3767            4
    3768            4
    3769            4
    3770            2
    3771            2
    3772            2
    3773            2
    3774            3
    3775            2
    3776            2
    3777            3
    3778            4
    3779            3
    3780            3
    3781            4
    3782            3
    3783            4
    3784            3
    3785            2
    3786            1
    3787            4
    3788            4
    3789            3
    3790            3
    3791            3
    3792            4
    3793            3
    3794            4
    3795            3
    3796            3
    3797            5
    3798            3
    3799            3
    3800            4
    3801            4
    3802            4
    3803            4
    3804            4
    3805            4
    3806            4
    3807            3
    3808            3
    3809            2
    3810            3
    3811            3
    3812            3
    3813            3
    3814            3
    3815            1
    3816            4
    3817            3
    3818            3
    3819            4
    3820            4
    3821            6
    3822            3
    3823            4
    3824            4
    3825            2
    3826            3
    3827            3
    3828            2
    3829            3
    3830            4
    3831            2
    3832            4
    3833            4
    3834            3
    3835            3
    3836            4
    3837            3
    3838            4
    3839            3
    3840            4
    3841            1
    3842            2
    3843            2
    3844            4
    3845            2
    3846            3
    3847            2
    3848            4
    3849            1
    3850            3
    3851            2
    3852            3
    3853            2
    3854            4
    3855            4
    3856            3
    3857            4
    3858            2
    3859            3
    3860            1
    3861            3
    3862            3
    3863            3
    3864            2
    3865            3
    3866            2
    3867            2
    3868            2
    3869            3
    3870            2
    3871            3
    3872            3
    3873            3
    3874            5
    3875            5
    3876            3
    3877            2
    3878            3
    3879            3
    3880            0
    3881            3
    3882            3
    3883            2
    3884            3
    3885            3
    3886            2
    3887            3
    3888            4
    3889            4
    3890            2
    3891            3
    3892            2
    3893            3
    3894            2
    3895            3
    3896            3
    3897            3
    3898            4
    3899            2
    3900            4
    3901            1
    3902            4
    3903            4
    3904            2
    3905            4
    3906            3
    3907            3
    3908            5
    3909            3
    3910            4
    3911            3
    3912            2
    3913            4
    3914            2
    3915            3
    3916            3
    3917            3
    3918            2
    3919            3
    3920            2
    3921            3
    3922            3
    3923            3
    3924            3
    3925            3
    3926            2
    3927            3
    3928            3
    3929            2
    3930            3
    3931            4
    3932            3
    3933            3
    3934            1
    3935            3
    3936            2
    3937            1
    3938            1
    3939            5
    3940            2
    3941            5
    3942            3
    3943            5
    3944            5
    3945            3
    3946            2
    3947            3
    3948            4
    3949            3
    3950            3
    3951            1
    3952            2
    3953            4
    3954            3
    3955            5
    3956            2
    3957            3
    3958            3
    3959            4
    3960            3
    3961            4
    3962            3
    3963            3
    3964            3
    3965            3
    3966            2
    3967            2
    3968            4
    3969            3
    3970            2
    3971            2
    3972            2
    3973            2
    3974            2
    3975            3
    3976            2
    3977            5
    3978            2
    3979            2
    3980            3
    3981            2
    3982            2
    3983            4
    3984            2
    3985            2
    3986            3
    3987            3
    3988            2
    3989            1
    3990            5
    3991            3
    3992            2
    3993            2
    3994            3
    3995            3
    3996            3
    3997            4
    3998            5
    3999            2
    4000            1
    4001            3
    4002            4
    4003            3
    4004            3
    4005            4
    4006            2
    4007            4
    4008            3
    4009            3
    4010            2
    4011            3
    4012            3
    4013            5
    4014            3
    4015            3
    4016            3
    4017            5
    4018            1
    4019            4
    4020            3
    4021            4
    4022            4
    4023            4
    4024            3
    4025            2
    4026            4
    4027            4
    4028            4
    4029            2
    4030            2
    4031            3
    4032            4
    4033            4
    4034            2
    4035            3
    4036            2
    4037            1
    4038            3
    4039            3
    4040            3
    4041            3
    4042            4
    4043            3
    4044            2
    4045            3
    4046            1
    4047            3
    4048            3
    4049            3
    4050            2
    4051            4
    4052            3
    4053            5
    4054            1
    4055            2
    4056            3
    4057            3
    4058            3
    4059            3
    4060            4
    4061            3
    4062            4
    4063            2
    4064            3
    4065            3
    4066            3
    4067            3
    4068            2
    4069            2
    4070            3
    4071            4
    4072            4
    4073            2
    4074            3
    4075            2
    4076            4
    4077            2
    4078            3
    4079            2
    4080            3
    4081            5
    4082            3
    4083            5
    4084            3
    4085            3
    4086            1
    4087            2
    4088            4
    4089            1
    4090            3
    4091            3
    4092            3
    4093            3
    4094            2
    4095            3
    4096            1
    4097            2
    4098            3
    4099            4
    4100            3
    4101            3
    4102            3
    4103            3
    4104            3
    4105            3
    4106            4
    4107            5
    4108            3
    4109            3
    4110            3
    4111            3
    4112            5
    4113            1
    4114            4
    4115            3
    4116            3
    4117            3
    4118            2
    4119            3
    4120            4
    4121            1
    4122            1
    4123            3
    4124            4
    4125            3
    4126            3
    4127            2
    4128            2
    4129            2
    4130            4
    4131            2
    4132            2
    4133            3
    4134            2
    4135            2
    4136            2
    4137            1
    4138            3
    4139            2
    4140            3
    4141            3
    4142            1
    4143            4
    4144            4
    4145            2
    4146            1
    4147            1
    4148            2
    4149            2
    4150            3
    4151            2
    4152            3
    4153            4
    4154            4
    4155            3
    4156            3
    4157            4
    4158            2
    4159            2
    4160            3
    4161            5
    4162            4
    4163            3
    4164            5
    4165            4
    4166            4
    4167            2
    4168            3
    4169            4
    4170            3
    4171            1
    4172            3
    4173            2
    4174            2
    4175            3
    4176            2
    4177            3
    4178            2
    4179            3
    4180            3
    4181            4
    4182            3
    4183            2
    4184            3
    4185            1
    4186            2
    4187            1
    4188            3
    4189            3
    4190            3
    4191            2
    4192            2
    4193            4
    4194            3
    4195            1
    4196            2
    4197            4
    4198            3
    4199            3
    4200            4
    4201            3
    4202            2
    4203            2
    4204            4
    4205            3
    4206            2
    4207            3
    4208            3
    4209            3
    4210            3
    4211            3
    4212            1
    4213            3
    4214            3
    4215            3
    4216            3
    4217            3
    4218            3
    4219            3
    4220            4
    4221            2
    4222            4
    4223            4
    4224            2
    4225            3
    4226            2
    4227            2
    4228            3
    4229            3
    4230            3
    4231            3
    4232            3
    4233            3
    4234            2
    4235            4
    4236            2
    4237            3
    4238            3
    4239            3
    4240            3
    4241            2
    4242            3
    4243            2
    4244            4
    4245            4
    4246            3
    4247            2
    4248            3
    4249            3
    4250            2
    4251            3
    4252            4
    4253            2
    4254            3
    4255            2
    4256            4
    4257            2
    4258            3
    4259            2
    4260            5
    4261            1
    4262            1
    4263            3
    4264            1
    4265            2
    4266            2
    4267            4
    4268            3
    4269            2
    4270            2
    4271            3
    4272            2
    4273            4
    4274            3
    4275            0
    4276            3
    4277            3
    4278            3
    4279            1
    4280            2
    4281            2
    4282            3
    4283            5
    4284            2
    4285            3
    4286            2
    4287            3
    4288            2
    4289            2
    4290            2
    4291            3
    4292            3
    4293            2
    4294            1
    4295            2
    4296            1
    4297            4
    4298            2
    4299            2
    4300            4
    4301            4
    4302            3
    4303            3
    4304            1
    4305            4
    4306            3
    4307            3
    4308            3
    4309            4
    4310            2
    4311            4
    4312            1
    4313            5
    4314            3
    4315            6
    4316            4
    4317            4
    4318            3
    4319            3
    4320            3
    4321            3
    4322            4
    4323            4
    4324            2
    4325            4
    4326            1
    4327            2
    4328            2
    4329            2
    4330            1
    4331            3
    4332            4
    4333            3
    4334            4
    4335            3
    4336            3
    4337            3
    4338            2
    4339            3
    4340            3
    4341            2
    4342            2
    4343            4
    4344            3
    4345            4
    4346            4
    4347            4
    4348            5
    4349            5
    4350            2
    4351            4
    4352            3
    4353            2
    4354            4
    4355            3
    4356            2
    4357            4
    4358            3
    4359            3
    4360            1
    4361            3
    4362            5
    4363            4
    4364            4
    4365            3
    4366            4
    4367            3
    4368            2
    4369            4
    4370            3
    4371            3
    4372            3
    4373            3
    4374            2
    4375            2
    4376            2
    4377            1
    4378            3
    4379            3
    4380            3
    4381            4
    4382            2
    4383            3
    4384            2
    4385            3
    4386            5
    4387            2
    4388            2
    4389            4
    4390            1
    4391            1
    4392            2
    4393            5
    4394            5
    4395            2
    4396            4
    4397            3
    4398            3
    4399            3
    4400            4
    4401            4
    4402            3
    4403            3
    4404            3
    4405            3
    4406            1
    4407            3
    4408            4
    4409            3
    4410            4
    4411            4
    4412            3
    4413            2
    4414            2
    4415            3
    4416            3
    4417            4
    4418            4
    4419            3
    4420            5
    4421            4
    4422            3
    4423            3
    4424            3
    4425            3
    4426            3
    4427            3
    4428            5
    4429            6
    4430            2
    4431            4
    4432            3
    4433            4
    4434            3
    4435            3
    4436            4
    4437            3
    4438            4
    4439            4
    4440            4
    4441            3
    4442            2
    4443            4
    4444            3
    4445            5
    4446            2
    4447            5
    4448            2
    4449            3
    4450            4
    4451            2
    4452            2
    4453            5
    4454            4
    4455            2
    4456            3
    4457            3
    4458            3
    4459            5
    4460            1
    4461            4
    4462            4
    4463            3
    4464            3
    4465            3
    4466            2
    4467            3
    4468            3
    4469            2
    4470            3
    4471            5
    4472            3
    4473            1
    4474            3
    4475            3
    4476            3
    4477            3
    4478            3
    4479            2
    4480            3
    4481            3
    4482            3
    4483            3
    4484            3
    4485            2
    4486            3
    4487            3
    4488            6
    4489            3
    4490            4
    4491            5
    4492            4
    4493            4
    4494            3
    4495            3
    4496            3
    4497            1
    4498            5
    4499            2
    4500            4
    4501            2
    4502            3
    4503            3
    4504            2
    4505            3
    4506            2
    4507            3
    4508            3
    4509            2
    4510            3
    4511            3
    4512            2
    4513            3
    4514            2
    4515            2
    4516            3
    4517            5
    4518            4
    4519            2
    4520            2
    4521            5
    4522            3
    4523            2
    4524            3
    4525            3
    4526            3
    4527            2
    4528            3
    4529            3
    4530            4
    4531            2
    4532            2
    4533            3
    4534            5
    4535            1
    4536            3
    4537            3
    4538            2
    4539            4
    4540            3
    4541            3
    4542            4
    4543            2
    4544            2
    4545            3
    4546            3
    4547            4
    4548            2
    4549            3
    4550            3
    4551            3
    4552            3
    4553            5
    4554            3
    4555            6
    4556            3
    4557            3
    4558            3
    4559            4
    4560            4
    4561            4
    4562            3
    4563            3
    4564            4
    4565            3
    4566            4
    4567            2
    4568            2
    4569            2
    4570            2
    4571            2
    4572            3
    4573            3
    4574            2
    4575            2
    4576            2
    4577            4
    4578            2
    4579            1
    4580            3
    4581            3
    4582            4
    4583            2
    4584            3
    4585            2
    4586            3
    4587            3
    4588            2
    4589            2
    4590            2
    4591            1
    4592            3
    4593            3
    4594            2
    4595            2
    4596            3
    4597            2
    4598            2
    4599            3
    4600            2
    4601            4
    4602            3
    4603            4
    4604            2
    4605            3
    4606            1
    4607            3
    4608            3
    4609            3
    4610            3
    4611            3
    4612            2
    4613            3
    4614            3
    4615            3
    4616            3
    4617            3
    4618            2
    4619            5
    4620            3
    4621            3
    4622            0
    4623            4
    4624            4
    4625            4
    4626            2
    4627            4
    4628            3
    4629            3
    4630            3
    4631            2
    4632            4
    4633            4
    4634            2
    4635            2
    4636            3
    4637            2
    4638            1
    4639            1
    4640            3
    4641            2
    4642            3
    4643            4
    4644            3
    4645            3
    4646            3
    4647            2
    4648            4
    4649            5
    4650            2
    4651            2
    4652            3
    4653            2
    4654            4
    4655            2
    4656            2
    4657            3
    4658            2
    4659            4
    4660            4
    4661            4
    4662            1
    4663            4
    4664            2
    4665            4
    4666            3
    4667            3
    4668            2
    4669            2
    4670            3
    4671            3
    4672            2
    4673            4
    4674            3
    4675            4
    4676            3
    4677            2
    4678            2
    4679            3
    4680            2
    4681            5
    4682            2
    4683            3
    4684            2
    4685            2
    4686            1
    4687            2
    4688            4
    4689            2
    4690            3
    4691            3
    4692            3
    4693            2
    4694            4
    4695            2
    4696            4
    4697            1
    4698            2
    4699            4
    4700            3
    4701            2
    4702            2
    4703            3
    4704            3
    4705            2
    4706            2
    4707            2
    4708            4
    4709            4
    4710            3
    4711            3
    4712            3
    4713            3
    4714            3
    4715            2
    4716            2
    4717            2
    4718            2
    4719            3
    4720            3
    4721            3
    4722            4
    4723            4
    4724            3
    4725            3
    4726            4
    4727            3
    4728            3
    4729            4
    4730            2
    4731            6
    4732            4
    4733            2
    4734            3
    4735            4
    4736            2
    4737            2
    4738            4
    4739            3
    4740            3
    4741            2
    4742            4
    4743            2
    4744            3
    4745            5
    4746            2
    4747            2
    4748            1
    4749            3
    4750            2
    4751            2
    4752            3
    4753            2
    4754            3
    4755            3
    4756            3
    4757            4
    4758            4
    4759            4
    4760            2
    4761            2
    4762            3
    4763            2
    4764            3
    4765            2
    4766            3
    4767            3
    4768            4
    4769            4
    4770            3
    4771            3
    4772            3
    4773            2
    4774            2
    4775            6
    4776            4
    4777            4
    4778            2
    4779            6
    4780            3
    4781            3
    4782            2
    4783            2
    4784            2
    4785            2
    4786            1
    4787            4
    4788            2
    4789            3
    4790            2
    4791            4
    4792            2
    4793            3
    4794            3
    4795            3
    4796            2
    4797            3
    4798            2
    4799            4
    4800            3
    4801            4
    4802            3
    4803            2
    4804            3
    4805            4
    4806            3
    4807            2
    4808            3
    4809            4
    4810            3
    4811            4
    4812            2
    4813            3
    4814            3
    4815            3
    4816            3
    4817            3
    4818            2
    4819            2
    4820            3
    4821            3
    4822            2
    4823            3
    4824            3
    4825            3
    4826            4
    4827            3
    4828            3
    4829            4
    4830            2
    4831            2
    4832            4
    4833            2
    4834            3
    4835            3
    4836            3
    4837            3
    4838            2
    4839            5
    4840            2
    4841            3
    4842            2
    4843            3
    4844            3
    4845            3
    4846            5
    4847            2
    4848            3
    4849            5
    4850            1
    4851            3
    4852            3
    4853            3
    4854            1
    4855            3
    4856            3
    4857            3
    4858            4
    4859            2
    4860            3
    4861            3
    4862            5
    4863            2
    4864            3
    4865            3
    4866            2
    4867            2
    4868            1
    4869            2
    4870            4
    4871            4
    4872            4
    4873            3
    4874            3
    4875            2
    4876            3
    4877            3
    4878            2
    4879            4
    4880            0
    4881            2
    4882            1
    4883            3
    4884            3
    4885            3
    4886            3
    4887            1
    4888            2
    4889            4
    4890            3
    4891            2
    4892            0
    4893            3
    4894            2
    4895            3
    4896            2
    4897            3
    4898            3
    4899            2
    4900            3
    4901            3
    4902            4
    4903            4
    4904            4
    4905            1
    4906            2
    4907            2
    4908            4
    4909            4
    4910            2
    4911            3
    4912            3
    4913            5
    4914            4
    4915            2
    4916            2
    4917            2
    4918            4
    4919            2
    4920            3
    4921            3
    4922            3
    4923            3
    4924            4
    4925            3
    4926            2
    4927            2
    4928            2
    4929            2
    4930            1
    4931            0
    4932            1
    4933            3
    4934            4
    4935            2
    4936            3
    4937            3
    4938            3
    4939            3
    4940            4
    4941            4
    4942            2
    4943            1
    4944            3
    4945            1
    4946            4
    4947            2
    4948            1
    4949            2
    4950            1
    4951            3
    4952            2
    4953            1
    4954            2
    4955            2
    4956            2
    4957            3
    4958            4
    4959            5
    4960            3
    4961            0
    4962            2
    4963            3
    4964            4
    4965            2
    4966            2
    4967            3
    4968            3
    4969            3
    4970            3
    4971            4
    4972            3
    4973            1
    4974            3
    4975            3
    4976            4
    4977            5
    4978            3
    4979            3
    4980            4
    4981            4
    4982            3
    4983            4
    4984            3
    4985            3
    4986            3
    4987            1
    4988            6
    4989            2
    4990            2
    4991            2
    4992            4
    4993            1
    4994            2
    4995            2
    4996            1
    4997            2
    4998            2
    4999            3
    5000            4
    5001            4
    5002            4
    5003            2
    5004            4
    5005            2
    5006            3
    5007            3
    5008            2
    5009            2
    5010            3
    5011            4
    5012            3
    5013            3
    5014            3
    5015            2
    5016            2
    5017            3
    5018            3
    5019            3
    5020            3
    5021            2
    5022            4
    5023            3
    5024            2
    5025            1
    5026            4
    5027            2
    5028            2
    5029            2
    5030            3
    5031            2
    5032            2
    5033            3
    5034            3
    5035            2
    5036            3
    5037            2
    5038            4
    5039            2
    5040            1
    5041            3
    5042            2
    5043            3
    5044            2
    5045            1
    5046            2
    5047            3
    5048            3
    5049            2
    5050            2
    5051            3
    5052            5
    5053            3
    5054            4
    5055            2
    5056            3
    5057            4
    5058            4
    5059            1
    5060            4
    5061            3
    5062            3
    5063            3
    5064            3
    5065            4
    5066            1
    5067            5
    5068            4
    5069            5
    5070            4
    5071            2
    5072            3
    5073            2
    5074            4
    5075            3
    5076            3
    5077            1
    5078            2
    5079            3
    5080            2
    5081            3
    5082            3
    5083            0
    5084            2
    5085            2
    5086            4
    5087            1
    5088            3
    5089            3
    5090            2
    5091            3
    5092            2
    5093            3
    5094            2
    5095            3
    5096            4
    5097            3
    5098            3
    5099            2
    5100            3
    5101            4
    5102            3
    5103            1
    5104            3
    5105            4
    5106            3
    5107            2
    5108            3
    5109            3
    5110            4
    5111            1
    5112            3
    5113            3
    5114            4
    5115            4
    5116            5
    5117            1
    5118            2
    5119            3
    5120            2
    5121            1
    5122            3
    5123            2
    5124            1
    5125            1
    5126            3
    5127            2
    5128            3
    5129            0
    5130            3
    5131            2
    5132            4
    5133            5
    5134            3
    5135            4
    5136            0
    5137            1
    5138            3
    5139            4
    5140            3
    5141            3
    5142            2
    5143            2
    5144            2
    5145            3
    5146            2
    5147            3
    5148            3
    5149            4
    5150            3
    5151            4
    5152            4
    5153            3
    5154            1
    5155            2
    5156            3
    5157            1
    5158            3
    5159            3
    5160            4
    5161            3
    5162            0
    5163            3
    5164            2
    5165            4
    5166            2
    5167            3
    5168            2
    5169            3
    5170            2
    5171            4
    5172            2
    5173            2
    5174            3
    5175            3
    5176            2
    5177            2
    5178            3
    5179            2
    5180            2
    5181            3
    5182            5
    5183            2
    5184            3
    5185            4
    5186            3
    5187            3
    5188            4
    5189            3
    5190            3
    5191            4
    5192            3
    5193            2
    5194            3
    5195            1
    5196            3
    5197            4
    5198            0
    5199            1
    5200            4
    5201            3
    5202            4
    5203            3
    5204            3
    5205            2
    5206            2
    5207            3
    5208            1
    5209            2
    5210            5
    5211            5
    5212            5
    5213            4
    5214            3
    5215            4
    5216            3
    5217            3
    5218            2
    5219            3
    5220            4
    5221            3
    5222            2
    5223            3
    5224            3
    5225            3
    5226            6
    5227            2
    5228            3
    5229            5
    5230            1
    5231            4
    5232            2
    5233            4
    5234            3
    5235            4
    5236            3
    5237            2
    5238            3
    5239            3
    5240            4
    5241            3
    5242            3
    5243            3
    5244            2
    5245            3
    5246            3
    5247            3
    5248            3
    5249            4
    5250            2
    5251            3
    5252            2
    5253            2
    5254            3
    5255            3
    5256            3
    5257            3
    5258            2
    5259            4
    5260            4
    5261            3
    5262            4
    5263            3
    5264            3
    5265            4
    5266            2
    5267            3
    5268            6
    5269            5
    5270            3
    5271            2
    5272            3
    5273            2
    5274            3
    5275            4
    5276            3
    5277            3
    5278            1
    5279            3
    5280            0
    5281            1
    5282            2
    5283            2
    5284            3
    5285            2
    5286            2
    5287            2
    5288            3
    5289            4
    5290            2
    5291            3
    5292            3
    5293            4
    5294            4
    5295            5
    5296            2
    5297            2
    5298            2
    5299            3
    5300            3
    5301            2
    5302            3
    5303            2
    5304            1
    5305            3
    5306            2
    5307            3
    5308            2
    5309            3
    5310            2
    5311            2
    5312            3
    5313            3
    5314            2
    5315            2
    5316            2
    5317            2
    5318            2
    5319            5
    5320            4
    5321            5
    5322            2
    5323            3
    5324            3
    5325            3
    5326            2
    5327            2
    5328            4
    5329            1
    5330            3
    5331            3
    5332            3
    5333            3
    5334            3
    5335            3
    5336            3
    5337            2
    5338            2
    5339            1
    5340            4
    5341            4
    5342            3
    5343            4
    5344            3
    5345            2
    5346            3
    5347            2
    5348            2
    5349            2
    5350            3
    5351            3
    5352            2
    5353            2
    5354            3
    5355            3
    5356            3
    5357            4
    5358            3
    5359            2
    5360            2
    5361            1
    5362            3
    5363            2
    5364            3
    5365            1
    5366            2
    5367            3
    5368            2
    5369            1
    5370            4
    5371            1
    5372            4
    5373            3
    5374            2
    5375            3
    5376            2
    5377            3
    5378            3
    5379            2
    5380            5
    5381            2
    5382            2
    5383            4
    5384            3
    5385            3
    5386            3
    5387            3
    5388            4
    5389            3
    5390            3
    5391            2
    5392            3
    5393            5
    5394            1
    5395            4
    5396            4
    5397            4
    5398            4
    5399            2
    5400            4
    5401            4
    5402            3
    5403            3
    5404            6
    5405            4
    5406            2
    5407            3
    5408            3
    5409            3
    5410            2
    5411            3
    5412            2
    5413            3
    5414            4
    5415            4
    5416            4
    5417            2
    5418            2
    5419            3
    5420            3
    5421            2
    5422            3
    5423            3
    5424            3
    5425            1
    5426            4
    5427            4
    5428            2
    5429            4
    5430            3
    5431            4
    5432            3
    5433            4
    5434            4
    5435            6
    5436            4
    5437            2
    5438            3
    5439            3
    5440            2
    5441            3
    5442            5
    5443            3
    5444            2
    5445            1
    5446            2
    5447            1
    5448            3
    5449            2
    5450            1
    5451            1
    5452            2
    5453            1
    5454            3
    5455            4
    5456            4
    5457            4
    5458            2
    5459            1
    5460            4
    5461            2
    5462            2
    5463            2
    5464            4
    5465            3
    5466            3
    5467            2
    5468            1
    5469            3
    5470            5
    5471            3
    5472            3
    5473            3
    5474            3
    5475            5
    5476            3
    5477            2
    5478            2
    5479            5
    5480            2
    5481            3
    5482            3
    5483            5
    5484            3
    5485            3
    5486            3
    5487            3
    5488            2
    5489            3
    5490            3
    5491            3
    5492            4
    5493            3
    5494            4
    5495            1
    5496            3
    5497            2
    5498            3
    5499            3
    5500            4
    5501            4
    5502            1
    5503            4
    5504            2
    5505            2
    5506            3
    5507            4
    5508            3
    5509            2
    5510            3
    5511            3
    5512            2
    5513            4
    5514            4
    5515            2
    5516            2
    5517            1
    5518            2
    5519            3
    5520            2
    5521            3
    5522            3
    5523            3
    5524            4
    5525            4
    5526            3
    5527            2
    5528            3
    5529            2
    5530            1
    5531            4
    5532            1
    5533            3
    5534            2
    5535            5
    5536            1
    5537            3
    5538            3
    5539            5
    5540            3
    5541            3
    5542            2
    5543            4
    5544            1
    5545            1
    5546            5
    5547            1
    5548            3
    5549            2
    5550            2
    5551            3
    5552            4
    5553            2
    5554            3
    5555            3
    5556            2
    5557            5
    5558            3
    5559            3
    5560            3
    5561            2
    5562            2
    5563            4
    5564            3
    5565            3
    5566            4
    5567            3
    5568            2
    5569            3
    5570            3
    5571            3
    5572            2
    5573            4
    5574            3
    5575            4
    5576            1
    5577            2
    5578            3
    5579            1
    5580            3
    5581            3
    5582            2
    5583            5
    5584            4
    5585            2
    5586            2
    5587            1
    5588            3
    5589            3
    5590            2
    5591            2
    5592            2
    5593            1
    5594            4
    5595            4
    5596            2
    5597            3
    5598            2
    5599            3
    5600            2
    5601            3
    5602            3
    5603            2
    5604            3
    5605            3
    5606            3
    5607            4
    5608            2
    5609            2
    5610            1
    5611            4
    5612            1
    5613            4
    5614            0
    5615            4
    5616            2
    5617            4
    5618            1
    5619            3
    5620            4
    5621            3
    5622            0
    5623            5
    5624            4
    5625            3
    5626            3
    5627            2
    5628            1
    5629            3
    5630            4
    5631            5
    5632            2
    5633            3
    5634            3
    5635            2
    5636            2
    5637            2
    5638            2
    5639            4
    5640            5
    5641            4
    5642            2
    5643            2
    5644            2
    5645            3
    5646            3
    5647            2
    5648            4
    5649            1
    5650            2
    5651            1
    5652            4
    5653            3
    5654            2
    5655            2
    5656            3
    5657            4
    5658            2
    5659            5
    5660            4
    5661            3
    5662            3
    5663            3
    5664            2
    5665            3
    5666            4
    5667            2
    5668            4
    5669            2
    5670            4
    5671            3
    5672            4
    5673            4
    5674            3
    5675            3
    5676            4
    5677            4
    5678            1
    5679            4
    5680            3
    5681            2
    5682            4
    5683            3
    5684            3
    5685            3
    5686            1
    5687            4
    5688            4
    5689            2
    5690            5
    5691            2
    5692            2
    5693            3
    5694            3
    5695            3
    5696            4
    5697            4
    5698            1
    5699            3
    5700            2
    5701            4
    5702            2
    5703            4
    5704            2
    5705            2
    5706            4
    5707            4
    5708            3
    5709            5
    5710            2
    5711            3
    5712            4
    5713            1
    5714            3
    5715            1
    5716            4
    5717            4
    5718            2
    5719            2
    5720            3
    5721            3
    5722            4
    5723            3
    5724            4
    5725            3
    5726            3
    5727            1
    5728            0
    5729            2
    5730            2
    5731            5
    5732            4
    5733            4
    5734            4
    5735            1
    5736            1
    5737            4
    5738            4
    5739            3
    5740            3
    5741            3
    5742            2
    5743            3
    5744            3
    5745            3
    5746            1
    5747            3
    5748            1
    5749            2
    5750            2
    5751            3
    5752            3
    5753            2
    5754            2
    5755            5
    5756            3
    5757            1
    5758            3
    5759            2
    5760            3
    5761            1
    5762            2
    5763            3
    5764            2
    5765            3
    5766            2
    5767            3
    5768            2
    5769            2
    5770            4
    5771            3
    5772            4
    5773            3
    5774            5
    5775            2
    5776            3
    5777            3
    5778            6
    5779            2
    5780            3
    5781            4
    5782            1
    5783            3
    5784            2
    5785            3
    5786            2
    5787            2
    5788            2
    5789            4
    5790            3
    5791            3
    5792            3
    5793            4
    5794            2
    5795            3
    5796            3
    5797            3
    5798            3
    5799            2
    5800            2
    5801            1
    5802            1
    5803            2
    5804            1
    5805            4
    5806            3
    5807            1
    5808            4
    5809            2
    5810            5
    5811            4
    5812            4
    5813            2
    5814            3
    5815            3
    5816            1
    5817            2
    5818            2
    5819            2
    5820            3
    5821            2
    5822            2
    5823            1
    5824            2
    5825            4
    5826            3
    5827            3
    5828            2
    5829            3
    5830            3
    5831            3
    5832            3
    5833            3
    5834            2
    5835            2
    5836            4
    5837            4
    5838            4
    5839            2
    5840            2
    5841            2
    5842            4
    5843            4
    5844            2
    5845            1
    5846            2
    5847            4
    5848            4
    5849            3
    5850            2
    5851            2
    5852            2
    5853            3
    5854            4
    5855            3
    5856            2
    5857            2
    5858            3
    5859            3
    5860            3
    5861            3
    5862            2
    5863            3
    5864            1
    5865            2
    5866            3
    5867            5
    5868            4
    5869            5
    5870            3
    5871            4
    5872            3
    5873            3
    5874            1
    5875            4
    5876            2
    5877            3
    5878            2
    5879            2
    5880            4
    5881            2
    5882            2
    5883            1
    5884            1
    5885            3
    5886            3
    5887            2
    5888            4
    5889            2
    5890            4
    5891            5
    5892            2
    5893            4
    5894            3
    5895            2
    5896            3
    5897            3
    5898            3
    5899            3
    5900            1
    5901            2
    5902            5
    5903            5
    5904            3
    5905            2
    5906            3
    5907            2
    5908            2
    5909            2
    5910            2
    5911            2
    5912            4
    5913            4
    5914            3
    5915            4
    5916            4
    5917            2
    5918            4
    5919            3
    5920            3
    5921            3
    5922            2
    5923            3
    5924            4
    5925            2
    5926            2
    5927            0
    5928            3
    5929            1
    5930            3
    5931            2
    5932            1
    5933            2
    5934            3
    5935            4
    5936            1
    5937            3
    5938            1
    5939            3
    5940            3
    5941            3
    5942            1
    5943            3
    5944            4
    5945            3
    5946            1
    5947            3
    5948            1
    5949            3
    5950            3
    5951            2
    5952            1
    5953            2
    5954            3
    5955            5
    5956            3
    5957            1
    5958            3
    5959            1
    5960            2
    5961            1
    5962            1
    5963            4
    5964            4
    5965            3
    5966            2
    5967            3
    5968            4
    5969            3
    5970            2
    5971            3
    5972            2
    5973            1
    5974            2
    5975            3
    5976            4
    5977            2
    5978            1
    5979            3
    5980            2
    5981            1
    5982            2
    5983            2
    5984            2
    5985            4
    5986            2
    5987            2
    5988            5
    5989            1
    5990            3
    5991            3
    5992            2
    5993            2
    5994            2
    5995            4
    5996            3
    5997            2
    5998            3
    5999            2
    6000            4
    6001            3
    6002            5
    6003            4
    6004            2
    6005            4
    6006            3
    6007            4
    6008            1
    6009            2
    6010            2
    6011            3
    6012            2
    6013            2
    6014            2
    6015            2
    6016            3
    6017            1
    6018            1
    6019            0
    6020            4
    6021            3
    6022            4
    6023            3
    6024            3
    6025            3
    6026            3
    6027            2
    6028            3
    6029            3
    6030            2
    6031            3
    6032            3
    6033            2
    6034            0
    6035            3
    6036            3
    6037            1
    6038            2
    6039            2
    6040            2
    6041            3
    6042            3
    6043            2
    6044            3
    6045            3
    6046            4
    6047            3
    6048            2
    6049            5
    6050            2
    6051            2
    6052            2
    6053            2
    6054            3
    6055            3
    6056            4
    6057            3
    6058            3
    6059            2
    6060            2
    6061            4
    6062            2
    6063            3
    6064            2
    6065            3
    6066            4
    6067            3
    6068            3
    6069            2
    6070            2
    6071            3
    6072            4
    6073            2
    6074            3
    6075            4
    6076            3
    6077            2
    6078            2
    6079            2
    6080            3
    6081            0
    6082            2
    6083            3
    6084            3
    6085            3
    6086            2
    6087            3
    6088            3
    6089            2
    6090            3
    6091            2
    6092            4
    6093            3
    6094            4
    6095            2
    6096            3
    6097            3
    6098            2
    6099            2
    6100            4
    6101            4
    6102            2
    6103            4
    6104            2
    6105            3
    6106            4
    6107            1
    6108            2
    6109            4
    6110            4
    6111            2
    6112            2
    6113            4
    6114            2
    6115            1
    6116            3
    6117            4
    6118            5
    6119            3
    6120            2
    6121            3
    6122            4
    6123            4
    6124            4
    6125            4
    6126            3
    6127            2
    6128            3
    6129            2
    6130            4
    6131            3
    6132            3
    6133            3
    6134            4
    6135            3
    6136            2
    6137            4
    6138            3
    6139            4
    6140            2
    6141            5
    6142            2
    6143            2
    6144            3
    6145            3
    6146            3
    6147            4
    6148            3
    6149            2
    6150            3
    6151            2
    6152            3
    6153            3
    6154            1
    6155            2
    6156            3
    6157            3
    6158            3
    6159            2
    6160            3
    6161            3
    6162            3
    6163            4
    6164            4
    6165            2
    6166            3
    6167            2
    6168            3
    6169            2
    6170            4
    6171            1
    6172            5
    6173            3
    6174            3
    6175            3
    6176            3
    6177            3
    6178            2
    6179            2
    6180            4
    6181            4
    6182            3
    6183            2
    6184            3
    6185            2
    6186            2
    6187            3
    6188            3
    6189            3
    6190            3
    6191            3
    6192            1
    6193            2
    6194            2
    6195            3
    6196            4
    6197            2
    6198            3
    6199            3
    6200            1
    6201            3
    6202            3
    6203            4
    6204            3
    6205            2
    6206            3
    6207            4
    6208            2
    6209            4
    6210            2
    6211            2
    6212            3
    6213            3
    6214            3
    6215            3
    6216            4
    6217            2
    6218            4
    6219            4
    6220            3
    6221            4
    6222            2
    6223            2
    6224            3
    6225            5
    6226            3
    6227            3
    6228            2
    6229            4
    6230            5
    6231            2
    6232            2
    6233            3
    6234            3
    6235            3
    6236            3
    6237            3
    6238            2
    6239            3
    6240            3
    6241            2
    6242            4
    6243            4
    6244            4
    6245            2
    6246            4
    6247            2
    6248            2
    6249            2
    6250            2
    6251            3
    6252            3
    6253            3
    6254            2
    6255            4
    6256            3
    6257            2
    6258            2
    6259            4
    6260            4
    6261            4
    6262            1
    6263            3
    6264            4
    6265            3
    6266            2
    6267            2
    6268            3
    6269            4
    6270            2
    6271            3
    6272            4
    6273            3
    6274            3
    6275            3
    6276            2
    6277            2
    6278            2
    6279            2
    6280            2
    6281            3
    6282            2
    6283            2
    6284            3
    6285            3
    6286            2
    6287            3
    6288            2
    6289            3
    6290            4
    6291            2
    6292            2
    6293            1
    6294            3
    6295            3
    6296            3
    6297            3
    6298            2
    6299            3
    6300            3
    6301            3
    6302            2
    6303            4
    6304            3
    6305            2
    6306            2
    6307            3
    6308            3
    6309            3
    6310            2
    6311            4
    6312            3
    6313            3
    6314            3
    6315            3
    6316            2
    6317            1
    6318            4
    6319            2
    6320            1
    6321            4
    6322            3
    6323            3
    6324            2
    6325            2
    6326            4
    6327            2
    6328            1
    6329            3
    6330            3
    6331            3
    6332            3
    6333            2
    6334            3
    6335            3
    6336            2
    6337            3
    6338            2
    6339            3
    6340            2
    6341            1
    6342            4
    6343            4
    6344            2
    6345            3
    6346            3
    6347            3
    6348            2
    6349            4
    6350            2
    6351            2
    6352            2
    6353            2
    6354            2
    6355            5
    6356            2
    6357            3
    6358            3
    6359            3
    6360            4
    6361            1
    6362            3
    6363            3
    6364            3
    6365            4
    6366            2
    6367            2
    6368            5
    6369            4
    6370            2
    6371            2
    6372            4
    6373            4
    6374            2
    6375            4
    6376            2
    6377            2
    6378            5
    6379            3
    6380            2
    6381            4
    6382            3
    6383            2
    6384            2
    6385            3
    6386            3
    6387            3
    6388            1
    6389            2
    6390            3
    6391            4
    6392            3
    6393            2
    6394            3
    6395            3
    6396            5
    6397            2
    6398            3
    6399            3
    6400            3
    6401            4
    6402            1
    6403            3
    6404            4
    6405            4
    6406            2
    6407            3
    6408            2
    6409            2
    6410            6
    6411            3
    6412            3
    6413            3
    6414            2
    6415            3
    6416            4
    6417            2
    6418            2
    6419            1
    6420            2
    6421            4
    6422            4
    6423            2
    6424            3
    6425            3
    6426            3
    6427            3
    6428            3
    6429            2
    6430            2
    6431            5
    6432            3
    6433            3
    6434            2
    6435            1
    6436            3
    6437            4
    6438            4
    6439            1
    6440            3
    6441            4
    6442            3
    6443            2
    6444            2
    6445            2
    6446            1
    6447            5
    6448            3
    6449            3
    6450            3
    6451            3
    6452            3
    6453            2
    6454            2
    6455            1
    6456            2
    6457            3
    6458            4
    6459            2
    6460            5
    6461            3
    6462            4
    6463            5
    6464            2
    6465            3
    6466            3
    6467            3
    6468            2
    6469            4
    6470            2
    6471            3
    6472            2
    6473            4
    6474            4
    6475            4
    6476            3
    6477            3
    6478            3
    6479            3
    6480            4
    6481            4
    6482            3
    6483            2
    6484            2
    6485            3
    6486            2
    6487            3
    6488            3
    6489            2
    6490            3
    6491            4
    6492            3
    6493            3
    6494            3
    6495            3
    6496            2
    6497            4
    6498            3
    6499            2
    6500            3
    6501            3
    6502            3
    6503            3
    6504            2
    6505            2
    6506            3
    6507            4
    6508            5
    6509            5
    6510            3
    6511            4
    6512            3
    6513            1
    6514            3
    6515            3
    6516            5
    6517            1
    6518            1
    6519            4
    6520            2
    6521            4
    6522            3
    6523            4
    6524            3
    6525            3
    6526            3
    6527            3
    6528            4
    6529            2
    6530            3
    6531            1
    6532            4
    6533            3
    6534            3
    6535            3
    6536            4
    6537            5
    6538            3
    6539            3
    6540            4
    6541            2
    6542            1
    6543            3
    6544            2
    6545            3
    6546            2
    6547            2
    6548            3
    6549            3
    6550            2
    6551            2
    6552            1
    6553            2
    6554            3
    6555            3
    6556            2
    6557            3
    6558            4
    6559            3
    6560            4
    6561            2
    6562            2
    6563            3
    6564            3
    6565            2
    6566            3
    6567            4
    6568            3
    6569            4
    6570            3
    6571            2
    6572            3
    6573            3
    6574            2
    6575            3
    6576            3
    6577            3
    6578            3
    6579            3
    6580            3
    6581            2
    6582            2
    6583            4
    6584            4
    6585            4
    6586            5
    6587            3
    6588            5
    6589            3
    6590            4
    6591            5
    6592            4
    6593            2
    6594            3
    6595            3
    6596            3
    6597            4
    6598            4
    6599            2
    6600            4
    6601            3
    6602            4
    6603            3
    6604            4
    6605            4
    6606            3
    6607            3
    6608            3
    6609            3
    6610            2
    6611            4
    6612            4
    6613            3
    6614            3
    6615            2
    6616            2
    6617            2
    6618            2
    6619            2
    6620            2
    6621            2
    6622            3
    6623            4
    6624            2
    6625            5
    6626            3
    6627            4
    6628            2
    6629            4
    6630            4
    6631            4
    6632            1
    6633            1
    6634            3
    6635            1
    6636            3
    6637            5
    6638            2
    6639            3
    6640            3
    6641            3
    6642            2
    6643            3
    6644            2
    6645            3
    6646            2
    6647            4
    6648            4
    6649            3
    6650            3
    6651            2
    6652            2
    6653            3
    6654            3
    6655            3
    6656            3
    6657            4
    6658            4
    6659            2
    6660            3
    6661            2
    6662            4
    6663            4
    6664            4
    6665            3
    6666            2
    6667            3
    6668            2
    6669            2
    6670            4
    6671            2
    6672            3
    6673            3
    6674            3
    6675            2
    6676            4
    6677            3
    6678            4
    6679            4
    6680            3
    6681            4
    6682            4
    6683            3
    6684            3
    6685            3
    6686            3
    6687            1
    6688            2
    6689            3
    6690            2
    6691            4
    6692            1
    6693            4
    6694            3
    6695            3
    6696            3
    6697            2
    6698            2
    6699            4
    6700            5
    6701            1
    6702            2
    6703            2
    6704            3
    6705            3
    6706            2
    6707            5
    6708            4
    6709            4
    6710            2
    6711            2
    6712            2
    6713            2
    6714            2
    6715            3
    6716            2
    6717            4
    6718            4
    6719            3
    6720            4
    6721            2
    6722            2
    6723            4
    6724            4
    6725            1
    6726            3
    6727            4
    6728            3
    6729            2
    6730            4
    6731            3
    6732            3
    6733            4
    6734            3
    6735            3
    6736            3
    6737            2
    6738            2
    6739            3
    6740            3
    6741            3
    6742            3
    6743            5
    6744            2
    6745            4
    6746            2
    6747            3
    6748            3
    6749            4
    6750            2
    6751            2
    6752            3
    6753            4
    6754            4
    6755            3
    6756            2
    6757            5
    6758            3
    6759            2
    6760            3
    6761            2
    6762            3
    6763            4
    6764            1
    6765            3
    6766            3
    6767            2
    6768            3
    6769            2
    6770            5
    6771            3
    6772            3
    6773            4
    6774            4
    6775            3
    6776            3
    6777            4
    6778            4
    6779            5
    6780            2
    6781            5
    6782            2
    6783            4
    6784            3
    6785            5
    6786            3
    6787            3
    6788            2
    6789            3
    6790            3
    6791            3
    6792            4
    6793            2
    6794            4
    6795            3
    6796            3
    6797            4
    6798            2
    6799            2
    6800            4
    6801            3
    6802            1
    6803            3
    6804            3
    6805            3
    6806            3
    6807            3
    6808            4
    6809            3
    6810            2
    6811            3
    6812            4
    6813            3
    6814            3
    6815            2
    6816            4
    6817            2
    6818            3
    6819            3
    6820            1
    6821            3
    6822            3
    6823            3
    6824            4
    6825            2
    6826            2
    6827            3
    6828            3
    6829            3
    6830            5
    6831            4
    6832            2
    6833            3
    6834            3
    6835            2
    6836            4
    6837            2
    6838            3
    6839            2
    6840            3
    6841            4
    6842            3
    6843            2
    6844            4
    6845            2
    6846            6
    6847            4
    6848            2
    6849            3
    6850            4
    6851            4
    6852            3
    6853            4
    6854            4
    6855            3
    6856            3
    6857            4
    6858            3
    6859            3
    6860            2
    6861            3
    6862            3
    6863            3
    6864            3
    6865            1
    6866            3
    6867            4
    6868            2
    6869            3
    6870            4
    6871            3
    6872            4
    6873            3
    6874            3
    6875            2
    6876            4
    6877            2
    6878            2
    6879            2
    6880            4
    6881            2
    6882            2
    6883            3
    6884            3
    6885            3
    6886            3
    6887            3
    6888            2
    6889            4
    6890            3
    6891            1
    6892            3
    6893            3
    6894            4
    6895            3
    6896            2
    6897            2
    6898            5
    6899            3
    6900            2
    6901            3
    6902            5
    6903            5
    6904            4
    6905            3
    6906            2
    6907            4
    6908            3
    6909            3
    6910            4
    6911            3
    6912            4
    6913            1
    6914            4
    6915            2
    6916            3
    6917            2
    6918            4
    6919            3
    6920            5
    6921            3
    6922            3
    6923            4
    6924            4
    6925            2
    6926            2
    6927            3
    6928            2
    6929            2
    6930            4
    6931            2
    6932            6
    6933            3
    6934            3
    6935            3
    6936            1
    6937            4
    6938            3
    6939            4
    6940            3
    6941            2
    6942            2
    6943            3
    6944            2
    6945            3
    6946            2
    6947            3
    6948            1
    6949            2
    6950            3
    6951            2
    6952            3
    6953            2
    6954            3
    6955            4
    6956            3
    6957            3
    6958            3
    6959            2
    6960            3
    6961            3
    6962            3
    6963            3
    6964            4
    6965            4
    6966            1
    6967            4
    6968            3
    6969            4
    6970            3
    6971            3
    6972            3
    6973            3
    6974            2
    6975            1
    6976            3
    6977            2
    6978            2
    6979            2
    6980            3
    6981            3
    6982            3
    6983            4
    6984            1
    6985            3
    6986            3
    6987            3
    6988            2
    6989            2
    6990            4
    6991            3
    6992            3
    6993            4
    6994            4
    6995            1
    6996            2
    6997            3
    6998            4
    6999            4
    7000            3
    7001            2
    7002            4
    7003            3
    7004            2
    7005            3
    7006            3
    7007            3
    7008            3
    7009            2
    7010            3
    7011            4
    7012            3
    7013            3
    7014            2
    7015            4
    7016            2
    7017            1
    7018            4
    7019            4
    7020            1
    7021            4
    7022            4
    7023            2
    7024            4
    7025            4
    7026            3
    7027            3
    7028            4
    7029            2
    7030            2
    7031            4
    7032            2
    7033            2
    7034            4
    7035            3
    7036            4
    7037            1
    7038            3
    7039            3
    7040            2
    7041            4
    7042            3
    7043            3
    7044            3
    7045            3
    7046            5
    7047            3
    7048            3
    7049            2
    7050            3
    7051            4
    7052            4
    7053            2
    7054            3
    7055            3
    7056            3
    7057            3
    7058            1
    7059            4
    7060            3
    7061            3
    7062            3
    7063            3
    7064            4
    7065            2
    7066            3
    7067            3
    7068            3
    7069            3
    7070            4
    7071            4
    7072            2
    7073            4
    7074            2
    7075            3
    7076            2
    7077            3
    7078            4
    7079            3
    7080            2
    7081            1
    7082            3
    7083            4
    7084            4
    7085            3
    7086            2
    7087            2
    7088            4
    7089            1
    7090            3
    7091            4
    7092            2
    7093            2
    7094            3
    7095            4
    7096            2
    7097            2
    7098            4
    7099            2
    7100            2
    7101            3
    7102            3
    7103            3
    7104            4
    7105            4
    7106            5
    7107            4
    7108            3
    7109            3
    7110            3
    7111            2
    7112            3
    7113            3
    7114            2
    7115            3
    7116            3
    7117            2
    7118            4
    7119            1
    7120            3
    7121            4
    7122            4
    7123            3
    7124            3
    7125            3
    7126            4
    7127            1
    7128            1
    7129            3
    7130            2
    7131            2
    7132            2
    7133            4
    7134            3
    7135            3
    7136            4
    7137            4
    7138            2
    7139            4
    7140            3
    7141            4
    7142            3
    7143            2
    7144            2
    7145            3
    7146            3
    7147            3
    7148            2
    7149            5
    7150            4
    7151            1
    7152            3
    7153            3
    7154            5
    7155            5
    7156            3
    7157            3
    7158            3
    7159            3
    7160            2
    7161            2
    7162            4
    7163            3
    7164            1
    7165            3
    7166            4
    7167            2
    7168            3
    7169            2
    7170            3
    7171            4
    7172            3
    7173            4
    7174            3
    7175            1
    7176            2
    7177            2
    7178            3
    7179            4
    7180            2
    7181            3
    7182            3
    7183            5
    7184            1
    7185            4
    7186            4
    7187            3
    7188            4
    7189            2
    7190            2
    7191            3
    7192            4
    7193            3
    7194            2
    7195            3
    7196            4
    7197            4
    7198            4
    7199            4
    7200            3
    7201            2
    7202            2
    7203            3
    7204            3
    7205            5
    7206            2
    7207            1
    7208            3
    7209            4
    7210            4
    7211            2
    7212            3
    7213            4
    7214            4
    7215            4
    7216            2
    7217            3
    7218            3
    7219            4
    7220            3
    7221            3
    7222            4
    7223            3
    7224            3
    7225            1
    7226            4
    7227            3
    7228            3
    7229            2
    7230            1
    7231            2
    7232            3
    7233            4
    7234            4
    7235            3
    7236            2
    7237            4
    7238            2
    7239            3
    7240            2
    7241            3
    7242            2
    7243            4
    7244            1
    7245            2
    7246            1
    7247            3
    7248            4
    7249            3
    7250            3
    7251            1
    7252            4
    7253            3
    7254            3
    7255            3
    7256            4
    7257            4
    7258            4
    7259            2
    7260            2
    7261            1
    7262            3
    7263            5
    7264            3
    7265            2
    7266            4
    7267            1
    7268            2
    7269            3
    7270            3
    7271            2
    7272            3
    7273            4
    7274            3
    7275            3
    7276            2
    7277            4
    7278            2
    7279            3
    7280            2
    7281            4
    7282            5
    7283            5
    7284            1
    7285            2
    7286            4
    7287            4
    7288            4
    7289            3
    7290            3
    7291            4
    7292            4
    7293            1
    7294            2
    7295            4
    7296            3
    7297            3
    7298            2
    7299            2
    7300            3
    7301            3
    7302            3
    7303            3
    7304            5
    7305            2
    7306            3
    7307            3
    7308            3
    7309            2
    7310            0
    7311            2
    7312            5
    7313            2
    7314            3
    7315            4
    7316            3
    7317            4
    7318            3
    7319            4
    7320            3
    7321            4
    7322            4
    7323            2
    7324            3
    7325            3
    7326            2
    7327            4
    7328            5
    7329            3
    7330            3
    7331            2
    7332            2
    7333            3
    7334            4
    7335            1
    7336            5
    7337            3
    7338            2
    7339            4
    7340            4
    7341            3
    7342            2
    7343            3
    7344            6
    7345            3
    7346            2
    7347            3
    7348            5
    7349            3
    7350            3
    7351            4
    7352            2
    7353            4
    7354            2
    7355            3
    7356            3
    7357            4
    7358            4
    7359            3
    7360            4
    7361            3
    7362            3
    7363            2
    7364            3
    7365            3
    7366            6
    7367            2
    7368            3
    7369            3
    7370            3
    7371            1
    7372            3
    7373            2
    7374            3
    7375            2
    7376            3
    7377            3
    7378            2
    7379            3
    7380            3
    7381            1
    7382            2
    7383            2
    7384            3
    7385            3
    7386            4
    7387            5
    7388            3
    7389            3
    7390            3
    7391            3
    7392            3
    7393            5
    7394            3
    7395            2
    7396            2
    7397            2
    7398            4
    7399            4
    7400            1
    7401            2
    7402            3
    7403            3
    7404            5
    7405            4
    7406            3
    7407            3
    7408            3
    7409            2
    7410            3
    7411            3
    7412            4
    7413            3
    7414            3
    7415            3
    7416            3
    7417            4
    7418            3
    7419            3
    7420            4
    7421            2
    7422            4
    7423            3
    7424            3
    7425            2
    7426            2
    7427            2
    7428            2
    7429            4
    7430            4
    7431            3
    7432            3
    7433            4
    7434            2
    7435            3
    7436            3
    7437            4
    7438            3
    7439            2
    7440            4
    7441            4
    7442            1
    7443            3
    7444            4
    7445            3
    7446            3
    7447            4
    7448            3
    7449            2
    7450            3
    7451            3
    7452            4
    7453            4
    7454            3
    7455            2
    7456            4
    7457            5
    7458            2
    7459            4
    7460            2
    7461            4
    7462            3
    7463            2
    7464            3
    7465            5
    7466            3
    7467            1
    7468            3
    7469            3
    7470            3
    7471            3
    7472            2
    7473            3
    7474            3
    7475            3
    7476            2
    7477            4
    7478            3
    7479            2
    7480            2
    7481            2
    7482            2
    7483            1
    7484            1
    7485            3
    7486            4
    7487            2
    7488            3
    7489            3
    7490            1
    7491            3
    7492            2
    7493            4
    7494            3
    7495            3
    7496            4
    7497            4
    7498            2
    7499            3
    7500            3
    7501            2
    7502            2
    7503            5
    7504            3
    7505            3
    7506            2
    7507            2
    7508            3
    7509            5
    7510            5
    7511            4
    7512            3
    7513            2
    7514            2
    7515            4
    7516            3
    7517            3
    7518            3
    7519            4
    7520            2
    7521            3
    7522            1
    7523            2
    7524            2
    7525            4
    7526            2
    7527            3
    7528            5
    7529            2
    7530            2
    7531            5
    7532            3
    7533            4
    7534            2
    7535            1
    7536            3
    7537            2
    7538            3
    7539            2
    7540            2
    7541            4
    7542            0
    7543            3
    7544            3
    7545            2
    7546            3
    7547            4
    7548            3
    7549            3
    7550            3
    7551            3
    7552            3
    7553            2
    7554            3
    7555            2
    7556            5
    7557            3
    7558            4
    7559            4
    7560            2
    7561            3
    7562            3
    7563            4
    7564            3
    7565            5
    7566            4
    7567            3
    7568            2
    7569            2
    7570            4
    7571            5
    7572            3
    7573            3
    7574            2
    7575            2
    7576            3
    7577            3
    7578            3
    7579            3
    7580            3
    7581            4
    7582            2
    7583            4
    7584            3
    7585            3
    7586            4
    7587            3
    7588            3
    7589            5
    7590            2
    7591            4
    7592            3
    7593            5
    7594            3
    7595            3
    7596            2
    7597            3
    7598            2
    7599            3
    7600            3
    7601            3
    7602            2
    7603            2
    7604            2
    7605            4
    7606            4
    7607            2
    7608            3
    7609            4
    7610            5
    7611            3
    7612            5
    7613            3
    7614            1
    7615            1
    7616            5
    7617            3
    7618            2
    7619            3
    7620            5
    7621            2
    7622            3
    7623            2
    7624            3
    7625            1
    7626            3
    7627            3
    7628            4
    7629            2
    7630            3
    7631            2
    7632            3
    7633            3
    7634            5
    7635            3
    7636            2
    7637            3
    7638            3
    7639            4
    7640            2
    7641            4
    7642            3
    7643            6
    7644            3
    7645            2
    7646            2
    7647            3
    7648            3
    7649            4
    7650            3
    7651            1
    7652            3
    7653            1
    7654            1
    7655            3
    7656            3
    7657            2
    7658            4
    7659            5
    7660            2
    7661            5
    7662            4
    7663            4
    7664            4
    7665            3
    7666            2
    7667            4
    7668            3
    7669            3
    7670            2
    7671            2
    7672            6
    7673            2
    7674            2
    7675            2
    7676            2
    7677            3
    7678            2
    7679            2
    7680            4
    7681            4
    7682            3
    7683            2
    7684            3
    7685            3
    7686            5
    7687            4
    7688            4
    7689            2
    7690            3
    7691            2
    7692            1
    7693            3
    7694            5
    7695            2
    7696            3
    7697            3
    7698            3
    7699            4
    7700            4
    7701            2
    7702            3
    7703            2
    7704            1
    7705            3
    7706            2
    7707            3
    7708            4
    7709            4
    7710            2
    7711            2
    7712            2
    7713            3
    7714            3
    7715            5
    7716            4
    7717            2
    7718            2
    7719            3
    7720            2
    7721            3
    7722            1
    7723            1
    7724            2
    7725            2
    7726            3
    7727            1
    7728            4
    7729            2
    7730            3
    7731            3
    7732            4
    7733            3
    7734            3
    7735            3
    7736            3
    7737            3
    7738            3
    7739            1
    7740            3
    7741            2
    7742            4
    7743            3
    7744            4
    7745            2
    7746            3
    7747            2
    7748            4
    7749            2
    7750            3
    7751            2
    7752            2
    7753            2
    7754            3
    7755            3
    7756            4
    7757            5
    7758            5
    7759            2
    7760            3
    7761            2
    7762            2
    7763            3
    7764            1
    7765            1
    7766            2
    7767            4
    7768            3
    7769            2
    7770            3
    7771            2
    7772            2
    7773            2
    7774            2
    7775            3
    7776            2
    7777            3
    7778            2
    7779            3
    7780            2
    7781            3
    7782            4
    7783            4
    7784            2
    7785            5
    7786            4
    7787            3
    7788            2
    7789            3
    7790            2
    7791            6
    7792            3
    7793            2
    7794            3
    7795            3
    7796            4
    7797            1
    7798            2
    7799            3
    7800            2
    7801            1
    7802            3
    7803            3
    7804            3
    7805            0
    7806            1
    7807            5
    7808            2
    7809            2
    7810            4
    7811            3
    7812            1
    7813            3
    7814            4
    7815            3
    7816            4
    7817            2
    7818            2
    7819            3
    7820            3
    7821            4
    7822            2
    7823            2
    7824            3
    7825            2
    7826            3
    7827            3
    7828            2
    7829            3
    7830            4
    7831            3
    7832            4
    7833            4
    7834            4
    7835            2
    7836            2
    7837            3
    7838            3
    7839            2
    7840            3
    7841            2
    7842            3
    7843            2
    7844            2
    7845            2
    7846            2
    7847            2
    7848            2
    7849            2
    7850            4
    7851            3
    7852            3
    7853            4
    7854            2
    7855            3
    7856            3
    7857            3
    7858            4
    7859            3
    7860            2
    7861            2
    7862            4
    7863            3
    7864            3
    7865            3
    7866            3
    7867            3
    7868            4
    7869            3
    7870            2
    7871            3
    7872            4
    7873            3
    7874            3
    7875            2
    7876            2
    7877            4
    7878            3
    7879            4
    7880            5
    7881            2
    7882            4
    7883            2
    7884            3
    7885            1
    7886            3
    7887            2
    7888            2
    7889            6
    7890            4
    7891            4
    7892            4
    7893            4
    7894            4
    7895            4
    7896            4
    7897            3
    7898            3
    7899            2
    7900            3
    7901            3
    7902            4
    7903            3
    7904            3
    7905            4
    7906            2
    7907            3
    7908            3
    7909            1
    7910            3
    7911            5
    7912            3
    7913            2
    7914            3
    7915            2
    7916            2
    7917            3
    7918            2
    7919            3
    7920            2
    7921            1
    7922            4
    7923            4
    7924            2
    7925            1
    7926            3
    7927            4
    7928            3
    7929            0
    7930            3
    7931            4
    7932            2
    7933            1
    7934            2
    7935            3
    7936            2
    7937            3
    7938            3
    7939            4
    7940            3
    7941            3
    7942            2
    7943            3
    7944            3
    7945            3
    7946            5
    7947            3
    7948            3
    7949            2
    7950            2
    7951            4
    7952            4
    7953            1
    7954            2
    7955            4
    7956            4
    7957            2
    7958            3
    7959            2
    7960            2
    7961            2
    7962            3
    7963            4
    7964            5
    7965            2
    7966            3
    7967            3
    7968            4
    7969            2
    7970            3
    7971            3
    7972            2
    7973            3
    7974            3
    7975            4
    7976            3
    7977            4
    7978            1
    7979            2
    7980            3
    7981            2
    7982            2
    7983            3
    7984            2
    7985            2
    7986            1
    7987            2
    7988            5
    7989            3
    7990            3
    7991            3
    7992            3
    7993            3
    7994            4
    7995            2
    7996            3
    7997            3
    7998            2
    7999            0
    8000            3
    8001            0
    8002            2
    8003            4
    8004            3
    8005            2
    8006            2
    8007            3
    8008            2
    8009            5
    8010            3
    8011            3
    8012            3
    8013            3
    8014            2
    8015            4
    8016            4
    8017            3
    8018            3
    8019            4
    8020            2
    8021            2
    8022            5
    8023            2
    8024            2
    8025            3
    8026            2
    8027            3
    8028            1
    8029            2
    8030            4
    8031            2
    8032            2
    8033            1
    8034            2
    8035            3
    8036            5
    8037            2
    8038            3
    8039            2
    8040            3
    8041            2
    8042            2
    8043            3
    8044            3
    8045            2
    8046            2
    8047            3
    8048            3
    8049            4
    8050            2
    8051            4
    8052            2
    8053            1
    8054            3
    8055            3
    8056            3
    8057            3
    8058            3
    8059            3
    8060            2
    8061            2
    8062            4
    8063            4
    8064            2
    8065            2
    8066            2
    8067            2
    8068            5
    8069            1
    8070            0
    8071            2
    8072            2
    8073            3
    8074            1
    8075            2
    8076            5
    8077            3
    8078            6
    8079            3
    8080            3
    8081            1
    8082            2
    8083            2
    8084            3
    8085            1
    8086            1
    8087            3
    8088            2
    8089            2
    8090            1
    8091            2
    8092            3
    8093            2
    8094            3
    8095            2
    8096            2
    8097            2
    8098            3
    8099            3
    8100            3
    8101            3
    8102            2
    8103            2
    8104            2
    8105            4
    8106            3
    8107            3
    8108            4
    8109            2
    8110            2
    8111            4
    8112            3
    8113            2
    8114            3
    8115            4
    8116            3
    8117            3
    8118            5
    8119            3
    8120            3
    8121            3
    8122            5
    8123            4
    8124            3
    8125            4
    8126            2
    8127            4
    8128            2
    8129            3
    8130            5
    8131            3
    8132            2
    8133            3
    8134            3
    8135            4
    8136            3
    8137            2
    8138            4
    8139            2
    8140            3
    8141            3
    8142            3
    8143            2
    8144            2
    8145            3
    8146            1
    8147            3
    8148            3
    8149            3
    8150            4
    8151            2
    8152            3
    8153            2
    8154            2
    8155            2
    8156            2
    8157            3
    8158            2
    8159            3
    8160            5
    8161            1
    8162            2
    8163            3
    8164            2
    8165            3
    8166            4
    8167            3
    8168            3
    8169            2
    8170            0
    8171            3
    8172            3
    8173            3
    8174            0
    8175            1
    8176            4
    8177            3
    8178            3
    8179            2
    8180            4
    8181            2
    8182            3
    8183            3
    8184            2
    8185            3
    8186            3
    8187            3
    8188            3
    8189            5
    8190            2
    8191            2
    8192            5
    8193            1
    8194            3
    8195            2
    8196            2
    8197            3
    8198            3
    8199            3
    8200            4
    8201            4
    8202            3
    8203            4
    8204            3
    8205            3
    8206            3
    8207            2
    8208            4
    8209            3
    8210            4
    8211            1
    8212            3
    8213            4
    8214            2
    8215            4
    8216            4
    8217            2
    8218            3
    8219            3
    8220            2
    8221            4
    8222            4
    8223            3
    8224            3
    8225            2
    8226            5
    8227            3
    8228            2
    8229            3
    8230            3
    8231            2
    8232            3
    8233            2
    8234            2
    8235            2
    8236            4
    8237            2
    8238            2
    8239            3
    8240            3
    8241            2
    8242            1
    8243            3
    8244            2
    8245            3
    8246            3
    8247            1
    8248            4
    8249            4
    8250            3
    8251            3
    8252            1
    8253            1
    8254            3
    8255            2
    8256            3
    8257            2
    8258            4
    8259            1
    8260            3
    8261            2
    8262            3
    8263            2
    8264            3
    8265            4
    8266            1
    8267            3
    8268            4
    8269            2
    8270            2
    8271            3
    8272            2
    8273            3
    8274            4
    8275            3
    8276            2
    8277            2
    8278            3
    8279            3
    8280            4
    8281            2
    8282            2
    8283            4
    8284            1
    8285            4
    8286            4
    8287            2
    8288            2
    8289            4
    8290            1
    8291            3
    8292            1
    8293            2
    8294            2
    8295            3
    8296            3
    8297            3
    8298            3
    8299            2
    8300            3
    8301            4
    8302            2
    8303            3
    8304            2
    8305            3
    8306            2
    8307            3
    8308            3
    8309            4
    8310            3
    8311            3
    8312            3
    8313            3
    8314            1
    8315            3
    8316            3
    8317            2
    8318            1
    8319            1
    8320            1
    8321            2
    8322            2
    8323            4
    8324            2
    8325            2
    8326            2
    8327            3
    8328            3
    8329            3
    8330            2
    8331            3
    8332            3
    8333            3
    8334            2
    8335            4
    8336            2
    8337            4
    8338            3
    8339            3
    8340            3
    8341            1
    8342            2
    8343            2
    8344            4
    8345            3
    8346            4
    8347            3
    8348            1
    8349            4
    8350            2
    8351            3
    8352            2
    8353            3
    8354            4
    8355            2
    8356            2
    8357            3
    8358            2
    8359            2
    8360            4
    8361            4
    8362            4
    8363            5
    8364            3
    8365            2
    8366            3
    8367            3
    8368            4
    8369            4
    8370            3
    8371            3
    8372            4
    8373            4
    8374            3
    8375            2
    8376            3
    8377            2
    8378            3
    8379            2
    8380            4
    8381            4
    8382            4
    8383            3
    8384            4
    8385            3
    8386            3
    8387            4
    8388            3
    8389            3
    8390            2
    8391            4
    8392            3
    8393            4
    8394            2
    8395            3
    8396            4
    8397            3
    8398            3
    8399            2
    8400            4
    8401            3
    8402            3
    8403            3
    8404            2
    8405            2
    8406            3
    8407            2
    8408            2
    8409            3
    8410            2
    8411            3
    8412            2
    8413            2
    8414            4
    8415            3
    8416            3
    8417            2
    8418            5
    8419            4
    8420            3
    8421            3
    8422            3
    8423            3
    8424            3
    8425            1
    8426            3
    8427            2
    8428            2
    8429            1
    8430            4
    8431            3
    8432            2
    8433            4
    8434            1
    8435            2
    8436            2
    8437            3
    8438            4
    8439            1
    8440            3
    8441            1
    8442            5
    8443            3
    8444            2
    8445            1
    8446            2
    8447            2
    8448            2
    8449            2
    8450            3
    8451            2
    8452            4
    8453            4
    8454            3
    8455            4
    8456            3
    8457            5
    8458            3
    8459            4
    8460            1
    8461            2
    8462            3
    8463            4
    8464            3
    8465            2
    8466            1
    8467            3
    8468            3
    8469            4
    8470            4
    8471            3
    8472            2
    8473            3
    8474            1
    8475            4
    8476            4
    8477            2
    8478            3
    8479            3
    8480            4
    8481            3
    8482            3
    8483            4
    8484            3
    8485            3
    8486            4
    8487            4
    8488            3
    8489            3
    8490            3
    8491            3
    8492            3
    8493            2
    8494            2
    8495            5
    8496            4
    8497            2
    8498            5
    8499            3
    8500            3
    8501            3
    8502            3
    8503            2
    8504            3
    8505            4
    8506            4
    8507            3
    8508            3
    8509            3
    8510            3
    8511            2
    8512            4
    8513            4
    8514            2
    8515            3
    8516            2
    8517            4
    8518            4
    8519            4
    8520            2
    8521            1
    8522            3
    8523            4
    8524            3
    8525            3
    8526            3
    8527            4
    8528            3
    8529            5
    8530            2
    8531            3
    8532            3
    8533            3
    8534            3
    8535            2
    8536            4
    8537            3
    8538            2
    8539            2
    8540            3
    8541            3
    8542            3
    8543            3
    8544            3
    8545            2
    8546            2
    8547            3
    8548            4
    8549            4
    8550            3
    8551            2
    8552            3
    8553            1
    8554            1
    8555            3
    8556            3
    8557            3
    8558            3
    8559            3
    8560            3
    8561            2
    8562            5
    8563            5
    8564            3
    8565            3
    8566            2
    8567            2
    8568            2
    8569            4
    8570            4
    8571            2
    8572            4
    8573            1
    8574            4
    8575            2
    8576            4
    8577            4
    8578            3
    8579            4
    8580            2
    8581            2
    8582            2
    8583            2
    8584            2
    8585            3
    8586            3
    8587            4
    8588            3
    8589            6
    8590            3
    8591            3
    8592            3
    8593            3
    8594            2
    8595            1
    8596            2
    8597            3
    8598            4
    8599            1
    8600            3
    8601            4
    8602            3
    8603            2
    8604            4
    8605            2
    8606            4
    8607            1
    8608            4
    8609            4
    8610            2
    8611            2
    8612            3
    8613            3
    8614            3
    8615            1
    8616            3
    8617            4
    8618            2
    8619            3
    8620            4
    8621            2
    8622            1
    8623            2
    8624            1
    8625            1
    8626            1
    8627            1
    8628            2
    8629            2
    8630            2
    8631            3
    8632            2
    8633            2
    8634            2
    8635            3
    8636            4
    8637            2
    8638            3
    8639            3
    8640            2
    8641            3
    8642            4
    8643            2
    8644            2
    8645            2
    8646            4
    8647            2
    8648            2
    8649            3
    8650            2
    8651            3
    8652            3
    8653            2
    8654            3
    8655            3
    8656            4
    8657            3
    8658            3
    8659            2
    8660            3
    8661            4
    8662            3
    8663            3
    8664            4
    8665            1
    8666            3
    8667            3
    8668            4
    8669            3
    8670            2
    8671            4
    8672            4
    8673            2
    8674            4
    8675            3
    8676            4
    8677            2
    8678            2
    8679            3
    8680            2
    8681            3
    8682            4
    8683            2
    8684            3
    8685            3
    8686            4
    8687            0
    8688            3
    8689            1
    8690            3
    8691            4
    8692            3
    8693            3
    8694            3
    8695            4
    8696            4
    8697            3
    8698            2
    8699            2
    8700            2
    8701            1
    8702            3
    8703            1
    8704            4
    8705            3
    8706            2
    8707            3
    8708            3
    8709            2
    8710            4
    8711            2
    8712            1
    8713            3
    8714            2
    8715            3
    8716            2
    8717            1
    8718            4
    8719            3
    8720            2
    8721            4
    8722            3
    8723            3
    8724            4
    8725            3
    8726            4
    8727            4
    8728            2
    8729            2
    8730            3
    8731            3
    8732            5
    8733            3
    8734            2
    8735            3
    8736            4
    8737            3
    8738            3
    8739            3
    8740            2
    8741            2
    8742            4
    8743            4
    8744            1
    8745            1
    8746            2
    8747            2
    8748            3
    8749            3
    8750            4
    8751            4
    8752            3
    8753            3
    8754            2
    8755            2
    8756            4
    8757            3
    8758            2
    8759            3
    8760            2
    8761            2
    8762            0
    8763            2
    8764            2
    8765            3
    8766            3
    8767            4
    8768            3
    8769            1
    8770            4
    8771            3
    8772            2
    8773            4
    8774            4
    8775            2
    8776            3
    8777            3
    8778            3
    8779            4
    8780            4
    8781            2
    8782            3
    8783            2
    8784            4
    8785            4
    8786            2
    8787            3
    8788            2
    8789            3
    8790            2
    8791            3
    8792            4
    8793            2
    8794            2
    8795            2
    8796            3
    8797            3
    8798            4
    8799            3
    8800            3
    8801            4
    8802            3
    8803            3
    8804            4
    8805            3
    8806            3
    8807            3
    8808            3
    8809            5
    8810            4
    8811            4
    8812            3
    8813            4
    8814            3
    8815            4
    8816            4
    8817            3
    8818            2
    8819            4
    8820            3
    8821            4
    8822            2
    8823            2
    8824            3
    8825            4
    8826            5
    8827            4
    8828            2
    8829            2
    8830            0
    8831            3
    8832            2
    8833            3
    8834            3
    8835            4
    8836            2
    8837            1
    8838            1
    8839            3
    8840            2
    8841            2
    8842            1
    8843            3
    8844            4
    8845            4
    8846            3
    8847            5
    8848            3
    8849            3
    8850            4
    8851            1
    8852            3
    8853            2
    8854            5
    8855            3
    8856            5
    8857            2
    8858            2
    8859            3
    8860            4
    8861            5
    8862            2
    8863            3
    8864            2
    8865            1
    8866            3
    8867            1
    8868            3
    8869            2
    8870            2
    8871            3
    8872            3
    8873            3
    8874            2
    8875            3
    8876            4
    8877            2
    8878            2
    8879            4
    8880            4
    8881            2
    8882            3
    8883            3
    8884            5
    8885            3
    8886            2
    8887            4
    8888            4
    8889            3
    8890            4
    8891            2
    8892            3
    8893            4
    8894            3
    8895            3
    8896            3
    8897            3
    8898            3
    8899            2
    8900            2
    8901            3
    8902            1
    8903            4
    8904            1
    8905            5
    8906            4
    8907            4
    8908            3
    8909            5
    8910            3
    8911            3
    8912            4
    8913            2
    8914            3
    8915            2
    8916            2
    8917            3
    8918            3
    8919            4
    8920            2
    8921            3
    8922            3
    8923            4
    8924            1
    8925            4
    8926            4
    8927            2
    8928            4
    8929            1
    8930            2
    8931            3
    8932            4
    8933            2
    8934            3
    8935            3
    8936            3
    8937            2
    8938            4
    8939            5
    8940            2
    8941            3
    8942            3
    8943            3
    8944            3
    8945            3
    8946            2
    8947            4
    8948            3
    8949            3
    8950            1
    8951            4
    8952            2
    8953            3
    8954            3
    8955            3
    8956            3
    8957            4
    8958            2
    8959            2
    8960            2
    8961            2
    8962            3
    8963            3
    8964            4
    8965            4
    8966            4
    8967            4
    8968            2
    8969            1
    8970            2
    8971            2
    8972            3
    8973            3
    8974            2
    8975            3
    8976            2
    8977            4
    8978            4
    8979            4
    8980            2
    8981            3
    8982            2
    8983            3
    8984            3
    8985            1
    8986            2
    8987            2
    8988            4
    8989            3
    8990            3
    8991            3
    8992            3
    8993            2
    8994            3
    8995            3
    8996            1
    8997            4
    8998            2
    8999            3
    9000            5
    9001            1
    9002            4
    9003            4
    9004            4
    9005            2
    9006            3
    9007            2
    9008            4
    9009            1
    9010            3
    9011            1
    9012            3
    9013            3
    9014            3
    9015            4
    9016            2
    9017            4
    9018            4
    9019            4
    9020            2
    9021            2
    9022            4
    9023            2
    9024            1
    9025            2
    9026            2
    9027            2
    9028            2
    9029            5
    9030            2
    9031            1
    9032            1
    9033            2
    9034            2
    9035            1
    9036            3
    9037            2
    9038            1
    9039            1
    9040            1
    9041            2
    9042            3
    9043            4
    9044            2
    9045            3
    9046            5
    9047            0
    9048            4
    9049            3
    9050            2
    9051            0
    9052            0
    9053            2
    9054            1
    9055            2
    9056            2
    9057            3
    9058            1
    9059            2
    9060            4
    9061            3
    9062            1
    9063            2
    9064            4
    9065            2
    9066            2
    9067            0
    9068            3
    9069            3
    9070            1
    9071            4
    9072            2
    9073            2
    9074            3
    9075            3
    9076            2
    9077            2
    9078            1
    9079            4
    9080            3
    9081            2
    9082            2
    9083            3
    9084            2
    9085            1
    9086            1
    9087            2
    9088            3
    9089            4
    9090            2
    9091            2
    9092            3
    9093            0
    9094            4
    9095            4
    9096            3
    9097            3
    9098            3
    9099            4
    9100            2
    9101            3
    9102            2
    9103            2
    9104            2
    9105            2
    9106            2
    9107            4
    9108            2
    9109            3
    9110            3
    9111            3
    9112            1
    9113            1
    9114            4
    9115            4
    9116            3
    9117            3
    9118            3
    9119            2
    9120            4
    9121            4
    9122            3
    9123            3
    9124            2
    9125            3
    9126            2
    9127            3
    9128            4
    9129            2
    9130            3
    9131            2
    9132            2
    9133            3
    9134            4
    9135            3
    9136            2
    9137            4
    9138            2
    9139            4
    9140            1
    9141            4
    9142            3
    9143            5
    9144            3
    9145            3
    9146            2
    9147            2
    9148            2
    9149            3
    9150            3
    9151            3
    9152            3
    9153            3
    9154            1
    9155            2
    9156            1
    9157            2
    9158            2
    9159            4
    9160            1
    9161            4
    9162            4
    9163            1
    9164            3
    9165            2
    9166            2
    9167            2
    9168            3
    9169            2
    9170            2
    9171            3
    9172            3
    9173            4
    9174            4
    9175            5
    9176            2
    9177            2
    9178            3
    9179            3
    9180            1
    9181            3
    9182            3
    9183            3
    9184            2
    9185            3
    9186            3
    9187            2
    9188            3
    9189            2
    9190            3
    9191            3
    9192            2
    9193            4
    9194            1
    9195            1
    9196            3
    9197            2
    9198            3
    9199            2
    9200            2
    9201            3
    9202            3
    9203            2
    9204            0
    9205            3
    9206            2
    9207            2
    9208            1
    9209            4
    9210            2
    9211            1
    9212            2
    9213            3
    9214            3
    9215            3
    9216            4
    9217            2
    9218            3
    9219            3
    9220            2
    9221            2
    9222            3
    9223            3
    9224            2
    9225            2
    9226            2
    9227            2
    9228            2
    9229            3
    9230            3
    9231            2
    9232            3
    9233            3
    9234            2
    9235            1
    9236            2
    9237            2
    9238            3
    9239            3
    9240            2
    9241            3
    9242            2
    9243            2
    9244            3
    9245            2
    9246            5
    9247            3
    9248            2
    9249            4
    9250            3
    9251            3
    9252            3
    9253            2
    9254            2
    9255            4
    9256            1
    9257            3
    9258            2
    9259            3
    9260            2
    9261            3
    9262            3
    9263            3
    9264            2
    9265            2
    9266            3
    9267            3
    9268            3
    9269            2
    9270            3
    9271            3
    9272            1
    9273            3
    9274            3
    9275            4
    9276            1
    9277            3
    9278            3
    9279            2
    9280            2
    9281            3
    9282            2
    9283            4
    9284            3
    9285            2
    9286            4
    9287            4
    9288            4
    9289            3
    9290            0
    9291            4
    9292            2
    9293            0
    9294            3
    9295            3
    9296            1
    9297            2
    9298            3
    9299            3
    9300            2
    9301            2
    9302            2
    9303            1
    9304            2
    9305            2
    9306            3
    9307            3
    9308            5
    9309            4
    9310            3
    9311            3
    9312            3
    9313            1
    9314            3
    9315            4
    9316            3
    9317            3
    9318            4
    9319            3
    9320            2
    9321            3
    9322            3
    9323            4
    9324            2
    9325            2
    9326            5
    9327            3
    9328            2
    9329            3
    9330            2
    9331            2
    9332            2
    9333            2
    9334            3
    9335            3
    9336            3
    9337            3
    9338            4
    9339            2
    9340            4
    9341            1
    9342            3
    9343            2
    9344            3
    9345            1
    9346            2
    9347            2
    9348            3
    9349            1
    9350            5
    9351            4
    9352            1
    9353            3
    9354            3
    9355            3
    9356            5
    9357            2
    9358            4
    9359            2
    9360            2
    9361            2
    9362            2
    9363            2
    9364            2
    9365            3
    9366            3
    9367            1
    9368            2
    9369            1
    9370            2
    9371            2
    9372            3
    9373            3
    9374            3
    9375            3
    9376            4
    9377            3
    9378            2
    9379            2
    9380            3
    9381            3
    9382            3
    9383            0
    9384            4
    9385            2
    9386            3
    9387            3
    9388            3
    9389            4
    9390            4
    9391            5
    9392            3
    9393            1
    9394            4
    9395            3
    9396            4
    9397            2
    9398            4
    9399            3
    9400            2
    9401            2
    9402            3
    9403            3
    9404            2
    9405            3
    9406            3
    9407            3
    9408            4
    9409            5
    9410            2
    9411            4
    9412            1
    9413            4
    9414            3
    9415            3
    9416            2
    9417            3
    9418            2
    9419            2
    9420            2
    9421            4
    9422            4
    9423            1
    9424            2
    9425            3
    9426            2
    9427            4
    9428            2
    9429            2
    9430            3
    9431            0
    9432            3
    9433            3
    9434            3
    9435            2
    9436            4
    9437            3
    9438            3
    9439            2
    9440            2
    9441            3
    9442            3
    9443            2
    9444            2
    9445            3
    9446            2
    9447            2
    9448            3
    9449            3
    9450            2
    9451            3
    9452            4
    9453            2
    9454            4
    9455            4
    9456            1
    9457            3
    9458            4
    9459            4
    9460            2
    9461            3
    9462            1
    9463            2
    9464            5
    9465            4
    9466            3
    9467            3
    9468            3
    9469            2
    9470            3
    9471            4
    9472            1
    9473            3
    9474            3
    9475            4
    9476            4
    9477            3
    9478            2
    9479            4
    9480            2
    9481            2
    9482            2
    9483            3
    9484            3
    9485            2
    9486            2
    9487            3
    9488            2
    9489            2
    9490            1
    9491            3
    9492            2
    9493            2
    9494            5
    9495            2
    9496            3
    9497            5
    9498            3
    9499            4
    9500            3
    9501            2
    9502            3
    9503            4
    9504            4
    9505            3
    9506            3
    9507            2
    9508            2
    9509            2
    9510            4
    9511            2
    9512            3
    9513            4
    9514            3
    9515            4
    9516            3
    9517            3
    9518            2
    9519            3
    9520            2
    9521            3
    9522            3
    9523            2
    9524            3
    9525            3
    9526            2
    9527            2
    9528            4
    9529            3
    9530            2
    9531            4
    9532            4
    9533            3
    9534            4
    9535            2
    9536            4
    9537            4
    9538            3
    9539            2
    9540            4
    9541            3
    9542            1
    9543            4
    9544            4
    9545            4
    9546            4
    9547            3
    9548            2
    9549            3
    9550            2
    9551            1
    9552            1
    9553            3
    9554            2
    9555            2
    9556            2
    9557            4
    9558            4
    9559            3
    9560            2
    9561            3
    9562            3
    9563            3
    9564            4
    9565            4
    9566            2
    9567            2
    9568            2
    9569            3
    9570            4
    9571            4
    9572            4
    9573            3
    9574            3
    9575            3
    9576            3
    9577            4
    9578            1
    9579            2
    9580            4
    9581            2
    9582            3
    9583            1
    9584            2
    9585            3
    9586            3
    9587            4
    9588            2
    9589            4
    9590            2
    9591            3
    9592            2
    9593            5
    9594            3
    9595            2
    9596            3
    9597            2
    9598            3
    9599            4
    9600            3
    9601            3
    9602            4
    9603            4
    9604            3
    9605            3
    9606            3
    9607            2
    9608            3
    9609            1
    9610            3
    9611            2
    9612            2
    9613            3
    9614            1
    9615            2
    9616            3
    9617            3
    9618            2
    9619            1
    9620            3
    9621            0
    9622            3
    9623            3
    9624            2
    9625            3
    9626            4
    9627            2
    9628            2
    9629            5
    9630            2
    9631            4
    9632            4
    9633            3
    9634            5
    9635            4
    9636            3
    9637            3
    9638            2
    9639            2
    9640            1
    9641            2
    9642            3
    9643            4
    9644            4
    9645            3
    9646            2
    9647            2
    9648            3
    9649            3
    9650            5
    9651            3
    9652            1
    9653            4
    9654            1
    9655            3
    9656            4
    9657            3
    9658            4
    9659            3
    9660            2
    9661            3
    9662            2
    9663            1
    9664            3
    9665            3
    9666            2
    9667            5
    9668            4
    9669            4
    9670            5
    9671            2
    9672            2
    9673            3
    9674            4
    9675            3
    9676            3
    9677            2
    9678            2
    9679            3
    9680            2
    9681            2
    9682            3
    9683            2
    9684            3
    9685            4
    9686            2
    9687            2
    9688            3
    9689            0
    9690            3
    9691            5
    9692            3
    9693            2
    9694            3
    9695            1
    9696            1
    9697            4
    9698            3
    9699            2
    9700            3
    9701            2
    9702            1
    9703            3
    9704            2
    9705            4
    9706            1
    9707            2
    9708            3
    9709            3
    9710            4
    9711            3
    9712            3
    9713            5
    9714            2
    9715            3
    9716            5
    9717            3
    9718            3
    9719            3
    9720            2
    9721            6
    9722            2
    9723            2
    9724            2
    9725            5
    9726            3
    9727            3
    9728            3
    9729            1
    9730            3
    9731            3
    9732            2
    9733            1
    9734            2
    9735            2
    9736            2
    9737            1
    9738            3
    9739            2
    9740            3
    9741            2
    9742            3
    9743            4
    9744            2
    9745            3
    9746            1
    9747            2
    9748            3
    9749            3
    9750            3
    9751            3
    9752            4
    9753            4
    9754            3
    9755            2
    9756            4
    9757            4
    9758            4
    9759            4
    9760            4
    9761            4
    9762            2
    9763            5
    9764            4
    9765            1
    9766            2
    9767            4
    9768            4
    9769            2
    9770            2
    9771            4
    9772            2
    9773            4
    9774            2
    9775            4
    9776            3
    9777            2
    9778            3
    9779            5
    9780            3
    9781            3
    9782            0
    9783            2
    9784            3
    9785            4
    9786            3
    9787            3
    9788            4
    9789            1
    9790            3
    9791            3
    9792            2
    9793            4
    9794            3
    9795            2
    9796            3
    9797            4
    9798            3
    9799            1
    9800            4
    9801            2
    9802            4
    9803            2
    9804            4
    9805            3
    9806            1
    9807            4
    9808            3
    9809            2
    9810            2
    9811            2
    9812            3
    9813            4
    9814            1
    9815            2
    9816            4
    9817            4
    9818            3
    9819            2
    9820            2
    9821            2
    9822            0
    9823            2
    9824            4
    9825            4
    9826            3
    9827            1
    9828            3
    9829            3
    9830            5
    9831            4
    9832            2
    9833            2
    9834            2
    9835            3
    9836            5
    9837            3
    9838            2
    9839            2
    9840            4
    9841            4
    9842            3
    9843            3
    9844            1
    9845            3
    9846            3
    9847            3
    9848            2
    9849            3
    9850            4
    9851            4
    9852            0
    9853            4
    9854            4
    9855            4
    9856            3
    9857            4
    9858            5
    9859            3
    9860            3
    9861            2
    9862            3
    9863            2
    9864            3
    9865            4
    9866            1
    9867            4
    9868            3
    9869            4
    9870            2
    9871            3
    9872            1
    9873            3
    9874            3
    9875            3
    9876            3
    9877            4
    9878            3
    9879            3
    9880            2
    9881            1
    9882            2
    9883            5
    9884            3
    9885            4
    9886            5
    9887            3
    9888            4
    9889            3
    9890            3
    9891            3
    9892            4
    9893            2
    9894            4
    9895            3
    9896            3
    9897            3
    9898            3
    9899            3
    9900            2
    9901            3
    9902            3
    9903            3
    9904            2
    9905            4
    9906            4
    9907            4
    9908            2
    9909            3
    9910            3
    9911            4
    9912            3
    9913            2
    9914            5
    9915            3
    9916            3
    9917            2
    9918            2
    9919            2
    9920            1
    9921            3
    9922            4
    9923            4
    9924            3
    9925            3
    9926            3
    9927            3
    9928            2
    9929            2
    9930            3
    9931            4
    9932            1
    9933            3
    9934            3
    9935            3
    9936            2
    9937            4
    9938            3
    9939            2
    9940            3
    9941            3
    9942            3
    9943            4
    9944            3
    9945            3
    9946            3
    9947            2
    9948            3
    9949            2
    9950            2
    9951            3
    9952            2
    9953            3
    9954            3
    9955            3
    9956            1
    9957            2
    9958            3
    9959            3
    9960            3
    9961            1
    9962            2
    9963            3
    9964            5
    9965            4
    9966            2
    9967            2
    9968            0
    9969            2
    9970            2
    9971            5
    9972            3
    9973            2
    9974            3
    9975            2
    9976            2
    9977            2
    9978            2
    9979            2
    9980            4
    9981            3
    9982            2
    9983            4
    9984            3
    9985            2
    9986            3
    9987            3
    9988            4
    9989            4
    9990            3
    9991            3
    9992            3
    9993            4
    9994            2
    9995            2
    9996            3
    9997            1
    9998            4
    9999            3
   10000            2
