# Supplementary material for: Discovery of novel RARα agonists using pharmacophore-based virtual screening, molecular docking, and molecular dynamics simulation studies
Source: PLoS One. 2023 Aug 24;18(8):e0289046. doi: 10.1371/journal.pone.0289046 (PMC10449137; doi:10.1371/journal.pone.0289046)
Supplement: S1 File — (ZIP) [file pone.0289046.s003.zip › Supplementary/Compound 4/MD/Hbond/nhb1.dat]

#Frame   HB_00003[UU]
       1            0
       2            0
       3            0
       4            0
       5            0
       6            0
       7            0
       8            0
       9            1
      10            0
      11            1
      12            0
      13            0
      14            0
      15            0
      16            0
      17            0
      18            0
      19            1
      20            0
      21            1
      22            0
      23            0
      24            0
      25            0
      26            1
      27            0
      28            0
      29            0
      30            0
      31            1
      32            0
      33            0
      34            0
      35            0
      36            0
      37            0
      38            0
      39            1
      40            0
      41            0
      42            0
      43            0
      44            0
      45            0
      46            0
      47            0
      48            0
      49            0
      50            0
      51            0
      52            0
      53            0
      54            0
      55            0
      56            1
      57            0
      58            0
      59            0
      60            0
      61            0
      62            0
      63            0
      64            0
      65            1
      66            0
      67            0
      68            0
      69            0
      70            0
      71            0
      72            0
      73            0
      74            0
      75            0
      76            1
      77            0
      78            0
      79            0
      80            0
      81            0
      82            0
      83            0
      84            0
      85            0
      86            0
      87            0
      88            1
      89            0
      90            0
      91            0
      92            0
      93            0
      94            0
      95            0
      96            1
      97            0
      98            0
      99            0
     100            1
     101            0
     102            2
     103            1
     104            0
     105            0
     106            0
     107            0
     108            0
     109            0
     110            0
     111            0
     112            0
     113            0
     114            0
     115            1
     116            0
     117            0
     118            0
     119            1
     120            0
     121            0
     122            0
     123            0
     124            0
     125            0
     126            0
     127            0
     128            0
     129            0
     130            0
     131            0
     132            0
     133            0
     134            0
     135            0
     136            1
     137            1
     138            0
     139            0
     140            0
     141            0
     142            1
     143            0
     144            1
     145            0
     146            0
     147            0
     148            0
     149            0
     150            0
     151            0
     152            0
     153            0
     154            0
     155            0
     156            0
     157            0
     158            0
     159            0
     160            1
     161            0
     162            0
     163            0
     164            0
     165            0
     166            0
     167            0
     168            0
     169            0
     170            0
     171            0
     172            0
     173            0
     174            0
     175            0
     176            0
     177            0
     178            0
     179            0
     180            0
     181            0
     182            0
     183            0
     184            0
     185            0
     186            0
     187            0
     188            0
     189            0
     190            0
     191            0
     192            0
     193            0
     194            0
     195            0
     196            0
     197            0
     198            0
     199            0
     200            0
     201            0
     202            0
     203            0
     204            0
     205            0
     206            0
     207            0
     208            0
     209            0
     210            0
     211            0
     212            0
     213            1
     214            1
     215            0
     216            0
     217            0
     218            1
     219            0
     220            0
     221            0
     222            0
     223            1
     224            0
     225            0
     226            0
     227            1
     228            0
     229            0
     230            0
     231            0
     232            0
     233            0
     234            0
     235            0
     236            0
     237            0
     238            0
     239            0
     240            0
     241            0
     242            0
     243            0
     244            0
     245            0
     246            0
     247            0
     248            0
     249            1
     250            0
     251            0
     252            0
     253            0
     254            0
     255            0
     256            0
     257            0
     258            0
     259            0
     260            0
     261            0
     262            0
     263            0
     264            0
     265            0
     266            0
     267            0
     268            0
     269            0
     270            0
     271            1
     272            0
     273            0
     274            0
     275            0
     276            0
     277            0
     278            0
     279            0
     280            0
     281            0
     282            0
     283            0
     284            0
     285            0
     286            0
     287            0
     288            0
     289            0
     290            1
     291            0
     292            0
     293            0
     294            0
     295            0
     296            0
     297            0
     298            0
     299            0
     300            1
     301            0
     302            0
     303            0
     304            0
     305            0
     306            0
     307            1
     308            0
     309            0
     310            0
     311            0
     312            0
     313            0
     314            0
     315            0
     316            0
     317            0
     318            0
     319            0
     320            0
     321            0
     322            0
     323            0
     324            0
     325            0
     326            0
     327            0
     328            1
     329            0
     330            1
     331            0
     332            0
     333            0
     334            0
     335            0
     336            0
     337            0
     338            0
     339            0
     340            0
     341            0
     342            0
     343            0
     344            0
     345            0
     346            0
     347            0
     348            0
     349            0
     350            0
     351            0
     352            0
     353            0
     354            2
     355            0
     356            1
     357            0
     358            0
     359            0
     360            0
     361            0
     362            0
     363            0
     364            0
     365            0
     366            0
     367            0
     368            0
     369            0
     370            0
     371            0
     372            0
     373            0
     374            0
     375            0
     376            0
     377            0
     378            0
     379            0
     380            0
     381            0
     382            0
     383            0
     384            1
     385            0
     386            0
     387            1
     388            0
     389            0
     390            0
     391            2
     392            0
     393            0
     394            0
     395            0
     396            0
     397            1
     398            0
     399            1
     400            0
     401            0
     402            0
     403            0
     404            0
     405            0
     406            0
     407            0
     408            1
     409            0
     410            0
     411            0
     412            0
     413            0
     414            0
     415            0
     416            0
     417            0
     418            0
     419            0
     420            0
     421            0
     422            0
     423            0
     424            1
     425            0
     426            0
     427            0
     428            0
     429            0
     430            0
     431            0
     432            0
     433            1
     434            0
     435            0
     436            1
     437            1
     438            0
     439            0
     440            1
     441            0
     442            0
     443            1
     444            0
     445            0
     446            0
     447            0
     448            0
     449            1
     450            1
     451            0
     452            0
     453            0
     454            0
     455            0
     456            0
     457            0
     458            0
     459            1
     460            0
     461            0
     462            0
     463            0
     464            0
     465            0
     466            0
     467            0
     468            0
     469            0
     470            0
     471            0
     472            0
     473            0
     474            0
     475            0
     476            0
     477            0
     478            0
     479            0
     480            0
     481            0
     482            0
     483            0
     484            0
     485            0
     486            0
     487            1
     488            0
     489            1
     490            0
     491            0
     492            0
     493            0
     494            0
     495            0
     496            0
     497            0
     498            0
     499            0
     500            0
     501            0
     502            0
     503            0
     504            1
     505            0
     506            0
     507            1
     508            0
     509            0
     510            0
     511            0
     512            0
     513            0
     514            0
     515            0
     516            0
     517            0
     518            0
     519            0
     520            0
     521            0
     522            0
     523            0
     524            0
     525            0
     526            1
     527            0
     528            0
     529            0
     530            1
     531            0
     532            0
     533            0
     534            0
     535            0
     536            0
     537            0
     538            0
     539            0
     540            0
     541            0
     542            1
     543            0
     544            0
     545            1
     546            0
     547            0
     548            0
     549            0
     550            0
     551            0
     552            0
     553            0
     554            0
     555            0
     556            1
     557            0
     558            1
     559            0
     560            0
     561            0
     562            0
     563            0
     564            0
     565            0
     566            0
     567            0
     568            0
     569            1
     570            0
     571            0
     572            0
     573            0
     574            0
     575            0
     576            0
     577            0
     578            1
     579            0
     580            0
     581            0
     582            0
     583            0
     584            0
     585            0
     586            0
     587            0
     588            0
     589            0
     590            0
     591            0
     592            0
     593            0
     594            0
     595            0
     596            0
     597            0
     598            0
     599            0
     600            0
     601            0
     602            0
     603            0
     604            0
     605            0
     606            0
     607            0
     608            0
     609            0
     610            0
     611            0
     612            0
     613            0
     614            0
     615            1
     616            0
     617            0
     618            1
     619            0
     620            0
     621            0
     622            0
     623            0
     624            0
     625            0
     626            0
     627            1
     628            0
     629            0
     630            0
     631            0
     632            0
     633            0
     634            0
     635            0
     636            0
     637            0
     638            0
     639            0
     640            0
     641            0
     642            0
     643            0
     644            0
     645            0
     646            0
     647            1
     648            0
     649            0
     650            0
     651            1
     652            0
     653            0
     654            0
     655            0
     656            0
     657            0
     658            0
     659            0
     660            0
     661            2
     662            0
     663            0
     664            0
     665            0
     666            0
     667            0
     668            1
     669            0
     670            0
     671            1
     672            0
     673            0
     674            0
     675            0
     676            0
     677            0
     678            0
     679            0
     680            0
     681            0
     682            0
     683            0
     684            0
     685            0
     686            0
     687            0
     688            0
     689            0
     690            0
     691            0
     692            0
     693            0
     694            0
     695            1
     696            0
     697            1
     698            0
     699            0
     700            0
     701            0
     702            0
     703            0
     704            0
     705            0
     706            0
     707            0
     708            0
     709            0
     710            0
     711            0
     712            0
     713            0
     714            0
     715            0
     716            2
     717            0
     718            0
     719            0
     720            1
     721            1
     722            0
     723            0
     724            0
     725            0
     726            0
     727            0
     728            1
     729            0
     730            0
     731            0
     732            1
     733            0
     734            0
     735            0
     736            0
     737            1
     738            0
     739            0
     740            0
     741            0
     742            0
     743            0
     744            0
     745            1
     746            1
     747            0
     748            0
     749            0
     750            0
     751            1
     752            2
     753            1
     754            0
     755            1
     756            0
     757            0
     758            0
     759            0
     760            0
     761            0
     762            0
     763            0
     764            0
     765            0
     766            0
     767            0
     768            0
     769            0
     770            0
     771            0
     772            1
     773            0
     774            0
     775            0
     776            0
     777            0
     778            0
     779            0
     780            0
     781            0
     782            0
     783            0
     784            0
     785            0
     786            0
     787            0
     788            0
     789            0
     790            0
     791            0
     792            0
     793            0
     794            0
     795            0
     796            0
     797            0
     798            1
     799            0
     800            0
     801            0
     802            0
     803            0
     804            0
     805            0
     806            1
     807            0
     808            1
     809            0
     810            0
     811            0
     812            0
     813            0
     814            0
     815            0
     816            0
     817            0
     818            0
     819            0
     820            0
     821            0
     822            1
     823            0
     824            0
     825            0
     826            0
     827            0
     828            1
     829            0
     830            0
     831            0
     832            0
     833            0
     834            0
     835            0
     836            0
     837            0
     838            0
     839            1
     840            0
     841            0
     842            0
     843            0
     844            1
     845            0
     846            1
     847            0
     848            0
     849            1
     850            0
     851            0
     852            0
     853            0
     854            1
     855            0
     856            1
     857            1
     858            0
     859            0
     860            1
     861            0
     862            0
     863            0
     864            0
     865            0
     866            0
     867            0
     868            0
     869            0
     870            0
     871            0
     872            0
     873            0
     874            0
     875            0
     876            0
     877            0
     878            0
     879            0
     880            0
     881            0
     882            0
     883            0
     884            1
     885            0
     886            0
     887            0
     888            0
     889            0
     890            0
     891            0
     892            0
     893            0
     894            1
     895            0
     896            0
     897            0
     898            0
     899            0
     900            0
     901            0
     902            1
     903            1
     904            0
     905            0
     906            1
     907            1
     908            0
     909            1
     910            0
     911            0
     912            0
     913            0
     914            0
     915            0
     916            0
     917            0
     918            0
     919            0
     920            0
     921            1
     922            0
     923            0
     924            0
     925            0
     926            0
     927            0
     928            1
     929            0
     930            0
     931            0
     932            0
     933            1
     934            0
     935            0
     936            0
     937            0
     938            0
     939            0
     940            1
     941            0
     942            0
     943            0
     944            0
     945            0
     946            0
     947            0
     948            0
     949            1
     950            0
     951            0
     952            0
     953            0
     954            0
     955            0
     956            0
     957            0
     958            0
     959            0
     960            0
     961            0
     962            1
     963            1
     964            0
     965            0
     966            1
     967            0
     968            0
     969            0
     970            0
     971            1
     972            0
     973            0
     974            0
     975            1
     976            0
     977            0
     978            0
     979            0
     980            1
     981            0
     982            1
     983            0
     984            0
     985            0
     986            0
     987            0
     988            0
     989            0
     990            0
     991            0
     992            1
     993            0
     994            0
     995            1
     996            0
     997            0
     998            0
     999            0
    1000            0
    1001            1
    1002            0
    1003            0
    1004            0
    1005            0
    1006            0
    1007            0
    1008            0
    1009            0
    1010            0
    1011            0
    1012            0
    1013            0
    1014            0
    1015            0
    1016            0
    1017            0
    1018            0
    1019            0
    1020            0
    1021            0
    1022            0
    1023            0
    1024            0
    1025            0
    1026            1
    1027            0
    1028            0
    1029            0
    1030            2
    1031            0
    1032            0
    1033            0
    1034            0
    1035            0
    1036            0
    1037            0
    1038            0
    1039            1
    1040            0
    1041            0
    1042            1
    1043            0
    1044            0
    1045            0
    1046            0
    1047            0
    1048            0
    1049            0
    1050            0
    1051            1
    1052            0
    1053            0
    1054            0
    1055            0
    1056            0
    1057            0
    1058            0
    1059            0
    1060            0
    1061            0
    1062            0
    1063            0
    1064            0
    1065            0
    1066            0
    1067            0
    1068            0
    1069            0
    1070            0
    1071            0
    1072            0
    1073            0
    1074            0
    1075            0
    1076            1
    1077            0
    1078            0
    1079            0
    1080            0
    1081            0
    1082            0
    1083            0
    1084            1
    1085            0
    1086            0
    1087            1
    1088            0
    1089            0
    1090            0
    1091            0
    1092            0
    1093            0
    1094            0
    1095            0
    1096            0
    1097            1
    1098            0
    1099            0
    1100            0
    1101            0
    1102            0
    1103            1
    1104            0
    1105            0
    1106            0
    1107            0
    1108            0
    1109            0
    1110            0
    1111            0
    1112            0
    1113            0
    1114            0
    1115            0
    1116            0
    1117            0
    1118            0
    1119            0
    1120            0
    1121            0
    1122            0
    1123            0
    1124            0
    1125            0
    1126            0
    1127            0
    1128            0
    1129            0
    1130            0
    1131            0
    1132            1
    1133            0
    1134            0
    1135            0
    1136            0
    1137            0
    1138            0
    1139            0
    1140            0
    1141            0
    1142            0
    1143            0
    1144            1
    1145            0
    1146            0
    1147            0
    1148            0
    1149            0
    1150            0
    1151            0
    1152            0
    1153            1
    1154            0
    1155            0
    1156            1
    1157            1
    1158            0
    1159            0
    1160            0
    1161            0
    1162            0
    1163            0
    1164            0
    1165            0
    1166            0
    1167            0
    1168            0
    1169            0
    1170            0
    1171            0
    1172            0
    1173            0
    1174            1
    1175            0
    1176            1
    1177            0
    1178            0
    1179            0
    1180            0
    1181            0
    1182            0
    1183            0
    1184            0
    1185            0
    1186            0
    1187            0
    1188            0
    1189            0
    1190            0
    1191            1
    1192            0
    1193            0
    1194            0
    1195            0
    1196            0
    1197            0
    1198            1
    1199            0
    1200            2
    1201            0
    1202            2
    1203            0
    1204            0
    1205            0
    1206            0
    1207            0
    1208            0
    1209            0
    1210            0
    1211            0
    1212            0
    1213            0
    1214            1
    1215            0
    1216            0
    1217            0
    1218            0
    1219            0
    1220            0
    1221            0
    1222            0
    1223            0
    1224            0
    1225            0
    1226            0
    1227            0
    1228            0
    1229            0
    1230            1
    1231            0
    1232            0
    1233            0
    1234            0
    1235            0
    1236            0
    1237            0
    1238            0
    1239            0
    1240            0
    1241            0
    1242            0
    1243            0
    1244            0
    1245            0
    1246            0
    1247            1
    1248            1
    1249            0
    1250            0
    1251            1
    1252            0
    1253            0
    1254            0
    1255            0
    1256            0
    1257            0
    1258            1
    1259            0
    1260            0
    1261            0
    1262            0
    1263            0
    1264            0
    1265            0
    1266            0
    1267            1
    1268            0
    1269            0
    1270            0
    1271            0
    1272            0
    1273            0
    1274            0
    1275            0
    1276            0
    1277            0
    1278            1
    1279            0
    1280            0
    1281            0
    1282            0
    1283            0
    1284            0
    1285            0
    1286            0
    1287            0
    1288            0
    1289            0
    1290            0
    1291            0
    1292            0
    1293            0
    1294            0
    1295            1
    1296            0
    1297            1
    1298            0
    1299            0
    1300            0
    1301            0
    1302            1
    1303            0
    1304            0
    1305            0
    1306            1
    1307            0
    1308            1
    1309            0
    1310            0
    1311            0
    1312            0
    1313            0
    1314            0
    1315            0
    1316            1
    1317            1
    1318            0
    1319            0
    1320            0
    1321            0
    1322            0
    1323            0
    1324            0
    1325            0
    1326            1
    1327            0
    1328            1
    1329            0
    1330            0
    1331            0
    1332            0
    1333            0
    1334            0
    1335            0
    1336            0
    1337            0
    1338            0
    1339            0
    1340            0
    1341            0
    1342            0
    1343            0
    1344            0
    1345            0
    1346            0
    1347            0
    1348            0
    1349            0
    1350            0
    1351            0
    1352            0
    1353            0
    1354            0
    1355            0
    1356            0
    1357            0
    1358            0
    1359            0
    1360            0
    1361            0
    1362            0
    1363            0
    1364            0
    1365            0
    1366            0
    1367            0
    1368            0
    1369            0
    1370            0
    1371            0
    1372            0
    1373            0
    1374            0
    1375            0
    1376            2
    1377            0
    1378            0
    1379            0
    1380            0
    1381            0
    1382            0
    1383            0
    1384            0
    1385            0
    1386            0
    1387            0
    1388            0
    1389            0
    1390            0
    1391            0
    1392            0
    1393            0
    1394            0
    1395            0
    1396            1
    1397            1
    1398            0
    1399            0
    1400            0
    1401            0
    1402            1
    1403            0
    1404            0
    1405            1
    1406            0
    1407            0
    1408            0
    1409            0
    1410            0
    1411            0
    1412            1
    1413            0
    1414            0
    1415            0
    1416            0
    1417            0
    1418            0
    1419            0
    1420            0
    1421            1
    1422            0
    1423            0
    1424            0
    1425            0
    1426            0
    1427            0
    1428            0
    1429            0
    1430            0
    1431            1
    1432            0
    1433            0
    1434            0
    1435            1
    1436            0
    1437            0
    1438            0
    1439            1
    1440            0
    1441            0
    1442            0
    1443            0
    1444            0
    1445            0
    1446            1
    1447            1
    1448            0
    1449            0
    1450            0
    1451            0
    1452            0
    1453            0
    1454            0
    1455            0
    1456            0
    1457            0
    1458            1
    1459            0
    1460            0
    1461            1
    1462            0
    1463            0
    1464            0
    1465            0
    1466            0
    1467            0
    1468            0
    1469            0
    1470            0
    1471            1
    1472            0
    1473            0
    1474            0
    1475            0
    1476            0
    1477            0
    1478            0
    1479            0
    1480            0
    1481            0
    1482            0
    1483            0
    1484            0
    1485            0
    1486            1
    1487            0
    1488            0
    1489            0
    1490            0
    1491            0
    1492            0
    1493            1
    1494            0
    1495            0
    1496            0
    1497            1
    1498            0
    1499            0
    1500            0
    1501            1
    1502            0
    1503            0
    1504            0
    1505            1
    1506            0
    1507            0
    1508            0
    1509            0
    1510            0
    1511            0
    1512            0
    1513            0
    1514            0
    1515            0
    1516            1
    1517            0
    1518            0
    1519            0
    1520            0
    1521            0
    1522            0
    1523            0
    1524            0
    1525            0
    1526            0
    1527            0
    1528            0
    1529            0
    1530            0
    1531            1
    1532            0
    1533            0
    1534            0
    1535            1
    1536            0
    1537            0
    1538            0
    1539            0
    1540            0
    1541            0
    1542            1
    1543            0
    1544            0
    1545            0
    1546            0
    1547            0
    1548            0
    1549            0
    1550            0
    1551            0
    1552            1
    1553            0
    1554            0
    1555            0
    1556            0
    1557            0
    1558            0
    1559            0
    1560            0
    1561            0
    1562            0
    1563            0
    1564            1
    1565            0
    1566            0
    1567            1
    1568            0
    1569            0
    1570            0
    1571            0
    1572            0
    1573            0
    1574            0
    1575            0
    1576            0
    1577            0
    1578            0
    1579            0
    1580            1
    1581            0
    1582            0
    1583            0
    1584            0
    1585            0
    1586            0
    1587            0
    1588            0
    1589            0
    1590            0
    1591            0
    1592            0
    1593            1
    1594            0
    1595            0
    1596            0
    1597            0
    1598            0
    1599            0
    1600            0
    1601            0
    1602            0
    1603            1
    1604            0
    1605            0
    1606            0
    1607            0
    1608            0
    1609            0
    1610            0
    1611            0
    1612            0
    1613            0
    1614            0
    1615            0
    1616            0
    1617            0
    1618            0
    1619            0
    1620            0
    1621            0
    1622            0
    1623            0
    1624            0
    1625            0
    1626            0
    1627            0
    1628            0
    1629            1
    1630            0
    1631            0
    1632            0
    1633            0
    1634            0
    1635            0
    1636            1
    1637            0
    1638            0
    1639            0
    1640            0
    1641            0
    1642            1
    1643            0
    1644            1
    1645            0
    1646            0
    1647            0
    1648            0
    1649            0
    1650            0
    1651            0
    1652            0
    1653            0
    1654            0
    1655            0
    1656            0
    1657            0
    1658            0
    1659            0
    1660            0
    1661            0
    1662            0
    1663            0
    1664            0
    1665            0
    1666            0
    1667            2
    1668            0
    1669            1
    1670            1
    1671            0
    1672            0
    1673            0
    1674            0
    1675            0
    1676            0
    1677            0
    1678            1
    1679            1
    1680            0
    1681            0
    1682            0
    1683            0
    1684            0
    1685            0
    1686            0
    1687            1
    1688            0
    1689            1
    1690            0
    1691            0
    1692            1
    1693            0
    1694            0
    1695            0
    1696            0
    1697            1
    1698            0
    1699            0
    1700            0
    1701            0
    1702            0
    1703            0
    1704            0
    1705            1
    1706            0
    1707            0
    1708            0
    1709            0
    1710            1
    1711            0
    1712            1
    1713            0
    1714            1
    1715            0
    1716            0
    1717            0
    1718            0
    1719            0
    1720            0
    1721            0
    1722            0
    1723            0
    1724            0
    1725            0
    1726            0
    1727            0
    1728            0
    1729            0
    1730            0
    1731            0
    1732            0
    1733            1
    1734            0
    1735            1
    1736            0
    1737            2
    1738            0
    1739            0
    1740            2
    1741            0
    1742            0
    1743            0
    1744            0
    1745            0
    1746            0
    1747            0
    1748            0
    1749            1
    1750            0
    1751            0
    1752            0
    1753            0
    1754            0
    1755            0
    1756            1
    1757            1
    1758            0
    1759            0
    1760            0
    1761            0
    1762            0
    1763            0
    1764            0
    1765            0
    1766            0
    1767            0
    1768            1
    1769            0
    1770            0
    1771            0
    1772            0
    1773            0
    1774            0
    1775            0
    1776            1
    1777            0
    1778            0
    1779            0
    1780            0
    1781            1
    1782            0
    1783            1
    1784            1
    1785            1
    1786            0
    1787            0
    1788            0
    1789            0
    1790            0
    1791            0
    1792            0
    1793            0
    1794            0
    1795            0
    1796            0
    1797            0
    1798            0
    1799            0
    1800            0
    1801            0
    1802            0
    1803            0
    1804            0
    1805            0
    1806            0
    1807            1
    1808            0
    1809            1
    1810            0
    1811            0
    1812            0
    1813            0
    1814            0
    1815            0
    1816            0
    1817            0
    1818            0
    1819            0
    1820            1
    1821            0
    1822            0
    1823            0
    1824            0
    1825            1
    1826            0
    1827            1
    1828            0
    1829            1
    1830            0
    1831            0
    1832            0
    1833            0
    1834            1
    1835            1
    1836            0
    1837            0
    1838            0
    1839            0
    1840            0
    1841            0
    1842            0
    1843            0
    1844            0
    1845            0
    1846            0
    1847            0
    1848            0
    1849            0
    1850            0
    1851            0
    1852            0
    1853            0
    1854            0
    1855            0
    1856            0
    1857            0
    1858            0
    1859            0
    1860            0
    1861            0
    1862            0
    1863            0
    1864            0
    1865            1
    1866            0
    1867            1
    1868            0
    1869            0
    1870            0
    1871            0
    1872            0
    1873            0
    1874            0
    1875            0
    1876            0
    1877            0
    1878            0
    1879            0
    1880            1
    1881            1
    1882            1
    1883            0
    1884            0
    1885            1
    1886            0
    1887            1
    1888            0
    1889            0
    1890            1
    1891            0
    1892            1
    1893            1
    1894            0
    1895            1
    1896            1
    1897            0
    1898            0
    1899            0
    1900            0
    1901            0
    1902            0
    1903            0
    1904            0
    1905            0
    1906            0
    1907            0
    1908            0
    1909            0
    1910            1
    1911            0
    1912            0
    1913            0
    1914            0
    1915            0
    1916            0
    1917            0
    1918            0
    1919            0
    1920            0
    1921            0
    1922            0
    1923            0
    1924            0
    1925            1
    1926            0
    1927            0
    1928            0
    1929            0
    1930            0
    1931            0
    1932            0
    1933            0
    1934            0
    1935            0
    1936            1
    1937            0
    1938            0
    1939            1
    1940            0
    1941            1
    1942            0
    1943            0
    1944            0
    1945            0
    1946            0
    1947            0
    1948            0
    1949            0
    1950            0
    1951            0
    1952            0
    1953            0
    1954            0
    1955            0
    1956            1
    1957            0
    1958            1
    1959            2
    1960            1
    1961            0
    1962            0
    1963            0
    1964            0
    1965            0
    1966            0
    1967            0
    1968            0
    1969            0
    1970            0
    1971            0
    1972            0
    1973            0
    1974            0
    1975            1
    1976            0
    1977            0
    1978            0
    1979            0
    1980            0
    1981            0
    1982            0
    1983            0
    1984            0
    1985            0
    1986            0
    1987            0
    1988            0
    1989            0
    1990            0
    1991            1
    1992            0
    1993            0
    1994            0
    1995            0
    1996            0
    1997            1
    1998            0
    1999            0
    2000            0
    2001            0
    2002            1
    2003            0
    2004            0
    2005            0
    2006            0
    2007            0
    2008            0
    2009            0
    2010            0
    2011            0
    2012            0
    2013            0
    2014            0
    2015            0
    2016            1
    2017            1
    2018            0
    2019            1
    2020            0
    2021            0
    2022            0
    2023            0
    2024            0
    2025            0
    2026            1
    2027            0
    2028            0
    2029            1
    2030            0
    2031            0
    2032            0
    2033            0
    2034            0
    2035            0
    2036            0
    2037            0
    2038            0
    2039            0
    2040            0
    2041            0
    2042            0
    2043            1
    2044            0
    2045            0
    2046            0
    2047            0
    2048            0
    2049            1
    2050            0
    2051            1
    2052            0
    2053            0
    2054            0
    2055            0
    2056            0
    2057            0
    2058            0
    2059            0
    2060            0
    2061            0
    2062            0
    2063            0
    2064            0
    2065            0
    2066            0
    2067            0
    2068            0
    2069            0
    2070            0
    2071            0
    2072            0
    2073            1
    2074            0
    2075            0
    2076            0
    2077            0
    2078            0
    2079            0
    2080            0
    2081            0
    2082            1
    2083            0
    2084            0
    2085            0
    2086            0
    2087            1
    2088            0
    2089            0
    2090            0
    2091            0
    2092            0
    2093            0
    2094            0
    2095            0
    2096            0
    2097            0
    2098            1
    2099            0
    2100            0
    2101            1
    2102            0
    2103            1
    2104            0
    2105            0
    2106            0
    2107            0
    2108            0
    2109            0
    2110            0
    2111            0
    2112            0
    2113            0
    2114            0
    2115            0
    2116            0
    2117            0
    2118            0
    2119            0
    2120            0
    2121            0
    2122            1
    2123            0
    2124            0
    2125            0
    2126            0
    2127            0
    2128            0
    2129            0
    2130            0
    2131            0
    2132            0
    2133            0
    2134            0
    2135            0
    2136            0
    2137            0
    2138            0
    2139            0
    2140            0
    2141            0
    2142            0
    2143            0
    2144            1
    2145            0
    2146            0
    2147            0
    2148            0
    2149            0
    2150            0
    2151            0
    2152            0
    2153            0
    2154            0
    2155            0
    2156            0
    2157            0
    2158            0
    2159            2
    2160            0
    2161            0
    2162            0
    2163            0
    2164            0
    2165            0
    2166            0
    2167            0
    2168            0
    2169            0
    2170            0
    2171            1
    2172            0
    2173            1
    2174            0
    2175            0
    2176            1
    2177            1
    2178            0
    2179            0
    2180            1
    2181            0
    2182            0
    2183            0
    2184            0
    2185            1
    2186            0
    2187            1
    2188            0
    2189            1
    2190            0
    2191            0
    2192            0
    2193            1
    2194            1
    2195            0
    2196            0
    2197            0
    2198            0
    2199            0
    2200            1
    2201            0
    2202            1
    2203            0
    2204            0
    2205            0
    2206            0
    2207            1
    2208            0
    2209            1
    2210            0
    2211            0
    2212            0
    2213            0
    2214            1
    2215            0
    2216            0
    2217            2
    2218            0
    2219            0
    2220            0
    2221            0
    2222            0
    2223            0
    2224            0
    2225            0
    2226            1
    2227            0
    2228            1
    2229            1
    2230            0
    2231            0
    2232            0
    2233            0
    2234            0
    2235            0
    2236            0
    2237            0
    2238            0
    2239            0
    2240            0
    2241            0
    2242            0
    2243            0
    2244            1
    2245            0
    2246            0
    2247            0
    2248            0
    2249            0
    2250            0
    2251            0
    2252            0
    2253            0
    2254            1
    2255            0
    2256            0
    2257            0
    2258            1
    2259            0
    2260            0
    2261            0
    2262            0
    2263            0
    2264            0
    2265            0
    2266            0
    2267            0
    2268            0
    2269            0
    2270            0
    2271            0
    2272            0
    2273            0
    2274            0
    2275            0
    2276            0
    2277            0
    2278            0
    2279            0
    2280            0
    2281            0
    2282            0
    2283            0
    2284            1
    2285            0
    2286            0
    2287            0
    2288            0
    2289            0
    2290            0
    2291            1
    2292            0
    2293            0
    2294            0
    2295            0
    2296            0
    2297            0
    2298            0
    2299            0
    2300            0
    2301            0
    2302            0
    2303            0
    2304            0
    2305            1
    2306            0
    2307            0
    2308            1
    2309            0
    2310            0
    2311            0
    2312            0
    2313            0
    2314            0
    2315            0
    2316            0
    2317            0
    2318            1
    2319            0
    2320            0
    2321            0
    2322            0
    2323            0
    2324            0
    2325            0
    2326            1
    2327            0
    2328            0
    2329            0
    2330            0
    2331            0
    2332            0
    2333            0
    2334            0
    2335            0
    2336            0
    2337            0
    2338            1
    2339            0
    2340            0
    2341            0
    2342            1
    2343            0
    2344            0
    2345            0
    2346            0
    2347            0
    2348            0
    2349            0
    2350            0
    2351            0
    2352            1
    2353            0
    2354            0
    2355            0
    2356            0
    2357            0
    2358            0
    2359            0
    2360            0
    2361            0
    2362            0
    2363            0
    2364            0
    2365            0
    2366            0
    2367            0
    2368            0
    2369            0
    2370            0
    2371            0
    2372            0
    2373            0
    2374            0
    2375            1
    2376            0
    2377            0
    2378            0
    2379            0
    2380            0
    2381            0
    2382            0
    2383            0
    2384            0
    2385            0
    2386            1
    2387            0
    2388            1
    2389            0
    2390            0
    2391            0
    2392            1
    2393            0
    2394            0
    2395            0
    2396            1
    2397            0
    2398            0
    2399            0
    2400            0
    2401            0
    2402            0
    2403            0
    2404            1
    2405            0
    2406            0
    2407            0
    2408            0
    2409            0
    2410            0
    2411            1
    2412            0
    2413            0
    2414            0
    2415            0
    2416            0
    2417            0
    2418            0
    2419            0
    2420            1
    2421            0
    2422            0
    2423            0
    2424            0
    2425            0
    2426            0
    2427            0
    2428            1
    2429            0
    2430            0
    2431            0
    2432            0
    2433            1
    2434            0
    2435            1
    2436            0
    2437            0
    2438            0
    2439            0
    2440            0
    2441            0
    2442            1
    2443            0
    2444            0
    2445            0
    2446            0
    2447            1
    2448            0
    2449            0
    2450            0
    2451            0
    2452            0
    2453            0
    2454            0
    2455            0
    2456            0
    2457            0
    2458            1
    2459            0
    2460            0
    2461            1
    2462            0
    2463            1
    2464            0
    2465            1
    2466            0
    2467            1
    2468            0
    2469            1
    2470            0
    2471            0
    2472            0
    2473            0
    2474            0
    2475            0
    2476            0
    2477            0
    2478            1
    2479            0
    2480            0
    2481            0
    2482            0
    2483            0
    2484            0
    2485            0
    2486            0
    2487            0
    2488            0
    2489            0
    2490            0
    2491            0
    2492            0
    2493            0
    2494            0
    2495            0
    2496            0
    2497            0
    2498            0
    2499            0
    2500            0
    2501            0
    2502            0
    2503            0
    2504            0
    2505            0
    2506            1
    2507            0
    2508            0
    2509            0
    2510            0
    2511            0
    2512            0
    2513            0
    2514            0
    2515            0
    2516            0
    2517            1
    2518            0
    2519            0
    2520            2
    2521            1
    2522            0
    2523            0
    2524            0
    2525            0
    2526            0
    2527            0
    2528            0
    2529            0
    2530            0
    2531            0
    2532            0
    2533            1
    2534            1
    2535            0
    2536            1
    2537            0
    2538            0
    2539            1
    2540            0
    2541            0
    2542            1
    2543            0
    2544            0
    2545            0
    2546            0
    2547            0
    2548            0
    2549            0
    2550            0
    2551            0
    2552            1
    2553            0
    2554            0
    2555            0
    2556            0
    2557            0
    2558            0
    2559            0
    2560            1
    2561            0
    2562            0
    2563            0
    2564            0
    2565            0
    2566            0
    2567            1
    2568            0
    2569            0
    2570            0
    2571            0
    2572            0
    2573            0
    2574            0
    2575            0
    2576            0
    2577            0
    2578            0
    2579            0
    2580            0
    2581            0
    2582            0
    2583            0
    2584            0
    2585            1
    2586            1
    2587            0
    2588            0
    2589            1
    2590            0
    2591            0
    2592            1
    2593            0
    2594            0
    2595            0
    2596            0
    2597            0
    2598            0
    2599            0
    2600            1
    2601            0
    2602            0
    2603            0
    2604            0
    2605            0
    2606            1
    2607            0
    2608            0
    2609            0
    2610            0
    2611            0
    2612            0
    2613            0
    2614            0
    2615            0
    2616            0
    2617            0
    2618            0
    2619            0
    2620            0
    2621            1
    2622            0
    2623            0
    2624            0
    2625            0
    2626            0
    2627            0
    2628            0
    2629            1
    2630            0
    2631            0
    2632            0
    2633            0
    2634            0
    2635            0
    2636            0
    2637            0
    2638            0
    2639            0
    2640            0
    2641            0
    2642            0
    2643            1
    2644            0
    2645            0
    2646            0
    2647            0
    2648            0
    2649            0
    2650            0
    2651            0
    2652            0
    2653            0
    2654            0
    2655            1
    2656            0
    2657            0
    2658            0
    2659            0
    2660            0
    2661            0
    2662            2
    2663            0
    2664            0
    2665            0
    2666            1
    2667            0
    2668            0
    2669            0
    2670            0
    2671            0
    2672            0
    2673            0
    2674            0
    2675            0
    2676            1
    2677            0
    2678            0
    2679            0
    2680            0
    2681            0
    2682            0
    2683            0
    2684            0
    2685            0
    2686            0
    2687            1
    2688            0
    2689            0
    2690            0
    2691            0
    2692            0
    2693            0
    2694            0
    2695            0
    2696            0
    2697            0
    2698            0
    2699            0
    2700            0
    2701            0
    2702            0
    2703            0
    2704            0
    2705            0
    2706            1
    2707            0
    2708            0
    2709            0
    2710            0
    2711            0
    2712            0
    2713            0
    2714            0
    2715            1
    2716            0
    2717            0
    2718            0
    2719            0
    2720            0
    2721            0
    2722            0
    2723            0
    2724            0
    2725            0
    2726            0
    2727            0
    2728            0
    2729            0
    2730            0
    2731            1
    2732            0
    2733            0
    2734            0
    2735            1
    2736            0
    2737            0
    2738            0
    2739            0
    2740            0
    2741            0
    2742            0
    2743            1
    2744            0
    2745            0
    2746            0
    2747            0
    2748            0
    2749            0
    2750            0
    2751            0
    2752            0
    2753            1
    2754            0
    2755            0
    2756            0
    2757            1
    2758            0
    2759            0
    2760            0
    2761            0
    2762            0
    2763            0
    2764            1
    2765            0
    2766            0
    2767            0
    2768            1
    2769            0
    2770            0
    2771            0
    2772            0
    2773            0
    2774            0
    2775            0
    2776            0
    2777            0
    2778            0
    2779            0
    2780            0
    2781            0
    2782            1
    2783            0
    2784            2
    2785            0
    2786            0
    2787            0
    2788            0
    2789            0
    2790            0
    2791            0
    2792            0
    2793            1
    2794            0
    2795            0
    2796            0
    2797            0
    2798            0
    2799            0
    2800            0
    2801            0
    2802            0
    2803            0
    2804            0
    2805            0
    2806            1
    2807            0
    2808            0
    2809            0
    2810            1
    2811            0
    2812            0
    2813            0
    2814            0
    2815            0
    2816            0
    2817            0
    2818            0
    2819            0
    2820            2
    2821            0
    2822            0
    2823            0
    2824            0
    2825            0
    2826            2
    2827            0
    2828            1
    2829            0
    2830            0
    2831            0
    2832            0
    2833            0
    2834            0
    2835            0
    2836            0
    2837            1
    2838            0
    2839            1
    2840            0
    2841            0
    2842            0
    2843            0
    2844            0
    2845            0
    2846            1
    2847            0
    2848            0
    2849            0
    2850            0
    2851            1
    2852            0
    2853            0
    2854            0
    2855            0
    2856            0
    2857            0
    2858            1
    2859            0
    2860            0
    2861            0
    2862            0
    2863            0
    2864            0
    2865            0
    2866            0
    2867            0
    2868            0
    2869            0
    2870            0
    2871            0
    2872            0
    2873            0
    2874            0
    2875            0
    2876            0
    2877            0
    2878            0
    2879            1
    2880            0
    2881            0
    2882            0
    2883            0
    2884            1
    2885            0
    2886            0
    2887            0
    2888            0
    2889            0
    2890            0
    2891            1
    2892            0
    2893            0
    2894            1
    2895            1
    2896            0
    2897            0
    2898            0
    2899            0
    2900            1
    2901            1
    2902            1
    2903            2
    2904            0
    2905            0
    2906            0
    2907            1
    2908            1
    2909            0
    2910            0
    2911            0
    2912            0
    2913            0
    2914            0
    2915            0
    2916            1
    2917            0
    2918            1
    2919            0
    2920            0
    2921            0
    2922            1
    2923            0
    2924            0
    2925            0
    2926            1
    2927            0
    2928            0
    2929            0
    2930            0
    2931            1
    2932            0
    2933            0
    2934            0
    2935            0
    2936            0
    2937            0
    2938            0
    2939            0
    2940            0
    2941            0
    2942            0
    2943            0
    2944            0
    2945            0
    2946            0
    2947            1
    2948            0
    2949            1
    2950            0
    2951            0
    2952            0
    2953            2
    2954            0
    2955            0
    2956            0
    2957            0
    2958            0
    2959            0
    2960            0
    2961            0
    2962            1
    2963            0
    2964            0
    2965            0
    2966            0
    2967            1
    2968            0
    2969            0
    2970            0
    2971            0
    2972            0
    2973            0
    2974            0
    2975            0
    2976            0
    2977            0
    2978            0
    2979            0
    2980            0
    2981            0
    2982            0
    2983            0
    2984            0
    2985            0
    2986            0
    2987            0
    2988            0
    2989            0
    2990            0
    2991            0
    2992            0
    2993            0
    2994            0
    2995            0
    2996            0
    2997            0
    2998            0
    2999            1
    3000            0
    3001            0
    3002            0
    3003            0
    3004            0
    3005            0
    3006            1
    3007            0
    3008            0
    3009            0
    3010            0
    3011            0
    3012            0
    3013            0
    3014            1
    3015            1
    3016            0
    3017            0
    3018            0
    3019            0
    3020            0
    3021            0
    3022            0
    3023            1
    3024            1
    3025            0
    3026            0
    3027            0
    3028            0
    3029            0
    3030            0
    3031            2
    3032            0
    3033            0
    3034            0
    3035            0
    3036            0
    3037            0
    3038            0
    3039            0
    3040            0
    3041            0
    3042            0
    3043            1
    3044            0
    3045            0
    3046            0
    3047            1
    3048            0
    3049            0
    3050            0
    3051            0
    3052            0
    3053            1
    3054            0
    3055            0
    3056            0
    3057            1
    3058            0
    3059            0
    3060            0
    3061            0
    3062            0
    3063            0
    3064            0
    3065            0
    3066            0
    3067            0
    3068            0
    3069            0
    3070            0
    3071            0
    3072            0
    3073            0
    3074            0
    3075            0
    3076            1
    3077            1
    3078            0
    3079            1
    3080            0
    3081            2
    3082            0
    3083            0
    3084            0
    3085            0
    3086            0
    3087            0
    3088            1
    3089            1
    3090            0
    3091            0
    3092            0
    3093            0
    3094            1
    3095            0
    3096            1
    3097            1
    3098            0
    3099            0
    3100            2
    3101            0
    3102            0
    3103            0
    3104            0
    3105            0
    3106            0
    3107            0
    3108            0
    3109            1
    3110            0
    3111            0
    3112            0
    3113            0
    3114            1
    3115            2
    3116            1
    3117            0
    3118            0
    3119            1
    3120            0
    3121            0
    3122            0
    3123            0
    3124            0
    3125            1
    3126            0
    3127            0
    3128            0
    3129            1
    3130            0
    3131            0
    3132            0
    3133            0
    3134            0
    3135            0
    3136            0
    3137            0
    3138            0
    3139            0
    3140            0
    3141            0
    3142            0
    3143            1
    3144            1
    3145            0
    3146            0
    3147            0
    3148            0
    3149            0
    3150            0
    3151            0
    3152            0
    3153            0
    3154            0
    3155            0
    3156            0
    3157            1
    3158            0
    3159            0
    3160            0
    3161            0
    3162            0
    3163            0
    3164            1
    3165            1
    3166            0
    3167            0
    3168            0
    3169            0
    3170            1
    3171            0
    3172            0
    3173            1
    3174            0
    3175            0
    3176            0
    3177            0
    3178            1
    3179            1
    3180            1
    3181            0
    3182            0
    3183            0
    3184            0
    3185            0
    3186            0
    3187            1
    3188            1
    3189            0
    3190            1
    3191            0
    3192            0
    3193            1
    3194            1
    3195            0
    3196            0
    3197            0
    3198            0
    3199            1
    3200            0
    3201            1
    3202            0
    3203            0
    3204            0
    3205            0
    3206            0
    3207            0
    3208            0
    3209            1
    3210            0
    3211            0
    3212            0
    3213            0
    3214            0
    3215            0
    3216            0
    3217            0
    3218            1
    3219            0
    3220            0
    3221            0
    3222            0
    3223            0
    3224            0
    3225            0
    3226            0
    3227            0
    3228            0
    3229            0
    3230            0
    3231            0
    3232            0
    3233            0
    3234            0
    3235            1
    3236            0
    3237            0
    3238            0
    3239            0
    3240            0
    3241            0
    3242            0
    3243            0
    3244            0
    3245            0
    3246            1
    3247            0
    3248            0
    3249            0
    3250            0
    3251            0
    3252            0
    3253            0
    3254            0
    3255            0
    3256            0
    3257            0
    3258            0
    3259            0
    3260            0
    3261            0
    3262            1
    3263            0
    3264            0
    3265            0
    3266            0
    3267            0
    3268            0
    3269            0
    3270            1
    3271            0
    3272            0
    3273            0
    3274            0
    3275            1
    3276            0
    3277            0
    3278            0
    3279            0
    3280            0
    3281            0
    3282            0
    3283            0
    3284            1
    3285            0
    3286            0
    3287            0
    3288            1
    3289            0
    3290            0
    3291            0
    3292            0
    3293            0
    3294            0
    3295            1
    3296            0
    3297            0
    3298            0
    3299            1
    3300            1
    3301            0
    3302            0
    3303            0
    3304            0
    3305            0
    3306            0
    3307            0
    3308            1
    3309            1
    3310            0
    3311            0
    3312            0
    3313            0
    3314            0
    3315            0
    3316            0
    3317            0
    3318            0
    3319            0
    3320            0
    3321            0
    3322            0
    3323            0
    3324            1
    3325            0
    3326            0
    3327            0
    3328            0
    3329            0
    3330            0
    3331            0
    3332            0
    3333            0
    3334            0
    3335            0
    3336            0
    3337            0
    3338            0
    3339            0
    3340            0
    3341            0
    3342            0
    3343            0
    3344            0
    3345            0
    3346            0
    3347            0
    3348            0
    3349            0
    3350            0
    3351            0
    3352            0
    3353            0
    3354            0
    3355            0
    3356            0
    3357            0
    3358            0
    3359            0
    3360            0
    3361            0
    3362            1
    3363            0
    3364            0
    3365            1
    3366            0
    3367            0
    3368            0
    3369            0
    3370            0
    3371            1
    3372            1
    3373            0
    3374            0
    3375            0
    3376            0
    3377            0
    3378            0
    3379            0
    3380            0
    3381            0
    3382            0
    3383            1
    3384            0
    3385            2
    3386            0
    3387            0
    3388            0
    3389            0
    3390            1
    3391            0
    3392            0
    3393            0
    3394            0
    3395            0
    3396            0
    3397            1
    3398            0
    3399            1
    3400            0
    3401            0
    3402            0
    3403            0
    3404            0
    3405            0
    3406            0
    3407            0
    3408            0
    3409            0
    3410            0
    3411            0
    3412            0
    3413            0
    3414            0
    3415            0
    3416            0
    3417            0
    3418            0
    3419            1
    3420            0
    3421            0
    3422            0
    3423            0
    3424            0
    3425            0
    3426            0
    3427            0
    3428            0
    3429            0
    3430            0
    3431            0
    3432            1
    3433            0
    3434            0
    3435            1
    3436            0
    3437            0
    3438            0
    3439            1
    3440            1
    3441            0
    3442            1
    3443            0
    3444            0
    3445            0
    3446            0
    3447            0
    3448            0
    3449            0
    3450            0
    3451            0
    3452            0
    3453            1
    3454            0
    3455            0
    3456            0
    3457            0
    3458            0
    3459            0
    3460            0
    3461            0
    3462            2
    3463            0
    3464            1
    3465            0
    3466            0
    3467            0
    3468            0
    3469            0
    3470            0
    3471            1
    3472            0
    3473            1
    3474            0
    3475            0
    3476            0
    3477            0
    3478            0
    3479            0
    3480            0
    3481            0
    3482            0
    3483            0
    3484            0
    3485            0
    3486            0
    3487            0
    3488            0
    3489            0
    3490            0
    3491            0
    3492            0
    3493            0
    3494            0
    3495            0
    3496            0
    3497            1
    3498            0
    3499            0
    3500            0
    3501            0
    3502            0
    3503            0
    3504            0
    3505            0
    3506            0
    3507            0
    3508            0
    3509            0
    3510            0
    3511            0
    3512            0
    3513            0
    3514            1
    3515            0
    3516            0
    3517            0
    3518            0
    3519            0
    3520            0
    3521            0
    3522            0
    3523            0
    3524            0
    3525            0
    3526            0
    3527            0
    3528            0
    3529            0
    3530            0
    3531            0
    3532            0
    3533            0
    3534            0
    3535            0
    3536            0
    3537            0
    3538            0
    3539            0
    3540            0
    3541            0
    3542            0
    3543            0
    3544            0
    3545            0
    3546            0
    3547            0
    3548            0
    3549            0
    3550            0
    3551            0
    3552            0
    3553            0
    3554            0
    3555            0
    3556            0
    3557            0
    3558            0
    3559            1
    3560            0
    3561            0
    3562            0
    3563            0
    3564            0
    3565            0
    3566            0
    3567            0
    3568            1
    3569            0
    3570            0
    3571            0
    3572            0
    3573            0
    3574            0
    3575            0
    3576            0
    3577            0
    3578            0
    3579            0
    3580            0
    3581            0
    3582            0
    3583            0
    3584            1
    3585            1
    3586            0
    3587            0
    3588            0
    3589            0
    3590            0
    3591            0
    3592            0
    3593            0
    3594            0
    3595            0
    3596            0
    3597            0
    3598            0
    3599            0
    3600            0
    3601            0
    3602            0
    3603            0
    3604            0
    3605            0
    3606            0
    3607            0
    3608            0
    3609            0
    3610            0
    3611            0
    3612            0
    3613            0
    3614            0
    3615            0
    3616            0
    3617            0
    3618            0
    3619            0
    3620            0
    3621            0
    3622            1
    3623            0
    3624            0
    3625            0
    3626            1
    3627            0
    3628            1
    3629            0
    3630            0
    3631            0
    3632            0
    3633            0
    3634            0
    3635            0
    3636            0
    3637            0
    3638            0
    3639            0
    3640            0
    3641            1
    3642            0
    3643            0
    3644            0
    3645            0
    3646            0
    3647            0
    3648            0
    3649            0
    3650            0
    3651            1
    3652            0
    3653            1
    3654            1
    3655            1
    3656            0
    3657            0
    3658            0
    3659            0
    3660            1
    3661            0
    3662            0
    3663            0
    3664            0
    3665            0
    3666            1
    3667            0
    3668            0
    3669            0
    3670            1
    3671            1
    3672            0
    3673            0
    3674            0
    3675            0
    3676            0
    3677            0
    3678            0
    3679            0
    3680            0
    3681            0
    3682            0
    3683            0
    3684            0
    3685            0
    3686            0
    3687            0
    3688            0
    3689            0
    3690            0
    3691            1
    3692            0
    3693            0
    3694            0
    3695            1
    3696            0
    3697            0
    3698            0
    3699            1
    3700            0
    3701            0
    3702            0
    3703            0
    3704            0
    3705            0
    3706            0
    3707            0
    3708            1
    3709            0
    3710            0
    3711            0
    3712            0
    3713            0
    3714            0
    3715            0
    3716            0
    3717            1
    3718            0
    3719            0
    3720            0
    3721            0
    3722            1
    3723            0
    3724            0
    3725            0
    3726            0
    3727            0
    3728            0
    3729            0
    3730            0
    3731            1
    3732            0
    3733            0
    3734            0
    3735            0
    3736            0
    3737            0
    3738            0
    3739            0
    3740            0
    3741            0
    3742            0
    3743            0
    3744            0
    3745            0
    3746            0
    3747            0
    3748            0
    3749            0
    3750            0
    3751            0
    3752            0
    3753            0
    3754            0
    3755            0
    3756            0
    3757            0
    3758            0
    3759            0
    3760            1
    3761            0
    3762            0
    3763            0
    3764            0
    3765            0
    3766            0
    3767            0
    3768            0
    3769            0
    3770            0
    3771            0
    3772            0
    3773            0
    3774            0
    3775            0
    3776            1
    3777            1
    3778            0
    3779            0
    3780            1
    3781            0
    3782            0
    3783            0
    3784            0
    3785            0
    3786            0
    3787            2
    3788            0
    3789            0
    3790            0
    3791            1
    3792            0
    3793            0
    3794            1
    3795            0
    3796            0
    3797            0
    3798            0
    3799            0
    3800            0
    3801            0
    3802            0
    3803            0
    3804            0
    3805            0
    3806            0
    3807            0
    3808            0
    3809            0
    3810            1
    3811            0
    3812            0
    3813            0
    3814            0
    3815            1
    3816            0
    3817            0
    3818            0
    3819            0
    3820            0
    3821            0
    3822            0
    3823            0
    3824            0
    3825            0
    3826            0
    3827            1
    3828            0
    3829            1
    3830            1
    3831            0
    3832            0
    3833            0
    3834            0
    3835            0
    3836            1
    3837            0
    3838            0
    3839            0
    3840            0
    3841            0
    3842            1
    3843            0
    3844            0
    3845            1
    3846            0
    3847            0
    3848            0
    3849            1
    3850            0
    3851            0
    3852            0
    3853            1
    3854            0
    3855            0
    3856            0
    3857            0
    3858            0
    3859            0
    3860            0
    3861            0
    3862            0
    3863            0
    3864            0
    3865            1
    3866            0
    3867            0
    3868            0
    3869            0
    3870            0
    3871            0
    3872            0
    3873            0
    3874            1
    3875            1
    3876            0
    3877            0
    3878            0
    3879            0
    3880            1
    3881            0
    3882            1
    3883            0
    3884            0
    3885            0
    3886            0
    3887            0
    3888            2
    3889            1
    3890            0
    3891            0
    3892            0
    3893            0
    3894            0
    3895            0
    3896            0
    3897            0
    3898            0
    3899            0
    3900            0
    3901            1
    3902            0
    3903            0
    3904            1
    3905            0
    3906            1
    3907            0
    3908            1
    3909            0
    3910            0
    3911            0
    3912            0
    3913            0
    3914            0
    3915            0
    3916            1
    3917            0
    3918            0
    3919            0
    3920            0
    3921            1
    3922            0
    3923            1
    3924            0
    3925            0
    3926            0
    3927            0
    3928            0
    3929            0
    3930            0
    3931            0
    3932            0
    3933            0
    3934            0
    3935            0
    3936            0
    3937            0
    3938            0
    3939            0
    3940            0
    3941            0
    3942            0
    3943            0
    3944            0
    3945            1
    3946            0
    3947            0
    3948            0
    3949            0
    3950            0
    3951            0
    3952            1
    3953            0
    3954            0
    3955            0
    3956            0
    3957            1
    3958            0
    3959            0
    3960            0
    3961            0
    3962            0
    3963            1
    3964            0
    3965            0
    3966            0
    3967            0
    3968            0
    3969            0
    3970            0
    3971            0
    3972            0
    3973            1
    3974            0
    3975            0
    3976            0
    3977            0
    3978            0
    3979            0
    3980            0
    3981            0
    3982            0
    3983            0
    3984            0
    3985            0
    3986            0
    3987            0
    3988            0
    3989            0
    3990            0
    3991            0
    3992            0
    3993            0
    3994            0
    3995            0
    3996            0
    3997            0
    3998            0
    3999            0
    4000            0
    4001            0
    4002            0
    4003            0
    4004            0
    4005            0
    4006            0
    4007            0
    4008            1
    4009            0
    4010            0
    4011            0
    4012            0
    4013            1
    4014            0
    4015            0
    4016            1
    4017            0
    4018            0
    4019            0
    4020            0
    4021            0
    4022            0
    4023            0
    4024            0
    4025            0
    4026            0
    4027            1
    4028            0
    4029            0
    4030            0
    4031            0
    4032            0
    4033            1
    4034            0
    4035            0
    4036            0
    4037            0
    4038            0
    4039            0
    4040            0
    4041            0
    4042            1
    4043            0
    4044            0
    4045            0
    4046            0
    4047            0
    4048            0
    4049            0
    4050            0
    4051            1
    4052            0
    4053            1
    4054            0
    4055            0
    4056            1
    4057            0
    4058            0
    4059            0
    4060            1
    4061            0
    4062            1
    4063            0
    4064            0
    4065            2
    4066            0
    4067            1
    4068            0
    4069            0
    4070            0
    4071            1
    4072            1
    4073            0
    4074            0
    4075            0
    4076            0
    4077            0
    4078            0
    4079            0
    4080            0
    4081            1
    4082            0
    4083            0
    4084            0
    4085            0
    4086            0
    4087            0
    4088            1
    4089            1
    4090            0
    4091            0
    4092            1
    4093            0
    4094            1
    4095            0
    4096            0
    4097            0
    4098            0
    4099            2
    4100            1
    4101            0
    4102            0
    4103            0
    4104            0
    4105            0
    4106            0
    4107            0
    4108            0
    4109            0
    4110            0
    4111            1
    4112            0
    4113            0
    4114            2
    4115            1
    4116            0
    4117            0
    4118            0
    4119            0
    4120            0
    4121            0
    4122            0
    4123            0
    4124            0
    4125            0
    4126            1
    4127            0
    4128            0
    4129            1
    4130            0
    4131            0
    4132            1
    4133            1
    4134            0
    4135            0
    4136            1
    4137            0
    4138            0
    4139            0
    4140            0
    4141            1
    4142            0
    4143            0
    4144            0
    4145            0
    4146            0
    4147            0
    4148            1
    4149            0
    4150            1
    4151            0
    4152            0
    4153            0
    4154            0
    4155            0
    4156            0
    4157            0
    4158            1
    4159            0
    4160            0
    4161            0
    4162            0
    4163            0
    4164            1
    4165            0
    4166            0
    4167            0
    4168            0
    4169            0
    4170            0
    4171            0
    4172            0
    4173            0
    4174            0
    4175            0
    4176            0
    4177            0
    4178            0
    4179            1
    4180            0
    4181            0
    4182            0
    4183            0
    4184            1
    4185            1
    4186            0
    4187            0
    4188            0
    4189            0
    4190            0
    4191            0
    4192            0
    4193            0
    4194            0
    4195            0
    4196            0
    4197            0
    4198            0
    4199            0
    4200            0
    4201            0
    4202            0
    4203            0
    4204            1
    4205            0
    4206            0
    4207            0
    4208            0
    4209            0
    4210            1
    4211            0
    4212            0
    4213            1
    4214            0
    4215            3
    4216            0
    4217            0
    4218            0
    4219            0
    4220            0
    4221            0
    4222            1
    4223            0
    4224            0
    4225            0
    4226            0
    4227            1
    4228            0
    4229            0
    4230            0
    4231            0
    4232            0
    4233            0
    4234            0
    4235            0
    4236            0
    4237            1
    4238            0
    4239            0
    4240            0
    4241            0
    4242            0
    4243            0
    4244            0
    4245            0
    4246            0
    4247            1
    4248            0
    4249            0
    4250            0
    4251            0
    4252            0
    4253            0
    4254            0
    4255            0
    4256            0
    4257            0
    4258            1
    4259            0
    4260            0
    4261            0
    4262            0
    4263            0
    4264            0
    4265            0
    4266            0
    4267            1
    4268            1
    4269            0
    4270            0
    4271            1
    4272            0
    4273            1
    4274            1
    4275            0
    4276            0
    4277            0
    4278            0
    4279            0
    4280            0
    4281            0
    4282            0
    4283            1
    4284            0
    4285            0
    4286            0
    4287            0
    4288            0
    4289            0
    4290            0
    4291            0
    4292            0
    4293            0
    4294            0
    4295            0
    4296            0
    4297            0
    4298            0
    4299            0
    4300            0
    4301            0
    4302            0
    4303            0
    4304            0
    4305            0
    4306            1
    4307            1
    4308            0
    4309            0
    4310            0
    4311            0
    4312            0
    4313            0
    4314            0
    4315            0
    4316            0
    4317            0
    4318            0
    4319            0
    4320            0
    4321            0
    4322            0
    4323            0
    4324            0
    4325            0
    4326            0
    4327            0
    4328            0
    4329            0
    4330            0
    4331            0
    4332            0
    4333            0
    4334            0
    4335            0
    4336            0
    4337            0
    4338            0
    4339            1
    4340            0
    4341            0
    4342            0
    4343            0
    4344            0
    4345            0
    4346            0
    4347            1
    4348            0
    4349            0
    4350            0
    4351            0
    4352            0
    4353            0
    4354            0
    4355            0
    4356            0
    4357            0
    4358            1
    4359            0
    4360            0
    4361            0
    4362            0
    4363            0
    4364            0
    4365            0
    4366            0
    4367            0
    4368            0
    4369            0
    4370            0
    4371            0
    4372            0
    4373            1
    4374            1
    4375            0
    4376            0
    4377            0
    4378            0
    4379            0
    4380            0
    4381            0
    4382            0
    4383            0
    4384            0
    4385            0
    4386            2
    4387            0
    4388            1
    4389            0
    4390            0
    4391            1
    4392            0
    4393            0
    4394            0
    4395            0
    4396            1
    4397            0
    4398            1
    4399            2
    4400            0
    4401            0
    4402            0
    4403            1
    4404            1
    4405            1
    4406            0
    4407            0
    4408            0
    4409            0
    4410            0
    4411            0
    4412            0
    4413            0
    4414            0
    4415            0
    4416            1
    4417            0
    4418            0
    4419            0
    4420            0
    4421            0
    4422            0
    4423            1
    4424            0
    4425            0
    4426            0
    4427            0
    4428            2
    4429            1
    4430            0
    4431            0
    4432            1
    4433            1
    4434            1
    4435            2
    4436            0
    4437            0
    4438            0
    4439            0
    4440            0
    4441            1
    4442            1
    4443            0
    4444            0
    4445            0
    4446            0
    4447            0
    4448            0
    4449            0
    4450            1
    4451            2
    4452            0
    4453            0
    4454            0
    4455            0
    4456            0
    4457            0
    4458            0
    4459            1
    4460            0
    4461            0
    4462            0
    4463            0
    4464            0
    4465            0
    4466            0
    4467            0
    4468            0
    4469            0
    4470            0
    4471            0
    4472            0
    4473            0
    4474            0
    4475            0
    4476            0
    4477            0
    4478            0
    4479            0
    4480            0
    4481            1
    4482            0
    4483            0
    4484            0
    4485            0
    4486            0
    4487            0
    4488            0
    4489            0
    4490            0
    4491            0
    4492            0
    4493            0
    4494            0
    4495            0
    4496            0
    4497            0
    4498            1
    4499            0
    4500            1
    4501            0
    4502            0
    4503            0
    4504            0
    4505            0
    4506            0
    4507            0
    4508            0
    4509            1
    4510            0
    4511            0
    4512            0
    4513            0
    4514            0
    4515            0
    4516            0
    4517            0
    4518            1
    4519            0
    4520            0
    4521            0
    4522            0
    4523            2
    4524            0
    4525            0
    4526            0
    4527            0
    4528            0
    4529            1
    4530            0
    4531            0
    4532            0
    4533            1
    4534            1
    4535            0
    4536            1
    4537            0
    4538            0
    4539            0
    4540            0
    4541            0
    4542            0
    4543            0
    4544            0
    4545            0
    4546            0
    4547            0
    4548            0
    4549            1
    4550            1
    4551            0
    4552            0
    4553            1
    4554            0
    4555            1
    4556            0
    4557            0
    4558            0
    4559            0
    4560            0
    4561            0
    4562            0
    4563            1
    4564            0
    4565            0
    4566            0
    4567            0
    4568            0
    4569            0
    4570            0
    4571            0
    4572            0
    4573            0
    4574            0
    4575            0
    4576            0
    4577            1
    4578            0
    4579            0
    4580            0
    4581            0
    4582            0
    4583            0
    4584            0
    4585            0
    4586            0
    4587            0
    4588            0
    4589            1
    4590            0
    4591            0
    4592            0
    4593            0
    4594            0
    4595            0
    4596            0
    4597            1
    4598            1
    4599            1
    4600            0
    4601            0
    4602            0
    4603            0
    4604            0
    4605            1
    4606            0
    4607            0
    4608            0
    4609            0
    4610            0
    4611            1
    4612            0
    4613            0
    4614            0
    4615            0
    4616            0
    4617            1
    4618            0
    4619            0
    4620            0
    4621            0
    4622            0
    4623            0
    4624            0
    4625            0
    4626            0
    4627            0
    4628            0
    4629            0
    4630            1
    4631            0
    4632            0
    4633            0
    4634            0
    4635            0
    4636            0
    4637            0
    4638            0
    4639            0
    4640            0
    4641            1
    4642            2
    4643            0
    4644            0
    4645            1
    4646            0
    4647            0
    4648            0
    4649            0
    4650            0
    4651            0
    4652            0
    4653            0
    4654            0
    4655            0
    4656            0
    4657            0
    4658            0
    4659            0
    4660            0
    4661            0
    4662            1
    4663            1
    4664            1
    4665            0
    4666            0
    4667            0
    4668            0
    4669            0
    4670            1
    4671            0
    4672            0
    4673            0
    4674            0
    4675            0
    4676            0
    4677            0
    4678            0
    4679            0
    4680            0
    4681            0
    4682            0
    4683            0
    4684            0
    4685            0
    4686            0
    4687            1
    4688            2
    4689            0
    4690            0
    4691            1
    4692            0
    4693            0
    4694            0
    4695            0
    4696            0
    4697            0
    4698            0
    4699            0
    4700            0
    4701            0
    4702            0
    4703            1
    4704            0
    4705            0
    4706            1
    4707            0
    4708            0
    4709            0
    4710            0
    4711            0
    4712            0
    4713            0
    4714            0
    4715            0
    4716            0
    4717            0
    4718            0
    4719            1
    4720            1
    4721            0
    4722            1
    4723            0
    4724            0
    4725            0
    4726            1
    4727            0
    4728            0
    4729            1
    4730            0
    4731            0
    4732            0
    4733            0
    4734            1
    4735            0
    4736            1
    4737            0
    4738            0
    4739            0
    4740            0
    4741            0
    4742            0
    4743            0
    4744            0
    4745            1
    4746            0
    4747            0
    4748            0
    4749            0
    4750            0
    4751            2
    4752            0
    4753            0
    4754            1
    4755            2
    4756            1
    4757            2
    4758            1
    4759            0
    4760            0
    4761            0
    4762            0
    4763            0
    4764            0
    4765            0
    4766            1
    4767            1
    4768            1
    4769            0
    4770            0
    4771            0
    4772            0
    4773            0
    4774            0
    4775            0
    4776            0
    4777            1
    4778            0
    4779            1
    4780            0
    4781            0
    4782            0
    4783            0
    4784            0
    4785            0
    4786            0
    4787            0
    4788            0
    4789            0
    4790            0
    4791            0
    4792            0
    4793            0
    4794            0
    4795            0
    4796            0
    4797            0
    4798            0
    4799            0
    4800            1
    4801            1
    4802            0
    4803            1
    4804            0
    4805            1
    4806            1
    4807            0
    4808            0
    4809            0
    4810            0
    4811            1
    4812            0
    4813            0
    4814            0
    4815            0
    4816            0
    4817            0
    4818            1
    4819            0
    4820            0
    4821            1
    4822            0
    4823            0
    4824            0
    4825            0
    4826            0
    4827            0
    4828            0
    4829            0
    4830            0
    4831            0
    4832            0
    4833            0
    4834            1
    4835            0
    4836            0
    4837            0
    4838            1
    4839            0
    4840            1
    4841            0
    4842            0
    4843            0
    4844            0
    4845            0
    4846            0
    4847            0
    4848            0
    4849            0
    4850            0
    4851            0
    4852            0
    4853            0
    4854            0
    4855            0
    4856            0
    4857            0
    4858            0
    4859            0
    4860            1
    4861            0
    4862            0
    4863            0
    4864            0
    4865            0
    4866            0
    4867            0
    4868            0
    4869            0
    4870            0
    4871            0
    4872            0
    4873            0
    4874            0
    4875            0
    4876            0
    4877            0
    4878            0
    4879            0
    4880            0
    4881            0
    4882            0
    4883            0
    4884            0
    4885            0
    4886            0
    4887            0
    4888            0
    4889            0
    4890            0
    4891            0
    4892            0
    4893            0
    4894            0
    4895            0
    4896            0
    4897            0
    4898            0
    4899            0
    4900            0
    4901            0
    4902            0
    4903            0
    4904            0
    4905            1
    4906            0
    4907            0
    4908            0
    4909            0
    4910            0
    4911            0
    4912            0
    4913            0
    4914            0
    4915            0
    4916            1
    4917            0
    4918            0
    4919            0
    4920            0
    4921            1
    4922            0
    4923            0
    4924            1
    4925            1
    4926            0
    4927            0
    4928            0
    4929            0
    4930            0
    4931            0
    4932            0
    4933            0
    4934            0
    4935            0
    4936            0
    4937            0
    4938            0
    4939            0
    4940            0
    4941            1
    4942            0
    4943            0
    4944            0
    4945            0
    4946            0
    4947            0
    4948            0
    4949            0
    4950            1
    4951            0
    4952            0
    4953            0
    4954            0
    4955            0
    4956            0
    4957            0
    4958            1
    4959            1
    4960            0
    4961            0
    4962            0
    4963            0
    4964            0
    4965            0
    4966            0
    4967            0
    4968            0
    4969            0
    4970            1
    4971            0
    4972            0
    4973            0
    4974            0
    4975            0
    4976            0
    4977            0
    4978            0
    4979            0
    4980            0
    4981            0
    4982            0
    4983            1
    4984            1
    4985            2
    4986            0
    4987            3
    4988            1
    4989            0
    4990            0
    4991            0
    4992            0
    4993            0
    4994            0
    4995            0
    4996            0
    4997            0
    4998            0
    4999            0
    5000            1
    5001            0
    5002            0
    5003            0
    5004            1
    5005            0
    5006            0
    5007            0
    5008            0
    5009            0
    5010            1
    5011            0
    5012            0
    5013            0
    5014            0
    5015            0
    5016            0
    5017            0
    5018            1
    5019            0
    5020            0
    5021            1
    5022            0
    5023            0
    5024            0
    5025            0
    5026            0
    5027            1
    5028            1
    5029            1
    5030            0
    5031            0
    5032            0
    5033            0
    5034            0
    5035            1
    5036            1
    5037            0
    5038            0
    5039            0
    5040            0
    5041            0
    5042            0
    5043            0
    5044            0
    5045            0
    5046            0
    5047            0
    5048            0
    5049            1
    5050            0
    5051            0
    5052            0
    5053            1
    5054            0
    5055            0
    5056            0
    5057            0
    5058            0
    5059            0
    5060            0
    5061            0
    5062            0
    5063            0
    5064            0
    5065            1
    5066            0
    5067            0
    5068            0
    5069            0
    5070            0
    5071            1
    5072            0
    5073            0
    5074            0
    5075            0
    5076            1
    5077            0
    5078            0
    5079            0
    5080            0
    5081            1
    5082            0
    5083            0
    5084            0
    5085            0
    5086            0
    5087            0
    5088            1
    5089            0
    5090            0
    5091            0
    5092            0
    5093            0
    5094            0
    5095            0
    5096            0
    5097            0
    5098            0
    5099            0
    5100            0
    5101            0
    5102            0
    5103            0
    5104            1
    5105            1
    5106            0
    5107            0
    5108            0
    5109            0
    5110            0
    5111            0
    5112            0
    5113            1
    5114            0
    5115            1
    5116            0
    5117            0
    5118            0
    5119            0
    5120            0
    5121            0
    5122            1
    5123            0
    5124            0
    5125            0
    5126            0
    5127            0
    5128            0
    5129            0
    5130            0
    5131            0
    5132            0
    5133            0
    5134            0
    5135            0
    5136            0
    5137            0
    5138            0
    5139            0
    5140            1
    5141            0
    5142            0
    5143            0
    5144            0
    5145            0
    5146            0
    5147            1
    5148            1
    5149            0
    5150            0
    5151            1
    5152            0
    5153            0
    5154            0
    5155            0
    5156            0
    5157            0
    5158            0
    5159            0
    5160            0
    5161            0
    5162            0
    5163            0
    5164            1
    5165            1
    5166            0
    5167            0
    5168            1
    5169            0
    5170            0
    5171            0
    5172            1
    5173            0
    5174            1
    5175            0
    5176            1
    5177            0
    5178            0
    5179            0
    5180            0
    5181            0
    5182            0
    5183            0
    5184            0
    5185            1
    5186            0
    5187            0
    5188            1
    5189            0
    5190            0
    5191            1
    5192            0
    5193            0
    5194            0
    5195            0
    5196            0
    5197            1
    5198            0
    5199            0
    5200            1
    5201            0
    5202            0
    5203            0
    5204            1
    5205            0
    5206            1
    5207            0
    5208            0
    5209            0
    5210            0
    5211            0
    5212            0
    5213            0
    5214            0
    5215            0
    5216            0
    5217            0
    5218            0
    5219            1
    5220            1
    5221            0
    5222            0
    5223            0
    5224            2
    5225            0
    5226            0
    5227            0
    5228            0
    5229            0
    5230            0
    5231            0
    5232            1
    5233            0
    5234            0
    5235            0
    5236            0
    5237            0
    5238            0
    5239            0
    5240            1
    5241            1
    5242            0
    5243            0
    5244            1
    5245            0
    5246            0
    5247            0
    5248            0
    5249            0
    5250            0
    5251            0
    5252            0
    5253            0
    5254            0
    5255            1
    5256            1
    5257            0
    5258            0
    5259            0
    5260            1
    5261            0
    5262            0
    5263            2
    5264            0
    5265            0
    5266            0
    5267            0
    5268            1
    5269            0
    5270            0
    5271            0
    5272            1
    5273            0
    5274            0
    5275            0
    5276            1
    5277            0
    5278            0
    5279            2
    5280            0
    5281            0
    5282            0
    5283            1
    5284            0
    5285            0
    5286            0
    5287            0
    5288            1
    5289            0
    5290            0
    5291            0
    5292            0
    5293            0
    5294            0
    5295            0
    5296            0
    5297            1
    5298            0
    5299            0
    5300            0
    5301            0
    5302            0
    5303            0
    5304            0
    5305            0
    5306            0
    5307            0
    5308            0
    5309            0
    5310            0
    5311            0
    5312            0
    5313            0
    5314            0
    5315            0
    5316            0
    5317            0
    5318            0
    5319            0
    5320            0
    5321            0
    5322            1
    5323            0
    5324            0
    5325            1
    5326            1
    5327            0
    5328            0
    5329            0
    5330            0
    5331            0
    5332            0
    5333            1
    5334            0
    5335            0
    5336            0
    5337            0
    5338            0
    5339            0
    5340            1
    5341            0
    5342            0
    5343            0
    5344            0
    5345            0
    5346            1
    5347            0
    5348            0
    5349            0
    5350            0
    5351            0
    5352            0
    5353            0
    5354            0
    5355            0
    5356            0
    5357            0
    5358            0
    5359            0
    5360            0
    5361            0
    5362            1
    5363            1
    5364            0
    5365            0
    5366            0
    5367            0
    5368            0
    5369            0
    5370            0
    5371            1
    5372            0
    5373            0
    5374            1
    5375            0
    5376            0
    5377            0
    5378            0
    5379            0
    5380            0
    5381            0
    5382            0
    5383            0
    5384            0
    5385            0
    5386            0
    5387            0
    5388            0
    5389            0
    5390            0
    5391            0
    5392            1
    5393            0
    5394            1
    5395            0
    5396            0
    5397            0
    5398            0
    5399            0
    5400            1
    5401            1
    5402            0
    5403            1
    5404            0
    5405            0
    5406            1
    5407            0
    5408            1
    5409            0
    5410            0
    5411            0
    5412            0
    5413            0
    5414            0
    5415            0
    5416            0
    5417            0
    5418            0
    5419            0
    5420            0
    5421            0
    5422            1
    5423            0
    5424            0
    5425            0
    5426            0
    5427            0
    5428            0
    5429            0
    5430            1
    5431            0
    5432            0
    5433            0
    5434            0
    5435            0
    5436            1
    5437            0
    5438            0
    5439            0
    5440            0
    5441            0
    5442            0
    5443            0
    5444            1
    5445            0
    5446            0
    5447            0
    5448            0
    5449            0
    5450            0
    5451            0
    5452            0
    5453            0
    5454            0
    5455            0
    5456            0
    5457            0
    5458            0
    5459            0
    5460            0
    5461            0
    5462            0
    5463            1
    5464            0
    5465            0
    5466            0
    5467            0
    5468            0
    5469            1
    5470            0
    5471            0
    5472            0
    5473            0
    5474            0
    5475            1
    5476            0
    5477            0
    5478            0
    5479            0
    5480            0
    5481            1
    5482            0
    5483            0
    5484            0
    5485            0
    5486            1
    5487            0
    5488            0
    5489            0
    5490            0
    5491            1
    5492            0
    5493            0
    5494            0
    5495            0
    5496            1
    5497            0
    5498            0
    5499            0
    5500            0
    5501            0
    5502            0
    5503            0
    5504            0
    5505            0
    5506            0
    5507            0
    5508            0
    5509            0
    5510            1
    5511            0
    5512            1
    5513            0
    5514            0
    5515            0
    5516            0
    5517            1
    5518            0
    5519            0
    5520            0
    5521            0
    5522            1
    5523            1
    5524            0
    5525            1
    5526            0
    5527            0
    5528            0
    5529            0
    5530            0
    5531            0
    5532            0
    5533            0
    5534            0
    5535            0
    5536            1
    5537            1
    5538            0
    5539            0
    5540            0
    5541            0
    5542            0
    5543            0
    5544            0
    5545            0
    5546            0
    5547            0
    5548            0
    5549            0
    5550            0
    5551            0
    5552            0
    5553            0
    5554            0
    5555            0
    5556            0
    5557            0
    5558            0
    5559            0
    5560            0
    5561            0
    5562            0
    5563            0
    5564            0
    5565            1
    5566            0
    5567            1
    5568            0
    5569            0
    5570            0
    5571            0
    5572            1
    5573            0
    5574            0
    5575            0
    5576            0
    5577            1
    5578            0
    5579            0
    5580            0
    5581            0
    5582            0
    5583            0
    5584            0
    5585            0
    5586            0
    5587            0
    5588            0
    5589            0
    5590            1
    5591            0
    5592            0
    5593            0
    5594            0
    5595            0
    5596            0
    5597            0
    5598            0
    5599            0
    5600            1
    5601            0
    5602            1
    5603            0
    5604            0
    5605            0
    5606            0
    5607            0
    5608            0
    5609            1
    5610            0
    5611            0
    5612            0
    5613            0
    5614            0
    5615            0
    5616            0
    5617            0
    5618            0
    5619            0
    5620            0
    5621            0
    5622            1
    5623            0
    5624            0
    5625            0
    5626            0
    5627            0
    5628            0
    5629            0
    5630            0
    5631            0
    5632            0
    5633            0
    5634            0
    5635            1
    5636            0
    5637            1
    5638            0
    5639            0
    5640            0
    5641            2
    5642            0
    5643            1
    5644            0
    5645            1
    5646            1
    5647            1
    5648            1
    5649            0
    5650            0
    5651            0
    5652            0
    5653            1
    5654            0
    5655            1
    5656            0
    5657            0
    5658            0
    5659            0
    5660            0
    5661            0
    5662            0
    5663            1
    5664            0
    5665            0
    5666            0
    5667            0
    5668            1
    5669            0
    5670            0
    5671            0
    5672            0
    5673            1
    5674            0
    5675            0
    5676            0
    5677            1
    5678            0
    5679            0
    5680            0
    5681            0
    5682            0
    5683            0
    5684            1
    5685            0
    5686            0
    5687            0
    5688            0
    5689            0
    5690            0
    5691            0
    5692            0
    5693            0
    5694            0
    5695            0
    5696            0
    5697            0
    5698            1
    5699            0
    5700            0
    5701            0
    5702            0
    5703            2
    5704            1
    5705            0
    5706            1
    5707            1
    5708            0
    5709            0
    5710            0
    5711            1
    5712            0
    5713            0
    5714            1
    5715            0
    5716            0
    5717            0
    5718            0
    5719            0
    5720            1
    5721            0
    5722            0
    5723            0
    5724            0
    5725            0
    5726            0
    5727            0
    5728            0
    5729            1
    5730            0
    5731            1
    5732            1
    5733            1
    5734            0
    5735            0
    5736            2
    5737            0
    5738            0
    5739            0
    5740            0
    5741            0
    5742            0
    5743            1
    5744            1
    5745            0
    5746            0
    5747            0
    5748            1
    5749            1
    5750            0
    5751            1
    5752            0
    5753            1
    5754            0
    5755            0
    5756            0
    5757            1
    5758            2
    5759            0
    5760            0
    5761            0
    5762            0
    5763            1
    5764            0
    5765            0
    5766            0
    5767            0
    5768            1
    5769            0
    5770            0
    5771            0
    5772            1
    5773            0
    5774            1
    5775            0
    5776            1
    5777            0
    5778            1
    5779            0
    5780            1
    5781            0
    5782            0
    5783            1
    5784            0
    5785            0
    5786            0
    5787            0
    5788            1
    5789            0
    5790            0
    5791            0
    5792            0
    5793            0
    5794            0
    5795            0
    5796            0
    5797            0
    5798            0
    5799            1
    5800            0
    5801            0
    5802            1
    5803            1
    5804            0
    5805            0
    5806            0
    5807            0
    5808            0
    5809            0
    5810            0
    5811            0
    5812            1
    5813            1
    5814            0
    5815            0
    5816            0
    5817            1
    5818            0
    5819            0
    5820            0
    5821            1
    5822            1
    5823            0
    5824            1
    5825            1
    5826            0
    5827            0
    5828            0
    5829            1
    5830            0
    5831            0
    5832            0
    5833            0
    5834            0
    5835            0
    5836            0
    5837            0
    5838            0
    5839            0
    5840            0
    5841            0
    5842            0
    5843            0
    5844            0
    5845            0
    5846            1
    5847            0
    5848            0
    5849            1
    5850            1
    5851            0
    5852            0
    5853            0
    5854            0
    5855            0
    5856            0
    5857            1
    5858            0
    5859            1
    5860            0
    5861            0
    5862            0
    5863            0
    5864            0
    5865            0
    5866            0
    5867            0
    5868            0
    5869            0
    5870            0
    5871            0
    5872            1
    5873            0
    5874            1
    5875            0
    5876            1
    5877            1
    5878            0
    5879            0
    5880            1
    5881            0
    5882            1
    5883            0
    5884            0
    5885            0
    5886            0
    5887            0
    5888            1
    5889            0
    5890            0
    5891            0
    5892            1
    5893            0
    5894            0
    5895            0
    5896            0
    5897            0
    5898            0
    5899            0
    5900            0
    5901            0
    5902            0
    5903            1
    5904            0
    5905            0
    5906            1
    5907            0
    5908            0
    5909            0
    5910            0
    5911            0
    5912            0
    5913            0
    5914            0
    5915            0
    5916            1
    5917            2
    5918            0
    5919            0
    5920            0
    5921            0
    5922            0
    5923            1
    5924            1
    5925            0
    5926            0
    5927            0
    5928            1
    5929            0
    5930            0
    5931            0
    5932            0
    5933            0
    5934            1
    5935            1
    5936            2
    5937            1
    5938            0
    5939            1
    5940            0
    5941            0
    5942            0
    5943            0
    5944            0
    5945            0
    5946            0
    5947            0
    5948            1
    5949            0
    5950            0
    5951            0
    5952            0
    5953            0
    5954            0
    5955            1
    5956            0
    5957            0
    5958            0
    5959            0
    5960            0
    5961            0
    5962            0
    5963            0
    5964            0
    5965            0
    5966            0
    5967            0
    5968            0
    5969            1
    5970            0
    5971            0
    5972            0
    5973            0
    5974            0
    5975            0
    5976            0
    5977            0
    5978            0
    5979            0
    5980            0
    5981            0
    5982            0
    5983            0
    5984            0
    5985            0
    5986            0
    5987            1
    5988            0
    5989            0
    5990            0
    5991            0
    5992            0
    5993            1
    5994            1
    5995            0
    5996            0
    5997            1
    5998            0
    5999            0
    6000            0
    6001            1
    6002            1
    6003            1
    6004            0
    6005            1
    6006            0
    6007            0
    6008            0
    6009            0
    6010            0
    6011            1
    6012            0
    6013            0
    6014            0
    6015            0
    6016            0
    6017            1
    6018            0
    6019            0
    6020            1
    6021            0
    6022            0
    6023            0
    6024            0
    6025            0
    6026            0
    6027            0
    6028            0
    6029            0
    6030            0
    6031            0
    6032            0
    6033            0
    6034            0
    6035            0
    6036            0
    6037            0
    6038            0
    6039            0
    6040            0
    6041            0
    6042            1
    6043            0
    6044            0
    6045            0
    6046            0
    6047            0
    6048            0
    6049            0
    6050            0
    6051            0
    6052            0
    6053            0
    6054            0
    6055            0
    6056            0
    6057            0
    6058            0
    6059            1
    6060            1
    6061            0
    6062            0
    6063            0
    6064            1
    6065            0
    6066            1
    6067            0
    6068            0
    6069            0
    6070            1
    6071            0
    6072            0
    6073            0
    6074            0
    6075            0
    6076            0
    6077            0
    6078            0
    6079            0
    6080            0
    6081            0
    6082            0
    6083            0
    6084            0
    6085            0
    6086            0
    6087            0
    6088            1
    6089            0
    6090            0
    6091            1
    6092            1
    6093            0
    6094            0
    6095            1
    6096            0
    6097            0
    6098            0
    6099            0
    6100            0
    6101            0
    6102            0
    6103            0
    6104            0
    6105            0
    6106            0
    6107            0
    6108            0
    6109            1
    6110            0
    6111            0
    6112            1
    6113            1
    6114            2
    6115            0
    6116            0
    6117            0
    6118            0
    6119            0
    6120            0
    6121            0
    6122            1
    6123            2
    6124            1
    6125            0
    6126            0
    6127            0
    6128            0
    6129            1
    6130            0
    6131            0
    6132            0
    6133            0
    6134            0
    6135            0
    6136            0
    6137            0
    6138            0
    6139            0
    6140            0
    6141            0
    6142            0
    6143            0
    6144            0
    6145            0
    6146            1
    6147            0
    6148            0
    6149            0
    6150            0
    6151            0
    6152            1
    6153            1
    6154            0
    6155            0
    6156            0
    6157            0
    6158            0
    6159            0
    6160            0
    6161            1
    6162            0
    6163            0
    6164            0
    6165            0
    6166            0
    6167            0
    6168            0
    6169            1
    6170            1
    6171            0
    6172            0
    6173            0
    6174            0
    6175            0
    6176            0
    6177            0
    6178            0
    6179            1
    6180            0
    6181            0
    6182            0
    6183            0
    6184            0
    6185            0
    6186            0
    6187            0
    6188            0
    6189            1
    6190            0
    6191            0
    6192            0
    6193            0
    6194            0
    6195            0
    6196            0
    6197            0
    6198            0
    6199            2
    6200            0
    6201            0
    6202            0
    6203            0
    6204            0
    6205            0
    6206            0
    6207            0
    6208            0
    6209            0
    6210            0
    6211            0
    6212            0
    6213            0
    6214            0
    6215            0
    6216            0
    6217            0
    6218            0
    6219            0
    6220            1
    6221            0
    6222            0
    6223            0
    6224            0
    6225            1
    6226            1
    6227            0
    6228            0
    6229            1
    6230            1
    6231            0
    6232            0
    6233            0
    6234            0
    6235            0
    6236            0
    6237            0
    6238            0
    6239            0
    6240            2
    6241            1
    6242            0
    6243            0
    6244            0
    6245            0
    6246            0
    6247            0
    6248            0
    6249            0
    6250            0
    6251            0
    6252            0
    6253            0
    6254            0
    6255            0
    6256            0
    6257            0
    6258            0
    6259            0
    6260            0
    6261            0
    6262            0
    6263            0
    6264            0
    6265            0
    6266            0
    6267            0
    6268            0
    6269            0
    6270            0
    6271            0
    6272            0
    6273            0
    6274            1
    6275            0
    6276            0
    6277            0
    6278            0
    6279            1
    6280            0
    6281            0
    6282            0
    6283            0
    6284            0
    6285            0
    6286            0
    6287            1
    6288            0
    6289            0
    6290            0
    6291            0
    6292            0
    6293            0
    6294            0
    6295            0
    6296            0
    6297            0
    6298            0
    6299            0
    6300            1
    6301            0
    6302            0
    6303            0
    6304            0
    6305            0
    6306            0
    6307            0
    6308            0
    6309            0
    6310            0
    6311            0
    6312            0
    6313            0
    6314            0
    6315            1
    6316            0
    6317            1
    6318            0
    6319            1
    6320            0
    6321            1
    6322            1
    6323            0
    6324            0
    6325            0
    6326            0
    6327            0
    6328            0
    6329            0
    6330            0
    6331            1
    6332            0
    6333            0
    6334            1
    6335            0
    6336            0
    6337            0
    6338            0
    6339            0
    6340            0
    6341            0
    6342            0
    6343            0
    6344            0
    6345            0
    6346            0
    6347            0
    6348            0
    6349            0
    6350            0
    6351            0
    6352            0
    6353            0
    6354            0
    6355            0
    6356            0
    6357            0
    6358            0
    6359            0
    6360            0
    6361            0
    6362            0
    6363            0
    6364            0
    6365            0
    6366            0
    6367            0
    6368            0
    6369            0
    6370            0
    6371            0
    6372            0
    6373            0
    6374            0
    6375            0
    6376            0
    6377            0
    6378            1
    6379            0
    6380            0
    6381            0
    6382            0
    6383            0
    6384            0
    6385            0
    6386            0
    6387            0
    6388            0
    6389            0
    6390            0
    6391            0
    6392            0
    6393            1
    6394            0
    6395            0
    6396            0
    6397            0
    6398            0
    6399            0
    6400            0
    6401            1
    6402            0
    6403            0
    6404            0
    6405            0
    6406            0
    6407            0
    6408            0
    6409            0
    6410            0
    6411            0
    6412            0
    6413            0
    6414            0
    6415            0
    6416            0
    6417            0
    6418            1
    6419            0
    6420            1
    6421            0
    6422            0
    6423            0
    6424            0
    6425            0
    6426            0
    6427            0
    6428            0
    6429            0
    6430            0
    6431            0
    6432            0
    6433            0
    6434            0
    6435            1
    6436            0
    6437            0
    6438            0
    6439            0
    6440            0
    6441            0
    6442            0
    6443            0
    6444            0
    6445            0
    6446            0
    6447            0
    6448            1
    6449            0
    6450            0
    6451            0
    6452            0
    6453            1
    6454            0
    6455            0
    6456            0
    6457            0
    6458            0
    6459            0
    6460            1
    6461            0
    6462            0
    6463            0
    6464            0
    6465            0
    6466            0
    6467            0
    6468            0
    6469            0
    6470            0
    6471            0
    6472            0
    6473            0
    6474            0
    6475            0
    6476            0
    6477            1
    6478            0
    6479            0
    6480            0
    6481            0
    6482            0
    6483            1
    6484            0
    6485            0
    6486            0
    6487            0
    6488            0
    6489            0
    6490            0
    6491            0
    6492            0
    6493            0
    6494            0
    6495            0
    6496            0
    6497            0
    6498            0
    6499            0
    6500            0
    6501            0
    6502            0
    6503            0
    6504            0
    6505            0
    6506            0
    6507            0
    6508            0
    6509            1
    6510            0
    6511            0
    6512            0
    6513            0
    6514            0
    6515            1
    6516            0
    6517            1
    6518            0
    6519            0
    6520            0
    6521            1
    6522            0
    6523            0
    6524            0
    6525            0
    6526            0
    6527            0
    6528            0
    6529            0
    6530            0
    6531            1
    6532            0
    6533            0
    6534            0
    6535            0
    6536            0
    6537            0
    6538            0
    6539            0
    6540            0
    6541            0
    6542            1
    6543            0
    6544            1
    6545            0
    6546            0
    6547            1
    6548            0
    6549            0
    6550            1
    6551            0
    6552            0
    6553            0
    6554            0
    6555            0
    6556            0
    6557            0
    6558            0
    6559            0
    6560            0
    6561            0
    6562            0
    6563            0
    6564            0
    6565            0
    6566            0
    6567            0
    6568            0
    6569            0
    6570            0
    6571            0
    6572            0
    6573            0
    6574            0
    6575            0
    6576            0
    6577            0
    6578            0
    6579            0
    6580            0
    6581            0
    6582            0
    6583            0
    6584            0
    6585            0
    6586            0
    6587            0
    6588            0
    6589            0
    6590            0
    6591            0
    6592            1
    6593            0
    6594            1
    6595            0
    6596            0
    6597            0
    6598            0
    6599            0
    6600            0
    6601            0
    6602            0
    6603            0
    6604            0
    6605            0
    6606            0
    6607            0
    6608            0
    6609            0
    6610            0
    6611            0
    6612            0
    6613            0
    6614            1
    6615            0
    6616            0
    6617            0
    6618            0
    6619            0
    6620            0
    6621            0
    6622            0
    6623            1
    6624            0
    6625            2
    6626            0
    6627            0
    6628            0
    6629            0
    6630            0
    6631            1
    6632            0
    6633            0
    6634            1
    6635            0
    6636            0
    6637            1
    6638            0
    6639            0
    6640            0
    6641            0
    6642            0
    6643            0
    6644            0
    6645            0
    6646            0
    6647            0
    6648            0
    6649            0
    6650            0
    6651            0
    6652            0
    6653            0
    6654            0
    6655            0
    6656            0
    6657            0
    6658            0
    6659            0
    6660            0
    6661            0
    6662            0
    6663            0
    6664            0
    6665            0
    6666            0
    6667            1
    6668            0
    6669            1
    6670            0
    6671            0
    6672            0
    6673            0
    6674            0
    6675            0
    6676            0
    6677            0
    6678            0
    6679            0
    6680            0
    6681            0
    6682            0
    6683            0
    6684            0
    6685            1
    6686            0
    6687            0
    6688            0
    6689            0
    6690            0
    6691            0
    6692            0
    6693            0
    6694            0
    6695            0
    6696            0
    6697            0
    6698            1
    6699            0
    6700            0
    6701            0
    6702            0
    6703            0
    6704            1
    6705            0
    6706            0
    6707            0
    6708            0
    6709            0
    6710            0
    6711            0
    6712            0
    6713            0
    6714            0
    6715            0
    6716            0
    6717            0
    6718            1
    6719            0
    6720            0
    6721            0
    6722            1
    6723            0
    6724            1
    6725            0
    6726            0
    6727            0
    6728            0
    6729            0
    6730            0
    6731            0
    6732            0
    6733            0
    6734            0
    6735            1
    6736            0
    6737            1
    6738            0
    6739            0
    6740            0
    6741            0
    6742            1
    6743            0
    6744            0
    6745            0
    6746            0
    6747            0
    6748            0
    6749            1
    6750            0
    6751            0
    6752            0
    6753            0
    6754            0
    6755            0
    6756            0
    6757            0
    6758            0
    6759            0
    6760            0
    6761            1
    6762            0
    6763            0
    6764            0
    6765            0
    6766            0
    6767            0
    6768            1
    6769            1
    6770            0
    6771            0
    6772            0
    6773            0
    6774            0
    6775            0
    6776            0
    6777            0
    6778            0
    6779            0
    6780            0
    6781            0
    6782            0
    6783            1
    6784            0
    6785            0
    6786            1
    6787            0
    6788            0
    6789            0
    6790            0
    6791            1
    6792            0
    6793            0
    6794            0
    6795            1
    6796            0
    6797            0
    6798            0
    6799            0
    6800            1
    6801            0
    6802            0
    6803            0
    6804            0
    6805            0
    6806            0
    6807            0
    6808            0
    6809            0
    6810            0
    6811            0
    6812            0
    6813            0
    6814            0
    6815            0
    6816            0
    6817            0
    6818            0
    6819            0
    6820            0
    6821            1
    6822            0
    6823            0
    6824            1
    6825            0
    6826            0
    6827            0
    6828            0
    6829            1
    6830            0
    6831            0
    6832            1
    6833            0
    6834            2
    6835            1
    6836            1
    6837            0
    6838            0
    6839            0
    6840            0
    6841            1
    6842            0
    6843            0
    6844            0
    6845            0
    6846            0
    6847            0
    6848            0
    6849            0
    6850            0
    6851            0
    6852            0
    6853            1
    6854            0
    6855            0
    6856            0
    6857            0
    6858            0
    6859            0
    6860            0
    6861            0
    6862            0
    6863            0
    6864            1
    6865            0
    6866            0
    6867            0
    6868            0
    6869            0
    6870            0
    6871            0
    6872            0
    6873            0
    6874            0
    6875            0
    6876            0
    6877            0
    6878            0
    6879            0
    6880            0
    6881            1
    6882            0
    6883            0
    6884            0
    6885            0
    6886            0
    6887            0
    6888            0
    6889            0
    6890            0
    6891            0
    6892            0
    6893            0
    6894            0
    6895            0
    6896            0
    6897            0
    6898            0
    6899            0
    6900            0
    6901            0
    6902            0
    6903            0
    6904            0
    6905            0
    6906            0
    6907            0
    6908            0
    6909            0
    6910            0
    6911            0
    6912            0
    6913            0
    6914            0
    6915            0
    6916            0
    6917            0
    6918            0
    6919            0
    6920            0
    6921            0
    6922            0
    6923            0
    6924            0
    6925            0
    6926            0
    6927            0
    6928            0
    6929            0
    6930            0
    6931            0
    6932            0
    6933            0
    6934            0
    6935            0
    6936            0
    6937            0
    6938            1
    6939            0
    6940            0
    6941            0
    6942            0
    6943            0
    6944            0
    6945            0
    6946            0
    6947            0
    6948            1
    6949            1
    6950            1
    6951            0
    6952            0
    6953            0
    6954            0
    6955            0
    6956            0
    6957            0
    6958            0
    6959            0
    6960            0
    6961            0
    6962            0
    6963            0
    6964            0
    6965            0
    6966            0
    6967            1
    6968            0
    6969            0
    6970            0
    6971            0
    6972            0
    6973            0
    6974            0
    6975            0
    6976            0
    6977            1
    6978            0
    6979            0
    6980            0
    6981            0
    6982            0
    6983            0
    6984            0
    6985            0
    6986            0
    6987            0
    6988            0
    6989            1
    6990            0
    6991            0
    6992            0
    6993            0
    6994            0
    6995            0
    6996            0
    6997            1
    6998            0
    6999            0
    7000            0
    7001            0
    7002            0
    7003            0
    7004            0
    7005            0
    7006            1
    7007            0
    7008            0
    7009            0
    7010            0
    7011            0
    7012            0
    7013            0
    7014            0
    7015            0
    7016            1
    7017            0
    7018            0
    7019            0
    7020            0
    7021            0
    7022            0
    7023            0
    7024            1
    7025            1
    7026            0
    7027            0
    7028            0
    7029            0
    7030            0
    7031            1
    7032            0
    7033            0
    7034            0
    7035            0
    7036            0
    7037            0
    7038            0
    7039            0
    7040            0
    7041            1
    7042            0
    7043            1
    7044            1
    7045            0
    7046            0
    7047            0
    7048            0
    7049            0
    7050            0
    7051            0
    7052            0
    7053            0
    7054            0
    7055            0
    7056            0
    7057            0
    7058            0
    7059            0
    7060            0
    7061            1
    7062            0
    7063            0
    7064            0
    7065            0
    7066            0
    7067            0
    7068            0
    7069            1
    7070            0
    7071            0
    7072            0
    7073            0
    7074            0
    7075            0
    7076            0
    7077            1
    7078            0
    7079            0
    7080            0
    7081            0
    7082            0
    7083            0
    7084            0
    7085            0
    7086            0
    7087            0
    7088            0
    7089            0
    7090            0
    7091            0
    7092            0
    7093            0
    7094            0
    7095            0
    7096            0
    7097            0
    7098            0
    7099            0
    7100            0
    7101            0
    7102            0
    7103            0
    7104            1
    7105            0
    7106            0
    7107            1
    7108            0
    7109            0
    7110            0
    7111            1
    7112            0
    7113            0
    7114            0
    7115            0
    7116            0
    7117            0
    7118            0
    7119            1
    7120            0
    7121            0
    7122            0
    7123            0
    7124            0
    7125            0
    7126            1
    7127            0
    7128            0
    7129            0
    7130            0
    7131            0
    7132            0
    7133            0
    7134            0
    7135            0
    7136            1
    7137            0
    7138            0
    7139            0
    7140            0
    7141            0
    7142            0
    7143            0
    7144            0
    7145            0
    7146            0
    7147            0
    7148            0
    7149            0
    7150            0
    7151            0
    7152            0
    7153            0
    7154            0
    7155            0
    7156            0
    7157            0
    7158            1
    7159            0
    7160            0
    7161            0
    7162            1
    7163            0
    7164            0
    7165            0
    7166            0
    7167            0
    7168            0
    7169            0
    7170            0
    7171            0
    7172            0
    7173            0
    7174            0
    7175            0
    7176            0
    7177            0
    7178            0
    7179            0
    7180            0
    7181            0
    7182            0
    7183            1
    7184            0
    7185            0
    7186            1
    7187            0
    7188            1
    7189            0
    7190            0
    7191            0
    7192            0
    7193            0
    7194            0
    7195            0
    7196            2
    7197            0
    7198            0
    7199            0
    7200            1
    7201            0
    7202            0
    7203            0
    7204            0
    7205            0
    7206            0
    7207            0
    7208            0
    7209            0
    7210            0
    7211            2
    7212            0
    7213            0
    7214            0
    7215            0
    7216            0
    7217            0
    7218            0
    7219            0
    7220            1
    7221            0
    7222            0
    7223            0
    7224            1
    7225            0
    7226            0
    7227            0
    7228            0
    7229            0
    7230            0
    7231            0
    7232            2
    7233            0
    7234            0
    7235            0
    7236            0
    7237            0
    7238            0
    7239            1
    7240            0
    7241            1
    7242            0
    7243            0
    7244            0
    7245            0
    7246            0
    7247            1
    7248            0
    7249            0
    7250            0
    7251            0
    7252            0
    7253            0
    7254            0
    7255            0
    7256            0
    7257            0
    7258            0
    7259            0
    7260            0
    7261            2
    7262            1
    7263            0
    7264            0
    7265            0
    7266            0
    7267            0
    7268            0
    7269            0
    7270            0
    7271            0
    7272            0
    7273            0
    7274            0
    7275            0
    7276            0
    7277            1
    7278            0
    7279            0
    7280            0
    7281            0
    7282            0
    7283            1
    7284            0
    7285            0
    7286            0
    7287            0
    7288            0
    7289            0
    7290            0
    7291            1
    7292            1
    7293            0
    7294            0
    7295            0
    7296            0
    7297            0
    7298            0
    7299            0
    7300            0
    7301            0
    7302            0
    7303            0
    7304            0
    7305            0
    7306            0
    7307            0
    7308            0
    7309            0
    7310            0
    7311            0
    7312            0
    7313            0
    7314            0
    7315            0
    7316            0
    7317            0
    7318            0
    7319            0
    7320            0
    7321            0
    7322            0
    7323            0
    7324            0
    7325            0
    7326            0
    7327            0
    7328            0
    7329            0
    7330            0
    7331            0
    7332            0
    7333            0
    7334            0
    7335            0
    7336            0
    7337            0
    7338            0
    7339            0
    7340            0
    7341            0
    7342            0
    7343            0
    7344            0
    7345            0
    7346            0
    7347            0
    7348            0
    7349            1
    7350            1
    7351            0
    7352            0
    7353            0
    7354            0
    7355            0
    7356            0
    7357            0
    7358            0
    7359            0
    7360            0
    7361            0
    7362            0
    7363            0
    7364            0
    7365            0
    7366            0
    7367            0
    7368            1
    7369            0
    7370            0
    7371            0
    7372            0
    7373            0
    7374            1
    7375            0
    7376            0
    7377            0
    7378            0
    7379            0
    7380            0
    7381            0
    7382            0
    7383            1
    7384            0
    7385            1
    7386            0
    7387            0
    7388            0
    7389            0
    7390            0
    7391            1
    7392            0
    7393            0
    7394            0
    7395            2
    7396            0
    7397            0
    7398            1
    7399            0
    7400            0
    7401            0
    7402            0
    7403            1
    7404            0
    7405            0
    7406            0
    7407            0
    7408            0
    7409            0
    7410            0
    7411            0
    7412            1
    7413            0
    7414            0
    7415            1
    7416            0
    7417            0
    7418            0
    7419            0
    7420            0
    7421            0
    7422            0
    7423            0
    7424            0
    7425            0
    7426            0
    7427            0
    7428            0
    7429            0
    7430            0
    7431            0
    7432            0
    7433            0
    7434            0
    7435            1
    7436            0
    7437            0
    7438            0
    7439            0
    7440            0
    7441            1
    7442            0
    7443            0
    7444            0
    7445            0
    7446            0
    7447            0
    7448            0
    7449            0
    7450            0
    7451            0
    7452            0
    7453            0
    7454            0
    7455            0
    7456            0
    7457            0
    7458            0
    7459            0
    7460            0
    7461            0
    7462            0
    7463            0
    7464            0
    7465            0
    7466            0
    7467            0
    7468            0
    7469            1
    7470            0
    7471            0
    7472            0
    7473            0
    7474            0
    7475            1
    7476            0
    7477            0
    7478            0
    7479            0
    7480            0
    7481            0
    7482            0
    7483            0
    7484            0
    7485            0
    7486            0
    7487            0
    7488            0
    7489            0
    7490            0
    7491            0
    7492            0
    7493            0
    7494            0
    7495            0
    7496            0
    7497            0
    7498            0
    7499            1
    7500            0
    7501            0
    7502            0
    7503            0
    7504            0
    7505            0
    7506            0
    7507            0
    7508            0
    7509            0
    7510            0
    7511            0
    7512            0
    7513            0
    7514            0
    7515            0
    7516            0
    7517            0
    7518            0
    7519            0
    7520            0
    7521            0
    7522            0
    7523            0
    7524            0
    7525            0
    7526            0
    7527            0
    7528            0
    7529            0
    7530            0
    7531            0
    7532            1
    7533            0
    7534            0
    7535            0
    7536            0
    7537            0
    7538            0
    7539            0
    7540            0
    7541            0
    7542            0
    7543            0
    7544            0
    7545            0
    7546            1
    7547            0
    7548            1
    7549            0
    7550            0
    7551            0
    7552            1
    7553            1
    7554            1
    7555            0
    7556            0
    7557            0
    7558            0
    7559            1
    7560            0
    7561            0
    7562            0
    7563            1
    7564            1
    7565            0
    7566            1
    7567            0
    7568            0
    7569            0
    7570            0
    7571            0
    7572            0
    7573            0
    7574            0
    7575            0
    7576            0
    7577            1
    7578            0
    7579            0
    7580            1
    7581            1
    7582            0
    7583            0
    7584            0
    7585            0
    7586            0
    7587            0
    7588            0
    7589            0
    7590            0
    7591            0
    7592            0
    7593            1
    7594            0
    7595            0
    7596            0
    7597            0
    7598            0
    7599            0
    7600            0
    7601            0
    7602            0
    7603            1
    7604            0
    7605            0
    7606            0
    7607            0
    7608            0
    7609            0
    7610            0
    7611            0
    7612            0
    7613            1
    7614            0
    7615            0
    7616            0
    7617            0
    7618            1
    7619            1
    7620            1
    7621            0
    7622            1
    7623            0
    7624            0
    7625            0
    7626            0
    7627            0
    7628            0
    7629            0
    7630            0
    7631            0
    7632            0
    7633            0
    7634            0
    7635            0
    7636            1
    7637            0
    7638            0
    7639            0
    7640            0
    7641            0
    7642            0
    7643            0
    7644            0
    7645            0
    7646            0
    7647            0
    7648            0
    7649            0
    7650            0
    7651            0
    7652            0
    7653            0
    7654            0
    7655            0
    7656            0
    7657            0
    7658            0
    7659            0
    7660            0
    7661            0
    7662            0
    7663            0
    7664            0
    7665            0
    7666            1
    7667            0
    7668            0
    7669            0
    7670            0
    7671            0
    7672            1
    7673            0
    7674            0
    7675            2
    7676            0
    7677            0
    7678            1
    7679            0
    7680            0
    7681            0
    7682            1
    7683            0
    7684            0
    7685            0
    7686            0
    7687            1
    7688            1
    7689            1
    7690            1
    7691            0
    7692            0
    7693            2
    7694            0
    7695            0
    7696            1
    7697            0
    7698            0
    7699            0
    7700            1
    7701            0
    7702            0
    7703            1
    7704            0
    7705            0
    7706            0
    7707            1
    7708            1
    7709            0
    7710            0
    7711            0
    7712            0
    7713            0
    7714            1
    7715            1
    7716            0
    7717            1
    7718            0
    7719            0
    7720            0
    7721            0
    7722            0
    7723            0
    7724            0
    7725            0
    7726            0
    7727            0
    7728            0
    7729            0
    7730            0
    7731            0
    7732            0
    7733            0
    7734            0
    7735            0
    7736            0
    7737            0
    7738            0
    7739            0
    7740            0
    7741            1
    7742            0
    7743            0
    7744            1
    7745            0
    7746            0
    7747            1
    7748            2
    7749            1
    7750            0
    7751            1
    7752            1
    7753            0
    7754            0
    7755            0
    7756            0
    7757            0
    7758            0
    7759            0
    7760            0
    7761            0
    7762            0
    7763            0
    7764            0
    7765            0
    7766            0
    7767            0
    7768            0
    7769            0
    7770            0
    7771            0
    7772            1
    7773            0
    7774            0
    7775            0
    7776            0
    7777            0
    7778            0
    7779            0
    7780            0
    7781            0
    7782            0
    7783            1
    7784            0
    7785            0
    7786            0
    7787            0
    7788            0
    7789            0
    7790            0
    7791            0
    7792            1
    7793            0
    7794            0
    7795            0
    7796            0
    7797            0
    7798            0
    7799            0
    7800            0
    7801            0
    7802            0
    7803            1
    7804            0
    7805            0
    7806            0
    7807            0
    7808            0
    7809            0
    7810            1
    7811            1
    7812            1
    7813            0
    7814            1
    7815            0
    7816            0
    7817            0
    7818            1
    7819            0
    7820            0
    7821            1
    7822            0
    7823            0
    7824            0
    7825            0
    7826            2
    7827            0
    7828            1
    7829            1
    7830            0
    7831            0
    7832            0
    7833            0
    7834            0
    7835            0
    7836            0
    7837            1
    7838            0
    7839            0
    7840            0
    7841            0
    7842            1
    7843            0
    7844            1
    7845            0
    7846            0
    7847            0
    7848            1
    7849            0
    7850            0
    7851            1
    7852            0
    7853            0
    7854            0
    7855            0
    7856            1
    7857            0
    7858            0
    7859            1
    7860            0
    7861            0
    7862            0
    7863            0
    7864            0
    7865            0
    7866            0
    7867            0
    7868            0
    7869            0
    7870            0
    7871            0
    7872            0
    7873            0
    7874            0
    7875            1
    7876            0
    7877            0
    7878            0
    7879            0
    7880            1
    7881            0
    7882            1
    7883            1
    7884            1
    7885            0
    7886            0
    7887            0
    7888            0
    7889            1
    7890            0
    7891            0
    7892            0
    7893            1
    7894            1
    7895            0
    7896            1
    7897            0
    7898            0
    7899            0
    7900            0
    7901            0
    7902            1
    7903            0
    7904            0
    7905            0
    7906            0
    7907            0
    7908            0
    7909            0
    7910            0
    7911            0
    7912            2
    7913            0
    7914            0
    7915            0
    7916            0
    7917            0
    7918            0
    7919            0
    7920            1
    7921            0
    7922            0
    7923            1
    7924            0
    7925            0
    7926            0
    7927            0
    7928            0
    7929            0
    7930            1
    7931            1
    7932            0
    7933            0
    7934            0
    7935            0
    7936            0
    7937            0
    7938            0
    7939            0
    7940            1
    7941            0
    7942            0
    7943            1
    7944            0
    7945            0
    7946            0
    7947            0
    7948            0
    7949            0
    7950            0
    7951            0
    7952            1
    7953            0
    7954            0
    7955            1
    7956            0
    7957            0
    7958            0
    7959            0
    7960            1
    7961            1
    7962            1
    7963            0
    7964            0
    7965            0
    7966            0
    7967            0
    7968            0
    7969            0
    7970            0
    7971            0
    7972            0
    7973            0
    7974            0
    7975            0
    7976            0
    7977            0
    7978            0
    7979            0
    7980            0
    7981            0
    7982            0
    7983            0
    7984            0
    7985            0
    7986            1
    7987            1
    7988            0
    7989            0
    7990            0
    7991            1
    7992            0
    7993            0
    7994            0
    7995            0
    7996            1
    7997            0
    7998            0
    7999            0
    8000            0
    8001            0
    8002            0
    8003            0
    8004            0
    8005            0
    8006            0
    8007            1
    8008            0
    8009            0
    8010            0
    8011            0
    8012            0
    8013            0
    8014            0
    8015            0
    8016            1
    8017            1
    8018            0
    8019            0
    8020            1
    8021            0
    8022            1
    8023            0
    8024            0
    8025            1
    8026            0
    8027            0
    8028            0
    8029            0
    8030            0
    8031            0
    8032            0
    8033            0
    8034            0
    8035            0
    8036            1
    8037            0
    8038            0
    8039            1
    8040            0
    8041            0
    8042            0
    8043            0
    8044            0
    8045            0
    8046            0
    8047            0
    8048            1
    8049            1
    8050            0
    8051            2
    8052            0
    8053            0
    8054            2
    8055            0
    8056            0
    8057            0
    8058            0
    8059            0
    8060            0
    8061            0
    8062            0
    8063            0
    8064            0
    8065            0
    8066            0
    8067            0
    8068            0
    8069            0
    8070            0
    8071            0
    8072            0
    8073            1
    8074            0
    8075            0
    8076            0
    8077            0
    8078            1
    8079            0
    8080            0
    8081            0
    8082            0
    8083            0
    8084            0
    8085            0
    8086            0
    8087            1
    8088            0
    8089            1
    8090            0
    8091            0
    8092            1
    8093            0
    8094            0
    8095            0
    8096            0
    8097            0
    8098            0
    8099            0
    8100            0
    8101            0
    8102            0
    8103            0
    8104            0
    8105            1
    8106            0
    8107            0
    8108            0
    8109            0
    8110            1
    8111            0
    8112            0
    8113            0
    8114            0
    8115            0
    8116            0
    8117            1
    8118            1
    8119            0
    8120            0
    8121            0
    8122            0
    8123            0
    8124            0
    8125            0
    8126            0
    8127            0
    8128            0
    8129            0
    8130            1
    8131            0
    8132            0
    8133            0
    8134            1
    8135            1
    8136            0
    8137            0
    8138            0
    8139            0
    8140            0
    8141            1
    8142            0
    8143            0
    8144            0
    8145            1
    8146            0
    8147            1
    8148            0
    8149            0
    8150            0
    8151            0
    8152            0
    8153            0
    8154            0
    8155            0
    8156            0
    8157            0
    8158            0
    8159            1
    8160            0
    8161            0
    8162            0
    8163            0
    8164            0
    8165            0
    8166            0
    8167            0
    8168            0
    8169            1
    8170            1
    8171            0
    8172            0
    8173            0
    8174            0
    8175            0
    8176            0
    8177            0
    8178            0
    8179            1
    8180            0
    8181            0
    8182            0
    8183            1
    8184            0
    8185            0
    8186            0
    8187            0
    8188            0
    8189            0
    8190            0
    8191            0
    8192            0
    8193            0
    8194            1
    8195            0
    8196            0
    8197            0
    8198            0
    8199            0
    8200            1
    8201            0
    8202            0
    8203            1
    8204            0
    8205            2
    8206            1
    8207            1
    8208            0
    8209            0
    8210            0
    8211            0
    8212            0
    8213            1
    8214            0
    8215            0
    8216            0
    8217            1
    8218            0
    8219            0
    8220            1
    8221            0
    8222            0
    8223            0
    8224            0
    8225            0
    8226            1
    8227            0
    8228            0
    8229            1
    8230            0
    8231            0
    8232            1
    8233            0
    8234            0
    8235            0
    8236            1
    8237            1
    8238            1
    8239            1
    8240            0
    8241            0
    8242            0
    8243            0
    8244            0
    8245            0
    8246            0
    8247            0
    8248            0
    8249            0
    8250            0
    8251            0
    8252            0
    8253            0
    8254            0
    8255            0
    8256            0
    8257            0
    8258            0
    8259            0
    8260            0
    8261            0
    8262            1
    8263            0
    8264            0
    8265            0
    8266            0
    8267            0
    8268            0
    8269            1
    8270            0
    8271            0
    8272            0
    8273            1
    8274            0
    8275            0
    8276            0
    8277            0
    8278            0
    8279            0
    8280            0
    8281            1
    8282            1
    8283            1
    8284            0
    8285            0
    8286            0
    8287            0
    8288            0
    8289            1
    8290            0
    8291            0
    8292            0
    8293            0
    8294            0
    8295            0
    8296            1
    8297            0
    8298            0
    8299            0
    8300            1
    8301            0
    8302            0
    8303            0
    8304            0
    8305            0
    8306            0
    8307            0
    8308            0
    8309            0
    8310            0
    8311            0
    8312            2
    8313            0
    8314            0
    8315            0
    8316            0
    8317            1
    8318            0
    8319            0
    8320            0
    8321            0
    8322            0
    8323            0
    8324            1
    8325            0
    8326            0
    8327            0
    8328            1
    8329            0
    8330            1
    8331            1
    8332            0
    8333            0
    8334            0
    8335            0
    8336            0
    8337            0
    8338            0
    8339            0
    8340            0
    8341            0
    8342            0
    8343            0
    8344            0
    8345            0
    8346            0
    8347            0
    8348            0
    8349            0
    8350            0
    8351            1
    8352            0
    8353            0
    8354            0
    8355            1
    8356            0
    8357            0
    8358            2
    8359            0
    8360            1
    8361            0
    8362            0
    8363            0
    8364            0
    8365            0
    8366            0
    8367            0
    8368            0
    8369            0
    8370            0
    8371            1
    8372            1
    8373            1
    8374            1
    8375            0
    8376            0
    8377            1
    8378            0
    8379            0
    8380            0
    8381            0
    8382            0
    8383            0
    8384            0
    8385            0
    8386            0
    8387            0
    8388            0
    8389            0
    8390            1
    8391            1
    8392            0
    8393            0
    8394            0
    8395            1
    8396            0
    8397            0
    8398            0
    8399            0
    8400            0
    8401            0
    8402            0
    8403            0
    8404            0
    8405            1
    8406            0
    8407            0
    8408            1
    8409            0
    8410            1
    8411            0
    8412            0
    8413            0
    8414            0
    8415            0
    8416            0
    8417            0
    8418            0
    8419            0
    8420            0
    8421            0
    8422            0
    8423            0
    8424            0
    8425            0
    8426            0
    8427            0
    8428            0
    8429            1
    8430            0
    8431            0
    8432            0
    8433            0
    8434            0
    8435            0
    8436            0
    8437            1
    8438            0
    8439            0
    8440            1
    8441            0
    8442            0
    8443            0
    8444            0
    8445            0
    8446            0
    8447            0
    8448            0
    8449            0
    8450            0
    8451            0
    8452            0
    8453            0
    8454            0
    8455            0
    8456            0
    8457            0
    8458            0
    8459            0
    8460            0
    8461            0
    8462            0
    8463            0
    8464            0
    8465            0
    8466            0
    8467            0
    8468            0
    8469            0
    8470            0
    8471            0
    8472            0
    8473            1
    8474            0
    8475            0
    8476            1
    8477            0
    8478            0
    8479            0
    8480            0
    8481            1
    8482            0
    8483            0
    8484            0
    8485            0
    8486            0
    8487            0
    8488            1
    8489            0
    8490            0
    8491            0
    8492            1
    8493            0
    8494            0
    8495            0
    8496            1
    8497            0
    8498            0
    8499            0
    8500            0
    8501            0
    8502            0
    8503            1
    8504            1
    8505            0
    8506            0
    8507            0
    8508            0
    8509            0
    8510            1
    8511            0
    8512            0
    8513            0
    8514            0
    8515            0
    8516            1
    8517            0
    8518            0
    8519            0
    8520            0
    8521            1
    8522            0
    8523            0
    8524            0
    8525            0
    8526            0
    8527            1
    8528            0
    8529            0
    8530            0
    8531            0
    8532            0
    8533            0
    8534            0
    8535            0
    8536            0
    8537            0
    8538            1
    8539            1
    8540            0
    8541            0
    8542            0
    8543            0
    8544            0
    8545            0
    8546            0
    8547            0
    8548            1
    8549            0
    8550            0
    8551            1
    8552            0
    8553            0
    8554            0
    8555            0
    8556            0
    8557            0
    8558            0
    8559            0
    8560            0
    8561            0
    8562            0
    8563            1
    8564            0
    8565            0
    8566            0
    8567            1
    8568            0
    8569            0
    8570            0
    8571            0
    8572            0
    8573            0
    8574            1
    8575            0
    8576            0
    8577            1
    8578            2
    8579            0
    8580            0
    8581            1
    8582            0
    8583            1
    8584            0
    8585            0
    8586            0
    8587            0
    8588            0
    8589            0
    8590            0
    8591            0
    8592            0
    8593            0
    8594            0
    8595            0
    8596            1
    8597            0
    8598            0
    8599            1
    8600            0
    8601            0
    8602            0
    8603            0
    8604            1
    8605            0
    8606            0
    8607            1
    8608            1
    8609            0
    8610            0
    8611            0
    8612            0
    8613            0
    8614            0
    8615            0
    8616            0
    8617            0
    8618            0
    8619            0
    8620            2
    8621            0
    8622            0
    8623            0
    8624            0
    8625            0
    8626            0
    8627            0
    8628            0
    8629            0
    8630            0
    8631            0
    8632            1
    8633            1
    8634            0
    8635            0
    8636            0
    8637            0
    8638            0
    8639            0
    8640            0
    8641            0
    8642            0
    8643            0
    8644            0
    8645            0
    8646            0
    8647            0
    8648            0
    8649            0
    8650            0
    8651            0
    8652            0
    8653            0
    8654            1
    8655            1
    8656            0
    8657            0
    8658            0
    8659            0
    8660            0
    8661            0
    8662            0
    8663            0
    8664            0
    8665            1
    8666            0
    8667            0
    8668            0
    8669            2
    8670            0
    8671            0
    8672            1
    8673            0
    8674            0
    8675            0
    8676            0
    8677            0
    8678            0
    8679            0
    8680            0
    8681            0
    8682            0
    8683            0
    8684            0
    8685            0
    8686            0
    8687            0
    8688            0
    8689            0
    8690            0
    8691            0
    8692            2
    8693            1
    8694            1
    8695            0
    8696            0
    8697            0
    8698            0
    8699            1
    8700            0
    8701            0
    8702            0
    8703            0
    8704            0
    8705            0
    8706            1
    8707            0
    8708            0
    8709            0
    8710            1
    8711            0
    8712            1
    8713            0
    8714            0
    8715            0
    8716            0
    8717            0
    8718            0
    8719            0
    8720            0
    8721            0
    8722            0
    8723            0
    8724            0
    8725            0
    8726            0
    8727            0
    8728            1
    8729            0
    8730            0
    8731            0
    8732            1
    8733            1
    8734            0
    8735            0
    8736            0
    8737            0
    8738            0
    8739            0
    8740            0
    8741            0
    8742            0
    8743            0
    8744            0
    8745            0
    8746            1
    8747            0
    8748            0
    8749            0
    8750            0
    8751            0
    8752            0
    8753            0
    8754            0
    8755            0
    8756            0
    8757            1
    8758            1
    8759            0
    8760            0
    8761            0
    8762            2
    8763            1
    8764            0
    8765            0
    8766            0
    8767            0
    8768            0
    8769            0
    8770            0
    8771            0
    8772            0
    8773            0
    8774            0
    8775            0
    8776            0
    8777            0
    8778            0
    8779            0
    8780            0
    8781            1
    8782            0
    8783            1
    8784            0
    8785            0
    8786            0
    8787            0
    8788            0
    8789            0
    8790            0
    8791            0
    8792            1
    8793            0
    8794            0
    8795            0
    8796            0
    8797            1
    8798            0
    8799            1
    8800            1
    8801            0
    8802            0
    8803            0
    8804            1
    8805            1
    8806            0
    8807            1
    8808            0
    8809            0
    8810            0
    8811            0
    8812            0
    8813            2
    8814            0
    8815            0
    8816            0
    8817            0
    8818            0
    8819            0
    8820            1
    8821            1
    8822            2
    8823            1
    8824            0
    8825            0
    8826            0
    8827            1
    8828            1
    8829            0
    8830            0
    8831            0
    8832            0
    8833            0
    8834            0
    8835            0
    8836            1
    8837            0
    8838            1
    8839            0
    8840            0
    8841            0
    8842            0
    8843            0
    8844            0
    8845            0
    8846            0
    8847            0
    8848            0
    8849            0
    8850            1
    8851            0
    8852            0
    8853            0
    8854            1
    8855            0
    8856            0
    8857            0
    8858            0
    8859            0
    8860            0
    8861            0
    8862            0
    8863            1
    8864            0
    8865            0
    8866            0
    8867            0
    8868            0
    8869            2
    8870            0
    8871            0
    8872            0
    8873            1
    8874            0
    8875            0
    8876            0
    8877            0
    8878            0
    8879            0
    8880            1
    8881            0
    8882            0
    8883            0
    8884            0
    8885            0
    8886            1
    8887            1
    8888            0
    8889            0
    8890            0
    8891            0
    8892            0
    8893            0
    8894            0
    8895            1
    8896            1
    8897            0
    8898            0
    8899            0
    8900            0
    8901            0
    8902            0
    8903            0
    8904            0
    8905            0
    8906            1
    8907            1
    8908            0
    8909            1
    8910            0
    8911            0
    8912            0
    8913            0
    8914            0
    8915            0
    8916            0
    8917            0
    8918            0
    8919            0
    8920            1
    8921            0
    8922            0
    8923            0
    8924            0
    8925            1
    8926            0
    8927            0
    8928            0
    8929            0
    8930            1
    8931            0
    8932            0
    8933            0
    8934            0
    8935            0
    8936            0
    8937            0
    8938            1
    8939            0
    8940            0
    8941            0
    8942            0
    8943            0
    8944            1
    8945            0
    8946            1
    8947            0
    8948            0
    8949            0
    8950            1
    8951            0
    8952            2
    8953            1
    8954            0
    8955            0
    8956            1
    8957            0
    8958            0
    8959            0
    8960            0
    8961            1
    8962            0
    8963            0
    8964            0
    8965            0
    8966            0
    8967            1
    8968            0
    8969            0
    8970            0
    8971            0
    8972            1
    8973            0
    8974            0
    8975            0
    8976            0
    8977            0
    8978            0
    8979            0
    8980            0
    8981            0
    8982            0
    8983            0
    8984            0
    8985            0
    8986            0
    8987            0
    8988            0
    8989            0
    8990            0
    8991            0
    8992            0
    8993            0
    8994            0
    8995            1
    8996            0
    8997            0
    8998            0
    8999            0
    9000            0
    9001            0
    9002            0
    9003            0
    9004            0
    9005            0
    9006            1
    9007            0
    9008            2
    9009            0
    9010            0
    9011            0
    9012            0
    9013            0
    9014            0
    9015            0
    9016            1
    9017            1
    9018            0
    9019            0
    9020            1
    9021            0
    9022            1
    9023            0
    9024            1
    9025            0
    9026            0
    9027            0
    9028            0
    9029            1
    9030            0
    9031            0
    9032            0
    9033            0
    9034            0
    9035            0
    9036            0
    9037            0
    9038            0
    9039            1
    9040            0
    9041            0
    9042            0
    9043            0
    9044            0
    9045            0
    9046            1
    9047            0
    9048            0
    9049            0
    9050            0
    9051            0
    9052            0
    9053            0
    9054            0
    9055            1
    9056            1
    9057            0
    9058            0
    9059            0
    9060            0
    9061            0
    9062            1
    9063            0
    9064            0
    9065            0
    9066            1
    9067            1
    9068            1
    9069            0
    9070            0
    9071            1
    9072            0
    9073            0
    9074            0
    9075            1
    9076            0
    9077            1
    9078            0
    9079            0
    9080            0
    9081            0
    9082            0
    9083            1
    9084            0
    9085            0
    9086            0
    9087            0
    9088            0
    9089            0
    9090            0
    9091            0
    9092            0
    9093            0
    9094            1
    9095            0
    9096            0
    9097            0
    9098            1
    9099            0
    9100            0
    9101            0
    9102            0
    9103            0
    9104            0
    9105            0
    9106            0
    9107            0
    9108            0
    9109            0
    9110            1
    9111            1
    9112            0
    9113            1
    9114            0
    9115            0
    9116            0
    9117            0
    9118            0
    9119            0
    9120            1
    9121            0
    9122            0
    9123            1
    9124            0
    9125            0
    9126            0
    9127            0
    9128            0
    9129            0
    9130            0
    9131            1
    9132            0
    9133            0
    9134            0
    9135            1
    9136            0
    9137            0
    9138            0
    9139            0
    9140            0
    9141            0
    9142            0
    9143            0
    9144            0
    9145            0
    9146            0
    9147            0
    9148            0
    9149            0
    9150            0
    9151            0
    9152            0
    9153            1
    9154            0
    9155            0
    9156            0
    9157            0
    9158            1
    9159            0
    9160            0
    9161            1
    9162            0
    9163            1
    9164            0
    9165            0
    9166            0
    9167            0
    9168            0
    9169            0
    9170            0
    9171            0
    9172            0
    9173            0
    9174            0
    9175            0
    9176            0
    9177            0
    9178            0
    9179            0
    9180            0
    9181            1
    9182            0
    9183            0
    9184            0
    9185            0
    9186            0
    9187            1
    9188            1
    9189            0
    9190            1
    9191            0
    9192            1
    9193            0
    9194            0
    9195            0
    9196            0
    9197            0
    9198            0
    9199            0
    9200            0
    9201            0
    9202            0
    9203            1
    9204            0
    9205            0
    9206            0
    9207            0
    9208            0
    9209            0
    9210            0
    9211            0
    9212            0
    9213            0
    9214            0
    9215            0
    9216            0
    9217            0
    9218            0
    9219            0
    9220            0
    9221            0
    9222            0
    9223            0
    9224            0
    9225            0
    9226            0
    9227            0
    9228            0
    9229            1
    9230            0
    9231            0
    9232            0
    9233            0
    9234            0
    9235            0
    9236            0
    9237            0
    9238            0
    9239            0
    9240            0
    9241            0
    9242            0
    9243            0
    9244            0
    9245            0
    9246            0
    9247            0
    9248            0
    9249            0
    9250            0
    9251            0
    9252            0
    9253            0
    9254            0
    9255            1
    9256            0
    9257            0
    9258            1
    9259            0
    9260            0
    9261            0
    9262            0
    9263            1
    9264            0
    9265            0
    9266            1
    9267            1
    9268            0
    9269            0
    9270            0
    9271            0
    9272            0
    9273            0
    9274            0
    9275            1
    9276            0
    9277            0
    9278            0
    9279            0
    9280            0
    9281            1
    9282            0
    9283            0
    9284            0
    9285            0
    9286            0
    9287            0
    9288            1
    9289            2
    9290            0
    9291            0
    9292            0
    9293            0
    9294            0
    9295            0
    9296            0
    9297            0
    9298            0
    9299            0
    9300            1
    9301            0
    9302            0
    9303            0
    9304            0
    9305            0
    9306            0
    9307            1
    9308            1
    9309            0
    9310            0
    9311            0
    9312            1
    9313            0
    9314            0
    9315            0
    9316            1
    9317            0
    9318            1
    9319            0
    9320            0
    9321            0
    9322            0
    9323            0
    9324            0
    9325            0
    9326            0
    9327            0
    9328            0
    9329            0
    9330            0
    9331            0
    9332            0
    9333            0
    9334            0
    9335            0
    9336            0
    9337            0
    9338            0
    9339            0
    9340            0
    9341            1
    9342            0
    9343            1
    9344            0
    9345            1
    9346            0
    9347            0
    9348            0
    9349            0
    9350            0
    9351            1
    9352            1
    9353            0
    9354            0
    9355            0
    9356            0
    9357            0
    9358            0
    9359            0
    9360            0
    9361            0
    9362            0
    9363            2
    9364            0
    9365            0
    9366            1
    9367            1
    9368            1
    9369            0
    9370            0
    9371            0
    9372            0
    9373            0
    9374            0
    9375            0
    9376            0
    9377            0
    9378            0
    9379            0
    9380            0
    9381            0
    9382            1
    9383            0
    9384            0
    9385            0
    9386            0
    9387            0
    9388            0
    9389            0
    9390            0
    9391            0
    9392            0
    9393            0
    9394            0
    9395            0
    9396            0
    9397            1
    9398            1
    9399            0
    9400            1
    9401            0
    9402            2
    9403            0
    9404            1
    9405            0
    9406            0
    9407            0
    9408            0
    9409            0
    9410            1
    9411            0
    9412            0
    9413            0
    9414            0
    9415            0
    9416            0
    9417            0
    9418            0
    9419            0
    9420            0
    9421            0
    9422            0
    9423            0
    9424            0
    9425            0
    9426            0
    9427            0
    9428            0
    9429            0
    9430            0
    9431            0
    9432            0
    9433            0
    9434            0
    9435            0
    9436            0
    9437            0
    9438            0
    9439            0
    9440            0
    9441            0
    9442            0
    9443            0
    9444            0
    9445            0
    9446            0
    9447            0
    9448            0
    9449            0
    9450            0
    9451            0
    9452            0
    9453            0
    9454            0
    9455            0
    9456            0
    9457            1
    9458            0
    9459            0
    9460            0
    9461            0
    9462            0
    9463            0
    9464            0
    9465            0
    9466            1
    9467            0
    9468            0
    9469            0
    9470            0
    9471            0
    9472            0
    9473            1
    9474            0
    9475            0
    9476            0
    9477            0
    9478            0
    9479            0
    9480            0
    9481            0
    9482            0
    9483            0
    9484            0
    9485            1
    9486            0
    9487            0
    9488            0
    9489            0
    9490            0
    9491            0
    9492            1
    9493            0
    9494            0
    9495            0
    9496            0
    9497            0
    9498            0
    9499            0
    9500            0
    9501            0
    9502            1
    9503            0
    9504            0
    9505            0
    9506            0
    9507            0
    9508            0
    9509            0
    9510            0
    9511            0
    9512            0
    9513            1
    9514            0
    9515            1
    9516            0
    9517            0
    9518            1
    9519            0
    9520            0
    9521            0
    9522            0
    9523            1
    9524            0
    9525            0
    9526            0
    9527            0
    9528            0
    9529            0
    9530            0
    9531            0
    9532            0
    9533            0
    9534            0
    9535            0
    9536            0
    9537            0
    9538            0
    9539            0
    9540            0
    9541            0
    9542            0
    9543            0
    9544            0
    9545            0
    9546            0
    9547            0
    9548            1
    9549            0
    9550            0
    9551            0
    9552            0
    9553            0
    9554            0
    9555            0
    9556            0
    9557            0
    9558            1
    9559            0
    9560            0
    9561            0
    9562            0
    9563            0
    9564            0
    9565            0
    9566            0
    9567            0
    9568            0
    9569            0
    9570            0
    9571            0
    9572            0
    9573            1
    9574            0
    9575            0
    9576            0
    9577            0
    9578            0
    9579            0
    9580            0
    9581            0
    9582            0
    9583            0
    9584            0
    9585            0
    9586            0
    9587            0
    9588            0
    9589            1
    9590            0
    9591            0
    9592            0
    9593            0
    9594            0
    9595            0
    9596            0
    9597            0
    9598            0
    9599            0
    9600            0
    9601            0
    9602            0
    9603            0
    9604            0
    9605            0
    9606            2
    9607            0
    9608            0
    9609            0
    9610            0
    9611            0
    9612            0
    9613            0
    9614            0
    9615            0
    9616            0
    9617            0
    9618            0
    9619            0
    9620            0
    9621            0
    9622            0
    9623            0
    9624            0
    9625            0
    9626            0
    9627            0
    9628            1
    9629            0
    9630            0
    9631            0
    9632            0
    9633            0
    9634            0
    9635            0
    9636            0
    9637            0
    9638            0
    9639            0
    9640            0
    9641            0
    9642            0
    9643            0
    9644            0
    9645            0
    9646            0
    9647            1
    9648            0
    9649            0
    9650            0
    9651            0
    9652            0
    9653            0
    9654            0
    9655            0
    9656            0
    9657            0
    9658            0
    9659            0
    9660            1
    9661            0
    9662            0
    9663            0
    9664            0
    9665            0
    9666            0
    9667            0
    9668            0
    9669            0
    9670            0
    9671            0
    9672            0
    9673            0
    9674            0
    9675            1
    9676            0
    9677            2
    9678            0
    9679            1
    9680            0
    9681            1
    9682            0
    9683            0
    9684            0
    9685            0
    9686            1
    9687            0
    9688            0
    9689            0
    9690            0
    9691            0
    9692            1
    9693            0
    9694            0
    9695            0
    9696            0
    9697            0
    9698            0
    9699            0
    9700            0
    9701            0
    9702            0
    9703            0
    9704            1
    9705            0
    9706            0
    9707            0
    9708            0
    9709            0
    9710            0
    9711            0
    9712            0
    9713            1
    9714            0
    9715            0
    9716            0
    9717            0
    9718            0
    9719            0
    9720            0
    9721            1
    9722            0
    9723            0
    9724            1
    9725            1
    9726            0
    9727            1
    9728            0
    9729            0
    9730            0
    9731            1
    9732            0
    9733            0
    9734            0
    9735            0
    9736            0
    9737            0
    9738            0
    9739            0
    9740            0
    9741            0
    9742            1
    9743            1
    9744            1
    9745            0
    9746            0
    9747            0
    9748            0
    9749            0
    9750            0
    9751            0
    9752            0
    9753            0
    9754            0
    9755            0
    9756            0
    9757            0
    9758            1
    9759            0
    9760            1
    9761            0
    9762            0
    9763            0
    9764            0
    9765            0
    9766            0
    9767            0
    9768            0
    9769            0
    9770            0
    9771            0
    9772            0
    9773            0
    9774            0
    9775            0
    9776            0
    9777            0
    9778            0
    9779            1
    9780            0
    9781            0
    9782            0
    9783            0
    9784            0
    9785            0
    9786            0
    9787            0
    9788            0
    9789            0
    9790            0
    9791            0
    9792            0
    9793            0
    9794            0
    9795            1
    9796            0
    9797            1
    9798            0
    9799            0
    9800            0
    9801            0
    9802            0
    9803            0
    9804            1
    9805            1
    9806            0
    9807            0
    9808            0
    9809            0
    9810            0
    9811            1
    9812            0
    9813            0
    9814            0
    9815            0
    9816            0
    9817            0
    9818            0
    9819            0
    9820            0
    9821            0
    9822            0
    9823            0
    9824            0
    9825            0
    9826            0
    9827            0
    9828            0
    9829            0
    9830            1
    9831            1
    9832            0
    9833            0
    9834            1
    9835            0
    9836            0
    9837            0
    9838            0
    9839            0
    9840            0
    9841            0
    9842            0
    9843            0
    9844            0
    9845            0
    9846            0
    9847            0
    9848            1
    9849            0
    9850            0
    9851            0
    9852            1
    9853            1
    9854            0
    9855            0
    9856            0
    9857            0
    9858            0
    9859            0
    9860            0
    9861            0
    9862            0
    9863            0
    9864            1
    9865            0
    9866            0
    9867            0
    9868            0
    9869            0
    9870            1
    9871            0
    9872            0
    9873            1
    9874            0
    9875            0
    9876            0
    9877            0
    9878            0
    9879            1
    9880            0
    9881            0
    9882            0
    9883            0
    9884            0
    9885            0
    9886            1
    9887            1
    9888            1
    9889            0
    9890            0
    9891            1
    9892            0
    9893            0
    9894            1
    9895            0
    9896            1
    9897            0
    9898            0
    9899            0
    9900            0
    9901            1
    9902            0
    9903            0
    9904            1
    9905            1
    9906            0
    9907            0
    9908            0
    9909            0
    9910            0
    9911            0
    9912            0
    9913            0
    9914            1
    9915            1
    9916            0
    9917            0
    9918            0
    9919            0
    9920            0
    9921            0
    9922            1
    9923            0
    9924            0
    9925            0
    9926            0
    9927            0
    9928            0
    9929            2
    9930            0
    9931            0
    9932            1
    9933            0
    9934            0
    9935            0
    9936            2
    9937            0
    9938            1
    9939            1
    9940            0
    9941            0
    9942            0
    9943            1
    9944            0
    9945            1
    9946            1
    9947            0
    9948            0
    9949            0
    9950            0
    9951            0
    9952            0
    9953            0
    9954            0
    9955            0
    9956            1
    9957            0
    9958            0
    9959            0
    9960            0
    9961            0
    9962            0
    9963            0
    9964            1
    9965            1
    9966            0
    9967            0
    9968            0
    9969            0
    9970            1
    9971            2
    9972            0
    9973            0
    9974            0
    9975            0
    9976            0
    9977            0
    9978            1
    9979            1
    9980            0
    9981            0
    9982            0
    9983            0
    9984            0
    9985            0
    9986            0
    9987            0
    9988            2
    9989            0
    9990            2
    9991            0
    9992            0
    9993            0
    9994            0
    9995            0
    9996            0
    9997            0
    9998            0
    9999            0
   10000            0
