# Supplementary material for: Discovery of novel RARα agonists using pharmacophore-based virtual screening, molecular docking, and molecular dynamics simulation studies
Source: PLoS One. 2023 Aug 24;18(8):e0289046. doi: 10.1371/journal.pone.0289046 (PMC10449137; doi:10.1371/journal.pone.0289046)
Supplement: S1 File — (ZIP) [file pone.0289046.s003.zip › Supplementary/Compound 4/MD/PCA/PCA.dat]

#Frame      Mode1    Mode2
       1   -2.051   -7.194
       2   -0.853   -9.016
       3   -2.091   -7.666
       4   -1.052   -8.954
       5   -2.547   -9.341
       6    0.616  -10.227
       7   -0.686   -9.560
       8   -0.939   -9.852
       9    0.026   -8.334
      10    0.306   -9.166
      11   -1.243   -8.763
      12   -0.040   -9.280
      13   -1.530   -9.476
      14   -2.051   -8.909
      15   -1.347   -7.203
      16    0.136   -7.578
      17    0.385   -8.865
      18    0.483  -10.489
      19   -2.276   -9.085
      20   -1.175   -9.703
      21   -1.009  -10.488
      22   -0.243   -9.286
      23   -2.506   -9.145
      24   -1.044   -8.190
      25   -2.899   -6.752
      26   -1.584   -9.508
      27   -2.676   -8.918
      28   -3.159   -8.449
      29   -4.397   -8.217
      30   -4.096   -9.016
      31   -2.346   -8.137
      32   -1.401   -9.178
      33   -1.935   -7.302
      34   -2.030   -8.649
      35   -1.365  -11.031
      36   -1.771  -10.598
      37   -1.029  -10.394
      38   -1.527   -9.513
      39   -1.334  -10.291
      40   -3.029   -9.514
      41   -2.067   -8.461
      42   -1.141   -7.833
      43   -2.231   -8.752
      44   -2.839   -9.115
      45   -2.420   -9.058
      46   -2.121  -10.389
      47   -2.844   -9.910
      48   -0.398  -10.093
      49    0.508   -9.717
      50   -0.512  -11.982
      51   -0.515   -9.763
      52    0.271  -10.140
      53    0.634  -10.557
      54   -1.225  -10.110
      55   -0.509   -8.774
      56    0.138  -10.713
      57   -0.102  -10.778
      58   -0.034  -11.629
      59   -0.707  -11.797
      60   -1.692  -10.313
      61   -1.657  -10.928
      62   -0.821   -9.948
      63    0.311  -10.935
      64    1.058  -10.449
      65   -1.018  -11.398
      66   -0.678  -10.595
      67   -0.753  -10.228
      68    0.244  -11.130
      69    0.115  -10.457
      70   -1.396   -9.954
      71    0.357   -9.706
      72   -0.339  -10.122
      73   -0.920   -9.827
      74   -0.303  -10.961
      75   -1.333  -10.503
      76   -2.651  -10.613
      77   -1.111  -10.258
      78    0.176  -11.340
      79    0.871  -11.163
      80    0.326  -11.165
      81    0.992  -10.642
      82    0.894  -10.473
      83    0.003  -10.073
      84    0.610  -10.423
      85   -0.061  -10.376
      86   -0.603  -10.634
      87    0.043   -8.369
      88    0.908   -9.739
      89    0.825   -9.593
      90    0.063   -9.444
      91    0.622  -10.789
      92   -1.703  -10.429
      93    0.220   -9.903
      94    1.252  -10.768
      95    0.671   -9.286
      96    0.410   -9.570
      97   -0.170   -8.677
      98   -0.812   -9.432
      99   -1.160   -9.785
     100   -1.456   -7.998
     101   -0.046   -6.262
     102   -1.262   -8.081
     103    0.085   -7.252
     104   -1.187   -8.812
     105   -0.287  -10.006
     106   -0.847   -7.503
     107    0.628   -9.000
     108   -2.076   -8.972
     109   -0.172   -9.108
     110    0.337   -9.743
     111   -0.080   -8.030
     112   -1.999   -8.946
     113   -0.899   -9.367
     114   -1.810  -10.229
     115   -1.102   -9.317
     116   -0.395   -9.808
     117    0.199   -8.910
     118   -0.585   -8.907
     119   -0.679   -8.418
     120   -1.328  -10.113
     121   -1.619  -11.119
     122    0.406  -10.228
     123    0.568  -11.610
     124    0.321  -10.369
     125    0.301  -11.058
     126   -1.181   -8.842
     127   -3.060   -8.143
     128   -0.279   -8.190
     129   -1.650   -7.155
     130   -2.247   -6.987
     131   -2.705   -6.816
     132   -1.551   -7.584
     133   -2.609   -6.644
     134    0.687   -8.209
     135   -0.405   -8.190
     136   -0.791   -7.536
     137    0.170   -7.876
     138    0.819   -9.303
     139    0.116   -9.725
     140    1.141   -8.980
     141    0.468  -10.850
     142   -0.328  -10.048
     143    0.082   -8.509
     144   -1.378   -8.873
     145    1.143   -9.353
     146    1.752   -8.709
     147   -0.168   -7.871
     148    0.132   -8.610
     149   -0.460   -9.342
     150    1.172   -9.491
     151    0.418   -9.493
     152    0.857   -9.073
     153    2.243   -9.068
     154   -1.452   -8.240
     155    0.160   -6.829
     156   -0.616   -8.350
     157   -0.968   -9.193
     158   -1.485   -9.096
     159   -2.196   -9.739
     160   -1.723   -8.309
     161   -3.426   -8.070
     162   -1.547  -10.023
     163   -0.633   -9.437
     164   -1.481  -10.105
     165   -1.160   -8.123
     166    0.836   -8.968
     167   -0.439   -9.445
     168   -1.291   -9.729
     169   -0.847   -9.844
     170   -1.808   -9.171
     171   -1.198   -8.972
     172   -1.369   -8.839
     173   -0.706   -9.665
     174    0.214  -10.099
     175    0.178  -10.682
     176   -0.622  -10.618
     177    0.694   -9.988
     178    1.970  -11.272
     179    2.445  -10.405
     180    2.018  -10.349
     181    0.831  -10.353
     182    0.492   -9.477
     183   -0.180  -10.026
     184   -0.675   -9.938
     185   -1.070  -10.836
     186   -1.754  -10.208
     187   -0.911  -10.769
     188   -2.303  -11.293
     189   -1.552   -8.888
     190   -1.790  -10.181
     191   -2.813  -10.379
     192   -2.605   -9.776
     193   -3.360   -9.742
     194   -1.812   -9.704
     195   -1.569  -10.028
     196   -1.923   -9.891
     197   -0.904  -10.094
     198   -0.388   -9.583
     199   -1.032   -9.941
     200   -0.464  -10.416
     201   -2.155   -9.994
     202   -0.268  -12.168
     203   -1.814  -10.450
     204   -2.696  -10.843
     205   -1.168  -10.613
     206   -1.452  -10.606
     207   -1.311  -10.497
     208   -1.851   -9.597
     209   -1.402   -9.260
     210   -0.210  -10.708
     211    1.222   -8.996
     212   -1.941  -10.201
     213   -1.612  -10.789
     214   -0.913  -10.478
     215    1.287  -11.530
     216   -0.213  -11.499
     217    0.042  -11.338
     218    1.317  -12.134
     219   -0.073  -10.025
     220   -1.723  -11.262
     221   -2.293  -10.076
     222    0.118  -10.525
     223   -4.291   -9.937
     224   -2.199   -9.288
     225   -0.349  -10.183
     226   -1.926   -9.963
     227   -0.392  -13.387
     228   -0.525  -12.330
     229    0.713  -11.601
     230    0.380  -10.061
     231   -0.630  -10.622
     232   -0.553  -10.532
     233   -1.695  -10.923
     234   -0.615  -12.430
     235   -0.510  -11.293
     236    0.528  -11.397
     237   -0.834  -10.856
     238   -0.035  -11.809
     239   -0.714  -12.201
     240    0.254  -11.531
     241    0.289  -10.860
     242    0.033  -11.291
     243   -0.340  -10.615
     244   -0.260  -11.258
     245   -0.088  -11.907
     246   -0.142  -12.311
     247   -0.355  -11.970
     248   -1.698  -10.929
     249   -1.575  -10.919
     250    0.369  -11.356
     251    1.086  -11.748
     252    1.007  -10.630
     253    1.051  -11.550
     254    1.362  -10.299
     255    1.147   -9.693
     256   -1.565  -10.205
     257    1.689  -10.949
     258    2.538  -11.397
     259    1.863  -11.013
     260    2.947  -11.981
     261    1.490  -11.922
     262    2.087  -10.903
     263    2.692  -12.236
     264    1.611  -12.137
     265    2.035  -10.863
     266    0.981  -12.551
     267    0.381  -11.489
     268    0.826  -11.453
     269    0.841  -12.081
     270    1.737  -13.074
     271    2.910  -12.674
     272    3.783  -11.926
     273    2.439  -11.113
     274    2.110  -13.734
     275    2.561  -14.277
     276    2.731  -13.946
     277    1.889  -13.009
     278    0.388  -13.106
     279    0.256  -13.098
     280    1.787  -12.644
     281    1.492  -12.013
     282    0.065  -10.669
     283   -0.877  -12.076
     284    0.936  -11.177
     285    1.487  -12.057
     286    3.665  -12.161
     287    2.978  -11.566
     288    2.578  -11.381
     289    1.306  -11.355
     290    2.926  -12.386
     291    2.085  -11.300
     292    1.169  -11.937
     293    1.628  -13.123
     294    1.027  -12.832
     295    2.232  -11.847
     296    2.447  -11.077
     297    4.025  -14.024
     298    2.516  -13.296
     299    1.166  -14.734
     300    1.051  -13.524
     301    0.666  -13.000
     302    1.000  -13.154
     303    1.343  -12.991
     304    1.586  -13.061
     305    0.830  -13.546
     306    0.603  -12.478
     307    0.660  -11.923
     308    1.236  -13.633
     309    1.154  -13.017
     310    1.850  -14.314
     311    0.912  -14.608
     312    1.396  -13.542
     313    1.474  -14.183
     314    1.368  -13.497
     315    1.700  -12.619
     316    2.014  -14.124
     317    0.408  -13.376
     318    0.936  -14.877
     319    2.249  -14.913
     320    1.477  -11.955
     321    2.386  -12.824
     322    1.799  -13.780
     323    2.198  -12.723
     324    2.728  -11.637
     325    1.124  -12.503
     326    2.125  -11.810
     327    1.965  -11.326
     328    2.447  -11.556
     329    2.742  -11.208
     330    1.524  -11.138
     331    1.853  -12.321
     332    0.994  -12.589
     333    0.344  -12.519
     334   -1.188  -11.683
     335   -0.987  -13.569
     336   -0.484  -13.568
     337   -1.527  -13.903
     338   -0.835  -13.353
     339   -2.291  -14.662
     340    0.722  -14.919
     341    0.877  -13.061
     342    1.307  -12.776
     343    1.464  -13.955
     344    0.630  -14.154
     345   -1.273  -12.371
     346    0.276  -14.835
     347    0.443  -14.413
     348    1.338  -13.488
     349    0.682  -13.194
     350    0.609  -13.279
     351    0.317  -11.598
     352   -1.256  -13.157
     353   -0.164  -12.012
     354    0.344  -11.752
     355   -0.234  -12.551
     356   -0.889  -11.370
     357   -0.947  -13.682
     358   -0.772  -13.365
     359   -0.442  -14.686
     360   -0.719  -13.075
     361    0.607  -14.253
     362    0.395  -12.843
     363    1.387  -13.709
     364   -0.412  -14.879
     365   -0.296  -17.057
     366   -1.320  -14.622
     367   -0.865  -12.567
     368   -0.650  -13.947
     369   -1.372  -14.717
     370   -0.513  -14.058
     371    0.148  -13.140
     372    1.627  -13.480
     373   -0.100  -13.651
     374   -1.065  -13.517
     375   -0.322  -12.736
     376    0.074  -14.946
     377    1.392  -14.969
     378    0.359  -15.139
     379    1.210  -14.364
     380    1.129  -15.058
     381    1.094  -14.772
     382    0.598  -14.336
     383    2.199  -13.093
     384    1.743  -14.916
     385    1.597  -13.083
     386    1.274  -15.156
     387    0.993  -12.382
     388    1.323  -12.015
     389    0.387  -13.728
     390    2.417  -13.415
     391    2.180  -14.462
     392   -0.129  -13.362
     393    0.160  -11.521
     394   -0.510  -14.022
     395    0.284  -11.959
     396    1.538  -12.720
     397    0.634  -14.266
     398    1.425  -14.259
     399    2.494  -15.034
     400   -0.226  -14.057
     401    2.096  -12.902
     402   -0.206  -12.112
     403   -0.181  -12.243
     404    0.070  -13.369
     405    0.952  -13.491
     406    0.371  -12.697
     407    1.224  -11.600
     408    1.248  -12.291
     409    2.611  -11.595
     410    0.519  -13.272
     411    0.532  -10.533
     412    0.498  -11.997
     413   -1.054  -12.606
     414   -0.059  -13.848
     415   -0.837  -13.778
     416    0.234  -12.812
     417   -0.481  -13.138
     418   -1.250  -13.767
     419   -0.334  -13.811
     420   -0.624  -11.845
     421   -1.314  -12.221
     422    0.077  -13.019
     423   -0.019  -12.852
     424   -1.039  -10.767
     425   -2.133  -12.606
     426   -0.769  -12.861
     427   -0.532  -12.692
     428   -0.581  -12.735
     429   -0.256  -13.242
     430   -1.275  -13.130
     431   -1.074  -12.479
     432   -1.874  -12.880
     433   -1.078  -13.579
     434   -1.144  -13.842
     435   -2.541  -13.749
     436   -1.962  -13.067
     437   -1.013  -13.031
     438   -0.094  -12.499
     439   -0.464  -11.771
     440   -0.254  -13.146
     441   -1.081  -12.340
     442   -0.089  -13.269
     443   -1.117  -13.735
     444   -0.517  -14.554
     445   -1.256  -13.125
     446   -0.580  -13.171
     447    0.265  -13.823
     448    0.254  -15.364
     449   -0.358  -14.478
     450   -1.398  -14.729
     451   -1.941  -14.300
     452   -1.103  -15.543
     453   -2.428  -13.090
     454   -2.816  -14.265
     455   -3.676  -15.277
     456   -2.403  -13.733
     457   -1.149  -13.049
     458   -2.464  -12.825
     459   -2.423  -11.298
     460   -2.144  -13.516
     461   -3.751  -13.503
     462   -3.787  -12.331
     463   -3.158  -12.976
     464   -0.879  -12.607
     465   -1.587  -13.206
     466   -2.661  -12.422
     467   -1.631  -13.227
     468   -1.264  -13.246
     469   -2.078  -13.007
     470   -1.490  -11.483
     471   -1.194  -12.546
     472   -2.324  -11.955
     473   -2.829  -11.289
     474   -2.149  -12.708
     475   -1.518  -11.765
     476   -2.369  -13.196
     477    0.071  -14.886
     478   -0.889  -13.736
     479   -0.075  -14.022
     480   -0.955  -13.964
     481   -1.123  -13.730
     482   -1.247  -13.057
     483   -0.309  -12.707
     484   -1.401  -14.307
     485   -1.231  -14.171
     486   -0.984  -12.338
     487   -2.518  -13.329
     488   -0.075  -13.705
     489   -0.036  -12.401
     490   -1.645  -13.873
     491   -1.869  -14.228
     492   -2.670  -11.974
     493   -1.160  -13.603
     494   -1.852  -12.858
     495   -1.052  -12.308
     496   -0.515  -12.575
     497   -0.088  -11.556
     498   -0.431  -12.854
     499   -2.037  -11.520
     500   -2.439   -9.989
     501   -1.569   -9.598
     502   -1.266  -10.653
     503   -0.364   -9.787
     504   -1.848   -9.885
     505   -0.894  -11.772
     506   -1.109  -10.351
     507   -0.471  -11.469
     508   -1.954  -11.676
     509   -2.057  -10.868
     510   -2.289  -10.341
     511   -3.201  -10.889
     512   -3.340   -9.736
     513   -3.597  -11.115
     514   -2.973  -10.866
     515   -1.590  -10.428
     516   -2.796  -10.859
     517   -2.044   -9.867
     518   -3.124  -11.144
     519   -2.043  -11.621
     520   -0.852  -10.986
     521   -2.197  -12.401
     522   -1.859   -9.683
     523   -1.039   -7.486
     524   -1.066   -8.673
     525   -0.916   -7.800
     526   -0.910   -8.908
     527   -2.475   -7.566
     528   -2.106   -9.405
     529   -2.569   -8.243
     530   -1.332   -8.912
     531   -1.365   -9.959
     532   -2.675   -7.193
     533   -1.688   -7.493
     534   -3.095   -7.295
     535   -2.532   -5.614
     536   -2.279   -5.438
     537   -1.687   -6.671
     538   -2.053   -8.497
     539   -1.402   -9.564
     540   -1.328   -7.692
     541   -2.611   -8.050
     542   -1.941   -7.925
     543   -1.553   -7.850
     544   -1.584  -10.176
     545   -3.042   -9.998
     546   -1.953   -9.676
     547   -1.696  -10.512
     548   -0.415  -11.155
     549   -0.370   -9.800
     550   -1.054  -11.700
     551   -2.319  -10.913
     552    0.235  -11.447
     553    0.789  -10.933
     554   -0.055  -11.204
     555   -0.286  -11.105
     556   -0.328  -11.222
     557   -0.206  -11.548
     558   -0.750  -10.643
     559   -1.667  -11.195
     560   -0.981  -10.266
     561   -0.703  -12.452
     562   -1.542  -10.610
     563   -1.292  -10.657
     564   -1.040  -11.480
     565   -1.607  -10.236
     566   -1.392  -11.454
     567   -3.413  -11.701
     568   -1.442   -9.495
     569   -0.425  -10.436
     570    0.498   -9.731
     571   -1.632   -9.406
     572   -2.061   -7.203
     573   -1.148   -6.285
     574   -0.720   -7.618
     575   -1.911   -8.247
     576   -0.275   -9.172
     577   -1.746  -10.071
     578   -1.159  -10.529
     579   -1.750   -8.375
     580   -3.206   -9.674
     581   -2.279  -10.342
     582   -1.255   -8.805
     583   -0.553  -11.414
     584   -0.574  -11.305
     585   -2.407   -9.987
     586   -3.292   -9.968
     587   -2.082   -9.717
     588   -1.334  -10.846
     589   -0.806  -10.052
     590   -2.564  -10.051
     591   -0.697  -10.712
     592   -1.051   -9.887
     593   -0.199  -10.099
     594   -1.310  -10.763
     595   -1.375   -9.642
     596   -1.006  -11.191
     597   -1.891  -10.054
     598   -2.474   -9.252
     599   -1.216  -10.734
     600   -2.398  -10.897
     601   -1.112   -9.758
     602   -0.436   -8.635
     603   -0.390   -8.218
     604   -0.102   -7.977
     605   -0.639   -8.240
     606   -1.948   -7.032
     607   -2.400   -7.044
     608   -0.972   -7.001
     609   -1.551   -6.441
     610   -1.615   -7.977
     611   -2.260   -8.328
     612   -2.209   -8.332
     613   -2.539   -8.234
     614   -2.676   -9.196
     615   -0.707  -10.153
     616   -1.440  -10.012
     617   -1.374   -9.733
     618   -1.610   -9.749
     619    0.311   -9.503
     620   -0.464   -9.378
     621   -1.948   -9.229
     622   -3.926   -9.451
     623   -3.338   -8.951
     624   -4.347  -10.215
     625   -5.431   -9.221
     626   -5.355   -9.584
     627   -4.489   -7.874
     628   -5.069   -6.983
     629   -3.473   -8.292
     630   -4.825   -7.266
     631   -4.411   -6.116
     632   -4.806   -4.351
     633   -1.984   -3.072
     634   -2.999   -3.674
     635   -3.315   -4.365
     636   -3.842   -5.977
     637   -3.692   -5.968
     638   -3.780   -8.490
     639   -4.967   -7.998
     640   -5.770   -6.077
     641   -6.053   -7.902
     642   -6.012   -8.982
     643   -7.012   -7.785
     644   -5.958   -7.323
     645   -7.362   -6.083
     646   -4.650   -6.420
     647   -4.779   -6.747
     648   -2.912   -6.057
     649   -3.407   -7.463
     650   -2.696   -6.207
     651   -2.228   -6.994
     652   -3.869   -8.216
     653   -2.931   -8.375
     654   -3.131   -9.041
     655   -5.940   -7.836
     656   -6.205   -6.643
     657   -5.546   -6.501
     658   -4.903   -5.921
     659   -7.192   -6.291
     660   -7.290   -6.157
     661   -7.656   -6.899
     662   -7.119   -6.207
     663   -6.907   -5.822
     664   -7.043   -5.572
     665   -8.901   -5.061
     666   -8.416   -6.631
     667   -9.022   -6.551
     668   -8.681   -7.508
     669   -7.583   -8.163
     670   -5.786   -7.799
     671   -7.519   -7.013
     672   -5.858   -7.711
     673   -6.278   -6.617
     674   -4.334   -7.095
     675   -4.329   -6.899
     676   -6.034   -6.132
     677   -4.680   -5.481
     678   -6.221   -4.795
     679   -8.957   -4.939
     680   -8.465   -5.232
     681   -8.347   -4.959
     682   -7.155   -5.660
     683   -6.915   -5.216
     684   -6.156   -6.838
     685   -3.933   -6.804
     686   -1.339   -7.144
     687   -0.993   -6.212
     688    0.490   -5.769
     689   -0.274   -7.114
     690   -0.076   -5.979
     691   -0.954   -5.316
     692    0.560   -6.580
     693    1.219   -7.791
     694   -0.760   -7.976
     695   -0.744   -6.295
     696    0.766   -6.187
     697    0.916   -6.856
     698   -1.576   -8.706
     699   -0.040   -7.156
     700   -0.119   -5.214
     701   -0.453   -6.754
     702    0.154   -8.087
     703    1.452   -7.831
     704    0.650   -7.422
     705    0.477   -7.451
     706    0.881   -9.545
     707    1.741   -8.722
     708    1.817   -6.644
     709    1.893   -8.249
     710    1.777   -8.557
     711    1.911   -9.029
     712    1.505   -7.164
     713    0.971   -5.657
     714   -0.962   -5.914
     715   -2.785   -7.824
     716   -4.115   -6.245
     717   -3.148   -5.920
     718   -2.508   -5.200
     719   -2.958   -5.987
     720   -5.100   -6.270
     721   -5.668   -4.473
     722   -6.473   -5.740
     723   -4.820   -6.209
     724   -7.273   -7.693
     725   -5.949   -4.871
     726   -4.872   -5.431
     727   -5.591   -4.418
     728   -2.744   -5.255
     729   -4.322   -5.667
     730   -5.237   -5.356
     731   -5.808   -5.342
     732   -5.555   -6.451
     733   -5.613   -5.838
     734   -5.302   -6.137
     735   -4.842   -8.747
     736   -4.966   -7.873
     737   -6.779   -9.113
     738   -6.237   -8.900
     739   -4.691   -9.176
     740   -3.346  -10.237
     741   -4.774   -9.832
     742   -4.889   -8.309
     743   -4.490   -9.530
     744   -2.622   -9.680
     745   -1.942   -8.668
     746   -2.091   -7.581
     747   -4.366   -7.053
     748   -4.217   -7.688
     749   -4.269   -7.513
     750   -7.048   -8.068
     751   -5.834   -8.252
     752   -3.743   -8.976
     753   -3.891   -8.733
     754   -4.095   -8.397
     755   -4.105   -7.010
     756   -3.658   -6.599
     757   -5.830   -6.203
     758   -5.673   -5.781
     759   -5.816   -6.410
     760   -5.402   -7.454
     761   -3.671   -6.843
     762   -6.085   -5.819
     763   -4.177   -6.628
     764   -2.835   -6.953
     765   -4.407   -8.117
     766   -4.225   -6.948
     767   -4.510   -8.270
     768   -3.341   -6.273
     769   -2.596   -5.400
     770   -2.166   -5.334
     771   -1.314   -7.293
     772   -1.305   -7.121
     773   -1.417   -5.288
     774   -1.287   -6.098
     775   -1.069   -6.726
     776   -1.877   -7.355
     777   -1.249   -6.176
     778    0.117   -6.433
     779    1.701   -7.571
     780    2.037   -7.539
     781   -1.158   -6.555
     782   -0.937   -5.390
     783    0.328   -6.245
     784    0.387   -5.759
     785   -0.560   -5.505
     786   -1.044   -6.616
     787   -1.286   -7.642
     788   -1.527   -5.615
     789   -1.037   -4.585
     790   -0.947   -5.643
     791    0.459   -6.167
     792   -1.378   -5.533
     793   -2.213   -4.235
     794   -3.672   -4.140
     795   -3.879   -4.890
     796   -3.732   -6.009
     797   -3.393   -4.543
     798   -1.573   -6.064
     799   -3.980   -5.778
     800   -1.124   -6.785
     801   -1.638   -7.421
     802   -0.149   -6.728
     803   -2.481   -6.844
     804   -2.240   -5.370
     805   -0.544   -4.484
     806    2.021   -5.729
     807    2.604   -5.536
     808    2.092   -6.585
     809    1.322   -7.958
     810    0.049   -7.919
     811   -0.026   -7.551
     812   -1.081   -6.630
     813   -2.114   -6.337
     814   -2.570   -7.545
     815   -2.822   -8.447
     816   -2.085   -8.013
     817   -1.968   -6.539
     818   -1.996   -8.632
     819   -1.509   -7.030
     820    1.198   -8.123
     821    1.616   -7.493
     822   -1.236   -9.093
     823   -1.784   -9.514
     824   -3.205   -9.475
     825   -2.307  -10.671
     826   -3.082  -10.379
     827   -1.810   -8.943
     828   -2.747   -7.127
     829   -4.513   -5.162
     830   -5.992   -6.646
     831   -5.197   -6.286
     832   -5.846   -6.678
     833   -5.034   -7.524
     834   -6.335   -7.509
     835   -4.548   -7.283
     836   -7.330   -8.761
     837   -7.431   -8.998
     838   -5.542   -9.565
     839   -6.202   -7.625
     840   -7.133   -8.504
     841   -6.354  -10.127
     842   -6.021   -9.378
     843   -7.974   -7.278
     844   -7.700   -9.165
     845   -6.795   -8.101
     846   -6.328   -7.214
     847   -6.050   -6.984
     848   -6.303   -8.959
     849   -7.884   -7.853
     850   -7.685   -7.390
     851   -8.352   -8.332
     852   -9.118   -8.134
     853   -7.416   -6.626
     854   -6.785   -6.106
     855   -4.650   -7.807
     856   -4.270   -9.312
     857   -3.407   -5.917
     858   -4.140   -5.909
     859   -4.865   -6.091
     860   -3.317   -6.641
     861   -3.525   -7.385
     862   -3.104   -6.717
     863   -2.843   -7.920
     864   -3.680   -7.224
     865   -4.184   -6.657
     866   -2.847   -6.792
     867   -3.803   -8.941
     868   -2.858   -6.748
     869   -3.498   -6.417
     870   -4.506   -6.065
     871   -5.657   -7.247
     872   -5.347   -7.249
     873   -5.793   -6.575
     874   -4.194   -8.259
     875   -4.308   -7.247
     876   -5.811   -8.937
     877   -4.884   -9.254
     878   -5.125   -6.579
     879   -4.259   -7.159
     880   -2.408   -7.717
     881   -4.048   -8.380
     882   -2.902   -8.188
     883   -3.212   -7.670
     884   -2.934   -6.956
     885   -4.122   -7.180
     886   -2.815   -6.650
     887   -3.373   -6.799
     888   -3.453   -7.553
     889   -2.608   -7.115
     890   -4.960   -9.392
     891   -3.826   -9.319
     892   -1.662  -10.123
     893   -2.666   -8.505
     894   -3.440   -7.914
     895   -2.341   -8.623
     896   -3.142   -6.913
     897   -2.211   -6.299
     898   -3.078   -7.298
     899   -4.851   -7.140
     900   -5.586   -6.741
     901   -6.585   -5.771
     902   -6.278   -6.930
     903   -5.590   -7.127
     904   -5.160   -8.864
     905   -5.678   -9.489
     906   -5.151   -8.314
     907   -6.348   -7.437
     908   -4.824   -6.547
     909   -5.371   -5.946
     910   -4.732   -6.602
     911   -4.062   -7.200
     912   -5.404   -6.555
     913   -7.117   -7.073
     914   -4.539   -8.383
     915   -5.397   -8.847
     916   -4.431   -9.510
     917   -6.298   -8.734
     918   -7.162   -8.804
     919   -5.429   -8.752
     920   -6.448   -8.363
     921   -5.795   -9.566
     922   -5.643   -8.292
     923   -4.488   -8.762
     924   -3.802   -8.547
     925   -3.996   -8.827
     926   -3.505   -8.783
     927   -4.651   -7.921
     928   -3.486   -9.647
     929   -2.055   -7.754
     930   -1.544   -8.109
     931   -3.592   -9.025
     932   -3.803   -7.252
     933   -3.497   -8.112
     934   -2.142   -9.837
     935   -4.098   -8.103
     936   -3.878   -8.030
     937   -4.755   -8.411
     938   -5.218  -10.487
     939   -5.329   -8.538
     940   -5.123   -9.166
     941   -5.421   -7.924
     942   -4.946   -9.002
     943   -3.856  -10.237
     944   -3.626   -9.448
     945   -3.476   -8.864
     946   -3.866   -8.285
     947   -3.601   -8.662
     948   -2.523   -9.877
     949   -2.461   -8.514
     950   -3.756   -8.114
     951   -3.501   -8.069
     952   -2.799   -8.536
     953   -2.607   -8.820
     954   -2.150   -9.634
     955   -3.377   -9.581
     956   -3.422  -10.979
     957   -3.645   -9.200
     958   -3.331   -8.602
     959   -2.174   -9.946
     960   -0.898   -7.756
     961   -1.592   -6.733
     962   -1.495   -5.877
     963   -0.903   -6.335
     964   -1.575   -7.515
     965   -2.864   -7.990
     966   -2.141   -8.252
     967   -2.690   -7.483
     968   -1.472   -7.187
     969   -3.067   -6.230
     970   -2.389   -5.378
     971   -2.232   -3.093
     972   -0.663   -3.240
     973   -2.995   -3.900
     974   -2.560   -4.396
     975   -3.197   -5.692
     976   -1.485   -4.626
     977   -0.903   -5.568
     978   -1.851   -5.517
     979   -1.281   -5.140
     980    0.372   -5.371
     981   -1.673   -5.009
     982   -1.725   -5.951
     983   -0.428   -7.005
     984   -2.765   -4.633
     985   -0.507   -5.517
     986   -1.195   -4.975
     987   -0.044   -5.482
     988   -0.446   -6.177
     989   -1.646   -5.346
     990   -2.210   -4.309
     991   -1.878   -5.211
     992   -1.986   -4.466
     993   -1.601   -5.450
     994   -1.707   -4.955
     995   -0.402   -5.276
     996   -1.827   -6.326
     997   -2.200   -5.292
     998   -2.266   -7.224
     999   -4.071   -6.406
    1000   -2.691   -6.027
    1001   -0.971   -6.443
    1002   -0.738   -6.091
    1003   -1.842   -5.639
    1004   -3.186   -4.986
    1005   -1.346   -6.641
    1006   -2.406   -7.134
    1007   -1.782   -7.290
    1008   -0.831   -5.355
    1009   -0.408   -7.833
    1010    0.296   -7.610
    1011    0.780   -8.573
    1012   -1.522   -7.452
    1013   -0.761   -7.033
    1014    1.257   -6.429
    1015   -0.174   -6.482
    1016   -0.851   -6.098
    1017    0.391   -4.854
    1018    0.110   -6.067
    1019    0.081   -6.708
    1020   -1.029   -7.459
    1021   -3.348   -4.129
    1022   -3.630   -5.252
    1023   -3.717   -4.938
    1024   -2.557   -5.715
    1025   -2.853   -5.826
    1026   -1.534   -5.255
    1027   -3.618   -5.392
    1028   -0.690   -6.566
    1029   -2.112   -5.220
    1030   -2.649   -4.831
    1031   -3.592   -5.441
    1032   -5.875   -3.990
    1033   -4.668   -5.950
    1034   -5.219   -5.520
    1035   -6.187   -5.716
    1036   -5.104   -7.295
    1037   -4.756   -5.876
    1038   -6.174   -6.249
    1039   -5.134   -6.916
    1040   -5.068   -5.558
    1041   -5.415   -5.688
    1042   -6.120   -6.220
    1043   -5.231   -7.149
    1044   -5.377   -8.036
    1045   -6.171   -6.698
    1046   -5.601   -7.403
    1047   -7.090   -6.802
    1048   -6.194   -7.672
    1049   -7.721   -7.181
    1050   -8.353   -6.946
    1051   -8.554   -8.090
    1052   -7.149   -7.614
    1053   -7.148   -8.570
    1054   -8.789   -8.342
    1055   -8.754   -6.549
    1056   -8.366   -8.021
    1057   -6.703   -7.985
    1058   -8.058   -6.470
    1059   -6.646   -5.708
    1060   -6.589   -7.239
    1061   -7.327   -7.549
    1062   -7.594   -5.536
    1063   -7.763   -6.397
    1064   -7.935   -4.828
    1065   -7.874   -7.784
    1066   -8.594   -6.691
    1067   -7.728   -8.965
    1068   -8.028   -7.426
    1069   -7.054   -6.083
    1070   -7.579   -6.846
    1071   -6.711   -7.823
    1072   -7.161   -6.624
    1073   -7.057   -6.375
    1074   -7.536   -5.298
    1075   -7.628   -5.181
    1076   -6.631   -5.132
    1077   -6.569   -5.762
    1078   -4.676   -5.735
    1079   -3.665   -5.602
    1080   -3.817   -6.289
    1081   -3.976   -6.523
    1082   -5.294   -7.887
    1083   -4.713   -7.100
    1084   -5.811   -6.295
    1085   -6.654   -6.806
    1086   -5.879   -6.918
    1087   -7.028   -6.467
    1088   -5.114   -7.361
    1089   -5.815   -7.374
    1090   -6.454   -6.409
    1091   -6.651   -6.712
    1092   -7.750   -5.852
    1093   -7.273   -7.201
    1094   -6.829   -7.332
    1095   -7.904   -7.025
    1096   -6.457   -8.913
    1097   -5.295   -7.275
    1098   -7.607   -8.357
    1099   -6.519   -9.026
    1100   -8.324   -8.067
    1101   -8.051   -7.846
    1102   -8.184   -7.312
    1103   -7.635   -7.381
    1104   -5.494   -8.535
    1105   -5.413   -7.640
    1106   -3.516   -8.459
    1107   -5.066   -7.698
    1108   -6.068   -6.064
    1109   -5.642   -7.870
    1110   -6.377   -7.715
    1111   -6.008   -7.411
    1112   -6.596   -7.411
    1113   -6.964   -6.728
    1114   -7.564   -6.611
    1115   -6.811   -5.777
    1116   -6.989   -6.244
    1117   -7.479   -6.358
    1118   -5.844   -6.797
    1119   -4.991   -7.090
    1120   -7.377   -5.160
    1121   -7.528   -6.165
    1122   -8.256   -4.452
    1123  -10.060   -5.912
    1124   -9.326   -5.714
    1125  -10.424   -6.376
    1126   -9.917   -7.385
    1127   -7.393   -8.357
    1128   -8.243   -8.365
    1129   -8.260   -6.580
    1130   -9.481   -6.024
    1131   -6.931   -6.548
    1132   -6.124   -8.205
    1133   -6.321   -7.492
    1134   -6.988   -7.151
    1135   -7.200   -7.028
    1136   -6.892   -3.931
    1137   -5.927   -3.486
    1138   -5.507   -4.469
    1139   -7.333   -4.375
    1140   -7.847   -3.504
    1141   -7.559   -3.616
    1142   -7.604   -3.300
    1143   -7.084   -4.360
    1144   -6.049   -4.470
    1145   -7.592   -5.245
    1146   -7.962   -5.133
    1147   -8.607   -3.687
    1148   -7.704   -3.611
    1149   -8.741   -3.518
    1150   -7.632   -3.213
    1151   -7.528   -3.339
    1152   -7.748   -2.954
    1153   -5.181   -2.215
    1154   -8.899   -4.716
    1155   -8.938   -3.906
    1156   -8.604   -2.453
    1157   -9.866   -3.360
    1158   -8.247   -5.365
    1159   -8.121   -3.614
    1160   -8.142   -4.200
    1161   -7.440   -3.709
    1162   -8.328   -2.295
    1163   -9.307   -3.932
    1164   -7.840   -2.371
    1165   -7.859   -3.276
    1166   -8.354   -4.082
    1167   -7.869   -2.710
    1168   -7.328   -2.244
    1169   -8.020   -1.294
    1170   -8.703   -2.342
    1171   -9.378   -0.588
    1172   -9.566   -0.841
    1173   -8.258   -1.765
    1174   -6.778   -3.394
    1175   -5.959   -3.300
    1176   -6.741   -2.299
    1177   -6.464   -2.901
    1178   -5.689   -2.518
    1179   -7.409   -3.160
    1180   -8.369   -2.811
    1181   -9.151   -3.547
    1182   -8.729   -1.350
    1183   -8.673   -2.984
    1184   -7.382   -2.830
    1185   -6.233   -3.242
    1186   -8.489   -2.840
    1187   -7.613   -1.690
    1188   -6.715   -1.586
    1189   -6.337   -3.080
    1190   -7.258   -2.940
    1191   -6.222   -2.499
    1192   -6.638   -2.314
    1193   -6.969   -2.242
    1194   -7.811   -0.002
    1195   -6.725   -1.311
    1196   -5.443   -1.386
    1197   -5.186   -0.213
    1198   -3.713   -2.052
    1199   -4.912   -1.383
    1200   -2.749   -1.509
    1201   -3.742   -0.820
    1202   -5.617   -0.039
    1203   -4.581    0.056
    1204   -6.215   -0.267
    1205   -5.293   -0.429
    1206   -5.046   -0.416
    1207   -6.708   -0.912
    1208   -5.785   -0.906
    1209   -5.849   -0.852
    1210   -4.477   -1.164
    1211   -3.737   -1.764
    1212   -5.814   -3.213
    1213   -5.562   -0.262
    1214   -5.230    0.003
    1215   -4.374    1.344
    1216   -4.060    0.372
    1217   -3.989    1.001
    1218   -3.800    1.169
    1219   -4.643    1.621
    1220   -5.016   -0.143
    1221   -4.984    0.662
    1222   -3.918    0.747
    1223   -3.552    0.794
    1224   -4.932    0.497
    1225   -5.102    0.394
    1226   -5.769    1.070
    1227   -5.512    0.640
    1228   -5.513    0.675
    1229   -5.472    0.106
    1230   -3.879    0.248
    1231   -4.532   -0.955
    1232   -4.237    1.314
    1233   -4.817    0.206
    1234   -4.757    1.156
    1235   -5.279    0.277
    1236   -4.862    1.342
    1237   -4.518   -0.668
    1238   -4.920    0.011
    1239   -5.344    0.992
    1240   -4.665    0.213
    1241   -5.001    0.686
    1242   -5.508    1.038
    1243   -4.699    0.036
    1244   -4.780    0.097
    1245   -5.517   -0.024
    1246   -6.157   -0.583
    1247   -8.226   -1.163
    1248   -5.425   -0.780
    1249   -5.869    0.062
    1250   -7.167   -0.913
    1251   -7.848   -1.428
    1252   -8.318   -1.862
    1253   -4.502   -0.176
    1254   -6.133    0.286
    1255   -5.730    1.487
    1256   -5.826   -0.684
    1257   -7.030   -0.098
    1258   -5.940    0.634
    1259   -5.985   -0.623
    1260   -4.522    0.686
    1261   -4.866   -1.647
    1262   -4.219   -0.006
    1263   -3.131    1.185
    1264   -2.925    0.973
    1265   -4.364    2.267
    1266   -3.133    2.094
    1267   -2.208    2.373
    1268   -2.829    3.187
    1269   -5.199    1.011
    1270   -6.000    1.448
    1271   -5.726    2.640
    1272   -8.115    1.880
    1273   -6.477    2.395
    1274   -4.651    1.458
    1275   -3.885    0.748
    1276   -2.949    2.005
    1277   -2.061   -0.107
    1278   -2.122   -0.464
    1279   -2.972   -0.782
    1280   -2.031    0.366
    1281   -2.983    0.519
    1282   -3.280    0.443
    1283   -2.271    0.850
    1284   -1.735    0.138
    1285   -3.079    2.298
    1286   -4.250    1.502
    1287   -3.333    1.687
    1288   -3.723    3.158
    1289   -5.277    2.889
    1290   -4.180    0.362
    1291   -4.555    1.146
    1292   -3.340   -0.684
    1293   -1.867    1.106
    1294   -2.572    1.597
    1295   -2.567    1.313
    1296   -1.763    1.909
    1297   -1.199   -0.737
    1298    0.103    1.038
    1299   -3.320    1.314
    1300   -2.114    0.944
    1301   -3.849    0.407
    1302   -2.864    0.421
    1303   -1.069   -0.416
    1304   -1.216   -0.299
    1305    0.822    0.401
    1306    0.181    2.378
    1307    1.618    1.602
    1308   -0.371    1.837
    1309   -0.685    1.751
    1310   -1.651    0.664
    1311   -1.252    1.652
    1312   -1.357    1.912
    1313   -0.781    1.578
    1314   -1.882    1.126
    1315   -0.649    2.743
    1316   -1.580    3.020
    1317   -0.891    0.868
    1318   -2.107    1.545
    1319   -1.706    1.659
    1320   -2.855    1.350
    1321   -1.318    1.946
    1322   -4.299    0.450
    1323   -3.000    1.498
    1324   -5.826   -0.055
    1325   -5.789   -0.686
    1326   -5.444   -0.557
    1327   -5.305    1.901
    1328   -5.204    0.370
    1329   -6.472    0.034
    1330   -3.961    0.261
    1331   -3.285    0.843
    1332   -3.285   -0.177
    1333   -4.728    0.697
    1334   -4.158   -0.267
    1335   -3.915   -1.042
    1336   -5.237    0.244
    1337   -4.753   -1.018
    1338   -5.869   -0.751
    1339   -5.866    1.354
    1340   -4.866    0.942
    1341   -5.040    0.122
    1342   -5.060   -0.082
    1343   -5.218    0.619
    1344   -4.492   -0.105
    1345   -6.136    1.131
    1346   -5.147    1.310
    1347   -6.669    0.420
    1348   -5.536    0.546
    1349   -4.162    0.912
    1350   -3.507    0.674
    1351   -4.582    0.783
    1352   -3.470    0.447
    1353   -4.504   -0.577
    1354   -4.562   -0.183
    1355   -3.598   -0.742
    1356   -1.512   -0.157
    1357   -4.044    0.226
    1358   -3.852    0.677
    1359   -3.791   -0.756
    1360   -3.905   -0.563
    1361   -4.448    0.186
    1362   -2.796    0.663
    1363   -3.442   -0.146
    1364   -3.711   -0.602
    1365   -4.719   -0.750
    1366   -3.400   -1.629
    1367   -2.376    0.026
    1368   -3.025   -0.259
    1369   -3.582    0.923
    1370   -4.261    0.715
    1371   -4.173    1.593
    1372   -3.133    2.732
    1373   -3.138    2.739
    1374   -3.046    3.524
    1375   -4.209    2.425
    1376   -4.347    1.258
    1377   -5.470    1.807
    1378   -4.869    2.185
    1379   -4.825    0.993
    1380   -4.696   -0.602
    1381   -4.081   -0.696
    1382   -4.657   -0.192
    1383   -4.141    0.834
    1384   -5.461   -0.221
    1385   -5.362   -0.946
    1386   -4.613   -0.323
    1387   -3.823   -0.511
    1388   -4.240   -0.740
    1389   -3.614   -0.709
    1390   -3.865   -0.918
    1391   -3.610    0.929
    1392   -3.033    1.793
    1393   -2.592    0.923
    1394   -3.412    3.488
    1395   -4.393    1.482
    1396   -4.672   -0.357
    1397   -3.456    0.995
    1398   -3.192    1.016
    1399   -6.388    1.162
    1400   -5.661    2.021
    1401   -5.331    0.128
    1402   -5.369    1.031
    1403   -6.561    1.031
    1404   -5.306   -0.320
    1405   -4.855    0.078
    1406   -4.440   -0.897
    1407   -4.541    1.681
    1408   -5.293   -0.507
    1409   -4.029   -0.260
    1410   -4.246   -0.346
    1411   -3.638    1.488
    1412   -2.642    0.489
    1413   -2.977   -0.680
    1414   -3.298    0.278
    1415   -3.480    1.595
    1416   -4.738    0.798
    1417   -5.388    0.913
    1418   -5.107    0.438
    1419   -5.217    1.280
    1420   -5.420    0.917
    1421   -5.000    0.753
    1422   -4.819    0.676
    1423   -5.151   -1.105
    1424   -4.438    0.016
    1425   -5.265    0.863
    1426   -5.181    1.049
    1427   -5.647    2.638
    1428   -4.138    2.970
    1429   -2.689    0.209
    1430   -3.156   -0.694
    1431   -4.112   -1.604
    1432   -4.513   -0.847
    1433   -4.181   -0.569
    1434   -3.926   -0.335
    1435   -2.843   -0.017
    1436   -3.281   -0.745
    1437   -3.162   -0.638
    1438   -3.981   -1.503
    1439   -4.318    0.869
    1440   -5.040   -0.416
    1441   -5.675    1.326
    1442   -4.447    2.415
    1443   -4.705    2.541
    1444   -6.261    2.919
    1445   -5.979    2.541
    1446   -5.359    2.938
    1447   -5.183    3.256
    1448   -3.138    1.876
    1449   -3.795    2.237
    1450   -3.320    1.227
    1451   -3.645    2.725
    1452   -3.354    2.738
    1453   -4.639    2.976
    1454   -4.635    2.321
    1455   -5.064    2.070
    1456   -4.678    2.230
    1457   -5.014    2.320
    1458   -3.812    2.390
    1459   -4.113    2.152
    1460   -2.230    2.837
    1461   -2.833    1.805
    1462   -1.647    1.859
    1463   -3.244    2.348
    1464   -3.919    1.361
    1465   -3.563    0.637
    1466   -4.447    1.450
    1467   -3.335    1.669
    1468   -4.538    2.233
    1469   -4.792    1.989
    1470   -5.671    1.251
    1471   -5.398    0.737
    1472   -3.540    0.684
    1473   -4.552    1.824
    1474   -4.457    0.530
    1475   -5.180    0.080
    1476   -4.564    1.694
    1477   -4.212    0.497
    1478   -5.083   -0.067
    1479   -4.858    1.536
    1480   -5.158    1.558
    1481   -3.668    1.661
    1482   -4.074    1.845
    1483   -4.852    1.138
    1484   -4.388    1.970
    1485   -5.591    1.846
    1486   -4.917    2.894
    1487   -5.095    0.656
    1488   -6.436    0.681
    1489   -5.430    0.709
    1490   -5.041   -0.684
    1491   -5.141   -0.279
    1492   -4.931    0.672
    1493   -4.474   -0.121
    1494   -5.283   -0.223
    1495   -4.247    0.657
    1496   -3.930    1.245
    1497   -5.218   -0.527
    1498   -4.371    0.638
    1499   -4.371    0.020
    1500   -5.288    0.197
    1501   -4.922    1.827
    1502   -3.299    2.180
    1503   -4.052    0.247
    1504   -4.409    1.216
    1505   -4.792    0.316
    1506   -4.593    1.607
    1507   -3.390    0.690
    1508   -4.779    0.058
    1509   -5.199    1.078
    1510   -5.126   -0.660
    1511   -4.784    1.940
    1512   -7.005    1.812
    1513   -5.657    0.653
    1514   -4.962    1.476
    1515   -4.855    1.039
    1516   -5.699    1.262
    1517   -4.235    1.316
    1518   -5.238   -0.456
    1519   -3.412   -0.544
    1520   -4.583   -2.394
    1521   -3.662   -0.785
    1522   -4.563   -0.732
    1523   -3.780   -1.543
    1524   -3.938   -0.031
    1525   -5.298    0.523
    1526   -6.143    0.441
    1527   -6.575    0.800
    1528   -3.451    1.588
    1529   -4.088   -0.742
    1530   -1.460    0.362
    1531   -2.982    1.387
    1532   -2.776    0.254
    1533   -2.617   -0.253
    1534   -3.543   -0.047
    1535   -3.109   -0.983
    1536   -2.970    0.506
    1537   -3.384   -0.369
    1538   -2.637   -0.890
    1539   -2.307   -0.930
    1540   -3.002    0.015
    1541   -3.673    0.429
    1542   -3.487   -0.495
    1543   -4.196   -1.655
    1544   -1.427   -2.053
    1545   -3.924   -0.854
    1546   -2.564   -2.458
    1547   -3.379   -0.980
    1548   -2.527   -1.412
    1549   -3.955   -2.159
    1550   -5.146   -2.155
    1551   -3.662   -0.057
    1552   -3.602   -1.737
    1553   -3.743   -0.529
    1554   -3.903   -0.969
    1555   -3.166   -1.275
    1556   -3.479   -0.519
    1557   -2.050   -0.131
    1558   -0.437   -0.926
    1559   -1.148   -1.678
    1560   -2.099   -0.951
    1561   -2.783   -2.720
    1562   -1.511   -1.361
    1563   -1.723   -1.921
    1564   -3.662   -1.255
    1565   -6.111   -3.093
    1566   -6.773   -2.435
    1567   -7.443   -0.802
    1568   -7.569   -0.753
    1569   -8.325   -1.379
    1570   -7.811   -2.390
    1571   -5.484   -3.175
    1572   -5.625   -2.644
    1573   -5.432    0.266
    1574   -5.533   -1.880
    1575   -3.936   -1.206
    1576   -1.713   -1.526
    1577   -1.737    0.799
    1578   -0.463    0.420
    1579   -0.258    1.777
    1580    0.534    1.341
    1581    0.427   -0.199
    1582   -2.854    1.151
    1583   -2.720    0.672
    1584   -3.245    1.947
    1585   -3.108    0.971
    1586   -5.131    1.088
    1587   -6.953    0.961
    1588   -7.315    1.279
    1589   -8.517    1.318
    1590   -7.079    0.222
    1591   -7.465    1.236
    1592   -7.856    0.625
    1593   -7.301    0.976
    1594   -7.612    0.661
    1595   -6.224    0.670
    1596   -5.100    1.185
    1597   -4.956    0.731
    1598   -5.496    1.689
    1599   -4.013    1.176
    1600   -5.798    2.771
    1601   -6.512    1.964
    1602   -6.995    2.039
    1603   -6.601    1.887
    1604   -5.430    1.692
    1605   -6.723    1.435
    1606   -7.172    1.227
    1607   -7.578    1.054
    1608   -7.282    0.650
    1609   -6.598    0.839
    1610   -6.009    1.050
    1611   -5.899    2.227
    1612   -6.650    1.328
    1613   -5.495    1.092
    1614   -5.518    0.503
    1615   -3.978    2.136
    1616   -4.974    2.449
    1617   -3.913    3.075
    1618   -2.790    2.072
    1619   -3.578    1.679
    1620   -2.283    0.918
    1621   -1.459    2.119
    1622   -0.371    1.908
    1623   -0.840    0.273
    1624   -0.041    3.103
    1625   -2.505    1.732
    1626   -3.975    3.842
    1627   -5.912    0.186
    1628   -7.177    0.717
    1629   -6.614    0.725
    1630   -5.327   -0.475
    1631   -4.492   -1.262
    1632   -6.502   -0.029
    1633   -6.969   -0.032
    1634   -7.970   -0.082
    1635   -7.238   -0.330
    1636   -7.436   -1.183
    1637   -9.199   -0.726
    1638   -9.602   -1.018
    1639  -10.950   -1.148
    1640  -11.115   -0.897
    1641   -9.657   -1.724
    1642  -10.047   -2.197
    1643  -11.281   -0.224
    1644  -11.634   -0.717
    1645  -11.182   -1.459
    1646  -10.202   -1.016
    1647   -9.711   -1.417
    1648  -10.379   -0.987
    1649  -11.079   -1.368
    1650  -11.615   -1.138
    1651  -10.844   -0.057
    1652  -10.112    1.024
    1653  -10.996    0.079
    1654  -11.048    0.557
    1655  -11.964   -0.377
    1656   -9.547    0.115
    1657   -9.346    0.821
    1658  -10.272   -0.796
    1659   -9.525    0.519
    1660   -9.970    0.710
    1661   -9.678   -1.333
    1662   -9.640   -1.440
    1663  -11.152   -1.777
    1664  -10.533   -1.112
    1665  -11.410    0.170
    1666  -11.083    0.696
    1667  -11.603   -0.312
    1668  -10.184    0.552
    1669   -9.688    0.013
    1670   -9.101    0.651
    1671  -11.303    1.675
    1672   -9.442    1.369
    1673  -10.051    0.151
    1674  -10.725    0.836
    1675  -10.335    0.904
    1676  -11.040    1.153
    1677  -10.190    1.563
    1678  -11.431    1.792
    1679   -8.953    1.893
    1680   -9.936    1.784
    1681  -11.618    1.725
    1682  -11.192    1.458
    1683  -10.984    0.797
    1684  -12.860    0.788
    1685   -9.942    0.950
    1686   -9.808    0.306
    1687   -8.913   -0.671
    1688  -11.936   -0.070
    1689  -11.398    0.633
    1690  -10.351   -0.190
    1691  -10.499   -0.805
    1692  -11.038    0.217
    1693  -11.991    1.805
    1694  -11.137    0.027
    1695  -11.193    1.480
    1696  -10.994    0.804
    1697   -9.982    2.595
    1698  -10.428    2.472
    1699   -9.366    1.496
    1700   -8.058    1.823
    1701   -9.694    0.406
    1702  -10.079    0.021
    1703   -9.213    0.743
    1704  -10.556   -0.701
    1705   -9.135    0.417
    1706   -8.339    0.866
    1707   -7.212    0.605
    1708   -7.457    1.313
    1709   -4.893    1.176
    1710   -5.458    1.395
    1711   -5.621    0.890
    1712   -7.156    2.775
    1713   -7.772    0.654
    1714   -7.241    1.666
    1715   -9.144    2.046
    1716   -9.530    1.282
    1717   -9.859   -1.327
    1718  -10.101   -0.427
    1719  -10.284   -0.485
    1720   -8.306    0.734
    1721   -8.669    0.156
    1722  -10.512   -0.536
    1723   -9.558    0.979
    1724   -8.795    2.568
    1725   -7.407    2.428
    1726   -7.136    1.988
    1727   -5.799    0.856
    1728   -6.199    0.946
    1729   -7.626    0.359
    1730   -7.933   -1.086
    1731   -9.737    0.951
    1732  -10.450    1.618
    1733   -8.755    0.934
    1734  -10.263    2.739
    1735   -9.737    2.985
    1736   -9.066    2.102
    1737   -8.048    2.943
    1738   -7.743    0.401
    1739   -8.917   -0.240
    1740  -10.055    1.116
    1741  -10.934   -0.450
    1742   -9.466    0.597
    1743   -9.303   -0.374
    1744  -10.119    1.604
    1745   -7.987    0.883
    1746   -8.192   -0.124
    1747   -7.936    0.340
    1748   -7.871    0.088
    1749   -9.616    0.526
    1750   -9.416    0.225
    1751   -7.433    0.574
    1752   -5.854   -0.893
    1753   -6.295   -0.660
    1754   -6.326   -1.670
    1755   -6.115   -0.444
    1756   -5.089    0.595
    1757   -6.062    1.499
    1758   -3.372    1.361
    1759   -1.356   -0.003
    1760   -3.829    0.380
    1761   -3.826   -1.031
    1762   -4.487   -1.188
    1763   -5.302   -1.534
    1764   -5.734    0.382
    1765   -5.883    0.897
    1766   -6.076    0.014
    1767   -6.614   -0.746
    1768   -6.375   -0.887
    1769   -8.354   -2.580
    1770   -6.998   -0.878
    1771   -7.047   -1.151
    1772   -7.043   -0.384
    1773   -6.444    0.088
    1774   -6.978   -0.744
    1775   -7.510   -0.441
    1776   -6.100    0.341
    1777   -5.443   -1.396
    1778   -7.256   -1.474
    1779   -7.731   -2.626
    1780   -6.920   -0.593
    1781   -8.169   -1.960
    1782   -8.036   -0.993
    1783   -5.925    0.723
    1784   -6.976    0.712
    1785   -8.629    0.790
    1786   -6.774    0.354
    1787   -7.108    0.706
    1788   -5.967    1.018
    1789   -7.076    1.561
    1790   -7.408    3.857
    1791   -6.468   -0.280
    1792   -5.101    0.934
    1793   -6.473    0.841
    1794   -7.022    0.919
    1795   -7.517   -1.299
    1796   -7.544   -0.407
    1797   -4.586   -0.254
    1798   -6.298    1.541
    1799   -6.442    0.095
    1800   -7.667   -0.061
    1801   -8.572    0.055
    1802   -8.454   -1.688
    1803   -8.065    0.020
    1804   -7.742   -0.622
    1805   -7.369   -0.749
    1806   -9.045   -0.167
    1807   -9.287    0.983
    1808   -9.409    1.034
    1809   -8.817    1.735
    1810   -8.262    0.877
    1811   -9.994    1.442
    1812   -8.617    0.990
    1813   -9.087    0.104
    1814   -9.788    2.377
    1815   -8.898    2.056
    1816   -8.689    1.100
    1817   -8.900    0.600
    1818   -7.614    0.243
    1819   -8.471    1.088
    1820   -7.527    0.484
    1821   -9.217   -0.272
    1822   -7.128   -0.521
    1823   -8.932   -1.339
    1824   -9.223   -2.015
    1825   -8.514   -2.140
    1826   -7.806   -3.598
    1827  -10.294   -3.103
    1828   -7.829   -2.543
    1829   -9.265   -3.060
    1830  -10.158   -1.544
    1831   -9.574    0.007
    1832  -10.574    1.054
    1833   -9.428    0.073
    1834   -9.211    1.978
    1835   -8.940   -0.327
    1836   -9.650   -0.048
    1837   -9.534    1.003
    1838  -10.413    1.949
    1839   -9.159    1.292
    1840  -10.241    0.979
    1841   -9.861    3.929
    1842   -8.590    2.815
    1843   -7.816    1.714
    1844   -7.421    1.635
    1845   -7.312    3.082
    1846   -7.694    2.097
    1847   -8.190    0.607
    1848   -8.994    1.141
    1849   -9.979    0.051
    1850   -8.915   -0.195
    1851   -8.693    0.733
    1852   -9.195   -0.978
    1853   -9.490   -0.925
    1854   -8.763    0.056
    1855   -8.688   -0.320
    1856   -7.283   -0.776
    1857   -7.979    0.091
    1858   -7.400   -0.737
    1859   -8.305   -0.380
    1860   -7.867    0.290
    1861   -8.299    0.422
    1862   -7.780    0.637
    1863   -7.807    1.109
    1864   -6.459    0.317
    1865   -5.912    0.655
    1866   -5.894   -0.932
    1867   -7.025   -0.213
    1868   -9.217   -1.502
    1869   -8.936   -1.491
    1870   -7.882   -0.691
    1871   -8.454   -0.961
    1872   -7.178   -1.544
    1873   -7.772   -1.266
    1874   -7.990   -0.286
    1875   -8.721   -1.413
    1876   -9.262   -2.940
    1877   -8.735   -1.478
    1878   -8.845   -0.964
    1879   -8.813   -1.747
    1880   -8.527    0.088
    1881   -9.432    0.002
    1882   -8.803    0.663
    1883   -8.145   -0.246
    1884   -9.429   -1.776
    1885   -9.766   -2.156
    1886   -9.505   -0.574
    1887   -9.644    0.318
    1888   -9.168   -1.587
    1889   -9.389    0.150
    1890  -10.228    1.230
    1891   -9.514    0.243
    1892   -7.613    0.289
    1893   -7.884    0.136
    1894   -7.001   -0.797
    1895   -6.383   -1.199
    1896   -6.919   -0.729
    1897   -6.987    1.385
    1898   -8.500    0.290
    1899   -6.744    0.031
    1900   -7.999    1.455
    1901   -6.458    0.217
    1902   -7.294    0.768
    1903   -6.215    0.437
    1904   -7.577    0.646
    1905   -6.227   -0.541
    1906   -8.419    0.415
    1907   -7.172    0.656
    1908   -4.912    0.614
    1909   -6.616    0.716
    1910   -7.121   -0.266
    1911   -5.666   -0.228
    1912   -6.680   -0.670
    1913   -8.223   -1.878
    1914   -7.538   -0.596
    1915   -5.836   -0.261
    1916   -6.879   -0.814
    1917   -8.460   -1.084
    1918   -8.213   -0.858
    1919   -8.775   -0.952
    1920   -8.029   -1.844
    1921   -8.764    0.176
    1922   -8.876    0.722
    1923   -9.637   -1.342
    1924   -9.004   -0.945
    1925   -7.854   -1.507
    1926   -8.553   -2.148
    1927   -6.564   -2.597
    1928   -6.675   -1.389
    1929   -6.583   -3.045
    1930   -7.000   -3.142
    1931   -6.823   -1.436
    1932   -6.210   -0.909
    1933   -6.510   -2.723
    1934   -6.339   -1.300
    1935   -5.649   -1.186
    1936   -7.273   -1.204
    1937   -6.743   -1.005
    1938   -8.812   -2.711
    1939   -9.618   -0.792
    1940   -8.563   -1.172
    1941   -8.876   -1.649
    1942   -7.968   -1.762
    1943   -7.095   -1.538
    1944   -8.192   -2.468
    1945   -9.867   -4.032
    1946  -10.098   -3.068
    1947   -9.656   -1.348
    1948   -9.184   -1.292
    1949   -8.928   -1.651
    1950   -9.218   -1.384
    1951   -7.089   -1.244
    1952   -6.787   -0.580
    1953   -6.968   -1.032
    1954   -7.718   -1.357
    1955   -6.821   -1.377
    1956   -6.681   -0.507
    1957   -5.058   -1.162
    1958   -4.076   -0.525
    1959   -5.361   -0.475
    1960   -5.749    0.849
    1961   -8.543   -1.033
    1962   -7.527   -1.705
    1963   -8.082    1.528
    1964   -9.584    0.936
    1965  -11.073   -0.150
    1966   -9.227    0.467
    1967   -9.166   -0.397
    1968  -11.580   -1.051
    1969  -10.821    0.453
    1970   -7.340   -0.072
    1971   -7.520    1.123
    1972   -7.908    0.939
    1973   -7.667   -0.986
    1974   -7.161   -1.053
    1975   -7.538   -2.123
    1976   -5.529   -3.739
    1977   -5.405   -2.079
    1978   -6.105    0.455
    1979   -6.599   -1.590
    1980   -6.253   -2.808
    1981   -5.497   -2.222
    1982   -6.661   -3.042
    1983   -9.273   -3.346
    1984   -7.728   -3.420
    1985   -7.557   -2.355
    1986   -8.707   -2.388
    1987   -8.565   -1.922
    1988   -7.971   -1.738
    1989   -8.380   -2.115
    1990   -7.748   -3.514
    1991  -10.021   -4.979
    1992   -8.554   -2.372
    1993   -9.621   -0.920
    1994   -8.137   -1.832
    1995   -7.610   -4.006
    1996   -7.820   -3.114
    1997   -8.068   -3.028
    1998   -8.113   -2.937
    1999   -9.214   -2.143
    2000   -8.863   -2.692
    2001   -9.824   -2.479
    2002  -10.110   -2.940
    2003   -9.889   -2.565
    2004   -9.008   -4.397
    2005   -7.995   -5.030
    2006   -8.879   -2.568
    2007   -8.518   -3.568
    2008  -10.220   -2.801
    2009   -9.665   -2.680
    2010   -9.364   -3.844
    2011   -8.721   -3.875
    2012  -11.646   -3.388
    2013   -9.417   -2.824
    2014  -10.994   -0.501
    2015  -11.871   -2.091
    2016  -12.885   -2.673
    2017  -10.255   -2.607
    2018   -9.280   -1.872
    2019   -9.632   -1.662
    2020  -11.730   -2.446
    2021  -10.958   -1.919
    2022   -9.792   -1.611
    2023   -9.811   -3.097
    2024  -10.642   -2.533
    2025   -9.975   -2.281
    2026   -9.863   -0.697
    2027   -8.946   -2.868
    2028  -10.313   -0.317
    2029  -10.651   -0.246
    2030  -11.012   -1.354
    2031  -11.272   -2.330
    2032  -10.826   -1.273
    2033  -10.014   -1.378
    2034   -9.894   -2.341
    2035   -9.902   -2.047
    2036   -9.101   -1.157
    2037   -7.849    1.061
    2038   -8.753   -0.103
    2039   -7.688    0.476
    2040   -6.817    0.778
    2041   -5.976   -0.175
    2042   -7.750   -0.654
    2043   -8.868   -0.215
    2044   -6.986   -0.432
    2045   -7.289   -0.750
    2046   -6.038   -0.656
    2047   -4.288   -0.916
    2048   -5.467   -0.979
    2049   -5.166    0.097
    2050   -6.851   -1.460
    2051   -6.276   -0.389
    2052   -5.618   -0.423
    2053   -2.947   -0.382
    2054   -4.182   -0.793
    2055   -5.020   -1.776
    2056   -4.822   -0.008
    2057   -5.423   -0.229
    2058   -6.275   -0.935
    2059   -5.348   -1.123
    2060   -5.986   -1.100
    2061   -5.772    0.224
    2062   -6.994   -0.998
    2063   -4.506   -1.892
    2064   -7.513   -2.319
    2065   -6.389   -0.976
    2066   -6.245   -1.652
    2067   -4.585   -1.926
    2068   -5.811    0.157
    2069   -5.784   -0.356
    2070   -6.442   -1.164
    2071   -6.498   -1.163
    2072   -5.609   -0.178
    2073   -5.815   -0.285
    2074   -7.454    0.108
    2075   -5.989   -1.685
    2076   -5.662   -0.766
    2077   -4.655   -1.384
    2078   -5.048   -2.969
    2079   -5.496   -2.682
    2080   -6.349   -1.702
    2081   -6.857   -0.667
    2082   -3.601   -2.332
    2083   -4.976   -0.553
    2084   -2.550   -1.756
    2085   -5.161   -0.998
    2086   -4.696   -0.333
    2087   -4.675   -0.174
    2088   -6.176   -0.660
    2089   -6.225   -0.102
    2090   -7.339   -0.787
    2091   -6.864    0.961
    2092   -6.357   -1.005
    2093   -7.688   -1.002
    2094   -5.874   -1.864
    2095   -5.953   -0.286
    2096   -4.465   -0.813
    2097   -5.375   -1.686
    2098   -4.614   -2.009
    2099   -6.200   -2.119
    2100   -4.885   -1.923
    2101   -3.243   -2.060
    2102   -2.516   -0.393
    2103   -4.511   -1.402
    2104   -6.363   -0.635
    2105   -6.658   -1.888
    2106   -4.111   -2.343
    2107   -5.194   -1.743
    2108   -6.240   -2.126
    2109   -5.102   -2.801
    2110   -5.097   -0.074
    2111   -5.075   -1.831
    2112   -4.640   -3.106
    2113   -7.035   -2.471
    2114   -8.270   -2.885
    2115   -7.382   -2.830
    2116   -7.722   -4.218
    2117   -7.436   -2.566
    2118   -8.675   -3.137
    2119   -7.928   -2.555
    2120   -7.684   -2.163
    2121   -9.077   -2.519
    2122   -8.769   -1.287
    2123   -8.883   -0.767
    2124   -8.689   -2.036
    2125   -8.259   -1.442
    2126   -8.703   -2.397
    2127   -9.188   -0.750
    2128   -9.184   -1.359
    2129   -9.178   -0.048
    2130   -8.896   -1.705
    2131   -8.147   -1.028
    2132   -8.841   -0.058
    2133   -8.983   -1.014
    2134   -9.156   -1.755
    2135   -9.865   -1.555
    2136   -9.669   -0.140
    2137   -9.730   -0.733
    2138   -9.328    1.802
    2139   -9.638    2.261
    2140   -8.602    1.049
    2141   -9.925    0.351
    2142   -9.369   -0.093
    2143  -10.091   -0.329
    2144   -9.079   -1.403
    2145   -9.576   -0.177
    2146   -8.860   -1.969
    2147  -11.155   -1.690
    2148   -9.298   -2.336
    2149   -9.912   -1.098
    2150   -9.756   -1.117
    2151  -11.066   -2.272
    2152  -10.546   -0.976
    2153  -10.717   -1.380
    2154   -8.579   -1.036
    2155   -8.488    0.310
    2156   -8.040    0.413
    2157   -6.856    0.978
    2158   -7.490    2.429
    2159   -9.245   -0.628
    2160   -8.417    1.025
    2161   -7.537   -0.474
    2162   -8.684   -1.718
    2163   -8.121   -2.109
    2164   -8.460   -1.534
    2165   -6.942   -2.554
    2166   -7.921   -2.642
    2167   -7.381   -2.683
    2168   -8.526   -2.203
    2169   -9.481   -3.302
    2170  -11.692   -2.476
    2171  -11.159   -1.932
    2172   -9.273   -1.838
    2173  -10.470   -3.001
    2174  -10.311   -3.035
    2175  -10.293   -4.277
    2176   -7.683   -1.946
    2177   -8.408   -2.752
    2178  -10.535   -0.987
    2179  -10.378   -1.747
    2180   -9.068   -1.079
    2181   -8.107   -2.116
    2182   -7.792   -0.177
    2183   -7.174   -0.543
    2184   -7.835   -0.486
    2185   -8.896    0.715
    2186  -10.092    1.821
    2187   -8.649    0.663
    2188   -6.745    0.007
    2189   -6.294   -0.839
    2190   -7.704    0.304
    2191   -7.689   -1.943
    2192   -8.479   -1.448
    2193   -7.922   -1.272
    2194   -8.630   -0.593
    2195   -7.771   -1.355
    2196   -8.243   -0.832
    2197   -9.142   -0.463
    2198   -8.467    0.158
    2199   -8.530    0.462
    2200   -8.966   -0.541
    2201   -7.987   -0.375
    2202   -9.619   -0.298
    2203   -8.842   -1.426
    2204   -9.841   -1.075
    2205   -9.622   -2.456
    2206   -8.841   -0.438
    2207   -8.590   -1.178
    2208   -8.344   -2.011
    2209   -9.877   -2.574
    2210   -9.732   -0.525
    2211   -9.067    0.748
    2212   -8.298    1.182
    2213   -8.409    1.243
    2214   -8.132    1.366
    2215   -7.937    0.198
    2216   -7.874    0.577
    2217   -8.179    1.261
    2218   -6.282    1.704
    2219   -4.933    1.101
    2220   -5.815    1.280
    2221   -6.069    0.889
    2222   -5.983    1.392
    2223   -3.693    0.516
    2224   -4.137    1.222
    2225   -4.754    0.524
    2226   -5.029    0.931
    2227   -3.578    0.808
    2228   -4.120    1.241
    2229   -3.711    0.520
    2230   -3.151    0.604
    2231   -4.237    1.078
    2232   -4.390    2.412
    2233   -2.221    3.104
    2234   -3.800    1.834
    2235   -4.071    0.482
    2236   -3.104    2.175
    2237   -4.003    1.026
    2238   -4.505    1.642
    2239   -3.640    3.594
    2240   -4.905    2.207
    2241   -5.343    1.799
    2242   -5.013    1.839
    2243   -5.576    0.844
    2244   -4.762    0.769
    2245   -5.437    1.500
    2246   -5.126    0.912
    2247   -5.916    0.258
    2248   -6.077   -0.740
    2249   -6.624    0.161
    2250   -5.672   -1.044
    2251   -4.831    0.273
    2252   -3.809    0.187
    2253   -5.696   -2.966
    2254   -7.625   -2.221
    2255   -8.399   -2.108
    2256   -9.096   -1.004
    2257   -7.246    0.080
    2258   -8.719    0.368
    2259   -9.211   -0.521
    2260   -8.121   -0.472
    2261   -8.762    0.010
    2262   -7.376    0.668
    2263   -9.096    1.995
    2264   -7.781    3.085
    2265   -8.237    2.223
    2266   -8.164    0.501
    2267   -7.237    0.545
    2268   -7.392   -1.047
    2269   -7.942   -0.063
    2270   -7.232   -0.018
    2271   -7.851    0.234
    2272   -7.851    1.405
    2273   -8.818    0.403
    2274   -7.093   -0.025
    2275   -7.548   -0.893
    2276   -8.132   -0.908
    2277   -9.024   -0.223
    2278   -8.459   -0.755
    2279   -8.553    0.891
    2280   -9.663    0.363
    2281   -9.355    0.333
    2282   -9.437    0.778
    2283   -9.398    1.426
    2284  -11.211    2.209
    2285  -10.743    1.529
    2286  -10.606    1.454
    2287   -9.811    2.099
    2288   -9.374    2.169
    2289   -7.505    2.791
    2290   -6.332    1.788
    2291   -7.639    2.719
    2292   -6.150    3.343
    2293   -7.172    3.185
    2294   -5.614    2.160
    2295   -4.854    1.332
    2296   -5.228    0.671
    2297   -6.151    1.642
    2298   -6.605    1.504
    2299   -6.290    2.586
    2300   -7.524    0.818
    2301   -7.359   -0.182
    2302   -7.053    0.448
    2303   -7.806    0.467
    2304   -6.870   -0.503
    2305   -7.073    0.694
    2306   -8.587   -1.063
    2307   -7.082    0.105
    2308   -7.999   -1.029
    2309   -8.486   -0.675
    2310   -7.275    0.490
    2311   -8.142   -0.703
    2312   -7.312   -0.354
    2313   -6.172   -0.353
    2314   -5.269   -0.964
    2315   -6.651   -0.604
    2316   -7.801   -1.788
    2317   -8.246   -0.379
    2318   -6.409   -0.035
    2319   -8.396    1.489
    2320   -6.689    0.593
    2321   -6.783   -0.439
    2322   -6.999    0.448
    2323   -7.674    1.299
    2324   -7.506    0.379
    2325   -7.473    2.119
    2326   -5.577    2.659
    2327   -7.181    3.413
    2328   -7.173    3.633
    2329   -4.212    1.659
    2330   -5.367    1.055
    2331   -5.210    1.878
    2332   -3.282    0.826
    2333   -5.253    0.750
    2334   -4.302   -0.438
    2335   -4.935    2.343
    2336   -4.836    2.661
    2337   -7.154    1.476
    2338   -6.056    1.543
    2339   -6.307    0.929
    2340   -7.653    1.744
    2341   -7.221    0.831
    2342   -8.193    3.576
    2343   -7.604    2.842
    2344   -8.796    1.328
    2345   -9.636   -0.373
    2346   -9.184    0.854
    2347   -7.113    1.132
    2348   -6.203    2.582
    2349   -7.770    3.266
    2350   -5.379    4.158
    2351   -6.394    0.821
    2352   -6.692    2.327
    2353   -3.760    2.646
    2354   -6.097    2.037
    2355   -6.592    2.129
    2356   -6.934    3.969
    2357   -4.984    2.096
    2358   -6.673    1.420
    2359   -8.714    3.044
    2360   -5.329    1.565
    2361   -6.172    1.859
    2362   -6.163    2.071
    2363   -5.682    1.576
    2364   -5.926    1.666
    2365   -5.181    2.466
    2366   -4.929    3.402
    2367   -4.187    2.528
    2368   -4.132    2.954
    2369   -4.139    4.687
    2370   -2.406    4.255
    2371   -1.046    2.988
    2372   -1.236    1.220
    2373   -2.575    3.015
    2374   -2.808    2.923
    2375   -2.708    4.453
    2376   -3.001    2.815
    2377   -2.457    2.510
    2378   -4.537    2.890
    2379   -2.028    2.743
    2380   -4.646    2.780
    2381   -4.254    1.635
    2382   -5.002    0.700
    2383   -4.369    1.210
    2384   -4.576    2.863
    2385   -5.303    1.706
    2386   -4.724    0.634
    2387   -5.192    1.020
    2388   -5.452    1.769
    2389   -7.565    2.176
    2390   -4.799    0.932
    2391   -4.174   -1.010
    2392   -3.803   -1.174
    2393   -5.085   -0.226
    2394   -3.347   -1.712
    2395   -3.084   -0.718
    2396   -3.914   -0.163
    2397   -5.360    0.368
    2398   -5.613    2.023
    2399   -6.434    1.026
    2400   -5.436    0.344
    2401   -5.469    2.722
    2402   -5.923    2.292
    2403   -4.382    2.494
    2404   -5.355    0.927
    2405   -5.205    0.886
    2406   -5.190    1.708
    2407   -5.745    0.861
    2408   -5.103    1.012
    2409   -5.776    2.228
    2410   -6.037    2.624
    2411   -6.477    2.772
    2412   -7.556    1.510
    2413   -5.182    1.586
    2414   -5.420    0.315
    2415   -5.570    0.357
    2416   -5.322    0.273
    2417   -4.053    1.370
    2418   -3.577    0.593
    2419   -0.996    0.239
    2420   -1.943   -0.496
    2421   -4.227   -0.475
    2422   -3.619    0.540
    2423   -3.669    0.983
    2424   -3.551    1.770
    2425   -4.440    1.171
    2426   -3.332    2.411
    2427   -5.994    1.856
    2428   -7.415    1.261
    2429   -4.365    1.594
    2430   -4.173    2.044
    2431   -4.366    0.549
    2432   -3.306    2.293
    2433   -2.258    2.398
    2434   -1.267    2.891
    2435   -3.120    0.747
    2436   -2.586    1.258
    2437   -3.903    1.438
    2438   -4.581    3.184
    2439   -5.249    3.819
    2440   -3.566    1.148
    2441   -5.803    1.008
    2442   -5.291    1.398
    2443   -7.285    2.017
    2444   -4.717    1.226
    2445   -7.053    1.693
    2446   -4.060    0.431
    2447   -2.596    0.761
    2448   -2.243    0.990
    2449   -3.506    0.154
    2450   -4.873   -1.074
    2451   -5.235    0.324
    2452   -4.601    0.097
    2453   -5.896   -0.267
    2454   -5.581   -0.554
    2455   -7.231   -0.649
    2456   -7.720   -1.207
    2457   -6.569   -0.323
    2458   -3.828   -0.409
    2459   -5.256   -0.398
    2460   -6.148    1.665
    2461   -7.495    1.748
    2462   -4.870    0.372
    2463   -5.986   -0.394
    2464   -6.179    0.499
    2465   -6.504    0.658
    2466   -6.560    1.509
    2467   -5.065    0.178
    2468   -4.640    1.039
    2469   -4.878    2.155
    2470   -4.879    0.587
    2471   -5.098    0.832
    2472   -2.972    1.514
    2473   -3.938    2.757
    2474   -3.573    2.590
    2475   -1.757    1.184
    2476   -4.965    1.707
    2477   -4.119    3.150
    2478   -3.850    1.843
    2479   -3.982    2.730
    2480   -3.156    0.390
    2481   -3.719    1.979
    2482   -2.458    1.300
    2483   -3.702    2.134
    2484   -4.782    2.482
    2485   -5.814    1.635
    2486   -5.805    1.611
    2487   -5.984    1.222
    2488   -5.730    1.081
    2489   -7.039    1.609
    2490   -6.996    0.771
    2491   -9.985    0.553
    2492   -8.598    1.282
    2493   -8.151    1.028
    2494   -8.428    0.700
    2495   -8.322    3.158
    2496   -8.610    4.791
    2497   -7.313    4.093
    2498   -7.588    4.608
    2499   -7.590    4.433
    2500   -7.893    2.711
    2501   -7.968    2.586
    2502   -7.248    3.363
    2503   -7.058    4.195
    2504   -8.475    3.253
    2505   -5.929    1.621
    2506   -4.752    2.019
    2507   -3.929    2.733
    2508   -5.137    3.561
    2509   -5.393    1.210
    2510   -3.312    3.173
    2511   -4.841    3.171
    2512   -3.093    3.090
    2513   -4.718    2.729
    2514   -2.463    3.106
    2515   -3.701    1.575
    2516   -3.510    3.496
    2517   -4.913    2.868
    2518   -3.471    1.884
    2519   -4.618    2.516
    2520   -6.138    2.333
    2521   -6.227    2.286
    2522   -5.855    1.822
    2523   -5.637    3.487
    2524   -4.010    1.760
    2525   -3.833    4.553
    2526   -4.721    3.196
    2527   -4.842    3.193
    2528   -5.032    4.086
    2529   -6.586    4.481
    2530   -7.300    2.399
    2531   -7.337    3.486
    2532   -6.945    3.782
    2533   -6.609    3.544
    2534   -6.030    2.318
    2535   -6.561    4.222
    2536   -7.560    4.428
    2537   -7.591    4.442
    2538   -6.036    4.713
    2539   -6.285    3.958
    2540   -6.762    4.889
    2541   -6.725    3.639
    2542   -7.419    1.101
    2543   -6.236    1.032
    2544   -5.459    1.897
    2545   -8.012    4.048
    2546   -7.462    1.315
    2547   -7.820    1.733
    2548   -6.757    1.407
    2549   -7.054    2.102
    2550   -7.525    2.413
    2551   -5.931    3.400
    2552   -6.106    2.567
    2553   -4.172    2.999
    2554   -3.294    3.023
    2555   -4.515    0.958
    2556   -4.527    1.720
    2557   -4.898    1.472
    2558   -6.274    1.630
    2559   -6.688    0.933
    2560   -8.879    2.025
    2561   -6.122    2.871
    2562   -8.285    1.623
    2563   -5.783    2.678
    2564   -7.820    2.830
    2565   -5.792    2.944
    2566   -5.956    3.158
    2567   -6.894    4.989
    2568   -7.278    4.779
    2569   -7.941    4.843
    2570   -7.448    3.377
    2571   -7.231    4.245
    2572   -8.142    4.840
    2573   -5.897    4.571
    2574   -4.439    2.613
    2575   -3.731    3.265
    2576   -4.267    3.749
    2577   -4.673    3.955
    2578   -4.471    4.464
    2579   -3.379    3.780
    2580   -2.053    4.525
    2581   -1.209    2.249
    2582   -3.357    3.236
    2583   -3.105    3.348
    2584   -3.693    3.323
    2585   -2.848    1.004
    2586   -2.050    0.713
    2587   -3.098    1.547
    2588   -2.258    0.688
    2589   -6.369    2.442
    2590   -4.347    1.703
    2591   -4.549    2.303
    2592   -2.647    3.638
    2593   -2.410    4.792
    2594   -3.035    4.133
    2595   -3.720    4.630
    2596   -1.863    4.047
    2597   -1.947    3.765
    2598   -2.618    4.583
    2599   -3.884    4.717
    2600   -5.864    4.180
    2601   -4.935    3.477
    2602   -3.471    4.271
    2603   -4.579    4.366
    2604   -2.216    3.794
    2605   -4.043    4.807
    2606   -1.256    4.640
    2607   -1.505    3.189
    2608   -0.804    3.077
    2609   -2.280    2.440
    2610   -0.252    2.528
    2611   -0.572    2.052
    2612   -1.342    2.514
    2613   -0.362    3.241
    2614    0.023    1.728
    2615   -1.059    3.144
    2616    0.057    3.050
    2617    1.216    2.205
    2618    2.585    1.879
    2619    2.345    2.200
    2620    0.557    1.093
    2621    1.571    1.750
    2622   -0.508    1.857
    2623    2.053    2.773
    2624    1.835    3.567
    2625    1.040    0.230
    2626    1.695    1.196
    2627    0.444    1.038
    2628    0.989    0.612
    2629   -0.981    2.684
    2630    0.404    2.897
    2631   -0.263    2.312
    2632   -0.019    2.802
    2633    0.126    2.302
    2634    1.082    2.742
    2635    0.579    1.468
    2636    0.529    0.239
    2637    0.635    1.576
    2638    0.431    1.525
    2639    0.898    0.858
    2640    1.663    1.336
    2641    2.041    0.915
    2642    2.468    1.089
    2643    2.963    0.678
    2644    1.066    1.454
    2645    0.480    3.045
    2646    1.252    3.350
    2647    2.595    1.452
    2648    0.999    2.291
    2649    1.618    3.078
    2650    0.577    2.456
    2651    1.880    3.129
    2652    3.908    2.769
    2653    1.114    3.403
    2654    1.471    1.616
    2655    0.047    4.257
    2656    2.673    2.362
    2657    3.257    2.261
    2658    2.112    2.251
    2659    1.504    1.586
    2660    2.240    2.655
    2661    2.412    3.420
    2662    4.194    1.779
    2663    5.035    2.612
    2664    3.487    2.482
    2665    4.096    1.292
    2666    1.633    1.334
    2667    2.665    0.351
    2668    4.297    2.043
    2669    2.406    2.553
    2670    3.767    1.414
    2671    5.067    0.950
    2672    2.661    0.790
    2673    4.612    1.495
    2674    4.273    0.882
    2675    4.144    0.068
    2676    1.301    0.272
    2677   -0.259    2.659
    2678   -1.253    2.349
    2679   -1.846    0.381
    2680   -2.603    1.742
    2681   -0.325    1.519
    2682    0.159    1.458
    2683    2.016    1.962
    2684    2.954    2.112
    2685    2.074    4.669
    2686    0.355    2.308
    2687    3.420    1.891
    2688    3.772    3.380
    2689    2.447    2.487
    2690    0.867    2.408
    2691    1.810    2.303
    2692    1.523    1.809
    2693    1.718    1.832
    2694    2.349    2.122
    2695    3.149    2.478
    2696    1.536    2.357
    2697    5.541    3.102
    2698    6.126    4.412
    2699    7.108    4.602
    2700    7.238    3.677
    2701    7.245    5.647
    2702    7.763    4.984
    2703    8.572    2.522
    2704    8.011    3.887
    2705    8.508    6.228
    2706    7.628    6.631
    2707    7.719    6.478
    2708    7.682    5.411
    2709    7.599    5.577
    2710    9.668    6.435
    2711    6.495    7.554
    2712    7.518    6.910
    2713    8.406    6.905
    2714    7.755    5.884
    2715    7.199    5.160
    2716    6.414    5.750
    2717    7.043    4.257
    2718    6.098    3.668
    2719    7.741    3.615
    2720    9.792    4.964
    2721   10.267    4.045
    2722    8.379    3.650
    2723    7.149    3.144
    2724    6.369    2.724
    2725    6.068    4.888
    2726    4.674    4.334
    2727    4.698    3.533
    2728    5.127    2.227
    2729    3.832    2.282
    2730    4.294    2.811
    2731    5.074    2.169
    2732    3.074    0.991
    2733    5.251    0.880
    2734    5.989    0.963
    2735    4.348    1.591
    2736    3.149    3.316
    2737    4.620    2.171
    2738    4.626    3.233
    2739    4.659    2.451
    2740    4.731    2.470
    2741    3.829    3.216
    2742    4.366    2.180
    2743    4.561    2.330
    2744    3.540    3.472
    2745    3.583    3.083
    2746    3.305    2.700
    2747    2.954    3.758
    2748    0.883    3.296
    2749    2.309    1.172
    2750    0.984    3.016
    2751    0.081    1.885
    2752    0.884    1.213
    2753    1.066    1.169
    2754    0.548    2.024
    2755    2.472    0.716
    2756    1.449   -0.257
    2757    0.461   -1.232
    2758    1.230   -0.089
    2759    1.150    0.748
    2760    1.202   -0.649
    2761    1.335   -0.009
    2762    0.370    1.843
    2763    2.472    1.688
    2764    1.396    1.161
    2765    0.454    1.124
    2766    0.208   -0.332
    2767    0.702   -0.094
    2768    0.845    0.243
    2769   -0.178    0.229
    2770   -0.939   -0.121
    2771    0.442    0.518
    2772    1.537    2.300
    2773    1.841    2.316
    2774    2.114    2.672
    2775    0.617    1.218
    2776    3.738    2.971
    2777    1.845    2.492
    2778    2.608    2.781
    2779    3.228    2.881
    2780    4.232    2.257
    2781    3.618    1.553
    2782    2.533    1.545
    2783    2.296    0.524
    2784    3.911    1.786
    2785    2.610    0.312
    2786    1.187    0.551
    2787    2.405    1.642
    2788    2.654   -1.420
    2789   -0.110    1.264
    2790    1.462   -0.786
    2791    0.782   -1.792
    2792    0.256   -0.927
    2793    1.675   -1.319
    2794    2.743   -0.776
    2795    1.595   -0.618
    2796    2.004   -0.289
    2797    0.502    0.859
    2798    3.625   -0.921
    2799    3.051   -1.199
    2800    2.614   -1.768
    2801    4.483   -1.541
    2802    3.752    0.966
    2803    2.758    1.740
    2804    3.152    0.976
    2805    3.500    1.476
    2806    3.522    0.314
    2807    2.661    0.086
    2808    0.869    1.061
    2809    1.897    0.840
    2810    0.624    0.044
    2811    0.213    0.584
    2812    1.983    0.949
    2813    3.847    2.019
    2814    2.783    0.887
    2815    3.347    2.026
    2816    2.667    0.574
    2817    3.435    1.226
    2818    3.621    0.599
    2819    1.577    1.890
    2820    2.939    2.091
    2821    1.544    2.165
    2822    2.335    1.318
    2823    3.928    1.651
    2824    4.500    2.566
    2825    4.516    2.737
    2826    3.355    2.378
    2827    4.273    2.789
    2828    4.466    2.250
    2829    2.928    2.318
    2830    3.074    4.962
    2831    3.127    5.403
    2832    3.457    3.511
    2833    2.639    2.901
    2834    3.393    4.103
    2835    2.629    3.539
    2836    3.524    2.610
    2837    3.430    2.343
    2838    4.458    2.232
    2839    2.397    1.840
    2840    3.943    1.518
    2841    4.063    3.036
    2842    4.141    2.462
    2843    4.386    2.787
    2844    5.668    1.088
    2845    4.228    3.294
    2846    3.811    2.467
    2847    5.157    1.686
    2848    4.683    2.704
    2849    3.910    3.976
    2850    4.573    2.284
    2851    4.280    3.417
    2852    5.664    2.777
    2853    5.545    3.094
    2854    4.793    3.695
    2855    5.468    3.615
    2856    5.248    3.115
    2857    4.936    3.108
    2858    5.677    3.641
    2859    4.749    3.771
    2860    4.187    3.112
    2861    5.402    3.749
    2862    4.662    3.951
    2863    5.050    3.252
    2864    3.877    3.316
    2865    4.411    2.647
    2866    3.379    4.044
    2867    5.076    3.140
    2868    6.238    1.816
    2869    5.397    1.874
    2870    5.925    1.241
    2871    5.532    0.981
    2872    5.491    1.132
    2873    4.458    1.706
    2874    5.290    1.510
    2875    6.951    1.350
    2876    5.856    2.802
    2877    6.063    2.789
    2878    5.640    3.099
    2879    3.820    1.329
    2880    5.851    2.898
    2881    5.640    0.782
    2882    5.605    1.457
    2883    5.109    2.360
    2884    4.200    1.995
    2885    4.025    0.422
    2886    5.875   -2.181
    2887    4.369   -1.494
    2888    3.818    1.659
    2889    4.622    0.592
    2890    5.699   -0.036
    2891    3.732    1.576
    2892    4.930    0.290
    2893    5.645   -1.422
    2894    3.575    1.085
    2895    5.298    2.162
    2896    4.471    1.732
    2897    5.114    1.144
    2898    5.297    0.333
    2899    4.367    2.054
    2900    5.008    1.515
    2901    5.408    1.295
    2902    6.399    0.091
    2903    5.375    0.999
    2904    5.950    2.035
    2905    4.690    3.215
    2906    5.485    3.082
    2907    5.373    2.603
    2908    4.653    3.805
    2909    5.226    3.519
    2910    4.926    4.515
    2911    4.361    3.672
    2912    4.726    3.941
    2913    6.537    2.118
    2914    4.166    2.044
    2915    2.680    2.419
    2916    2.723    4.190
    2917    4.273    3.642
    2918    6.250    3.098
    2919    5.762    1.497
    2920    5.168    2.635
    2921    6.310    2.263
    2922    4.964    4.283
    2923    5.858    2.238
    2924    5.314    3.014
    2925    5.597    3.909
    2926    4.254    4.644
    2927    5.687    4.257
    2928    4.820    2.579
    2929    5.906    3.215
    2930    4.624    1.530
    2931    5.154    2.191
    2932    5.627    2.024
    2933    4.832    3.201
    2934    6.151    2.737
    2935    4.231    2.988
    2936    7.095    0.813
    2937    7.155    2.925
    2938    6.324    2.501
    2939    5.219    2.049
    2940    5.680    3.738
    2941    5.323    2.813
    2942    7.190    3.315
    2943    5.889    2.676
    2944    4.338    2.432
    2945    3.438    2.033
    2946    3.663    2.521
    2947    3.828    2.979
    2948    3.951    2.555
    2949    6.030    0.532
    2950    5.440    2.451
    2951    6.210    3.501
    2952    7.448    2.772
    2953    7.551    1.675
    2954    6.373    1.561
    2955    6.933    2.361
    2956    6.815    2.176
    2957    4.975    2.757
    2958    5.315    3.101
    2959    5.935    2.695
    2960    5.680    3.203
    2961    6.554    2.435
    2962    7.032    1.604
    2963    5.014    3.032
    2964    6.018    2.671
    2965    7.114    2.043
    2966    7.145    1.641
    2967    7.302    1.252
    2968    6.939    4.444
    2969    6.372    2.006
    2970    3.862    5.263
    2971    4.602    3.448
    2972    4.280    5.017
    2973    5.791    3.412
    2974    5.348    5.308
    2975    4.673    4.450
    2976    5.241    3.252
    2977    6.546    4.150
    2978    6.758    4.053
    2979    6.359    2.246
    2980    5.795    2.407
    2981    4.820    2.822
    2982    6.085    2.542
    2983    5.669    4.610
    2984    5.674    3.789
    2985    4.710    4.597
    2986    6.011    5.387
    2987    3.202    5.134
    2988    2.979    2.580
    2989    4.971    4.998
    2990    6.416    3.125
    2991    4.215    3.796
    2992    3.856    3.635
    2993    5.160    2.016
    2994    6.267    3.715
    2995    5.383    5.208
    2996    4.950    3.288
    2997    3.527    3.307
    2998    5.935    2.183
    2999    7.220    2.254
    3000    6.971    1.478
    3001    6.097    2.239
    3002    4.268    3.132
    3003    3.783    4.277
    3004    3.074    1.771
    3005    4.889    2.363
    3006    4.696    4.185
    3007    3.605    4.763
    3008    4.452    5.113
    3009    4.481    3.969
    3010    4.339    3.147
    3011    4.568    2.647
    3012    4.881    3.920
    3013    6.197    1.647
    3014    3.824    2.602
    3015    4.505    2.599
    3016    5.607    3.464
    3017    5.476    3.999
    3018    5.578    3.781
    3019    4.607    2.400
    3020    4.049    1.758
    3021    3.761    2.070
    3022    4.284    3.197
    3023    3.286    3.538
    3024    3.951    4.383
    3025    4.217    3.640
    3026    4.889    2.979
    3027    4.037    3.345
    3028    3.197    4.820
    3029    3.406    4.562
    3030    4.256    3.170
    3031    3.410    3.808
    3032    4.621    2.951
    3033    3.208    3.378
    3034    1.876    1.906
    3035    2.477    2.474
    3036    3.812    1.420
    3037    4.234    2.153
    3038    4.551    3.244
    3039    4.425    3.345
    3040    4.192    3.013
    3041    4.340    2.844
    3042    5.413    2.743
    3043    4.761    2.700
    3044    4.163    4.485
    3045    3.667    3.660
    3046    5.078    3.575
    3047    4.156    4.229
    3048    3.407    4.587
    3049    4.231    2.686
    3050    3.394    3.363
    3051    3.347    3.057
    3052    3.961    2.913
    3053    3.358    3.129
    3054    2.765    2.967
    3055    3.827    2.424
    3056    4.741    3.755
    3057    4.866    2.510
    3058    3.901    3.068
    3059    2.581    5.122
    3060    1.197    4.765
    3061    2.400    3.327
    3062    4.888    1.338
    3063    3.326    4.078
    3064    3.607    4.609
    3065    3.940    3.988
    3066    2.760    3.754
    3067    2.776    4.827
    3068    2.287    4.579
    3069    3.007    4.279
    3070    0.469    4.856
    3071    0.765    5.147
    3072   -0.800    5.419
    3073    0.124    4.503
    3074    3.309    3.534
    3075    1.788    4.210
    3076    2.919    4.033
    3077    2.327    2.966
    3078    1.702    3.673
    3079    0.836    5.430
    3080    1.624    4.707
    3081    3.158    4.514
    3082    4.011    3.064
    3083    3.689    3.513
    3084    3.477    3.668
    3085    3.931    4.478
    3086    5.058    2.821
    3087    4.321    4.638
    3088    4.338    3.821
    3089    3.175    3.268
    3090    3.563    3.435
    3091    4.373    1.108
    3092    3.869    3.084
    3093    3.625    2.505
    3094    4.707    2.002
    3095    3.781    2.144
    3096    3.091    3.044
    3097    3.214    1.976
    3098    4.236    1.448
    3099    2.831    2.059
    3100    2.027    1.470
    3101    3.760    2.822
    3102    2.885    1.942
    3103    3.273    2.568
    3104    7.084    1.091
    3105    7.273    1.419
    3106    6.485    3.127
    3107    6.553    3.785
    3108    6.969    2.398
    3109    5.624    2.712
    3110    6.207    1.132
    3111    6.831    2.052
    3112    5.473    2.177
    3113    5.233    1.892
    3114    5.635    1.042
    3115    4.461    0.476
    3116    5.042   -0.293
    3117    5.448    1.960
    3118    5.506    0.918
    3119    4.284    1.001
    3120    3.293    3.369
    3121    5.583    2.806
    3122    5.512    2.232
    3123    7.050    2.573
    3124    5.510    2.600
    3125    3.312    3.523
    3126    2.473    4.017
    3127    2.242    4.661
    3128    2.735    3.189
    3129    0.686    5.475
    3130    1.590    4.862
    3131    1.697    3.709
    3132    2.256    3.865
    3133    2.185    2.473
    3134    2.041    3.758
    3135    2.187    3.478
    3136    2.216    3.437
    3137    1.606    2.772
    3138    1.330    2.927
    3139    3.502    2.357
    3140    1.922    2.696
    3141    2.298    2.270
    3142    3.888    0.308
    3143    3.101    0.921
    3144    2.840    1.789
    3145    3.943    0.010
    3146    2.567    1.554
    3147    2.830    1.551
    3148    2.340    1.529
    3149    2.139    3.292
    3150    1.487    3.058
    3151    3.705    2.898
    3152    2.735    2.242
    3153    3.924    2.253
    3154    2.111    2.157
    3155    2.008    2.571
    3156    1.754    1.579
    3157   -0.001    1.427
    3158    1.791    2.401
    3159    0.913    3.592
    3160    0.593    3.320
    3161    0.315    2.475
    3162    1.355    1.966
    3163    2.081    4.153
    3164    3.319    4.689
    3165    1.659    5.671
    3166    0.346    4.654
    3167    2.295    5.204
    3168    1.240    3.215
    3169   -0.260    3.585
    3170    1.869    3.540
    3171    1.398    3.728
    3172    1.968    3.464
    3173   -0.763    3.834
    3174    0.179    3.204
    3175   -0.984    5.041
    3176    0.389    3.788
    3177   -0.936    4.307
    3178   -0.459    4.393
    3179    0.886    3.569
    3180   -0.051    3.537
    3181   -0.227    4.304
    3182    0.107    3.466
    3183    0.541    5.246
    3184   -0.997    5.528
    3185    0.105    5.451
    3186    0.451    3.270
    3187    1.200    1.982
    3188    0.187    3.872
    3189   -1.562    4.747
    3190   -1.702    4.750
    3191    0.409    3.939
    3192   -2.145    4.803
    3193   -2.345    4.773
    3194   -2.150    4.952
    3195   -3.191    2.170
    3196   -3.738    3.755
    3197   -2.208    3.356
    3198   -4.418    3.631
    3199   -1.479    5.304
    3200   -1.275    4.923
    3201    1.043    2.878
    3202   -0.008    4.962
    3203   -1.596    4.712
    3204   -0.452    5.468
    3205   -0.322    3.525
    3206    0.237    4.103
    3207    0.800    2.166
    3208    2.647    1.521
    3209    1.144    1.304
    3210    2.893    1.501
    3211    0.755    2.408
    3212    2.039    3.186
    3213    3.494    2.981
    3214    1.772    3.112
    3215    3.250    1.299
    3216    3.357    1.344
    3217    5.025    1.406
    3218    4.730    1.025
    3219    4.086    2.934
    3220    3.212    1.979
    3221    3.685    3.516
    3222    4.213    3.266
    3223    3.558    2.943
    3224    3.507    1.342
    3225    3.173    1.265
    3226    3.191    2.025
    3227    3.199    1.572
    3228    3.907    3.445
    3229    2.433    3.356
    3230    1.226    2.411
    3231    2.523    2.588
    3232    1.401    2.796
    3233    1.654    1.769
    3234    0.648    1.353
    3235    2.120    1.594
    3236    1.986    1.262
    3237    2.874    3.541
    3238    1.284    3.223
    3239    2.788    2.490
    3240    2.157    4.598
    3241    3.733    0.927
    3242    4.175    3.082
    3243    2.691    1.801
    3244    2.278    0.711
    3245    1.702    1.117
    3246    3.664    0.368
    3247    3.243    2.299
    3248    3.091    1.474
    3249    4.737    3.039
    3250    2.872    2.026
    3251    2.686    3.206
    3252    4.247    3.723
    3253    3.621    3.801
    3254    4.335    2.440
    3255    5.243    1.660
    3256    5.490    1.501
    3257    4.809    3.047
    3258    4.678    1.704
    3259    4.840    0.574
    3260    5.820    0.848
    3261    4.806    1.591
    3262    4.685    0.808
    3263    4.692    0.651
    3264    4.577   -0.151
    3265    6.475   -0.587
    3266    6.429   -0.737
    3267    5.146    0.900
    3268    6.223    1.673
    3269    5.591   -1.032
    3270    7.706   -1.057
    3271    6.277   -0.612
    3272    4.887    1.826
    3273    4.906    4.478
    3274    5.975    2.895
    3275    5.894    2.205
    3276    7.406    2.011
    3277    7.943    2.550
    3278    8.487    4.269
    3279    6.536    4.813
    3280    6.765    1.561
    3281    7.466    1.937
    3282    6.429   -0.267
    3283    6.852   -0.081
    3284    6.024    0.878
    3285    6.301    1.028
    3286    5.150   -0.344
    3287    4.303    0.322
    3288    5.356    1.879
    3289    5.042    1.878
    3290    3.853    0.938
    3291    4.011    2.105
    3292    4.463    2.912
    3293    4.338    2.060
    3294    4.747    2.934
    3295    4.531    2.029
    3296    4.058    2.521
    3297    4.827    1.286
    3298    2.954    2.108
    3299    2.996   -0.192
    3300    3.408    1.068
    3301    2.272    1.706
    3302    3.645   -0.443
    3303    0.901    3.785
    3304    2.148    2.121
    3305    2.786    3.268
    3306    3.607    4.567
    3307    4.302    3.486
    3308    4.802    6.010
    3309    4.654    5.918
    3310    5.637    5.362
    3311    3.816    3.501
    3312    5.123    3.730
    3313    6.310    4.196
    3314    5.040    4.885
    3315    5.013    3.482
    3316    5.151    4.062
    3317    4.181    2.920
    3318    4.159    3.325
    3319    3.268    5.051
    3320    4.533    4.014
    3321    4.397    1.529
    3322    4.528    3.066
    3323    6.058    3.917
    3324    5.555    5.191
    3325    4.848    4.857
    3326    6.202    4.762
    3327    5.495    3.769
    3328    4.301    4.206
    3329    3.148    2.756
    3330    2.383    3.727
    3331    4.916    3.489
    3332    5.444    4.706
    3333    5.069    3.778
    3334    3.503    3.434
    3335    4.207    5.046
    3336    4.972    5.155
    3337    3.073    5.129
    3338    4.188    4.845
    3339    4.068    4.644
    3340    4.461    5.578
    3341    4.281    6.220
    3342    4.058    6.279
    3343    3.482    4.689
    3344    3.101    4.330
    3345    4.050    4.079
    3346    4.410    4.569
    3347    3.730    3.631
    3348    2.731    3.311
    3349    4.486    4.318
    3350    5.079    4.644
    3351    5.253    3.506
    3352    4.753    4.182
    3353    4.293    4.963
    3354    2.764    4.034
    3355    2.504    3.616
    3356    2.256    4.671
    3357    3.372    3.506
    3358    2.427    1.012
    3359    2.515    2.529
    3360    3.805    4.122
    3361    5.081    5.104
    3362    4.562    2.657
    3363    3.091    4.058
    3364    3.660    4.919
    3365    2.749    4.661
    3366    3.108    2.656
    3367    1.722    3.098
    3368    4.057    2.310
    3369    3.179    3.876
    3370    2.927    3.121
    3371    4.063    3.403
    3372    2.413    2.829
    3373    2.008    1.723
    3374    2.438    2.017
    3375    3.439    2.172
    3376    1.404    2.648
    3377    0.581    2.990
    3378    1.605    2.775
    3379    3.130    3.603
    3380    2.593    3.080
    3381   -0.457    4.295
    3382   -0.401    4.906
    3383    0.625    2.986
    3384   -0.806    3.578
    3385    1.224    2.629
    3386   -0.512    4.448
    3387   -0.487    3.737
    3388    0.737    4.622
    3389   -0.289    2.786
    3390    0.555    3.278
    3391    1.220    2.742
    3392    0.386    3.938
    3393    0.534    2.877
    3394   -2.129    5.007
    3395    0.099    3.766
    3396    0.872    3.231
    3397    0.379    4.713
    3398    0.091    4.137
    3399    0.279    4.444
    3400    0.450    3.708
    3401    0.416    4.004
    3402    0.984    5.319
    3403   -1.686    5.398
    3404   -0.596    4.285
    3405   -1.464    3.244
    3406   -1.009    4.259
    3407   -3.205    4.131
    3408   -0.602    5.240
    3409   -0.567    4.796
    3410   -2.107    4.257
    3411   -3.118    4.807
    3412   -4.511    3.982
    3413   -1.627    3.957
    3414   -2.735    2.864
    3415   -1.423    4.467
    3416   -0.480    4.074
    3417   -2.160    4.752
    3418   -2.457    4.684
    3419   -2.084    4.430
    3420   -2.405    3.212
    3421   -0.214    4.353
    3422   -0.706    2.827
    3423   -0.915    2.972
    3424   -1.583    2.395
    3425    0.082    3.901
    3426    0.387    3.670
    3427    1.018    3.342
    3428    1.747    2.086
    3429    1.491    4.357
    3430    1.248    4.506
    3431    2.372    4.553
    3432    3.386    5.123
    3433    3.019    6.503
    3434    1.938    4.836
    3435    3.398    4.130
    3436    4.529    4.460
    3437    3.546    5.818
    3438    3.321    4.589
    3439    2.891    4.017
    3440    2.758    3.722
    3441    3.429    3.329
    3442    3.936    5.103
    3443    4.193    3.283
    3444    3.678    3.229
    3445    4.012    3.397
    3446    3.418    2.414
    3447    3.640    0.142
    3448    2.718    1.916
    3449    3.704    1.233
    3450    2.479    3.384
    3451    2.434    3.442
    3452    3.133    3.308
    3453    3.006    2.562
    3454    2.945    3.455
    3455    4.729    5.040
    3456    3.650    1.254
    3457    4.508    3.385
    3458    3.304    3.746
    3459    3.788    2.817
    3460    2.603    2.558
    3461    2.079    3.096
    3462    2.800    3.506
    3463    3.707    4.232
    3464    4.061    3.123
    3465    4.063    4.475
    3466    3.783    3.531
    3467    3.941    2.825
    3468    3.705    1.898
    3469    3.602    2.745
    3470    3.278    3.590
    3471    4.346    3.789
    3472    3.561    4.354
    3473    3.585    1.871
    3474    3.700    2.266
    3475    1.942    2.532
    3476    3.433    3.525
    3477    2.627    3.467
    3478    1.298    2.003
    3479    1.360    1.657
    3480   -0.009    2.849
    3481    1.752    3.061
    3482    1.654    4.002
    3483   -0.221    5.261
    3484    1.115    5.270
    3485    3.366    3.330
    3486    2.785    2.726
    3487    3.023    2.311
    3488    2.277    2.918
    3489    2.363    2.617
    3490    2.372    3.533
    3491    4.282    1.803
    3492    2.927    4.314
    3493    2.312    2.741
    3494    2.861    3.655
    3495    3.237    2.273
    3496    1.506    4.149
    3497    2.924    3.615
    3498    2.054    3.971
    3499    2.296    4.129
    3500    3.196    1.883
    3501    1.685    1.898
    3502   -0.421    2.515
    3503    1.440    1.173
    3504    1.825    1.808
    3505    3.332    4.056
    3506    1.482    2.674
    3507    0.378    3.064
    3508    1.570    4.223
    3509    0.789    3.681
    3510    0.080    4.559
    3511    2.476    4.126
    3512    2.177    3.903
    3513    1.728    3.363
    3514    1.984    3.244
    3515    2.127    5.483
    3516    1.477    4.535
    3517    3.748    4.713
    3518    2.912    3.675
    3519    2.998    3.614
    3520    3.750    2.333
    3521    3.511    3.794
    3522    5.173    2.904
    3523    3.393    1.783
    3524    2.201    1.395
    3525    2.103    2.912
    3526    2.154    2.920
    3527    1.967    2.168
    3528    3.873    3.554
    3529    2.600    3.921
    3530    4.657    3.282
    3531    4.716    3.703
    3532    5.904    2.940
    3533    5.702    4.010
    3534    5.225    3.929
    3535    4.219    3.830
    3536    4.522    3.312
    3537    2.467    2.572
    3538    3.590    1.794
    3539    3.584    2.127
    3540    4.088    1.483
    3541    3.945    1.361
    3542    3.065    2.917
    3543    3.677    3.141
    3544    3.778    2.474
    3545    5.710    0.640
    3546    4.814    1.160
    3547    4.363    1.265
    3548    4.468    1.193
    3549    5.748    3.060
    3550    4.351    2.374
    3551    3.988    1.212
    3552    4.882    2.195
    3553    3.976    1.207
    3554    3.766    2.361
    3555    3.743    3.394
    3556    2.470    1.678
    3557    3.975    2.660
    3558    3.486    0.594
    3559    4.148    0.655
    3560    3.913   -0.141
    3561    4.243    1.410
    3562    4.365    2.736
    3563    4.307    1.805
    3564    3.709    2.402
    3565    2.316    4.039
    3566    2.935    3.150
    3567    2.301    3.911
    3568    3.627    2.482
    3569    2.884    2.583
    3570    2.323    1.422
    3571    1.056    3.499
    3572    0.035    3.255
    3573    2.118    2.083
    3574    2.883    1.541
    3575    3.457    2.660
    3576    2.465    2.361
    3577    1.925    0.900
    3578    3.027    2.930
    3579    2.647    4.443
    3580    2.655    4.476
    3581    0.756    3.952
    3582    0.860    3.986
    3583   -0.605    3.398
    3584    0.452    3.678
    3585    1.201    3.764
    3586   -0.001    4.686
    3587    1.165    2.322
    3588    0.411    2.844
    3589    2.294    2.619
    3590    1.056    2.938
    3591    1.140    3.354
    3592    3.257    2.918
    3593    2.582    2.896
    3594    2.659    2.357
    3595    3.602    0.594
    3596    3.794    2.882
    3597    3.715    2.842
    3598    3.898    3.275
    3599    4.467    2.193
    3600    2.473    2.790
    3601    2.893    2.136
    3602    3.000    2.292
    3603    2.411    2.615
    3604    2.668    2.179
    3605    3.344    2.278
    3606    2.701    1.987
    3607    2.869    2.170
    3608    3.025    1.292
    3609    2.894    0.803
    3610    3.801    0.726
    3611    2.206    0.816
    3612    0.738    2.517
    3613    1.517    0.587
    3614    2.577    0.247
    3615    2.297   -0.204
    3616    2.109   -1.100
    3617    2.931   -0.168
    3618    2.356    1.028
    3619    1.752   -1.773
    3620    3.126   -0.930
    3621    3.743    0.239
    3622    3.883   -0.399
    3623    5.385    0.065
    3624    4.432   -1.243
    3625    4.710   -0.962
    3626    4.020   -1.078
    3627    3.303   -0.278
    3628    3.272    0.880
    3629    2.142    0.430
    3630    2.814    1.460
    3631    2.354    0.641
    3632    1.863    0.743
    3633    1.458    0.716
    3634    2.880   -0.078
    3635    5.021   -1.480
    3636    4.740   -1.822
    3637    5.335   -2.402
    3638    4.669   -2.525
    3639    5.181   -1.848
    3640    5.243   -1.547
    3641    4.585   -0.535
    3642    2.483    0.572
    3643    2.392   -1.383
    3644    1.322   -1.711
    3645    2.202   -1.080
    3646    0.615   -1.041
    3647    1.210   -0.915
    3648    2.288   -2.929
    3649    0.384   -0.066
    3650    1.311   -0.388
    3651    1.346   -1.615
    3652    2.023   -0.839
    3653    1.224   -2.208
    3654    3.011   -1.033
    3655    3.509   -3.152
    3656    2.642   -2.739
    3657    4.306   -0.475
    3658    5.926   -1.245
    3659    5.493   -1.989
    3660    4.643   -1.905
    3661    3.964   -1.984
    3662    4.485   -1.686
    3663    4.257   -0.529
    3664    5.613   -0.089
    3665    4.556    0.644
    3666    4.487   -0.620
    3667    5.206    0.044
    3668    2.403   -0.004
    3669    3.657   -0.144
    3670    2.622   -1.512
    3671    2.221   -0.194
    3672    2.271   -0.283
    3673    4.182    0.901
    3674    3.852    0.566
    3675    3.659    1.317
    3676    3.236    1.311
    3677    3.574    1.103
    3678    3.702    0.088
    3679    4.597   -0.089
    3680    3.914    0.961
    3681    3.007    0.891
    3682    2.575   -0.752
    3683    1.213   -0.359
    3684    2.801    1.471
    3685    0.752    0.082
    3686    3.199    1.295
    3687    4.141    1.119
    3688    3.331    1.419
    3689    1.914    2.480
    3690    3.838    0.986
    3691    4.531    0.423
    3692    2.825    1.007
    3693    2.991    1.325
    3694    3.707   -0.127
    3695    3.043   -0.156
    3696    4.150    1.371
    3697    3.561   -0.796
    3698    3.559   -0.580
    3699    2.946    1.444
    3700    1.493    0.700
    3701    1.184    1.765
    3702    1.733    1.503
    3703    0.679    2.611
    3704    2.201    2.089
    3705    0.956    3.845
    3706    3.051    1.070
    3707    2.871    1.081
    3708    1.815    0.533
    3709    1.114   -1.549
    3710   -0.020   -1.380
    3711    1.455   -2.438
    3712    1.896   -2.398
    3713   -0.707   -1.764
    3714    0.903   -0.065
    3715    1.374    0.946
    3716    0.775    3.061
    3717    0.522    2.975
    3718    1.581    2.926
    3719    0.801    4.841
    3720    0.237    3.324
    3721    1.006    2.846
    3722   -0.501    1.370
    3723   -0.475    3.450
    3724    1.536    2.244
    3725    3.009    2.778
    3726    0.589    3.260
    3727    1.498    2.763
    3728    0.056    3.210
    3729   -0.155    3.674
    3730    0.734    2.869
    3731    0.434    1.677
    3732    1.405    0.997
    3733    1.699    1.218
    3734    2.431    0.305
    3735    1.518   -1.826
    3736    2.567   -0.949
    3737    2.619   -1.349
    3738    2.171   -2.185
    3739    3.181   -0.798
    3740    1.928   -0.445
    3741    1.472   -1.050
    3742    2.211   -1.085
    3743    1.365   -2.030
    3744    3.609   -1.978
    3745    3.387   -1.646
    3746    3.371   -0.401
    3747    3.849    0.573
    3748    3.048   -0.451
    3749    4.010    0.023
    3750    5.522    0.184
    3751    3.488   -1.014
    3752    4.203   -1.634
    3753    2.560   -1.746
    3754    2.610    1.133
    3755    3.511    0.623
    3756    3.438    0.053
    3757    3.040   -0.277
    3758    2.543   -2.542
    3759    2.147    0.013
    3760    2.355   -0.720
    3761    3.774   -0.745
    3762    3.918   -1.123
    3763    3.369   -0.728
    3764    5.499   -0.786
    3765    3.711   -0.641
    3766    3.772   -1.370
    3767    3.989   -1.438
    3768    4.418   -0.777
    3769    4.221   -0.743
    3770    4.210   -0.045
    3771    2.448   -0.410
    3772    2.629    0.026
    3773    2.815   -0.568
    3774    2.101   -0.321
    3775    2.006    0.959
    3776    4.250    0.595
    3777    4.787    1.204
    3778    4.552    3.029
    3779    3.875    1.284
    3780    5.108    1.051
    3781    4.036   -0.330
    3782    4.263    1.314
    3783    5.350    2.526
    3784    5.149    1.104
    3785    4.788    1.696
    3786    5.449    0.834
    3787    3.281    2.359
    3788    3.878    0.448
    3789    2.497    1.603
    3790    2.917    0.674
    3791    3.361    0.663
    3792    4.742    1.284
    3793    5.079    0.459
    3794    4.119    0.905
    3795    5.032   -0.622
    3796    5.193    0.313
    3797    4.585    2.587
    3798    4.125    2.008
    3799    4.090    2.220
    3800    3.382    2.404
    3801    3.838    3.470
    3802    4.227    2.411
    3803    4.162    2.705
    3804    2.432    1.655
    3805    2.848    2.028
    3806    0.070    2.262
    3807    2.275    1.374
    3808    3.647    3.083
    3809    5.090    2.180
    3810    3.477    3.037
    3811    2.689    2.065
    3812    5.172    2.562
    3813    3.342    2.156
    3814    4.483    1.346
    3815    2.814    2.964
    3816    2.690    3.434
    3817    3.554    3.613
    3818    2.750    3.997
    3819    2.691    4.354
    3820    2.256    3.139
    3821    2.832    1.689
    3822    3.984    2.415
    3823    3.371    3.736
    3824    0.995    5.003
    3825    1.133    2.962
    3826   -0.218    2.633
    3827    0.519    1.265
    3828   -0.628    1.970
    3829   -3.403    1.372
    3830   -3.171    2.150
    3831   -2.048    2.510
    3832   -1.423    2.515
    3833   -2.311    2.026
    3834   -1.460    4.266
    3835   -2.041    3.102
    3836   -3.561    4.028
    3837   -4.279    4.674
    3838   -1.777    4.382
    3839   -3.929    4.784
    3840   -3.963    4.690
    3841   -5.119    5.240
    3842   -4.751    5.139
    3843   -4.249    3.517
    3844   -4.066    2.308
    3845   -5.757    2.490
    3846   -6.596    1.743
    3847   -4.057    2.245
    3848   -3.824    1.189
    3849   -2.485    2.760
    3850   -4.428    2.699
    3851   -3.284    1.703
    3852   -3.161    3.792
    3853   -3.690    4.250
    3854   -3.467    0.868
    3855   -5.582   -0.286
    3856   -5.836    1.363
    3857   -7.214    2.214
    3858   -6.187    1.403
    3859   -6.407   -0.254
    3860   -5.234    0.343
    3861   -7.914   -0.360
    3862   -8.572   -0.475
    3863   -7.863    0.061
    3864   -8.641    0.735
    3865   -7.523    0.495
    3866   -7.375    0.634
    3867   -8.388    0.777
    3868   -7.671   -0.758
    3869   -8.430    0.970
    3870   -9.269    0.894
    3871   -7.994    1.075
    3872   -9.407   -0.099
    3873   -9.703   -0.361
    3874   -8.088   -0.047
    3875   -9.495    0.011
    3876   -8.840    0.071
    3877   -6.577    1.091
    3878   -8.096    1.235
    3879   -6.946    1.190
    3880   -8.316    0.294
    3881   -7.209   -1.726
    3882   -7.090   -0.939
    3883   -7.187    0.285
    3884   -7.539    0.719
    3885   -8.144    1.012
    3886   -9.543   -0.383
    3887   -7.514   -0.065
    3888   -9.521   -0.122
    3889   -7.760    0.751
    3890   -7.004    0.133
    3891   -7.524    0.906
    3892   -7.376    1.206
    3893   -7.528    1.641
    3894   -7.232    1.218
    3895   -6.691    1.564
    3896   -7.181    0.367
    3897   -8.130    0.244
    3898   -7.126    0.771
    3899   -7.447    1.466
    3900   -6.691    2.301
    3901   -7.207    0.523
    3902   -9.177    0.466
    3903   -7.157    0.917
    3904   -6.489    0.996
    3905   -6.710    1.822
    3906   -6.604    0.791
    3907   -7.813    1.016
    3908   -8.110   -0.224
    3909   -8.291    0.688
    3910   -8.410    2.395
    3911   -7.529    0.986
    3912   -7.182    1.065
    3913   -7.227    1.510
    3914   -6.721    1.658
    3915   -4.798    1.370
    3916   -6.631    2.156
    3917   -7.633    1.406
    3918   -7.332    1.030
    3919   -6.690    2.010
    3920   -6.734    1.494
    3921   -6.764    1.828
    3922   -6.300    1.403
    3923   -7.375    1.014
    3924   -5.351    3.010
    3925   -6.386    2.431
    3926   -6.755    1.881
    3927   -5.602    1.833
    3928   -7.317    1.555
    3929   -6.059    1.501
    3930   -3.599    1.460
    3931   -4.717    3.267
    3932   -6.253    2.428
    3933   -5.779    1.871
    3934   -6.710    1.749
    3935   -6.664    0.988
    3936   -5.572    2.218
    3937   -6.128    1.550
    3938   -5.845    0.661
    3939   -5.033    2.402
    3940   -5.662    2.438
    3941   -4.218    2.596
    3942   -5.368    1.496
    3943   -5.811    2.611
    3944   -6.872    1.447
    3945   -6.803    1.233
    3946   -7.969    0.475
    3947   -7.550    0.745
    3948   -3.523   -1.052
    3949   -6.049    0.719
    3950   -5.212    1.855
    3951   -6.252   -0.046
    3952   -6.652   -0.681
    3953   -6.515    0.053
    3954   -6.760    0.316
    3955   -8.088    0.879
    3956   -7.592    0.330
    3957   -6.783    1.250
    3958   -7.352    1.951
    3959   -6.147    2.080
    3960   -7.180    4.399
    3961   -6.941    2.570
    3962   -5.689    2.052
    3963   -5.710    1.439
    3964   -6.116   -0.595
    3965   -5.451   -0.239
    3966   -3.572   -0.084
    3967   -3.596    0.016
    3968   -1.941   -1.492
    3969   -3.963    0.202
    3970   -3.524    1.843
    3971   -4.920    1.851
    3972   -6.585    1.311
    3973   -6.097    0.521
    3974   -6.229    1.273
    3975   -4.692    0.794
    3976   -6.864    1.898
    3977   -7.971    1.035
    3978   -9.075    0.692
    3979   -8.498    1.068
    3980   -8.463   -0.059
    3981   -8.700    1.020
    3982   -8.650    0.133
    3983   -7.817    0.184
    3984   -8.352    0.570
    3985   -8.201    0.734
    3986   -8.797    2.473
    3987   -9.897    1.028
    3988  -10.330    0.643
    3989   -9.660    1.699
    3990   -9.810    1.038
    3991  -10.587    1.620
    3992  -10.696    1.754
    3993  -10.780    2.330
    3994   -9.413    1.733
    3995   -8.148    0.758
    3996   -7.261    0.647
    3997   -7.793    0.523
    3998   -6.375    0.160
    3999   -6.962    2.859
    4000   -7.383    0.896
    4001   -6.593    1.733
    4002   -7.124    1.377
    4003   -7.857    2.683
    4004   -8.033    1.900
    4005   -6.429    2.853
    4006   -7.281    3.156
    4007   -8.115    3.778
    4008   -6.823    2.442
    4009   -8.164    1.314
    4010  -10.705    2.956
    4011   -8.220    3.041
    4012   -9.207    2.236
    4013   -7.576    1.623
    4014   -6.752    2.553
    4015   -6.886    2.911
    4016   -7.368   -0.730
    4017   -8.284    0.850
    4018   -7.048   -0.745
    4019   -7.856    0.354
    4020   -7.656    1.531
    4021   -7.301    2.269
    4022   -7.134    3.923
    4023   -8.809    3.403
    4024   -8.523    2.545
    4025   -9.553    2.764
    4026   -7.945    2.902
    4027   -7.759    2.522
    4028   -9.002    1.978
    4029   -8.192    1.739
    4030   -9.421    2.145
    4031   -8.896    4.033
    4032   -7.957    2.852
    4033   -7.728    2.528
    4034   -6.660    2.886
    4035   -6.574    1.740
    4036   -7.557    2.958
    4037   -6.170    3.432
    4038   -6.446    2.450
    4039   -8.131    2.134
    4040   -8.947    1.803
    4041   -7.536    1.237
    4042   -7.547    0.988
    4043   -8.631    1.535
    4044   -9.252    2.551
    4045   -9.416    1.528
    4046   -9.718    2.600
    4047  -10.338    2.412
    4048   -8.718    1.588
    4049   -8.632    1.951
    4050   -9.657    2.238
    4051   -8.785    1.344
    4052   -8.601    0.693
    4053   -9.794    1.006
    4054   -8.697    0.725
    4055   -9.105    1.587
    4056   -9.227    1.627
    4057   -9.800    0.833
    4058   -7.910   -1.162
    4059   -8.739    1.078
    4060   -7.518    1.453
    4061   -6.234    2.614
    4062   -8.453    3.057
    4063   -6.573    0.416
    4064   -8.651    0.712
    4065   -7.992    1.636
    4066   -7.487    0.335
    4067   -8.149    0.805
    4068   -7.488    0.630
    4069   -7.346   -0.877
    4070   -7.191   -0.680
    4071   -6.073    0.733
    4072   -6.817    0.098
    4073   -5.828    0.024
    4074   -7.700   -0.729
    4075   -6.995   -0.165
    4076   -6.153    0.666
    4077   -5.235    2.146
    4078   -5.748    1.268
    4079   -5.944    2.086
    4080   -4.941    1.588
    4081   -2.790    1.521
    4082   -5.154    1.484
    4083   -4.359    2.140
    4084   -5.211    2.616
    4085   -5.194    2.782
    4086   -4.585    2.414
    4087   -3.967    2.522
    4088   -2.349    1.791
    4089   -3.113    3.386
    4090   -3.232    3.392
    4091   -3.162    4.496
    4092   -2.704    4.034
    4093   -0.850    2.861
    4094   -1.663    2.241
    4095   -2.299    3.473
    4096   -0.331    3.895
    4097   -0.062    4.003
    4098    0.024    4.241
    4099   -0.032    3.973
    4100   -1.030    3.591
    4101   -1.907    3.842
    4102   -1.877    3.575
    4103   -0.431    3.319
    4104   -1.989    3.755
    4105   -0.638    2.868
    4106    0.080    1.814
    4107   -0.930    2.295
    4108    0.618    1.458
    4109    0.795    3.167
    4110    1.402    1.526
    4111   -0.177    0.616
    4112    2.504    0.796
    4113    2.964    0.803
    4114    2.438    0.831
    4115    0.999    0.091
    4116    2.454    1.689
    4117    3.298    2.331
    4118    0.128    2.948
    4119    1.846    2.676
    4120    2.660    0.906
    4121    0.592    0.251
    4122    0.959    1.369
    4123    2.281    1.361
    4124    2.045    0.902
    4125   -0.074    2.174
    4126   -0.300    1.971
    4127    1.685    0.649
    4128    2.195    2.125
    4129    0.139    1.729
    4130    0.592    1.734
    4131   -0.633    0.169
    4132    0.155    1.460
    4133   -0.022    1.590
    4134    0.872    1.762
    4135    1.101    1.608
    4136   -0.006    2.715
    4137   -1.029    3.085
    4138   -0.632    3.021
    4139   -0.529    3.495
    4140   -0.135    3.471
    4141   -2.079    0.890
    4142   -1.981    0.864
    4143   -2.261    1.197
    4144   -2.250    2.999
    4145   -2.773    1.870
    4146   -3.772    2.669
    4147   -3.443    1.993
    4148   -5.513    2.426
    4149   -5.149    2.428
    4150   -3.799    1.862
    4151   -2.078    1.841
    4152    0.182    1.947
    4153    0.318    1.354
    4154   -0.341    0.503
    4155    0.665    0.788
    4156    1.367    1.980
    4157    2.237    1.375
    4158    1.668    2.439
    4159    3.722    1.934
    4160    3.504    2.262
    4161    2.292    0.811
    4162    3.118   -0.646
    4163    3.046    1.500
    4164    3.557    2.502
    4165    2.008    1.184
    4166    1.539    0.085
    4167    1.876    1.290
    4168    2.698    2.589
    4169    1.613    0.476
    4170    0.291    1.603
    4171    0.953    1.987
    4172    2.588    0.483
    4173    4.057    0.866
    4174    4.025    1.140
    4175    2.962    1.424
    4176    2.227    0.439
    4177    4.405    0.865
    4178    3.607    1.055
    4179    3.523    0.066
    4180    3.148    1.717
    4181    2.801    1.618
    4182    2.497    0.684
    4183    2.467    0.115
    4184    3.432    2.349
    4185    3.971    1.008
    4186    3.375    1.950
    4187    3.915    1.408
    4188    1.874    1.592
    4189    1.853    0.064
    4190    1.349    1.942
    4191    0.438    2.687
    4192    1.221    1.805
    4193    1.870    2.527
    4194    3.204    0.593
    4195    3.349    1.969
    4196    2.436    2.133
    4197    4.545    0.063
    4198    3.432    1.465
    4199    2.218    1.662
    4200    0.833    1.521
    4201    2.138    1.333
    4202    1.109    2.002
    4203    0.952    1.797
    4204    0.263    0.439
    4205   -1.289    2.561
    4206    0.112    1.952
    4207    0.421    0.655
    4208   -0.746    1.334
    4209    1.292    1.879
    4210   -0.337    0.971
    4211   -0.292   -0.266
    4212   -2.524   -0.387
    4213   -1.864    1.649
    4214   -0.863    0.919
    4215   -0.240    1.618
    4216   -0.578    0.185
    4217    1.386    0.584
    4218    1.508    1.955
    4219   -0.094    1.053
    4220    0.848    1.076
    4221    1.569    1.306
    4222    1.967    3.243
    4223    1.702    1.466
    4224    2.350    1.436
    4225    2.824    1.234
    4226    2.522    0.885
    4227    4.043    3.253
    4228    3.520    3.680
    4229    4.215    3.248
    4230    2.978    2.307
    4231    1.114    3.700
    4232    0.947    3.081
    4233   -0.357    3.561
    4234   -1.117    0.876
    4235   -0.637    3.758
    4236   -0.178    3.244
    4237   -0.363    3.892
    4238   -0.766    3.474
    4239    0.531    3.428
    4240    0.217    2.593
    4241    1.014    2.985
    4242    0.223    2.790
    4243    0.162    2.725
    4244    0.347    2.518
    4245   -0.717    2.677
    4246   -1.949    2.991
    4247   -1.177    2.826
    4248   -0.709    3.389
    4249   -0.719    4.078
    4250   -0.148    2.977
    4251    0.324    2.054
    4252   -1.238    2.680
    4253   -0.428    1.506
    4254   -0.918    2.790
    4255   -2.926    2.374
    4256   -0.234    2.948
    4257    0.006    2.592
    4258   -0.636    1.442
    4259    0.941    2.006
    4260   -1.219    3.229
    4261   -0.477    1.890
    4262   -1.485    1.560
    4263   -1.073    3.219
    4264    0.051    2.969
    4265    0.923    3.625
    4266    0.797    4.258
    4267   -0.778    3.982
    4268   -1.208    4.982
    4269   -1.736    4.998
    4270   -1.612    5.525
    4271   -1.207    3.205
    4272   -1.851    4.658
    4273   -2.013    4.079
    4274   -3.152    2.241
    4275   -3.401    0.700
    4276   -4.434    0.882
    4277   -3.204    0.883
    4278   -1.476   -1.505
    4279   -1.477    0.676
    4280   -1.395    2.977
    4281   -1.320    3.470
    4282   -0.130    4.181
    4283   -0.735    4.701
    4284    1.448    3.587
    4285    0.321    4.474
    4286    0.670    4.730
    4287    1.260    5.072
    4288   -0.503    5.421
    4289    1.298    5.229
    4290    1.284    6.136
    4291    1.087    5.525
    4292    2.150    4.420
    4293    2.442    3.938
    4294    2.133    4.272
    4295    1.920    4.640
    4296    2.840    4.283
    4297    1.723    4.518
    4298    0.593    4.324
    4299    0.268    4.451
    4300   -0.437    4.283
    4301    0.525    5.497
    4302    1.404    5.680
    4303    1.150    6.552
    4304    3.554    4.892
    4305    2.431    4.031
    4306    2.407    5.177
    4307    2.260    4.716
    4308    4.586    5.664
    4309    1.187    5.307
    4310    2.600    5.487
    4311    3.742    6.247
    4312    3.342    5.438
    4313    3.611    4.867
    4314    3.353    7.401
    4315    4.266    5.062
    4316    1.892    5.996
    4317    2.266    5.421
    4318    1.983    5.684
    4319    2.763    5.982
    4320    2.280    5.458
    4321    5.314    4.936
    4322    4.757    5.641
    4323    3.257    3.431
    4324    3.607    3.442
    4325    2.716    3.458
    4326    3.058    2.286
    4327    1.905    3.992
    4328    3.046    4.750
    4329    1.749    3.121
    4330    1.600    1.999
    4331    2.285    1.320
    4332    3.278    2.144
    4333    4.112    1.584
    4334    4.471    1.505
    4335    1.882    1.134
    4336    0.768    1.878
    4337    0.169    1.958
    4338    0.734    2.649
    4339   -0.128    1.630
    4340   -0.136    2.712
    4341   -0.821    3.295
    4342   -1.399    3.358
    4343   -0.014    0.682
    4344    0.078    1.014
    4345    1.002    0.182
    4346    1.232    2.273
    4347    2.587    0.908
    4348    0.683    1.402
    4349    0.455    1.224
    4350    0.240    2.297
    4351    1.286    1.548
    4352    1.996    2.263
    4353    0.085    2.338
    4354    1.927    3.491
    4355   -0.060    3.054
    4356   -0.650    1.425
    4357    1.077    2.865
    4358    3.055    2.883
    4359    2.240    1.958
    4360    3.331    3.121
    4361    2.299    2.760
    4362    2.245    3.421
    4363    0.224    4.280
    4364    0.759    4.761
    4365    0.997    4.064
    4366   -0.068    2.485
    4367    0.590   -0.073
    4368    1.935    0.630
    4369    0.791    0.521
    4370    2.427    1.447
    4371    2.284    1.264
    4372    0.261    0.296
    4373    0.105    3.375
    4374   -0.078    4.143
    4375   -0.897    2.681
    4376   -0.236    3.313
    4377    0.717    3.212
    4378   -1.230    4.129
    4379    1.925    4.814
    4380    1.062    3.169
    4381   -0.393    3.013
    4382   -0.293    1.697
    4383    1.581    4.970
    4384    0.230    3.628
    4385   -0.519    3.256
    4386   -0.027    3.816
    4387    0.764    2.685
    4388   -0.075    3.626
    4389   -0.689    2.882
    4390   -1.301    3.688
    4391   -0.654    3.678
    4392   -1.824    2.800
    4393   -0.595    3.027
    4394   -0.019    3.964
    4395    1.612    3.614
    4396    1.441    2.033
    4397    0.185    4.085
    4398    1.455    1.199
    4399    1.692    1.598
    4400    1.325    1.067
    4401    0.778    3.366
    4402   -0.534    2.536
    4403    1.093    3.652
    4404    1.211    2.864
    4405    1.210    3.359
    4406    0.411    3.159
    4407    0.644    2.543
    4408    2.091    3.046
    4409    1.757    2.805
    4410    1.369    2.820
    4411    2.479    1.265
    4412    2.498    1.186
    4413   -0.586    1.971
    4414   -0.562    3.650
    4415    0.421    2.475
    4416    1.362    3.494
    4417    2.088    3.281
    4418    1.883    4.164
    4419    1.490    3.955
    4420    1.266    4.738
    4421    0.769    5.255
    4422    1.310    2.780
    4423   -1.474    2.132
    4424   -0.870    2.495
    4425   -2.055    2.236
    4426   -0.885    1.607
    4427   -0.029    2.364
    4428   -0.601    1.464
    4429   -2.088    3.231
    4430   -0.834    3.553
    4431   -1.249    2.800
    4432   -0.814    0.254
    4433   -0.093    1.427
    4434    0.737    0.154
    4435    0.290    0.163
    4436   -0.107   -0.268
    4437    1.803    0.629
    4438    1.824   -1.771
    4439    0.278   -0.347
    4440    1.069   -0.836
    4441    2.236   -0.678
    4442    3.261   -1.158
    4443    3.755   -0.245
    4444    3.345   -0.145
    4445    2.115    0.646
    4446    1.985    0.910
    4447    1.567    0.351
    4448    1.491   -0.592
    4449    3.715    0.459
    4450    3.342   -0.102
    4451    4.054    1.756
    4452    2.803    0.387
    4453    1.840    1.293
    4454    3.229    0.917
    4455    4.543    0.306
    4456    3.782    3.376
    4457    4.976    2.434
    4458    3.987    2.969
    4459    3.084    3.059
    4460    3.600    4.663
    4461    4.970    3.559
    4462    5.151    0.509
    4463    6.638    1.472
    4464    6.526    3.055
    4465    5.598    1.758
    4466    5.042    0.779
    4467    5.075    1.513
    4468    4.299    1.813
    4469    5.398    2.418
    4470    5.104    2.185
    4471    5.571    3.133
    4472    5.766    2.045
    4473    5.244    2.025
    4474    5.167    1.382
    4475    4.627    3.652
    4476    6.581    0.958
    4477    5.618    4.172
    4478    4.750    3.742
    4479    4.665    2.452
    4480    5.372    3.442
    4481    5.625    2.796
    4482    5.720    2.744
    4483    4.221    3.355
    4484    6.188    1.644
    4485    4.982    2.612
    4486    5.399    1.349
    4487    3.816    2.453
    4488    3.979    3.182
    4489    3.446    3.410
    4490    5.141    2.444
    4491    5.552    1.998
    4492    2.843    2.028
    4493    3.666    2.688
    4494    4.036    1.323
    4495    3.601    1.668
    4496    5.647    0.921
    4497    4.823    0.703
    4498    2.741    1.077
    4499    3.344    0.389
    4500    4.091    1.307
    4501    3.953   -2.867
    4502    3.110   -1.148
    4503    3.947   -1.650
    4504    3.798   -2.136
    4505    3.796    0.461
    4506    3.675   -1.029
    4507    3.494    1.629
    4508    2.547    1.324
    4509    2.047    0.429
    4510    1.875    0.297
    4511    2.989   -0.983
    4512    3.897    1.385
    4513    4.322    0.869
    4514    4.766    1.366
    4515    4.185    0.601
    4516    5.113    0.472
    4517    6.518    0.411
    4518    4.779    0.534
    4519    4.437    2.144
    4520    6.763    0.695
    4521    5.902    0.802
    4522    5.858    1.957
    4523    6.528    0.842
    4524    6.093    1.444
    4525    4.370    2.110
    4526    0.757    1.755
    4527    1.100    0.523
    4528    3.249    1.592
    4529    2.197    1.200
    4530    0.789    0.793
    4531    0.795    1.301
    4532   -0.123    2.529
    4533   -0.531    0.851
    4534    1.192    0.961
    4535    0.964    0.649
    4536    1.336    1.674
    4537    1.313    0.846
    4538   -0.095    0.681
    4539    0.727    0.743
    4540    3.032    1.625
    4541    3.060    0.662
    4542    2.522    1.404
    4543    2.271    1.391
    4544    3.419    0.165
    4545    3.355   -0.511
    4546    2.062   -0.056
    4547    1.340   -0.740
    4548    2.561    1.483
    4549    2.158    1.844
    4550    2.336    1.507
    4551   -0.163    0.924
    4552    0.708   -0.007
    4553    1.347    1.177
    4554    1.872    0.221
    4555    1.612   -0.512
    4556    0.497   -0.567
    4557    1.166   -1.154
    4558    0.540   -1.986
    4559   -0.866   -0.475
    4560    0.140   -1.135
    4561   -0.698   -0.370
    4562    0.016   -1.016
    4563   -1.209   -0.561
    4564    0.392   -0.265
    4565    0.412    1.862
    4566    0.118    2.214
    4567    0.427    0.305
    4568    0.368    0.826
    4569    1.977    0.623
    4570    1.250   -1.529
    4571    0.290   -0.755
    4572    0.839    1.047
    4573    0.212    1.198
    4574   -0.012    1.529
    4575   -0.797    0.536
    4576   -0.337    1.074
    4577   -2.099    1.240
    4578   -0.261    0.811
    4579   -0.917    3.726
    4580    0.310    2.638
    4581    0.277    2.192
    4582    1.002    1.033
    4583   -0.658    1.919
    4584    2.008    0.805
    4585    1.322   -0.474
    4586   -0.641    1.268
    4587    0.770    0.123
    4588   -1.020   -0.367
    4589   -0.425    0.244
    4590   -1.499   -0.346
    4591    1.224   -1.248
    4592    1.770   -0.993
    4593    4.170   -0.238
    4594    2.514   -0.608
    4595    2.657   -0.031
    4596    3.348    1.139
    4597    0.724   -1.468
    4598    0.560   -1.255
    4599    2.166   -2.021
    4600    1.159    0.031
    4601    0.305    0.631
    4602   -0.292    0.959
    4603   -0.471   -0.235
    4604   -0.940    0.067
    4605    0.178    1.471
    4606   -1.495   -0.384
    4607    0.313    1.059
    4608    0.031    0.988
    4609   -0.285   -0.399
    4610   -0.353    0.445
    4611    2.620    0.095
    4612    0.975    1.151
    4613   -0.674    1.050
    4614    0.549    1.659
    4615    0.750    1.200
    4616    1.404    0.898
    4617    0.962    1.680
    4618   -0.423    1.364
    4619   -0.663    2.255
    4620   -0.460    1.957
    4621   -1.411    1.828
    4622    0.482    1.610
    4623    0.888    3.020
    4624    0.767    3.637
    4625   -0.070    2.699
    4626    0.303    1.117
    4627    0.964    1.337
    4628    1.965    2.575
    4629    1.982    0.949
    4630    3.327    2.181
    4631    1.619    2.363
    4632    1.736    1.272
    4633    3.782    1.955
    4634    2.475    1.105
    4635    2.847   -1.079
    4636    4.056   -0.709
    4637    4.036   -0.760
    4638    5.240    0.145
    4639    4.160    0.969
    4640    2.129    1.434
    4641    2.902   -0.074
    4642    1.646    0.783
    4643    0.695    2.490
    4644   -0.554    2.328
    4645    0.443    2.757
    4646   -0.676    3.679
    4647   -1.135    2.388
    4648   -0.137    2.108
    4649   -0.866    3.112
    4650   -3.332    2.668
    4651   -3.866    2.471
    4652   -2.032    2.928
    4653   -1.410    1.944
    4654   -1.472    2.604
    4655    0.102   -0.098
    4656   -1.452    0.661
    4657   -1.136    1.810
    4658   -0.833   -0.134
    4659    0.388    0.479
    4660   -0.368    1.692
    4661   -3.264    2.984
    4662   -2.894    2.297
    4663   -0.308    1.673
    4664   -0.028    1.404
    4665   -1.228    0.555
    4666   -0.381    1.691
    4667   -1.638    3.979
    4668    0.228    3.699
    4669    0.115    3.309
    4670   -0.606    3.461
    4671   -0.218    3.838
    4672   -0.843    1.283
    4673   -0.633    0.981
    4674   -1.003    1.465
    4675   -0.770    1.281
    4676   -0.381    1.955
    4677   -2.338    2.817
    4678   -3.135    3.581
    4679   -3.330    0.109
    4680   -4.390    1.643
    4681   -1.750    0.298
    4682   -4.633    1.061
    4683   -5.740    3.469
    4684   -4.589    1.244
    4685   -3.830    2.135
    4686   -2.553    1.995
    4687   -2.458    0.826
    4688   -0.419    1.002
    4689   -1.771    2.706
    4690   -0.603    2.391
    4691   -0.198    2.640
    4692   -2.211    2.455
    4693   -2.911    1.594
    4694   -2.360    0.606
    4695    0.135    1.322
    4696   -1.492   -0.579
    4697   -2.106    0.885
    4698   -2.035    1.820
    4699   -2.627    1.229
    4700   -0.977    2.232
    4701    0.471    2.410
    4702    0.644    2.412
    4703   -1.099    1.232
    4704   -0.246    1.657
    4705   -1.140    1.053
    4706   -1.695    1.814
    4707   -2.519    2.274
    4708   -2.114    2.693
    4709    0.194    2.744
    4710   -0.446    2.373
    4711   -2.768    2.711
    4712   -3.660    1.925
    4713   -2.801    1.734
    4714   -1.440    0.627
    4715   -1.888    1.792
    4716    0.564    0.312
    4717   -2.606    0.280
    4718   -1.763    1.588
    4719   -2.480    2.564
    4720   -3.388    0.492
    4721   -0.977    2.301
    4722   -2.451    1.494
    4723   -4.056    2.391
    4724   -2.005    1.348
    4725   -2.757    0.752
    4726   -2.747    2.028
    4727   -3.639   -0.119
    4728   -3.100    2.052
    4729   -3.541    1.150
    4730   -4.643    2.938
    4731   -4.370    1.899
    4732   -5.726    0.689
    4733   -7.053    0.774
    4734   -7.695    2.729
    4735   -5.906    3.270
    4736   -6.535    0.723
    4737   -5.855    1.554
    4738   -8.482    1.629
    4739   -6.649    0.654
    4740   -7.074   -1.108
    4741   -7.016   -0.989
    4742   -7.642   -2.037
    4743   -6.767   -1.320
    4744   -6.330   -0.515
    4745   -6.445    0.123
    4746   -5.729   -1.415
    4747   -5.774    1.599
    4748   -6.714    1.334
    4749   -7.210    1.414
    4750   -8.297    2.491
    4751   -8.154    3.311
    4752   -8.647    3.220
    4753   -8.779    3.525
    4754   -9.327    1.192
    4755  -10.360    2.055
    4756   -9.151    0.422
    4757   -9.388    1.669
    4758   -6.976    2.077
    4759   -8.316    2.916
    4760   -6.742    1.589
    4761   -9.170    2.367
    4762   -7.197    1.023
    4763   -8.495    1.949
    4764   -8.314    1.645
    4765   -7.756    2.957
    4766   -6.687    3.252
    4767   -7.239    2.972
    4768   -5.906    3.851
    4769   -5.671    2.801
    4770   -4.034    2.170
    4771   -5.901    2.886
    4772   -6.916    2.574
    4773   -7.729    2.307
    4774   -7.070    1.448
    4775   -8.644    1.129
    4776   -8.418    1.407
    4777   -6.074    0.433
    4778   -6.676    0.234
    4779   -6.316    2.904
    4780   -5.999    3.926
    4781   -4.913    2.393
    4782   -5.954    2.378
    4783   -4.821    3.468
    4784   -5.875    2.733
    4785   -4.853    2.076
    4786   -4.375    3.557
    4787   -5.767    2.337
    4788   -6.619    3.033
    4789   -4.781    3.659
    4790   -5.428    2.213
    4791   -4.110    2.999
    4792   -6.601    3.518
    4793   -7.537    3.561
    4794   -6.040    3.131
    4795   -5.564    1.768
    4796   -6.555    3.120
    4797   -7.241    2.820
    4798   -6.583    3.180
    4799   -5.249    4.302
    4800   -8.113    2.363
    4801   -6.199    3.356
    4802   -6.964    3.898
    4803   -7.733    3.412
    4804   -6.394    3.430
    4805   -5.781    2.836
    4806   -4.635    1.620
    4807   -6.057    1.004
    4808   -1.945    2.523
    4809   -3.612    2.489
    4810   -6.280    1.391
    4811   -4.594    0.171
    4812   -3.048   -0.584
    4813   -2.848   -0.274
    4814   -4.606   -1.122
    4815   -3.170    0.796
    4816   -4.595   -0.493
    4817   -4.231    0.864
    4818   -6.936    0.993
    4819   -7.333   -0.771
    4820   -7.111    1.257
    4821   -6.768    1.386
    4822   -6.280    1.793
    4823   -7.579    1.564
    4824   -7.054    4.071
    4825   -6.234    3.448
    4826   -7.278    2.962
    4827   -5.654    1.529
    4828   -6.824    2.810
    4829   -5.636    1.662
    4830   -5.292   -0.070
    4831   -4.949   -0.589
    4832   -6.326    1.766
    4833   -6.544    0.646
    4834   -7.806   -0.600
    4835   -8.326   -0.831
    4836   -8.986   -1.260
    4837   -8.437   -0.281
    4838   -8.201    0.136
    4839   -9.197    0.517
    4840   -7.271    1.968
    4841   -4.884    1.087
    4842   -6.576   -0.775
    4843   -5.731    0.195
    4844   -5.296   -0.480
    4845   -5.733   -0.966
    4846   -5.679    1.724
    4847   -3.552   -0.487
    4848   -4.674    3.256
    4849   -3.980    4.108
    4850   -3.130    4.327
    4851   -5.552    4.900
    4852   -4.994    4.130
    4853   -4.172    1.801
    4854   -3.611    3.361
    4855   -3.121    3.020
    4856   -1.823    2.235
    4857   -3.531    3.467
    4858   -2.786    2.208
    4859   -2.441    3.276
    4860   -4.843    1.408
    4861   -3.022    3.241
    4862   -4.456    3.234
    4863   -3.493    2.026
    4864   -3.225    3.893
    4865   -3.649    4.139
    4866   -3.865    3.218
    4867   -3.829    2.759
    4868   -3.940    3.529
    4869   -3.615    2.930
    4870   -3.995    1.854
    4871   -3.536    1.217
    4872   -3.475    2.330
    4873   -2.494    2.137
    4874   -3.719    1.976
    4875   -2.524    1.397
    4876   -2.059    1.259
    4877   -0.885    0.623
    4878   -0.927    0.779
    4879   -1.511    1.214
    4880   -2.133    1.579
    4881   -2.205    2.272
    4882   -0.975    2.844
    4883   -2.188    3.502
    4884   -3.290    1.392
    4885   -5.051    1.299
    4886   -3.019    3.103
    4887   -3.540    0.684
    4888   -4.570    2.994
    4889   -4.510    3.438
    4890   -4.726    3.795
    4891   -3.107    3.590
    4892   -0.613    2.316
    4893   -3.013    4.084
    4894   -1.649    2.992
    4895   -2.236    2.822
    4896   -1.162    3.250
    4897   -2.114    3.972
    4898   -3.970    2.429
    4899   -5.224    3.672
    4900   -3.515    3.877
    4901   -5.238    2.848
    4902   -2.205    2.319
    4903   -1.876    2.821
    4904   -6.369    2.895
    4905   -5.113    2.066
    4906   -6.357    2.331
    4907   -7.644    3.475
    4908   -6.659    1.891
    4909   -5.899    3.002
    4910   -4.868    1.239
    4911   -3.112    2.237
    4912   -2.346    2.539
    4913   -6.180    2.931
    4914   -4.654    2.388
    4915   -4.666    3.122
    4916   -6.498    0.642
    4917   -6.706    0.553
    4918   -6.076    1.311
    4919   -5.802    1.355
    4920   -5.940   -0.086
    4921   -8.109    2.856
    4922   -8.649    2.391
    4923   -9.340    1.441
    4924   -8.529    2.220
    4925   -8.471    1.915
    4926   -7.438    3.895
    4927   -7.102    2.427
    4928   -7.885    3.449
    4929   -8.231    2.073
    4930   -8.485    1.891
    4931   -7.407    2.366
    4932   -5.672    2.816
    4933   -4.939    1.555
    4934   -4.957    0.811
    4935   -4.864    3.427
    4936   -3.789    1.167
    4937   -5.568    0.946
    4938   -6.352    2.354
    4939   -7.860    3.616
    4940   -7.487    3.388
    4941   -6.249    0.992
    4942   -5.780    2.025
    4943   -6.741    0.614
    4944   -7.483    1.432
    4945   -8.261    1.202
    4946   -8.992    1.272
    4947   -7.242    2.188
    4948   -8.886    1.472
    4949   -9.369    3.240
    4950   -8.510    3.338
    4951   -8.331    3.746
    4952   -8.016    2.914
    4953   -8.127    4.007
    4954   -6.783    4.244
    4955   -5.226    2.458
    4956   -4.349    3.170
    4957   -4.802    1.681
    4958   -4.188    1.929
    4959   -5.683    2.413
    4960   -6.068    1.080
    4961   -6.055    2.808
    4962   -5.326    2.128
    4963   -5.752   -0.479
    4964   -6.076    0.096
    4965   -4.215   -0.999
    4966   -4.919    0.641
    4967   -5.340    0.970
    4968   -4.363    1.946
    4969   -5.982    1.580
    4970   -6.337    1.392
    4971   -3.182    0.582
    4972   -3.687    1.675
    4973   -3.065    3.168
    4974   -1.857    2.027
    4975   -1.056    2.518
    4976   -3.795    1.731
    4977   -2.269    0.307
    4978   -2.565    2.267
    4979   -3.304    2.703
    4980   -1.462    5.200
    4981   -1.315    3.964
    4982   -3.613    1.726
    4983   -3.986    4.049
    4984   -4.495    3.428
    4985   -3.965    3.942
    4986   -2.646    2.697
    4987   -2.048    3.060
    4988   -1.537    3.370
    4989   -2.562    3.473
    4990   -4.116    2.117
    4991   -1.272    2.528
    4992   -2.602    2.352
    4993   -0.309    2.154
    4994   -0.353    1.688
    4995   -4.324    2.553
    4996   -5.121    2.326
    4997   -3.070    2.162
    4998   -2.798    2.466
    4999   -2.165    1.846
    5000   -1.848    2.753
    5001    0.374    3.108
    5002   -0.155    3.397
    5003   -3.092    4.229
    5004   -3.296    3.153
    5005   -2.083    3.532
    5006   -3.068    4.082
    5007   -1.419    4.211
    5008    0.316    3.901
    5009   -1.666    3.780
    5010   -1.256    4.422
    5011   -2.234    4.186
    5012   -4.914    5.030
    5013   -3.797    4.881
    5014   -2.178    3.797
    5015   -0.380    4.299
    5016   -2.986    3.157
    5017   -3.291    3.510
    5018   -1.328    4.168
    5019   -3.647    5.025
    5020   -1.676    4.986
    5021   -2.512    4.116
    5022   -1.820    4.706
    5023    0.066    4.084
    5024   -0.026    4.745
    5025   -1.639    3.073
    5026   -2.513    3.444
    5027   -1.936    3.157
    5028   -1.923    4.454
    5029   -2.029    4.773
    5030   -3.887    4.602
    5031   -2.611    4.826
    5032   -3.726    3.861
    5033   -3.841    5.639
    5034   -3.618    3.848
    5035   -2.330    3.897
    5036   -1.564    3.911
    5037   -1.615    2.588
    5038   -2.377    1.673
    5039   -3.972    2.195
    5040   -4.310    2.780
    5041   -3.267    3.428
    5042   -2.147    3.159
    5043   -1.269    3.082
    5044   -1.815    3.872
    5045   -1.994    3.492
    5046   -2.704    5.216
    5047   -2.828    5.898
    5048   -2.852    5.105
    5049   -1.062    3.907
    5050   -2.532    4.182
    5051   -3.571    5.085
    5052   -2.843    6.102
    5053   -2.050    6.453
    5054   -2.278    6.228
    5055   -2.555    4.738
    5056   -2.810    4.761
    5057   -2.966    4.449
    5058   -2.827    4.132
    5059   -3.694    4.114
    5060   -3.025    4.764
    5061   -4.946    5.523
    5062   -4.658    5.225
    5063   -4.131    5.542
    5064   -3.535    3.027
    5065   -4.843    4.439
    5066   -2.813    4.724
    5067   -3.428    5.018
    5068   -2.867    4.321
    5069   -3.038    4.472
    5070   -3.067    3.155
    5071   -4.735    3.539
    5072   -4.114    3.318
    5073   -3.156    4.028
    5074   -3.971    3.910
    5075   -4.452    3.334
    5076   -4.678    3.248
    5077   -4.977    4.320
    5078   -4.084    4.387
    5079   -4.388    2.515
    5080   -3.724    4.908
    5081   -5.678    5.474
    5082   -4.417    4.587
    5083   -5.519    3.245
    5084   -5.781    2.457
    5085   -4.905    3.752
    5086   -5.357    3.991
    5087   -3.314    5.128
    5088   -3.873    5.292
    5089   -4.143    6.470
    5090   -3.593    4.860
    5091   -3.416    4.606
    5092   -2.715    3.165
    5093   -4.869    4.867
    5094   -5.097    4.277
    5095   -4.416    3.611
    5096   -5.067    3.420
    5097   -3.024    4.157
    5098   -3.509    5.151
    5099   -7.140    4.927
    5100   -6.270    4.617
    5101   -5.913    4.599
    5102   -6.117    5.380
    5103   -5.879    6.534
    5104   -6.301    7.046
    5105   -5.337    6.937
    5106   -5.544    7.186
    5107   -5.882    5.815
    5108   -4.514    5.289
    5109   -3.693    4.970
    5110   -4.596    6.105
    5111   -2.441    4.573
    5112   -3.440    6.009
    5113   -2.934    6.310
    5114   -1.966    6.664
    5115   -2.036    5.771
    5116   -0.774    5.288
    5117   -2.724    4.078
    5118   -2.440    3.917
    5119   -1.264    3.776
    5120   -2.089    3.899
    5121   -3.135    4.128
    5122   -3.872    4.329
    5123   -3.006    3.583
    5124   -2.663    5.010
    5125   -2.150    6.033
    5126   -1.996    7.839
    5127   -2.158    5.533
    5128   -4.123    5.344
    5129   -4.355    3.962
    5130   -3.459    4.052
    5131   -2.407    3.089
    5132   -3.689    3.688
    5133   -3.854    3.037
    5134   -2.280    3.527
    5135   -4.628    4.055
    5136   -5.074    3.607
    5137   -5.293    2.905
    5138   -4.454    2.536
    5139   -4.082    3.324
    5140   -5.259    2.357
    5141   -5.128    3.253
    5142   -4.654    3.267
    5143   -5.163    1.155
    5144   -2.227    2.492
    5145   -2.676    1.548
    5146   -3.246    2.668
    5147   -2.546    3.437
    5148   -5.160    2.820
    5149   -2.828    4.485
    5150   -3.715    4.638
    5151   -5.575    5.056
    5152   -4.931    5.380
    5153   -5.596    3.443
    5154   -5.012    2.276
    5155   -4.449    1.928
    5156   -5.893    2.701
    5157   -4.237    2.773
    5158   -4.611    3.322
    5159   -5.819    1.755
    5160   -5.337    2.714
    5161   -6.754    1.366
    5162   -6.426    3.429
    5163   -6.549    2.612
    5164   -5.794    4.766
    5165   -4.845    3.546
    5166   -5.418    3.330
    5167   -5.496    4.294
    5168   -5.790    5.004
    5169   -4.229    3.967
    5170   -6.324    4.779
    5171   -6.366    4.223
    5172   -6.718    4.149
    5173   -6.942    2.822
    5174   -6.058    3.410
    5175   -8.156    3.937
    5176   -7.183    3.618
    5177   -6.994    2.601
    5178   -8.697    3.347
    5179   -9.863    3.271
    5180   -9.518    2.841
    5181   -8.037    3.233
    5182   -8.950    2.125
    5183   -9.369    3.131
    5184   -9.146    3.173
    5185   -9.528    1.750
    5186   -7.275    3.550
    5187   -7.849    6.112
    5188   -9.337    4.094
    5189   -8.195    2.826
    5190   -7.573    3.011
    5191   -8.643    2.960
    5192   -7.482    3.239
    5193   -7.356    4.907
    5194   -7.428    4.850
    5195   -5.813    4.098
    5196   -6.367    3.900
    5197   -7.780    2.906
    5198   -7.404    2.081
    5199   -6.936    3.483
    5200   -7.741    3.239
    5201   -8.928    3.140
    5202   -8.888    5.607
    5203   -8.153    3.816
    5204   -6.925    4.149
    5205   -5.420    3.242
    5206   -6.607    3.394
    5207   -5.234    5.043
    5208   -6.854    2.197
    5209   -6.476    3.507
    5210   -7.735    3.940
    5211   -6.258    3.093
    5212   -5.086    4.464
    5213   -4.334    3.961
    5214   -3.896    3.341
    5215   -4.746    3.237
    5216   -4.705    3.168
    5217   -5.653    4.674
    5218   -6.069    3.135
    5219   -7.031    2.445
    5220   -7.112    4.051
    5221   -5.732    4.693
    5222   -5.903    2.804
    5223   -7.233    3.107
    5224   -7.073    4.376
    5225   -6.309    3.586
    5226   -5.895    2.939
    5227   -6.648    2.519
    5228   -6.146    3.674
    5229   -7.078    3.514
    5230   -5.016    3.178
    5231   -4.476    4.217
    5232   -4.249    4.172
    5233   -3.377    4.120
    5234   -5.009    4.668
    5235   -4.618    3.601
    5236   -3.503    6.126
    5237   -4.595    5.627
    5238   -4.240    5.975
    5239   -4.196    6.444
    5240   -4.770    6.791
    5241   -3.085    6.901
    5242   -3.354    4.871
    5243   -1.679    6.219
    5244   -2.803    5.555
    5245   -3.628    5.851
    5246   -2.641    3.144
    5247   -3.380    1.796
    5248   -4.758    1.802
    5249   -3.742    2.407
    5250   -4.494    2.441
    5251   -4.986    2.685
    5252   -3.436    2.671
    5253   -3.108    2.001
    5254   -2.988    2.367
    5255   -3.258    0.132
    5256   -4.906    1.823
    5257   -5.081   -0.930
    5258   -5.810    0.311
    5259   -3.273    0.160
    5260   -2.222    0.966
    5261   -2.888    0.718
    5262   -1.992    0.321
    5263   -2.965   -0.174
    5264   -3.469    0.699
    5265   -4.578   -0.346
    5266   -5.574    1.927
    5267   -4.958    1.093
    5268   -5.985    1.963
    5269   -6.413    0.500
    5270   -5.701    0.561
    5271   -5.712    0.673
    5272   -3.744    0.139
    5273   -1.088    0.599
    5274   -3.623   -1.925
    5275   -4.247   -0.086
    5276   -3.133   -0.571
    5277   -3.277    1.915
    5278   -3.189    1.391
    5279   -3.275    1.546
    5280   -2.806    2.445
    5281   -3.555    1.049
    5282   -1.163    3.156
    5283   -2.320    4.070
    5284   -2.319    4.801
    5285   -1.156    3.713
    5286   -3.990    3.779
    5287   -5.504    2.445
    5288   -4.634    2.402
    5289   -4.199    2.428
    5290   -4.398    1.829
    5291   -3.501    1.674
    5292   -5.781    0.518
    5293   -4.895    1.398
    5294   -5.301    2.396
    5295   -5.640    1.636
    5296   -5.385    1.192
    5297   -3.376    2.652
    5298   -4.484    3.595
    5299   -4.846    3.577
    5300   -6.287    3.524
    5301   -5.103    4.200
    5302   -5.111    4.039
    5303   -6.610    4.306
    5304   -6.298    6.567
    5305   -6.320    4.437
    5306   -5.170    5.324
    5307   -4.493    4.627
    5308   -4.311    2.403
    5309   -4.498    3.604
    5310   -3.199    3.567
    5311   -2.949    4.485
    5312   -3.396    6.037
    5313   -1.901    5.129
    5314   -2.486    4.705
    5315   -4.008    4.088
    5316   -2.673    3.212
    5317   -3.854    4.409
    5318   -2.494    2.170
    5319   -1.513    4.182
    5320   -2.508    3.931
    5321   -2.779    4.686
    5322   -1.979    5.173
    5323   -2.461    4.662
    5324   -2.636    4.380
    5325   -3.870    4.170
    5326   -4.100    4.103
    5327   -3.730    6.058
    5328   -1.670    5.106
    5329   -2.227    5.044
    5330   -2.659    4.508
    5331   -0.612    4.761
    5332   -1.669    4.695
    5333   -3.485    4.651
    5334   -1.440    4.572
    5335   -2.932    4.740
    5336   -3.031    4.966
    5337   -3.164    3.987
    5338   -3.664    5.458
    5339   -3.922    5.020
    5340   -2.584    5.308
    5341   -1.673    4.552
    5342   -3.796    4.049
    5343   -3.420    5.083
    5344   -4.112    6.284
    5345   -2.989    4.086
    5346   -2.853    4.052
    5347   -3.601    3.926
    5348   -2.710    3.900
    5349   -2.219    4.134
    5350   -3.336    5.857
    5351   -3.432    3.673
    5352   -2.949    4.310
    5353   -3.177    4.417
    5354   -3.564    3.149
    5355   -3.028    4.536
    5356   -1.851    4.194
    5357   -0.220    2.040
    5358   -3.617    3.677
    5359   -3.851    3.718
    5360   -0.308    3.436
    5361   -2.619    5.723
    5362   -2.145    4.489
    5363   -2.436    5.266
    5364   -2.659    5.875
    5365   -2.667    6.230
    5366   -2.776    6.988
    5367   -2.023    5.936
    5368   -2.554    6.191
    5369    0.477    5.194
    5370   -1.953    4.211
    5371   -2.564    4.977
    5372   -0.192    3.992
    5373    0.649    4.820
    5374   -2.032    5.804
    5375   -1.796    5.803
    5376   -3.297    4.198
    5377   -3.475    3.859
    5378   -2.091    5.352
    5379    0.026    3.184
    5380   -1.297    3.618
    5381   -1.675    5.313
    5382   -2.811    4.876
    5383   -1.896    6.707
    5384   -2.201    6.961
    5385   -2.821    6.479
    5386   -2.782    4.594
    5387   -2.711    4.371
    5388   -2.320    4.570
    5389   -1.561    6.710
    5390   -2.506    5.899
    5391   -3.130    6.444
    5392   -2.066    4.670
    5393   -1.953    2.598
    5394   -4.638    3.112
    5395   -3.175    3.603
    5396   -1.585    4.160
    5397   -1.968    6.035
    5398   -2.540    5.289
    5399   -1.328    5.495
    5400   -1.331    4.175
    5401   -1.492    6.555
    5402   -2.597    4.829
    5403   -3.254    5.135
    5404   -1.947    4.904
    5405   -4.130    6.058
    5406   -2.400    5.148
    5407   -1.149    3.908
    5408   -2.328    3.358
    5409   -3.612    2.722
    5410   -2.010    4.118
    5411   -3.640    2.557
    5412   -5.233    4.484
    5413   -1.877    4.607
    5414   -2.562    4.886
    5415   -4.617    4.323
    5416   -3.693    3.251
    5417   -4.149    4.742
    5418   -3.733    4.701
    5419   -3.241    3.984
    5420   -3.765    4.859
    5421   -2.700    5.469
    5422   -4.255    5.897
    5423   -2.967    4.864
    5424   -2.695    4.726
    5425   -2.411    4.699
    5426   -4.575    4.449
    5427   -2.694    4.709
    5428   -3.102    5.792
    5429   -3.036    5.397
    5430   -2.702    4.681
    5431   -0.816    5.203
    5432   -0.661    5.287
    5433   -0.622    5.290
    5434   -0.583    3.066
    5435   -0.320    4.571
    5436   -1.701    5.875
    5437   -1.552    6.174
    5438   -0.738    5.654
    5439   -2.357    4.868
    5440   -0.163    4.724
    5441   -2.777    6.046
    5442   -1.799    4.692
    5443   -1.721    4.854
    5444   -2.085    5.298
    5445   -2.279    4.831
    5446   -0.990    6.224
    5447   -1.162    7.476
    5448   -2.434    7.786
    5449   -2.326    5.828
    5450   -1.686    5.651
    5451   -2.028    6.914
    5452   -2.795    6.304
    5453   -3.279    6.458
    5454   -3.428    5.627
    5455   -2.164    4.908
    5456   -1.828    4.038
    5457   -2.231    4.523
    5458   -2.950    6.024
    5459   -3.822    4.092
    5460   -3.960    6.468
    5461   -3.886    5.230
    5462   -3.430    5.488
    5463   -2.956    5.286
    5464   -2.226    5.593
    5465   -1.583    5.029
    5466   -3.614    4.776
    5467   -2.352    5.013
    5468   -2.972    3.981
    5469   -2.184    5.366
    5470   -2.930    3.695
    5471   -3.975    4.797
    5472   -4.281    4.367
    5473   -2.624    4.853
    5474   -0.523    3.305
    5475   -1.332    4.946
    5476   -2.348    4.632
    5477    0.836    4.176
    5478    0.340    3.305
    5479    2.526    2.659
    5480    0.654    3.948
    5481   -1.379    2.898
    5482   -0.796    4.219
    5483   -1.939    3.142
    5484   -0.397    2.881
    5485   -0.618    3.606
    5486    0.276    3.939
    5487    0.767    4.498
    5488   -0.888    4.786
    5489    0.690    5.566
    5490    1.952    4.097
    5491    2.956    3.241
    5492    1.611    3.839
    5493   -0.016    5.375
    5494    0.046    6.435
    5495   -0.792    5.158
    5496   -2.183    5.695
    5497   -1.202    3.655
    5498    0.247    4.480
    5499   -1.320    6.287
    5500   -2.354    5.950
    5501   -1.673    5.556
    5502   -2.665    3.848
    5503   -2.806    6.562
    5504   -2.583    6.054
    5505   -2.653    6.140
    5506   -2.426    5.185
    5507   -2.120    4.774
    5508   -2.537    4.510
    5509   -2.727    2.637
    5510   -1.519    3.981
    5511   -3.104    4.795
    5512   -2.487    5.053
    5513   -2.087    4.530
    5514   -1.614    5.207
    5515   -2.997    4.291
    5516   -3.673    3.945
    5517   -4.540    3.655
    5518   -4.125    3.808
    5519   -3.361    4.472
    5520   -4.084    3.604
    5521   -4.385    4.549
    5522   -3.464    5.070
    5523   -4.384    3.564
    5524   -4.862    2.457
    5525   -3.408    2.297
    5526   -1.933    2.976
    5527   -2.816    3.707
    5528   -2.181    3.580
    5529   -2.860    4.653
    5530   -2.752    3.428
    5531   -4.332    4.700
    5532   -4.763    3.378
    5533   -4.532    4.747
    5534   -2.413    4.243
    5535   -2.627    4.918
    5536   -3.968    3.758
    5537   -3.928    2.720
    5538   -3.018    4.444
    5539   -5.996    2.912
    5540   -5.196    5.420
    5541   -4.392    3.878
    5542   -3.296    3.539
    5543   -3.805    2.474
    5544   -3.595    3.505
    5545   -2.989    3.193
    5546   -3.485    3.629
    5547   -2.695    2.719
    5548   -2.999    3.652
    5549   -3.651    3.986
    5550   -3.858    4.337
    5551   -2.378    3.442
    5552   -4.413    3.821
    5553   -3.345    3.599
    5554   -2.131    3.861
    5555   -2.918    4.287
    5556   -3.761    3.595
    5557   -3.612    1.789
    5558   -2.984    3.000
    5559   -2.220    3.849
    5560   -2.020    2.723
    5561   -0.090    3.127
    5562   -1.284    1.864
    5563   -1.302    2.121
    5564   -1.505    2.398
    5565   -3.333    4.220
    5566   -2.787    2.047
    5567   -3.516    2.443
    5568   -2.811    2.511
    5569   -2.592    2.279
    5570   -2.857    1.402
    5571   -3.820    2.937
    5572   -4.395    2.906
    5573   -3.840    2.355
    5574   -4.424    3.962
    5575   -3.454    4.292
    5576   -2.351    3.354
    5577   -2.360    4.774
    5578   -1.349    3.027
    5579   -2.465    3.266
    5580   -3.247    4.867
    5581   -2.208    4.619
    5582   -1.486    5.102
    5583   -2.358    6.412
    5584   -2.837    6.303
    5585   -3.341    6.205
    5586   -2.387    5.838
    5587   -3.220    5.269
    5588   -3.708    6.629
    5589   -2.661    5.669
    5590   -2.044    7.325
    5591   -1.668    7.237
    5592   -2.693    6.094
    5593   -2.863    7.561
    5594   -2.587    6.690
    5595   -3.087    6.732
    5596   -1.048    5.946
    5597   -2.002    3.562
    5598   -3.099    2.512
    5599   -2.341    4.309
    5600   -2.658    3.529
    5601   -3.158    3.005
    5602   -3.820    4.838
    5603   -4.047    3.729
    5604   -2.858    4.083
    5605   -1.670    4.862
    5606   -1.681    4.118
    5607   -2.603    4.879
    5608   -1.727    4.368
    5609   -2.081    3.967
    5610   -2.971    3.959
    5611   -2.570    2.703
    5612   -2.551    3.359
    5613   -2.027    2.887
    5614   -3.642    2.437
    5615   -2.545    2.656
    5616   -3.029    3.520
    5617   -2.756    3.324
    5618   -2.726    4.027
    5619   -2.661    1.826
    5620   -3.940    3.557
    5621   -5.191    3.986
    5622   -5.006    4.087
    5623   -3.476    4.680
    5624   -1.926    4.731
    5625   -1.365    5.354
    5626   -2.619    4.955
    5627   -0.353    3.861
    5628   -1.287    2.789
    5629   -2.212    3.561
    5630   -0.685    3.359
    5631   -1.229    1.777
    5632    0.634    4.368
    5633    0.304    3.621
    5634    1.892    2.261
    5635    0.515    2.344
    5636    1.330    2.391
    5637    1.917    1.334
    5638    3.589    1.799
    5639    2.394    2.754
    5640    3.690    2.715
    5641    3.186    1.872
    5642    4.046    0.203
    5643    4.002    1.513
    5644    3.371    1.300
    5645    2.105    1.333
    5646    2.507    2.598
    5647    2.825    2.857
    5648    1.391    1.894
    5649    3.885    2.596
    5650    2.857    3.456
    5651    2.017    1.938
    5652    2.457    2.024
    5653    2.894    2.875
    5654    3.064    1.944
    5655    3.250    1.609
    5656    2.331    2.028
    5657    1.513    0.837
    5658    3.179    0.378
    5659    2.777    0.927
    5660    3.546    1.267
    5661    2.239    2.148
    5662    1.141    1.921
    5663    1.533    1.064
    5664    2.572    1.036
    5665    3.331    1.715
    5666    2.083    1.242
    5667    2.709    2.614
    5668    2.257    1.224
    5669    1.756    2.280
    5670    1.641    2.546
    5671    2.000    3.361
    5672    2.102    4.288
    5673    1.809    3.516
    5674    3.096    3.627
    5675    2.601    4.018
    5676    3.407    2.419
    5677    3.273    2.271
    5678    3.545    2.044
    5679    3.696   -1.545
    5680    3.813   -2.410
    5681    5.159   -0.672
    5682    1.560    0.512
    5683    1.953    1.494
    5684    2.491    2.334
    5685    1.373    2.359
    5686    2.535    3.373
    5687    2.750    3.135
    5688    2.325    2.160
    5689    0.781    3.553
    5690   -1.770    2.281
    5691   -2.037    2.167
    5692   -0.681    3.656
    5693   -2.296    4.610
    5694   -1.602    3.638
    5695   -5.026    3.350
    5696   -4.824    3.771
    5697   -3.268    4.708
    5698   -2.526    2.984
    5699   -3.761    3.809
    5700   -5.207    3.977
    5701   -4.325    4.014
    5702   -4.571    3.526
    5703   -2.607    2.956
    5704   -1.179    1.255
    5705   -1.844    2.746
    5706    0.125    3.412
    5707    1.160    3.576
    5708    1.326    4.041
    5709    0.347    3.850
    5710   -0.086    1.788
    5711   -1.405    2.235
    5712   -1.390    1.193
    5713   -1.876    1.178
    5714   -2.408   -0.249
    5715   -1.840    1.904
    5716   -2.430   -0.369
    5717   -1.115    0.212
    5718    0.229    1.892
    5719   -0.321    2.321
    5720   -0.504    1.736
    5721    2.517    1.092
    5722    1.096    0.764
    5723    1.564   -0.003
    5724    3.323   -0.961
    5725    2.908    1.062
    5726    3.177    1.191
    5727    3.720    1.168
    5728    2.069    1.787
    5729    2.377    1.383
    5730    1.939    1.390
    5731    1.531    0.696
    5732    2.141    2.026
    5733    2.215    2.404
    5734    1.632    2.542
    5735   -0.362    3.188
    5736   -0.148    1.680
    5737   -2.381    2.752
    5738   -2.013    2.265
    5739    0.478    4.386
    5740   -0.632    4.995
    5741   -0.717    3.978
    5742    0.585    3.411
    5743    1.766    4.276
    5744    1.634    3.721
    5745    0.244    3.551
    5746    0.725    2.339
    5747   -0.673    1.685
    5748   -3.849    1.879
    5749   -2.816    1.580
    5750   -2.323    1.889
    5751   -2.979    0.748
    5752   -5.015    2.330
    5753   -4.038    1.759
    5754   -5.266    2.425
    5755   -4.397    0.877
    5756   -4.103   -1.311
    5757   -3.605   -2.366
    5758   -4.377   -0.585
    5759   -3.035   -0.275
    5760   -3.394   -0.974
    5761   -3.085    0.239
    5762   -4.155   -0.842
    5763   -4.233   -2.017
    5764   -3.932   -1.275
    5765   -5.147   -1.012
    5766   -4.031   -0.588
    5767   -4.266   -0.069
    5768   -4.077   -0.807
    5769   -2.578   -0.397
    5770   -2.161   -0.939
    5771   -1.635   -0.284
    5772   -4.018   -0.809
    5773   -0.677   -1.361
    5774    0.137   -0.925
    5775   -1.256   -1.710
    5776   -1.845    0.199
    5777   -2.073    0.979
    5778   -1.680    0.816
    5779   -2.528   -0.389
    5780   -1.290   -1.790
    5781   -2.091   -1.505
    5782   -1.182   -1.269
    5783   -0.253   -2.297
    5784    0.174   -1.563
    5785    1.341    0.526
    5786    1.339   -0.054
    5787    1.348    1.807
    5788    0.815   -0.038
    5789   -0.981   -0.629
    5790    0.360    0.660
    5791   -1.449   -1.004
    5792   -1.931    0.016
    5793   -1.485    0.490
    5794   -2.117    0.075
    5795   -1.533   -0.967
    5796   -3.234   -0.469
    5797   -1.610    1.351
    5798   -0.381    2.732
    5799   -2.236    0.904
    5800   -3.477    2.296
    5801   -4.531    1.341
    5802   -3.958    2.269
    5803   -4.665    1.909
    5804   -5.278    0.860
    5805   -5.551    1.396
    5806   -5.076    0.689
    5807   -5.796    0.523
    5808   -7.501   -0.707
    5809   -7.848    0.034
    5810   -6.208    0.245
    5811   -5.398    2.930
    5812   -5.458    0.470
    5813   -3.281    2.592
    5814   -2.529    0.813
    5815   -3.382    0.884
    5816   -4.076    0.795
    5817   -4.791    0.012
    5818   -3.950    1.753
    5819   -4.327    0.789
    5820   -5.562    0.462
    5821   -5.209    0.269
    5822   -6.413   -0.666
    5823   -4.348    0.644
    5824   -4.308    1.252
    5825   -3.162    2.320
    5826   -2.528    1.329
    5827   -3.732    1.868
    5828   -4.040    1.717
    5829   -4.109    1.520
    5830   -4.071    1.116
    5831   -4.025    0.679
    5832   -3.273    1.094
    5833   -4.078    1.990
    5834   -4.870   -0.840
    5835   -4.788   -0.293
    5836   -3.786    0.467
    5837   -1.038    1.338
    5838   -3.569    0.917
    5839   -4.345    0.290
    5840   -5.935    1.270
    5841   -4.670    0.169
    5842   -5.040    1.083
    5843   -4.783    1.639
    5844   -4.327    0.618
    5845   -5.963    0.477
    5846   -4.353   -0.421
    5847   -4.203    1.831
    5848   -2.801    0.555
    5849   -3.709    0.980
    5850   -4.186    0.442
    5851   -7.272    1.414
    5852   -7.672    0.535
    5853   -5.751    1.130
    5854   -5.220    0.789
    5855   -5.261    2.919
    5856   -5.446    2.038
    5857   -4.732    2.997
    5858   -4.734    0.209
    5859   -5.608    1.247
    5860   -5.685    0.377
    5861   -3.621    0.526
    5862   -5.946    0.765
    5863   -4.344    2.233
    5864   -3.692    0.311
    5865   -5.537    0.881
    5866   -4.157    1.756
    5867   -5.152    0.173
    5868   -4.018    0.785
    5869   -5.134    1.129
    5870   -5.965    0.773
    5871   -4.904   -0.642
    5872   -6.920   -0.336
    5873   -6.736    1.086
    5874   -6.024    4.016
    5875   -5.672    1.927
    5876   -7.357   -0.361
    5877   -5.631    1.441
    5878   -4.313    1.386
    5879   -5.496    0.821
    5880   -5.354    0.319
    5881   -4.853    2.398
    5882   -4.194    2.989
    5883   -3.951    3.080
    5884   -5.121    3.315
    5885   -3.874    0.871
    5886   -2.792    1.916
    5887   -1.950    2.061
    5888   -3.358    1.723
    5889   -3.612    2.204
    5890   -0.217    3.303
    5891   -1.233    4.253
    5892   -1.641    4.392
    5893   -0.987    4.873
    5894   -2.456    4.930
    5895   -1.093    3.232
    5896   -1.196    4.350
    5897   -1.447    4.175
    5898   -2.585    3.669
    5899   -1.432    3.564
    5900   -0.966    4.766
    5901   -1.237    3.902
    5902   -1.189    2.718
    5903   -0.750    4.226
    5904   -2.925    4.060
    5905   -2.247    4.262
    5906    0.122    3.988
    5907    0.674    2.796
    5908    0.760    4.913
    5909   -0.920    4.819
    5910    1.533    4.811
    5911    0.081    6.016
    5912   -0.818    3.929
    5913   -1.245    3.416
    5914   -2.165    3.594
    5915   -2.067    3.719
    5916   -4.068    4.378
    5917   -2.399    5.525
    5918   -0.952    4.235
    5919   -2.113    3.480
    5920   -2.550    4.594
    5921   -2.234    3.927
    5922   -1.929    2.503
    5923   -3.046    2.556
    5924   -4.202    2.398
    5925   -3.332    3.593
    5926   -2.453    4.275
    5927   -2.277    2.795
    5928   -3.219    3.678
    5929   -5.540    3.521
    5930   -4.453    1.923
    5931   -4.578    4.180
    5932   -5.925    3.295
    5933   -5.586    1.865
    5934   -3.257    2.609
    5935   -4.016    1.726
    5936   -3.845    1.963
    5937   -4.179    1.777
    5938   -3.915    2.212
    5939   -4.096    2.613
    5940   -5.336    2.837
    5941   -6.038    2.830
    5942   -6.672    1.421
    5943   -7.367    0.545
    5944   -5.754    1.636
    5945   -5.680    1.215
    5946   -5.522    0.132
    5947   -6.261   -0.475
    5948   -6.215    2.440
    5949   -6.596    1.932
    5950   -4.952    3.488
    5951   -5.501    2.638
    5952   -5.837    2.048
    5953   -6.521    1.976
    5954   -5.504   -0.209
    5955   -5.095    0.728
    5956   -3.181    2.786
    5957   -4.579    4.085
    5958   -5.171    2.167
    5959   -6.478    3.955
    5960   -3.235    4.675
    5961   -4.300    3.861
    5962   -3.898    3.058
    5963   -3.225    3.822
    5964   -3.072    2.515
    5965   -2.730    2.272
    5966   -3.994    2.526
    5967   -5.078    4.562
    5968   -4.779    3.571
    5969   -3.986    3.023
    5970   -2.630    1.112
    5971   -4.701    0.986
    5972   -4.966    0.482
    5973   -4.573   -0.517
    5974   -5.499   -0.867
    5975   -6.145   -1.041
    5976   -7.382   -0.039
    5977   -7.192   -0.098
    5978   -5.580    0.539
    5979   -6.322    1.747
    5980   -5.860    1.006
    5981   -6.443   -0.137
    5982   -6.095    1.445
    5983   -6.392    0.526
    5984   -4.289   -0.213
    5985   -5.516    1.429
    5986   -5.190    2.128
    5987   -4.587    2.340
    5988   -3.899    2.484
    5989   -5.480    1.403
    5990   -3.589    3.303
    5991   -2.480    3.538
    5992   -4.581    1.071
    5993   -3.576    0.060
    5994   -1.879    1.225
    5995   -2.004    1.712
    5996   -1.075    1.062
    5997   -1.123    1.057
    5998   -2.065    3.017
    5999   -1.463    2.703
    6000   -2.956    4.314
    6001   -3.805    3.386
    6002   -2.859    3.267
    6003   -3.732    4.324
    6004   -3.706    4.691
    6005   -3.536    4.848
    6006   -3.034    3.210
    6007   -1.663    4.064
    6008   -2.018    3.963
    6009   -2.126    2.626
    6010   -3.887    2.660
    6011   -2.892    2.764
    6012   -3.736    2.791
    6013   -3.901    1.190
    6014   -5.176    2.332
    6015   -3.596    1.863
    6016   -4.117    3.400
    6017   -4.578    3.553
    6018   -3.365    3.601
    6019   -4.386    2.020
    6020   -5.589    2.095
    6021   -4.760    2.937
    6022   -3.776    3.021
    6023   -4.160    2.964
    6024   -5.468    1.786
    6025   -3.580    1.378
    6026   -4.202    0.665
    6027   -3.879    1.325
    6028   -4.412    1.776
    6029   -5.727    3.148
    6030   -5.844    3.934
    6031   -5.615    1.688
    6032   -7.250    1.683
    6033   -7.255    2.185
    6034   -7.017    3.050
    6035   -6.915    1.924
    6036   -6.824    2.265
    6037   -6.050    2.504
    6038   -4.882    1.506
    6039   -4.078    1.457
    6040   -3.797   -0.329
    6041   -5.007    2.012
    6042   -2.904   -0.112
    6043   -2.817    1.236
    6044   -3.687    2.272
    6045   -3.573    3.094
    6046   -3.716    1.321
    6047   -4.444    1.444
    6048   -6.488    0.974
    6049   -6.993    1.866
    6050   -7.513    1.698
    6051   -7.296    2.355
    6052   -7.009    3.499
    6053   -6.944    2.174
    6054   -7.316    0.967
    6055   -7.469    1.954
    6056   -7.319    4.421
    6057   -7.286    4.729
    6058   -7.424    4.081
    6059   -7.493    3.282
    6060   -8.709    3.100
    6061   -8.949    3.718
    6062   -7.492    3.190
    6063   -7.357    2.331
    6064   -5.592    3.302
    6065   -7.428    4.288
    6066   -7.278    2.979
    6067   -7.164    3.957
    6068   -7.524    4.630
    6069   -5.574    3.489
    6070   -6.527    2.486
    6071   -6.940    2.481
    6072   -5.352    2.941
    6073   -4.702    3.133
    6074   -4.964    4.307
    6075   -4.143    5.154
    6076   -4.671    3.034
    6077   -5.358    1.729
    6078   -4.899    2.481
    6079   -5.680    0.433
    6080   -6.016    1.900
    6081   -3.692    2.563
    6082   -3.468    2.027
    6083   -4.763    3.209
    6084   -2.677    2.614
    6085   -5.011    1.928
    6086   -3.845    1.611
    6087   -3.520    3.406
    6088   -6.383    3.353
    6089   -6.468    3.906
    6090   -5.908    4.198
    6091   -4.878    2.906
    6092   -5.256    2.564
    6093   -6.485    2.284
    6094   -5.363    3.388
    6095   -4.236    4.172
    6096   -4.779    2.879
    6097   -4.398    4.639
    6098   -5.344    4.459
    6099   -6.127    4.314
    6100   -4.575    3.261
    6101   -2.231    4.043
    6102   -3.540    4.321
    6103   -2.319    3.474
    6104   -2.201    3.170
    6105   -1.496    2.524
    6106   -1.856    3.065
    6107   -1.320    1.893
    6108   -2.086    4.179
    6109   -2.217    2.233
    6110   -0.360    4.484
    6111   -1.554    3.039
    6112   -0.221    3.716
    6113   -1.542    4.703
    6114   -1.327    4.365
    6115   -2.312    4.143
    6116   -2.787    4.611
    6117   -3.480    2.579
    6118   -3.412    3.712
    6119   -5.634    3.401
    6120   -5.426    3.895
    6121   -3.775    3.131
    6122   -3.601    3.666
    6123   -2.183    3.394
    6124   -3.808    3.825
    6125   -3.343    3.158
    6126   -1.336    3.342
    6127   -2.155    3.075
    6128   -2.465    3.168
    6129   -2.019    2.515
    6130   -5.138    2.387
    6131   -4.798    2.636
    6132   -5.180    2.120
    6133   -6.573    1.192
    6134   -5.909    2.808
    6135   -5.891    2.275
    6136   -6.006    2.166
    6137   -3.918    2.561
    6138   -5.620    3.965
    6139   -5.683    2.538
    6140   -5.611    3.441
    6141   -6.018    3.623
    6142   -5.386    4.918
    6143   -4.994    2.756
    6144   -5.841    4.907
    6145   -5.822    3.092
    6146   -6.753    2.687
    6147   -5.919    2.067
    6148   -5.025    4.051
    6149   -3.365    2.809
    6150   -2.997    5.456
    6151   -3.909    3.797
    6152   -3.384    3.951
    6153   -3.465    3.008
    6154   -5.674    3.079
    6155   -3.764    5.088
    6156   -5.045    4.618
    6157   -7.262    5.322
    6158   -5.678    3.491
    6159   -5.092    4.546
    6160   -4.254    6.306
    6161   -1.938    3.471
    6162   -3.256    4.353
    6163   -4.903    3.135
    6164   -4.809    5.612
    6165   -3.148    3.017
    6166   -4.068    3.083
    6167   -5.000    4.940
    6168   -3.658    4.158
    6169   -3.379    3.805
    6170   -3.885    1.851
    6171   -3.256    2.333
    6172   -3.361    3.753
    6173   -4.449    2.881
    6174   -4.275    1.791
    6175   -2.261    3.241
    6176   -3.009    3.058
    6177   -2.112    2.135
    6178   -2.357    3.305
    6179   -1.767    2.246
    6180   -2.038    3.230
    6181   -0.874    3.294
    6182   -1.760    2.544
    6183   -2.253    1.673
    6184   -3.104    2.708
    6185   -3.315    1.533
    6186   -4.438    1.829
    6187   -5.247    1.470
    6188   -5.088    2.556
    6189   -3.093    2.130
    6190   -4.979    2.998
    6191   -4.459    2.238
    6192   -2.982    4.098
    6193   -3.020    4.234
    6194   -3.814    4.403
    6195   -4.650    3.611
    6196   -3.860    4.790
    6197   -3.399    5.034
    6198   -3.855    3.717
    6199   -0.182    2.764
    6200   -1.577    3.396
    6201   -1.160    3.239
    6202   -0.718    2.936
    6203   -0.320    2.666
    6204   -0.841    2.311
    6205   -3.352    3.430
    6206   -0.940    3.665
    6207   -2.798    3.886
    6208   -2.811    3.719
    6209   -3.394    4.688
    6210   -2.579    3.838
    6211   -1.858    3.731
    6212   -1.758    4.385
    6213   -3.145    4.096
    6214   -3.767    3.512
    6215   -2.528    2.802
    6216   -3.912    3.636
    6217   -3.617    3.979
    6218   -1.900    4.353
    6219   -2.125    4.786
    6220   -2.117    3.514
    6221   -2.279    5.139
    6222   -4.009    2.723
    6223   -2.088    3.641
    6224   -1.775    3.867
    6225   -1.347    4.002
    6226    0.626    5.573
    6227   -1.610    5.665
    6228   -2.522    4.350
    6229   -2.822    5.279
    6230   -0.197    3.983
    6231    0.306    5.320
    6232   -3.279    6.248
    6233   -1.857    4.671
    6234   -1.379    4.455
    6235   -1.598    2.573
    6236   -2.281    4.748
    6237   -2.524    4.472
    6238   -2.092    2.875
    6239   -3.593    4.749
    6240   -2.661    3.979
    6241   -1.491    3.920
    6242   -1.277    3.934
    6243   -0.859    3.970
    6244   -2.376    4.408
    6245   -3.516    4.621
    6246   -3.335    6.090
    6247   -2.149    6.537
    6248   -2.152    6.598
    6249   -3.146    5.584
    6250   -2.457    5.535
    6251   -1.589    7.630
    6252   -1.579    7.266
    6253   -0.003    6.235
    6254   -0.159    4.937
    6255   -0.079    4.147
    6256    1.414    5.349
    6257    2.007    4.208
    6258    3.064    6.328
    6259    2.436    5.408
    6260    3.259    5.471
    6261    2.541    4.490
    6262    1.608    2.672
    6263    0.317    2.907
    6264   -0.130    1.920
    6265   -1.334    2.945
    6266   -2.581    3.675
    6267   -1.860    3.436
    6268   -2.510    2.959
    6269   -1.871    2.435
    6270   -2.616    2.065
    6271   -2.175    2.778
    6272   -2.276    4.026
    6273   -2.795    2.905
    6274   -2.563    2.511
    6275   -3.020    3.606
    6276   -3.858    2.312
    6277   -4.370    5.114
    6278   -3.918    4.436
    6279   -3.352    3.035
    6280   -4.018    5.023
    6281   -2.832    3.391
    6282   -4.178    3.956
    6283   -4.063    3.252
    6284   -5.829    2.930
    6285   -4.715    3.035
    6286   -3.784    4.584
    6287   -4.839    2.320
    6288   -4.297    2.069
    6289   -3.559    2.697
    6290   -4.103    4.137
    6291   -4.518    3.567
    6292   -3.380    4.337
    6293   -3.231    4.081
    6294   -5.308    3.991
    6295   -4.926    4.501
    6296   -3.127    5.555
    6297   -1.866    4.804
    6298   -2.499    5.461
    6299   -3.091    3.769
    6300   -4.951    2.935
    6301   -5.270    3.722
    6302   -7.081    3.447
    6303   -6.472    3.073
    6304   -2.440    2.235
    6305   -2.071    2.761
    6306   -2.063    1.331
    6307   -4.264    1.208
    6308   -3.892    2.655
    6309   -3.046    1.736
    6310   -0.835    3.915
    6311    0.407    3.424
    6312    1.853    2.230
    6313    0.735    2.552
    6314   -0.959    3.081
    6315   -2.115    2.268
    6316   -3.132    2.878
    6317   -3.134    3.103
    6318   -2.125    3.677
    6319   -0.473    3.492
    6320   -1.241    2.443
    6321   -1.249    3.254
    6322   -0.637    3.804
    6323    0.027    4.104
    6324   -0.071    4.246
    6325   -1.845    3.587
    6326   -1.212    3.281
    6327   -2.598    3.142
    6328   -1.833    4.714
    6329   -2.801    5.605
    6330   -2.984    4.227
    6331   -0.593    3.428
    6332   -0.807    3.775
    6333    0.587    1.863
    6334   -1.018    3.034
    6335   -1.495    2.592
    6336   -1.255    2.753
    6337   -1.067    1.677
    6338   -0.525    3.710
    6339   -2.570    3.090
    6340   -2.318    3.755
    6341   -2.277    3.905
    6342   -1.557    2.300
    6343   -0.567    3.817
    6344    1.275    1.768
    6345    0.292    1.195
    6346    2.256    1.082
    6347    1.047    0.613
    6348    2.450    0.069
    6349    1.712    1.180
    6350   -0.440    1.838
    6351   -0.056    0.130
    6352    0.780    2.304
    6353    2.354   -0.080
    6354    3.183    0.620
    6355    2.454   -0.990
    6356    2.172   -1.785
    6357    2.981   -1.473
    6358    3.393   -2.122
    6359    1.662   -2.449
    6360    4.034   -1.674
    6361    3.833   -3.695
    6362    5.266   -1.779
    6363    3.935   -2.793
    6364    4.064   -2.634
    6365    4.000   -3.168
    6366    2.957   -3.569
    6367    3.792   -4.754
    6368    3.966   -3.264
    6369    5.208   -2.077
    6370    4.905   -1.596
    6371    5.278    0.531
    6372    4.784    0.740
    6373    3.879   -0.261
    6374    3.771    1.720
    6375    3.732    2.166
    6376    3.349    0.393
    6377    1.843   -0.548
    6378    2.299   -0.124
    6379    1.186    1.099
    6380    0.423    1.195
    6381    1.938    0.925
    6382    1.461   -0.933
    6383    1.909   -1.186
    6384    2.345   -0.560
    6385    2.275    0.892
    6386    1.318    1.619
    6387    3.124    1.940
    6388    2.251    1.659
    6389    3.443    0.623
    6390    1.856    0.728
    6391    0.561    0.514
    6392   -2.278    1.966
    6393   -2.627    1.529
    6394   -1.307    0.405
    6395   -2.110    3.817
    6396   -1.892    2.884
    6397   -1.095    0.994
    6398   -3.166    2.016
    6399   -0.999    1.469
    6400    0.781    0.308
    6401    1.902    1.658
    6402   -0.746    2.805
    6403   -0.155    1.446
    6404    1.642   -0.534
    6405    0.566   -0.101
    6406    2.550   -0.339
    6407    0.962    0.724
    6408    1.033    1.341
    6409    0.100    1.470
    6410    1.369    1.234
    6411    1.882    1.397
    6412    1.701    1.769
    6413    1.677    2.341
    6414    1.170    3.090
    6415    1.718    2.847
    6416    1.652    1.915
    6417    2.190    2.213
    6418    1.093    3.076
    6419   -0.210    2.787
    6420   -0.941    2.885
    6421   -0.802    2.915
    6422   -1.443    4.349
    6423   -1.317    3.074
    6424   -1.690    3.232
    6425   -1.034    3.715
    6426   -3.047    3.580
    6427   -2.466    4.848
    6428   -0.846    4.838
    6429   -2.847    3.917
    6430   -1.859    2.654
    6431   -2.657    3.740
    6432   -2.514    3.463
    6433    0.569    2.891
    6434    0.091    3.923
    6435   -1.728    4.013
    6436   -2.099    4.833
    6437   -0.559    5.350
    6438    0.680    4.390
    6439    0.168    2.666
    6440   -0.604    3.582
    6441   -3.822    3.189
    6442   -3.603    2.304
    6443   -3.746    3.941
    6444   -2.258    3.955
    6445   -2.460    3.759
    6446   -2.890    2.916
    6447   -3.491    2.862
    6448   -3.412    3.010
    6449   -2.946    1.356
    6450   -4.158    3.295
    6451   -2.948    0.717
    6452   -3.853    2.526
    6453   -5.377    1.971
    6454   -4.963    3.348
    6455   -6.189    4.124
    6456   -5.019    3.777
    6457   -6.164    3.905
    6458   -5.921    3.678
    6459   -6.191    2.963
    6460   -6.117    1.812
    6461   -4.981    2.305
    6462   -7.333    2.178
    6463   -7.432    3.436
    6464   -6.534    0.733
    6465   -7.095    1.990
    6466   -7.784    1.724
    6467   -9.279    3.712
    6468   -6.060    3.602
    6469   -7.655    2.186
    6470   -6.522    4.418
    6471   -6.333    2.705
    6472   -5.685    2.802
    6473   -4.855    3.728
    6474   -3.688    2.868
    6475   -4.797    2.487
    6476   -4.089    2.272
    6477   -4.218    2.885
    6478   -3.146    2.694
    6479   -4.471    4.370
    6480   -4.833    3.747
    6481   -3.189    3.183
    6482   -2.980    3.038
    6483   -3.125    2.172
    6484   -3.599    3.248
    6485   -2.922    2.933
    6486   -3.318    3.113
    6487   -5.378    3.314
    6488   -1.973    3.232
    6489   -4.086    3.055
    6490   -2.331    2.028
    6491   -2.015    1.952
    6492   -0.602    1.968
    6493    0.685    2.270
    6494    0.101    2.593
    6495   -0.257    1.803
    6496    0.631    2.629
    6497    0.050    4.345
    6498   -0.463    4.362
    6499    0.238    4.899
    6500   -0.186    4.295
    6501   -0.878    2.741
    6502   -0.349    3.774
    6503   -1.968    4.507
    6504   -2.628    4.189
    6505   -3.169    3.580
    6506   -4.034    4.445
    6507   -1.762    4.684
    6508   -2.702    5.031
    6509   -1.999    4.188
    6510   -2.134    6.315
    6511   -4.109    5.753
    6512   -2.264    4.965
    6513   -3.995    5.793
    6514   -3.963    5.333
    6515   -2.812    4.872
    6516   -1.533    5.633
    6517   -1.908    5.632
    6518   -1.743    6.081
    6519   -3.270    3.699
    6520   -4.722    5.050
    6521   -3.753    5.355
    6522   -1.018    4.985
    6523   -2.791    3.987
    6524   -2.337    4.195
    6525   -2.391    5.027
    6526   -2.429    3.736
    6527   -4.015    3.244
    6528   -2.802    4.932
    6529   -0.410    4.320
    6530   -0.798    4.100
    6531   -0.022    3.342
    6532   -1.320    3.806
    6533   -0.023    3.473
    6534    0.155    1.252
    6535   -0.144    3.061
    6536    0.142    4.024
    6537   -0.803    3.875
    6538    0.094    4.161
    6539   -0.828    2.753
    6540   -3.153    3.614
    6541   -2.459    0.808
    6542   -1.183    3.664
    6543   -2.317    3.359
    6544   -1.453    2.932
    6545   -0.620    2.106
    6546   -0.961    3.398
    6547   -3.487    3.410
    6548   -2.924    4.393
    6549   -3.739    5.033
    6550   -2.587    5.465
    6551   -2.149    5.130
    6552   -0.538    5.692
    6553   -2.997    5.580
    6554   -2.900    4.666
    6555   -3.495    6.183
    6556   -4.202    5.393
    6557   -4.243    4.711
    6558   -3.191    4.095
    6559   -3.348    4.309
    6560   -5.078    5.586
    6561   -3.978    6.193
    6562   -2.406    5.291
    6563   -2.769    5.825
    6564   -2.902    4.536
    6565   -2.067    4.089
    6566   -1.632    3.087
    6567   -1.442    3.092
    6568   -1.415    3.016
    6569   -1.665    5.050
    6570   -1.894    4.719
    6571   -3.184    5.975
    6572   -2.339    7.386
    6573   -3.722    6.192
    6574   -3.867    5.428
    6575   -3.551    5.878
    6576   -3.633    5.475
    6577   -3.726    5.641
    6578   -2.852    5.325
    6579   -2.268    5.351
    6580   -1.055    5.822
    6581   -1.201    5.023
    6582   -5.083    6.961
    6583   -1.853    5.783
    6584   -1.340    5.656
    6585   -1.792    4.772
    6586   -3.003    4.482
    6587   -2.988    4.999
    6588   -3.259    5.023
    6589   -2.710    5.312
    6590   -1.733    4.845
    6591   -3.488    4.503
    6592   -2.475    3.621
    6593   -0.866    4.206
    6594   -1.188    3.649
    6595   -1.603    3.370
    6596   -4.522    4.486
    6597   -3.922    3.730
    6598   -4.626    3.313
    6599   -4.940    3.219
    6600   -3.592    3.342
    6601   -3.426    2.182
    6602   -4.776    2.787
    6603   -2.780    3.447
    6604   -3.805    3.741
    6605   -5.633    4.133
    6606   -4.105    4.138
    6607   -5.080    2.649
    6608   -4.400    4.067
    6609   -5.903    2.937
    6610   -4.751    3.343
    6611   -5.836    5.025
    6612   -4.592    2.675
    6613   -2.664    3.966
    6614   -2.453    4.593
    6615   -2.913    3.028
    6616   -2.964    3.335
    6617   -1.764    1.956
    6618   -1.357    3.760
    6619   -2.101    3.431
    6620   -3.787    2.524
    6621   -4.675    3.286
    6622   -4.938    3.477
    6623   -6.674    4.251
    6624   -6.960    3.861
    6625   -7.307    4.870
    6626   -7.232    3.012
    6627   -8.097    2.878
    6628   -7.570    4.560
    6629   -6.855    4.111
    6630   -7.256    3.489
    6631   -7.055    4.381
    6632   -7.401    4.032
    6633   -7.094    2.739
    6634   -6.399    3.431
    6635   -7.450    2.905
    6636   -7.154    3.095
    6637   -6.853    3.642
    6638   -6.979    2.831
    6639   -8.141    1.914
    6640   -6.246    2.307
    6641   -7.814    1.431
    6642   -7.857    0.970
    6643   -6.941    0.876
    6644   -6.723    2.620
    6645   -6.640    2.163
    6646   -5.965    2.475
    6647   -5.871    2.507
    6648   -5.038    3.404
    6649   -4.774    4.538
    6650   -6.307    4.831
    6651   -5.747    5.295
    6652   -7.076    3.509
    6653   -6.210    3.816
    6654   -7.600    2.449
    6655   -6.746    2.354
    6656   -6.781    1.598
    6657   -4.995   -0.021
    6658   -6.958    1.184
    6659   -5.762    0.308
    6660   -7.761    0.612
    6661   -6.873    0.085
    6662   -6.459    0.118
    6663   -5.895   -0.603
    6664   -6.027    0.562
    6665   -6.296    0.234
    6666   -6.438    2.537
    6667   -6.331    0.136
    6668   -5.560    1.421
    6669   -6.137    1.707
    6670   -5.777    1.413
    6671   -6.330    1.959
    6672   -6.895   -0.025
    6673   -4.236   -0.185
    6674   -2.234    0.887
    6675   -3.164    1.093
    6676   -2.380    2.593
    6677   -2.998    1.970
    6678   -4.379    3.688
    6679   -0.388    2.647
    6680   -2.463    2.500
    6681   -2.919    1.046
    6682   -3.526    2.405
    6683   -1.506    3.198
    6684   -1.937    1.363
    6685   -1.439    1.322
    6686   -2.372    0.983
    6687   -1.268   -1.186
    6688   -0.705    1.565
    6689   -0.789    1.244
    6690   -0.063   -0.084
    6691   -1.398   -0.005
    6692    1.524   -0.852
    6693   -0.887    0.536
    6694   -0.012   -0.048
    6695   -0.600   -1.040
    6696    1.308   -0.622
    6697    1.777    0.100
    6698    1.133   -1.440
    6699   -0.898   -0.517
    6700   -1.659    0.349
    6701   -1.749   -2.531
    6702   -0.607   -1.927
    6703   -1.232   -1.503
    6704   -1.683   -1.133
    6705   -3.078   -1.232
    6706   -3.834    0.101
    6707   -3.060   -0.544
    6708   -3.361   -1.611
    6709   -0.790   -1.788
    6710   -1.004   -1.451
    6711   -0.389    1.286
    6712   -1.228    1.879
    6713   -2.362    0.009
    6714   -2.081    1.681
    6715   -2.297    2.544
    6716   -1.037    1.910
    6717   -1.930    1.329
    6718   -0.634    2.163
    6719   -0.795    1.733
    6720   -3.049    2.096
    6721   -2.390    2.195
    6722   -2.498    2.106
    6723   -1.358    1.509
    6724   -3.717    1.804
    6725   -2.322    0.258
    6726   -3.372    0.166
    6727   -2.307    1.454
    6728   -3.635    1.022
    6729   -2.405    0.638
    6730   -2.874   -0.202
    6731   -2.627    1.787
    6732   -2.301    1.821
    6733   -1.296    0.870
    6734   -3.123    0.340
    6735   -1.936    1.672
    6736   -2.417    1.673
    6737   -2.045    1.771
    6738    0.191    2.192
    6739    1.479    1.846
    6740    2.974    1.413
    6741    3.020    2.081
    6742    1.659    2.627
    6743   -0.543    3.972
    6744   -1.704    4.450
    6745   -2.356    4.808
    6746   -1.434    1.846
    6747   -1.170    3.936
    6748   -3.263    3.462
    6749   -3.322    3.207
    6750   -1.459    2.943
    6751   -0.724    4.793
    6752   -0.645    4.514
    6753   -1.348    2.920
    6754   -0.099    3.040
    6755   -1.507    3.324
    6756   -1.265    4.059
    6757   -1.318    3.525
    6758   -0.820    2.804
    6759    0.711    1.408
    6760    0.534    1.955
    6761    1.673    2.268
    6762    0.791    2.708
    6763   -0.493    2.705
    6764   -2.751    3.698
    6765   -1.063    3.736
    6766   -1.998    3.930
    6767   -0.851    3.722
    6768   -1.850    3.069
    6769   -1.971    3.120
    6770   -2.205    3.125
    6771   -3.830    5.085
    6772   -2.278    4.339
    6773   -1.303    5.947
    6774   -2.605    4.833
    6775   -2.817    4.336
    6776   -2.682    4.828
    6777   -2.503    3.983
    6778   -2.751    4.732
    6779   -4.526    4.208
    6780   -2.192    5.112
    6781   -2.514    5.275
    6782   -3.784    4.708
    6783   -3.018    4.539
    6784   -3.375    2.786
    6785   -3.328    4.029
    6786   -3.200    3.076
    6787   -2.245    3.482
    6788   -1.107    3.948
    6789   -3.141    3.022
    6790   -3.196    2.959
    6791   -3.048    3.332
    6792   -3.060    3.275
    6793   -0.819    4.112
    6794   -0.499    3.419
    6795   -1.373    3.658
    6796    1.221    2.916
    6797   -0.611    5.271
    6798    0.388    4.366
    6799    0.633    5.893
    6800    0.693    6.221
    6801    1.511    5.253
    6802    1.447    6.388
    6803    1.978    3.961
    6804    0.926    5.233
    6805    0.534    3.743
    6806    1.558    4.660
    6807    2.081    4.136
    6808    0.540    6.139
    6809    1.201    5.531
    6810    0.120    3.987
    6811   -0.465    2.160
    6812    0.336    4.484
    6813    0.574    5.909
    6814   -0.674    4.853
    6815    0.630    5.089
    6816   -0.915    4.445
    6817   -1.496    5.435
    6818   -3.134    5.433
    6819   -3.881    3.555
    6820   -2.138    3.182
    6821   -3.318    3.098
    6822   -2.866    2.715
    6823   -3.007    2.011
    6824   -1.891    1.412
    6825   -3.378    1.935
    6826   -3.910    3.212
    6827   -2.832    4.508
    6828   -4.275    6.126
    6829   -3.580    5.581
    6830   -4.282    5.694
    6831   -3.211    2.189
    6832   -1.504    2.662
    6833   -1.870    2.910
    6834   -3.201    4.421
    6835   -3.604    4.332
    6836   -4.252    3.601
    6837   -3.896    2.426
    6838   -4.006    3.963
    6839   -1.667    2.526
    6840   -1.754    3.935
    6841   -2.548    3.594
    6842   -2.100    4.175
    6843   -2.776    3.691
    6844   -2.504    2.763
    6845   -2.950    4.333
    6846   -2.757    2.928
    6847   -2.835    5.049
    6848   -5.036    4.730
    6849   -3.779    3.045
    6850   -3.153    2.254
    6851   -3.176    3.836
    6852   -3.125    2.783
    6853   -3.243    4.015
    6854   -4.979    2.010
    6855   -4.256    2.411
    6856   -3.295    1.721
    6857   -2.166    1.869
    6858   -2.356    3.479
    6859   -2.427    2.582
    6860   -1.473    4.282
    6861   -1.439    3.539
    6862   -1.966    3.408
    6863   -1.542    3.133
    6864   -1.912    3.367
    6865   -1.871    3.141
    6866   -1.026    3.218
    6867   -0.883    2.479
    6868   -2.442    2.965
    6869   -2.816    1.997
    6870   -3.185    1.631
    6871   -3.087    3.963
    6872   -2.564    1.666
    6873   -2.796    2.417
    6874   -3.543    2.664
    6875   -2.526    2.017
    6876   -2.530    0.968
    6877   -3.512   -0.380
    6878   -3.166    1.493
    6879   -2.380    2.185
    6880   -4.606    3.127
    6881   -4.376    2.605
    6882   -5.543    3.178
    6883   -4.614    3.425
    6884   -4.364    3.519
    6885   -2.358    2.603
    6886   -2.455    2.988
    6887   -2.593    3.537
    6888   -1.592    2.032
    6889   -2.491    1.489
    6890   -2.775    1.575
    6891   -2.579    1.734
    6892   -3.049    2.064
    6893   -3.018    2.327
    6894   -4.630    1.113
    6895   -3.315    0.956
    6896   -2.800    3.090
    6897   -2.675    1.969
    6898   -4.627    3.050
    6899   -3.756    1.860
    6900   -3.860    0.904
    6901   -3.206    1.193
    6902   -3.261    2.467
    6903   -3.485    1.186
    6904   -2.505    1.574
    6905   -2.544    0.940
    6906   -2.226    2.548
    6907   -3.148    2.433
    6908   -3.921    2.263
    6909   -2.475    1.922
    6910   -3.820    0.734
    6911   -2.277    1.513
    6912   -3.455   -0.122
    6913   -2.722   -0.358
    6914   -1.855    0.886
    6915   -2.967    2.030
    6916   -2.123    1.967
    6917   -1.841    1.755
    6918   -0.553    1.543
    6919   -3.082    0.051
    6920   -3.176   -0.910
    6921   -3.074    0.424
    6922   -2.946   -1.271
    6923   -2.197    0.691
    6924   -3.192   -1.171
    6925   -2.885   -1.102
    6926   -3.803   -0.181
    6927   -2.541   -0.421
    6928   -3.950   -0.939
    6929   -3.521   -1.081
    6930   -2.898   -1.020
    6931   -3.014    1.169
    6932   -2.449   -0.588
    6933   -2.751    1.002
    6934   -2.039   -0.493
    6935   -1.310    0.727
    6936   -4.242    1.004
    6937   -4.304    0.561
    6938   -3.430    0.238
    6939   -1.829    0.003
    6940   -0.023    0.792
    6941   -1.467    0.538
    6942   -3.230    0.422
    6943   -3.074   -1.218
    6944   -3.580   -1.548
    6945   -1.999   -0.770
    6946   -2.447    1.007
    6947   -2.549    1.424
    6948   -1.616    1.560
    6949   -2.091    1.469
    6950   -2.472    2.404
    6951   -1.055    0.873
    6952   -1.077    0.528
    6953   -1.333    0.468
    6954   -1.304    1.976
    6955   -0.852    2.720
    6956   -1.755    0.849
    6957   -2.881    1.414
    6958   -2.289    0.309
    6959   -2.673    0.697
    6960   -2.507    0.327
    6961   -2.883   -0.117
    6962   -2.950   -0.247
    6963   -4.150   -0.106
    6964   -3.940    0.783
    6965   -3.702    0.620
    6966   -1.884    0.558
    6967   -2.837    0.128
    6968   -2.222   -0.282
    6969   -0.807   -0.128
    6970    0.700   -0.482
    6971   -1.317   -1.306
    6972   -1.213   -1.082
    6973   -3.023   -1.694
    6974   -3.880   -1.487
    6975   -4.589   -0.299
    6976   -3.133    0.165
    6977   -2.499    0.726
    6978   -2.868   -0.894
    6979   -2.820   -1.450
    6980   -3.074   -0.863
    6981   -2.453   -0.207
    6982   -2.527   -0.915
    6983   -2.632   -1.504
    6984   -1.786   -1.286
    6985   -2.157   -1.919
    6986   -1.857   -0.778
    6987   -3.012   -0.513
    6988   -3.336   -0.757
    6989   -2.327   -0.868
    6990   -2.734   -1.187
    6991   -2.478   -1.231
    6992   -3.214   -0.007
    6993   -3.084    0.546
    6994   -4.176    0.021
    6995   -3.758   -1.163
    6996   -3.865    0.619
    6997   -3.018    0.553
    6998   -2.583    0.193
    6999   -2.559    0.364
    7000   -2.589   -0.506
    7001   -2.606    0.147
    7002   -3.381   -0.658
    7003   -2.615    0.594
    7004   -1.910   -0.091
    7005   -2.705    0.188
    7006   -2.320    0.128
    7007   -2.117    0.234
    7008   -1.798   -0.705
    7009   -3.631   -0.038
    7010   -1.959   -0.086
    7011   -1.534    0.273
    7012   -2.126   -1.374
    7013   -3.607   -0.776
    7014   -2.268   -0.888
    7015   -3.579    0.545
    7016   -3.310   -0.565
    7017   -1.622   -1.423
    7018   -3.268   -1.824
    7019   -3.297    0.071
    7020   -3.643    0.477
    7021   -3.191   -0.249
    7022   -2.720   -1.667
    7023   -2.507   -1.656
    7024   -3.905   -0.589
    7025   -3.260   -0.310
    7026   -2.260   -1.939
    7027   -2.707   -1.605
    7028   -1.311   -2.173
    7029   -3.743   -2.879
    7030   -3.170    0.705
    7031   -5.829   -1.311
    7032   -4.864   -1.276
    7033   -4.912   -0.383
    7034   -4.738   -0.750
    7035   -4.345   -0.579
    7036   -3.884   -0.410
    7037   -4.573   -1.968
    7038   -6.418   -2.629
    7039   -4.919   -2.490
    7040   -5.799   -2.238
    7041   -6.381   -2.274
    7042   -5.725   -1.950
    7043   -5.693   -1.746
    7044   -4.504   -1.699
    7045   -3.425   -3.010
    7046   -6.171   -2.457
    7047   -3.979   -1.711
    7048   -4.860   -3.761
    7049   -5.142   -3.282
    7050   -3.870   -2.302
    7051   -3.141   -2.999
    7052   -5.044   -1.071
    7053   -5.638    0.126
    7054   -5.381   -1.063
    7055   -5.695   -2.010
    7056   -6.368   -2.423
    7057   -5.108   -2.296
    7058   -6.077   -2.715
    7059   -5.538   -1.325
    7060   -5.347   -0.420
    7061   -6.228   -0.037
    7062   -6.007   -1.526
    7063   -5.235   -0.905
    7064   -5.056   -1.214
    7065   -4.339   -1.806
    7066   -4.787   -2.888
    7067   -5.104   -2.500
    7068   -4.717   -2.788
    7069   -5.855   -2.429
    7070   -3.937   -2.624
    7071   -4.366   -2.514
    7072   -4.510   -3.572
    7073   -6.233   -2.239
    7074   -4.782   -2.179
    7075   -4.795   -3.346
    7076   -4.582   -2.947
    7077   -4.596   -1.901
    7078   -6.854   -1.877
    7079   -7.076   -3.927
    7080   -3.595   -3.617
    7081   -5.032   -2.215
    7082   -5.034   -3.556
    7083   -5.318   -1.947
    7084   -5.271   -2.160
    7085   -5.273   -1.998
    7086   -6.067   -2.861
    7087   -5.855   -2.737
    7088   -3.615   -1.607
    7089   -5.967   -0.560
    7090   -5.625   -0.736
    7091   -4.012   -0.529
    7092   -4.021   -1.674
    7093   -5.799   -0.258
    7094   -6.885   -1.813
    7095   -4.838   -0.903
    7096   -4.878    0.386
    7097   -4.394   -1.808
    7098   -3.565   -0.777
    7099   -4.361   -0.532
    7100   -4.912    0.455
    7101   -2.428   -0.508
    7102   -3.347   -3.052
    7103   -5.023   -0.155
    7104   -4.885   -2.175
    7105   -4.657   -1.110
    7106   -4.406   -0.754
    7107   -4.709   -2.329
    7108   -4.114   -1.253
    7109   -4.322    0.152
    7110   -4.901   -0.875
    7111   -5.239    0.630
    7112   -3.801   -2.482
    7113   -3.795    0.213
    7114   -3.780   -0.851
    7115   -4.642   -1.447
    7116   -5.073   -2.275
    7117   -4.934   -1.652
    7118   -5.012   -0.736
    7119   -4.139   -1.056
    7120   -4.736   -2.006
    7121   -3.867   -1.971
    7122   -3.815   -3.096
    7123   -1.950   -2.360
    7124   -3.033   -2.093
    7125   -3.018   -2.369
    7126   -4.215   -1.042
    7127   -6.566   -2.324
    7128   -6.306   -2.934
    7129   -6.957   -1.969
    7130   -6.583   -3.408
    7131   -6.543   -3.449
    7132   -5.402   -2.311
    7133   -6.075    0.212
    7134   -5.867   -0.174
    7135   -5.712   -1.720
    7136   -4.128   -0.872
    7137   -4.393    0.587
    7138   -5.459   -1.224
    7139   -5.606   -0.990
    7140   -5.090    0.381
    7141   -7.068   -0.628
    7142   -6.013   -0.384
    7143   -4.935   -0.240
    7144   -5.450    1.604
    7145   -5.637    0.788
    7146   -5.135   -0.566
    7147   -4.035    0.691
    7148   -5.513   -0.319
    7149   -4.263   -0.695
    7150   -4.796   -1.078
    7151   -5.765    0.629
    7152   -5.661   -1.571
    7153   -5.909    0.097
    7154   -5.220   -0.190
    7155   -2.997    1.291
    7156   -2.980    1.421
    7157   -3.411    1.617
    7158   -3.756    1.676
    7159   -4.376   -0.588
    7160   -4.065    0.816
    7161   -2.458   -1.187
    7162   -2.814   -0.277
    7163   -1.252    0.534
    7164    0.774    0.395
    7165    1.101    0.405
    7166   -0.888   -0.464
    7167   -0.534   -0.752
    7168   -1.316   -1.464
    7169   -2.212    0.368
    7170   -2.643   -0.506
    7171   -1.614    1.358
    7172   -1.520    0.375
    7173   -0.996    0.030
    7174   -1.063   -0.008
    7175   -1.357    1.376
    7176   -1.915   -0.133
    7177   -2.166   -0.164
    7178   -2.493   -0.242
    7179   -2.747    1.109
    7180   -4.126   -1.202
    7181   -4.844   -0.424
    7182   -5.619   -0.263
    7183   -4.777   -0.889
    7184   -4.873   -1.423
    7185   -4.135   -2.147
    7186   -3.384   -3.357
    7187   -3.835   -0.786
    7188   -5.494   -2.131
    7189   -4.481   -1.082
    7190   -3.472   -1.658
    7191   -4.594    0.545
    7192   -4.765    0.081
    7193   -6.411   -2.198
    7194   -6.909   -2.450
    7195   -3.726   -2.917
    7196   -4.925   -3.546
    7197   -4.365   -1.485
    7198   -3.290   -2.017
    7199   -2.034    0.115
    7200   -2.853   -1.990
    7201   -2.130   -0.200
    7202   -2.858    0.145
    7203   -2.978   -0.111
    7204   -3.679   -0.750
    7205   -4.626    0.307
    7206   -3.385   -0.142
    7207   -3.600    0.422
    7208   -4.490    1.357
    7209   -3.491    1.667
    7210   -3.684    1.402
    7211   -1.089   -1.431
    7212   -2.630   -0.585
    7213   -2.619   -2.003
    7214   -2.395   -1.449
    7215   -2.685   -0.815
    7216   -4.644   -1.126
    7217   -4.690    0.054
    7218   -4.011    0.476
    7219   -1.565   -0.690
    7220   -1.669   -2.673
    7221   -2.401   -1.245
    7222   -2.223   -0.689
    7223   -1.020   -2.878
    7224   -2.191   -0.928
    7225    0.032   -1.388
    7226   -1.196   -1.757
    7227    0.127   -2.022
    7228   -1.860   -0.273
    7229   -0.295   -0.856
    7230   -0.791    0.561
    7231    2.079    1.031
    7232   -0.661   -0.331
    7233    0.114   -1.727
    7234   -1.095   -2.132
    7235   -0.146   -2.975
    7236    0.284   -2.072
    7237    0.463   -2.573
    7238    0.488   -1.983
    7239    1.125   -2.029
    7240    1.107   -0.768
    7241   -0.957   -0.295
    7242    0.698   -1.448
    7243   -0.745    0.126
    7244   -1.807   -1.873
    7245   -3.007   -0.596
    7246   -2.201   -0.089
    7247   -4.138   -1.677
    7248   -4.477   -2.071
    7249   -3.766   -2.830
    7250   -1.806   -0.565
    7251   -2.574   -1.424
    7252   -1.488   -1.775
    7253   -2.774   -0.558
    7254   -2.153   -0.529
    7255   -3.375    0.503
    7256   -4.834   -1.655
    7257   -4.818   -1.344
    7258   -4.893   -0.329
    7259   -2.885   -1.600
    7260   -3.315   -2.948
    7261   -2.677   -2.686
    7262   -3.642   -0.657
    7263   -2.778   -1.425
    7264   -2.555    0.151
    7265   -2.854   -0.999
    7266   -4.602   -2.281
    7267   -2.667   -2.235
    7268   -2.165   -2.533
    7269   -3.198   -1.840
    7270   -3.444   -1.295
    7271   -2.342   -0.221
    7272   -2.375   -0.094
    7273   -3.044    0.021
    7274   -2.985   -2.662
    7275   -1.083   -0.211
    7276   -0.359   -1.470
    7277    0.608   -0.074
    7278    2.591    0.866
    7279    1.630    1.005
    7280    1.439    0.539
    7281    1.458   -0.366
    7282    1.802    0.932
    7283    2.629   -0.239
    7284    2.955   -1.127
    7285    0.721   -1.274
    7286    0.266   -1.807
    7287    1.512   -2.396
    7288    3.614   -2.037
    7289    2.632   -3.431
    7290    3.587   -1.385
    7291    4.454   -1.311
    7292    4.246   -1.704
    7293    2.985   -1.541
    7294    2.363   -1.828
    7295    4.780   -2.253
    7296    2.841   -4.076
    7297    3.308   -2.456
    7298    3.025   -1.938
    7299    3.175   -2.557
    7300    1.068   -2.217
    7301    2.415   -1.536
    7302   -0.010   -1.335
    7303    0.378   -1.206
    7304    2.177    0.427
    7305    2.588   -0.816
    7306    0.420    0.604
    7307    1.081    0.253
    7308    1.762   -0.619
    7309    3.139   -1.401
    7310    3.047   -1.482
    7311    2.471   -1.578
    7312    1.471   -1.068
    7313    2.378    0.981
    7314    2.066   -0.864
    7315    1.973   -0.407
    7316   -1.050   -1.577
    7317    0.484    0.183
    7318   -1.085   -1.509
    7319    0.077   -1.880
    7320   -0.448   -0.292
    7321   -2.021    1.008
    7322   -1.082   -0.768
    7323   -2.220    0.549
    7324   -1.535   -0.598
    7325   -0.588    0.076
    7326   -1.325    0.893
    7327   -0.314    1.247
    7328    0.175   -0.149
    7329    0.183   -1.989
    7330    1.408   -0.896
    7331   -0.388    1.331
    7332   -0.341   -1.433
    7333    1.932   -0.350
    7334   -0.016    2.421
    7335    1.532    1.236
    7336    0.992    0.316
    7337    1.200    0.071
    7338    0.590    0.792
    7339    0.039    1.044
    7340    0.290   -1.250
    7341    2.233    0.233
    7342    2.708   -0.037
    7343    2.680    1.830
    7344    1.920    1.973
    7345    2.933    1.801
    7346    1.522   -0.617
    7347    2.739    1.915
    7348    1.313    1.639
    7349    1.549    0.246
    7350    1.781    0.653
    7351    2.445    1.821
    7352    1.528    1.544
    7353    2.915    1.274
    7354    2.740    0.082
    7355    3.531    3.173
    7356    0.605    2.189
    7357    2.201    3.036
    7358    2.251    2.193
    7359    0.973    3.372
    7360    0.585    1.220
    7361    2.653    1.875
    7362    2.322   -0.362
    7363    2.161   -1.215
    7364    2.569   -0.995
    7365    3.529   -0.675
    7366    1.366   -0.700
    7367    2.235   -0.116
    7368    3.683   -0.863
    7369    3.432   -1.411
    7370    4.523   -1.953
    7371    4.434    0.579
    7372    4.720    0.244
    7373    3.474    1.153
    7374    2.785    0.935
    7375    4.458    0.487
    7376    3.553    0.291
    7377    2.574   -0.193
    7378    3.706    0.011
    7379    1.609   -1.699
    7380    2.015   -1.814
    7381    2.712   -1.328
    7382    2.667    0.097
    7383    3.134   -0.440
    7384    3.178   -2.495
    7385    2.207   -3.088
    7386    3.297   -2.827
    7387    3.226   -2.307
    7388    2.779   -2.065
    7389    2.424   -2.452
    7390    2.213   -2.303
    7391    1.211   -1.639
    7392    2.376   -2.762
    7393    1.907   -1.686
    7394    1.824   -2.457
    7395    1.890   -3.448
    7396    1.998   -1.726
    7397    3.047   -2.710
    7398    2.767   -1.411
    7399    3.229   -2.601
    7400    4.184   -1.976
    7401    1.841   -2.350
    7402    3.661   -2.045
    7403    3.619   -3.834
    7404    4.028   -1.855
    7405    3.764   -0.764
    7406    4.135   -2.165
    7407    4.252   -1.065
    7408    3.475   -1.281
    7409    4.752   -1.428
    7410    4.077   -1.564
    7411    3.530   -1.619
    7412    2.556   -1.306
    7413    2.100    0.631
    7414    3.969   -0.618
    7415    3.532   -1.175
    7416    3.608   -1.610
    7417    4.008   -1.460
    7418    3.382    0.182
    7419    4.364   -0.835
    7420    6.233    0.161
    7421    3.246    0.454
    7422    5.224    0.676
    7423    5.743   -1.628
    7424    4.952   -0.294
    7425    4.851    1.402
    7426    5.287    0.461
    7427    6.517   -0.472
    7428    4.991   -1.701
    7429    4.205   -2.715
    7430    5.481   -1.674
    7431    5.498   -0.984
    7432    4.488   -0.907
    7433    6.080   -1.712
    7434    5.357   -1.422
    7435    4.353   -1.307
    7436    6.059   -1.961
    7437    5.461   -0.928
    7438    4.188   -0.757
    7439    3.543   -2.394
    7440    1.502   -2.775
    7441    2.492   -3.217
    7442    2.859   -2.309
    7443    2.906   -2.409
    7444    2.739   -2.434
    7445    4.741   -2.055
    7446    4.231   -2.524
    7447    5.090   -2.965
    7448    4.759   -2.820
    7449    3.271   -3.832
    7450    2.458   -3.165
    7451    4.195   -3.266
    7452    4.457   -2.819
    7453    5.430   -3.016
    7454    4.058   -1.575
    7455    5.662   -2.133
    7456    4.208   -2.374
    7457    3.897   -2.333
    7458    4.932   -3.227
    7459    5.570   -3.066
    7460    5.825   -3.549
    7461    7.824   -3.999
    7462    6.705   -2.484
    7463    7.019   -3.266
    7464    7.561   -2.554
    7465    6.986   -1.907
    7466    5.522   -1.366
    7467    5.002   -0.427
    7468    5.518   -1.462
    7469    6.801   -1.623
    7470    6.438   -2.930
    7471    5.046   -1.764
    7472    5.494   -2.632
    7473    6.398   -1.582
    7474    6.561   -0.333
    7475    7.346   -1.206
    7476    5.357   -0.467
    7477    5.281   -0.782
    7478    5.604   -0.807
    7479    3.997   -1.017
    7480    6.110    1.005
    7481    5.395   -0.729
    7482    3.574   -2.684
    7483    3.572   -0.517
    7484    3.881   -1.126
    7485    2.801   -1.690
    7486    2.916   -2.609
    7487    2.760   -2.771
    7488    2.695   -2.206
    7489    3.784   -2.444
    7490    4.414   -1.449
    7491    4.122   -3.023
    7492    4.868   -5.428
    7493    4.014   -2.775
    7494    6.174   -3.413
    7495    5.857   -1.817
    7496    6.541   -1.921
    7497    6.869   -1.579
    7498    6.382   -1.975
    7499    5.473   -2.793
    7500    6.727   -3.313
    7501    4.827   -3.090
    7502    5.079   -1.101
    7503    4.747   -0.849
    7504    4.119   -0.213
    7505    4.781   -2.124
    7506    5.627   -0.884
    7507    5.667   -3.696
    7508    4.936   -5.458
    7509    4.626   -4.937
    7510    3.477   -6.251
    7511    4.106   -4.024
    7512    4.482   -2.943
    7513    5.216   -1.546
    7514    6.168   -3.866
    7515    5.678   -3.925
    7516    5.418   -3.513
    7517    5.253   -3.286
    7518    4.896   -2.348
    7519    3.216   -3.882
    7520    4.206   -3.269
    7521    2.391   -2.006
    7522    4.210   -2.130
    7523    3.946   -2.798
    7524    3.852   -4.326
    7525    4.728   -4.741
    7526    3.865   -3.442
    7527    3.430   -1.124
    7528    3.421   -2.630
    7529    2.071   -1.157
    7530    4.033   -1.029
    7531    5.911   -1.693
    7532    5.844   -0.794
    7533    5.833   -1.485
    7534    4.500   -0.109
    7535    5.909   -2.126
    7536    4.563   -3.847
    7537    6.073   -2.737
    7538    6.322   -1.055
    7539    4.999   -1.513
    7540    4.920   -1.473
    7541    4.573   -1.529
    7542    6.340   -1.291
    7543    5.114   -1.213
    7544    4.831   -3.384
    7545    3.579   -1.311
    7546    3.020   -2.683
    7547    3.212   -2.261
    7548    4.815   -1.974
    7549    5.730   -1.028
    7550    5.672   -2.309
    7551    5.513   -1.356
    7552    7.078   -1.941
    7553    5.511   -2.973
    7554    6.579   -2.556
    7555    6.134   -0.790
    7556    5.058   -1.100
    7557    5.199   -2.557
    7558    5.805   -0.585
    7559    5.217   -1.391
    7560    3.693   -1.590
    7561    3.427   -1.826
    7562    2.209   -3.709
    7563    3.141   -2.577
    7564    3.069   -2.632
    7565    3.324   -2.410
    7566    1.817   -1.011
    7567    1.056   -2.408
    7568    3.522   -1.098
    7569    4.247   -1.961
    7570    4.235   -2.644
    7571    4.107   -2.356
    7572    4.262   -3.193
    7573    3.987   -2.718
    7574    5.202   -2.831
    7575    3.815   -2.077
    7576    1.403   -3.065
    7577    2.037   -2.920
    7578    1.824   -2.957
    7579    1.702   -1.636
    7580    3.199   -1.351
    7581    2.731   -0.723
    7582    3.526   -0.981
    7583    4.938   -1.183
    7584    5.338   -2.053
    7585    3.948   -1.969
    7586    2.337   -3.430
    7587    3.964   -3.321
    7588    0.972   -2.257
    7589    4.234   -1.444
    7590    5.494   -1.411
    7591    5.789   -1.522
    7592    3.218   -1.960
    7593    5.199   -3.573
    7594    5.600   -3.076
    7595    5.802   -2.035
    7596    4.492   -1.068
    7597    5.814   -1.293
    7598    5.926   -1.485
    7599    5.574   -1.613
    7600    6.341   -0.342
    7601    5.013   -0.089
    7602    5.427    0.028
    7603    5.278   -0.337
    7604    5.751   -0.959
    7605    7.115   -1.560
    7606    6.439   -3.640
    7607    5.032   -3.564
    7608    6.075   -2.281
    7609    4.423   -2.540
    7610    4.953   -3.231
    7611    6.558   -2.354
    7612    5.901   -2.757
    7613    3.899   -2.620
    7614    4.151   -1.771
    7615    4.895   -2.411
    7616    4.691   -1.432
    7617    7.549   -0.593
    7618    5.019   -0.243
    7619    6.330   -0.324
    7620    6.598   -1.968
    7621    6.258   -1.340
    7622    6.168   -0.939
    7623    5.809   -2.437
    7624    4.400   -1.302
    7625    4.294   -0.317
    7626    4.765   -1.909
    7627    4.924   -2.168
    7628    4.443   -2.553
    7629    5.339   -2.553
    7630    4.881   -1.564
    7631    2.584   -1.668
    7632    2.722   -2.148
    7633    4.134   -3.022
    7634    1.936   -1.254
    7635    2.953   -2.106
    7636    2.938   -0.355
    7637    2.595   -0.351
    7638    3.208    0.257
    7639    2.809    0.272
    7640    3.185    0.994
    7641    1.538    1.034
    7642    3.354    1.482
    7643    0.838    2.003
    7644    0.740    3.518
    7645   -0.806    2.397
    7646   -0.597    2.797
    7647   -0.678    2.085
    7648   -1.141    2.730
    7649   -0.857    2.568
    7650   -0.831    2.615
    7651   -0.710    4.002
    7652    0.828    1.638
    7653    2.492    0.607
    7654    0.739    1.803
    7655    1.507    1.007
    7656    1.181    1.731
    7657    1.298   -0.307
    7658    0.277    0.624
    7659    1.780    0.915
    7660    1.730   -0.273
    7661    2.565    0.815
    7662    2.506    0.743
    7663    1.268    1.503
    7664    0.988    2.371
    7665    1.068    2.608
    7666    2.515    1.197
    7667    2.297    0.520
    7668    4.348    1.352
    7669    3.073   -0.870
    7670    0.270    1.778
    7671   -0.656    3.811
    7672   -1.518    3.562
    7673    0.078    2.776
    7674   -0.498    3.479
    7675   -0.702    2.867
    7676    0.272    2.340
    7677   -0.309    3.103
    7678   -0.547    2.666
    7679   -0.342    2.365
    7680   -0.350    2.323
    7681   -0.923    3.026
    7682   -0.046    3.304
    7683    0.576    0.926
    7684   -0.737    1.660
    7685    0.347    2.994
    7686    0.959    1.945
    7687    0.554   -0.937
    7688    0.837   -0.619
    7689    3.287   -0.792
    7690    2.429   -0.530
    7691    2.638   -0.038
    7692    3.824    0.345
    7693    3.454    0.813
    7694    2.287    2.593
    7695    1.853   -0.348
    7696    0.168    1.428
    7697    1.454    1.970
    7698    1.050   -0.046
    7699    1.533   -0.459
    7700   -0.983   -1.854
    7701    1.254    0.378
    7702    1.751   -1.152
    7703    0.238   -0.399
    7704    0.970   -0.047
    7705    0.540   -0.541
    7706   -0.626   -1.217
    7707    2.032   -0.907
    7708    1.614    0.023
    7709    2.425    0.431
    7710    1.716    1.346
    7711    2.012    0.078
    7712    3.255   -0.125
    7713    3.501   -0.287
    7714    3.872   -0.691
    7715    2.730   -0.152
    7716   -0.393    1.421
    7717    0.327    0.925
    7718   -0.313    1.259
    7719   -1.237    2.373
    7720   -1.874    0.762
    7721   -0.907    0.393
    7722   -1.033    0.951
    7723   -2.019    0.892
    7724   -1.161    0.377
    7725   -1.137   -0.934
    7726   -0.364   -0.044
    7727    0.800    0.145
    7728    0.292   -0.516
    7729   -1.452   -0.958
    7730   -2.275    0.899
    7731   -1.762   -0.816
    7732   -3.177   -1.397
    7733   -2.816   -0.468
    7734   -2.223    0.201
    7735   -3.208   -0.292
    7736   -2.539   -0.320
    7737   -3.273   -1.975
    7738   -2.317   -0.765
    7739   -2.499   -0.144
    7740   -2.720    0.360
    7741    0.316    0.063
    7742   -0.023    0.651
    7743   -1.153   -0.669
    7744   -0.049   -0.949
    7745   -0.680   -0.738
    7746    0.291   -0.611
    7747   -0.120   -1.396
    7748   -0.717   -0.234
    7749   -0.361    0.799
    7750   -1.052   -0.672
    7751   -0.173   -0.890
    7752    0.119   -1.054
    7753    0.173   -0.584
    7754   -0.312   -0.277
    7755    0.815   -2.080
    7756    0.389   -0.691
    7757    0.154   -0.436
    7758    1.401   -1.197
    7759    2.192   -1.211
    7760    3.337   -2.374
    7761    0.998   -2.002
    7762    1.708   -0.586
    7763    1.490    0.572
    7764    2.070    0.107
    7765    2.311   -1.251
    7766    1.248   -0.690
    7767    0.846   -0.152
    7768    1.870   -1.221
    7769    1.955    0.767
    7770    1.973    0.081
    7771    3.245    0.733
    7772    1.812    1.372
    7773    0.936    0.856
    7774    1.652    0.405
    7775    3.817    0.403
    7776    4.415    0.923
    7777    3.376    0.844
    7778    2.934   -0.913
    7779    4.548   -0.046
    7780    5.835   -0.714
    7781    3.743   -0.623
    7782    4.730    0.711
    7783    3.191   -0.246
    7784    3.711   -1.165
    7785    4.264   -0.354
    7786    4.331   -1.157
    7787    5.042   -1.170
    7788    5.439   -0.105
    7789    5.597   -0.768
    7790    4.939   -1.872
    7791    4.985   -1.209
    7792    6.236   -1.390
    7793    6.867   -1.435
    7794    7.975   -3.335
    7795    9.925   -4.009
    7796    9.185   -2.651
    7797    7.883   -2.825
    7798    6.907   -2.208
    7799    7.832   -2.961
    7800    7.791   -3.624
    7801    8.209   -3.635
    7802    7.762   -2.836
    7803    7.717   -2.975
    7804    7.632   -1.723
    7805    6.745   -1.538
    7806    7.206   -1.896
    7807    7.217   -3.610
    7808    6.299   -3.185
    7809    8.194   -3.603
    7810    7.451   -3.984
    7811    7.396   -3.118
    7812    7.935   -3.798
    7813    6.354   -2.049
    7814    8.141   -2.231
    7815    6.367   -1.289
    7816    6.650   -1.570
    7817    7.766   -1.415
    7818    7.541   -0.964
    7819    7.923   -0.925
    7820    6.126   -0.258
    7821    5.894   -1.311
    7822    6.467   -1.167
    7823    5.197   -0.466
    7824    5.939   -0.593
    7825    5.921   -1.185
    7826    7.532   -0.553
    7827    7.232   -1.310
    7828    7.277   -0.446
    7829    7.772   -1.292
    7830    6.359   -2.255
    7831    5.952   -1.482
    7832    7.020   -1.889
    7833    6.934   -1.475
    7834    6.659    0.067
    7835    7.918    0.049
    7836    6.619   -2.106
    7837    7.148   -1.969
    7838    6.167   -2.124
    7839    5.757   -1.177
    7840    6.554   -0.965
    7841    5.455    0.251
    7842    5.348   -1.034
    7843    4.369   -0.829
    7844    5.108   -3.226
    7845    5.125   -2.992
    7846    5.683   -2.117
    7847    6.081   -1.267
    7848    5.344   -0.566
    7849    6.905   -2.603
    7850    6.308   -2.789
    7851    6.791   -2.465
    7852    5.487   -3.178
    7853    4.705   -3.002
    7854    6.117   -2.049
    7855    4.904   -4.526
    7856    5.002   -4.436
    7857    3.619   -4.496
    7858    5.856   -2.452
    7859    5.756   -2.783
    7860    6.446   -2.871
    7861    4.594   -3.408
    7862    6.335   -1.665
    7863    6.809   -2.992
    7864    6.650   -4.288
    7865    7.175   -3.181
    7866    7.805   -2.061
    7867    7.160   -2.302
    7868    7.024   -2.402
    7869    6.175   -1.322
    7870    6.741   -1.424
    7871    6.862   -1.781
    7872    5.590   -2.136
    7873    5.291   -2.321
    7874    5.373   -2.716
    7875    6.325   -1.463
    7876    6.984   -3.814
    7877    4.790   -3.185
    7878    5.041   -2.029
    7879    3.377   -1.585
    7880    4.256   -1.646
    7881    4.215   -2.604
    7882    3.643   -2.838
    7883    4.614   -2.765
    7884    4.561   -3.648
    7885    3.253   -2.819
    7886    0.435   -3.144
    7887    3.275   -3.356
    7888    1.880   -1.428
    7889    2.120   -1.085
    7890    2.648   -2.569
    7891    3.937   -1.941
    7892    5.639   -1.985
    7893    5.136   -2.492
    7894    3.899   -2.081
    7895    3.621   -1.285
    7896    2.253   -0.471
    7897    1.709   -0.986
    7898    1.031   -0.806
    7899    1.176   -0.406
    7900    1.528    1.083
    7901    0.700    1.507
    7902   -0.911    0.106
    7903   -1.285   -0.519
    7904   -0.129   -0.049
    7905    0.141   -0.766
    7906   -0.042    0.025
    7907    0.825   -0.577
    7908   -0.940    1.111
    7909   -1.423    1.491
    7910   -1.185    1.043
    7911   -0.793    2.491
    7912   -2.005    1.599
    7913   -2.480    1.441
    7914   -0.758    1.036
    7915    0.570    0.617
    7916    1.826    2.173
    7917    2.420    1.122
    7918    2.960   -0.857
    7919    2.605   -1.166
    7920   -0.628    0.316
    7921    1.047   -1.977
    7922   -0.166   -1.409
    7923   -1.631   -1.212
    7924   -0.820   -0.603
    7925    1.323   -1.367
    7926    0.874   -1.187
    7927    0.656   -2.616
    7928   -0.649   -2.158
    7929    0.619   -2.780
    7930    1.860   -3.407
    7931    0.699   -0.623
    7932    1.297   -1.406
    7933    4.012   -0.657
    7934    3.424    1.214
    7935    1.331    1.123
    7936    0.844   -1.882
    7937    3.465   -0.726
    7938    1.763   -0.629
    7939    0.865   -0.645
    7940    1.404   -0.817
    7941    2.252    0.406
    7942    1.371   -0.427
    7943    1.367   -0.908
    7944    0.022   -0.812
    7945    2.648   -4.028
    7946    2.761   -1.557
    7947    2.182   -1.530
    7948    0.829   -0.610
    7949    0.045   -1.744
    7950    1.748   -1.067
    7951    1.900   -3.011
    7952    3.309   -1.687
    7953    3.043   -2.169
    7954    3.679   -1.238
    7955    4.166   -2.066
    7956    2.405   -2.061
    7957    3.337   -1.222
    7958    3.816   -2.063
    7959    2.422   -2.656
    7960    2.583   -1.473
    7961    1.848   -2.110
    7962    3.117   -2.690
    7963    3.293   -3.238
    7964    4.884   -1.361
    7965    3.597   -0.786
    7966    2.128   -1.087
    7967    4.025    0.163
    7968    3.847   -2.034
    7969    3.758    0.373
    7970    2.951    0.859
    7971    4.333   -1.186
    7972    3.722   -1.047
    7973    3.205   -1.622
    7974    2.745    0.623
    7975    2.916    1.055
    7976    3.237    0.782
    7977    2.804    1.839
    7978    2.869   -0.262
    7979    4.392   -0.758
    7980    3.256   -0.060
    7981    2.925   -1.455
    7982    4.776   -1.076
    7983    3.670   -0.690
    7984    2.906    0.514
    7985    3.789   -1.855
    7986    4.046   -1.546
    7987    4.542    0.347
    7988    6.415    0.654
    7989    5.959   -0.574
    7990    5.217   -0.767
    7991    4.065   -0.532
    7992    3.807   -1.178
    7993    5.486   -0.186
    7994    4.222   -0.912
    7995    4.579    0.998
    7996    3.797    2.579
    7997    3.486    1.120
    7998    4.251    2.142
    7999    4.657    2.028
    8000    5.499    1.323
    8001    5.918    0.164
    8002    5.492   -0.276
    8003    5.967    0.536
    8004    4.851    1.427
    8005    4.642    0.711
    8006    4.018   -0.535
    8007    5.192    0.734
    8008    5.987    1.595
    8009    7.395    1.229
    8010    5.508    1.067
    8011    6.334    0.071
    8012    6.149    0.198
    8013    6.432   -0.346
    8014    6.379   -0.773
    8015    6.100    0.041
    8016    5.473   -1.462
    8017    8.102   -0.655
    8018    7.239   -1.455
    8019    6.367   -1.608
    8020    5.721    0.417
    8021    7.213   -1.983
    8022    4.907   -0.427
    8023    5.999   -1.073
    8024    4.761   -0.623
    8025    5.679   -0.096
    8026    4.508   -1.133
    8027    2.364   -0.198
    8028    3.682   -0.107
    8029    3.017    0.913
    8030    3.826    1.551
    8031    5.467    1.046
    8032    5.243    0.354
    8033    5.182    0.409
    8034    6.394   -0.043
    8035    7.940   -0.094
    8036    5.797    0.370
    8037    3.776    1.984
    8038    4.503    2.029
    8039    5.663    2.639
    8040    5.171    2.799
    8041    5.275    1.648
    8042    4.531    3.986
    8043    3.804    2.158
    8044    6.772    0.817
    8045    6.688    0.862
    8046    5.717    2.004
    8047    4.148    0.500
    8048    5.286    1.511
    8049    4.211    1.386
    8050    5.816    1.997
    8051    3.289    2.034
    8052    4.889    2.123
    8053    4.533    1.721
    8054    4.874    1.812
    8055    4.203    2.609
    8056    5.720    2.263
    8057    5.054    2.634
    8058    5.640    3.469
    8059    5.780    2.621
    8060    4.742    1.481
    8061    6.301    1.713
    8062    4.845    2.056
    8063    3.886    1.733
    8064    5.229    1.449
    8065    5.340   -0.148
    8066    4.832    0.990
    8067    6.088    0.261
    8068    5.803    0.413
    8069    6.573    0.687
    8070    5.251    2.118
    8071    3.522    0.022
    8072    4.768   -0.180
    8073    3.886    1.595
    8074    5.342    1.750
    8075    5.970    1.551
    8076    4.674    0.848
    8077    5.595    0.983
    8078    5.953   -0.272
    8079    7.222    0.187
    8080    7.272   -0.277
    8081    6.155    0.646
    8082    6.118    0.742
    8083    4.935    2.075
    8084    5.213    1.846
    8085    7.381    1.099
    8086    6.747    0.672
    8087    8.180    0.008
    8088    6.891    1.091
    8089    7.019    1.084
    8090    7.577    2.716
    8091    7.598    1.736
    8092    8.306    1.130
    8093    7.348    0.697
    8094    6.374    2.256
    8095    6.804    1.717
    8096    6.796    2.524
    8097    6.339    1.059
    8098    5.042    2.377
    8099    5.472   -0.428
    8100    7.981   -0.121
    8101    8.934   -0.740
    8102    7.595   -0.704
    8103    7.659    1.801
    8104    6.333    1.155
    8105    5.966    0.889
    8106    7.682    1.626
    8107    5.725    1.125
    8108    5.549    0.577
    8109    5.921   -0.010
    8110    4.498   -0.362
    8111    4.321    0.659
    8112    4.029   -0.453
    8113    5.017   -0.975
    8114    7.055    0.132
    8115    7.246   -1.636
    8116    7.251   -0.915
    8117    7.102    0.208
    8118    5.449    0.324
    8119    6.933   -1.059
    8120    8.262   -1.578
    8121    7.481   -0.732
    8122    6.280    0.269
    8123    5.277   -0.323
    8124    5.635    0.532
    8125    7.118    2.592
    8126    5.538    1.235
    8127    8.257    0.569
    8128    5.732   -1.384
    8129    4.931    0.143
    8130    5.589   -0.515
    8131    5.934   -1.939
    8132    4.055   -0.139
    8133    3.329   -0.349
    8134    4.223   -0.121
    8135    4.545    0.388
    8136    4.621    0.620
    8137    3.789    0.220
    8138    4.888   -2.055
    8139    5.813   -0.030
    8140    6.688    2.163
    8141    5.828    0.707
    8142    6.512   -0.009
    8143    6.880    0.357
    8144    8.055    1.234
    8145    7.671    1.891
    8146    6.742    0.910
    8147    7.922    1.868
    8148    6.640   -0.122
    8149    8.439   -0.016
    8150    6.604   -0.192
    8151    4.602    1.174
    8152    6.385    0.017
    8153    4.845    1.277
    8154    5.067    1.583
    8155    4.353    0.377
    8156    4.204    1.367
    8157    3.988   -0.589
    8158    5.014    0.612
    8159    4.157    0.636
    8160    4.107   -0.126
    8161    3.584   -0.860
    8162    4.362   -0.029
    8163    4.300    0.763
    8164    4.110    0.185
    8165    4.399    0.429
    8166    6.451    0.851
    8167    4.197   -0.046
    8168    4.734    1.324
    8169    6.352    0.951
    8170    4.914    1.357
    8171    6.123    1.708
    8172    5.948    0.761
    8173    5.129    2.181
    8174    6.558    1.796
    8175    5.310    2.791
    8176    6.027    2.023
    8177    7.812    2.763
    8178    8.367    1.625
    8179    7.940    2.080
    8180    6.145    2.029
    8181    6.368    2.283
    8182    6.226    2.210
    8183    6.668    0.429
    8184    6.875    2.117
    8185    5.697    1.715
    8186    3.771    1.203
    8187    4.418    2.152
    8188    4.394    2.148
    8189    3.626    0.237
    8190    5.868    0.533
    8191    5.776   -0.451
    8192    5.584   -0.388
    8193    5.150    0.515
    8194    6.943    0.456
    8195    6.840    0.720
    8196    7.153    0.150
    8197    6.208    2.281
    8198    7.661    1.217
    8199    6.751    0.941
    8200    5.799    0.186
    8201    6.151    1.263
    8202    6.572    0.340
    8203    6.927   -0.433
    8204    6.191    2.371
    8205    5.786    2.202
    8206    7.101    1.085
    8207    6.911    1.597
    8208    6.745    1.246
    8209    6.852    1.144
    8210    5.111    2.185
    8211    5.181    2.219
    8212    4.006    2.058
    8213    4.085    2.904
    8214    3.643    1.441
    8215    5.506    0.788
    8216    5.171    0.953
    8217    7.188    0.513
    8218    5.501    2.964
    8219    6.660    0.567
    8220    7.052    3.617
    8221    6.033    3.537
    8222    4.526    4.005
    8223    3.728    0.878
    8224    4.653    3.198
    8225    4.028    3.034
    8226    6.615    3.280
    8227    6.200    1.658
    8228    5.624    1.232
    8229    6.230    0.511
    8230    5.630    2.222
    8231    5.741    1.057
    8232    5.555    2.007
    8233    3.527    3.730
    8234    4.072    2.254
    8235    1.906    1.602
    8236    1.967    2.194
    8237    3.218    0.572
    8238    3.754    1.143
    8239    1.636    2.043
    8240    2.730    2.116
    8241    4.058    1.484
    8242    4.909    1.636
    8243    4.646    0.365
    8244    5.566   -0.714
    8245    3.993   -0.098
    8246    5.485    1.023
    8247    7.464   -0.173
    8248    8.580   -0.717
    8249    8.976   -1.335
    8250    7.021   -0.273
    8251    7.619    0.484
    8252    7.251    1.431
    8253    7.599   -0.693
    8254    7.339   -1.068
    8255    7.235   -1.342
    8256    5.980   -0.147
    8257    6.123    1.328
    8258    5.820   -0.867
    8259    5.033   -1.777
    8260    5.621   -0.422
    8261    5.831   -0.910
    8262    6.365   -0.769
    8263    6.748   -2.275
    8264    6.622    0.722
    8265    6.398    1.522
    8266    7.842    0.900
    8267    5.300    1.215
    8268    3.066    1.951
    8269    3.508    1.642
    8270    4.011    2.408
    8271    4.889    2.111
    8272    5.324    0.452
    8273    5.757    0.460
    8274    5.319    0.272
    8275    3.995    1.507
    8276    4.081    1.194
    8277    4.812    1.742
    8278    4.445    0.422
    8279    5.016    1.810
    8280    6.918    0.917
    8281    4.996    0.388
    8282    4.674    0.827
    8283    4.677    2.216
    8284    4.893    1.483
    8285    3.143   -0.468
    8286    2.615   -1.633
    8287    3.992   -1.299
    8288    3.444    1.810
    8289    4.124    0.812
    8290    3.110    0.749
    8291    2.956   -0.394
    8292    4.424    1.434
    8293    4.338    0.631
    8294    6.275    0.392
    8295    4.320   -1.240
    8296    5.789   -1.193
    8297    5.509   -2.398
    8298    6.088   -2.645
    8299    5.001   -1.389
    8300    3.966   -0.362
    8301    5.336    0.644
    8302    7.084    0.072
    8303    6.394    0.147
    8304    5.663   -0.039
    8305    4.357    0.972
    8306    6.219    0.232
    8307    6.390   -1.350
    8308    6.649   -0.240
    8309    6.091   -0.486
    8310    6.637    0.456
    8311    5.140    0.850
    8312    6.132   -0.901
    8313    5.767    0.744
    8314    5.639    0.491
    8315    6.522    0.066
    8316    6.332    0.651
    8317    5.360    1.783
    8318    3.703   -1.289
    8319    4.581   -0.290
    8320    7.035    0.523
    8321    6.076    1.192
    8322    4.091   -1.790
    8323    6.231   -0.271
    8324    5.899    0.133
    8325    7.621    0.976
    8326    7.125   -0.555
    8327    7.382    0.404
    8328    8.847   -0.234
    8329    7.445    0.113
    8330    7.363   -0.267
    8331    8.268    1.063
    8332    8.507   -0.348
    8333    6.609   -1.103
    8334    5.925    0.854
    8335    5.439   -0.112
    8336    7.470   -0.336
    8337    7.432    1.682
    8338    4.868    1.469
    8339    4.176    2.160
    8340    5.834    2.986
    8341    5.582    3.271
    8342    4.411    3.941
    8343    5.908    2.895
    8344    6.289    4.432
    8345    5.439    3.716
    8346    5.789    3.420
    8347    4.561    3.482
    8348    6.168    4.523
    8349    6.523    1.849
    8350    6.708    1.464
    8351    5.314    2.736
    8352    4.342    1.573
    8353    4.977   -0.144
    8354    5.736    0.686
    8355    5.683    1.018
    8356    6.693    1.435
    8357    6.776    2.914
    8358    6.204    2.950
    8359    7.474    1.372
    8360    4.872    2.209
    8361    5.245    1.771
    8362    4.759    4.500
    8363    4.622    3.163
    8364    5.712    2.665
    8365    7.175    2.123
    8366    5.801    0.517
    8367    5.649    1.937
    8368    3.862    2.438
    8369    4.812    2.089
    8370    6.866    2.452
    8371    5.831    1.558
    8372    8.833    1.694
    8373    7.242    1.547
    8374    7.629    0.983
    8375    8.149    0.648
    8376    8.089    1.106
    8377    7.692    0.971
    8378    7.545    1.656
    8379    6.936    1.923
    8380    8.886    0.105
    8381    7.813    1.016
    8382   10.232   -1.323
    8383    6.949   -0.119
    8384    8.990   -0.224
    8385    7.263    2.170
    8386    7.734    0.788
    8387    6.808    2.543
    8388    9.013    3.758
    8389    7.472    1.014
    8390    7.355    0.706
    8391    7.225    0.934
    8392    7.477    2.168
    8393    7.840    2.195
    8394    7.900    3.072
    8395    9.212    1.641
    8396    8.527    0.994
    8397    7.896    0.797
    8398    7.412    0.804
    8399    8.043    2.046
    8400    6.069    2.153
    8401    7.854    1.797
    8402    7.912    2.761
    8403    8.028    1.944
    8404    6.750    2.741
    8405    8.717    2.642
    8406    8.254    2.380
    8407    7.490    3.535
    8408    7.665    3.525
    8409    7.403    3.843
    8410    8.579   -0.518
    8411    7.702    0.634
    8412    8.302    1.008
    8413    8.479    1.032
    8414    6.028    1.358
    8415    7.316    2.404
    8416    8.463    0.707
    8417   10.499   -0.028
    8418   10.497   -0.199
    8419    8.493    1.094
    8420    7.752    0.738
    8421    7.769    0.357
    8422    8.892    0.423
    8423    7.470   -0.666
    8424    7.164   -0.250
    8425    5.799    1.973
    8426    7.047    0.622
    8427    7.841    1.415
    8428    8.156    1.270
    8429    8.031   -0.187
    8430    6.867    1.854
    8431    7.642    1.295
    8432    6.792    0.324
    8433    5.421    3.521
    8434    3.614    2.945
    8435    6.151    1.240
    8436    5.895    1.376
    8437    4.331   -0.057
    8438    4.277    1.574
    8439    5.544    3.756
    8440    7.116    3.514
    8441    8.162    3.357
    8442    8.280    2.496
    8443    7.967    2.380
    8444    6.075    2.401
    8445    7.064    1.428
    8446    5.012    1.551
    8447    4.338    2.112
    8448    4.775    2.486
    8449    3.956    3.284
    8450    5.038    3.874
    8451    5.157    2.758
    8452    5.102    4.356
    8453    4.163    3.378
    8454    5.577    2.871
    8455    5.754    2.216
    8456    5.874    3.438
    8457    6.542    2.303
    8458    6.807    1.461
    8459    4.664    1.083
    8460    7.726    0.668
    8461    5.891    0.576
    8462    7.248    1.423
    8463    8.798    2.214
    8464    6.919    1.639
    8465    8.081    1.534
    8466    6.597    2.762
    8467    7.074    2.966
    8468    8.955    2.569
    8469    8.633    3.433
    8470    8.125    2.230
    8471    8.053    1.612
    8472    8.678    0.915
    8473    9.489    0.784
    8474    7.730   -0.145
    8475    8.200   -1.153
    8476    8.166   -0.152
    8477    9.105   -0.084
    8478    8.901    1.048
    8479    8.501    1.701
    8480   10.150    1.161
    8481    8.899    0.662
    8482    9.880    1.398
    8483   10.778    0.702
    8484   10.453    0.317
    8485   11.346   -0.773
    8486    9.223    0.814
    8487    8.115    1.282
    8488    7.711    2.480
    8489    7.484    0.476
    8490    8.903   -0.657
    8491    9.618    0.263
    8492    9.478   -0.963
    8493    8.987    0.441
    8494    8.810   -0.383
    8495    8.381   -0.254
    8496    8.417    1.098
    8497   10.290    0.290
    8498    9.083    1.295
    8499    8.387    0.740
    8500    7.360    2.041
    8501    6.139    2.163
    8502    7.007   -0.631
    8503    8.225   -0.550
    8504    5.524    0.939
    8505    5.231    0.520
    8506    6.642    0.601
    8507    6.744    2.213
    8508    7.111    1.500
    8509    5.656    2.092
    8510    6.337    2.624
    8511    7.543    2.650
    8512    7.996    2.597
    8513    6.909    3.410
    8514    7.067    4.397
    8515    7.287    2.577
    8516    8.379    1.683
    8517    7.163    2.632
    8518    7.568    2.950
    8519    9.415    2.710
    8520    7.297    3.075
    8521    6.085    3.042
    8522    6.494    3.128
    8523    6.312    3.451
    8524    7.678    2.962
    8525    6.972    2.718
    8526    5.472    4.186
    8527    6.814    2.606
    8528    5.418    2.221
    8529    4.386    1.711
    8530    4.986    1.185
    8531    4.581    1.217
    8532    6.069    0.915
    8533    6.655    1.263
    8534    7.402   -0.020
    8535    7.087    1.775
    8536    6.692    1.450
    8537    6.682    0.231
    8538    7.922    2.462
    8539    5.249    1.791
    8540    6.292    0.789
    8541    7.209    0.819
    8542    6.137    2.288
    8543    7.068    3.411
    8544    5.736    2.464
    8545    7.360    2.175
    8546    7.916    3.232
    8547    7.104    3.537
    8548    8.210    2.221
    8549    7.471    0.683
    8550    6.872    1.166
    8551    6.189    1.658
    8552    5.948    0.409
    8553    5.747    1.472
    8554    7.587    3.450
    8555    7.336    2.766
    8556    8.240    2.078
    8557    7.791    2.052
    8558    7.245    1.654
    8559    6.465    1.472
    8560    8.233   -0.409
    8561    7.765    1.359
    8562    8.903    1.088
    8563    7.886   -0.996
    8564    7.937    0.645
    8565    8.524    1.172
    8566    9.075    2.114
    8567    8.652    1.962
    8568    9.019    1.733
    8569    8.395    2.034
    8570    8.723    1.431
    8571    8.120    0.952
    8572    7.343    3.764
    8573    6.855    3.959
    8574    5.786    3.674
    8575    6.319    3.960
    8576    6.119    2.808
    8577    7.160    2.193
    8578    6.786    3.461
    8579    7.637    3.695
    8580    7.455    3.025
    8581    8.187    1.916
    8582    7.586    2.906
    8583    7.619    2.687
    8584    7.245    3.325
    8585    6.255    3.508
    8586    7.130    4.581
    8587    6.300    3.830
    8588    6.195    1.473
    8589    7.043    1.721
    8590    7.703    2.107
    8591    7.205    1.616
    8592    7.564    1.375
    8593    5.144    1.554
    8594    6.798    1.451
    8595    7.480    1.257
    8596    6.848    2.172
    8597    8.147    2.201
    8598    5.652   -0.456
    8599    6.105    1.085
    8600    7.718    2.039
    8601    6.207    1.873
    8602    6.359    0.257
    8603    5.764    0.975
    8604    7.284    1.160
    8605    8.862    1.561
    8606    7.819    0.371
    8607    7.134    1.131
    8608    6.860    0.564
    8609    7.446    0.465
    8610    5.723    1.441
    8611    7.218    1.674
    8612    5.534    1.232
    8613    6.284    1.880
    8614    6.731    1.881
    8615    7.191    3.385
    8616    6.215    2.722
    8617    5.635    3.424
    8618    5.093    3.030
    8619    4.554    4.162
    8620    4.815    3.824
    8621    5.751    3.945
    8622    4.775    3.450
    8623    4.374    3.742
    8624    6.304    2.007
    8625    7.798    1.159
    8626    6.702    0.960
    8627    5.517    0.802
    8628    7.168   -1.288
    8629    5.724    1.292
    8630    3.727    1.620
    8631    1.418    2.150
    8632    3.382    1.175
    8633    3.928    1.230
    8634    4.357    0.778
    8635    3.236    0.163
    8636    4.787    1.012
    8637    4.210    1.919
    8638    5.485    2.576
    8639    5.288    1.784
    8640    4.963    0.565
    8641    6.562    0.670
    8642    4.559    1.495
    8643    7.263    1.915
    8644    6.828    1.775
    8645    6.666    1.203
    8646    5.659    1.181
    8647    5.177    1.105
    8648    4.900    0.353
    8649    4.392    1.188
    8650    4.989    0.828
    8651    5.489    0.165
    8652    6.048   -1.326
    8653    5.994   -1.222
    8654    6.331   -0.284
    8655    5.385   -2.010
    8656    6.876    0.557
    8657    6.407   -0.040
    8658    6.618   -2.249
    8659    6.471   -1.417
    8660    5.507    0.153
    8661    5.679    1.179
    8662    5.267    1.459
    8663    4.950    1.741
    8664    6.019    0.479
    8665    7.009    0.561
    8666    6.353    0.979
    8667    6.289    1.429
    8668    8.188    0.870
    8669    6.431    1.280
    8670    7.056    0.521
    8671    6.442    1.911
    8672    7.081    0.044
    8673    6.657    0.201
    8674    7.555    0.527
    8675    8.409    0.540
    8676    9.265    0.932
    8677    8.389   -0.560
    8678    7.626    1.787
    8679    9.002    0.771
    8680    5.670    1.402
    8681    7.044    1.224
    8682    6.805    3.568
    8683    5.898    3.023
    8684    5.997    2.499
    8685    6.243    1.879
    8686    7.737    1.916
    8687    7.751    1.132
    8688    6.947    2.086
    8689    7.874    0.463
    8690    9.602   -0.129
    8691    8.345   -0.203
    8692    7.827   -0.162
    8693    8.632    2.331
    8694    7.134    3.658
    8695    7.424    3.071
    8696    7.173    3.368
    8697    7.475    3.062
    8698    9.388    3.366
    8699    7.768    1.907
    8700    9.057    1.258
    8701    8.382    0.491
    8702    8.049    0.687
    8703    8.160    1.970
    8704    8.200    2.822
    8705    7.872    2.607
    8706    8.261    2.840
    8707    6.927    1.913
    8708    7.299    0.366
    8709    7.287    0.974
    8710    6.792    1.337
    8711    6.685    2.225
    8712    3.867    1.363
    8713    4.846    1.872
    8714    4.885    1.513
    8715    4.599    2.938
    8716    4.667    2.189
    8717    6.312   -0.139
    8718    4.183    1.006
    8719    5.737    1.436
    8720    5.509    0.934
    8721    4.893    1.532
    8722    5.029    0.176
    8723    6.829   -0.558
    8724    8.074   -0.636
    8725    6.634   -0.424
    8726    6.606    0.677
    8727    5.215   -1.289
    8728    7.473   -1.875
    8729    8.707   -1.394
    8730    7.684   -2.304
    8731    7.252   -2.360
    8732    6.423   -1.557
    8733    6.301    0.193
    8734    6.516    0.623
    8735    6.538    1.364
    8736    5.748    2.240
    8737    6.378    0.408
    8738    6.547   -2.255
    8739    6.996   -0.056
    8740    7.519    0.562
    8741    9.140    0.474
    8742    9.555    1.817
    8743    7.501    0.972
    8744    7.750    0.037
    8745    6.632    0.995
    8746    6.053    0.422
    8747    6.776    0.622
    8748    8.254    0.419
    8749    7.750    0.462
    8750    6.611    2.024
    8751    8.377    3.118
    8752    7.525    1.883
    8753    7.447    1.284
    8754    5.518    2.448
    8755    8.052    1.882
    8756    6.385    1.888
    8757    6.348    2.184
    8758    6.071   -0.091
    8759    5.584    2.039
    8760    5.779    1.032
    8761    7.475    0.436
    8762    8.336    1.285
    8763    7.648    1.775
    8764    7.033    0.878
    8765    5.933    1.855
    8766    6.474    1.041
    8767    7.027    3.402
    8768    7.379    2.577
    8769    8.007    2.364
    8770    6.711    1.481
    8771    7.017    1.287
    8772    8.767    0.992
    8773    5.815    1.244
    8774    6.938    1.591
    8775    7.203    0.713
    8776    7.238    1.234
    8777    6.561    1.169
    8778    6.195    1.683
    8779    7.676    1.133
    8780    6.638    1.289
    8781    6.798    1.636
    8782    4.846    1.877
    8783    5.788    1.624
    8784    4.948    1.534
    8785    6.555    1.848
    8786    6.696    1.954
    8787    6.705    1.816
    8788    6.840    2.393
    8789    6.114    0.910
    8790    5.600    1.480
    8791    7.528    0.043
    8792    8.100   -0.276
    8793    9.680   -0.434
    8794    8.175   -1.054
    8795    7.352   -0.770
    8796    7.074    1.011
    8797    6.193    1.203
    8798    7.762    0.755
    8799    7.498    2.133
    8800    8.062    1.736
    8801    6.488    2.873
    8802    6.635    2.865
    8803    6.692    2.611
    8804    7.779    2.592
    8805    7.778    2.268
    8806    9.031    2.779
    8807    8.257    2.214
    8808    9.708    2.292
    8809    9.319    2.509
    8810    9.117    2.869
    8811    7.857    2.995
    8812    8.339    4.423
    8813    9.171    3.798
    8814    8.486    2.639
    8815    6.110    2.677
    8816    6.395    2.762
    8817    7.227    1.959
    8818    6.752    2.146
    8819    7.365    1.616
    8820    7.598    0.098
    8821    7.157    1.723
    8822    6.328    1.898
    8823    6.174    2.738
    8824    7.768    2.854
    8825    7.572    2.989
    8826    7.982    2.128
    8827    7.887    1.624
    8828    7.149    0.742
    8829    8.561   -0.150
    8830    7.574    0.649
    8831    7.342    0.971
    8832    8.031   -1.049
    8833    9.083   -2.256
    8834    7.010    0.047
    8835    7.168   -0.497
    8836    6.254   -0.302
    8837    5.236    0.274
    8838    6.166   -2.172
    8839    6.628   -2.375
    8840    7.823   -1.827
    8841    5.151    0.576
    8842    4.224   -0.376
    8843    3.680   -0.627
    8844    5.361    0.446
    8845    7.250   -1.613
    8846    6.818    0.156
    8847    7.365   -0.150
    8848    6.706   -0.561
    8849    6.958   -1.279
    8850    6.962   -0.662
    8851    6.686    0.476
    8852    6.605    0.107
    8853    7.329   -0.262
    8854    6.246    0.380
    8855    6.900    1.595
    8856    6.684    1.112
    8857    6.157   -0.659
    8858    4.830   -1.378
    8859    5.703   -0.977
    8860    5.360    0.275
    8861    6.338    1.536
    8862    6.388    0.041
    8863    4.215    2.096
    8864    6.498    3.173
    8865    6.209    2.750
    8866    7.457    3.385
    8867    6.927    2.068
    8868    6.795    2.929
    8869    7.776    2.895
    8870    6.945    3.075
    8871    7.485    2.416
    8872    7.868    1.130
    8873    7.656    2.674
    8874    7.624    2.950
    8875    7.877    3.253
    8876    6.740    2.710
    8877    7.163    1.752
    8878    6.938    2.214
    8879    5.825    2.936
    8880    6.993    1.961
    8881    6.840    3.717
    8882    6.316    3.189
    8883    5.706    4.667
    8884    6.587    1.931
    8885    6.025    0.994
    8886    7.915    1.946
    8887    8.457    1.919
    8888    9.596    2.147
    8889    8.068    2.830
    8890    7.476    2.839
    8891    8.167    3.035
    8892    7.304    3.099
    8893    8.269    3.912
    8894    7.750    3.715
    8895    7.116    2.361
    8896    7.568    2.880
    8897    7.867    3.881
    8898    7.125    2.913
    8899    7.046    1.600
    8900    6.663    1.891
    8901    5.961    1.431
    8902    6.447    2.917
    8903    3.746    2.369
    8904    5.012    1.775
    8905    5.545    0.704
    8906    6.264    1.112
    8907    5.686    2.065
    8908    6.412    1.317
    8909    5.516    0.642
    8910    5.557    1.493
    8911    5.809    0.203
    8912    6.383    0.146
    8913    5.827    0.108
    8914    5.327   -0.677
    8915    5.209    0.232
    8916    4.173    0.572
    8917    4.228    0.487
    8918    3.245    0.791
    8919    3.295    1.720
    8920    5.236    1.852
    8921    3.871    1.631
    8922    2.719    1.259
    8923    3.690    1.615
    8924    2.960   -0.206
    8925    4.203    0.179
    8926    5.213   -0.216
    8927    6.164    1.457
    8928    5.000    1.162
    8929    4.811    0.303
    8930    3.503    1.175
    8931    4.618   -0.362
    8932    3.758    0.874
    8933    3.953    1.646
    8934    3.660   -0.775
    8935    6.157   -1.144
    8936    6.635   -0.875
    8937    6.258   -1.605
    8938    6.928    0.680
    8939    7.309    1.743
    8940    5.421    1.250
    8941    7.162   -1.074
    8942    6.576   -1.282
    8943    5.565    0.772
    8944    5.258   -0.760
    8945    3.738   -0.435
    8946    4.993   -0.914
    8947    5.365   -0.427
    8948    5.370   -0.917
    8949    6.230   -0.556
    8950    5.835    0.581
    8951    5.408    0.206
    8952    4.886   -1.602
    8953    5.087    0.427
    8954    5.243    0.189
    8955    5.271    0.785
    8956    5.685    2.745
    8957    5.283    1.891
    8958    4.600    0.184
    8959    3.754    0.295
    8960    3.951   -1.006
    8961    5.348   -1.220
    8962    5.937   -0.975
    8963    5.094   -1.161
    8964    4.791   -1.046
    8965    5.311   -1.346
    8966    5.767   -2.583
    8967    5.504   -3.269
    8968    4.835   -2.559
    8969    4.144    0.024
    8970    5.176   -1.299
    8971    7.142    0.116
    8972    6.735    0.094
    8973    5.960   -0.292
    8974    5.992   -0.164
    8975    3.595    1.054
    8976    3.259    0.891
    8977    5.975    1.193
    8978    6.505    0.939
    8979    5.016    0.485
    8980    5.147    0.913
    8981    6.126   -0.739
    8982    5.194    0.164
    8983    5.793    0.407
    8984    6.551    0.323
    8985    6.760   -2.395
    8986    5.843   -1.299
    8987    6.104   -1.030
    8988    6.815   -1.105
    8989    7.131    0.942
    8990    5.742    0.419
    8991    5.920    0.781
    8992    5.928    0.769
    8993    6.332   -0.202
    8994    9.219   -1.493
    8995    6.916   -0.390
    8996    7.457   -1.064
    8997    5.036   -0.756
    8998    5.906    1.329
    8999    7.597    0.446
    9000    8.549   -0.244
    9001    7.940   -2.313
    9002    5.858   -0.208
    9003    5.468   -0.077
    9004    6.201   -0.235
    9005    5.817    0.261
    9006    7.752   -1.152
    9007    7.605    0.046
    9008    7.388    0.038
    9009    8.989   -0.573
    9010    7.075    0.059
    9011    5.588   -2.595
    9012    7.050   -1.124
    9013    8.382   -1.660
    9014    7.458   -1.143
    9015    8.054   -1.393
    9016    8.974   -1.849
    9017    9.302   -1.818
    9018    9.888   -1.035
    9019    8.099   -0.214
    9020    8.436   -0.749
    9021    4.952   -2.670
    9022    6.379   -2.144
    9023    7.250   -1.995
    9024    6.655   -0.133
    9025    6.961   -1.863
    9026    7.560   -0.682
    9027    7.743   -0.954
    9028    7.554   -2.259
    9029    5.242   -3.343
    9030    6.174   -1.056
    9031    5.940   -1.134
    9032    7.155   -1.773
    9033    5.804   -3.047
    9034    5.261   -1.178
    9035    6.271   -1.305
    9036    6.127   -0.637
    9037    6.132   -0.104
    9038    5.476    0.442
    9039    7.330    1.015
    9040    6.162    0.531
    9041    6.377   -1.201
    9042    5.799   -1.018
    9043    8.308   -0.107
    9044    7.920   -1.872
    9045    7.211   -0.030
    9046    7.917    0.152
    9047    8.362   -2.340
    9048    7.302   -1.396
    9049    6.739   -1.553
    9050    5.175   -0.247
    9051    5.176   -0.014
    9052    4.378   -0.748
    9053    5.473   -1.536
    9054    5.316   -2.187
    9055    4.576   -1.433
    9056    5.161   -0.691
    9057    5.462   -1.153
    9058    4.770   -0.346
    9059    5.279   -0.501
    9060    6.243   -0.241
    9061    4.907   -2.834
    9062    5.915   -1.255
    9063    3.797   -2.611
    9064    5.728    0.012
    9065    5.318   -0.010
    9066    5.669    0.274
    9067    5.756   -0.364
    9068    4.579    0.197
    9069    2.814    0.402
    9070    4.602    0.104
    9071    5.162   -0.518
    9072    5.115    0.649
    9073    4.543    0.774
    9074    5.614    1.484
    9075    7.818    1.903
    9076    6.962    1.595
    9077    7.701   -0.582
    9078    7.531   -0.693
    9079    6.743   -0.529
    9080    7.901   -0.844
    9081    6.665   -0.327
    9082    7.449    0.253
    9083    6.750   -0.205
    9084    8.487   -1.248
    9085    6.572    0.736
    9086    8.191    0.008
    9087    8.149   -1.097
    9088    7.109    0.400
    9089    7.184    0.075
    9090    7.476   -0.446
    9091    7.938   -0.937
    9092    8.861    0.191
    9093    6.794   -1.286
    9094    6.025   -0.420
    9095    5.475   -0.544
    9096    6.441   -0.666
    9097    4.168    0.612
    9098    6.661   -0.412
    9099    7.090    1.164
    9100    7.810    1.977
    9101    8.679    1.989
    9102    8.559    0.384
    9103    7.716    0.479
    9104    7.015    0.764
    9105    8.759   -0.070
    9106    7.046    1.515
    9107    8.156    1.072
    9108   10.618    0.218
    9109    7.900    0.478
    9110    9.413    0.813
    9111    8.162    1.947
    9112    6.678    1.019
    9113    6.475    1.023
    9114    6.270    0.645
    9115    7.857    0.303
    9116    7.655   -1.648
    9117    6.364   -1.873
    9118    7.776   -0.634
    9119    6.719    0.311
    9120    8.297   -1.091
    9121    7.006   -1.344
    9122    8.155   -2.361
    9123    6.153   -1.674
    9124    6.984    0.579
    9125    5.637    0.883
    9126    5.569    0.438
    9127    6.198    0.424
    9128    7.568    0.273
    9129    7.008    0.226
    9130    8.065    0.926
    9131    7.197   -0.235
    9132    6.024   -0.468
    9133    7.190   -0.192
    9134    6.484    0.098
    9135    6.142    0.847
    9136    6.775    0.050
    9137    7.426   -0.016
    9138    7.807   -0.643
    9139    7.862   -0.535
    9140    7.745   -0.296
    9141    7.861    0.172
    9142    7.937   -2.065
    9143    8.405   -2.648
    9144    8.933   -1.204
    9145    8.254   -1.581
    9146    6.580   -3.388
    9147    6.613   -3.971
    9148    6.136   -2.706
    9149    6.752   -2.447
    9150    8.086   -3.600
    9151    7.978   -3.484
    9152    9.251   -2.758
    9153    6.906   -2.406
    9154    9.068   -2.369
    9155    8.502   -0.990
    9156    6.516   -1.896
    9157    6.512   -1.938
    9158    7.839   -2.821
    9159    7.891   -2.157
    9160    7.349   -2.709
    9161    6.765   -3.628
    9162    6.195   -3.917
    9163    5.475   -4.087
    9164    7.205   -3.999
    9165    6.928   -4.299
    9166    6.766   -2.889
    9167    6.568   -2.227
    9168    6.386   -2.432
    9169    7.620   -2.250
    9170    7.757   -3.860
    9171    8.217   -5.095
    9172    7.961   -4.957
    9173    6.727   -4.231
    9174    7.375   -3.282
    9175    8.660   -1.992
    9176    7.478   -1.492
    9177    9.029   -1.874
    9178    7.461   -0.910
    9179    8.005   -1.954
    9180    7.827   -2.303
    9181    7.131   -1.600
    9182    5.970   -2.250
    9183    6.533   -0.934
    9184    7.589   -2.012
    9185    8.964   -2.120
    9186    7.419    0.427
    9187    7.451   -0.722
    9188    6.585   -1.288
    9189    6.305    0.280
    9190    6.332    1.980
    9191    6.587    0.895
    9192    8.146    1.340
    9193    6.006   -0.069
    9194    8.177   -0.052
    9195    7.577   -1.096
    9196    8.355   -1.231
    9197    8.200   -0.597
    9198    7.947   -0.832
    9199    7.586   -1.094
    9200    7.362   -0.551
    9201    7.314    0.692
    9202    8.483   -0.805
    9203    7.221    0.276
    9204    8.242    1.586
    9205    6.811    0.754
    9206    9.170    1.432
    9207    7.491    1.647
    9208    7.839   -0.590
    9209    6.510    0.940
    9210    7.619    1.751
    9211    6.192    1.484
    9212    6.875    0.996
    9213    6.977    2.210
    9214    7.729    1.698
    9215    6.607    2.853
    9216    6.808    2.762
    9217    7.377    2.063
    9218    7.921    2.235
    9219    7.454    1.488
    9220    7.522    2.440
    9221    6.723    1.412
    9222    6.407    0.957
    9223    5.528    0.150
    9224    4.998    0.317
    9225    5.861   -1.638
    9226    6.915   -0.390
    9227    8.631   -1.554
    9228    8.485   -1.889
    9229    8.132    0.186
    9230    7.882    0.245
    9231    8.113    0.088
    9232    7.345   -0.067
    9233    7.280   -1.901
    9234    6.891   -0.925
    9235    7.406   -0.129
    9236    8.492   -0.264
    9237    8.520    0.216
    9238    8.662    1.955
    9239    9.192    1.415
    9240    7.633    0.436
    9241    6.518   -0.186
    9242    7.215   -1.277
    9243    8.385   -0.399
    9244    6.928    0.001
    9245    6.815   -1.350
    9246    9.048   -0.384
    9247    8.207   -1.227
    9248    9.848   -0.850
    9249    9.163   -0.354
    9250    7.742   -0.181
    9251    9.103   -0.505
    9252    7.679    0.520
    9253    8.402    0.185
    9254    9.461   -1.120
    9255    9.533   -0.993
    9256   10.232   -1.495
    9257    9.355   -3.005
    9258    9.474   -0.079
    9259    8.518   -1.252
    9260    9.546   -1.592
    9261    9.366   -0.371
    9262    6.682   -0.381
    9263    7.342   -0.509
    9264    7.931    0.050
    9265    8.922   -0.597
    9266    9.652    0.374
    9267    9.039    0.159
    9268   10.638   -1.676
    9269    8.529   -1.845
    9270    7.992   -0.179
    9271    8.013   -1.028
    9272    8.106   -0.170
    9273    8.980    0.540
    9274    8.399   -2.024
    9275    9.106   -1.496
    9276    9.980   -1.285
    9277    9.427   -2.859
    9278    9.026   -0.948
    9279    9.878   -2.572
    9280    9.103   -1.259
    9281    8.547   -0.096
    9282    9.442   -2.120
    9283    8.827   -3.371
    9284    8.276   -4.237
    9285    9.054   -2.082
    9286    9.717   -1.686
    9287    9.583   -3.045
    9288    8.501   -1.310
    9289    9.135   -2.617
    9290    7.890   -1.900
    9291    9.034   -1.225
    9292    7.646   -0.831
    9293    8.218   -2.149
    9294    7.629   -2.267
    9295    7.341   -4.066
    9296    8.617   -3.457
    9297    8.641   -2.773
    9298    8.645   -2.749
    9299    9.326   -3.172
    9300    9.566   -4.476
    9301    7.903   -3.550
    9302    8.528   -2.133
    9303    9.057   -4.385
    9304    9.428   -4.068
    9305    9.373   -3.462
    9306    7.854   -3.121
    9307    8.208   -3.099
    9308    6.716   -2.839
    9309    9.026   -2.711
    9310    7.790   -2.815
    9311    7.385   -0.145
    9312    9.099   -2.097
    9313    8.383   -3.733
    9314    7.373   -1.141
    9315    7.172   -2.376
    9316    6.171   -0.334
    9317    7.954   -0.166
    9318    7.898   -0.826
    9319    8.214    2.263
    9320    6.865    1.522
    9321    6.457    0.971
    9322    6.824    0.252
    9323    7.179    1.639
    9324    7.383    1.844
    9325    6.293    0.612
    9326    9.780   -0.363
    9327    9.952   -1.712
    9328    9.725   -1.124
    9329    8.330   -2.443
    9330    8.875   -0.291
    9331    9.248   -1.152
    9332    9.393   -2.500
    9333    9.663   -2.242
    9334   10.969   -0.953
    9335   10.043   -2.482
    9336    8.596   -2.309
    9337    8.690   -1.770
    9338    7.617   -0.476
    9339    6.974   -0.401
    9340    7.931   -0.637
    9341    7.813    0.163
    9342    8.087   -0.925
    9343    7.626   -1.059
    9344   10.338   -1.376
    9345    9.204   -1.052
    9346    8.378   -0.970
    9347    8.648   -2.147
    9348    9.543   -3.128
    9349    8.900   -3.261
    9350    8.801   -1.493
    9351    9.204   -2.875
    9352    9.152   -1.147
    9353    9.197   -2.728
    9354    9.366   -1.433
    9355    8.676   -1.340
    9356    8.852   -2.087
    9357    8.576   -3.549
    9358    9.613   -0.971
    9359    9.419   -0.033
    9360    7.504   -0.070
    9361    7.847   -0.937
    9362    7.795   -1.098
    9363    8.515   -0.622
    9364    8.043   -2.210
    9365    8.750   -2.434
    9366    9.937   -2.225
    9367    9.816   -1.954
    9368   10.373   -1.582
    9369    8.856   -3.980
    9370    7.024   -1.471
    9371    6.669   -2.490
    9372    5.431   -1.104
    9373    5.383   -1.514
    9374    5.442   -1.601
    9375    7.343   -0.462
    9376    7.868    0.448
    9377    8.584   -0.256
    9378    8.458    0.641
    9379    7.618   -1.784
    9380    8.935   -1.956
    9381    8.078   -0.633
    9382    8.158    0.007
    9383    6.551   -0.616
    9384    6.440   -2.052
    9385    7.995   -2.498
    9386    6.097   -2.655
    9387    7.732   -2.918
    9388    7.959   -2.513
    9389    6.212   -1.377
    9390    6.506   -0.108
    9391    6.480   -0.323
    9392    5.921   -0.468
    9393    6.056   -1.026
    9394    5.319   -1.074
    9395    6.089   -0.871
    9396    5.962   -1.391
    9397    6.818   -2.079
    9398    7.716   -0.838
    9399    6.823   -1.694
    9400    4.489   -1.618
    9401    6.430   -2.242
    9402    5.306   -0.534
    9403    6.848   -1.841
    9404    7.152   -2.335
    9405    5.720   -1.323
    9406    6.846   -2.417
    9407    8.066   -2.978
    9408    6.427   -2.902
    9409    6.473   -2.851
    9410    5.524   -3.373
    9411    6.602   -2.047
    9412    5.774   -4.406
    9413    6.376   -2.959
    9414    5.635   -2.266
    9415    4.301   -2.380
    9416    5.393   -3.938
    9417    5.735   -3.010
    9418    6.772   -3.649
    9419    5.725   -4.405
    9420    6.158   -4.479
    9421    4.820   -3.617
    9422    5.381   -4.033
    9423    5.594   -4.378
    9424    6.402   -2.762
    9425    6.763   -2.113
    9426    6.180   -0.492
    9427    4.890   -0.786
    9428    5.451   -1.758
    9429    3.735   -0.540
    9430    6.067   -0.398
    9431    5.855   -1.597
    9432    4.816    0.146
    9433    5.415   -0.598
    9434    6.432   -0.526
    9435    5.997   -0.988
    9436    6.882    1.326
    9437    6.742    1.177
    9438    5.300    0.357
    9439    5.664   -0.441
    9440    7.118   -0.353
    9441    6.567    0.877
    9442    6.701    0.172
    9443    4.910    0.345
    9444    5.801    0.306
    9445    5.144    1.013
    9446    5.681    1.942
    9447    3.710    1.204
    9448    6.276    1.286
    9449    5.939    0.900
    9450    6.581   -0.219
    9451    6.982    0.685
    9452    6.731    0.509
    9453    8.361   -0.223
    9454    6.395   -1.103
    9455    5.888   -0.239
    9456    7.412   -0.338
    9457    6.890   -0.604
    9458    6.543    0.498
    9459    6.244   -1.154
    9460    7.417   -1.334
    9461    7.596   -0.882
    9462    7.009   -0.278
    9463    5.114   -0.319
    9464    6.649    0.890
    9465    7.739   -0.769
    9466    6.578   -0.287
    9467    7.493   -1.024
    9468    8.194   -1.401
    9469    7.663    0.615
    9470    7.015    0.502
    9471    6.341   -0.116
    9472    6.366   -1.008
    9473    8.806   -1.115
    9474    8.216   -0.054
    9475    8.764    0.068
    9476    8.005    0.539
    9477    8.716    0.514
    9478    8.196    0.916
    9479    6.434    0.399
    9480    6.493    0.811
    9481    7.432    0.769
    9482    7.432    1.002
    9483    7.414    0.227
    9484    7.208    3.325
    9485    7.540    2.051
    9486    8.066    0.183
    9487    7.563   -0.932
    9488    7.526    0.826
    9489    8.677    0.740
    9490    7.795    0.167
    9491    7.306    0.638
    9492    8.358    1.112
    9493    6.481    0.941
    9494    6.416    0.271
    9495    6.693    0.808
    9496    5.476    0.616
    9497    5.147   -0.216
    9498    5.363    1.655
    9499    4.914    1.599
    9500    6.454    0.578
    9501    6.609    0.718
    9502    6.448    1.752
    9503    8.065    1.203
    9504    7.254    0.040
    9505    7.983    1.836
    9506    8.793    0.820
    9507    7.228   -0.293
    9508    9.249    0.823
    9509    9.022    1.640
    9510    8.498    1.525
    9511    7.640    0.919
    9512    8.687    2.382
    9513    9.331   -0.650
    9514    9.936    0.016
    9515    7.710   -1.706
    9516    7.057   -1.759
    9517    7.285   -0.680
    9518    7.180   -1.083
    9519    7.608    0.759
    9520    8.034    1.150
    9521    8.048    1.895
    9522    5.850    1.281
    9523    7.021    0.085
    9524    8.260    0.486
    9525    8.397    2.118
    9526    7.685    1.745
    9527    8.775    1.634
    9528    6.691    0.326
    9529    8.185    0.507
    9530    8.507    1.217
    9531    7.546    0.518
    9532    7.566    2.212
    9533    7.048    1.954
    9534    7.490    1.690
    9535    7.687    1.264
    9536    8.269    0.165
    9537    9.315    0.250
    9538    9.203    0.981
    9539    8.629    0.059
    9540    7.703    1.261
    9541    8.026    2.775
    9542    6.735    1.209
    9543    6.386    0.035
    9544    6.748    0.645
    9545    7.237   -0.157
    9546    5.889   -1.219
    9547    7.576   -0.790
    9548    8.590   -1.685
    9549    8.660   -0.933
    9550    7.994   -0.845
    9551    8.573    0.003
    9552    8.959    0.088
    9553    8.734   -0.377
    9554    8.880   -2.391
    9555    7.867   -2.371
    9556    9.798   -1.127
    9557    9.402   -0.011
    9558    9.694   -0.242
    9559    8.601   -0.719
    9560    8.352    0.155
    9561    7.619    1.031
    9562    7.870    1.763
    9563    8.803    0.391
    9564    8.372    0.759
    9565    7.041   -0.415
    9566    9.672   -1.033
    9567    9.735    1.499
    9568    8.944    0.604
    9569    8.902    0.448
    9570    8.843    0.860
    9571    8.796    0.579
    9572    6.105    2.187
    9573    6.946    1.312
    9574    6.780    2.104
    9575    7.078    2.176
    9576    6.570    1.542
    9577    8.291    3.210
    9578    9.560    2.724
    9579    7.683    2.373
    9580    8.582    0.813
    9581    8.208   -0.766
    9582    8.802    0.098
    9583    8.447    0.313
    9584    8.594    1.017
    9585   10.316    0.383
    9586    8.763    0.669
    9587    7.480    1.146
    9588    7.023    3.231
    9589    6.179    1.715
    9590    7.867   -0.475
    9591    8.145   -0.676
    9592    8.501   -0.306
    9593    8.212   -0.223
    9594    9.025   -1.634
    9595    7.575   -1.878
    9596    7.378   -3.207
    9597    5.762   -1.845
    9598    6.572   -1.695
    9599    7.699   -1.136
    9600    7.953   -1.084
    9601    6.930   -1.175
    9602    7.856   -1.614
    9603    8.780   -3.233
    9604    8.779   -2.033
    9605    6.835    0.177
    9606    7.089    0.082
    9607    7.211    0.390
    9608    8.382   -0.625
    9609    7.504   -2.082
    9610    8.023   -1.475
    9611    7.562   -1.951
    9612    8.176   -1.158
    9613    7.676   -0.213
    9614    9.332   -1.184
    9615    8.281   -0.564
    9616    8.342    0.219
    9617    8.365   -0.098
    9618    8.623   -0.526
    9619    8.015   -1.795
    9620    8.014   -2.055
    9621    7.929   -1.347
    9622    8.805   -0.942
    9623    7.205   -0.658
    9624    5.998   -0.992
    9625    6.280   -2.066
    9626    6.901   -2.196
    9627    6.058   -2.914
    9628    7.661   -1.567
    9629    7.752   -1.588
    9630    6.327   -2.038
    9631    5.149   -3.171
    9632    5.438   -1.468
    9633    5.988   -0.682
    9634    8.355   -2.124
    9635    7.006   -3.023
    9636    7.016   -2.137
    9637    6.807   -2.336
    9638    7.887   -3.669
    9639    6.901   -2.095
    9640    5.891   -1.275
    9641    5.274   -1.194
    9642    5.161   -2.265
    9643    7.058   -2.765
    9644    7.753   -2.932
    9645    8.094   -4.744
    9646    9.586   -2.791
    9647    7.717   -1.376
    9648    7.479   -3.350
    9649    8.578   -2.453
    9650    8.192   -4.011
    9651    7.498   -2.018
    9652    8.615   -2.497
    9653    9.304   -1.115
    9654    9.533   -1.100
    9655    8.931   -1.464
    9656    9.143   -2.554
    9657    9.482   -1.478
    9658    8.007   -5.024
    9659   10.388   -4.238
    9660    8.869   -3.329
    9661    9.809   -3.246
    9662    9.924   -2.639
    9663    9.421   -2.130
    9664   10.140   -2.986
    9665    9.209   -2.564
    9666    9.658   -1.701
    9667    8.662   -2.569
    9668   10.639   -2.508
    9669    9.264   -3.170
    9670   10.347   -2.831
    9671   10.594   -1.843
    9672    9.954   -1.368
    9673   11.073   -0.829
    9674   10.972   -1.734
    9675    9.955   -1.850
    9676   12.200   -1.104
    9677   10.859   -1.817
    9678    9.737   -3.289
    9679    9.368   -2.117
    9680    8.477   -2.289
    9681    9.981   -2.494
    9682    9.200   -1.312
    9683    9.084   -2.779
    9684    7.873   -0.942
    9685    8.306   -1.439
    9686    8.690   -2.529
    9687    9.603   -1.317
    9688    9.053   -2.381
    9689    7.738   -3.214
    9690   10.178   -1.742
    9691   10.120   -1.969
    9692    9.403   -3.332
    9693   11.607   -2.077
    9694    8.292   -1.309
    9695    8.645   -2.388
    9696    8.967   -2.000
    9697    9.841   -2.013
    9698   10.559   -1.305
    9699    8.569   -1.329
    9700    9.685   -1.398
    9701    9.771   -1.071
    9702   11.341   -2.530
    9703   11.332   -3.478
    9704    9.164   -2.108
    9705   10.665   -2.597
    9706   10.552   -3.436
    9707    8.634   -3.015
    9708    9.794   -2.708
    9709   10.651   -4.540
    9710    9.564   -2.266
    9711    9.431   -1.998
    9712    8.373   -1.561
    9713    8.114   -2.569
    9714    8.775   -3.200
    9715    6.466   -3.460
    9716    6.300   -1.164
    9717    8.354   -2.528
    9718    8.718   -2.102
    9719    8.773   -2.488
    9720    8.807   -3.111
    9721    9.068   -1.007
    9722    9.680   -0.396
    9723   10.959   -1.512
    9724   10.780   -0.719
    9725   10.132   -0.723
    9726   10.738   -1.761
    9727   10.135   -0.918
    9728   10.356   -0.517
    9729   10.608   -0.229
    9730   11.620   -0.707
    9731   10.635   -0.040
    9732   11.612    0.129
    9733   11.742    0.685
    9734   11.243   -0.845
    9735   11.179    0.175
    9736   11.065    0.871
    9737   12.161    0.083
    9738   11.218    0.403
    9739    8.992    1.192
    9740   11.516   -0.391
    9741   10.002   -2.407
    9742    9.762   -1.402
    9743   10.013   -1.271
    9744   10.084   -0.389
    9745   10.277   -2.240
    9746   11.097   -2.747
    9747   10.858   -2.103
    9748   10.407   -2.075
    9749   11.854   -4.158
    9750   11.041   -2.430
    9751   10.310   -2.467
    9752   12.000   -3.524
    9753   12.530   -3.453
    9754   12.473   -2.890
    9755   10.672   -1.504
    9756   10.695   -3.265
    9757   10.034   -4.077
    9758    9.504   -3.280
    9759   10.345   -3.241
    9760   10.193   -4.487
    9761    9.116   -4.076
    9762   11.120   -4.235
    9763   11.095   -3.143
    9764   11.635   -3.374
    9765   12.267   -2.671
    9766   13.469   -2.141
    9767   11.060   -3.675
    9768   10.888   -2.389
    9769   10.214   -2.970
    9770   10.951   -2.687
    9771   10.438   -2.439
    9772   12.104   -1.866
    9773   12.129   -2.357
    9774   11.525   -1.064
    9775   11.750   -2.341
    9776   10.995   -3.210
    9777   10.729   -3.015
    9778   10.646   -2.372
    9779   10.700   -2.752
    9780   11.767   -1.732
    9781    9.935   -1.524
    9782   10.116   -2.238
    9783   10.233   -2.587
    9784    9.657   -3.415
    9785   10.445   -2.816
    9786   10.254   -3.255
    9787    9.659   -4.659
    9788   10.150   -3.439
    9789   10.519   -2.092
    9790    9.524   -1.896
    9791   12.216   -3.034
    9792   13.394   -1.917
    9793   12.774   -1.978
    9794   10.768   -2.609
    9795   11.368   -3.222
    9796   11.188   -2.848
    9797   10.749   -1.106
    9798   10.493   -3.310
    9799   10.613   -3.742
    9800   10.615   -2.820
    9801   10.985   -3.159
    9802   13.080   -3.056
    9803   12.300   -2.436
    9804   10.802   -3.043
    9805   12.818   -2.303
    9806   13.326   -1.395
    9807   13.425   -1.190
    9808   12.795   -3.473
    9809   13.514   -3.651
    9810   11.418   -2.367
    9811   11.114   -3.347
    9812   12.679   -0.814
    9813   12.025   -2.286
    9814   13.641   -3.608
    9815   14.152   -2.080
    9816   13.655   -2.252
    9817   11.718   -2.899
    9818   10.394   -2.214
    9819   10.789   -3.309
    9820   11.067   -3.137
    9821   11.986   -2.664
    9822   14.290   -3.557
    9823   12.603   -2.774
    9824   10.493   -3.162
    9825   10.567   -2.329
    9826   10.078   -1.695
    9827    8.738   -1.645
    9828   10.534   -0.239
    9829    9.791   -0.621
    9830    8.375   -2.197
    9831    9.126   -3.335
    9832    9.700   -3.802
    9833   11.044   -3.930
    9834   11.261   -2.544
    9835    9.117   -2.139
    9836   11.333   -2.599
    9837    9.747   -1.112
    9838   10.499   -2.681
    9839   11.388   -2.139
    9840   11.932   -2.912
    9841   11.731   -1.885
    9842   10.452   -3.276
    9843   11.617   -2.674
    9844   12.566   -2.011
    9845   11.012   -1.832
    9846   11.135   -2.545
    9847   10.690   -2.181
    9848   12.930   -2.998
    9849   12.348   -3.520
    9850   10.499   -2.640
    9851    9.372   -2.632
    9852    9.344   -2.413
    9853   10.186   -0.367
    9854    9.092   -0.829
    9855   10.288   -1.356
    9856   10.217   -2.689
    9857    9.173   -2.810
    9858    9.957   -1.783
    9859   11.026   -2.995
    9860   10.119   -4.129
    9861   10.216   -0.562
    9862    9.167   -0.175
    9863    9.696    0.045
    9864    7.520   -0.442
    9865    8.642    0.228
    9866    9.100    0.707
    9867   10.573    0.285
    9868   10.061    1.214
    9869   10.279    1.525
    9870   10.203    0.642
    9871    9.289    0.532
    9872   10.103    0.338
    9873    9.460    0.199
    9874   10.574   -0.729
    9875   10.753   -0.923
    9876    8.586   -1.649
    9877   10.074    0.290
    9878   11.436    1.597
    9879   10.306    1.033
    9880   11.361    0.013
    9881   10.640   -0.523
    9882    9.702   -0.305
    9883   10.207   -0.572
    9884    8.900    0.933
    9885   11.347   -1.023
    9886    9.523   -0.132
    9887    9.743   -1.732
    9888   10.083   -1.927
    9889   10.187   -1.308
    9890    8.606   -0.905
    9891    9.134   -0.076
    9892    8.893   -0.164
    9893    9.221   -1.421
    9894    9.082    1.182
    9895    7.563    1.393
    9896    9.448   -0.010
    9897    8.586    0.579
    9898    9.549    0.197
    9899    9.041    0.330
    9900   10.133    0.130
    9901   10.227   -0.306
    9902    9.644    0.087
    9903   10.388    0.353
    9904    8.121    0.221
    9905    7.500    1.207
    9906    7.350    0.437
    9907    7.144    0.528
    9908   10.127    0.848
    9909   10.026   -0.503
    9910    8.850    1.073
    9911    9.995    1.906
    9912   10.825    1.302
    9913    9.216    0.605
    9914   10.019    0.442
    9915    9.733    0.452
    9916   10.475   -0.229
    9917    9.894    0.467
    9918    9.906    1.112
    9919   11.295    2.036
    9920   11.434   -0.275
    9921   11.294   -0.080
    9922    9.928   -0.951
    9923   11.309   -0.392
    9924   11.261    0.021
    9925   12.121   -1.191
    9926   10.508   -1.232
    9927    9.849   -1.745
    9928   10.810   -3.279
    9929   10.086   -0.880
    9930   10.348   -2.593
    9931    9.347   -1.525
    9932    8.677   -1.304
    9933   10.294   -0.537
    9934    9.248   -0.080
    9935    8.589    0.560
    9936    9.960    1.064
    9937    9.708   -1.013
    9938    9.574    1.270
    9939   10.052    1.833
    9940   10.180    0.633
    9941    9.802    0.336
    9942    8.297    0.853
    9943   10.034    0.884
    9944    8.770    0.573
    9945   10.315    0.817
    9946   11.185    1.492
    9947   10.339    0.265
    9948   10.613    0.802
    9949   10.606   -0.079
    9950   11.369    0.326
    9951   11.121    0.951
    9952   10.602    0.940
    9953   10.290    0.839
    9954    8.049   -0.250
    9955    7.608    0.637
    9956    9.639    0.008
    9957   10.379   -0.518
    9958   10.740    0.624
    9959   10.757   -0.169
    9960    9.253   -0.276
    9961   10.400    0.313
    9962   10.104    0.626
    9963   10.301    0.391
    9964    9.939    0.141
    9965   10.273    0.774
    9966    8.179    1.592
    9967    7.724    0.880
    9968    8.127    0.186
    9969    8.576    0.185
    9970   10.355    1.372
    9971    9.796   -0.809
    9972   10.184   -0.812
    9973    9.623   -1.448
    9974   10.630   -0.089
    9975   11.491   -0.709
    9976    9.824   -0.826
    9977    9.506   -1.246
    9978   10.371   -0.181
    9979    9.671   -1.761
    9980   10.668   -1.123
    9981   10.574   -0.257
    9982    9.473   -0.628
    9983   11.292   -0.651
    9984    9.187    0.655
    9985   10.659   -0.822
    9986   10.978   -1.913
    9987   11.364   -2.279
    9988   11.554   -3.566
    9989   10.813   -2.461
    9990   10.207   -2.824
    9991   11.210   -2.337
    9992   10.402   -3.039
    9993   11.497   -3.240
    9994   11.040   -2.660
    9995   11.741   -2.587
    9996   11.566   -1.949
    9997   11.007   -1.862
    9998   12.440   -2.082
    9999   13.243   -2.118
   10000   12.211   -4.673
