# Supplementary material for: Discovery of novel RARα agonists using pharmacophore-based virtual screening, molecular docking, and molecular dynamics simulation studies
Source: PLoS One. 2023 Aug 24;18(8):e0289046. doi: 10.1371/journal.pone.0289046 (PMC10449137; doi:10.1371/journal.pone.0289046)
Supplement: S1 File — (ZIP) [file pone.0289046.s003.zip › Supplementary/Compound 4/MD/Potential energy/Potential energy.EPTOT]

     302.000      -85156.5826
     304.000      -85095.9213
     306.000      -85010.9526
     308.000      -85099.1812
     310.000      -85342.2548
     312.000      -84905.7263
     314.000      -85015.2804
     316.000      -85112.4300
     318.000      -85365.4223
     320.000      -85155.8977
     322.000      -85341.8112
     324.000      -85038.4508
     326.000      -85269.1010
     328.000      -85093.3424
     330.000      -85198.4231
     332.000      -84728.8213
     334.000      -84924.1674
     336.000      -85101.2952
     338.000      -85089.0045
     340.000      -85398.4971
     342.000      -85213.6650
     344.000      -85312.6212
     346.000      -85307.4874
     348.000      -85071.1493
     350.000      -85015.3946
     352.000      -85273.6009
     354.000      -85542.0638
     356.000      -85194.7985
     358.000      -85215.2459
     360.000      -85110.0584
     362.000      -85301.0320
     364.000      -85502.2645
     366.000      -85520.1453
     368.000      -85431.6609
     370.000      -85128.6557
     372.000      -85458.8463
     374.000      -85428.8052
     376.000      -85249.4564
     378.000      -85224.7571
     380.000      -85213.1563
     382.000      -85194.1995
     384.000      -85310.5989
     386.000      -85239.0845
     388.000      -85282.2995
     390.000      -85201.6058
     392.000      -85539.5185
     394.000      -85206.8393
     396.000      -84923.9858
     398.000      -85413.0199
     400.000      -85693.7139
     402.000      -85431.2304
     404.000      -85095.4311
     406.000      -85109.3456
     408.000      -85406.7357
     410.000      -85291.1127
     412.000      -85238.2367
     414.000      -85316.0976
     416.000      -85416.2975
     418.000      -85214.5137
     420.000      -85342.5021
     422.000      -84942.8278
     424.000      -85235.6760
     426.000      -85250.5182
     428.000      -84966.7430
     430.000      -85385.6525
     432.000      -85231.1032
     434.000      -85268.8950
     436.000      -85175.2108
     438.000      -85111.6469
     440.000      -85240.7601
     442.000      -85225.3061
     444.000      -85346.1177
     446.000      -85403.9193
     448.000      -85231.2268
     450.000      -85296.9597
     452.000      -85197.6735
     454.000      -85110.6875
     456.000      -85311.3757
     458.000      -85318.3955
     460.000      -85351.1700
     462.000      -85445.1056
     464.000      -85623.8647
     466.000      -85153.2022
     468.000      -85153.8822
     470.000      -85240.5465
     472.000      -85462.6430
     474.000      -85298.7747
     476.000      -85465.9326
     478.000      -85389.7132
     480.000      -85513.4553
     482.000      -85608.9423
     484.000      -85396.4471
     486.000      -85416.6692
     488.000      -85399.4620
     490.000      -85474.6874
     492.000      -85377.3729
     494.000      -85362.2254
     496.000      -85203.5170
     498.000      -85039.9780
     500.000      -85359.3764
     502.000      -85358.4791
     504.000      -85075.8557
     506.000      -85373.9424
     508.000      -85127.1126
     510.000      -85280.2349
     512.000      -85280.7144
     514.000      -85502.8427
     516.000      -85398.5054
     518.000      -85178.8556
     520.000      -85276.8959
     522.000      -85455.1548
     524.000      -85646.1823
     526.000      -85252.5488
     528.000      -85199.0774
     530.000      -85242.9014
     532.000      -85304.3087
     534.000      -85175.8480
     536.000      -85269.6872
     538.000      -85459.9581
     540.000      -85580.3604
     542.000      -85559.9712
     544.000      -85102.3901
     546.000      -85138.0070
     548.000      -85344.3395
     550.000      -85526.2781
     552.000      -85358.6722
     554.000      -85319.2241
     556.000      -85274.3489
     558.000      -85395.9725
     560.000      -85448.1483
     562.000      -85185.6460
     564.000      -84883.3675
     566.000      -85342.1378
     568.000      -85351.9771
     570.000      -85231.8979
     572.000      -85417.2507
     574.000      -85354.6964
     576.000      -85223.2912
     578.000      -85325.3395
     580.000      -85472.0644
     582.000      -85315.4841
     584.000      -85453.1030
     586.000      -85419.0251
     588.000      -85253.6166
     590.000      -85413.3225
     592.000      -85451.6717
     594.000      -85225.0437
     596.000      -85095.9513
     598.000      -85164.1107
     600.000      -85395.4494
     602.000      -85057.4615
     604.000      -85484.3083
     606.000      -85284.5307
     608.000      -85636.0151
     610.000      -85141.1810
     612.000      -85422.9368
     614.000      -85320.0148
     616.000      -85338.0219
     618.000      -85385.2542
     620.000      -85441.4944
     622.000      -85464.5051
     624.000      -85507.5579
     626.000      -85294.8725
     628.000      -85649.3972
     630.000      -85434.9399
     632.000      -85264.3693
     634.000      -85345.3187
     636.000      -85418.8441
     638.000      -85109.9605
     640.000      -85387.1165
     642.000      -85186.9258
     644.000      -85099.0941
     646.000      -85266.9858
     648.000      -85237.2527
     650.000      -85252.2096
     652.000      -85327.9046
     654.000      -85448.6497
     656.000      -85426.6942
     658.000      -85314.1352
     660.000      -85301.8687
     662.000      -85379.0736
     664.000      -85627.6147
     666.000      -85266.9995
     668.000      -85414.4311
     670.000      -85368.2495
     672.000      -85241.2693
     674.000      -85483.3291
     676.000      -85518.6489
     678.000      -85273.2173
     680.000      -85129.0343
     682.000      -85280.4969
     684.000      -85598.8715
     686.000      -85110.6153
     688.000      -85565.9123
     690.000      -85396.1977
     692.000      -85564.4389
     694.000      -85311.3732
     696.000      -85325.1305
     698.000      -85137.9229
     700.000      -85348.3985
     702.000      -85347.0424
     704.000      -85519.5282
     706.000      -85544.9253
     708.000      -85607.3447
     710.000      -85629.2226
     712.000      -85294.0088
     714.000      -85345.3702
     716.000      -85173.0245
     718.000      -85457.8421
     720.000      -85601.0041
     722.000      -85141.1656
     724.000      -85328.5111
     726.000      -85437.2663
     728.000      -85388.4889
     730.000      -85234.7940
     732.000      -85179.5644
     734.000      -85283.9794
     736.000      -85357.3393
     738.000      -85220.6922
     740.000      -85327.8756
     742.000      -85219.9123
     744.000      -85382.2458
     746.000      -85294.9445
     748.000      -85261.1932
     750.000      -85378.9615
     752.000      -85310.6162
     754.000      -85430.0194
     756.000      -85343.1779
     758.000      -85424.1348
     760.000      -85323.6850
     762.000      -85277.7291
     764.000      -85357.1653
     766.000      -85072.5024
     768.000      -85150.3164
     770.000      -85550.0217
     772.000      -85627.8653
     774.000      -85406.0098
     776.000      -85350.2375
     778.000      -85343.2664
     780.000      -85120.5243
     782.000      -85305.7877
     784.000      -85454.5274
     786.000      -85459.1765
     788.000      -85508.7015
     790.000      -85147.4739
     792.000      -85214.8898
     794.000      -85382.4441
     796.000      -85363.7298
     798.000      -85372.9936
     800.000      -85389.1723
     802.000      -85512.7854
     804.000      -85449.2291
     806.000      -85563.7710
     808.000      -85320.9759
     810.000      -85394.3193
     812.000      -85428.4017
     814.000      -85432.3437
     816.000      -85616.6134
     818.000      -85490.9202
     820.000      -85496.0724
     822.000      -85291.7418
     824.000      -85451.6029
     826.000      -85549.8068
     828.000      -85400.7932
     830.000      -85272.9257
     832.000      -85288.0684
     834.000      -85213.5131
     836.000      -85485.0160
     838.000      -85568.2143
     840.000      -85515.4049
     842.000      -85422.2941
     844.000      -85107.7258
     846.000      -85449.5276
     848.000      -85528.0887
     850.000      -85519.8903
     852.000      -85358.4760
     854.000      -85355.6606
     856.000      -85405.8291
     858.000      -85479.9028
     860.000      -85318.3962
     862.000      -85649.2164
     864.000      -85521.5092
     866.000      -85579.0336
     868.000      -85462.2000
     870.000      -85167.9263
     872.000      -85298.1682
     874.000      -85328.2989
     876.000      -85250.7508
     878.000      -85490.5366
     880.000      -85181.5420
     882.000      -85269.9198
     884.000      -85210.9004
     886.000      -85444.4134
     888.000      -85362.4615
     890.000      -85489.9413
     892.000      -85186.0536
     894.000      -85627.5697
     896.000      -85533.2214
     898.000      -85261.0114
     900.000      -85443.8529
     902.000      -84857.8594
     904.000      -85503.2849
     906.000      -85540.8427
     908.000      -85223.8143
     910.000      -85279.0111
     912.000      -85380.5137
     914.000      -85605.7187
     916.000      -85270.4371
     918.000      -85398.1404
     920.000      -85635.7948
     922.000      -85312.7863
     924.000      -85304.5758
     926.000      -85464.3292
     928.000      -85171.1724
     930.000      -85115.3684
     932.000      -85232.3859
     934.000      -85401.2399
     936.000      -85369.7678
     938.000      -85218.3899
     940.000      -85319.8446
     942.000      -85400.6453
     944.000      -85459.4795
     946.000      -85098.4243
     948.000      -85370.5325
     950.000      -85124.3367
     952.000      -85175.5130
     954.000      -85323.3726
     956.000      -85166.8198
     958.000      -85350.1307
     960.000      -85334.8949
     962.000      -85368.1936
     964.000      -84974.0313
     966.000      -85531.5024
     968.000      -85300.9815
     970.000      -85116.5234
     972.000      -85067.5092
     974.000      -85323.1297
     976.000      -85391.5954
     978.000      -85425.5995
     980.000      -85252.2132
     982.000      -85206.6061
     984.000      -85384.9987
     986.000      -85280.5728
     988.000      -85324.1298
     990.000      -85264.6527
     992.000      -85481.7798
     994.000      -85444.3507
     996.000      -85364.8854
     998.000      -85225.0789
    1000.000      -85543.6078
    1002.000      -85378.4093
    1004.000      -85441.2024
    1006.000      -85352.6115
    1008.000      -85605.9574
    1010.000      -85447.4803
    1012.000      -85336.8536
    1014.000      -85406.9608
    1016.000      -85260.8531
    1018.000      -85120.2041
    1020.000      -85136.8191
    1022.000      -85377.1611
    1024.000      -85217.3075
    1026.000      -85398.1639
    1028.000      -85436.6385
    1030.000      -85180.1194
    1032.000      -85252.1552
    1034.000      -85488.0361
    1036.000      -85511.0889
    1038.000      -85531.5787
    1040.000      -85359.3825
    1042.000      -85478.8692
    1044.000      -85406.4818
    1046.000      -85395.5649
    1048.000      -85594.8981
    1050.000      -85196.2386
    1052.000      -85438.3086
    1054.000      -85421.2170
    1056.000      -85365.7933
    1058.000      -85505.2872
    1060.000      -85474.0365
    1062.000      -85160.8512
    1064.000      -85217.3823
    1066.000      -85498.7144
    1068.000      -85298.6415
    1070.000      -85341.9064
    1072.000      -85173.1452
    1074.000      -85193.8837
    1076.000      -85481.5544
    1078.000      -85110.2052
    1080.000      -85441.4849
    1082.000      -85185.9951
    1084.000      -85468.6914
    1086.000      -85306.3614
    1088.000      -85320.3230
    1090.000      -85364.2654
    1092.000      -85194.0730
    1094.000      -85309.7392
    1096.000      -85389.7977
    1098.000      -85319.4778
    1100.000      -85109.1562
    1102.000      -85356.3269
    1104.000      -85314.4838
    1106.000      -85014.4149
    1108.000      -85311.3524
    1110.000      -85093.6096
    1112.000      -85270.2004
    1114.000      -85322.2820
    1116.000      -85087.7755
    1118.000      -85278.1304
    1120.000      -85292.8614
    1122.000      -85357.2613
    1124.000      -85540.8462
    1126.000      -85429.3586
    1128.000      -85118.8436
    1130.000      -85628.0839
    1132.000      -85329.1861
    1134.000      -85501.9398
    1136.000      -85458.9256
    1138.000      -85428.7319
    1140.000      -85229.8238
    1142.000      -85283.4145
    1144.000      -85256.7027
    1146.000      -85332.7286
    1148.000      -85376.1746
    1150.000      -85651.9316
    1152.000      -85297.1263
    1154.000      -85524.9890
    1156.000      -85347.6805
    1158.000      -85426.1818
    1160.000      -85380.1599
    1162.000      -85371.2422
    1164.000      -85480.5992
    1166.000      -85304.9955
    1168.000      -85319.5013
    1170.000      -85583.2593
    1172.000      -85390.6649
    1174.000      -85333.1386
    1176.000      -85435.2602
    1178.000      -85660.3828
    1180.000      -85427.6232
    1182.000      -85385.5810
    1184.000      -85531.8905
    1186.000      -85187.1700
    1188.000      -85270.0681
    1190.000      -85343.2301
    1192.000      -85388.6164
    1194.000      -85586.2705
    1196.000      -85450.2145
    1198.000      -85281.9546
    1200.000      -85310.5127
    1202.000      -85449.3910
    1204.000      -85401.7984
    1206.000      -85196.7398
    1208.000      -85077.3196
    1210.000      -85172.9079
    1212.000      -85401.9223
    1214.000      -85406.4245
    1216.000      -85189.3788
    1218.000      -85452.8074
    1220.000      -85287.8611
    1222.000      -85347.9603
    1224.000      -85450.6753
    1226.000      -85355.6297
    1228.000      -85526.8793
    1230.000      -85280.4891
    1232.000      -85334.1179
    1234.000      -85631.8809
    1236.000      -85524.1336
    1238.000      -85207.9613
    1240.000      -85335.3843
    1242.000      -85480.1837
    1244.000      -85224.3331
    1246.000      -85254.5155
    1248.000      -85504.0385
    1250.000      -85477.1534
    1252.000      -85376.1201
    1254.000      -85444.2156
    1256.000      -85323.4138
    1258.000      -85361.7371
    1260.000      -85574.8123
    1262.000      -85254.2338
    1264.000      -85260.9210
    1266.000      -85551.7291
    1268.000      -85312.5483
    1270.000      -85445.5105
    1272.000      -85253.0830
    1274.000      -85253.0554
    1276.000      -85354.9817
    1278.000      -85284.3054
    1280.000      -85505.0492
    1282.000      -85281.4830
    1284.000      -85328.2708
    1286.000      -85245.6201
    1288.000      -85791.4158
    1290.000      -85324.0778
    1292.000      -85314.4626
    1294.000      -85105.1001
    1296.000      -85278.2173
    1298.000      -85170.9002
    1300.000      -85153.2124
    1302.000      -85333.4307
    1304.000      -85258.2865
    1306.000      -85405.8382
    1308.000      -85472.2151
    1310.000      -85254.5971
    1312.000      -85404.2919
    1314.000      -85224.9437
    1316.000      -85550.9898
    1318.000      -85356.6212
    1320.000      -85357.2073
    1322.000      -85380.2439
    1324.000      -85425.1133
    1326.000      -85508.6885
    1328.000      -85517.7787
    1330.000      -85242.1803
    1332.000      -85243.3657
    1334.000      -85199.5464
    1336.000      -85470.5788
    1338.000      -85455.8951
    1340.000      -85288.9655
    1342.000      -85386.7780
    1344.000      -85558.2183
    1346.000      -85309.0866
    1348.000      -85462.1453
    1350.000      -85681.5509
    1352.000      -85504.8280
    1354.000      -85313.7357
    1356.000      -85839.0882
    1358.000      -85528.5434
    1360.000      -85365.2999
    1362.000      -85398.1794
    1364.000      -85350.6308
    1366.000      -85272.0165
    1368.000      -85323.0498
    1370.000      -85459.2237
    1372.000      -85437.2483
    1374.000      -85563.0798
    1376.000      -85750.1614
    1378.000      -85466.0298
    1380.000      -85329.9039
    1382.000      -85490.0762
    1384.000      -85568.7243
    1386.000      -85248.0999
    1388.000      -85503.1912
    1390.000      -85413.1888
    1392.000      -85213.5751
    1394.000      -85166.0254
    1396.000      -85515.4025
    1398.000      -85064.4645
    1400.000      -84963.0126
    1402.000      -85399.3196
    1404.000      -85405.8272
    1406.000      -85375.3066
    1408.000      -85251.6753
    1410.000      -85257.2360
    1412.000      -85290.5107
    1414.000      -85341.4752
    1416.000      -85207.5393
    1418.000      -85212.4345
    1420.000      -85561.4464
    1422.000      -85727.5179
    1424.000      -85426.8289
    1426.000      -85140.2002
    1428.000      -85351.0033
    1430.000      -85056.6611
    1432.000      -85581.9076
    1434.000      -85444.6280
    1436.000      -85339.9961
    1438.000      -85283.3981
    1440.000      -85245.9215
    1442.000      -85150.6591
    1444.000      -85307.7733
    1446.000      -85587.4084
    1448.000      -85366.7532
    1450.000      -85308.6564
    1452.000      -85286.9312
    1454.000      -85338.7945
    1456.000      -85343.6027
    1458.000      -85503.3488
    1460.000      -85569.8390
    1462.000      -85241.6301
    1464.000      -85430.9493
    1466.000      -85240.5011
    1468.000      -85358.9983
    1470.000      -85200.7319
    1472.000      -85370.0498
    1474.000      -85388.0006
    1476.000      -85528.6310
    1478.000      -85170.6654
    1480.000      -85407.1936
    1482.000      -85673.9118
    1484.000      -85300.4220
    1486.000      -85369.4545
    1488.000      -85460.8385
    1490.000      -85433.9530
    1492.000      -85382.7341
    1494.000      -85427.0289
    1496.000      -85321.7960
    1498.000      -85444.9132
    1500.000      -85440.1635
    1502.000      -85411.5053
    1504.000      -85577.5001
    1506.000      -85459.0043
    1508.000      -85478.2241
    1510.000      -85243.7449
    1512.000      -85525.8063
    1514.000      -85342.8336
    1516.000      -85613.0828
    1518.000      -85304.6155
    1520.000      -85301.4750
    1522.000      -85420.6675
    1524.000      -85509.1747
    1526.000      -85132.7962
    1528.000      -85240.7952
    1530.000      -85278.5036
    1532.000      -85275.7333
    1534.000      -85744.1050
    1536.000      -85260.0051
    1538.000      -85089.7186
    1540.000      -85474.3720
    1542.000      -85493.4441
    1544.000      -85569.6795
    1546.000      -85533.5612
    1548.000      -85620.6020
    1550.000      -85381.2977
    1552.000      -85178.4070
    1554.000      -85302.1229
    1556.000      -85328.2314
    1558.000      -85459.3725
    1560.000      -85274.1498
    1562.000      -85306.5786
    1564.000      -85056.3414
    1566.000      -85382.8856
    1568.000      -85226.7387
    1570.000      -85408.6854
    1572.000      -85339.5555
    1574.000      -85172.2471
    1576.000      -85212.7690
    1578.000      -85198.1687
    1580.000      -85399.6768
    1582.000      -85538.5231
    1584.000      -85457.6046
    1586.000      -85608.5558
    1588.000      -85405.3403
    1590.000      -85583.7942
    1592.000      -85338.2668
    1594.000      -85600.8576
    1596.000      -85738.1003
    1598.000      -85435.6399
    1600.000      -85340.7867
    1602.000      -85222.2321
    1604.000      -85643.7122
    1606.000      -85623.0667
    1608.000      -85646.9384
    1610.000      -85573.1828
    1612.000      -85251.5930
    1614.000      -85324.0161
    1616.000      -85099.3117
    1618.000      -85454.6589
    1620.000      -85387.9858
    1622.000      -85653.6493
    1624.000      -85444.7983
    1626.000      -85240.7128
    1628.000      -85647.2910
    1630.000      -85542.6356
    1632.000      -85592.5192
    1634.000      -85317.8261
    1636.000      -85385.3370
    1638.000      -84954.7222
    1640.000      -85214.2862
    1642.000      -85276.3927
    1644.000      -85277.9598
    1646.000      -85341.7777
    1648.000      -85235.7489
    1650.000      -85229.6545
    1652.000      -85277.6012
    1654.000      -85453.9933
    1656.000      -85442.7676
    1658.000      -85329.0612
    1660.000      -85249.8552
    1662.000      -85477.5900
    1664.000      -85456.8847
    1666.000      -85428.3251
    1668.000      -85353.9150
    1670.000      -85504.9538
    1672.000      -85422.4624
    1674.000      -85245.4497
    1676.000      -85428.5152
    1678.000      -85192.9837
    1680.000      -85284.1522
    1682.000      -85204.4538
    1684.000      -85173.2296
    1686.000      -85440.6440
    1688.000      -85498.5840
    1690.000      -85454.6404
    1692.000      -85255.6928
    1694.000      -85516.5291
    1696.000      -85336.9978
    1698.000      -85317.0259
    1700.000      -85152.4968
    1702.000      -85393.9027
    1704.000      -85094.8246
    1706.000      -85139.4809
    1708.000      -85436.5754
    1710.000      -85386.0946
    1712.000      -85654.0611
    1714.000      -85458.8049
    1716.000      -85503.2968
    1718.000      -85535.9159
    1720.000      -85155.1257
    1722.000      -85372.7239
    1724.000      -85425.7184
    1726.000      -85362.2929
    1728.000      -85774.1885
    1730.000      -85417.1787
    1732.000      -85540.1990
    1734.000      -85490.0125
    1736.000      -85497.2937
    1738.000      -85723.5484
    1740.000      -85634.0184
    1742.000      -85405.0824
    1744.000      -85364.5354
    1746.000      -85385.0794
    1748.000      -85367.3695
    1750.000      -85394.7002
    1752.000      -85226.1845
    1754.000      -85245.7458
    1756.000      -85426.3888
    1758.000      -85387.0374
    1760.000      -85416.1509
    1762.000      -85175.9517
    1764.000      -85537.3417
    1766.000      -85361.7403
    1768.000      -85329.2943
    1770.000      -85200.1329
    1772.000      -85461.5287
    1774.000      -85520.1788
    1776.000      -85344.9760
    1778.000      -85416.7281
    1780.000      -85178.4454
    1782.000      -85450.5440
    1784.000      -85793.6400
    1786.000      -85509.9069
    1788.000      -85539.9072
    1790.000      -85146.7940
    1792.000      -85237.6012
    1794.000      -85407.3189
    1796.000      -85520.4799
    1798.000      -85410.4477
    1800.000      -84899.7622
    1802.000      -85463.8107
    1804.000      -85386.7298
    1806.000      -85111.7658
    1808.000      -85456.3655
    1810.000      -85262.0337
    1812.000      -85273.3066
    1814.000      -85400.5005
    1816.000      -85494.0945
    1818.000      -85102.3351
    1820.000      -85279.7681
    1822.000      -85332.9044
    1824.000      -85484.0470
    1826.000      -85087.1011
    1828.000      -85430.5343
    1830.000      -85542.7790
    1832.000      -85411.6263
    1834.000      -85253.8574
    1836.000      -85277.3506
    1838.000      -85176.9229
    1840.000      -85155.2544
    1842.000      -85366.2472
    1844.000      -85089.4124
    1846.000      -85467.3386
    1848.000      -85465.7366
    1850.000      -85415.5764
    1852.000      -85272.7954
    1854.000      -85206.9707
    1856.000      -85470.7342
    1858.000      -85287.3786
    1860.000      -85313.2500
    1862.000      -85470.6262
    1864.000      -85397.2566
    1866.000      -85236.4635
    1868.000      -85306.9238
    1870.000      -85190.7649
    1872.000      -85159.6546
    1874.000      -85435.9199
    1876.000      -85483.4957
    1878.000      -85343.3987
    1880.000      -85406.0436
    1882.000      -85378.6712
    1884.000      -85685.8913
    1886.000      -85424.4137
    1888.000      -85354.4193
    1890.000      -85440.7078
    1892.000      -85427.8419
    1894.000      -85536.0666
    1896.000      -85417.3930
    1898.000      -85516.4196
    1900.000      -85426.9345
    1902.000      -85283.3360
    1904.000      -85650.5025
    1906.000      -85122.8452
    1908.000      -85458.8752
    1910.000      -85355.6311
    1912.000      -85325.3606
    1914.000      -85173.2675
    1916.000      -85240.0926
    1918.000      -85261.2238
    1920.000      -85581.2750
    1922.000      -85409.4665
    1924.000      -85210.6092
    1926.000      -85240.2923
    1928.000      -85359.0581
    1930.000      -85496.2901
    1932.000      -85382.3165
    1934.000      -85247.8693
    1936.000      -85538.1072
    1938.000      -85569.2069
    1940.000      -85279.1003
    1942.000      -85604.4107
    1944.000      -85332.1554
    1946.000      -85496.9692
    1948.000      -85446.1865
    1950.000      -85589.9225
    1952.000      -85554.6412
    1954.000      -85345.3955
    1956.000      -85596.8434
    1958.000      -85557.1218
    1960.000      -85428.3144
    1962.000      -85418.5985
    1964.000      -85559.5498
    1966.000      -85401.3171
    1968.000      -85219.5601
    1970.000      -85561.7029
    1972.000      -85489.0401
    1974.000      -85230.3906
    1976.000      -85521.8499
    1978.000      -85332.0809
    1980.000      -85603.9603
    1982.000      -85176.9034
    1984.000      -85435.3956
    1986.000      -85184.9316
    1988.000      -85508.6850
    1990.000      -85344.2127
    1992.000      -85431.6985
    1994.000      -85318.2583
    1996.000      -85312.0381
    1998.000      -85401.8577
    2000.000      -85200.0665
    2002.000      -85200.1785
    2004.000      -85479.5412
    2006.000      -85354.6176
    2008.000      -85412.2358
    2010.000      -85429.1633
    2012.000      -85367.7907
    2014.000      -85173.2076
    2016.000      -85174.7116
    2018.000      -85230.9842
    2020.000      -85299.9867
    2022.000      -85601.5226
    2024.000      -85335.1119
    2026.000      -85288.8930
    2028.000      -85111.1272
    2030.000      -85262.3241
    2032.000      -85278.5247
    2034.000      -85218.2447
    2036.000      -85169.0175
    2038.000      -85198.5936
    2040.000      -85171.2167
    2042.000      -85292.3732
    2044.000      -85250.9051
    2046.000      -85347.4168
    2048.000      -85612.0249
    2050.000      -85460.0513
    2052.000      -85545.0758
    2054.000      -85362.4635
    2056.000      -85522.8776
    2058.000      -85281.1773
    2060.000      -85437.4470
    2062.000      -85519.1001
    2064.000      -85362.3019
    2066.000      -85676.1450
    2068.000      -85394.8124
    2070.000      -85439.9198
    2072.000      -85282.6667
    2074.000      -85519.2644
    2076.000      -85364.4459
    2078.000      -85244.2340
    2080.000      -85592.5122
    2082.000      -85625.3298
    2084.000      -85610.5668
    2086.000      -85426.1753
    2088.000      -85364.2513
    2090.000      -85185.2196
    2092.000      -85644.1552
    2094.000      -85581.2281
    2096.000      -85521.2311
    2098.000      -85511.5899
    2100.000      -85524.0732
    2102.000      -85357.8603
    2104.000      -85505.3012
    2106.000      -85337.0433
    2108.000      -85365.6661
    2110.000      -85562.6819
    2112.000      -85496.7154
    2114.000      -85420.0561
    2116.000      -85214.9422
    2118.000      -85396.4202
    2120.000      -85215.0975
    2122.000      -85704.9777
    2124.000      -85459.9944
    2126.000      -85405.9960
    2128.000      -85549.4345
    2130.000      -85255.6469
    2132.000      -85167.2292
    2134.000      -85375.4874
    2136.000      -85122.4289
    2138.000      -85248.4238
    2140.000      -85301.1940
    2142.000      -85449.3871
    2144.000      -85197.7551
    2146.000      -85407.1050
    2148.000      -85549.5015
    2150.000      -85437.7305
    2152.000      -85330.1271
    2154.000      -85423.8253
    2156.000      -85171.9584
    2158.000      -85111.5823
    2160.000      -85349.0542
    2162.000      -85292.4578
    2164.000      -85395.8206
    2166.000      -85070.1944
    2168.000      -85263.1611
    2170.000      -85501.4337
    2172.000      -85653.6082
    2174.000      -85711.6500
    2176.000      -85507.7878
    2178.000      -85081.8990
    2180.000      -85580.8392
    2182.000      -85585.8778
    2184.000      -85189.4427
    2186.000      -85413.5446
    2188.000      -85396.1168
    2190.000      -85268.4631
    2192.000      -85390.0839
    2194.000      -85517.1696
    2196.000      -85420.6635
    2198.000      -85364.3498
    2200.000      -85417.5430
    2202.000      -85231.4536
    2204.000      -85344.5208
    2206.000      -85124.2305
    2208.000      -85565.5828
    2210.000      -85484.4856
    2212.000      -85163.4771
    2214.000      -85492.2850
    2216.000      -85585.4523
    2218.000      -85250.2164
    2220.000      -85193.2314
    2222.000      -85402.3799
    2224.000      -85471.0999
    2226.000      -85515.3229
    2228.000      -85220.1279
    2230.000      -85307.7930
    2232.000      -85429.0057
    2234.000      -85151.4617
    2236.000      -85200.9510
    2238.000      -85207.4365
    2240.000      -85359.2122
    2242.000      -85382.7711
    2244.000      -85186.6853
    2246.000      -85392.7937
    2248.000      -85147.0688
    2250.000      -85581.8463
    2252.000      -85361.2752
    2254.000      -85162.9297
    2256.000      -85230.7548
    2258.000      -85470.9302
    2260.000      -85401.7903
    2262.000      -85081.9902
    2264.000      -85261.0181
    2266.000      -85237.5282
    2268.000      -85247.7752
    2270.000      -85443.3131
    2272.000      -85177.3214
    2274.000      -85435.9281
    2276.000      -85358.5136
    2278.000      -85372.8552
    2280.000      -85069.7524
    2282.000      -85030.5151
    2284.000      -85309.8509
    2286.000      -85338.5675
    2288.000      -85171.7404
    2290.000      -85286.3294
    2292.000      -85221.1675
    2294.000      -85502.5935
    2296.000      -85208.1129
    2298.000      -85126.8854
    2300.000      -85344.1094
    2302.000      -85140.5704
    2304.000      -85391.7335
    2306.000      -85457.8200
    2308.000      -85157.1573
    2310.000      -85324.5315
    2312.000      -85479.2650
    2314.000      -85372.3855
    2316.000      -85363.7415
    2318.000      -85441.0499
    2320.000      -85429.5571
    2322.000      -85542.0145
    2324.000      -85507.0897
    2326.000      -85249.8869
    2328.000      -85464.2322
    2330.000      -85148.3810
    2332.000      -85376.6365
    2334.000      -85410.8763
    2336.000      -85233.9121
    2338.000      -85223.6002
    2340.000      -85237.8983
    2342.000      -85189.3485
    2344.000      -85336.4914
    2346.000      -85154.9434
    2348.000      -85103.1728
    2350.000      -85426.7954
    2352.000      -85187.4045
    2354.000      -85391.6864
    2356.000      -85274.2207
    2358.000      -85323.6166
    2360.000      -85403.2668
    2362.000      -85701.8658
    2364.000      -85203.9486
    2366.000      -85454.2356
    2368.000      -85283.6405
    2370.000      -85535.1010
    2372.000      -85417.4590
    2374.000      -85472.2452
    2376.000      -85395.3579
    2378.000      -85274.2025
    2380.000      -85281.0123
    2382.000      -85357.1766
    2384.000      -85271.7544
    2386.000      -85575.1403
    2388.000      -85294.3338
    2390.000      -85149.9278
    2392.000      -85294.1053
    2394.000      -85285.5222
    2396.000      -85266.0268
    2398.000      -85301.5826
    2400.000      -85294.0542
    2402.000      -85348.7534
    2404.000      -85415.3259
    2406.000      -85384.8358
    2408.000      -85234.4352
    2410.000      -85241.8255
    2412.000      -85232.8944
    2414.000      -85139.4678
    2416.000      -85361.2258
    2418.000      -85047.0307
    2420.000      -85009.1569
    2422.000      -85280.9603
    2424.000      -85376.2621
    2426.000      -85344.3948
    2428.000      -85430.9657
    2430.000      -85362.1273
    2432.000      -85378.5369
    2434.000      -85095.4227
    2436.000      -85136.5120
    2438.000      -85110.0125
    2440.000      -85179.4609
    2442.000      -85085.6117
    2444.000      -85042.7775
    2446.000      -85353.8992
    2448.000      -85338.1952
    2450.000      -85439.1523
    2452.000      -85335.7360
    2454.000      -85393.8246
    2456.000      -85565.1420
    2458.000      -85378.9198
    2460.000      -85137.6051
    2462.000      -85294.7108
    2464.000      -85373.6516
    2466.000      -85484.9911
    2468.000      -85531.0489
    2470.000      -85398.3394
    2472.000      -85481.7618
    2474.000      -85369.2057
    2476.000      -85331.5463
    2478.000      -85456.1324
    2480.000      -85439.4292
    2482.000      -85392.9404
    2484.000      -85316.7577
    2486.000      -85190.5667
    2488.000      -85439.1682
    2490.000      -85609.8273
    2492.000      -85196.3551
    2494.000      -85415.1356
    2496.000      -85189.4174
    2498.000      -85433.2321
    2500.000      -85531.9876
    2502.000      -85465.8047
    2504.000      -85438.6134
    2506.000      -85352.0688
    2508.000      -85499.7362
    2510.000      -85027.4735
    2512.000      -85502.7071
    2514.000      -85709.6162
    2516.000      -85204.2331
    2518.000      -85294.0630
    2520.000      -85341.7879
    2522.000      -84983.1503
    2524.000      -85223.5543
    2526.000      -85400.3929
    2528.000      -85249.7447
    2530.000      -85174.1800
    2532.000      -85242.4075
    2534.000      -85352.4511
    2536.000      -85253.4761
    2538.000      -85447.1126
    2540.000      -85380.3672
    2542.000      -85046.7217
    2544.000      -85468.8200
    2546.000      -85449.0918
    2548.000      -85265.9192
    2550.000      -85156.4603
    2552.000      -85393.1378
    2554.000      -85207.6280
    2556.000      -85807.2679
    2558.000      -85265.1232
    2560.000      -85471.3863
    2562.000      -85274.3418
    2564.000      -85244.5850
    2566.000      -85410.1480
    2568.000      -85347.1262
    2570.000      -85431.8968
    2572.000      -85142.5655
    2574.000      -85349.2363
    2576.000      -85557.6210
    2578.000      -85448.8513
    2580.000      -85579.3563
    2582.000      -85387.5870
    2584.000      -85264.3878
    2586.000      -85278.7248
    2588.000      -85407.9842
    2590.000      -85361.5267
    2592.000      -85306.8139
    2594.000      -85048.4647
    2596.000      -85262.5332
    2598.000      -85313.9952
    2600.000      -85266.5958
    2602.000      -85673.7768
    2604.000      -85329.2578
    2606.000      -85229.0335
    2608.000      -85280.5023
    2610.000      -85221.8826
    2612.000      -85384.3198
    2614.000      -85475.5460
    2616.000      -85172.3533
    2618.000      -85245.3493
    2620.000      -85355.1211
    2622.000      -85509.8601
    2624.000      -85690.7324
    2626.000      -85465.1073
    2628.000      -85453.6227
    2630.000      -85404.7926
    2632.000      -85343.9769
    2634.000      -85453.6198
    2636.000      -85509.6921
    2638.000      -85287.1098
    2640.000      -85468.4635
    2642.000      -85568.9027
    2644.000      -85435.8407
    2646.000      -85409.5925
    2648.000      -85289.9813
    2650.000      -85268.7937
    2652.000      -85311.4313
    2654.000      -85246.6136
    2656.000      -85242.2657
    2658.000      -85082.1389
    2660.000      -85196.6867
    2662.000      -85045.3561
    2664.000      -85233.9599
    2666.000      -85463.2850
    2668.000      -85874.3267
    2670.000      -85595.7316
    2672.000      -85293.2195
    2674.000      -85414.8604
    2676.000      -85387.4242
    2678.000      -85501.4569
    2680.000      -85413.6664
    2682.000      -85430.8531
    2684.000      -85685.1802
    2686.000      -85487.5323
    2688.000      -85314.4620
    2690.000      -85399.3424
    2692.000      -85303.7299
    2694.000      -85081.5360
    2696.000      -85264.9117
    2698.000      -85155.1228
    2700.000      -85388.4362
    2702.000      -85432.1579
    2704.000      -85569.4832
    2706.000      -85275.3601
    2708.000      -85121.8828
    2710.000      -85472.8894
    2712.000      -85416.1165
    2714.000      -85286.3832
    2716.000      -85270.8423
    2718.000      -85384.7778
    2720.000      -85151.7566
    2722.000      -85223.6569
    2724.000      -85303.1405
    2726.000      -85773.0713
    2728.000      -85250.3606
    2730.000      -85517.6911
    2732.000      -85280.8541
    2734.000      -85298.1520
    2736.000      -85205.9154
    2738.000      -85498.4797
    2740.000      -85491.5299
    2742.000      -85412.5624
    2744.000      -85480.2369
    2746.000      -85358.9680
    2748.000      -85463.5357
    2750.000      -85275.2018
    2752.000      -85422.6819
    2754.000      -85632.6235
    2756.000      -85550.6781
    2758.000      -85404.6791
    2760.000      -85271.0692
    2762.000      -85247.1925
    2764.000      -85450.4496
    2766.000      -85342.4264
    2768.000      -85161.5274
    2770.000      -85175.6352
    2772.000      -85296.7293
    2774.000      -85265.0850
    2776.000      -85273.4400
    2778.000      -85246.8347
    2780.000      -85427.1303
    2782.000      -85368.5909
    2784.000      -85193.6469
    2786.000      -85617.6372
    2788.000      -85265.8357
    2790.000      -85375.2023
    2792.000      -85357.3318
    2794.000      -85604.6806
    2796.000      -85178.0700
    2798.000      -85554.6467
    2800.000      -85196.3319
    2802.000      -85358.5514
    2804.000      -85553.0955
    2806.000      -85210.9138
    2808.000      -85187.3543
    2810.000      -85274.0865
    2812.000      -85295.9923
    2814.000      -85190.1542
    2816.000      -85395.3133
    2818.000      -85567.8467
    2820.000      -85339.7418
    2822.000      -85357.8524
    2824.000      -85410.2355
    2826.000      -85261.4721
    2828.000      -85524.6144
    2830.000      -85277.4487
    2832.000      -85255.3631
    2834.000      -85515.2965
    2836.000      -85306.4186
    2838.000      -85282.2482
    2840.000      -85283.0397
    2842.000      -85363.9186
    2844.000      -85527.5073
    2846.000      -85350.5050
    2848.000      -85674.2726
    2850.000      -85229.4643
    2852.000      -85293.2841
    2854.000      -85164.9247
    2856.000      -85137.1076
    2858.000      -85449.9332
    2860.000      -85328.1670
    2862.000      -85362.9120
    2864.000      -85318.8148
    2866.000      -85345.2583
    2868.000      -85596.5681
    2870.000      -85275.2572
    2872.000      -85360.0960
    2874.000      -85329.7468
    2876.000      -85417.8844
    2878.000      -85453.1749
    2880.000      -85405.4177
    2882.000      -85065.3655
    2884.000      -85329.0458
    2886.000      -85528.4474
    2888.000      -85648.1011
    2890.000      -85543.8496
    2892.000      -85470.9772
    2894.000      -85209.1415
    2896.000      -85434.8485
    2898.000      -85464.6606
    2900.000      -85013.0449
    2902.000      -85133.8378
    2904.000      -85679.6287
    2906.000      -85523.4859
    2908.000      -85275.6225
    2910.000      -85489.4265
    2912.000      -85397.7521
    2914.000      -85157.5949
    2916.000      -85265.2077
    2918.000      -85558.0438
    2920.000      -85232.6582
    2922.000      -85392.1420
    2924.000      -85381.4056
    2926.000      -85317.5107
    2928.000      -85364.2744
    2930.000      -85486.9001
    2932.000      -85173.4988
    2934.000      -85347.0718
    2936.000      -85151.8427
    2938.000      -85093.1240
    2940.000      -85422.8682
    2942.000      -85359.1328
    2944.000      -85314.1529
    2946.000      -85358.6447
    2948.000      -85243.0410
    2950.000      -85555.9689
    2952.000      -85440.4951
    2954.000      -85181.9105
    2956.000      -85032.9278
    2958.000      -85015.2893
    2960.000      -85228.2338
    2962.000      -85265.4419
    2964.000      -85553.9213
    2966.000      -85348.4837
    2968.000      -85684.8933
    2970.000      -85388.4169
    2972.000      -85237.6718
    2974.000      -85473.2653
    2976.000      -85431.5597
    2978.000      -85351.4323
    2980.000      -85402.7887
    2982.000      -85345.1381
    2984.000      -85188.0763
    2986.000      -85210.6087
    2988.000      -85435.8511
    2990.000      -85139.7956
    2992.000      -85444.3757
    2994.000      -85372.6819
    2996.000      -85321.8415
    2998.000      -85396.8065
    3000.000      -85455.2228
    3002.000      -85554.6174
    3004.000      -85642.4476
    3006.000      -85423.5054
    3008.000      -85581.5822
    3010.000      -85398.7433
    3012.000      -85090.2839
    3014.000      -85514.6011
    3016.000      -85326.7568
    3018.000      -85342.7053
    3020.000      -85224.7990
    3022.000      -85308.3349
    3024.000      -85216.0323
    3026.000      -85113.1327
    3028.000      -85312.9868
    3030.000      -85193.0804
    3032.000      -85549.0030
    3034.000      -85412.4625
    3036.000      -85348.7820
    3038.000      -85302.9886
    3040.000      -85619.7481
    3042.000      -85727.7905
    3044.000      -85555.7056
    3046.000      -85313.5848
    3048.000      -85264.3121
    3050.000      -85233.3203
    3052.000      -85669.7399
    3054.000      -85393.9037
    3056.000      -85273.5534
    3058.000      -85459.5828
    3060.000      -85300.4752
    3062.000      -85359.6983
    3064.000      -85500.0461
    3066.000      -85408.0279
    3068.000      -85305.3269
    3070.000      -85348.5134
    3072.000      -85441.1996
    3074.000      -85332.7242
    3076.000      -85240.2331
    3078.000      -85207.0254
    3080.000      -85565.8143
    3082.000      -85116.3818
    3084.000      -85341.8928
    3086.000      -85366.4768
    3088.000      -85370.8801
    3090.000      -85455.8462
    3092.000      -85273.7780
    3094.000      -85428.8589
    3096.000      -85461.5796
    3098.000      -85144.8904
    3100.000      -85350.0095
    3102.000      -85157.5198
    3104.000      -85273.2371
    3106.000      -85482.2599
    3108.000      -85329.5052
    3110.000      -85169.4261
    3112.000      -85091.1973
    3114.000      -85348.7935
    3116.000      -85233.6260
    3118.000      -85422.4091
    3120.000      -85443.9000
    3122.000      -85200.3671
    3124.000      -85502.3691
    3126.000      -85268.0868
    3128.000      -85220.6730
    3130.000      -85396.9447
    3132.000      -85258.4807
    3134.000      -85309.9876
    3136.000      -85526.0198
    3138.000      -85121.3539
    3140.000      -85305.1555
    3142.000      -85417.6116
    3144.000      -85188.0655
    3146.000      -85425.6012
    3148.000      -85599.7506
    3150.000      -85313.5556
    3152.000      -85509.1591
    3154.000      -85255.5139
    3156.000      -85413.6919
    3158.000      -85206.4907
    3160.000      -85397.1411
    3162.000      -85413.5776
    3164.000      -85378.0262
    3166.000      -85318.6325
    3168.000      -85128.7456
    3170.000      -85533.7826
    3172.000      -85510.7636
    3174.000      -85318.5290
    3176.000      -85511.2756
    3178.000      -85376.8903
    3180.000      -85450.0788
    3182.000      -85700.0953
    3184.000      -85272.2907
    3186.000      -85639.7661
    3188.000      -85344.2423
    3190.000      -85569.8079
    3192.000      -85350.4649
    3194.000      -85295.6874
    3196.000      -85582.4703
    3198.000      -85226.6981
    3200.000      -85557.7304
    3202.000      -85399.1015
    3204.000      -85392.2623
    3206.000      -85040.9743
    3208.000      -85262.0768
    3210.000      -85305.1297
    3212.000      -85348.5657
    3214.000      -85473.2177
    3216.000      -85542.2422
    3218.000      -85307.4628
    3220.000      -85541.7045
    3222.000      -85434.3891
    3224.000      -85351.3844
    3226.000      -85410.2572
    3228.000      -85307.8609
    3230.000      -85475.2836
    3232.000      -85307.3367
    3234.000      -85470.2386
    3236.000      -85511.0620
    3238.000      -85348.2484
    3240.000      -85491.8949
    3242.000      -85187.1380
    3244.000      -85466.9761
    3246.000      -85512.3087
    3248.000      -85452.3468
    3250.000      -85248.2515
    3252.000      -85364.5374
    3254.000      -85329.6410
    3256.000      -85614.1558
    3258.000      -85233.7074
    3260.000      -85447.7509
    3262.000      -85093.5329
    3264.000      -85388.8249
    3266.000      -85307.8436
    3268.000      -85252.5207
    3270.000      -85254.7289
    3272.000      -85256.4691
    3274.000      -85166.7549
    3276.000      -85373.3001
    3278.000      -85230.8058
    3280.000      -85533.1830
    3282.000      -85200.0323
    3284.000      -85315.7771
    3286.000      -85285.3296
    3288.000      -85453.1915
    3290.000      -85396.2152
    3292.000      -85395.1342
    3294.000      -85403.4658
    3296.000      -85380.2157
    3298.000      -84910.3962
    3300.000      -85227.0826
    3302.000      -85063.2101
    3304.000      -85293.2538
    3306.000      -85336.8336
    3308.000      -85302.7079
    3310.000      -85108.5875
    3312.000      -85373.6463
    3314.000      -85317.1565
    3316.000      -85527.0437
    3318.000      -85446.6456
    3320.000      -85363.1256
    3322.000      -85225.9356
    3324.000      -85485.9598
    3326.000      -85065.9957
    3328.000      -85411.9829
    3330.000      -85234.2262
    3332.000      -85453.7238
    3334.000      -85387.1798
    3336.000      -85430.8495
    3338.000      -84954.4532
    3340.000      -85267.4005
    3342.000      -85066.2779
    3344.000      -85415.3176
    3346.000      -85237.7019
    3348.000      -85454.8120
    3350.000      -85282.3862
    3352.000      -85395.7673
    3354.000      -85423.8820
    3356.000      -85299.2099
    3358.000      -85477.2269
    3360.000      -85369.0544
    3362.000      -85025.3278
    3364.000      -85544.1243
    3366.000      -85630.0811
    3368.000      -85362.6774
    3370.000      -85407.7935
    3372.000      -85401.7986
    3374.000      -85236.4578
    3376.000      -85466.6768
    3378.000      -85238.2557
    3380.000      -85296.2911
    3382.000      -85192.7169
    3384.000      -85379.3569
    3386.000      -85236.7799
    3388.000      -85397.6464
    3390.000      -85494.1991
    3392.000      -85342.6869
    3394.000      -85482.5530
    3396.000      -85395.1221
    3398.000      -85682.4081
    3400.000      -85477.8539
    3402.000      -85525.0809
    3404.000      -85366.5877
    3406.000      -85336.2995
    3408.000      -85323.1032
    3410.000      -85412.3459
    3412.000      -85331.9355
    3414.000      -85221.4169
    3416.000      -85209.8780
    3418.000      -85363.7709
    3420.000      -85438.8242
    3422.000      -85538.5357
    3424.000      -85323.0408
    3426.000      -85487.7603
    3428.000      -85267.0544
    3430.000      -85174.6660
    3432.000      -85435.7624
    3434.000      -85474.4770
    3436.000      -85475.1428
    3438.000      -85313.7652
    3440.000      -85279.4707
    3442.000      -85521.9214
    3444.000      -85156.2882
    3446.000      -85488.4905
    3448.000      -85078.9412
    3450.000      -85379.8299
    3452.000      -85355.6135
    3454.000      -85285.6131
    3456.000      -85535.6286
    3458.000      -85421.1472
    3460.000      -85443.4342
    3462.000      -85144.6313
    3464.000      -85261.6887
    3466.000      -85552.1433
    3468.000      -85441.1404
    3470.000      -85442.0705
    3472.000      -85171.9996
    3474.000      -85522.2645
    3476.000      -85542.0014
    3478.000      -85463.9357
    3480.000      -85627.8574
    3482.000      -85516.9830
    3484.000      -85411.5940
    3486.000      -85507.7363
    3488.000      -85309.5868
    3490.000      -85440.5864
    3492.000      -85427.8457
    3494.000      -85487.8953
    3496.000      -85220.0893
    3498.000      -85298.6236
    3500.000      -85392.8658
    3502.000      -85219.3512
    3504.000      -85377.7983
    3506.000      -85457.8939
    3508.000      -85349.9928
    3510.000      -85362.5895
    3512.000      -85350.2319
    3514.000      -85403.4855
    3516.000      -85290.3541
    3518.000      -85413.2573
    3520.000      -85300.8680
    3522.000      -85247.0772
    3524.000      -85244.1080
    3526.000      -85365.4845
    3528.000      -85488.4915
    3530.000      -85430.2856
    3532.000      -85352.9892
    3534.000      -85502.5095
    3536.000      -85495.1560
    3538.000      -85287.1924
    3540.000      -85254.6099
    3542.000      -85223.6137
    3544.000      -85277.1852
    3546.000      -85393.2271
    3548.000      -85417.7369
    3550.000      -85247.9662
    3552.000      -85163.4814
    3554.000      -85487.3800
    3556.000      -85323.2295
    3558.000      -85099.4137
    3560.000      -85447.2058
    3562.000      -85448.5724
    3564.000      -85448.3505
    3566.000      -85524.5551
    3568.000      -85323.4764
    3570.000      -85223.2669
    3572.000      -85408.7664
    3574.000      -85370.8535
    3576.000      -85432.6353
    3578.000      -85431.4509
    3580.000      -85289.9562
    3582.000      -85494.9439
    3584.000      -85486.1119
    3586.000      -85457.6717
    3588.000      -85400.1041
    3590.000      -85592.0195
    3592.000      -85512.9944
    3594.000      -85558.3645
    3596.000      -85763.8667
    3598.000      -85471.4085
    3600.000      -85426.9154
    3602.000      -85344.6005
    3604.000      -85606.6950
    3606.000      -85345.6467
    3608.000      -85536.3037
    3610.000      -85410.4183
    3612.000      -85341.2129
    3614.000      -85530.3324
    3616.000      -85167.5056
    3618.000      -85339.8803
    3620.000      -85445.9383
    3622.000      -85296.6640
    3624.000      -85454.6830
    3626.000      -85304.2456
    3628.000      -85338.6990
    3630.000      -85050.8069
    3632.000      -85566.3163
    3634.000      -85365.1781
    3636.000      -85453.0687
    3638.000      -85597.9244
    3640.000      -85316.6967
    3642.000      -85425.1778
    3644.000      -85148.9374
    3646.000      -84852.9298
    3648.000      -85265.6527
    3650.000      -85426.8096
    3652.000      -85165.3775
    3654.000      -85244.3035
    3656.000      -85687.6703
    3658.000      -85466.8350
    3660.000      -85365.8017
    3662.000      -85526.9837
    3664.000      -85408.7782
    3666.000      -85542.5217
    3668.000      -85513.0261
    3670.000      -85278.1881
    3672.000      -85444.0751
    3674.000      -85481.4429
    3676.000      -85423.3060
    3678.000      -85572.0259
    3680.000      -85870.2948
    3682.000      -85441.6104
    3684.000      -85536.5439
    3686.000      -85675.8406
    3688.000      -85379.9965
    3690.000      -85566.9915
    3692.000      -85393.5551
    3694.000      -85358.0595
    3696.000      -85305.8046
    3698.000      -85093.0340
    3700.000      -85629.0939
    3702.000      -85260.3392
    3704.000      -85343.9327
    3706.000      -85522.2208
    3708.000      -85113.3344
    3710.000      -85093.4418
    3712.000      -85506.7027
    3714.000      -85594.2191
    3716.000      -85469.6349
    3718.000      -85359.1974
    3720.000      -85522.7288
    3722.000      -85465.5104
    3724.000      -85347.0110
    3726.000      -85434.2975
    3728.000      -85434.3189
    3730.000      -85682.4437
    3732.000      -85325.6536
    3734.000      -85264.9440
    3736.000      -85411.0875
    3738.000      -85556.3737
    3740.000      -85586.9871
    3742.000      -85314.1991
    3744.000      -85336.3602
    3746.000      -85321.2191
    3748.000      -85209.5967
    3750.000      -85346.4726
    3752.000      -85377.0395
    3754.000      -85249.5805
    3756.000      -85272.6113
    3758.000      -85453.1745
    3760.000      -85419.8808
    3762.000      -85298.5978
    3764.000      -85422.1552
    3766.000      -85511.5594
    3768.000      -85571.0740
    3770.000      -85473.2254
    3772.000      -85416.5297
    3774.000      -85411.8846
    3776.000      -85341.5536
    3778.000      -85405.9571
    3780.000      -85327.9720
    3782.000      -85579.8861
    3784.000      -85330.2968
    3786.000      -85401.0208
    3788.000      -85315.1614
    3790.000      -85281.5894
    3792.000      -85533.4472
    3794.000      -85216.1053
    3796.000      -85442.5932
    3798.000      -85424.1385
    3800.000      -85354.2746
    3802.000      -85357.9931
    3804.000      -85453.4501
    3806.000      -85341.4528
    3808.000      -85315.4590
    3810.000      -85435.8670
    3812.000      -85413.4438
    3814.000      -85407.5295
    3816.000      -85497.0893
    3818.000      -85314.9673
    3820.000      -85489.6541
    3822.000      -85469.8178
    3824.000      -85409.0289
    3826.000      -85488.8167
    3828.000      -85162.6252
    3830.000      -85161.8906
    3832.000      -85206.5013
    3834.000      -85352.0676
    3836.000      -85378.3377
    3838.000      -85380.9608
    3840.000      -85526.7227
    3842.000      -85384.7554
    3844.000      -85437.0741
    3846.000      -85416.8228
    3848.000      -85473.6324
    3850.000      -85366.5168
    3852.000      -85436.8547
    3854.000      -85519.2426
    3856.000      -85562.6934
    3858.000      -85528.2474
    3860.000      -85453.3083
    3862.000      -85277.6988
    3864.000      -85357.7271
    3866.000      -85229.3106
    3868.000      -85314.4636
    3870.000      -85338.9040
    3872.000      -85311.9864
    3874.000      -85083.6968
    3876.000      -85540.1619
    3878.000      -85233.8957
    3880.000      -85234.9253
    3882.000      -85530.1157
    3884.000      -85304.9017
    3886.000      -85663.3216
    3888.000      -85297.8100
    3890.000      -85390.4916
    3892.000      -85596.0044
    3894.000      -85342.2938
    3896.000      -85559.3598
    3898.000      -85575.0543
    3900.000      -85313.9979
    3902.000      -85221.4456
    3904.000      -85382.9693
    3906.000      -85229.9785
    3908.000      -85569.4960
    3910.000      -85489.1778
    3912.000      -85243.5967
    3914.000      -85479.7209
    3916.000      -85501.6077
    3918.000      -85391.7419
    3920.000      -85467.2398
    3922.000      -85365.4576
    3924.000      -85622.6791
    3926.000      -85565.4497
    3928.000      -85481.6522
    3930.000      -85386.3403
    3932.000      -85258.0148
    3934.000      -85575.5757
    3936.000      -85336.5970
    3938.000      -85120.7525
    3940.000      -85350.9924
    3942.000      -85485.0106
    3944.000      -85279.5249
    3946.000      -85111.7417
    3948.000      -85211.5656
    3950.000      -85369.6308
    3952.000      -85658.6127
    3954.000      -85567.6632
    3956.000      -85371.4076
    3958.000      -85355.6912
    3960.000      -85342.0172
    3962.000      -85627.9271
    3964.000      -85301.7389
    3966.000      -85575.2606
    3968.000      -85453.8052
    3970.000      -85420.0947
    3972.000      -85293.7366
    3974.000      -85315.2646
    3976.000      -85335.5364
    3978.000      -85382.7636
    3980.000      -85559.0504
    3982.000      -85156.9569
    3984.000      -85047.9347
    3986.000      -85328.5384
    3988.000      -85130.3081
    3990.000      -85297.9236
    3992.000      -85186.3355
    3994.000      -85311.0630
    3996.000      -85489.8713
    3998.000      -85220.6047
    4000.000      -85361.3070
    4002.000      -85413.4849
    4004.000      -85474.4739
    4006.000      -85030.9405
    4008.000      -85341.8839
    4010.000      -85298.0493
    4012.000      -85301.1284
    4014.000      -85355.8520
    4016.000      -85388.6992
    4018.000      -85265.2816
    4020.000      -85469.1144
    4022.000      -85470.6660
    4024.000      -85419.7828
    4026.000      -85422.1356
    4028.000      -85380.5899
    4030.000      -85243.5842
    4032.000      -85374.4251
    4034.000      -85315.1608
    4036.000      -85316.7885
    4038.000      -85310.7867
    4040.000      -85299.3025
    4042.000      -85400.8455
    4044.000      -85342.5227
    4046.000      -85267.3862
    4048.000      -85422.0381
    4050.000      -85564.2007
    4052.000      -85325.6004
    4054.000      -85193.1120
    4056.000      -85307.7116
    4058.000      -85191.8899
    4060.000      -85249.2691
    4062.000      -85600.6632
    4064.000      -85213.3800
    4066.000      -85271.0617
    4068.000      -85343.9576
    4070.000      -85275.4420
    4072.000      -85210.8437
    4074.000      -85396.5893
    4076.000      -85601.1110
    4078.000      -85299.8484
    4080.000      -85299.8623
    4082.000      -85524.0454
    4084.000      -85202.6012
    4086.000      -85352.5810
    4088.000      -85357.6807
    4090.000      -85211.2378
    4092.000      -85381.5096
    4094.000      -85297.3621
    4096.000      -85570.8774
    4098.000      -85438.8983
    4100.000      -85469.5914
    4102.000      -85559.9081
    4104.000      -85323.3783
    4106.000      -85309.9972
    4108.000      -85505.0290
    4110.000      -85567.7017
    4112.000      -85247.6728
    4114.000      -85384.3602
    4116.000      -85281.1649
    4118.000      -85010.4889
    4120.000      -85513.4723
    4122.000      -85497.0196
    4124.000      -85504.5952
    4126.000      -85471.2479
    4128.000      -85205.4763
    4130.000      -85187.5292
    4132.000      -85622.8116
    4134.000      -85195.9483
    4136.000      -85320.7048
    4138.000      -85173.6291
    4140.000      -85450.1634
    4142.000      -85443.9592
    4144.000      -85163.1930
    4146.000      -85416.6715
    4148.000      -85633.5078
    4150.000      -85461.2560
    4152.000      -85456.7250
    4154.000      -85375.3701
    4156.000      -85462.4034
    4158.000      -85538.8821
    4160.000      -85296.5906
    4162.000      -85403.7717
    4164.000      -85411.0722
    4166.000      -85315.7280
    4168.000      -85467.5696
    4170.000      -85350.2088
    4172.000      -85314.2420
    4174.000      -85306.2701
    4176.000      -85405.5513
    4178.000      -85524.3250
    4180.000      -85425.8416
    4182.000      -85296.7950
    4184.000      -85110.2646
    4186.000      -85250.1730
    4188.000      -85297.9154
    4190.000      -85482.6368
    4192.000      -85317.8149
    4194.000      -85394.3952
    4196.000      -85400.7788
    4198.000      -85378.9119
    4200.000      -85258.0605
    4202.000      -85672.4236
    4204.000      -85328.1919
    4206.000      -85227.8736
    4208.000      -85399.7702
    4210.000      -85587.4567
    4212.000      -85451.1912
    4214.000      -85340.6038
    4216.000      -85194.9559
    4218.000      -85385.1065
    4220.000      -85541.0930
    4222.000      -85480.1413
    4224.000      -85351.6797
    4226.000      -85129.0727
    4228.000      -85642.1331
    4230.000      -85392.9779
    4232.000      -85471.4314
    4234.000      -85416.4440
    4236.000      -85192.6224
    4238.000      -85534.6897
    4240.000      -85577.3563
    4242.000      -85139.5790
    4244.000      -85376.8767
    4246.000      -85348.6687
    4248.000      -85575.6711
    4250.000      -85473.2389
    4252.000      -85393.4531
    4254.000      -85642.4457
    4256.000      -85542.8569
    4258.000      -85231.6314
    4260.000      -85141.5892
    4262.000      -85520.9105
    4264.000      -85154.7404
    4266.000      -85379.5636
    4268.000      -85265.9692
    4270.000      -85386.0685
    4272.000      -85654.1401
    4274.000      -85318.8649
    4276.000      -85435.3745
    4278.000      -85258.0576
    4280.000      -85126.1084
    4282.000      -85494.8307
    4284.000      -85461.6044
    4286.000      -85514.8957
    4288.000      -85570.2587
    4290.000      -85627.4294
    4292.000      -85476.7587
    4294.000      -85407.5147
    4296.000      -85565.3148
    4298.000      -85654.7484
    4300.000      -85524.7729
    4302.000      -85513.1650
    4304.000      -85476.5943
    4306.000      -85573.6906
    4308.000      -85404.9076
    4310.000      -85568.7343
    4312.000      -85523.3882
    4314.000      -85346.0402
    4316.000      -85236.1969
    4318.000      -85580.8124
    4320.000      -85464.9722
    4322.000      -85347.5087
    4324.000      -85127.2051
    4326.000      -85058.8313
    4328.000      -85285.6018
    4330.000      -85110.9091
    4332.000      -85271.9349
    4334.000      -85310.3868
    4336.000      -85278.6487
    4338.000      -85577.9392
    4340.000      -85461.4521
    4342.000      -85543.6394
    4344.000      -85222.6070
    4346.000      -85435.4080
    4348.000      -85127.7749
    4350.000      -85413.6419
    4352.000      -85308.1116
    4354.000      -85536.7579
    4356.000      -85481.4575
    4358.000      -85417.4327
    4360.000      -85092.1943
    4362.000      -85371.5370
    4364.000      -85172.3889
    4366.000      -85118.6146
    4368.000      -85212.7452
    4370.000      -85396.8248
    4372.000      -85431.4710
    4374.000      -85172.1298
    4376.000      -85115.7354
    4378.000      -85107.8196
    4380.000      -85446.6600
    4382.000      -85312.1794
    4384.000      -85401.7663
    4386.000      -85548.4075
    4388.000      -85419.2279
    4390.000      -85280.6942
    4392.000      -85325.6316
    4394.000      -85552.0043
    4396.000      -85214.2800
    4398.000      -85388.4186
    4400.000      -85157.7718
    4402.000      -85350.2777
    4404.000      -85556.4080
    4406.000      -85454.7852
    4408.000      -85332.4773
    4410.000      -85383.9053
    4412.000      -85349.0512
    4414.000      -85347.5882
    4416.000      -85709.6962
    4418.000      -85616.8057
    4420.000      -85266.7681
    4422.000      -85145.0470
    4424.000      -85257.7463
    4426.000      -85407.6229
    4428.000      -85464.8624
    4430.000      -85010.0551
    4432.000      -85144.4807
    4434.000      -85330.9714
    4436.000      -85244.1603
    4438.000      -85331.0575
    4440.000      -85154.7050
    4442.000      -85058.6210
    4444.000      -85403.2907
    4446.000      -85364.0588
    4448.000      -85208.6785
    4450.000      -85175.3268
    4452.000      -85488.8874
    4454.000      -85196.1232
    4456.000      -85149.9244
    4458.000      -85319.2261
    4460.000      -85308.0772
    4462.000      -85476.1361
    4464.000      -85396.0354
    4466.000      -85563.1328
    4468.000      -85405.2504
    4470.000      -85497.4914
    4472.000      -85269.6357
    4474.000      -85357.8655
    4476.000      -85306.8096
    4478.000      -85707.6179
    4480.000      -85259.9197
    4482.000      -85338.0227
    4484.000      -85298.9845
    4486.000      -85173.4071
    4488.000      -85509.2530
    4490.000      -85307.9522
    4492.000      -85464.0654
    4494.000      -85367.1449
    4496.000      -85387.5037
    4498.000      -85446.3364
    4500.000      -85434.5531
    4502.000      -85322.1460
    4504.000      -85028.2395
    4506.000      -85458.6107
    4508.000      -85219.5129
    4510.000      -85603.3556
    4512.000      -85197.4460
    4514.000      -85517.1931
    4516.000      -85343.5116
    4518.000      -85313.9178
    4520.000      -85491.8365
    4522.000      -85140.6913
    4524.000      -85156.8267
    4526.000      -85031.4338
    4528.000      -85381.5355
    4530.000      -85407.4741
    4532.000      -85194.5007
    4534.000      -85330.0799
    4536.000      -85358.9348
    4538.000      -85353.1475
    4540.000      -85461.0810
    4542.000      -85582.5179
    4544.000      -85207.2429
    4546.000      -85489.2648
    4548.000      -85398.7915
    4550.000      -85435.5867
    4552.000      -85512.7026
    4554.000      -85328.3951
    4556.000      -85520.4516
    4558.000      -85493.7657
    4560.000      -85270.3560
    4562.000      -85518.2257
    4564.000      -85785.4540
    4566.000      -85513.0226
    4568.000      -85315.0211
    4570.000      -85595.2882
    4572.000      -85422.4147
    4574.000      -85442.6300
    4576.000      -85227.3182
    4578.000      -85370.5492
    4580.000      -85522.7381
    4582.000      -85221.0388
    4584.000      -85302.6260
    4586.000      -85312.9382
    4588.000      -85248.3103
    4590.000      -85219.8690
    4592.000      -85457.1983
    4594.000      -85537.5843
    4596.000      -85534.2801
    4598.000      -85406.5098
    4600.000      -85850.9269
    4602.000      -85240.0895
    4604.000      -85437.0603
    4606.000      -85400.8569
    4608.000      -85420.1281
    4610.000      -85212.6874
    4612.000      -85304.7307
    4614.000      -85124.7536
    4616.000      -85272.2469
    4618.000      -85245.6580
    4620.000      -85254.0592
    4622.000      -85283.4958
    4624.000      -85335.2731
    4626.000      -85525.3967
    4628.000      -85262.2588
    4630.000      -85307.4607
    4632.000      -85306.0229
    4634.000      -85309.1883
    4636.000      -85420.5893
    4638.000      -85489.3542
    4640.000      -85404.5770
    4642.000      -85451.3360
    4644.000      -85566.1798
    4646.000      -85416.9324
    4648.000      -85337.4654
    4650.000      -85509.0497
    4652.000      -85327.5033
    4654.000      -85118.3203
    4656.000      -85344.4972
    4658.000      -85540.8325
    4660.000      -85284.8126
    4662.000      -85429.4359
    4664.000      -85496.7775
    4666.000      -85469.0268
    4668.000      -85420.1108
    4670.000      -85419.9281
    4672.000      -85465.5643
    4674.000      -85394.1855
    4676.000      -85453.2202
    4678.000      -85516.8093
    4680.000      -85502.9616
    4682.000      -85432.0942
    4684.000      -85599.7232
    4686.000      -85432.9575
    4688.000      -85176.1045
    4690.000      -85339.2658
    4692.000      -85560.0374
    4694.000      -85244.7281
    4696.000      -85328.9304
    4698.000      -85414.2688
    4700.000      -85355.2172
    4702.000      -85301.4489
    4704.000      -85447.7043
    4706.000      -85193.2574
    4708.000      -85371.2460
    4710.000      -85312.2638
    4712.000      -85459.7366
    4714.000      -85502.5141
    4716.000      -85671.3767
    4718.000      -85179.7661
    4720.000      -85274.2298
    4722.000      -85228.0514
    4724.000      -85590.5844
    4726.000      -85489.4286
    4728.000      -85122.0481
    4730.000      -85728.7660
    4732.000      -85381.6917
    4734.000      -85311.2247
    4736.000      -85255.9009
    4738.000      -85481.0830
    4740.000      -85284.4979
    4742.000      -85344.9181
    4744.000      -85275.2888
    4746.000      -85254.9080
    4748.000      -85225.4414
    4750.000      -85261.7290
    4752.000      -85378.0675
    4754.000      -85360.9110
    4756.000      -85152.7744
    4758.000      -85192.0591
    4760.000      -85246.8090
    4762.000      -85243.2668
    4764.000      -85500.9757
    4766.000      -85346.6062
    4768.000      -85389.4078
    4770.000      -85478.3932
    4772.000      -85332.9123
    4774.000      -85360.6148
    4776.000      -85518.1724
    4778.000      -85322.8476
    4780.000      -85456.2239
    4782.000      -85621.8478
    4784.000      -85533.7948
    4786.000      -85466.5250
    4788.000      -85464.5705
    4790.000      -85416.8743
    4792.000      -85488.0808
    4794.000      -85748.5663
    4796.000      -85432.5939
    4798.000      -85391.9293
    4800.000      -85382.1237
    4802.000      -85499.8394
    4804.000      -85293.9437
    4806.000      -84970.1369
    4808.000      -85277.2968
    4810.000      -85215.1155
    4812.000      -85399.6425
    4814.000      -85403.5740
    4816.000      -85519.3928
    4818.000      -85483.2046
    4820.000      -85582.1587
    4822.000      -85514.2650
    4824.000      -85230.4141
    4826.000      -85402.8631
    4828.000      -85114.7355
    4830.000      -85256.4315
    4832.000      -85381.7643
    4834.000      -85395.6602
    4836.000      -85446.1683
    4838.000      -85112.6142
    4840.000      -85241.4989
    4842.000      -85486.8979
    4844.000      -85440.7649
    4846.000      -85368.2734
    4848.000      -85123.9976
    4850.000      -85348.9191
    4852.000      -85191.2090
    4854.000      -85362.0765
    4856.000      -85293.4129
    4858.000      -85439.1512
    4860.000      -85309.4983
    4862.000      -85003.2595
    4864.000      -85053.0909
    4866.000      -85334.6387
    4868.000      -85234.3199
    4870.000      -85542.7927
    4872.000      -85600.9642
    4874.000      -85269.1316
    4876.000      -85383.6290
    4878.000      -85568.8613
    4880.000      -85408.1544
    4882.000      -85233.6032
    4884.000      -85252.4410
    4886.000      -85049.1529
    4888.000      -85257.0849
    4890.000      -85349.5061
    4892.000      -85471.4752
    4894.000      -85244.3169
    4896.000      -85398.6785
    4898.000      -85156.7489
    4900.000      -85142.3141
    4902.000      -85104.7287
    4904.000      -85380.1514
    4906.000      -85204.8544
    4908.000      -85347.1256
    4910.000      -85305.2186
    4912.000      -85072.4855
    4914.000      -85382.1466
    4916.000      -85363.8068
    4918.000      -85275.9741
    4920.000      -85453.5800
    4922.000      -85571.8363
    4924.000      -85334.4246
    4926.000      -85476.1817
    4928.000      -85435.1038
    4930.000      -85625.0094
    4932.000      -85500.5270
    4934.000      -85586.0304
    4936.000      -85281.8494
    4938.000      -85306.9183
    4940.000      -85434.5000
    4942.000      -85356.5280
    4944.000      -85401.1237
    4946.000      -85505.2722
    4948.000      -85334.9519
    4950.000      -85453.6477
    4952.000      -85391.0631
    4954.000      -85469.4985
    4956.000      -85318.0792
    4958.000      -85493.0744
    4960.000      -85531.0391
    4962.000      -85421.5430
    4964.000      -85280.2178
    4966.000      -85297.2299
    4968.000      -85499.7488
    4970.000      -85411.7008
    4972.000      -85494.2166
    4974.000      -85221.0930
    4976.000      -85267.5432
    4978.000      -85397.8958
    4980.000      -85130.1855
    4982.000      -85566.1514
    4984.000      -85245.0816
    4986.000      -85170.2394
    4988.000      -85421.0987
    4990.000      -85466.0387
    4992.000      -85251.4841
    4994.000      -85641.6029
    4996.000      -85722.4904
    4998.000      -85310.3415
    5000.000      -85411.2284
    5002.000      -85502.8795
    5004.000      -85606.5309
    5006.000      -85643.4950
    5008.000      -85148.2256
    5010.000      -85378.1337
    5012.000      -85612.7544
    5014.000      -85558.8780
    5016.000      -85325.4299
    5018.000      -85573.0747
    5020.000      -85475.5979
    5022.000      -85556.3530
    5024.000      -85440.9059
    5026.000      -85361.9250
    5028.000      -85520.2801
    5030.000      -85202.1787
    5032.000      -85586.9898
    5034.000      -85627.1797
    5036.000      -85354.4025
    5038.000      -85294.9962
    5040.000      -85157.9907
    5042.000      -85328.3646
    5044.000      -85325.2383
    5046.000      -85157.7624
    5048.000      -85297.0576
    5050.000      -85260.3060
    5052.000      -85478.3820
    5054.000      -85113.5011
    5056.000      -85126.1664
    5058.000      -85371.1567
    5060.000      -85463.9038
    5062.000      -85414.2599
    5064.000      -85322.0270
    5066.000      -85494.4335
    5068.000      -85417.9660
    5070.000      -85363.0265
    5072.000      -85218.9342
    5074.000      -85629.0441
    5076.000      -85512.6871
    5078.000      -85397.2274
    5080.000      -85383.1837
    5082.000      -85352.1622
    5084.000      -85293.9528
    5086.000      -85354.2680
    5088.000      -85254.6970
    5090.000      -85491.8501
    5092.000      -85646.5409
    5094.000      -85182.3561
    5096.000      -85385.9925
    5098.000      -85316.8949
    5100.000      -85332.2398
    5102.000      -85396.8571
    5104.000      -85082.9238
    5106.000      -85441.3855
    5108.000      -85345.2228
    5110.000      -85217.0816
    5112.000      -85236.1875
    5114.000      -85343.4136
    5116.000      -85252.2461
    5118.000      -85383.7478
    5120.000      -85242.9040
    5122.000      -85086.2830
    5124.000      -85154.9908
    5126.000      -85104.2936
    5128.000      -85251.2271
    5130.000      -85263.5281
    5132.000      -85212.7508
    5134.000      -85340.4509
    5136.000      -85215.3740
    5138.000      -85581.2167
    5140.000      -85455.2620
    5142.000      -85255.7963
    5144.000      -85586.7005
    5146.000      -85398.5231
    5148.000      -85320.3421
    5150.000      -85574.7557
    5152.000      -85614.9536
    5154.000      -85387.3958
    5156.000      -85385.3162
    5158.000      -85555.4848
    5160.000      -85293.8657
    5162.000      -85434.9956
    5164.000      -85448.8229
    5166.000      -85358.8138
    5168.000      -85571.8935
    5170.000      -85503.5145
    5172.000      -85595.1080
    5174.000      -85460.1759
    5176.000      -85382.9472
    5178.000      -85255.0703
    5180.000      -85341.6168
    5182.000      -85315.5479
    5184.000      -85308.5402
    5186.000      -85327.4825
    5188.000      -85263.7741
    5190.000      -85680.1494
    5192.000      -85480.4166
    5194.000      -85441.9163
    5196.000      -85302.8564
    5198.000      -85263.7304
    5200.000      -85360.2373
    5202.000      -85113.3508
    5204.000      -85351.8558
    5206.000      -85361.6175
    5208.000      -85413.3782
    5210.000      -85337.7766
    5212.000      -85419.7662
    5214.000      -85305.4710
    5216.000      -85106.4450
    5218.000      -85060.6709
    5220.000      -85150.9703
    5222.000      -85049.4851
    5224.000      -85280.9217
    5226.000      -85164.8005
    5228.000      -85314.3914
    5230.000      -85498.3066
    5232.000      -85115.9025
    5234.000      -85318.2021
    5236.000      -85475.8513
    5238.000      -85538.8678
    5240.000      -85381.9476
    5242.000      -85505.3098
    5244.000      -85556.6347
    5246.000      -85558.2426
    5248.000      -85095.9833
    5250.000      -85666.0686
    5252.000      -85204.1105
    5254.000      -85624.0991
    5256.000      -85358.4243
    5258.000      -85554.7251
    5260.000      -85638.3016
    5262.000      -85316.3954
    5264.000      -85384.0868
    5266.000      -85247.9881
    5268.000      -85196.9887
    5270.000      -85749.4413
    5272.000      -85617.8470
    5274.000      -85356.3600
    5276.000      -85270.2060
    5278.000      -85374.6162
    5280.000      -85247.2584
    5282.000      -85316.2831
    5284.000      -85376.0309
    5286.000      -85475.8622
    5288.000      -85187.3622
    5290.000      -85242.2181
    5292.000      -85073.7917
    5294.000      -85487.7767
    5296.000      -85335.2147
    5298.000      -85467.1518
    5300.000      -85574.9344
    5302.000      -85259.9992
    5304.000      -85576.5552
    5306.000      -85389.1115
    5308.000      -85426.4324
    5310.000      -85199.8495
    5312.000      -85387.5668
    5314.000      -85156.8315
    5316.000      -85326.6525
    5318.000      -85457.7245
    5320.000      -85593.8179
    5322.000      -85209.7032
    5324.000      -85212.1284
    5326.000      -85122.5057
    5328.000      -85274.7835
    5330.000      -85553.3760
    5332.000      -85356.7112
    5334.000      -85147.3131
    5336.000      -85229.0944
    5338.000      -85468.4833
    5340.000      -85515.2577
    5342.000      -85285.1423
    5344.000      -85311.0046
    5346.000      -85324.9952
    5348.000      -85390.3323
    5350.000      -85403.0414
    5352.000      -85236.3434
    5354.000      -85300.0344
    5356.000      -85574.8358
    5358.000      -85455.8331
    5360.000      -85496.3980
    5362.000      -85487.0681
    5364.000      -85445.0305
    5366.000      -85610.4821
    5368.000      -85143.2227
    5370.000      -85200.3714
    5372.000      -85072.0691
    5374.000      -85398.1588
    5376.000      -85264.0876
    5378.000      -85433.4065
    5380.000      -85338.1338
    5382.000      -85418.4216
    5384.000      -85645.5244
    5386.000      -85284.4279
    5388.000      -85602.6647
    5390.000      -85208.8522
    5392.000      -85623.9742
    5394.000      -85441.2679
    5396.000      -85255.4230
    5398.000      -85321.6133
    5400.000      -85212.2138
    5402.000      -85354.0932
    5404.000      -85315.5856
    5406.000      -85016.0882
    5408.000      -85293.7422
    5410.000      -85353.4075
    5412.000      -85465.0525
    5414.000      -85246.6712
    5416.000      -85456.9013
    5418.000      -85287.7075
    5420.000      -85336.2650
    5422.000      -85343.8811
    5424.000      -85264.3758
    5426.000      -85269.0269
    5428.000      -85205.0166
    5430.000      -84986.9147
    5432.000      -85320.7017
    5434.000      -85373.7784
    5436.000      -85327.6671
    5438.000      -85384.7733
    5440.000      -85426.2842
    5442.000      -85636.5045
    5444.000      -85450.6947
    5446.000      -85400.0028
    5448.000      -85133.5418
    5450.000      -85449.5012
    5452.000      -85164.9877
    5454.000      -85317.2555
    5456.000      -85281.0682
    5458.000      -85311.3601
    5460.000      -85473.3192
    5462.000      -85618.0432
    5464.000      -85488.1225
    5466.000      -85456.9118
    5468.000      -85438.1919
    5470.000      -85345.1521
    5472.000      -85531.4865
    5474.000      -85659.3940
    5476.000      -85424.1994
    5478.000      -85309.4136
    5480.000      -85478.0792
    5482.000      -85715.6606
    5484.000      -85373.7678
    5486.000      -85424.2687
    5488.000      -85437.0452
    5490.000      -85549.2905
    5492.000      -85554.4392
    5494.000      -85467.0054
    5496.000      -85435.3670
    5498.000      -85312.5058
    5500.000      -85327.2696
    5502.000      -85530.6194
    5504.000      -85258.3839
    5506.000      -85248.1064
    5508.000      -85248.1933
    5510.000      -85265.0922
    5512.000      -85480.0740
    5514.000      -85382.4351
    5516.000      -85234.9611
    5518.000      -85536.7500
    5520.000      -85408.6612
    5522.000      -85233.5771
    5524.000      -85441.2130
    5526.000      -85610.7274
    5528.000      -85508.8081
    5530.000      -85596.2045
    5532.000      -85282.0490
    5534.000      -85431.8191
    5536.000      -85143.4739
    5538.000      -85154.6202
    5540.000      -85401.9055
    5542.000      -85409.6762
    5544.000      -85209.0516
    5546.000      -85356.1157
    5548.000      -85201.1922
    5550.000      -85288.0021
    5552.000      -85335.2124
    5554.000      -85429.0824
    5556.000      -85081.7713
    5558.000      -85433.6202
    5560.000      -85487.9542
    5562.000      -85552.6970
    5564.000      -85423.9559
    5566.000      -85288.1676
    5568.000      -85466.8382
    5570.000      -85552.3710
    5572.000      -85420.0560
    5574.000      -85301.8634
    5576.000      -85292.3476
    5578.000      -85359.2091
    5580.000      -85527.9200
    5582.000      -85328.4975
    5584.000      -85430.0731
    5586.000      -85539.9469
    5588.000      -85532.7155
    5590.000      -85764.9549
    5592.000      -85313.6661
    5594.000      -85299.6687
    5596.000      -85528.3084
    5598.000      -85341.7405
    5600.000      -85378.3286
    5602.000      -85720.3657
    5604.000      -85173.2844
    5606.000      -85433.8296
    5608.000      -85466.2427
    5610.000      -85481.8587
    5612.000      -85178.4529
    5614.000      -85279.6143
    5616.000      -85409.8784
    5618.000      -85497.2739
    5620.000      -85185.3297
    5622.000      -85370.4619
    5624.000      -85460.4346
    5626.000      -85255.4730
    5628.000      -85230.4591
    5630.000      -85503.4167
    5632.000      -85415.7246
    5634.000      -85597.1425
    5636.000      -85138.9573
    5638.000      -85285.3114
    5640.000      -85248.2022
    5642.000      -85127.6513
    5644.000      -84985.3308
    5646.000      -85107.6986
    5648.000      -85267.7634
    5650.000      -85500.8651
    5652.000      -85268.2115
    5654.000      -85234.3956
    5656.000      -85403.1546
    5658.000      -85355.6099
    5660.000      -85307.6369
    5662.000      -85191.5269
    5664.000      -85558.7604
    5666.000      -85590.1899
    5668.000      -85453.4561
    5670.000      -85327.0083
    5672.000      -85215.8887
    5674.000      -85353.4825
    5676.000      -85359.4877
    5678.000      -85397.3958
    5680.000      -85461.5595
    5682.000      -85143.3540
    5684.000      -85637.4051
    5686.000      -85100.9290
    5688.000      -85402.8520
    5690.000      -85335.9661
    5692.000      -85370.0229
    5694.000      -85175.1474
    5696.000      -85280.3318
    5698.000      -85303.2301
    5700.000      -85440.6964
    5702.000      -85296.0249
    5704.000      -85601.1120
    5706.000      -85254.1915
    5708.000      -85498.3390
    5710.000      -85199.5075
    5712.000      -85377.7049
    5714.000      -85342.8924
    5716.000      -85326.5112
    5718.000      -85105.2011
    5720.000      -85319.8102
    5722.000      -85248.0133
    5724.000      -85577.5223
    5726.000      -85419.0414
    5728.000      -85335.6837
    5730.000      -85380.1527
    5732.000      -85244.3109
    5734.000      -85270.5121
    5736.000      -84995.3982
    5738.000      -85149.9035
    5740.000      -85513.1720
    5742.000      -85148.9458
    5744.000      -85483.0120
    5746.000      -85381.5758
    5748.000      -85351.1529
    5750.000      -85097.9576
    5752.000      -85359.7347
    5754.000      -85122.4040
    5756.000      -85203.8588
    5758.000      -85193.0440
    5760.000      -85383.3841
    5762.000      -85397.7114
    5764.000      -85505.9883
    5766.000      -85589.3233
    5768.000      -85109.6216
    5770.000      -85556.8598
    5772.000      -85402.2629
    5774.000      -85289.1657
    5776.000      -85354.0836
    5778.000      -85483.8844
    5780.000      -85371.5958
    5782.000      -85276.5344
    5784.000      -85190.3769
    5786.000      -85246.9287
    5788.000      -85240.7393
    5790.000      -85215.4660
    5792.000      -85447.3411
    5794.000      -85839.4765
    5796.000      -85517.6181
    5798.000      -85405.5176
    5800.000      -85812.5451
    5802.000      -85600.6987
    5804.000      -85253.9169
    5806.000      -85454.7573
    5808.000      -85432.7683
    5810.000      -85519.0290
    5812.000      -85688.1429
    5814.000      -85201.3807
    5816.000      -85333.4238
    5818.000      -85112.0616
    5820.000      -85412.4473
    5822.000      -85328.1592
    5824.000      -85332.7241
    5826.000      -85445.1886
    5828.000      -85302.3330
    5830.000      -85372.8878
    5832.000      -85439.0014
    5834.000      -85253.6541
    5836.000      -85309.9277
    5838.000      -85361.0866
    5840.000      -85248.9465
    5842.000      -85482.2384
    5844.000      -85565.0845
    5846.000      -85279.9947
    5848.000      -85379.2813
    5850.000      -85191.7076
    5852.000      -85458.5971
    5854.000      -85376.6410
    5856.000      -85430.5952
    5858.000      -85381.0968
    5860.000      -85268.7156
    5862.000      -85392.1826
    5864.000      -85398.0182
    5866.000      -85308.2243
    5868.000      -85297.8052
    5870.000      -85442.1407
    5872.000      -85594.5814
    5874.000      -85474.8213
    5876.000      -85486.6856
    5878.000      -85478.8029
    5880.000      -85114.3452
    5882.000      -85642.6312
    5884.000      -85391.0773
    5886.000      -85397.0976
    5888.000      -85357.0478
    5890.000      -85738.4279
    5892.000      -85383.9572
    5894.000      -85243.4618
    5896.000      -85313.8634
    5898.000      -85516.3293
    5900.000      -85202.1396
    5902.000      -85322.8513
    5904.000      -85289.7529
    5906.000      -85397.4981
    5908.000      -85178.4709
    5910.000      -85167.9557
    5912.000      -85262.3478
    5914.000      -85408.0677
    5916.000      -85602.9840
    5918.000      -85472.4906
    5920.000      -85450.0787
    5922.000      -85507.2019
    5924.000      -85477.4944
    5926.000      -85438.0374
    5928.000      -85333.5256
    5930.000      -85130.4753
    5932.000      -85559.9851
    5934.000      -85465.8665
    5936.000      -85252.3234
    5938.000      -85339.9785
    5940.000      -85305.7505
    5942.000      -85400.7747
    5944.000      -85408.9422
    5946.000      -85402.8183
    5948.000      -85218.4522
    5950.000      -85128.1731
    5952.000      -85400.1538
    5954.000      -85463.2247
    5956.000      -85107.9389
    5958.000      -85207.3765
    5960.000      -85342.8795
    5962.000      -85334.6120
    5964.000      -85457.0639
    5966.000      -85512.9091
    5968.000      -85308.8390
    5970.000      -85421.1668
    5972.000      -85177.8656
    5974.000      -85369.6874
    5976.000      -85313.3299
    5978.000      -85278.3395
    5980.000      -85522.6721
    5982.000      -85379.3042
    5984.000      -85287.4228
    5986.000      -85338.8415
    5988.000      -85234.1045
    5990.000      -85238.1413
    5992.000      -85158.2227
    5994.000      -85596.5254
    5996.000      -85444.2432
    5998.000      -85542.4366
    6000.000      -85402.7222
    6002.000      -85306.8859
    6004.000      -85452.2099
    6006.000      -85468.3581
    6008.000      -85641.9215
    6010.000      -85427.8294
    6012.000      -85249.9478
    6014.000      -85327.4808
    6016.000      -85335.7125
    6018.000      -85447.4614
    6020.000      -85523.4362
    6022.000      -85342.4733
    6024.000      -85524.8679
    6026.000      -85442.5764
    6028.000      -85296.7465
    6030.000      -85437.4401
    6032.000      -85651.2536
    6034.000      -85519.1453
    6036.000      -85575.0024
    6038.000      -85376.7880
    6040.000      -85236.8662
    6042.000      -85237.7650
    6044.000      -85409.8134
    6046.000      -85122.5398
    6048.000      -85328.3326
    6050.000      -85206.3284
    6052.000      -85368.7805
    6054.000      -85390.5623
    6056.000      -85127.4182
    6058.000      -85332.5742
    6060.000      -85431.9899
    6062.000      -85169.4539
    6064.000      -85352.9036
    6066.000      -85155.7083
    6068.000      -85412.6412
    6070.000      -85457.6609
    6072.000      -85581.5201
    6074.000      -85359.2395
    6076.000      -85079.3293
    6078.000      -85346.7089
    6080.000      -85236.0517
    6082.000      -85246.4004
    6084.000      -85462.4858
    6086.000      -85144.7126
    6088.000      -85608.9191
    6090.000      -85261.7576
    6092.000      -85429.0080
    6094.000      -85354.6767
    6096.000      -84968.6828
    6098.000      -84978.7523
    6100.000      -85171.5704
    6102.000      -85526.5214
    6104.000      -85367.1494
    6106.000      -85766.5016
    6108.000      -85154.0969
    6110.000      -85622.6745
    6112.000      -85545.0615
    6114.000      -85428.8587
    6116.000      -85323.4302
    6118.000      -85231.9344
    6120.000      -85186.4285
    6122.000      -85237.1989
    6124.000      -85390.0661
    6126.000      -85538.8027
    6128.000      -85223.6880
    6130.000      -85351.8560
    6132.000      -85327.8724
    6134.000      -85433.5100
    6136.000      -85397.5772
    6138.000      -85322.9044
    6140.000      -85185.5571
    6142.000      -85186.5061
    6144.000      -85482.0346
    6146.000      -85245.0869
    6148.000      -85241.5757
    6150.000      -85434.0723
    6152.000      -85374.4461
    6154.000      -85340.5906
    6156.000      -85268.7049
    6158.000      -85415.0667
    6160.000      -85402.7369
    6162.000      -85657.6634
    6164.000      -85343.9727
    6166.000      -85392.8109
    6168.000      -85270.9289
    6170.000      -85423.0641
    6172.000      -85261.5706
    6174.000      -85579.0547
    6176.000      -85297.8728
    6178.000      -85242.3633
    6180.000      -85392.9082
    6182.000      -85402.6566
    6184.000      -85141.4668
    6186.000      -85338.8314
    6188.000      -85394.1985
    6190.000      -85353.8381
    6192.000      -85577.7532
    6194.000      -85312.9718
    6196.000      -85055.4242
    6198.000      -85280.8304
    6200.000      -85481.0713
    6202.000      -85315.7973
    6204.000      -85423.5345
    6206.000      -85452.0472
    6208.000      -85340.6695
    6210.000      -85683.8628
    6212.000      -85360.3008
    6214.000      -85502.4951
    6216.000      -85369.3990
    6218.000      -85158.4918
    6220.000      -85290.2728
    6222.000      -85340.5828
    6224.000      -85549.7008
    6226.000      -85376.1259
    6228.000      -85348.3655
    6230.000      -85410.3624
    6232.000      -85439.4930
    6234.000      -85367.7187
    6236.000      -85457.3434
    6238.000      -85260.2127
    6240.000      -85322.3231
    6242.000      -85431.9656
    6244.000      -85448.0410
    6246.000      -85821.6022
    6248.000      -85773.6086
    6250.000      -85643.2055
    6252.000      -85567.1058
    6254.000      -85507.5570
    6256.000      -85314.8908
    6258.000      -85442.7392
    6260.000      -85483.3357
    6262.000      -85532.4183
    6264.000      -85496.2276
    6266.000      -85219.6387
    6268.000      -85406.6951
    6270.000      -85220.8107
    6272.000      -85244.1841
    6274.000      -85545.8097
    6276.000      -85608.0681
    6278.000      -85708.3714
    6280.000      -85338.3034
    6282.000      -85506.8569
    6284.000      -85249.4280
    6286.000      -85398.2538
    6288.000      -85329.2069
    6290.000      -85234.6102
    6292.000      -85288.4129
    6294.000      -85494.3399
    6296.000      -85562.1987
    6298.000      -85275.2916
    6300.000      -85628.0507
    6302.000      -85463.0800
    6304.000      -85325.1360
    6306.000      -85692.4092
    6308.000      -85529.9545
    6310.000      -85392.7811
    6312.000      -85105.2205
    6314.000      -85138.6243
    6316.000      -85337.8266
    6318.000      -85440.3653
    6320.000      -85079.6979
    6322.000      -85541.3994
    6324.000      -85467.7701
    6326.000      -85296.8004
    6328.000      -85199.3263
    6330.000      -85375.6608
    6332.000      -85507.6631
    6334.000      -85486.9421
    6336.000      -85214.8927
    6338.000      -85306.0790
    6340.000      -85308.2476
    6342.000      -85431.5109
    6344.000      -85385.0109
    6346.000      -85384.7469
    6348.000      -85328.0033
    6350.000      -85236.2535
    6352.000      -85432.1056
    6354.000      -85566.3286
    6356.000      -85403.9425
    6358.000      -85292.1469
    6360.000      -85357.4848
    6362.000      -85404.4780
    6364.000      -85162.9472
    6366.000      -85353.2589
    6368.000      -85284.7651
    6370.000      -85507.1865
    6372.000      -85352.3929
    6374.000      -85484.2709
    6376.000      -85515.5038
    6378.000      -85331.4467
    6380.000      -85166.2289
    6382.000      -85566.2035
    6384.000      -85246.4770
    6386.000      -85580.3333
    6388.000      -85408.4549
    6390.000      -85461.2555
    6392.000      -85197.8709
    6394.000      -85562.4906
    6396.000      -85571.4833
    6398.000      -85413.3886
    6400.000      -85337.8751
    6402.000      -85549.1992
    6404.000      -85380.5283
    6406.000      -85553.8457
    6408.000      -85437.5754
    6410.000      -85537.9282
    6412.000      -85184.0744
    6414.000      -85256.3142
    6416.000      -85235.6100
    6418.000      -85394.5929
    6420.000      -85611.6894
    6422.000      -85293.7546
    6424.000      -85241.7026
    6426.000      -85476.0307
    6428.000      -85289.8969
    6430.000      -85446.8086
    6432.000      -85370.9494
    6434.000      -85356.3890
    6436.000      -85419.2091
    6438.000      -85602.7247
    6440.000      -85229.1212
    6442.000      -85523.2386
    6444.000      -85237.6349
    6446.000      -85381.9156
    6448.000      -85268.2263
    6450.000      -85238.6607
    6452.000      -85380.2363
    6454.000      -85249.9439
    6456.000      -85356.8786
    6458.000      -85372.7849
    6460.000      -85178.1936
    6462.000      -85022.9508
    6464.000      -85366.0209
    6466.000      -85245.8226
    6468.000      -85410.8638
    6470.000      -84954.0722
    6472.000      -85335.4236
    6474.000      -85320.1163
    6476.000      -85516.1734
    6478.000      -85337.4605
    6480.000      -85441.2644
    6482.000      -85528.9702
    6484.000      -85471.2251
    6486.000      -85461.0014
    6488.000      -85435.3314
    6490.000      -85158.5770
    6492.000      -85357.3830
    6494.000      -85289.0237
    6496.000      -85660.4157
    6498.000      -85221.2764
    6500.000      -85207.4019
    6502.000      -85240.9505
    6504.000      -85692.0957
    6506.000      -85426.5343
    6508.000      -85595.9255
    6510.000      -85234.6598
    6512.000      -85511.0554
    6514.000      -85330.9132
    6516.000      -85401.0575
    6518.000      -85405.9046
    6520.000      -85204.9944
    6522.000      -85511.1319
    6524.000      -85634.9284
    6526.000      -85399.1004
    6528.000      -85177.2082
    6530.000      -85557.5407
    6532.000      -85606.3305
    6534.000      -85525.3164
    6536.000      -85252.1310
    6538.000      -85606.3782
    6540.000      -85433.2549
    6542.000      -85229.3777
    6544.000      -85463.8470
    6546.000      -85436.2670
    6548.000      -85490.4889
    6550.000      -85345.3569
    6552.000      -85204.3260
    6554.000      -85226.8549
    6556.000      -85289.6757
    6558.000      -85141.0927
    6560.000      -85181.6426
    6562.000      -85181.1548
    6564.000      -85461.0912
    6566.000      -85378.9115
    6568.000      -85548.8672
    6570.000      -85372.1224
    6572.000      -85538.0712
    6574.000      -85708.3968
    6576.000      -85511.8355
    6578.000      -85350.2210
    6580.000      -85335.1980
    6582.000      -85295.5031
    6584.000      -85470.8750
    6586.000      -85166.3205
    6588.000      -85211.1932
    6590.000      -85404.7375
    6592.000      -85324.1817
    6594.000      -85255.4354
    6596.000      -85537.5585
    6598.000      -85578.2864
    6600.000      -85494.5070
    6602.000      -85249.0801
    6604.000      -85323.0383
    6606.000      -85461.0611
    6608.000      -85483.5361
    6610.000      -85328.5252
    6612.000      -85419.4990
    6614.000      -85511.7201
    6616.000      -85563.4214
    6618.000      -85265.7191
    6620.000      -85109.8259
    6622.000      -85369.2658
    6624.000      -85186.1043
    6626.000      -85301.6732
    6628.000      -85245.0501
    6630.000      -85374.1053
    6632.000      -85120.1372
    6634.000      -85439.0140
    6636.000      -85503.0310
    6638.000      -85497.8294
    6640.000      -85173.4074
    6642.000      -85253.8384
    6644.000      -85294.0005
    6646.000      -85356.1467
    6648.000      -85300.7779
    6650.000      -85604.9011
    6652.000      -85564.0642
    6654.000      -85509.7496
    6656.000      -85151.8478
    6658.000      -85374.3350
    6660.000      -85312.2836
    6662.000      -85410.2742
    6664.000      -85466.1217
    6666.000      -85410.0465
    6668.000      -85531.6213
    6670.000      -85310.2758
    6672.000      -85448.6309
    6674.000      -85452.0323
    6676.000      -85457.6694
    6678.000      -85380.3460
    6680.000      -85147.8317
    6682.000      -84999.7637
    6684.000      -85290.0953
    6686.000      -85496.4855
    6688.000      -85329.9585
    6690.000      -85750.1850
    6692.000      -85282.3809
    6694.000      -85474.6798
    6696.000      -85414.1332
    6698.000      -85653.7340
    6700.000      -85204.0627
    6702.000      -85533.8624
    6704.000      -85156.4193
    6706.000      -85337.9880
    6708.000      -85101.5959
    6710.000      -85206.5170
    6712.000      -85236.6269
    6714.000      -85273.3663
    6716.000      -85379.3840
    6718.000      -85371.9220
    6720.000      -85262.4142
    6722.000      -85330.6983
    6724.000      -85449.9878
    6726.000      -85278.5726
    6728.000      -85177.7509
    6730.000      -85145.0375
    6732.000      -85340.4741
    6734.000      -85246.8216
    6736.000      -85435.9400
    6738.000      -85402.4242
    6740.000      -85453.9574
    6742.000      -85098.2839
    6744.000      -85455.0447
    6746.000      -85282.8126
    6748.000      -85368.8570
    6750.000      -85404.3075
    6752.000      -85207.5453
    6754.000      -85603.3480
    6756.000      -85560.8909
    6758.000      -85362.3830
    6760.000      -85461.1294
    6762.000      -85214.8055
    6764.000      -85418.8731
    6766.000      -85268.5505
    6768.000      -85213.0545
    6770.000      -85316.2383
    6772.000      -85421.8393
    6774.000      -85554.2758
    6776.000      -85432.0309
    6778.000      -85345.8288
    6780.000      -85599.5434
    6782.000      -85584.8904
    6784.000      -85244.1573
    6786.000      -85207.9518
    6788.000      -85163.8321
    6790.000      -85228.6449
    6792.000      -85324.8853
    6794.000      -85482.5230
    6796.000      -85271.5399
    6798.000      -85504.8258
    6800.000      -85739.7604
    6802.000      -85259.1835
    6804.000      -85339.8376
    6806.000      -85368.4391
    6808.000      -85375.7000
    6810.000      -85560.6363
    6812.000      -85583.2594
    6814.000      -85307.9689
    6816.000      -85297.2046
    6818.000      -85547.2860
    6820.000      -85356.6441
    6822.000      -85675.6592
    6824.000      -85440.3972
    6826.000      -85194.9665
    6828.000      -85247.2405
    6830.000      -85184.0461
    6832.000      -85412.9313
    6834.000      -85194.5388
    6836.000      -85101.8544
    6838.000      -85606.0328
    6840.000      -85526.8291
    6842.000      -85300.3412
    6844.000      -85539.8768
    6846.000      -85378.4936
    6848.000      -85468.3040
    6850.000      -85552.6775
    6852.000      -85398.8994
    6854.000      -85348.9417
    6856.000      -85395.9192
    6858.000      -85385.5788
    6860.000      -85566.5207
    6862.000      -85255.1695
    6864.000      -85360.6150
    6866.000      -85291.6216
    6868.000      -85341.0621
    6870.000      -85383.4013
    6872.000      -85456.4571
    6874.000      -85442.7245
    6876.000      -85264.3175
    6878.000      -85328.9896
    6880.000      -85266.2091
    6882.000      -85325.2404
    6884.000      -85369.2368
    6886.000      -85280.2450
    6888.000      -85627.3174
    6890.000      -84944.8241
    6892.000      -85586.1546
    6894.000      -85430.5296
    6896.000      -85170.8637
    6898.000      -85336.7750
    6900.000      -85358.7700
    6902.000      -85459.9223
    6904.000      -85345.4673
    6906.000      -85365.0921
    6908.000      -85655.8838
    6910.000      -85181.0394
    6912.000      -85150.4323
    6914.000      -85117.8890
    6916.000      -85320.5702
    6918.000      -85499.7028
    6920.000      -85469.1337
    6922.000      -85307.5058
    6924.000      -85322.8438
    6926.000      -85243.5811
    6928.000      -85414.6436
    6930.000      -85212.7161
    6932.000      -85465.9623
    6934.000      -85349.1416
    6936.000      -85140.8378
    6938.000      -85342.0965
    6940.000      -85152.0828
    6942.000      -85275.6176
    6944.000      -85223.0927
    6946.000      -85448.1184
    6948.000      -85240.8658
    6950.000      -85102.8822
    6952.000      -85318.4112
    6954.000      -85166.2315
    6956.000      -85425.3366
    6958.000      -85348.4812
    6960.000      -85567.0375
    6962.000      -85476.4557
    6964.000      -85374.3346
    6966.000      -85288.5254
    6968.000      -85351.4241
    6970.000      -85241.7273
    6972.000      -85480.3135
    6974.000      -85433.8131
    6976.000      -85126.6512
    6978.000      -85292.1736
    6980.000      -85108.7935
    6982.000      -85329.5590
    6984.000      -85219.2097
    6986.000      -85475.9592
    6988.000      -85380.2342
    6990.000      -85313.2153
    6992.000      -85417.7362
    6994.000      -85394.7339
    6996.000      -85289.2386
    6998.000      -85094.8836
    7000.000      -85071.4020
    7002.000      -85297.5876
    7004.000      -85121.8962
    7006.000      -85230.2822
    7008.000      -85233.1399
    7010.000      -85182.2354
    7012.000      -85173.1636
    7014.000      -85338.0492
    7016.000      -85178.9990
    7018.000      -85134.1963
    7020.000      -85003.1341
    7022.000      -85483.1979
    7024.000      -85437.2172
    7026.000      -85232.0346
    7028.000      -85414.9829
    7030.000      -85294.3463
    7032.000      -85178.7776
    7034.000      -85389.1019
    7036.000      -85632.7088
    7038.000      -85368.8079
    7040.000      -85460.9189
    7042.000      -85292.9623
    7044.000      -85486.4130
    7046.000      -85276.8788
    7048.000      -85357.8632
    7050.000      -85151.0564
    7052.000      -85365.4379
    7054.000      -85247.5405
    7056.000      -85448.2321
    7058.000      -85559.3063
    7060.000      -85346.3802
    7062.000      -85452.3510
    7064.000      -85363.1195
    7066.000      -85468.7847
    7068.000      -85212.3358
    7070.000      -85405.9546
    7072.000      -85308.5654
    7074.000      -85402.4971
    7076.000      -85618.1255
    7078.000      -85490.1734
    7080.000      -85431.1135
    7082.000      -85522.7195
    7084.000      -85502.7512
    7086.000      -85459.0737
    7088.000      -85481.3744
    7090.000      -85518.0972
    7092.000      -85357.6286
    7094.000      -85662.8032
    7096.000      -85514.6424
    7098.000      -85164.5835
    7100.000      -85134.9071
    7102.000      -85389.8455
    7104.000      -85118.6160
    7106.000      -85329.4481
    7108.000      -85200.0164
    7110.000      -85678.1293
    7112.000      -85515.3473
    7114.000      -85364.5684
    7116.000      -85312.1977
    7118.000      -85365.9917
    7120.000      -85428.1294
    7122.000      -85342.8136
    7124.000      -85406.7493
    7126.000      -85676.2730
    7128.000      -85536.9699
    7130.000      -85592.8513
    7132.000      -85302.1063
    7134.000      -85579.8202
    7136.000      -85484.2927
    7138.000      -85368.9361
    7140.000      -85278.7515
    7142.000      -85653.0737
    7144.000      -85434.0940
    7146.000      -85497.7213
    7148.000      -85524.4909
    7150.000      -85548.3446
    7152.000      -85420.8460
    7154.000      -85526.4488
    7156.000      -85466.5853
    7158.000      -85454.9310
    7160.000      -85400.0771
    7162.000      -85540.1114
    7164.000      -85508.6242
    7166.000      -85675.5084
    7168.000      -85314.8512
    7170.000      -85563.4118
    7172.000      -85213.2508
    7174.000      -85419.6165
    7176.000      -85175.9534
    7178.000      -85224.2217
    7180.000      -85263.0177
    7182.000      -85376.8494
    7184.000      -85428.6037
    7186.000      -85620.1439
    7188.000      -85450.3481
    7190.000      -85264.7947
    7192.000      -85151.0172
    7194.000      -85312.9468
    7196.000      -85555.4917
    7198.000      -85341.4587
    7200.000      -85115.8888
    7202.000      -85459.9780
    7204.000      -85317.3791
    7206.000      -85170.2017
    7208.000      -85410.1319
    7210.000      -85466.6878
    7212.000      -85235.8836
    7214.000      -85201.7710
    7216.000      -85439.7461
    7218.000      -85475.0003
    7220.000      -85455.6937
    7222.000      -85272.0974
    7224.000      -85369.8074
    7226.000      -85048.3160
    7228.000      -85198.5442
    7230.000      -85266.2062
    7232.000      -85731.9303
    7234.000      -85437.1349
    7236.000      -85586.3394
    7238.000      -85311.4246
    7240.000      -85557.3007
    7242.000      -85425.5281
    7244.000      -85364.6545
    7246.000      -85312.2854
    7248.000      -85716.5885
    7250.000      -85350.2345
    7252.000      -85333.2111
    7254.000      -85392.4814
    7256.000      -85157.3270
    7258.000      -85177.4280
    7260.000      -85489.1932
    7262.000      -85460.1629
    7264.000      -85581.1317
    7266.000      -85195.9753
    7268.000      -85290.6288
    7270.000      -85370.1705
    7272.000      -85654.2443
    7274.000      -85439.2879
    7276.000      -85741.5287
    7278.000      -85554.5362
    7280.000      -85455.7575
    7282.000      -85503.8662
    7284.000      -85127.0756
    7286.000      -85434.0479
    7288.000      -85415.3424
    7290.000      -85363.8924
    7292.000      -85415.1669
    7294.000      -85543.5978
    7296.000      -85500.9070
    7298.000      -85230.7097
    7300.000      -85513.2744
    7302.000      -85344.2842
    7304.000      -85398.5316
    7306.000      -85269.3111
    7308.000      -85379.7626
    7310.000      -85580.0970
    7312.000      -85417.3961
    7314.000      -85371.8502
    7316.000      -85373.3696
    7318.000      -85608.4932
    7320.000      -85581.3905
    7322.000      -85289.9302
    7324.000      -85195.8000
    7326.000      -85160.8051
    7328.000      -85462.7407
    7330.000      -85273.6113
    7332.000      -85285.8692
    7334.000      -85591.3287
    7336.000      -85079.2757
    7338.000      -85506.0877
    7340.000      -85549.2264
    7342.000      -85158.3120
    7344.000      -85285.7073
    7346.000      -85229.7228
    7348.000      -85268.1239
    7350.000      -85323.5068
    7352.000      -85162.9200
    7354.000      -85262.5692
    7356.000      -85454.5733
    7358.000      -85755.2492
    7360.000      -85294.1340
    7362.000      -85667.8503
    7364.000      -85385.4447
    7366.000      -85169.0299
    7368.000      -85478.0963
    7370.000      -85160.4138
    7372.000      -85443.1934
    7374.000      -85065.0582
    7376.000      -85297.1280
    7378.000      -85171.6375
    7380.000      -85317.4723
    7382.000      -85205.3557
    7384.000      -85170.8536
    7386.000      -85401.9313
    7388.000      -85241.4911
    7390.000      -85130.8271
    7392.000      -85547.9205
    7394.000      -85499.4991
    7396.000      -85522.4071
    7398.000      -85443.3189
    7400.000      -85277.6582
    7402.000      -85244.7273
    7404.000      -85205.7447
    7406.000      -85317.8240
    7408.000      -85446.8790
    7410.000      -85183.2894
    7412.000      -85363.0061
    7414.000      -85466.9653
    7416.000      -85236.7536
    7418.000      -85501.1659
    7420.000      -85415.9644
    7422.000      -85476.5702
    7424.000      -85614.5274
    7426.000      -85273.4711
    7428.000      -85590.3545
    7430.000      -85222.1097
    7432.000      -85168.4223
    7434.000      -85147.0880
    7436.000      -85353.3652
    7438.000      -85456.5902
    7440.000      -85068.4862
    7442.000      -85222.7900
    7444.000      -85716.4922
    7446.000      -85240.0176
    7448.000      -85394.3412
    7450.000      -85141.4593
    7452.000      -85577.6344
    7454.000      -85417.1258
    7456.000      -85563.9517
    7458.000      -85337.8886
    7460.000      -85346.8659
    7462.000      -85158.8881
    7464.000      -85159.4253
    7466.000      -85394.4104
    7468.000      -85288.2792
    7470.000      -85296.1130
    7472.000      -85552.4004
    7474.000      -85209.8809
    7476.000      -85277.7199
    7478.000      -85225.9158
    7480.000      -85320.8906
    7482.000      -85531.5768
    7484.000      -85155.6385
    7486.000      -85245.7483
    7488.000      -85325.9853
    7490.000      -85278.4063
    7492.000      -85187.7037
    7494.000      -85383.8424
    7496.000      -85326.2842
    7498.000      -85463.5469
    7500.000      -85442.4552
    7502.000      -85332.5771
    7504.000      -85077.8119
    7506.000      -85236.6956
    7508.000      -85212.9868
    7510.000      -85334.4193
    7512.000      -85319.2180
    7514.000      -85547.4005
    7516.000      -85551.5910
    7518.000      -85292.3752
    7520.000      -85279.9928
    7522.000      -85257.1784
    7524.000      -85144.7879
    7526.000      -85341.2819
    7528.000      -85200.0866
    7530.000      -85416.2192
    7532.000      -85261.7010
    7534.000      -85257.3809
    7536.000      -85293.5625
    7538.000      -85251.7608
    7540.000      -85396.8833
    7542.000      -85401.2852
    7544.000      -85642.5388
    7546.000      -85384.4883
    7548.000      -85421.9889
    7550.000      -85452.3242
    7552.000      -85380.1642
    7554.000      -85633.5832
    7556.000      -85636.7342
    7558.000      -85440.7433
    7560.000      -85498.5542
    7562.000      -85496.7432
    7564.000      -85446.9651
    7566.000      -85383.1261
    7568.000      -85390.3863
    7570.000      -85316.0328
    7572.000      -85342.6789
    7574.000      -85367.2380
    7576.000      -85167.2970
    7578.000      -85268.7848
    7580.000      -85273.1971
    7582.000      -85308.3334
    7584.000      -85152.0068
    7586.000      -85197.9425
    7588.000      -85442.4355
    7590.000      -85620.0489
    7592.000      -85254.4701
    7594.000      -85395.6769
    7596.000      -85453.5967
    7598.000      -85156.3288
    7600.000      -85149.3087
    7602.000      -85565.0345
    7604.000      -85355.4052
    7606.000      -85417.4816
    7608.000      -85534.0827
    7610.000      -85363.9190
    7612.000      -85342.1555
    7614.000      -85425.1014
    7616.000      -85681.1528
    7618.000      -85460.0148
    7620.000      -85445.4188
    7622.000      -85184.0247
    7624.000      -85494.3934
    7626.000      -85186.3419
    7628.000      -85276.6099
    7630.000      -85209.4999
    7632.000      -85210.8276
    7634.000      -85357.5246
    7636.000      -85370.9460
    7638.000      -85382.8233
    7640.000      -85225.1049
    7642.000      -85343.3522
    7644.000      -85351.7700
    7646.000      -85104.0627
    7648.000      -85197.6492
    7650.000      -85229.2177
    7652.000      -85434.1445
    7654.000      -85493.9635
    7656.000      -85380.6963
    7658.000      -85419.8403
    7660.000      -85226.5439
    7662.000      -85371.8242
    7664.000      -85168.4111
    7666.000      -85410.2266
    7668.000      -85517.4408
    7670.000      -85750.4907
    7672.000      -85403.6038
    7674.000      -85247.1332
    7676.000      -85190.4780
    7678.000      -85489.3704
    7680.000      -85295.4171
    7682.000      -85497.4498
    7684.000      -85473.5660
    7686.000      -85248.0144
    7688.000      -85450.0398
    7690.000      -85548.1086
    7692.000      -85410.0980
    7694.000      -85278.3326
    7696.000      -85327.1047
    7698.000      -85427.9140
    7700.000      -85470.8665
    7702.000      -85304.6261
    7704.000      -85284.9098
    7706.000      -85197.8143
    7708.000      -85223.7698
    7710.000      -85642.9634
    7712.000      -85599.0672
    7714.000      -85252.6081
    7716.000      -85668.7223
    7718.000      -85093.3974
    7720.000      -85431.1090
    7722.000      -85445.8576
    7724.000      -85415.5605
    7726.000      -85178.4279
    7728.000      -85414.4170
    7730.000      -85362.6007
    7732.000      -85539.0163
    7734.000      -85131.0707
    7736.000      -85347.6907
    7738.000      -85161.0734
    7740.000      -85082.4504
    7742.000      -85292.0840
    7744.000      -85179.9219
    7746.000      -85303.5077
    7748.000      -85238.5544
    7750.000      -85388.8069
    7752.000      -85140.3223
    7754.000      -85301.5107
    7756.000      -85029.0618
    7758.000      -85125.6094
    7760.000      -85339.2448
    7762.000      -85151.5635
    7764.000      -85380.1260
    7766.000      -85390.0525
    7768.000      -85536.3987
    7770.000      -85395.5946
    7772.000      -85407.5652
    7774.000      -85445.1256
    7776.000      -85542.3615
    7778.000      -85468.2283
    7780.000      -85690.9389
    7782.000      -85608.6924
    7784.000      -85506.5093
    7786.000      -85562.6066
    7788.000      -85270.1019
    7790.000      -85433.7144
    7792.000      -85338.7068
    7794.000      -85397.9824
    7796.000      -85251.5673
    7798.000      -84983.0638
    7800.000      -85484.8271
    7802.000      -85400.9222
    7804.000      -85219.7217
    7806.000      -85222.1677
    7808.000      -85335.5907
    7810.000      -85247.7347
    7812.000      -85474.1847
    7814.000      -85349.8484
    7816.000      -85192.6369
    7818.000      -85265.7877
    7820.000      -85420.4881
    7822.000      -85327.7008
    7824.000      -85302.1502
    7826.000      -85425.6698
    7828.000      -85453.2167
    7830.000      -85499.5956
    7832.000      -85345.7993
    7834.000      -85205.0825
    7836.000      -85418.4418
    7838.000      -85537.8165
    7840.000      -85319.1433
    7842.000      -85131.3486
    7844.000      -85406.0221
    7846.000      -85462.8738
    7848.000      -85339.9665
    7850.000      -85544.6950
    7852.000      -85547.2692
    7854.000      -85624.8418
    7856.000      -85515.4279
    7858.000      -85229.3393
    7860.000      -85401.1843
    7862.000      -85641.6464
    7864.000      -85622.4234
    7866.000      -85452.1220
    7868.000      -85292.3903
    7870.000      -85254.0539
    7872.000      -85190.8984
    7874.000      -85434.9998
    7876.000      -85487.4235
    7878.000      -85256.6758
    7880.000      -85376.6085
    7882.000      -85300.4727
    7884.000      -85365.3863
    7886.000      -85215.5619
    7888.000      -85416.3394
    7890.000      -85301.0171
    7892.000      -85285.5421
    7894.000      -85451.5000
    7896.000      -85655.5178
    7898.000      -85422.8494
    7900.000      -85367.0430
    7902.000      -85396.2782
    7904.000      -85314.9628
    7906.000      -85162.7932
    7908.000      -85530.3193
    7910.000      -85243.8325
    7912.000      -85349.8784
    7914.000      -85268.2813
    7916.000      -85467.3963
    7918.000      -85330.7039
    7920.000      -85237.3490
    7922.000      -85356.4637
    7924.000      -85412.2726
    7926.000      -85581.3992
    7928.000      -85479.1224
    7930.000      -85400.4141
    7932.000      -85775.0424
    7934.000      -85383.7168
    7936.000      -85060.6059
    7938.000      -85425.6958
    7940.000      -85576.7325
    7942.000      -85437.2130
    7944.000      -85359.2667
    7946.000      -85373.7162
    7948.000      -85462.3947
    7950.000      -85564.1191
    7952.000      -85310.5855
    7954.000      -85556.0712
    7956.000      -85442.8387
    7958.000      -85347.8304
    7960.000      -85274.0608
    7962.000      -85366.1630
    7964.000      -85455.4819
    7966.000      -85281.9921
    7968.000      -85633.2026
    7970.000      -85160.5136
    7972.000      -85529.3262
    7974.000      -85383.7284
    7976.000      -85231.2474
    7978.000      -85525.4051
    7980.000      -85339.2101
    7982.000      -85342.9414
    7984.000      -85075.5915
    7986.000      -85498.1147
    7988.000      -85059.6882
    7990.000      -85503.2400
    7992.000      -85220.4916
    7994.000      -85400.4140
    7996.000      -85282.1045
    7998.000      -85492.0705
    8000.000      -85404.5015
    8002.000      -85116.2560
    8004.000      -85574.9359
    8006.000      -85719.0703
    8008.000      -85278.4873
    8010.000      -85140.5444
    8012.000      -85562.9007
    8014.000      -85254.8876
    8016.000      -85304.1708
    8018.000      -85706.4727
    8020.000      -85452.8792
    8022.000      -85587.8009
    8024.000      -85724.3785
    8026.000      -85232.9300
    8028.000      -85201.6092
    8030.000      -85431.5497
    8032.000      -85405.4084
    8034.000      -85500.6895
    8036.000      -85399.9045
    8038.000      -85262.5376
    8040.000      -85318.3497
    8042.000      -85372.2519
    8044.000      -85275.3852
    8046.000      -85430.3538
    8048.000      -85347.1803
    8050.000      -85010.9741
    8052.000      -85197.7956
    8054.000      -85197.5857
    8056.000      -85361.4929
    8058.000      -85264.1666
    8060.000      -85348.1812
    8062.000      -85399.0626
    8064.000      -85220.2050
    8066.000      -85235.6585
    8068.000      -85091.8572
    8070.000      -85475.5285
    8072.000      -85238.2386
    8074.000      -85121.9966
    8076.000      -85413.5912
    8078.000      -85301.5093
    8080.000      -85343.0241
    8082.000      -85507.5762
    8084.000      -85244.6438
    8086.000      -85576.8562
    8088.000      -85265.1276
    8090.000      -85400.2528
    8092.000      -85131.3535
    8094.000      -85430.2256
    8096.000      -85390.3187
    8098.000      -85098.0400
    8100.000      -85367.6846
    8102.000      -85060.9019
    8104.000      -85358.3715
    8106.000      -85286.3968
    8108.000      -85346.5301
    8110.000      -85403.2157
    8112.000      -85289.8650
    8114.000      -85262.4323
    8116.000      -85408.4870
    8118.000      -85427.2396
    8120.000      -85563.8293
    8122.000      -85667.2730
    8124.000      -85283.0972
    8126.000      -85232.5947
    8128.000      -85462.7312
    8130.000      -85389.2772
    8132.000      -85232.1787
    8134.000      -85001.7183
    8136.000      -85168.5897
    8138.000      -85233.8434
    8140.000      -85150.2628
    8142.000      -85273.9238
    8144.000      -85319.9579
    8146.000      -85424.3257
    8148.000      -85375.6154
    8150.000      -85261.8109
    8152.000      -85642.0746
    8154.000      -85178.3808
    8156.000      -85639.1404
    8158.000      -85410.7679
    8160.000      -85535.7362
    8162.000      -85248.6348
    8164.000      -85613.0579
    8166.000      -85232.5042
    8168.000      -85356.8480
    8170.000      -85162.3591
    8172.000      -85264.9463
    8174.000      -85224.5680
    8176.000      -85400.3469
    8178.000      -85392.8045
    8180.000      -85386.6591
    8182.000      -85610.9640
    8184.000      -85506.8146
    8186.000      -85375.4779
    8188.000      -85427.7559
    8190.000      -85513.1899
    8192.000      -85292.6381
    8194.000      -85255.8586
    8196.000      -85322.7098
    8198.000      -85472.0615
    8200.000      -85473.4866
    8202.000      -85702.5220
    8204.000      -85619.0428
    8206.000      -85263.1726
    8208.000      -85639.2442
    8210.000      -85456.3551
    8212.000      -85453.7855
    8214.000      -85363.5226
    8216.000      -85165.1779
    8218.000      -85786.5867
    8220.000      -85399.0196
    8222.000      -85562.1203
    8224.000      -85349.0123
    8226.000      -85174.0432
    8228.000      -85674.3517
    8230.000      -85410.5394
    8232.000      -85473.7976
    8234.000      -85522.5261
    8236.000      -85606.4708
    8238.000      -85354.6968
    8240.000      -85439.1442
    8242.000      -85615.1105
    8244.000      -85455.0771
    8246.000      -85247.1057
    8248.000      -85457.0717
    8250.000      -85205.1690
    8252.000      -85127.7438
    8254.000      -85328.9321
    8256.000      -85217.5818
    8258.000      -85471.3722
    8260.000      -85191.6815
    8262.000      -85409.7392
    8264.000      -85543.4952
    8266.000      -85283.9881
    8268.000      -85741.1742
    8270.000      -85576.6124
    8272.000      -85326.9829
    8274.000      -85074.8744
    8276.000      -85299.9862
    8278.000      -85436.6168
    8280.000      -85300.1639
    8282.000      -85311.5129
    8284.000      -85450.4966
    8286.000      -85339.0997
    8288.000      -85236.3432
    8290.000      -85317.9807
    8292.000      -85251.4329
    8294.000      -85067.2346
    8296.000      -85381.2384
    8298.000      -85477.6581
    8300.000      -85359.6023
    8302.000      -85270.2048
    8304.000      -85309.7367
    8306.000      -85369.4536
    8308.000      -85365.4779
    8310.000      -85305.8097
    8312.000      -85169.9793
    8314.000      -85509.4098
    8316.000      -85480.3279
    8318.000      -85531.8411
    8320.000      -85354.8379
    8322.000      -85490.2319
    8324.000      -85506.3113
    8326.000      -85309.4688
    8328.000      -85393.2962
    8330.000      -85573.4164
    8332.000      -85455.7079
    8334.000      -85397.5147
    8336.000      -85239.4456
    8338.000      -85571.0900
    8340.000      -85442.9778
    8342.000      -85481.6056
    8344.000      -85292.0128
    8346.000      -85188.5058
    8348.000      -85546.6133
    8350.000      -85201.7756
    8352.000      -85406.2568
    8354.000      -85740.3868
    8356.000      -85478.8279
    8358.000      -85537.7576
    8360.000      -85491.9466
    8362.000      -85509.3224
    8364.000      -85562.9243
    8366.000      -85492.2680
    8368.000      -85336.8143
    8370.000      -85433.3857
    8372.000      -85289.3308
    8374.000      -85534.3870
    8376.000      -85490.5234
    8378.000      -85430.7915
    8380.000      -85408.6788
    8382.000      -85335.9346
    8384.000      -85457.3001
    8386.000      -85349.6061
    8388.000      -85424.7749
    8390.000      -85373.6178
    8392.000      -85277.5856
    8394.000      -85461.6155
    8396.000      -85207.6229
    8398.000      -85193.9197
    8400.000      -85338.6132
    8402.000      -85374.6548
    8404.000      -85376.5470
    8406.000      -85147.8156
    8408.000      -84883.9465
    8410.000      -85247.7524
    8412.000      -85343.8652
    8414.000      -85294.3432
    8416.000      -85470.0757
    8418.000      -85707.5941
    8420.000      -85283.6376
    8422.000      -85493.3443
    8424.000      -85375.7554
    8426.000      -85473.6724
    8428.000      -85466.1798
    8430.000      -85165.1493
    8432.000      -85184.7983
    8434.000      -85567.4674
    8436.000      -85445.9676
    8438.000      -85319.9394
    8440.000      -85177.0256
    8442.000      -85300.0493
    8444.000      -85353.7287
    8446.000      -85570.7997
    8448.000      -85495.1230
    8450.000      -85349.6968
    8452.000      -85192.4965
    8454.000      -85283.6397
    8456.000      -85417.0061
    8458.000      -85689.2115
    8460.000      -85568.3708
    8462.000      -85570.9537
    8464.000      -85334.4998
    8466.000      -85258.2512
    8468.000      -85304.0461
    8470.000      -85357.6119
    8472.000      -85361.2484
    8474.000      -85325.2195
    8476.000      -85270.5303
    8478.000      -85183.3104
    8480.000      -85575.4515
    8482.000      -85327.4967
    8484.000      -85398.2146
    8486.000      -85516.9147
    8488.000      -85286.1567
    8490.000      -85466.4570
    8492.000      -85317.7914
    8494.000      -85154.6024
    8496.000      -85355.1902
    8498.000      -85380.9039
    8500.000      -85187.2906
    8502.000      -85538.0000
    8504.000      -85488.2883
    8506.000      -85501.8348
    8508.000      -85185.1688
    8510.000      -85171.4777
    8512.000      -85229.7550
    8514.000      -85218.4650
    8516.000      -85362.1118
    8518.000      -85327.3217
    8520.000      -85275.2367
    8522.000      -85441.0295
    8524.000      -85481.2830
    8526.000      -85399.4608
    8528.000      -85405.1995
    8530.000      -85245.3796
    8532.000      -85199.8372
    8534.000      -85086.9327
    8536.000      -85073.6275
    8538.000      -85300.5372
    8540.000      -85326.2716
    8542.000      -85425.6510
    8544.000      -85340.6312
    8546.000      -85277.0599
    8548.000      -85045.6777
    8550.000      -85381.1856
    8552.000      -85124.8773
    8554.000      -85097.3352
    8556.000      -85536.0396
    8558.000      -85204.6046
    8560.000      -85130.8131
    8562.000      -85128.7390
    8564.000      -85341.2298
    8566.000      -85318.2250
    8568.000      -85517.9004
    8570.000      -85234.3139
    8572.000      -85557.1948
    8574.000      -85326.4109
    8576.000      -85452.4896
    8578.000      -85308.9199
    8580.000      -85253.8024
    8582.000      -85287.6669
    8584.000      -85274.3947
    8586.000      -85400.5824
    8588.000      -85500.4619
    8590.000      -85349.1477
    8592.000      -85303.0236
    8594.000      -85421.9969
    8596.000      -85418.6740
    8598.000      -85342.9555
    8600.000      -85523.0067
    8602.000      -85503.5154
    8604.000      -85571.7434
    8606.000      -85285.8822
    8608.000      -85583.3924
    8610.000      -85434.1274
    8612.000      -85548.0660
    8614.000      -85460.5334
    8616.000      -85310.1996
    8618.000      -85259.7664
    8620.000      -85577.6572
    8622.000      -85568.6934
    8624.000      -85361.5569
    8626.000      -85341.3472
    8628.000      -85318.9053
    8630.000      -85558.3259
    8632.000      -85552.9307
    8634.000      -85442.5398
    8636.000      -85308.9314
    8638.000      -85246.3819
    8640.000      -85360.6793
    8642.000      -85499.6741
    8644.000      -85317.9856
    8646.000      -85254.0589
    8648.000      -85591.3399
    8650.000      -85673.3888
    8652.000      -85415.2874
    8654.000      -85465.2043
    8656.000      -85212.1253
    8658.000      -85527.6554
    8660.000      -85572.2028
    8662.000      -85591.7145
    8664.000      -85268.6828
    8666.000      -85494.8999
    8668.000      -85197.8808
    8670.000      -85285.0461
    8672.000      -85161.2684
    8674.000      -85126.0414
    8676.000      -85226.2331
    8678.000      -85366.9312
    8680.000      -85370.6085
    8682.000      -85326.9577
    8684.000      -85305.6169
    8686.000      -85090.9005
    8688.000      -85632.0652
    8690.000      -85601.8416
    8692.000      -85446.7960
    8694.000      -85317.8732
    8696.000      -85485.1037
    8698.000      -85353.9106
    8700.000      -85479.8660
    8702.000      -85392.4193
    8704.000      -85464.0991
    8706.000      -85173.0029
    8708.000      -85512.7622
    8710.000      -85214.3129
    8712.000      -85323.3775
    8714.000      -85529.3969
    8716.000      -84933.2558
    8718.000      -85222.0090
    8720.000      -85179.8233
    8722.000      -85463.0761
    8724.000      -85214.5903
    8726.000      -85543.1037
    8728.000      -85476.1541
    8730.000      -85442.6486
    8732.000      -85404.9950
    8734.000      -85441.0521
    8736.000      -85394.9928
    8738.000      -85272.0181
    8740.000      -85550.9740
    8742.000      -85287.9002
    8744.000      -85034.5466
    8746.000      -85519.4313
    8748.000      -85296.8841
    8750.000      -85341.5493
    8752.000      -85307.8900
    8754.000      -85482.1054
    8756.000      -85159.9814
    8758.000      -85521.5395
    8760.000      -85315.0240
    8762.000      -85366.4065
    8764.000      -85437.9617
    8766.000      -85197.4987
    8768.000      -85443.1928
    8770.000      -85468.4753
    8772.000      -85319.8492
    8774.000      -85152.2244
    8776.000      -85208.4631
    8778.000      -85136.2809
    8780.000      -85421.9412
    8782.000      -85539.8681
    8784.000      -85542.8189
    8786.000      -85452.6907
    8788.000      -85385.3862
    8790.000      -85360.1269
    8792.000      -85308.0970
    8794.000      -85413.5071
    8796.000      -85420.2161
    8798.000      -85242.1699
    8800.000      -85403.4331
    8802.000      -85029.6164
    8804.000      -85454.9665
    8806.000      -85339.1877
    8808.000      -85296.5875
    8810.000      -85360.5320
    8812.000      -85439.5698
    8814.000      -85593.4205
    8816.000      -85509.9076
    8818.000      -85396.6741
    8820.000      -85415.2589
    8822.000      -85769.0877
    8824.000      -85721.1451
    8826.000      -85483.9335
    8828.000      -85362.1520
    8830.000      -85340.9857
    8832.000      -85221.6884
    8834.000      -85195.0274
    8836.000      -85560.8291
    8838.000      -85496.4377
    8840.000      -85393.0771
    8842.000      -85338.1050
    8844.000      -85474.3848
    8846.000      -85190.8731
    8848.000      -85358.2713
    8850.000      -85556.6916
    8852.000      -85326.4990
    8854.000      -85216.7689
    8856.000      -85149.1778
    8858.000      -85197.7999
    8860.000      -85382.7584
    8862.000      -85335.1904
    8864.000      -85300.3772
    8866.000      -85357.0641
    8868.000      -85367.3587
    8870.000      -85410.8017
    8872.000      -85415.9799
    8874.000      -85382.7086
    8876.000      -85319.1750
    8878.000      -85173.6119
    8880.000      -85471.7884
    8882.000      -85283.5297
    8884.000      -85367.3774
    8886.000      -85406.2598
    8888.000      -85326.4012
    8890.000      -85527.9160
    8892.000      -85514.5533
    8894.000      -85262.4815
    8896.000      -85297.6391
    8898.000      -85554.1274
    8900.000      -85593.7893
    8902.000      -85449.0606
    8904.000      -85581.8266
    8906.000      -85485.1455
    8908.000      -85311.6006
    8910.000      -85328.7919
    8912.000      -85510.8630
    8914.000      -85427.1319
    8916.000      -85213.6281
    8918.000      -85285.9932
    8920.000      -85069.8254
    8922.000      -85585.2670
    8924.000      -85410.4391
    8926.000      -85378.6613
    8928.000      -85356.7856
    8930.000      -85112.3154
    8932.000      -85328.2098
    8934.000      -85356.1491
    8936.000      -85312.1148
    8938.000      -85246.5704
    8940.000      -85257.8471
    8942.000      -85225.5684
    8944.000      -85545.0760
    8946.000      -85351.0644
    8948.000      -85427.8849
    8950.000      -85288.1623
    8952.000      -85342.8645
    8954.000      -85435.9484
    8956.000      -85482.2530
    8958.000      -85337.3769
    8960.000      -85330.2002
    8962.000      -85409.6351
    8964.000      -85378.6473
    8966.000      -85369.0238
    8968.000      -85289.7895
    8970.000      -85294.2531
    8972.000      -85128.2190
    8974.000      -85367.8451
    8976.000      -85586.7986
    8978.000      -85619.2853
    8980.000      -85285.0842
    8982.000      -84962.5168
    8984.000      -85073.4019
    8986.000      -84980.3527
    8988.000      -85317.5180
    8990.000      -85109.1599
    8992.000      -85346.5337
    8994.000      -85396.7218
    8996.000      -85183.9967
    8998.000      -85406.7653
    9000.000      -85342.4751
    9002.000      -85195.8945
    9004.000      -85240.0828
    9006.000      -85439.4779
    9008.000      -85480.3270
    9010.000      -85356.9129
    9012.000      -85274.1442
    9014.000      -85265.9954
    9016.000      -85299.1804
    9018.000      -85497.0689
    9020.000      -85346.2498
    9022.000      -85342.8974
    9024.000      -85153.8264
    9026.000      -85416.9610
    9028.000      -85515.3207
    9030.000      -85456.7313
    9032.000      -85651.2587
    9034.000      -85359.1346
    9036.000      -85783.4472
    9038.000      -85306.9829
    9040.000      -85538.5534
    9042.000      -85432.9777
    9044.000      -85659.0967
    9046.000      -85322.1182
    9048.000      -85523.7951
    9050.000      -85583.8311
    9052.000      -85546.5923
    9054.000      -85190.0117
    9056.000      -85416.2468
    9058.000      -85161.7647
    9060.000      -85036.1088
    9062.000      -85025.6852
    9064.000      -85162.9303
    9066.000      -85330.3986
    9068.000      -85465.9678
    9070.000      -85568.2824
    9072.000      -85348.4328
    9074.000      -85511.1263
    9076.000      -85415.7606
    9078.000      -85040.6396
    9080.000      -85395.6861
    9082.000      -85281.2840
    9084.000      -85365.1929
    9086.000      -85416.1651
    9088.000      -85000.7072
    9090.000      -85676.4494
    9092.000      -85475.9872
    9094.000      -85353.0982
    9096.000      -85524.5982
    9098.000      -85380.6668
    9100.000      -85385.4758
    9102.000      -85132.1360
    9104.000      -85398.4800
    9106.000      -85223.9998
    9108.000      -85391.6178
    9110.000      -85406.4703
    9112.000      -85442.0693
    9114.000      -85623.9975
    9116.000      -85306.2072
    9118.000      -85513.0898
    9120.000      -85511.3346
    9122.000      -85450.5375
    9124.000      -85604.7636
    9126.000      -85528.1541
    9128.000      -85560.5828
    9130.000      -85540.8860
    9132.000      -85667.4269
    9134.000      -85358.9642
    9136.000      -85505.4166
    9138.000      -85429.8401
    9140.000      -85636.7601
    9142.000      -85051.6580
    9144.000      -85359.9511
    9146.000      -85204.5163
    9148.000      -85386.9808
    9150.000      -85413.4104
    9152.000      -85284.9895
    9154.000      -85298.0745
    9156.000      -85332.2147
    9158.000      -85385.0309
    9160.000      -85332.6026
    9162.000      -85391.4175
    9164.000      -85207.5718
    9166.000      -85486.4544
    9168.000      -85224.1936
    9170.000      -85616.6936
    9172.000      -85239.7299
    9174.000      -85522.4191
    9176.000      -85293.9093
    9178.000      -85423.5525
    9180.000      -85492.7927
    9182.000      -85408.3865
    9184.000      -85393.3375
    9186.000      -85402.6808
    9188.000      -85606.6383
    9190.000      -85418.2508
    9192.000      -85336.2445
    9194.000      -85369.3828
    9196.000      -85281.4340
    9198.000      -85587.4340
    9200.000      -85510.7605
    9202.000      -85252.4143
    9204.000      -85435.3304
    9206.000      -85470.3109
    9208.000      -85344.7527
    9210.000      -85577.6045
    9212.000      -85443.2205
    9214.000      -85238.3000
    9216.000      -85343.2643
    9218.000      -85641.1674
    9220.000      -85314.7350
    9222.000      -85260.7972
    9224.000      -85332.5542
    9226.000      -85225.0390
    9228.000      -85362.3376
    9230.000      -85627.6811
    9232.000      -85206.7968
    9234.000      -85201.2481
    9236.000      -85173.1186
    9238.000      -85011.7444
    9240.000      -85358.7532
    9242.000      -85527.4731
    9244.000      -85247.1026
    9246.000      -85382.6437
    9248.000      -85515.8717
    9250.000      -85545.6571
    9252.000      -85549.0726
    9254.000      -85064.0211
    9256.000      -85412.0911
    9258.000      -85582.7564
    9260.000      -85442.4362
    9262.000      -85323.2419
    9264.000      -85539.5143
    9266.000      -85337.8566
    9268.000      -85323.4664
    9270.000      -85512.9005
    9272.000      -85477.9284
    9274.000      -85432.1667
    9276.000      -85357.7194
    9278.000      -85418.8788
    9280.000      -85714.4747
    9282.000      -85553.2131
    9284.000      -85382.6723
    9286.000      -85592.5802
    9288.000      -85454.7969
    9290.000      -85395.9505
    9292.000      -85450.8845
    9294.000      -85472.7144
    9296.000      -85393.1127
    9298.000      -85675.6311
    9300.000      -85537.7598
    9302.000      -85268.2973
    9304.000      -85519.8594
    9306.000      -85404.6473
    9308.000      -85492.5503
    9310.000      -85404.4117
    9312.000      -85342.8769
    9314.000      -85236.4921
    9316.000      -85289.2106
    9318.000      -85512.4676
    9320.000      -85589.4606
    9322.000      -85468.5816
    9324.000      -85407.5600
    9326.000      -85337.5018
    9328.000      -85418.9174
    9330.000      -85494.4137
    9332.000      -85472.0484
    9334.000      -85419.3866
    9336.000      -85216.9448
    9338.000      -85460.8355
    9340.000      -85393.0237
    9342.000      -85373.9595
    9344.000      -85390.6763
    9346.000      -85345.3869
    9348.000      -85206.8603
    9350.000      -85242.4937
    9352.000      -85472.6879
    9354.000      -85439.6794
    9356.000      -85339.1122
    9358.000      -85441.2162
    9360.000      -85362.2372
    9362.000      -85633.6658
    9364.000      -85655.9200
    9366.000      -85716.6688
    9368.000      -85392.0094
    9370.000      -85575.1947
    9372.000      -85402.3559
    9374.000      -85579.4108
    9376.000      -85553.7794
    9378.000      -85419.8905
    9380.000      -85265.0675
    9382.000      -85162.9499
    9384.000      -85403.5979
    9386.000      -85260.2757
    9388.000      -85089.4192
    9390.000      -85386.5601
    9392.000      -85208.6724
    9394.000      -85086.5588
    9396.000      -85163.3690
    9398.000      -85562.8478
    9400.000      -85362.8504
    9402.000      -85369.3414
    9404.000      -85503.1747
    9406.000      -85400.2202
    9408.000      -85430.9717
    9410.000      -85589.8088
    9412.000      -85578.8189
    9414.000      -85202.1460
    9416.000      -85302.6377
    9418.000      -85517.4611
    9420.000      -85517.3794
    9422.000      -85355.7151
    9424.000      -85647.2705
    9426.000      -85540.1838
    9428.000      -85270.9885
    9430.000      -85699.4615
    9432.000      -85352.7514
    9434.000      -85191.1365
    9436.000      -85375.0113
    9438.000      -85255.1824
    9440.000      -85509.1565
    9442.000      -85269.5421
    9444.000      -85494.8018
    9446.000      -85393.3832
    9448.000      -85480.5392
    9450.000      -85476.5718
    9452.000      -85305.2724
    9454.000      -85602.9034
    9456.000      -85394.0343
    9458.000      -85273.8841
    9460.000      -85238.9113
    9462.000      -85323.3737
    9464.000      -85503.9425
    9466.000      -85344.3280
    9468.000      -85349.2548
    9470.000      -85490.4039
    9472.000      -85415.0307
    9474.000      -85543.7685
    9476.000      -85362.7887
    9478.000      -85525.9158
    9480.000      -85431.4068
    9482.000      -85415.2438
    9484.000      -85365.2300
    9486.000      -85326.9921
    9488.000      -85472.1053
    9490.000      -85295.0113
    9492.000      -85468.1376
    9494.000      -85290.7094
    9496.000      -85496.8471
    9498.000      -85217.0150
    9500.000      -85427.1909
    9502.000      -85329.3757
    9504.000      -85562.5368
    9506.000      -85272.5531
    9508.000      -85208.7273
    9510.000      -85263.6034
    9512.000      -85343.8138
    9514.000      -85562.9149
    9516.000      -85343.5755
    9518.000      -85173.7102
    9520.000      -85167.8960
    9522.000      -85089.7546
    9524.000      -85311.9907
    9526.000      -85344.4255
    9528.000      -85410.4454
    9530.000      -85273.1915
    9532.000      -85293.4380
    9534.000      -85403.2597
    9536.000      -85250.2244
    9538.000      -85435.6277
    9540.000      -85145.2057
    9542.000      -85462.9970
    9544.000      -85524.8474
    9546.000      -85376.7338
    9548.000      -85336.7755
    9550.000      -85220.6199
    9552.000      -85355.4881
    9554.000      -85618.1806
    9556.000      -85447.0287
    9558.000      -85481.3170
    9560.000      -85505.4642
    9562.000      -85448.2805
    9564.000      -85754.2375
    9566.000      -85555.5929
    9568.000      -85454.2861
    9570.000      -85322.0074
    9572.000      -85415.7185
    9574.000      -85243.6850
    9576.000      -85377.7387
    9578.000      -85213.2222
    9580.000      -85345.0584
    9582.000      -85382.0569
    9584.000      -85354.1670
    9586.000      -85285.9506
    9588.000      -85307.1873
    9590.000      -85312.7226
    9592.000      -85281.7522
    9594.000      -85536.8409
    9596.000      -85315.8251
    9598.000      -85356.2182
    9600.000      -85186.9287
    9602.000      -85344.5944
    9604.000      -85567.7069
    9606.000      -85535.7885
    9608.000      -85343.5527
    9610.000      -85267.3438
    9612.000      -85303.4116
    9614.000      -85139.0465
    9616.000      -85037.6188
    9618.000      -85130.1723
    9620.000      -85193.6636
    9622.000      -85143.1219
    9624.000      -85244.8639
    9626.000      -85151.2990
    9628.000      -85377.3535
    9630.000      -85301.6689
    9632.000      -85300.8230
    9634.000      -85615.8457
    9636.000      -85032.6790
    9638.000      -85400.3681
    9640.000      -85368.0351
    9642.000      -85321.9194
    9644.000      -85542.4363
    9646.000      -85317.8204
    9648.000      -85283.5269
    9650.000      -85156.9139
    9652.000      -85035.7490
    9654.000      -85517.5740
    9656.000      -85507.5054
    9658.000      -85143.0309
    9660.000      -85207.6431
    9662.000      -85587.1665
    9664.000      -85079.9680
    9666.000      -85245.6004
    9668.000      -85141.2827
    9670.000      -85141.3497
    9672.000      -85494.9093
    9674.000      -85223.0416
    9676.000      -85316.3734
    9678.000      -85236.1868
    9680.000      -85247.9020
    9682.000      -85437.3652
    9684.000      -85409.2152
    9686.000      -85589.0153
    9688.000      -85284.1724
    9690.000      -85375.1566
    9692.000      -85306.7478
    9694.000      -85383.1487
    9696.000      -85489.2011
    9698.000      -85519.9980
    9700.000      -85075.7963
    9702.000      -85353.2995
    9704.000      -85312.6845
    9706.000      -85368.7355
    9708.000      -85452.5474
    9710.000      -85361.9272
    9712.000      -85380.1534
    9714.000      -85380.8109
    9716.000      -85575.4956
    9718.000      -85520.9823
    9720.000      -85482.9227
    9722.000      -85240.1778
    9724.000      -85575.0406
    9726.000      -85102.3424
    9728.000      -85396.4898
    9730.000      -85055.2902
    9732.000      -85535.1107
    9734.000      -85400.9052
    9736.000      -85361.2372
    9738.000      -85348.0026
    9740.000      -85449.7858
    9742.000      -85424.9770
    9744.000      -85374.4460
    9746.000      -85446.3311
    9748.000      -85640.8353
    9750.000      -85377.9356
    9752.000      -85480.7588
    9754.000      -85452.7993
    9756.000      -85383.4761
    9758.000      -85447.6551
    9760.000      -85527.7426
    9762.000      -85380.5559
    9764.000      -85222.8409
    9766.000      -85267.6807
    9768.000      -85500.4191
    9770.000      -85564.4265
    9772.000      -85369.2696
    9774.000      -85103.4710
    9776.000      -85608.4774
    9778.000      -85330.3454
    9780.000      -85374.5261
    9782.000      -85324.4205
    9784.000      -85515.9333
    9786.000      -85400.3063
    9788.000      -85130.4233
    9790.000      -85265.8607
    9792.000      -85218.0719
    9794.000      -85719.9959
    9796.000      -85502.1792
    9798.000      -85504.0434
    9800.000      -85555.7633
    9802.000      -85624.2438
    9804.000      -85284.8696
    9806.000      -85518.0632
    9808.000      -85348.2593
    9810.000      -85351.7670
    9812.000      -85272.5075
    9814.000      -85365.5655
    9816.000      -85530.2861
    9818.000      -85457.5042
    9820.000      -85490.0145
    9822.000      -85584.8358
    9824.000      -85284.7021
    9826.000      -85246.1192
    9828.000      -85258.4163
    9830.000      -85176.8309
    9832.000      -85187.6466
    9834.000      -85223.5297
    9836.000      -85441.2586
    9838.000      -85631.2606
    9840.000      -85503.8395
    9842.000      -85359.3954
    9844.000      -85134.0201
    9846.000      -85392.4344
    9848.000      -85341.1246
    9850.000      -85273.5955
    9852.000      -85290.3633
    9854.000      -85420.1532
    9856.000      -85227.0542
    9858.000      -85363.8121
    9860.000      -85713.4106
    9862.000      -85485.6759
    9864.000      -85226.6388
    9866.000      -85505.7879
    9868.000      -85510.9777
    9870.000      -85049.1540
    9872.000      -85360.0953
    9874.000      -85153.1866
    9876.000      -85336.1882
    9878.000      -85459.6082
    9880.000      -85272.2314
    9882.000      -85522.1380
    9884.000      -85334.9654
    9886.000      -85541.3301
    9888.000      -85362.8993
    9890.000      -85287.3163
    9892.000      -85600.1049
    9894.000      -85422.4916
    9896.000      -85265.5571
    9898.000      -85334.2312
    9900.000      -85291.1871
    9902.000      -85167.6163
    9904.000      -85568.5319
    9906.000      -85197.9836
    9908.000      -85418.9946
    9910.000      -85255.4945
    9912.000      -85611.3355
    9914.000      -85517.4246
    9916.000      -85375.0691
    9918.000      -85254.7196
    9920.000      -85418.5501
    9922.000      -85210.6077
    9924.000      -85183.2356
    9926.000      -85300.0868
    9928.000      -85523.7750
    9930.000      -85363.4533
    9932.000      -85466.5685
    9934.000      -85453.3503
    9936.000      -85411.7308
    9938.000      -85623.0856
    9940.000      -85500.7668
    9942.000      -85671.8762
    9944.000      -85348.6349
    9946.000      -85410.7704
    9948.000      -85443.3914
    9950.000      -84957.9434
    9952.000      -85444.8888
    9954.000      -85087.9279
    9956.000      -85338.0058
    9958.000      -85411.5625
    9960.000      -85399.1495
    9962.000      -85240.5812
    9964.000      -85537.2491
    9966.000      -85600.6616
    9968.000      -85526.7209
    9970.000      -85571.7318
    9972.000      -85426.1280
    9974.000      -85288.5619
    9976.000      -85268.3432
    9978.000      -85324.0046
    9980.000      -85151.9963
    9982.000      -85471.9788
    9984.000      -85275.4562
    9986.000      -85372.5334
    9988.000      -85518.5004
    9990.000      -85602.7458
    9992.000      -85365.5896
    9994.000      -85275.1248
    9996.000      -85185.8066
    9998.000      -85362.3302
   10000.000      -85403.9592
   10002.000      -85364.6482
   10004.000      -85040.2855
   10006.000      -85534.0050
   10008.000      -85211.3192
   10010.000      -85179.4154
   10012.000      -85289.2381
   10014.000      -85533.4258
   10016.000      -85029.9732
   10018.000      -85276.0402
   10020.000      -85311.8599
   10022.000      -85467.9030
   10024.000      -85262.2113
   10026.000      -85426.6294
   10028.000      -85222.5920
   10030.000      -85386.5665
   10032.000      -85513.9728
   10034.000      -85306.6310
   10036.000      -85374.3263
   10038.000      -85234.8301
   10040.000      -85461.5287
   10042.000      -84999.2219
   10044.000      -85120.0341
   10046.000      -85376.1396
   10048.000      -85456.3536
   10050.000      -85114.9066
   10052.000      -85194.7151
   10054.000      -85303.7052
   10056.000      -85312.9541
   10058.000      -85510.5092
   10060.000      -85483.6540
   10062.000      -85307.6001
   10064.000      -85255.8838
   10066.000      -85332.1525
   10068.000      -85423.7990
   10070.000      -85487.3479
   10072.000      -85159.4961
   10074.000      -85261.3844
   10076.000      -85324.7362
   10078.000      -85373.9219
   10080.000      -85304.6790
   10082.000      -85401.7542
   10084.000      -85250.3972
   10086.000      -85177.8297
   10088.000      -85423.4575
   10090.000      -85352.2402
   10092.000      -85247.5478
   10094.000      -85332.5639
   10096.000      -85373.3812
   10098.000      -85484.5950
   10100.000      -85409.8350
   10102.000      -85024.5241
   10104.000      -85361.4335
   10106.000      -85432.3930
   10108.000      -85534.9423
   10110.000      -85339.5811
   10112.000      -85324.3301
   10114.000      -85396.5859
   10116.000      -85328.7804
   10118.000      -85196.7685
   10120.000      -85371.0105
   10122.000      -85601.9028
   10124.000      -85118.6645
   10126.000      -85385.4846
   10128.000      -85476.3146
   10130.000      -85353.8514
   10132.000      -85640.4698
   10134.000      -85411.7404
   10136.000      -85536.8067
   10138.000      -85587.6662
   10140.000      -85539.6603
   10142.000      -85233.5316
   10144.000      -85290.0495
   10146.000      -85409.3501
   10148.000      -85170.5088
   10150.000      -85273.5346
   10152.000      -84993.9288
   10154.000      -85056.0042
   10156.000      -85323.1450
   10158.000      -85071.8350
   10160.000      -85551.9181
   10162.000      -85470.3495
   10164.000      -85356.0821
   10166.000      -85410.4827
   10168.000      -85181.4842
   10170.000      -85561.5258
   10172.000      -85219.0829
   10174.000      -85353.7169
   10176.000      -85242.8527
   10178.000      -85549.8098
   10180.000      -85643.3388
   10182.000      -85586.8661
   10184.000      -85669.8046
   10186.000      -85379.9511
   10188.000      -85210.2095
   10190.000      -85413.1121
   10192.000      -85190.2054
   10194.000      -85063.3628
   10196.000      -85180.7708
   10198.000      -85201.6070
   10200.000      -85334.3219
   10202.000      -85366.3987
   10204.000      -85137.4112
   10206.000      -85169.5837
   10208.000      -85261.1220
   10210.000      -85145.9065
   10212.000      -85439.0294
   10214.000      -85167.4724
   10216.000      -85582.8433
   10218.000      -85355.6181
   10220.000      -85223.4921
   10222.000      -85784.0897
   10224.000      -85187.5410
   10226.000      -85398.1485
   10228.000      -85349.8673
   10230.000      -85297.7788
   10232.000      -85308.5169
   10234.000      -85296.8177
   10236.000      -85370.1328
   10238.000      -85533.0684
   10240.000      -85402.5517
   10242.000      -85286.8234
   10244.000      -85433.6171
   10246.000      -85680.8324
   10248.000      -85324.4281
   10250.000      -85384.9680
   10252.000      -85585.2002
   10254.000      -85161.7060
   10256.000      -85352.1757
   10258.000      -85081.2779
   10260.000      -85169.3111
   10262.000      -85343.3342
   10264.000      -85676.9047
   10266.000      -85668.1589
   10268.000      -85147.7143
   10270.000      -85536.3800
   10272.000      -85647.2908
   10274.000      -85491.0077
   10276.000      -85296.1315
   10278.000      -85423.2509
   10280.000      -85409.7368
   10282.000      -85357.0564
   10284.000      -85491.5710
   10286.000      -85410.7486
   10288.000      -85697.9015
   10290.000      -85464.8345
   10292.000      -85353.7967
   10294.000      -85505.1618
   10296.000      -85193.2872
   10298.000      -85479.8201
   10300.000      -85392.3492
   10302.000      -85226.4605
   10304.000      -85213.4068
   10306.000      -85282.2495
   10308.000      -85577.2967
   10310.000      -85317.6854
   10312.000      -85327.3192
   10314.000      -85423.5721
   10316.000      -85391.6520
   10318.000      -85326.4918
   10320.000      -85440.2829
   10322.000      -85316.6399
   10324.000      -85348.8420
   10326.000      -85361.5349
   10328.000      -85264.6971
   10330.000      -85173.4481
   10332.000      -85537.9589
   10334.000      -85518.8838
   10336.000      -85262.0297
   10338.000      -85400.7427
   10340.000      -85650.1572
   10342.000      -85577.1131
   10344.000      -85693.7063
   10346.000      -85228.2395
   10348.000      -85130.6924
   10350.000      -85343.5623
   10352.000      -85570.7886
   10354.000      -85527.6342
   10356.000      -85312.5941
   10358.000      -85217.1394
   10360.000      -85399.0162
   10362.000      -85411.3507
   10364.000      -85487.3294
   10366.000      -85356.5803
   10368.000      -85420.8540
   10370.000      -85292.4235
   10372.000      -85238.4437
   10374.000      -85463.6251
   10376.000      -85758.2865
   10378.000      -85520.6537
   10380.000      -85363.5099
   10382.000      -85369.9534
   10384.000      -85402.8820
   10386.000      -85188.8721
   10388.000      -85306.0881
   10390.000      -85259.8356
   10392.000      -85329.2508
   10394.000      -85394.6291
   10396.000      -85515.1594
   10398.000      -85478.2994
   10400.000      -85461.9226
   10402.000      -84961.3584
   10404.000      -85157.2460
   10406.000      -85217.3805
   10408.000      -85460.4564
   10410.000      -85285.6856
   10412.000      -85299.3948
   10414.000      -85387.1401
   10416.000      -85309.7330
   10418.000      -85479.1159
   10420.000      -85291.0026
   10422.000      -85462.8955
   10424.000      -85470.6662
   10426.000      -85197.5549
   10428.000      -85225.0506
   10430.000      -85300.8973
   10432.000      -85704.8378
   10434.000      -85450.0456
   10436.000      -85252.4128
   10438.000      -85409.4017
   10440.000      -85469.6226
   10442.000      -85322.7400
   10444.000      -85458.8728
   10446.000      -85488.6640
   10448.000      -85554.8612
   10450.000      -85756.7166
   10452.000      -85512.6883
   10454.000      -85407.6227
   10456.000      -85404.0767
   10458.000      -85211.3402
   10460.000      -85193.7905
   10462.000      -85154.1664
   10464.000      -85339.5414
   10466.000      -85547.9636
   10468.000      -85371.6359
   10470.000      -85465.4407
   10472.000      -85424.6911
   10474.000      -85266.6093
   10476.000      -85414.0471
   10478.000      -85392.6795
   10480.000      -85585.5825
   10482.000      -85403.6235
   10484.000      -85603.5404
   10486.000      -85266.7894
   10488.000      -85464.1601
   10490.000      -85554.2719
   10492.000      -85546.8261
   10494.000      -85447.2484
   10496.000      -85389.3245
   10498.000      -85351.3374
   10500.000      -85498.9807
   10502.000      -85482.9596
   10504.000      -85688.7772
   10506.000      -85667.2252
   10508.000      -85450.5745
   10510.000      -85477.0615
   10512.000      -85367.7064
   10514.000      -85482.4604
   10516.000      -85501.2256
   10518.000      -85630.2839
   10520.000      -85259.9230
   10522.000      -85181.4990
   10524.000      -85283.7925
   10526.000      -85455.3687
   10528.000      -85285.5187
   10530.000      -85242.3100
   10532.000      -85370.5146
   10534.000      -85754.2249
   10536.000      -85416.5046
   10538.000      -85629.3095
   10540.000      -85419.8131
   10542.000      -85210.6740
   10544.000      -85188.6835
   10546.000      -85275.9323
   10548.000      -85549.1048
   10550.000      -85405.9124
   10552.000      -85273.7945
   10554.000      -85081.9406
   10556.000      -85249.2256
   10558.000      -85490.2718
   10560.000      -85542.1640
   10562.000      -85213.9845
   10564.000      -85362.5864
   10566.000      -85269.7770
   10568.000      -85487.9200
   10570.000      -85424.5059
   10572.000      -85204.2909
   10574.000      -85339.1501
   10576.000      -85282.8363
   10578.000      -85444.2348
   10580.000      -85186.5720
   10582.000      -85482.8438
   10584.000      -85227.0964
   10586.000      -85067.6311
   10588.000      -85329.1391
   10590.000      -85537.0677
   10592.000      -85312.5108
   10594.000      -85389.4001
   10596.000      -85211.2293
   10598.000      -85337.5546
   10600.000      -85391.2830
   10602.000      -85275.5576
   10604.000      -85594.4928
   10606.000      -85523.4234
   10608.000      -85504.4493
   10610.000      -85334.5924
   10612.000      -85203.1583
   10614.000      -85260.9984
   10616.000      -85416.3161
   10618.000      -85338.8671
   10620.000      -85599.0441
   10622.000      -85379.0343
   10624.000      -85302.4370
   10626.000      -85316.7525
   10628.000      -85495.5507
   10630.000      -85457.1208
   10632.000      -85244.9295
   10634.000      -85504.6892
   10636.000      -85540.7244
   10638.000      -85487.3351
   10640.000      -85508.7104
   10642.000      -85194.5700
   10644.000      -85472.5798
   10646.000      -85545.6316
   10648.000      -85520.5270
   10650.000      -85204.2836
   10652.000      -85301.8200
   10654.000      -85391.2212
   10656.000      -85501.6910
   10658.000      -85333.5090
   10660.000      -85385.3033
   10662.000      -85132.3823
   10664.000      -85488.1793
   10666.000      -85406.8009
   10668.000      -85349.7025
   10670.000      -85146.7501
   10672.000      -85471.7788
   10674.000      -85428.6743
   10676.000      -85353.0269
   10678.000      -85274.6753
   10680.000      -85493.4618
   10682.000      -85645.2590
   10684.000      -85320.9821
   10686.000      -85549.2819
   10688.000      -85450.6595
   10690.000      -85363.0952
   10692.000      -85376.4420
   10694.000      -85458.8731
   10696.000      -85296.1681
   10698.000      -85495.8429
   10700.000      -85449.2764
   10702.000      -85389.5782
   10704.000      -85393.4013
   10706.000      -85221.6202
   10708.000      -85405.3309
   10710.000      -85412.1353
   10712.000      -85270.9466
   10714.000      -85658.2264
   10716.000      -85386.2128
   10718.000      -85231.8943
   10720.000      -85425.1165
   10722.000      -85111.9047
   10724.000      -85282.9906
   10726.000      -85199.7240
   10728.000      -85110.7166
   10730.000      -85217.7539
   10732.000      -85449.2761
   10734.000      -85588.2197
   10736.000      -85407.3537
   10738.000      -85287.6929
   10740.000      -85384.4706
   10742.000      -85553.4924
   10744.000      -85406.3439
   10746.000      -85307.5081
   10748.000      -85557.0941
   10750.000      -85357.0593
   10752.000      -85148.2910
   10754.000      -85429.4541
   10756.000      -85297.7869
   10758.000      -85390.2899
   10760.000      -85449.8984
   10762.000      -85391.0386
   10764.000      -85262.5185
   10766.000      -85300.4650
   10768.000      -85277.1819
   10770.000      -85538.7304
   10772.000      -85474.6023
   10774.000      -85365.3113
   10776.000      -85183.1476
   10778.000      -85108.6091
   10780.000      -85130.3421
   10782.000      -85467.3470
   10784.000      -85624.0981
   10786.000      -85242.8239
   10788.000      -85265.7981
   10790.000      -85402.9663
   10792.000      -85257.3047
   10794.000      -85392.2786
   10796.000      -85333.7792
   10798.000      -85344.1811
   10800.000      -85609.3915
   10802.000      -85623.3273
   10804.000      -85516.7731
   10806.000      -85344.2970
   10808.000      -85352.6363
   10810.000      -85249.5401
   10812.000      -85511.6262
   10814.000      -85469.8503
   10816.000      -85193.0956
   10818.000      -85423.5594
   10820.000      -85181.3513
   10822.000      -85305.7557
   10824.000      -85387.4872
   10826.000      -85263.4184
   10828.000      -85355.1511
   10830.000      -85221.8872
   10832.000      -85408.0803
   10834.000      -85315.7054
   10836.000      -85260.5877
   10838.000      -85342.3301
   10840.000      -85556.8750
   10842.000      -85196.9237
   10844.000      -85336.7664
   10846.000      -85437.2334
   10848.000      -85437.1898
   10850.000      -85343.6944
   10852.000      -85268.1287
   10854.000      -85281.6442
   10856.000      -85294.9008
   10858.000      -85506.5682
   10860.000      -85265.0882
   10862.000      -85330.5947
   10864.000      -85189.9519
   10866.000      -85269.2033
   10868.000      -85468.5295
   10870.000      -85442.5436
   10872.000      -85404.6975
   10874.000      -85730.6682
   10876.000      -85449.7640
   10878.000      -85237.8686
   10880.000      -85255.5340
   10882.000      -85537.2098
   10884.000      -85379.1554
   10886.000      -85294.2799
   10888.000      -85449.6445
   10890.000      -85539.7070
   10892.000      -85556.7591
   10894.000      -85694.4271
   10896.000      -85481.8777
   10898.000      -85157.5574
   10900.000      -85382.7861
   10902.000      -85346.0479
   10904.000      -85371.2852
   10906.000      -85365.5413
   10908.000      -85137.8430
   10910.000      -85365.5308
   10912.000      -85586.2899
   10914.000      -85466.9595
   10916.000      -85248.9645
   10918.000      -85174.2749
   10920.000      -85229.3131
   10922.000      -85368.7318
   10924.000      -85256.7744
   10926.000      -85186.4951
   10928.000      -85154.1193
   10930.000      -85609.4683
   10932.000      -85508.1096
   10934.000      -85278.3460
   10936.000      -85249.0151
   10938.000      -85382.0667
   10940.000      -85292.5202
   10942.000      -85273.9894
   10944.000      -85187.2445
   10946.000      -85264.4695
   10948.000      -85435.3035
   10950.000      -85122.4823
   10952.000      -85539.0746
   10954.000      -85335.8559
   10956.000      -85318.0469
   10958.000      -85423.7437
   10960.000      -85370.8205
   10962.000      -85212.9645
   10964.000      -85580.7506
   10966.000      -85424.9115
   10968.000      -85183.4497
   10970.000      -85195.6044
   10972.000      -85450.8194
   10974.000      -85299.6775
   10976.000      -85178.9654
   10978.000      -85763.4665
   10980.000      -85371.4719
   10982.000      -85440.4257
   10984.000      -85435.3420
   10986.000      -85523.4851
   10988.000      -85751.7012
   10990.000      -85479.2813
   10992.000      -85620.2003
   10994.000      -85545.2296
   10996.000      -85368.6046
   10998.000      -85468.6439
   11000.000      -85653.3833
   11002.000      -85483.5678
   11004.000      -85393.6321
   11006.000      -85575.0213
   11008.000      -85484.2749
   11010.000      -85422.8147
   11012.000      -85473.8781
   11014.000      -85345.5038
   11016.000      -85339.3634
   11018.000      -85246.0748
   11020.000      -85471.9058
   11022.000      -85484.0891
   11024.000      -85469.6877
   11026.000      -85433.7007
   11028.000      -85627.5665
   11030.000      -85571.7947
   11032.000      -85488.3251
   11034.000      -85484.6700
   11036.000      -85082.0895
   11038.000      -85271.7491
   11040.000      -85461.1530
   11042.000      -85484.8035
   11044.000      -85198.3053
   11046.000      -85230.1027
   11048.000      -85254.1271
   11050.000      -85439.4648
   11052.000      -85302.2258
   11054.000      -85287.0735
   11056.000      -85257.1187
   11058.000      -85371.6111
   11060.000      -85427.3087
   11062.000      -85578.1495
   11064.000      -85555.1831
   11066.000      -85350.4527
   11068.000      -85378.2929
   11070.000      -85568.8696
   11072.000      -85228.8903
   11074.000      -85552.7355
   11076.000      -85441.5314
   11078.000      -85430.7794
   11080.000      -85444.7918
   11082.000      -85457.7066
   11084.000      -85293.3174
   11086.000      -85386.0159
   11088.000      -85493.1239
   11090.000      -85338.8132
   11092.000      -85186.2676
   11094.000      -85474.2205
   11096.000      -85692.2405
   11098.000      -85479.8159
   11100.000      -85312.2671
   11102.000      -85400.8619
   11104.000      -85582.2861
   11106.000      -85618.0514
   11108.000      -85428.5821
   11110.000      -85370.3246
   11112.000      -85024.9497
   11114.000      -84973.4920
   11116.000      -85769.1277
   11118.000      -85606.3832
   11120.000      -85252.4635
   11122.000      -85215.3301
   11124.000      -85589.1826
   11126.000      -85448.6532
   11128.000      -85401.5891
   11130.000      -85228.1187
   11132.000      -85375.1434
   11134.000      -85124.7860
   11136.000      -85483.7504
   11138.000      -85318.4940
   11140.000      -85331.0089
   11142.000      -85499.3143
   11144.000      -85220.9325
   11146.000      -85437.0619
   11148.000      -85334.3575
   11150.000      -85409.1185
   11152.000      -85495.1420
   11154.000      -85422.3051
   11156.000      -85394.2025
   11158.000      -85297.4611
   11160.000      -85180.5657
   11162.000      -85430.9390
   11164.000      -85585.2645
   11166.000      -85205.2059
   11168.000      -85470.9882
   11170.000      -85382.1041
   11172.000      -85142.9447
   11174.000      -85477.6908
   11176.000      -85411.2537
   11178.000      -85474.0607
   11180.000      -85228.6738
   11182.000      -85386.2427
   11184.000      -85563.1578
   11186.000      -85218.6138
   11188.000      -85358.5229
   11190.000      -85249.5145
   11192.000      -85352.3689
   11194.000      -85575.3809
   11196.000      -85398.0549
   11198.000      -85373.5540
   11200.000      -85591.4400
   11202.000      -85542.0042
   11204.000      -85200.1576
   11206.000      -85496.2940
   11208.000      -85529.6585
   11210.000      -85503.8097
   11212.000      -85425.8595
   11214.000      -85655.7658
   11216.000      -85514.4280
   11218.000      -85743.1884
   11220.000      -85522.1110
   11222.000      -85270.9410
   11224.000      -85301.8680
   11226.000      -85206.2276
   11228.000      -85364.2809
   11230.000      -85349.0684
   11232.000      -85557.9975
   11234.000      -85179.0544
   11236.000      -85311.2365
   11238.000      -85593.7496
   11240.000      -85249.2981
   11242.000      -85344.1292
   11244.000      -85635.0465
   11246.000      -85337.8775
   11248.000      -85626.8993
   11250.000      -85434.0339
   11252.000      -85610.6102
   11254.000      -85089.5072
   11256.000      -85386.3734
   11258.000      -85389.3144
   11260.000      -85544.5974
   11262.000      -85409.8658
   11264.000      -85377.6910
   11266.000      -85410.7517
   11268.000      -85322.5264
   11270.000      -85433.8392
   11272.000      -85476.1345
   11274.000      -85446.5399
   11276.000      -85650.8148
   11278.000      -85531.1895
   11280.000      -85278.4713
   11282.000      -85267.2607
   11284.000      -85380.1188
   11286.000      -85262.0033
   11288.000      -85411.9704
   11290.000      -85498.1962
   11292.000      -85518.3549
   11294.000      -85444.9679
   11296.000      -85670.1241
   11298.000      -85189.1258
   11300.000      -85330.6896
   11302.000      -85185.7208
   11304.000      -85517.4569
   11306.000      -85337.8788
   11308.000      -85320.2432
   11310.000      -85275.6896
   11312.000      -85516.6489
   11314.000      -85117.6961
   11316.000      -85427.8576
   11318.000      -85211.2659
   11320.000      -85130.9182
   11322.000      -85408.0744
   11324.000      -85552.7562
   11326.000      -85367.8800
   11328.000      -85388.1238
   11330.000      -85778.0365
   11332.000      -85366.5068
   11334.000      -85507.9174
   11336.000      -85485.2647
   11338.000      -85553.8406
   11340.000      -85642.8659
   11342.000      -85430.0981
   11344.000      -85713.6291
   11346.000      -85250.0186
   11348.000      -85401.1059
   11350.000      -85255.5231
   11352.000      -85144.4780
   11354.000      -85291.2919
   11356.000      -85346.8770
   11358.000      -85565.1268
   11360.000      -85408.2370
   11362.000      -85570.7133
   11364.000      -85613.4294
   11366.000      -85401.2954
   11368.000      -85407.5698
   11370.000      -85290.7629
   11372.000      -85261.2906
   11374.000      -85320.4123
   11376.000      -85390.6568
   11378.000      -85596.5504
   11380.000      -85450.4390
   11382.000      -85593.4784
   11384.000      -85379.8507
   11386.000      -85410.6663
   11388.000      -85514.9369
   11390.000      -85484.5734
   11392.000      -85142.6407
   11394.000      -85542.1843
   11396.000      -85461.8723
   11398.000      -85313.8589
   11400.000      -85386.7239
   11402.000      -85487.4440
   11404.000      -85603.7696
   11406.000      -85240.4482
   11408.000      -85566.3669
   11410.000      -85556.8935
   11412.000      -85472.9063
   11414.000      -85157.7409
   11416.000      -85502.2080
   11418.000      -85238.8780
   11420.000      -85340.1205
   11422.000      -85584.8850
   11424.000      -85325.6725
   11426.000      -85095.0551
   11428.000      -85502.4093
   11430.000      -85179.7572
   11432.000      -85234.8937
   11434.000      -85263.2911
   11436.000      -85517.5720
   11438.000      -85360.9641
   11440.000      -85272.3616
   11442.000      -85240.7247
   11444.000      -85201.3053
   11446.000      -85145.7707
   11448.000      -85528.6068
   11450.000      -85433.9207
   11452.000      -85309.3318
   11454.000      -85458.7196
   11456.000      -85199.9140
   11458.000      -85351.9538
   11460.000      -85258.3997
   11462.000      -85265.1548
   11464.000      -85369.7179
   11466.000      -85346.4064
   11468.000      -85240.5963
   11470.000      -85501.2546
   11472.000      -85411.9202
   11474.000      -85320.4989
   11476.000      -85424.6553
   11478.000      -85135.2619
   11480.000      -85342.2099
   11482.000      -85520.9871
   11484.000      -85306.0585
   11486.000      -85303.8525
   11488.000      -85396.7209
   11490.000      -85233.6341
   11492.000      -85427.2476
   11494.000      -85088.0549
   11496.000      -85209.8815
   11498.000      -85134.9429
   11500.000      -85463.0172
   11502.000      -85388.8071
   11504.000      -85213.7688
   11506.000      -85399.3612
   11508.000      -85418.2467
   11510.000      -85107.6154
   11512.000      -85307.7938
   11514.000      -85178.8706
   11516.000      -85235.8848
   11518.000      -85291.1981
   11520.000      -85294.8194
   11522.000      -85513.6168
   11524.000      -85198.5730
   11526.000      -85206.0557
   11528.000      -85298.3451
   11530.000      -85232.9654
   11532.000      -85217.8972
   11534.000      -85462.5028
   11536.000      -85710.5210
   11538.000      -85212.5398
   11540.000      -85353.7098
   11542.000      -85467.5645
   11544.000      -85359.1137
   11546.000      -85434.3364
   11548.000      -85395.2278
   11550.000      -85465.5559
   11552.000      -85199.1720
   11554.000      -85424.7596
   11556.000      -84991.8620
   11558.000      -85232.2256
   11560.000      -85229.4749
   11562.000      -85428.7497
   11564.000      -85236.8747
   11566.000      -85337.4429
   11568.000      -85278.6172
   11570.000      -85432.1838
   11572.000      -85505.2415
   11574.000      -85238.1873
   11576.000      -85098.3103
   11578.000      -85033.4992
   11580.000      -85012.0988
   11582.000      -85240.6659
   11584.000      -85378.9683
   11586.000      -85504.1659
   11588.000      -85464.0578
   11590.000      -85334.2688
   11592.000      -85243.1873
   11594.000      -85369.8973
   11596.000      -85464.9142
   11598.000      -85406.1581
   11600.000      -85357.0136
   11602.000      -85368.4330
   11604.000      -85323.6588
   11606.000      -85583.4530
   11608.000      -85562.5904
   11610.000      -85514.9893
   11612.000      -85169.0348
   11614.000      -85251.5756
   11616.000      -85359.8393
   11618.000      -85532.2078
   11620.000      -85409.3185
   11622.000      -85528.1202
   11624.000      -85550.2001
   11626.000      -85574.6457
   11628.000      -85352.1710
   11630.000      -85554.5333
   11632.000      -85626.5508
   11634.000      -85493.7065
   11636.000      -85322.5906
   11638.000      -85189.9282
   11640.000      -85302.0560
   11642.000      -85272.0891
   11644.000      -85215.4678
   11646.000      -85397.5956
   11648.000      -85102.9188
   11650.000      -85136.2417
   11652.000      -85631.9946
   11654.000      -85338.6272
   11656.000      -85296.8672
   11658.000      -85420.6303
   11660.000      -85234.5312
   11662.000      -85268.5455
   11664.000      -85062.3604
   11666.000      -85015.7586
   11668.000      -85164.0306
   11670.000      -85494.5030
   11672.000      -85702.4966
   11674.000      -85286.3089
   11676.000      -85517.6270
   11678.000      -85547.9119
   11680.000      -85395.0721
   11682.000      -85270.2501
   11684.000      -85466.5443
   11686.000      -85594.9950
   11688.000      -85642.4215
   11690.000      -85532.4879
   11692.000      -85379.1450
   11694.000      -85549.2041
   11696.000      -85424.8668
   11698.000      -85093.9428
   11700.000      -85352.2507
   11702.000      -84941.8725
   11704.000      -84899.3781
   11706.000      -85229.3407
   11708.000      -85591.6551
   11710.000      -85439.8870
   11712.000      -85424.6669
   11714.000      -85697.7579
   11716.000      -85391.3170
   11718.000      -85424.7153
   11720.000      -85437.9370
   11722.000      -85308.9258
   11724.000      -85260.0072
   11726.000      -85456.5365
   11728.000      -85361.9233
   11730.000      -85726.9997
   11732.000      -85675.9015
   11734.000      -85446.2150
   11736.000      -85034.2545
   11738.000      -85750.9169
   11740.000      -85607.4800
   11742.000      -85485.2617
   11744.000      -85541.8809
   11746.000      -85121.0539
   11748.000      -85265.9555
   11750.000      -85141.4235
   11752.000      -85519.9824
   11754.000      -85578.4159
   11756.000      -85337.2744
   11758.000      -85313.3126
   11760.000      -85335.4035
   11762.000      -85427.0120
   11764.000      -85628.4686
   11766.000      -85322.7843
   11768.000      -85257.5250
   11770.000      -85239.2673
   11772.000      -85630.8355
   11774.000      -85283.4419
   11776.000      -85221.9349
   11778.000      -85066.2270
   11780.000      -85470.2147
   11782.000      -85212.4882
   11784.000      -85414.5309
   11786.000      -85080.7670
   11788.000      -85354.8428
   11790.000      -85360.7334
   11792.000      -85135.0017
   11794.000      -85198.0485
   11796.000      -85081.4684
   11798.000      -85314.8724
   11800.000      -85406.2571
   11802.000      -85481.3228
   11804.000      -85459.2692
   11806.000      -85157.4371
   11808.000      -85132.0658
   11810.000      -85710.8942
   11812.000      -85375.2675
   11814.000      -85382.8358
   11816.000      -85285.4997
   11818.000      -85577.1636
   11820.000      -85254.8127
   11822.000      -85608.8555
   11824.000      -85548.6560
   11826.000      -85509.2474
   11828.000      -85633.8472
   11830.000      -85128.7467
   11832.000      -85571.4984
   11834.000      -85571.8511
   11836.000      -85220.0076
   11838.000      -85360.8629
   11840.000      -85325.5847
   11842.000      -85570.5724
   11844.000      -85406.6123
   11846.000      -85391.2179
   11848.000      -85221.9420
   11850.000      -85332.9691
   11852.000      -85314.2492
   11854.000      -85299.7517
   11856.000      -85318.4866
   11858.000      -85218.4552
   11860.000      -85018.0680
   11862.000      -85352.3658
   11864.000      -84979.8398
   11866.000      -85532.8322
   11868.000      -85333.3906
   11870.000      -85289.7572
   11872.000      -85235.6431
   11874.000      -85158.6604
   11876.000      -85111.0019
   11878.000      -85309.8936
   11880.000      -85184.0759
   11882.000      -85641.8573
   11884.000      -85185.4304
   11886.000      -85317.2332
   11888.000      -85254.9765
   11890.000      -85217.0324
   11892.000      -85292.4149
   11894.000      -85199.0308
   11896.000      -85294.6610
   11898.000      -85614.1099
   11900.000      -85334.0741
   11902.000      -85369.7407
   11904.000      -85366.3562
   11906.000      -85382.4201
   11908.000      -85517.5560
   11910.000      -85327.2505
   11912.000      -85301.7313
   11914.000      -85059.5235
   11916.000      -85240.2331
   11918.000      -85469.6452
   11920.000      -85431.8215
   11922.000      -85516.4747
   11924.000      -85387.8575
   11926.000      -85099.1585
   11928.000      -85283.6725
   11930.000      -85576.8723
   11932.000      -85222.3018
   11934.000      -85378.3728
   11936.000      -85486.0664
   11938.000      -85447.9365
   11940.000      -85318.4698
   11942.000      -85268.3095
   11944.000      -85367.1780
   11946.000      -85399.7590
   11948.000      -85376.4025
   11950.000      -85355.6715
   11952.000      -85351.6649
   11954.000      -85244.9578
   11956.000      -85252.1791
   11958.000      -85470.1413
   11960.000      -85270.2176
   11962.000      -85284.8509
   11964.000      -85306.0146
   11966.000      -85472.1177
   11968.000      -85377.1314
   11970.000      -85240.1374
   11972.000      -85310.5927
   11974.000      -85563.8338
   11976.000      -85378.5663
   11978.000      -85573.9937
   11980.000      -85394.8705
   11982.000      -85467.1164
   11984.000      -85353.0725
   11986.000      -85551.8544
   11988.000      -85523.0179
   11990.000      -85589.3225
   11992.000      -85450.7654
   11994.000      -85769.7269
   11996.000      -85425.5676
   11998.000      -85523.5626
   12000.000      -85514.1108
   12002.000      -85485.6240
   12004.000      -85604.6157
   12006.000      -85426.6735
   12008.000      -85536.3960
   12010.000      -85381.9226
   12012.000      -85661.4078
   12014.000      -85327.6476
   12016.000      -85498.2993
   12018.000      -85304.8179
   12020.000      -85211.0642
   12022.000      -85542.8913
   12024.000      -85350.4954
   12026.000      -85386.1060
   12028.000      -85323.9016
   12030.000      -85273.5008
   12032.000      -85618.5384
   12034.000      -85488.8752
   12036.000      -85511.5628
   12038.000      -85458.1328
   12040.000      -85512.1180
   12042.000      -85283.6337
   12044.000      -85441.1435
   12046.000      -85251.8698
   12048.000      -85346.7143
   12050.000      -85367.7204
   12052.000      -85286.0417
   12054.000      -85289.2639
   12056.000      -85375.2423
   12058.000      -85384.9567
   12060.000      -85209.9610
   12062.000      -85368.1976
   12064.000      -85065.4815
   12066.000      -85317.0655
   12068.000      -85295.0818
   12070.000      -85242.4594
   12072.000      -85237.6183
   12074.000      -85350.7810
   12076.000      -85238.9533
   12078.000      -85319.7301
   12080.000      -85234.1944
   12082.000      -85540.2498
   12084.000      -85054.2049
   12086.000      -85475.0576
   12088.000      -85228.6148
   12090.000      -85372.2461
   12092.000      -85472.0018
   12094.000      -85284.5618
   12096.000      -85350.9786
   12098.000      -85268.8763
   12100.000      -85064.5809
   12102.000      -85171.2776
   12104.000      -85562.7225
   12106.000      -85345.1021
   12108.000      -85740.0802
   12110.000      -85441.6186
   12112.000      -85615.7661
   12114.000      -85516.6032
   12116.000      -85234.5468
   12118.000      -85427.7112
   12120.000      -85386.9343
   12122.000      -85206.0454
   12124.000      -85375.6773
   12126.000      -85494.5689
   12128.000      -85631.8981
   12130.000      -85429.0483
   12132.000      -85465.8243
   12134.000      -85604.1550
   12136.000      -85383.0052
   12138.000      -85461.8727
   12140.000      -85162.5154
   12142.000      -85289.3343
   12144.000      -85496.1197
   12146.000      -85064.3247
   12148.000      -85322.0996
   12150.000      -85108.0171
   12152.000      -85637.8065
   12154.000      -85399.0489
   12156.000      -85515.9918
   12158.000      -85429.4375
   12160.000      -85522.3186
   12162.000      -85548.8168
   12164.000      -85427.5362
   12166.000      -85578.6015
   12168.000      -85263.1649
   12170.000      -85317.5708
   12172.000      -85456.4587
   12174.000      -85500.9794
   12176.000      -85319.6365
   12178.000      -85610.6388
   12180.000      -85408.7400
   12182.000      -85244.7739
   12184.000      -85299.2237
   12186.000      -85288.5865
   12188.000      -85330.4806
   12190.000      -85188.5807
   12192.000      -85332.3074
   12194.000      -85147.3294
   12196.000      -85495.0358
   12198.000      -85382.2402
   12200.000      -85313.1524
   12202.000      -85577.6311
   12204.000      -85395.5906
   12206.000      -85249.6424
   12208.000      -85188.9894
   12210.000      -85298.5917
   12212.000      -85276.7208
   12214.000      -85389.3307
   12216.000      -85250.7241
   12218.000      -85628.2526
   12220.000      -85353.2157
   12222.000      -85260.3244
   12224.000      -85174.2892
   12226.000      -85416.1288
   12228.000      -85092.8342
   12230.000      -85592.7350
   12232.000      -85198.4407
   12234.000      -85434.9824
   12236.000      -85204.7007
   12238.000      -85417.5056
   12240.000      -85318.3099
   12242.000      -85412.5515
   12244.000      -85406.5802
   12246.000      -85259.6119
   12248.000      -85354.0600
   12250.000      -85467.8612
   12252.000      -85245.0981
   12254.000      -85362.3411
   12256.000      -85485.6340
   12258.000      -85359.6405
   12260.000      -85262.8476
   12262.000      -85420.5767
   12264.000      -85282.5328
   12266.000      -85292.3318
   12268.000      -85202.0240
   12270.000      -85245.8293
   12272.000      -85498.8046
   12274.000      -85274.3287
   12276.000      -85399.2026
   12278.000      -85284.1594
   12280.000      -85495.3395
   12282.000      -85581.8611
   12284.000      -85365.2327
   12286.000      -85480.5051
   12288.000      -85463.1655
   12290.000      -85449.5223
   12292.000      -85228.0012
   12294.000      -85506.0045
   12296.000      -85486.4191
   12298.000      -85423.6851
   12300.000      -85295.3876
   12302.000      -85404.9816
   12304.000      -85276.2904
   12306.000      -84977.0563
   12308.000      -85259.3745
   12310.000      -85116.9420
   12312.000      -85284.9000
   12314.000      -85167.3928
   12316.000      -85382.5438
   12318.000      -85479.2609
   12320.000      -85389.1451
   12322.000      -85305.6238
   12324.000      -85453.6012
   12326.000      -85472.1339
   12328.000      -85314.9185
   12330.000      -85615.5406
   12332.000      -85278.5139
   12334.000      -85455.0777
   12336.000      -85361.4197
   12338.000      -85400.1918
   12340.000      -85609.1609
   12342.000      -85602.3740
   12344.000      -85365.9519
   12346.000      -85298.5232
   12348.000      -85334.0155
   12350.000      -85689.6918
   12352.000      -85488.8594
   12354.000      -85447.7552
   12356.000      -85217.0312
   12358.000      -85405.9683
   12360.000      -85647.2205
   12362.000      -85657.7814
   12364.000      -85487.3772
   12366.000      -85090.7874
   12368.000      -85093.7421
   12370.000      -85139.0921
   12372.000      -85337.9509
   12374.000      -85183.8217
   12376.000      -85322.0686
   12378.000      -85207.2565
   12380.000      -85439.0378
   12382.000      -85451.9541
   12384.000      -85498.6813
   12386.000      -85351.4733
   12388.000      -85657.9971
   12390.000      -85445.1891
   12392.000      -85507.7937
   12394.000      -85507.8030
   12396.000      -85305.0514
   12398.000      -85358.7575
   12400.000      -85327.8325
   12402.000      -85303.9394
   12404.000      -85072.8634
   12406.000      -85329.1101
   12408.000      -85144.7449
   12410.000      -85427.4168
   12412.000      -85287.0442
   12414.000      -85560.6605
   12416.000      -85275.1655
   12418.000      -85411.6262
   12420.000      -85591.7535
   12422.000      -85408.2870
   12424.000      -85220.9151
   12426.000      -85758.2474
   12428.000      -85315.1566
   12430.000      -85594.2344
   12432.000      -85463.4370
   12434.000      -85552.0401
   12436.000      -85191.1438
   12438.000      -85509.8644
   12440.000      -85480.9758
   12442.000      -85589.1759
   12444.000      -85443.0702
   12446.000      -85440.4704
   12448.000      -85147.8462
   12450.000      -85146.6678
   12452.000      -85460.8207
   12454.000      -85315.3929
   12456.000      -85397.9127
   12458.000      -85519.2870
   12460.000      -85231.9522
   12462.000      -85660.4151
   12464.000      -85469.4309
   12466.000      -85575.6784
   12468.000      -85413.0801
   12470.000      -85365.0647
   12472.000      -85437.5433
   12474.000      -85224.2634
   12476.000      -85426.5302
   12478.000      -85430.3780
   12480.000      -85247.0417
   12482.000      -85305.7086
   12484.000      -85207.9655
   12486.000      -85305.6388
   12488.000      -85387.0933
   12490.000      -85274.2045
   12492.000      -85298.7054
   12494.000      -85542.7096
   12496.000      -85546.2691
   12498.000      -85346.6704
   12500.000      -85366.6617
   12502.000      -85325.6404
   12504.000      -85438.4829
   12506.000      -85684.1445
   12508.000      -85413.9383
   12510.000      -85420.3283
   12512.000      -85352.2889
   12514.000      -85138.5008
   12516.000      -85272.0355
   12518.000      -85423.2687
   12520.000      -85320.4986
   12522.000      -85304.9733
   12524.000      -85364.1592
   12526.000      -85488.9738
   12528.000      -85580.7948
   12530.000      -85297.7593
   12532.000      -85383.9440
   12534.000      -85326.3022
   12536.000      -85498.6712
   12538.000      -85245.9654
   12540.000      -85285.0418
   12542.000      -85417.3666
   12544.000      -85206.2181
   12546.000      -85637.9004
   12548.000      -85253.2894
   12550.000      -85291.2344
   12552.000      -85113.5010
   12554.000      -85357.4705
   12556.000      -85219.8132
   12558.000      -85231.6261
   12560.000      -85349.3010
   12562.000      -85387.8860
   12564.000      -85377.5495
   12566.000      -85254.1918
   12568.000      -85327.0547
   12570.000      -85138.7715
   12572.000      -85384.7056
   12574.000      -85198.4088
   12576.000      -85320.1017
   12578.000      -85364.6672
   12580.000      -85678.4599
   12582.000      -85658.1633
   12584.000      -85385.6180
   12586.000      -85535.0235
   12588.000      -85444.5398
   12590.000      -85586.5567
   12592.000      -85600.1872
   12594.000      -85432.3939
   12596.000      -85598.5262
   12598.000      -85338.8300
   12600.000      -85235.8718
   12602.000      -85646.1127
   12604.000      -85594.4331
   12606.000      -85556.4365
   12608.000      -85431.2954
   12610.000      -85414.1195
   12612.000      -85332.5706
   12614.000      -85307.0094
   12616.000      -85241.7497
   12618.000      -85217.7976
   12620.000      -85116.2123
   12622.000      -85531.5972
   12624.000      -85538.9531
   12626.000      -85105.6037
   12628.000      -85446.6201
   12630.000      -85297.3833
   12632.000      -85253.6751
   12634.000      -85379.5006
   12636.000      -85407.6355
   12638.000      -85185.4126
   12640.000      -85368.8392
   12642.000      -85323.4384
   12644.000      -85288.4661
   12646.000      -85486.3954
   12648.000      -85475.1500
   12650.000      -85412.8798
   12652.000      -85294.0547
   12654.000      -85525.6012
   12656.000      -85327.9344
   12658.000      -85682.6871
   12660.000      -85628.5342
   12662.000      -85295.3492
   12664.000      -85135.2360
   12666.000      -85347.4394
   12668.000      -85490.9819
   12670.000      -85221.3032
   12672.000      -85047.5327
   12674.000      -85339.8398
   12676.000      -85451.1597
   12678.000      -85353.0361
   12680.000      -85193.6865
   12682.000      -85168.3955
   12684.000      -85256.8839
   12686.000      -85229.7466
   12688.000      -85225.7121
   12690.000      -85319.8530
   12692.000      -85294.9145
   12694.000      -85485.2212
   12696.000      -85563.4057
   12698.000      -85522.3311
   12700.000      -85555.1514
   12702.000      -85410.7011
   12704.000      -85499.1729
   12706.000      -85615.3067
   12708.000      -85455.9194
   12710.000      -85448.0579
   12712.000      -85349.6427
   12714.000      -85251.0479
   12716.000      -85693.8872
   12718.000      -85410.7687
   12720.000      -85349.2472
   12722.000      -85412.2724
   12724.000      -85255.4110
   12726.000      -85492.3051
   12728.000      -85326.5179
   12730.000      -85235.3811
   12732.000      -85222.8711
   12734.000      -85261.4599
   12736.000      -85268.4366
   12738.000      -85130.7507
   12740.000      -85137.3494
   12742.000      -85328.4253
   12744.000      -85410.3946
   12746.000      -85447.7434
   12748.000      -85509.7571
   12750.000      -85244.6303
   12752.000      -85493.9937
   12754.000      -85348.9412
   12756.000      -85226.6244
   12758.000      -85423.9741
   12760.000      -85657.6717
   12762.000      -85509.9614
   12764.000      -85539.7225
   12766.000      -85418.1428
   12768.000      -85457.4998
   12770.000      -85409.7088
   12772.000      -85429.8913
   12774.000      -85350.6737
   12776.000      -85280.3312
   12778.000      -85784.4216
   12780.000      -85485.2086
   12782.000      -85176.2052
   12784.000      -85423.5172
   12786.000      -85364.9194
   12788.000      -85110.7451
   12790.000      -85190.5926
   12792.000      -85292.9293
   12794.000      -85319.9851
   12796.000      -85122.8987
   12798.000      -85133.6285
   12800.000      -85619.9753
   12802.000      -85086.5856
   12804.000      -85397.7006
   12806.000      -85231.9392
   12808.000      -85484.5751
   12810.000      -85268.4985
   12812.000      -85422.6808
   12814.000      -85362.7811
   12816.000      -85297.1195
   12818.000      -85478.3743
   12820.000      -85245.1996
   12822.000      -85502.6925
   12824.000      -85420.1397
   12826.000      -85383.5306
   12828.000      -85433.8201
   12830.000      -85550.5151
   12832.000      -85175.2208
   12834.000      -85251.2842
   12836.000      -85490.0223
   12838.000      -85680.7415
   12840.000      -85385.7014
   12842.000      -85323.1332
   12844.000      -85378.3394
   12846.000      -85513.0898
   12848.000      -85380.4254
   12850.000      -85437.4873
   12852.000      -85555.3477
   12854.000      -85247.0298
   12856.000      -85184.1539
   12858.000      -85467.5769
   12860.000      -85292.5158
   12862.000      -85446.4390
   12864.000      -85574.2524
   12866.000      -85335.8029
   12868.000      -85278.1656
   12870.000      -85310.4052
   12872.000      -85284.0628
   12874.000      -85347.7979
   12876.000      -85375.4061
   12878.000      -85221.2711
   12880.000      -85399.3180
   12882.000      -85406.7537
   12884.000      -85142.6097
   12886.000      -85513.6429
   12888.000      -85411.8193
   12890.000      -85359.4489
   12892.000      -85566.9688
   12894.000      -85104.7952
   12896.000      -85488.7823
   12898.000      -85666.6936
   12900.000      -85710.0481
   12902.000      -85372.9232
   12904.000      -85199.0053
   12906.000      -85485.7634
   12908.000      -85308.0775
   12910.000      -85438.3877
   12912.000      -85315.4327
   12914.000      -85238.5761
   12916.000      -85441.4235
   12918.000      -85529.4520
   12920.000      -85375.5550
   12922.000      -85028.0442
   12924.000      -85289.1159
   12926.000      -84974.6745
   12928.000      -85243.3464
   12930.000      -85202.0507
   12932.000      -85359.2968
   12934.000      -85520.6574
   12936.000      -85291.7545
   12938.000      -85294.2713
   12940.000      -85516.7708
   12942.000      -85500.6894
   12944.000      -85247.9650
   12946.000      -85847.7280
   12948.000      -85287.2069
   12950.000      -85329.0968
   12952.000      -85449.6575
   12954.000      -85340.5928
   12956.000      -85443.6373
   12958.000      -85267.0942
   12960.000      -85480.9765
   12962.000      -85370.3828
   12964.000      -85351.5434
   12966.000      -85293.5098
   12968.000      -85442.3645
   12970.000      -85255.6851
   12972.000      -85596.6344
   12974.000      -85633.6672
   12976.000      -85302.9970
   12978.000      -85550.3884
   12980.000      -85264.3603
   12982.000      -85335.1631
   12984.000      -85369.5718
   12986.000      -85205.6530
   12988.000      -85152.2300
   12990.000      -85427.8043
   12992.000      -85448.8556
   12994.000      -85431.1640
   12996.000      -85419.6960
   12998.000      -85325.6931
   13000.000      -85195.6447
   13002.000      -85117.6748
   13004.000      -85132.4485
   13006.000      -85332.0939
   13008.000      -85230.3779
   13010.000      -85530.9071
   13012.000      -85406.8397
   13014.000      -85574.5479
   13016.000      -85399.4534
   13018.000      -85335.4400
   13020.000      -85227.0678
   13022.000      -85121.9877
   13024.000      -85402.7747
   13026.000      -85144.5139
   13028.000      -85333.6022
   13030.000      -85179.4612
   13032.000      -85192.4381
   13034.000      -85278.8668
   13036.000      -85531.3624
   13038.000      -85506.7416
   13040.000      -85308.4782
   13042.000      -85490.8058
   13044.000      -85483.9073
   13046.000      -85395.0342
   13048.000      -85655.2160
   13050.000      -85199.2562
   13052.000      -85396.6911
   13054.000      -85590.6673
   13056.000      -85335.2369
   13058.000      -85448.5955
   13060.000      -85052.2009
   13062.000      -85410.9124
   13064.000      -85318.5365
   13066.000      -85314.8364
   13068.000      -85456.7875
   13070.000      -85472.7103
   13072.000      -85349.8341
   13074.000      -85381.5719
   13076.000      -85425.7719
   13078.000      -85463.4597
   13080.000      -85126.3235
   13082.000      -85191.4461
   13084.000      -85511.9375
   13086.000      -85398.8325
   13088.000      -85225.2549
   13090.000      -85493.1649
   13092.000      -85417.8480
   13094.000      -85683.8954
   13096.000      -85414.8968
   13098.000      -85365.5731
   13100.000      -85177.2264
   13102.000      -85360.3817
   13104.000      -85417.4807
   13106.000      -85386.9720
   13108.000      -85298.5092
   13110.000      -85305.5233
   13112.000      -85499.3274
   13114.000      -85367.4034
   13116.000      -85241.5825
   13118.000      -85348.7563
   13120.000      -85523.1720
   13122.000      -85251.9386
   13124.000      -85220.5692
   13126.000      -85160.4383
   13128.000      -85280.3482
   13130.000      -85602.5475
   13132.000      -85314.1507
   13134.000      -84961.4301
   13136.000      -85502.2860
   13138.000      -85333.0721
   13140.000      -85365.8365
   13142.000      -85410.8676
   13144.000      -85329.6052
   13146.000      -85321.6762
   13148.000      -85438.1180
   13150.000      -85246.7144
   13152.000      -85513.5018
   13154.000      -85405.2711
   13156.000      -85077.4320
   13158.000      -85371.5872
   13160.000      -85452.2167
   13162.000      -85435.9809
   13164.000      -85360.8161
   13166.000      -85187.9763
   13168.000      -85385.9608
   13170.000      -85348.7283
   13172.000      -85497.6910
   13174.000      -85467.5677
   13176.000      -85266.7669
   13178.000      -85025.6362
   13180.000      -85105.0781
   13182.000      -85473.5442
   13184.000      -85709.9193
   13186.000      -85423.1552
   13188.000      -85351.6645
   13190.000      -85269.6126
   13192.000      -85211.2826
   13194.000      -85470.8395
   13196.000      -85289.6056
   13198.000      -85286.9666
   13200.000      -85253.2790
   13202.000      -85339.6602
   13204.000      -85270.1255
   13206.000      -85334.5172
   13208.000      -85238.9193
   13210.000      -85136.6174
   13212.000      -85288.0152
   13214.000      -85257.9714
   13216.000      -85522.2356
   13218.000      -85314.3176
   13220.000      -85487.5459
   13222.000      -85639.9131
   13224.000      -85369.9002
   13226.000      -85143.9907
   13228.000      -85242.0350
   13230.000      -85065.4244
   13232.000      -85299.8615
   13234.000      -85232.0827
   13236.000      -85236.0475
   13238.000      -85159.1745
   13240.000      -85341.9608
   13242.000      -85499.3172
   13244.000      -85372.9428
   13246.000      -85465.3564
   13248.000      -85177.9286
   13250.000      -85183.3605
   13252.000      -85232.8763
   13254.000      -85190.4383
   13256.000      -85232.1803
   13258.000      -85204.9915
   13260.000      -85283.6876
   13262.000      -85557.3649
   13264.000      -85277.4415
   13266.000      -85138.7691
   13268.000      -85038.9384
   13270.000      -85325.7771
   13272.000      -85396.4711
   13274.000      -85643.7095
   13276.000      -85567.8243
   13278.000      -85405.0464
   13280.000      -85497.8647
   13282.000      -85469.6358
   13284.000      -85252.5847
   13286.000      -85224.2833
   13288.000      -85505.4097
   13290.000      -85434.2327
   13292.000      -85528.0894
   13294.000      -85281.4496
   13296.000      -85401.4494
   13298.000      -85311.2734
   13300.000      -85419.0603
   13302.000      -85218.3846
   13304.000      -85511.3627
   13306.000      -85466.8874
   13308.000      -85370.5499
   13310.000      -85271.8276
   13312.000      -85186.2505
   13314.000      -85573.8182
   13316.000      -85414.4118
   13318.000      -85273.0083
   13320.000      -85490.6417
   13322.000      -85387.0285
   13324.000      -85353.4214
   13326.000      -85212.6115
   13328.000      -85237.9265
   13330.000      -85515.0519
   13332.000      -85653.7157
   13334.000      -85325.3108
   13336.000      -85331.4709
   13338.000      -85470.9439
   13340.000      -85300.6200
   13342.000      -85323.4395
   13344.000      -85436.4217
   13346.000      -85389.9739
   13348.000      -85195.6208
   13350.000      -85231.1408
   13352.000      -85208.8798
   13354.000      -85524.6152
   13356.000      -85439.9239
   13358.000      -85307.7787
   13360.000      -85461.1385
   13362.000      -85320.7238
   13364.000      -85324.5825
   13366.000      -85405.9954
   13368.000      -85195.8683
   13370.000      -85303.5057
   13372.000      -85480.5829
   13374.000      -85308.0235
   13376.000      -85287.8451
   13378.000      -85417.1762
   13380.000      -85492.2484
   13382.000      -85320.8076
   13384.000      -85187.2303
   13386.000      -85383.8185
   13388.000      -85400.8570
   13390.000      -85156.9529
   13392.000      -85517.0282
   13394.000      -85478.5653
   13396.000      -85197.2213
   13398.000      -85367.4951
   13400.000      -85260.3987
   13402.000      -85158.3452
   13404.000      -85234.4250
   13406.000      -84951.8937
   13408.000      -85191.4680
   13410.000      -85142.0876
   13412.000      -85369.2577
   13414.000      -85575.4805
   13416.000      -85325.6179
   13418.000      -85363.8795
   13420.000      -85521.6799
   13422.000      -85322.3455
   13424.000      -85137.5615
   13426.000      -85357.7946
   13428.000      -85641.8331
   13430.000      -85268.9611
   13432.000      -85328.4358
   13434.000      -85053.7594
   13436.000      -85171.8127
   13438.000      -85242.9968
   13440.000      -85270.6323
   13442.000      -85596.3725
   13444.000      -85358.5464
   13446.000      -85370.2248
   13448.000      -85387.2224
   13450.000      -85514.5925
   13452.000      -85246.4902
   13454.000      -85316.0524
   13456.000      -85418.6317
   13458.000      -85506.0323
   13460.000      -85537.6986
   13462.000      -85702.4818
   13464.000      -85620.7488
   13466.000      -85434.3144
   13468.000      -85310.1236
   13470.000      -84944.9068
   13472.000      -85364.1965
   13474.000      -85333.7978
   13476.000      -85490.8998
   13478.000      -85143.8802
   13480.000      -85451.6985
   13482.000      -85494.8930
   13484.000      -85514.2401
   13486.000      -85380.9823
   13488.000      -85426.5881
   13490.000      -85440.2294
   13492.000      -85313.3706
   13494.000      -85424.1158
   13496.000      -85268.9442
   13498.000      -85268.5651
   13500.000      -85117.8787
   13502.000      -85322.6004
   13504.000      -85348.1246
   13506.000      -85307.3689
   13508.000      -85453.3598
   13510.000      -85173.2145
   13512.000      -85191.5142
   13514.000      -85305.9853
   13516.000      -85313.3486
   13518.000      -85245.2455
   13520.000      -85051.0861
   13522.000      -85506.8767
   13524.000      -85268.6373
   13526.000      -85319.6450
   13528.000      -85164.6644
   13530.000      -85296.6733
   13532.000      -85385.8601
   13534.000      -85388.4197
   13536.000      -85479.5149
   13538.000      -85347.9382
   13540.000      -85118.3217
   13542.000      -85458.1162
   13544.000      -85496.2748
   13546.000      -85404.7204
   13548.000      -85422.9816
   13550.000      -85466.5417
   13552.000      -85133.5705
   13554.000      -85171.2421
   13556.000      -85594.0895
   13558.000      -85091.0467
   13560.000      -85532.2146
   13562.000      -85506.7331
   13564.000      -85300.5252
   13566.000      -85318.9213
   13568.000      -85379.8268
   13570.000      -85447.1928
   13572.000      -85461.2063
   13574.000      -85539.0363
   13576.000      -85481.9710
   13578.000      -85553.2721
   13580.000      -85425.8623
   13582.000      -85246.8475
   13584.000      -85306.7641
   13586.000      -85287.3026
   13588.000      -85484.9218
   13590.000      -85224.7654
   13592.000      -85368.5441
   13594.000      -85809.3822
   13596.000      -85381.7201
   13598.000      -85437.3124
   13600.000      -85398.6700
   13602.000      -85494.3396
   13604.000      -85171.0370
   13606.000      -85499.3000
   13608.000      -85402.6689
   13610.000      -85337.1749
   13612.000      -85449.0651
   13614.000      -85213.3495
   13616.000      -85301.7550
   13618.000      -85499.7680
   13620.000      -85373.8523
   13622.000      -85515.4558
   13624.000      -85665.3541
   13626.000      -85200.0718
   13628.000      -85397.6722
   13630.000      -85400.4045
   13632.000      -85540.6178
   13634.000      -85446.2097
   13636.000      -85290.4608
   13638.000      -85739.2514
   13640.000      -85347.8408
   13642.000      -85560.7346
   13644.000      -85776.8477
   13646.000      -85419.1387
   13648.000      -85494.7637
   13650.000      -85472.0890
   13652.000      -85255.7468
   13654.000      -85404.5829
   13656.000      -85527.5849
   13658.000      -85852.8654
   13660.000      -85710.3293
   13662.000      -85433.0441
   13664.000      -85578.8679
   13666.000      -85445.4189
   13668.000      -85387.6624
   13670.000      -85250.9499
   13672.000      -85246.3211
   13674.000      -85357.1425
   13676.000      -85216.5240
   13678.000      -85392.6793
   13680.000      -85258.8435
   13682.000      -85498.6265
   13684.000      -85418.4822
   13686.000      -85364.9771
   13688.000      -85360.6614
   13690.000      -85446.2605
   13692.000      -85709.8397
   13694.000      -85489.3570
   13696.000      -85468.7845
   13698.000      -85610.3072
   13700.000      -85291.0388
   13702.000      -85403.2060
   13704.000      -85500.6393
   13706.000      -85500.0094
   13708.000      -85638.8298
   13710.000      -85430.0030
   13712.000      -85436.7133
   13714.000      -85297.4183
   13716.000      -85467.6813
   13718.000      -85267.9837
   13720.000      -85415.0396
   13722.000      -85204.6540
   13724.000      -84989.0018
   13726.000      -85328.3649
   13728.000      -85450.9987
   13730.000      -85446.2941
   13732.000      -85285.1181
   13734.000      -85398.0791
   13736.000      -85442.6032
   13738.000      -85356.6483
   13740.000      -85213.4694
   13742.000      -85258.2263
   13744.000      -85201.4187
   13746.000      -85684.0823
   13748.000      -85398.4208
   13750.000      -85199.5340
   13752.000      -85271.8793
   13754.000      -85505.0214
   13756.000      -85459.0788
   13758.000      -85381.1674
   13760.000      -85557.0443
   13762.000      -85306.4213
   13764.000      -85209.2649
   13766.000      -85474.5804
   13768.000      -85342.1275
   13770.000      -85503.5542
   13772.000      -85306.3177
   13774.000      -85518.0185
   13776.000      -85258.8658
   13778.000      -85190.0590
   13780.000      -85460.8038
   13782.000      -85243.6898
   13784.000      -85399.3617
   13786.000      -85191.2271
   13788.000      -85259.6765
   13790.000      -85433.8620
   13792.000      -85171.9875
   13794.000      -85291.5726
   13796.000      -85362.6816
   13798.000      -85349.5765
   13800.000      -85400.2248
   13802.000      -85630.2327
   13804.000      -85339.4157
   13806.000      -85411.7165
   13808.000      -85520.1710
   13810.000      -85526.4969
   13812.000      -85323.6261
   13814.000      -85377.2816
   13816.000      -85405.8587
   13818.000      -85336.2247
   13820.000      -85134.3637
   13822.000      -85089.1212
   13824.000      -85209.3151
   13826.000      -85370.5378
   13828.000      -85469.3451
   13830.000      -85367.0225
   13832.000      -85515.5462
   13834.000      -85244.6926
   13836.000      -85070.6707
   13838.000      -85607.1675
   13840.000      -85406.5759
   13842.000      -85300.4331
   13844.000      -85257.1297
   13846.000      -85287.6207
   13848.000      -85619.5989
   13850.000      -85231.7930
   13852.000      -85380.9438
   13854.000      -85369.7024
   13856.000      -85294.9874
   13858.000      -85730.3063
   13860.000      -85516.3446
   13862.000      -85369.9781
   13864.000      -85655.3084
   13866.000      -85541.9556
   13868.000      -85174.5634
   13870.000      -85496.5634
   13872.000      -85549.2843
   13874.000      -85190.9326
   13876.000      -85593.0598
   13878.000      -85566.5428
   13880.000      -85644.3240
   13882.000      -85924.9948
   13884.000      -85662.2425
   13886.000      -85566.6629
   13888.000      -85388.7523
   13890.000      -85491.2953
   13892.000      -85551.2926
   13894.000      -85439.3141
   13896.000      -85668.6373
   13898.000      -85527.0377
   13900.000      -85318.9469
   13902.000      -85296.2805
   13904.000      -85376.2003
   13906.000      -85307.8619
   13908.000      -85474.7527
   13910.000      -85539.9033
   13912.000      -85432.3223
   13914.000      -85334.3285
   13916.000      -85486.7528
   13918.000      -85424.7757
   13920.000      -85624.3610
   13922.000      -85423.0715
   13924.000      -85469.8670
   13926.000      -85548.9730
   13928.000      -85319.5188
   13930.000      -85366.2753
   13932.000      -85045.8764
   13934.000      -85294.5109
   13936.000      -85161.7942
   13938.000      -85157.6794
   13940.000      -85248.4057
   13942.000      -85284.4828
   13944.000      -85379.0275
   13946.000      -85117.8495
   13948.000      -85241.4642
   13950.000      -85394.1106
   13952.000      -85475.2815
   13954.000      -85351.5892
   13956.000      -85376.0949
   13958.000      -85243.1060
   13960.000      -85429.7028
   13962.000      -85251.7687
   13964.000      -85486.1520
   13966.000      -85413.3325
   13968.000      -85674.3082
   13970.000      -85303.5631
   13972.000      -85463.9564
   13974.000      -85541.9738
   13976.000      -85280.5543
   13978.000      -85452.3112
   13980.000      -85414.2323
   13982.000      -85613.9146
   13984.000      -85323.5148
   13986.000      -85454.1998
   13988.000      -85473.9851
   13990.000      -85396.1703
   13992.000      -85330.6785
   13994.000      -85553.1168
   13996.000      -85372.9776
   13998.000      -85363.7029
   14000.000      -85395.0787
   14002.000      -85250.8664
   14004.000      -85466.5113
   14006.000      -85341.0847
   14008.000      -85332.0436
   14010.000      -85229.1098
   14012.000      -85582.2660
   14014.000      -85569.7977
   14016.000      -85322.1677
   14018.000      -85345.3300
   14020.000      -85513.3422
   14022.000      -85069.5771
   14024.000      -85480.6589
   14026.000      -85411.8668
   14028.000      -85717.9825
   14030.000      -85432.3129
   14032.000      -85270.6254
   14034.000      -85634.6582
   14036.000      -85281.8611
   14038.000      -85430.0303
   14040.000      -85426.9096
   14042.000      -85392.9846
   14044.000      -85119.3227
   14046.000      -85323.4634
   14048.000      -85226.7356
   14050.000      -85529.7815
   14052.000      -85454.3102
   14054.000      -85505.9663
   14056.000      -85484.2513
   14058.000      -85489.5891
   14060.000      -85374.8841
   14062.000      -85590.1313
   14064.000      -85248.8857
   14066.000      -85291.5119
   14068.000      -85431.6774
   14070.000      -85477.8119
   14072.000      -85565.4401
   14074.000      -85513.3825
   14076.000      -85434.3243
   14078.000      -85173.1706
   14080.000      -85355.8656
   14082.000      -85389.2805
   14084.000      -85324.5769
   14086.000      -85402.4152
   14088.000      -85405.0219
   14090.000      -85634.6726
   14092.000      -85645.0530
   14094.000      -85524.0954
   14096.000      -85503.3714
   14098.000      -85426.1220
   14100.000      -85451.3626
   14102.000      -85471.3378
   14104.000      -85363.2070
   14106.000      -85590.5095
   14108.000      -85469.4224
   14110.000      -85250.6419
   14112.000      -85533.5394
   14114.000      -85392.1427
   14116.000      -85552.8360
   14118.000      -85731.2621
   14120.000      -85352.5147
   14122.000      -85447.1086
   14124.000      -85198.2836
   14126.000      -85350.1940
   14128.000      -85373.5717
   14130.000      -85435.0363
   14132.000      -85423.9995
   14134.000      -85502.2680
   14136.000      -85306.3522
   14138.000      -85749.2824
   14140.000      -85389.4204
   14142.000      -85216.0930
   14144.000      -85384.1790
   14146.000      -85248.2154
   14148.000      -85617.7550
   14150.000      -85513.1993
   14152.000      -85626.4771
   14154.000      -85431.7476
   14156.000      -85292.8055
   14158.000      -85306.9976
   14160.000      -85002.6120
   14162.000      -85541.1230
   14164.000      -85264.1989
   14166.000      -85405.0512
   14168.000      -85325.8942
   14170.000      -85486.7396
   14172.000      -85411.9863
   14174.000      -85226.5168
   14176.000      -85288.9076
   14178.000      -85548.0257
   14180.000      -85325.8131
   14182.000      -85446.1388
   14184.000      -85583.8607
   14186.000      -85429.5975
   14188.000      -85285.7183
   14190.000      -85276.4487
   14192.000      -85252.5707
   14194.000      -85317.7322
   14196.000      -85532.1626
   14198.000      -85581.3760
   14200.000      -85619.1615
   14202.000      -85560.8759
   14204.000      -85470.1813
   14206.000      -85548.8067
   14208.000      -85153.5096
   14210.000      -85406.4625
   14212.000      -85138.8939
   14214.000      -85282.1431
   14216.000      -85411.5901
   14218.000      -85247.6966
   14220.000      -85394.9243
   14222.000      -85368.9204
   14224.000      -85621.2032
   14226.000      -85747.5770
   14228.000      -85609.3789
   14230.000      -85350.8065
   14232.000      -85528.1862
   14234.000      -85301.7732
   14236.000      -85504.8898
   14238.000      -85335.5216
   14240.000      -85327.7166
   14242.000      -85413.6887
   14244.000      -85219.2623
   14246.000      -85513.0711
   14248.000      -85553.9998
   14250.000      -85584.5565
   14252.000      -85479.8778
   14254.000      -85346.6167
   14256.000      -85365.5245
   14258.000      -85177.1157
   14260.000      -85255.7641
   14262.000      -85253.2237
   14264.000      -85270.7958
   14266.000      -85475.5649
   14268.000      -85508.7330
   14270.000      -85285.4893
   14272.000      -85254.2108
   14274.000      -85352.8554
   14276.000      -85206.3410
   14278.000      -85170.0705
   14280.000      -84999.0787
   14282.000      -85594.6976
   14284.000      -85556.0018
   14286.000      -85388.1380
   14288.000      -85568.9429
   14290.000      -85388.6248
   14292.000      -85340.2072
   14294.000      -85431.9368
   14296.000      -85401.4062
   14298.000      -85389.6635
   14300.000      -85541.6002
   14302.000      -85557.1429
   14304.000      -85503.6762
   14306.000      -85607.1616
   14308.000      -85334.2274
   14310.000      -85454.7407
   14312.000      -85471.5057
   14314.000      -85334.7932
   14316.000      -85133.2698
   14318.000      -85330.2130
   14320.000      -85243.5048
   14322.000      -85501.0089
   14324.000      -85356.8189
   14326.000      -85323.5922
   14328.000      -85349.4804
   14330.000      -85443.2519
   14332.000      -85491.2550
   14334.000      -85374.5236
   14336.000      -85411.5431
   14338.000      -85582.1003
   14340.000      -85508.5178
   14342.000      -85505.5450
   14344.000      -85325.1160
   14346.000      -84901.0229
   14348.000      -85292.2507
   14350.000      -85433.2016
   14352.000      -85457.5934
   14354.000      -85446.5940
   14356.000      -85163.6127
   14358.000      -85227.3823
   14360.000      -85211.6844
   14362.000      -85518.1334
   14364.000      -85535.7588
   14366.000      -85315.4712
   14368.000      -85538.3473
   14370.000      -85439.1884
   14372.000      -85358.9872
   14374.000      -85185.1046
   14376.000      -85267.6180
   14378.000      -85661.0055
   14380.000      -85461.2454
   14382.000      -85480.0459
   14384.000      -85396.7421
   14386.000      -85472.5669
   14388.000      -85360.3944
   14390.000      -85504.7578
   14392.000      -85411.2685
   14394.000      -85644.4056
   14396.000      -85329.4394
   14398.000      -85277.1558
   14400.000      -85440.7338
   14402.000      -85291.6064
   14404.000      -85337.8685
   14406.000      -85558.7320
   14408.000      -85441.0786
   14410.000      -85579.4312
   14412.000      -85338.0805
   14414.000      -85251.2024
   14416.000      -85388.0528
   14418.000      -85511.4985
   14420.000      -85297.3101
   14422.000      -85443.4427
   14424.000      -85256.6693
   14426.000      -85261.7116
   14428.000      -85512.7007
   14430.000      -85455.7422
   14432.000      -85424.0961
   14434.000      -85514.8124
   14436.000      -85238.5756
   14438.000      -85197.4547
   14440.000      -85319.3607
   14442.000      -85261.3862
   14444.000      -85383.3544
   14446.000      -85214.9805
   14448.000      -85558.8609
   14450.000      -85183.5055
   14452.000      -85010.5091
   14454.000      -85439.4076
   14456.000      -85447.3976
   14458.000      -85682.2120
   14460.000      -85290.9863
   14462.000      -85480.5152
   14464.000      -85664.9177
   14466.000      -85065.4109
   14468.000      -85558.8967
   14470.000      -85568.7361
   14472.000      -85400.5989
   14474.000      -85344.0593
   14476.000      -85409.0221
   14478.000      -85696.9122
   14480.000      -85560.2268
   14482.000      -85227.9661
   14484.000      -85589.7184
   14486.000      -85432.0484
   14488.000      -85651.9571
   14490.000      -85393.1024
   14492.000      -85447.8541
   14494.000      -85604.9020
   14496.000      -85159.9263
   14498.000      -85603.9056
   14500.000      -85556.1586
   14502.000      -85660.0051
   14504.000      -85574.2872
   14506.000      -85272.4641
   14508.000      -85404.8267
   14510.000      -85411.9119
   14512.000      -85367.6612
   14514.000      -85468.9506
   14516.000      -85277.4289
   14518.000      -85657.7344
   14520.000      -85580.9249
   14522.000      -85662.5117
   14524.000      -85512.3641
   14526.000      -85702.0175
   14528.000      -85566.3820
   14530.000      -85347.6525
   14532.000      -85521.0114
   14534.000      -85389.1980
   14536.000      -85512.4589
   14538.000      -85440.7344
   14540.000      -85109.6771
   14542.000      -85507.6111
   14544.000      -85217.6488
   14546.000      -85126.6834
   14548.000      -85320.1359
   14550.000      -85511.3072
   14552.000      -85503.4102
   14554.000      -85242.8048
   14556.000      -85460.4891
   14558.000      -85386.5430
   14560.000      -85325.7921
   14562.000      -85105.8548
   14564.000      -85120.9978
   14566.000      -85379.9790
   14568.000      -85556.8749
   14570.000      -85419.9813
   14572.000      -85316.1701
   14574.000      -85151.3805
   14576.000      -85597.7198
   14578.000      -85275.6905
   14580.000      -85394.7235
   14582.000      -85393.3141
   14584.000      -85640.7547
   14586.000      -85428.9730
   14588.000      -85580.4001
   14590.000      -85469.4827
   14592.000      -85496.5779
   14594.000      -85406.0814
   14596.000      -85412.8692
   14598.000      -85255.5190
   14600.000      -85472.2310
   14602.000      -85601.5651
   14604.000      -85431.7169
   14606.000      -85332.4855
   14608.000      -85500.0782
   14610.000      -85613.6821
   14612.000      -85444.4701
   14614.000      -85232.2119
   14616.000      -85440.7113
   14618.000      -85464.0662
   14620.000      -85412.8815
   14622.000      -85281.7828
   14624.000      -85162.0616
   14626.000      -85381.7755
   14628.000      -85262.4988
   14630.000      -85551.5719
   14632.000      -85271.6335
   14634.000      -85397.4238
   14636.000      -85555.4681
   14638.000      -85378.6963
   14640.000      -85493.6563
   14642.000      -85407.2096
   14644.000      -85281.8521
   14646.000      -85514.4344
   14648.000      -85562.6505
   14650.000      -85297.1416
   14652.000      -85741.2130
   14654.000      -85684.2174
   14656.000      -85616.6184
   14658.000      -85507.2957
   14660.000      -85142.1487
   14662.000      -85350.2856
   14664.000      -85423.0866
   14666.000      -85411.0622
   14668.000      -85386.8922
   14670.000      -85435.8283
   14672.000      -85321.6926
   14674.000      -85540.6065
   14676.000      -85251.5547
   14678.000      -85184.6030
   14680.000      -85321.2323
   14682.000      -85342.8223
   14684.000      -85316.7885
   14686.000      -85430.8227
   14688.000      -85120.1245
   14690.000      -85367.1712
   14692.000      -85251.9290
   14694.000      -85332.6136
   14696.000      -85157.8773
   14698.000      -85320.6197
   14700.000      -85335.8572
   14702.000      -85311.1516
   14704.000      -85428.3825
   14706.000      -85436.3221
   14708.000      -85268.6096
   14710.000      -85528.4758
   14712.000      -85289.0317
   14714.000      -85390.7079
   14716.000      -85566.4048
   14718.000      -85261.2560
   14720.000      -85363.0367
   14722.000      -85353.7717
   14724.000      -85124.3549
   14726.000      -85091.1385
   14728.000      -85401.8131
   14730.000      -85267.9441
   14732.000      -85486.0772
   14734.000      -85819.0708
   14736.000      -85466.3431
   14738.000      -85446.9764
   14740.000      -85579.8573
   14742.000      -85515.3621
   14744.000      -85188.0928
   14746.000      -85269.0016
   14748.000      -85290.9678
   14750.000      -85458.5364
   14752.000      -85158.0871
   14754.000      -85391.8269
   14756.000      -85578.5074
   14758.000      -85565.2085
   14760.000      -85491.1774
   14762.000      -85346.0286
   14764.000      -85438.4835
   14766.000      -85729.3599
   14768.000      -85481.3580
   14770.000      -85464.6484
   14772.000      -85430.9041
   14774.000      -85191.0981
   14776.000      -85387.9847
   14778.000      -85376.3700
   14780.000      -85293.5462
   14782.000      -85266.4532
   14784.000      -85368.2107
   14786.000      -85521.6680
   14788.000      -85518.1523
   14790.000      -85200.7724
   14792.000      -85476.3928
   14794.000      -85718.3370
   14796.000      -85402.2845
   14798.000      -85349.4438
   14800.000      -85405.0963
   14802.000      -85438.4251
   14804.000      -85663.7185
   14806.000      -85522.0461
   14808.000      -85395.5944
   14810.000      -85246.5667
   14812.000      -85335.8304
   14814.000      -85145.4675
   14816.000      -85042.6042
   14818.000      -85328.9317
   14820.000      -85219.6459
   14822.000      -85470.6573
   14824.000      -85214.0794
   14826.000      -85103.8413
   14828.000      -85175.9273
   14830.000      -85142.1138
   14832.000      -85101.7280
   14834.000      -85307.1772
   14836.000      -85155.8677
   14838.000      -85227.6147
   14840.000      -85169.9317
   14842.000      -85178.2556
   14844.000      -85293.8586
   14846.000      -85536.1569
   14848.000      -85690.8544
   14850.000      -85306.6364
   14852.000      -85426.1366
   14854.000      -85236.8473
   14856.000      -85344.2054
   14858.000      -85313.6602
   14860.000      -85334.6613
   14862.000      -85606.1198
   14864.000      -85585.6875
   14866.000      -85174.3072
   14868.000      -85416.6633
   14870.000      -85287.1462
   14872.000      -85045.4149
   14874.000      -85195.3715
   14876.000      -85498.6900
   14878.000      -85444.9235
   14880.000      -85417.5456
   14882.000      -85291.9818
   14884.000      -85143.8161
   14886.000      -85455.0989
   14888.000      -85308.6921
   14890.000      -85407.0774
   14892.000      -85557.4579
   14894.000      -85340.2504
   14896.000      -85351.7414
   14898.000      -85341.2751
   14900.000      -85433.4928
   14902.000      -85421.4573
   14904.000      -85326.7606
   14906.000      -85471.7289
   14908.000      -85588.5755
   14910.000      -85280.0474
   14912.000      -85526.1710
   14914.000      -85233.7899
   14916.000      -85111.9041
   14918.000      -85060.9438
   14920.000      -85229.9108
   14922.000      -85282.3879
   14924.000      -85173.7152
   14926.000      -85350.6182
   14928.000      -85338.1943
   14930.000      -85452.5804
   14932.000      -85275.2010
   14934.000      -85207.5354
   14936.000      -85245.9518
   14938.000      -85283.8230
   14940.000      -85133.2615
   14942.000      -85379.7665
   14944.000      -85307.8498
   14946.000      -85424.6661
   14948.000      -85615.7939
   14950.000      -85525.1567
   14952.000      -85338.3323
   14954.000      -85455.8011
   14956.000      -85522.4274
   14958.000      -85498.8849
   14960.000      -85375.7827
   14962.000      -85200.8361
   14964.000      -84958.8570
   14966.000      -85346.0323
   14968.000      -85458.9130
   14970.000      -85207.6318
   14972.000      -85081.4557
   14974.000      -85248.7200
   14976.000      -85514.5933
   14978.000      -85112.8298
   14980.000      -85277.2846
   14982.000      -85493.2234
   14984.000      -85252.0669
   14986.000      -85295.7560
   14988.000      -85148.6028
   14990.000      -85061.6328
   14992.000      -85546.3981
   14994.000      -85201.3979
   14996.000      -85528.8740
   14998.000      -85208.2163
   15000.000      -85508.5741
   15002.000      -85455.7231
   15004.000      -85278.5500
   15006.000      -85205.8045
   15008.000      -85310.1113
   15010.000      -85341.2680
   15012.000      -85347.0319
   15014.000      -85347.1972
   15016.000      -85285.4915
   15018.000      -85480.3981
   15020.000      -85186.4234
   15022.000      -85512.6491
   15024.000      -85372.6713
   15026.000      -85130.2738
   15028.000      -85362.5535
   15030.000      -85252.4582
   15032.000      -85205.5379
   15034.000      -85394.9214
   15036.000      -85379.9152
   15038.000      -85355.9023
   15040.000      -85496.9597
   15042.000      -85424.6683
   15044.000      -85242.5104
   15046.000      -85334.1111
   15048.000      -85505.4770
   15050.000      -85168.3690
   15052.000      -85538.5846
   15054.000      -85286.9947
   15056.000      -85337.5408
   15058.000      -85345.7533
   15060.000      -85308.7639
   15062.000      -85598.8377
   15064.000      -85575.2313
   15066.000      -85492.0694
   15068.000      -85532.2805
   15070.000      -85324.1179
   15072.000      -85459.4446
   15074.000      -85098.7486
   15076.000      -85391.8663
   15078.000      -85429.8480
   15080.000      -85359.5766
   15082.000      -85372.0856
   15084.000      -85377.3609
   15086.000      -85239.7905
   15088.000      -85386.1063
   15090.000      -85366.9300
   15092.000      -85239.8137
   15094.000      -85410.7743
   15096.000      -85316.2036
   15098.000      -85324.5870
   15100.000      -85430.1875
   15102.000      -85525.3317
   15104.000      -85337.3768
   15106.000      -85459.0581
   15108.000      -85484.1374
   15110.000      -85331.8252
   15112.000      -85533.1031
   15114.000      -85255.1770
   15116.000      -85471.3450
   15118.000      -85503.7891
   15120.000      -85428.2190
   15122.000      -85555.9207
   15124.000      -85436.8351
   15126.000      -85402.5253
   15128.000      -85564.5847
   15130.000      -85477.5741
   15132.000      -85318.5664
   15134.000      -85317.3285
   15136.000      -85106.8629
   15138.000      -85439.7884
   15140.000      -85345.2163
   15142.000      -85337.4748
   15144.000      -85336.9118
   15146.000      -85570.2196
   15148.000      -85200.7775
   15150.000      -85381.6822
   15152.000      -85259.4959
   15154.000      -85481.7182
   15156.000      -85328.2047
   15158.000      -85335.8804
   15160.000      -85011.6114
   15162.000      -85280.9698
   15164.000      -85433.1675
   15166.000      -85349.4278
   15168.000      -85493.3439
   15170.000      -85315.9135
   15172.000      -85403.3915
   15174.000      -85425.2078
   15176.000      -85197.5530
   15178.000      -85478.4518
   15180.000      -85336.4675
   15182.000      -85290.9535
   15184.000      -85426.1996
   15186.000      -85602.6881
   15188.000      -85459.4697
   15190.000      -85549.7434
   15192.000      -85577.9796
   15194.000      -85613.3761
   15196.000      -85522.3026
   15198.000      -85394.9817
   15200.000      -85239.8923
   15202.000      -85427.8377
   15204.000      -85432.8458
   15206.000      -85519.2894
   15208.000      -85504.4398
   15210.000      -85381.0754
   15212.000      -85230.1254
   15214.000      -85791.8129
   15216.000      -85363.9520
   15218.000      -85302.6840
   15220.000      -85604.1419
   15222.000      -85296.4471
   15224.000      -85652.8598
   15226.000      -85423.3768
   15228.000      -85253.6079
   15230.000      -85325.6765
   15232.000      -85783.9761
   15234.000      -85546.2670
   15236.000      -85287.8929
   15238.000      -85567.0965
   15240.000      -85446.8674
   15242.000      -85269.5176
   15244.000      -85532.9499
   15246.000      -85533.2262
   15248.000      -85339.0812
   15250.000      -85631.0210
   15252.000      -85563.8146
   15254.000      -85410.6988
   15256.000      -85440.9037
   15258.000      -85222.7558
   15260.000      -85675.1007
   15262.000      -85278.9372
   15264.000      -85393.3937
   15266.000      -85283.3689
   15268.000      -85326.2040
   15270.000      -85296.4821
   15272.000      -85384.4320
   15274.000      -85388.9418
   15276.000      -85278.2494
   15278.000      -85152.4075
   15280.000      -85592.5696
   15282.000      -85268.3304
   15284.000      -85596.9796
   15286.000      -85624.7101
   15288.000      -85866.6377
   15290.000      -85504.9124
   15292.000      -85427.9797
   15294.000      -85549.1457
   15296.000      -85532.4583
   15298.000      -85415.4260
   15300.000      -85383.1549
   15302.000      -85355.8836
   15304.000      -85379.1177
   15306.000      -85456.3658
   15308.000      -85371.5384
   15310.000      -85518.6868
   15312.000      -85397.5584
   15314.000      -85450.9787
   15316.000      -85517.9453
   15318.000      -85429.2361
   15320.000      -85317.7541
   15322.000      -85633.1711
   15324.000      -85623.0901
   15326.000      -85668.0173
   15328.000      -85352.4183
   15330.000      -85195.0300
   15332.000      -85307.2677
   15334.000      -85575.3205
   15336.000      -84983.2366
   15338.000      -85056.8598
   15340.000      -85166.5591
   15342.000      -85214.9787
   15344.000      -85436.1925
   15346.000      -85504.9174
   15348.000      -85348.5620
   15350.000      -85443.2487
   15352.000      -85357.0751
   15354.000      -85358.9697
   15356.000      -85325.6385
   15358.000      -85201.6405
   15360.000      -85299.8842
   15362.000      -85707.5989
   15364.000      -85526.9230
   15366.000      -85293.6559
   15368.000      -85552.8915
   15370.000      -85499.9873
   15372.000      -85767.8997
   15374.000      -85381.3320
   15376.000      -85411.7952
   15378.000      -85194.3969
   15380.000      -85241.9999
   15382.000      -85549.3604
   15384.000      -85634.3368
   15386.000      -85318.0982
   15388.000      -85612.8616
   15390.000      -85412.3639
   15392.000      -85563.0397
   15394.000      -85475.3890
   15396.000      -85453.4826
   15398.000      -85279.2877
   15400.000      -85483.5500
   15402.000      -85187.4369
   15404.000      -85489.1697
   15406.000      -85581.7884
   15408.000      -85388.4373
   15410.000      -85514.1359
   15412.000      -85290.6877
   15414.000      -85382.0681
   15416.000      -85093.1759
   15418.000      -85327.1371
   15420.000      -85488.3270
   15422.000      -85245.5228
   15424.000      -85587.1297
   15426.000      -85351.5819
   15428.000      -85687.6032
   15430.000      -85489.5870
   15432.000      -85554.1616
   15434.000      -85545.2714
   15436.000      -85674.1362
   15438.000      -85470.7402
   15440.000      -85398.5898
   15442.000      -85427.8053
   15444.000      -85317.8204
   15446.000      -85269.7314
   15448.000      -85306.4436
   15450.000      -85509.1590
   15452.000      -85540.8945
   15454.000      -85446.5615
   15456.000      -85293.2266
   15458.000      -85418.9437
   15460.000      -85333.6422
   15462.000      -85368.9567
   15464.000      -85350.3220
   15466.000      -85260.3327
   15468.000      -85230.5026
   15470.000      -85181.4929
   15472.000      -85456.2444
   15474.000      -85381.6263
   15476.000      -85455.0459
   15478.000      -85439.9507
   15480.000      -85472.4457
   15482.000      -85545.0565
   15484.000      -85154.6679
   15486.000      -85559.3104
   15488.000      -85443.9893
   15490.000      -85617.3637
   15492.000      -85504.5915
   15494.000      -85639.6335
   15496.000      -85722.0446
   15498.000      -85545.7896
   15500.000      -85343.7871
   15502.000      -85525.8569
   15504.000      -85584.5719
   15506.000      -85430.7266
   15508.000      -85422.9317
   15510.000      -85396.7130
   15512.000      -85104.2678
   15514.000      -85249.3485
   15516.000      -85154.9244
   15518.000      -85364.7434
   15520.000      -85339.8151
   15522.000      -85303.5829
   15524.000      -85293.3958
   15526.000      -85224.5088
   15528.000      -84912.3784
   15530.000      -85380.2506
   15532.000      -85164.5901
   15534.000      -85383.2140
   15536.000      -85034.8937
   15538.000      -85403.1536
   15540.000      -85309.5851
   15542.000      -85527.8445
   15544.000      -85377.8788
   15546.000      -85279.8141
   15548.000      -85190.3647
   15550.000      -85337.8586
   15552.000      -85362.2853
   15554.000      -85211.0803
   15556.000      -85249.1501
   15558.000      -85243.6948
   15560.000      -85178.1840
   15562.000      -85020.2323
   15564.000      -85335.9504
   15566.000      -85429.6158
   15568.000      -85265.9765
   15570.000      -85479.1433
   15572.000      -85411.9928
   15574.000      -85494.3538
   15576.000      -85360.6098
   15578.000      -85340.3187
   15580.000      -85324.0900
   15582.000      -85236.0103
   15584.000      -85292.1983
   15586.000      -85449.4643
   15588.000      -85399.0848
   15590.000      -85430.1728
   15592.000      -85364.2947
   15594.000      -85673.2770
   15596.000      -85410.0735
   15598.000      -85452.1286
   15600.000      -85421.9605
   15602.000      -85499.3029
   15604.000      -85416.4163
   15606.000      -85182.4092
   15608.000      -85327.1836
   15610.000      -85484.1885
   15612.000      -85375.8995
   15614.000      -85499.2605
   15616.000      -85466.7100
   15618.000      -85208.4068
   15620.000      -85210.5855
   15622.000      -85446.8290
   15624.000      -85137.6290
   15626.000      -85517.1316
   15628.000      -85430.5449
   15630.000      -85157.7461
   15632.000      -85165.6333
   15634.000      -85391.1772
   15636.000      -85350.9414
   15638.000      -85487.0954
   15640.000      -85424.1942
   15642.000      -85579.4519
   15644.000      -85409.1846
   15646.000      -85236.8370
   15648.000      -85269.4449
   15650.000      -85375.8053
   15652.000      -85286.2503
   15654.000      -85380.6437
   15656.000      -85358.1781
   15658.000      -85345.4413
   15660.000      -85111.2714
   15662.000      -85403.6707
   15664.000      -85340.1070
   15666.000      -85484.9809
   15668.000      -85470.5176
   15670.000      -85585.9654
   15672.000      -85416.8089
   15674.000      -85511.5604
   15676.000      -85813.4490
   15678.000      -85594.9977
   15680.000      -85675.8863
   15682.000      -85479.6683
   15684.000      -85238.7426
   15686.000      -85147.2707
   15688.000      -85485.8943
   15690.000      -85149.3195
   15692.000      -85371.2781
   15694.000      -85236.9083
   15696.000      -85424.6928
   15698.000      -85367.3703
   15700.000      -85488.2526
   15702.000      -85537.9876
   15704.000      -85449.6141
   15706.000      -85436.8514
   15708.000      -85123.5653
   15710.000      -85422.5861
   15712.000      -85546.6742
   15714.000      -85305.0485
   15716.000      -85313.5509
   15718.000      -85468.8707
   15720.000      -85341.9443
   15722.000      -85142.3940
   15724.000      -85409.3801
   15726.000      -85381.4337
   15728.000      -85513.8477
   15730.000      -85440.1344
   15732.000      -85383.6583
   15734.000      -85324.5344
   15736.000      -85459.9270
   15738.000      -85424.9751
   15740.000      -85612.8785
   15742.000      -85395.5157
   15744.000      -85582.3591
   15746.000      -85558.0146
   15748.000      -85470.5833
   15750.000      -85523.8602
   15752.000      -85424.2722
   15754.000      -85514.6698
   15756.000      -85377.0180
   15758.000      -85462.9725
   15760.000      -85578.4873
   15762.000      -85473.2265
   15764.000      -85642.3460
   15766.000      -85449.9390
   15768.000      -85207.8562
   15770.000      -85491.5271
   15772.000      -85337.5192
   15774.000      -85353.9536
   15776.000      -85282.2270
   15778.000      -85290.8512
   15780.000      -85271.9040
   15782.000      -85471.7018
   15784.000      -85704.4872
   15786.000      -85688.2772
   15788.000      -85738.8100
   15790.000      -85675.4037
   15792.000      -85745.4954
   15794.000      -85375.6831
   15796.000      -85389.8311
   15798.000      -85696.3372
   15800.000      -85571.4662
   15802.000      -85375.1522
   15804.000      -85614.6118
   15806.000      -85271.8352
   15808.000      -85159.6737
   15810.000      -85134.8502
   15812.000      -85241.2370
   15814.000      -85482.6425
   15816.000      -85402.0007
   15818.000      -85296.9728
   15820.000      -85367.5866
   15822.000      -85396.7002
   15824.000      -85462.5725
   15826.000      -85429.0892
   15828.000      -85686.0767
   15830.000      -85521.5621
   15832.000      -85241.7695
   15834.000      -85346.0653
   15836.000      -85082.6721
   15838.000      -85558.5817
   15840.000      -85541.3025
   15842.000      -85487.3876
   15844.000      -85563.5717
   15846.000      -85580.2653
   15848.000      -85683.5972
   15850.000      -85688.5144
   15852.000      -85592.7448
   15854.000      -85474.2727
   15856.000      -85696.9261
   15858.000      -85432.9318
   15860.000      -85397.0707
   15862.000      -85510.5368
   15864.000      -85258.8523
   15866.000      -85343.0602
   15868.000      -85455.5620
   15870.000      -85531.5190
   15872.000      -85261.6681
   15874.000      -85072.6770
   15876.000      -85174.7635
   15878.000      -85484.3488
   15880.000      -85235.7830
   15882.000      -84919.8778
   15884.000      -85104.8397
   15886.000      -85271.7347
   15888.000      -85130.5643
   15890.000      -85267.3177
   15892.000      -85447.9052
   15894.000      -85358.6658
   15896.000      -85354.8407
   15898.000      -85752.2718
   15900.000      -85543.3145
   15902.000      -85431.7721
   15904.000      -85268.6325
   15906.000      -85393.4528
   15908.000      -85023.0665
   15910.000      -85207.3812
   15912.000      -85278.2282
   15914.000      -85430.0464
   15916.000      -85580.0211
   15918.000      -85235.1322
   15920.000      -85461.1910
   15922.000      -85483.4977
   15924.000      -85430.6526
   15926.000      -85692.6257
   15928.000      -85561.6145
   15930.000      -85354.8088
   15932.000      -85399.9129
   15934.000      -85330.4943
   15936.000      -85451.6345
   15938.000      -85298.4943
   15940.000      -85548.3015
   15942.000      -85507.2631
   15944.000      -85314.1377
   15946.000      -85118.7090
   15948.000      -85370.0978
   15950.000      -85522.6134
   15952.000      -85465.5079
   15954.000      -85350.4304
   15956.000      -85331.8425
   15958.000      -85447.1762
   15960.000      -85272.2493
   15962.000      -85068.5780
   15964.000      -85446.6752
   15966.000      -85427.1284
   15968.000      -85218.3173
   15970.000      -85409.1668
   15972.000      -85403.7597
   15974.000      -85158.2921
   15976.000      -85459.0434
   15978.000      -85286.8123
   15980.000      -85533.3040
   15982.000      -85360.5403
   15984.000      -85425.3242
   15986.000      -85360.1899
   15988.000      -85377.0476
   15990.000      -85403.9334
   15992.000      -85473.0546
   15994.000      -85486.4355
   15996.000      -85458.5057
   15998.000      -85725.1633
   16000.000      -85400.8296
   16002.000      -85277.2429
   16004.000      -85201.9052
   16006.000      -85480.6892
   16008.000      -85421.3058
   16010.000      -85385.7680
   16012.000      -85480.3161
   16014.000      -85529.7321
   16016.000      -85353.4064
   16018.000      -85193.0707
   16020.000      -85449.7084
   16022.000      -85452.9743
   16024.000      -85674.8219
   16026.000      -85491.7098
   16028.000      -85457.7182
   16030.000      -85389.3612
   16032.000      -85230.3061
   16034.000      -85482.2757
   16036.000      -85332.6137
   16038.000      -85476.3993
   16040.000      -85569.6023
   16042.000      -85571.1563
   16044.000      -85473.8272
   16046.000      -85153.2116
   16048.000      -85335.3321
   16050.000      -85411.6608
   16052.000      -85618.4165
   16054.000      -85401.8602
   16056.000      -85349.6580
   16058.000      -85328.8065
   16060.000      -85365.9017
   16062.000      -85632.7842
   16064.000      -85364.9676
   16066.000      -85244.8499
   16068.000      -85233.6264
   16070.000      -85429.0263
   16072.000      -85274.4013
   16074.000      -85406.4012
   16076.000      -85472.0126
   16078.000      -85337.0445
   16080.000      -85679.9762
   16082.000      -85516.2111
   16084.000      -85070.1337
   16086.000      -85339.5705
   16088.000      -85541.7910
   16090.000      -85225.7893
   16092.000      -85384.5888
   16094.000      -85565.5245
   16096.000      -85522.9122
   16098.000      -85124.4386
   16100.000      -85332.4539
   16102.000      -85457.3194
   16104.000      -85509.4997
   16106.000      -85253.1659
   16108.000      -85325.2862
   16110.000      -85542.4090
   16112.000      -85330.2297
   16114.000      -85326.9232
   16116.000      -85349.3656
   16118.000      -85503.2583
   16120.000      -85304.6093
   16122.000      -85488.0252
   16124.000      -85223.2492
   16126.000      -85299.7460
   16128.000      -85301.1189
   16130.000      -85216.8231
   16132.000      -85328.6566
   16134.000      -85301.4039
   16136.000      -85182.8910
   16138.000      -85416.9806
   16140.000      -85403.0597
   16142.000      -85177.5412
   16144.000      -85334.6149
   16146.000      -85510.8805
   16148.000      -85645.3901
   16150.000      -85613.0341
   16152.000      -85387.3220
   16154.000      -85451.9882
   16156.000      -85251.4848
   16158.000      -85653.6905
   16160.000      -85352.1736
   16162.000      -85271.6479
   16164.000      -85530.9589
   16166.000      -85666.9564
   16168.000      -85337.3688
   16170.000      -85436.2453
   16172.000      -85654.6097
   16174.000      -85656.6998
   16176.000      -85480.7835
   16178.000      -85455.5698
   16180.000      -85377.6439
   16182.000      -85489.9260
   16184.000      -85372.5721
   16186.000      -85337.0353
   16188.000      -85343.4288
   16190.000      -85550.2581
   16192.000      -85391.5410
   16194.000      -85379.1617
   16196.000      -85223.3239
   16198.000      -85242.0555
   16200.000      -85481.2580
   16202.000      -85502.3765
   16204.000      -85402.3589
   16206.000      -85499.9231
   16208.000      -85440.1077
   16210.000      -85397.6853
   16212.000      -85316.6358
   16214.000      -85346.9341
   16216.000      -85396.8420
   16218.000      -85151.4572
   16220.000      -85468.3463
   16222.000      -85513.6562
   16224.000      -85287.3656
   16226.000      -85376.0284
   16228.000      -85352.7820
   16230.000      -85352.6531
   16232.000      -85210.4460
   16234.000      -85051.1502
   16236.000      -85252.3726
   16238.000      -85288.4785
   16240.000      -85319.2789
   16242.000      -85288.3685
   16244.000      -85575.8078
   16246.000      -85374.4701
   16248.000      -85493.8484
   16250.000      -85271.3997
   16252.000      -85358.7316
   16254.000      -85060.8467
   16256.000      -85409.1492
   16258.000      -85349.2055
   16260.000      -85398.0921
   16262.000      -85399.9176
   16264.000      -85384.1486
   16266.000      -85359.0001
   16268.000      -85280.3209
   16270.000      -85351.3902
   16272.000      -85389.0808
   16274.000      -85314.2681
   16276.000      -84960.7337
   16278.000      -85504.2217
   16280.000      -85457.7153
   16282.000      -85300.7901
   16284.000      -85089.2710
   16286.000      -85560.1202
   16288.000      -85617.4342
   16290.000      -85210.2094
   16292.000      -85198.8107
   16294.000      -85247.5142
   16296.000      -85500.5031
   16298.000      -85523.6625
   16300.000      -85308.4295
   16302.000      -85501.9838
   16304.000      -85378.3945
   16306.000      -85631.3278
   16308.000      -85627.4185
   16310.000      -85532.0474
   16312.000      -85402.3667
   16314.000      -85345.1522
   16316.000      -85409.0096
   16318.000      -85275.6397
   16320.000      -85395.7757
   16322.000      -85482.1750
   16324.000      -85447.8891
   16326.000      -85397.5443
   16328.000      -85353.9277
   16330.000      -85312.6874
   16332.000      -85248.3847
   16334.000      -85460.2077
   16336.000      -85253.5987
   16338.000      -85212.0642
   16340.000      -85564.9169
   16342.000      -85091.9870
   16344.000      -85364.8674
   16346.000      -85403.3098
   16348.000      -85078.2440
   16350.000      -85249.3277
   16352.000      -85272.0985
   16354.000      -85417.2640
   16356.000      -85483.9074
   16358.000      -85475.1847
   16360.000      -85294.7001
   16362.000      -85273.1725
   16364.000      -85327.0731
   16366.000      -85291.6655
   16368.000      -85215.0170
   16370.000      -85231.8547
   16372.000      -85228.6420
   16374.000      -85196.1471
   16376.000      -85390.0819
   16378.000      -85167.5169
   16380.000      -85314.7258
   16382.000      -85274.9814
   16384.000      -85406.8323
   16386.000      -85218.2751
   16388.000      -85339.0275
   16390.000      -85309.0427
   16392.000      -85498.0542
   16394.000      -85253.7174
   16396.000      -85292.2848
   16398.000      -85513.2970
   16400.000      -85457.1217
   16402.000      -85412.0570
   16404.000      -85477.2823
   16406.000      -85262.6299
   16408.000      -85409.9779
   16410.000      -85086.4444
   16412.000      -85186.6279
   16414.000      -85317.6765
   16416.000      -85362.4139
   16418.000      -85222.9590
   16420.000      -85266.7063
   16422.000      -85225.5884
   16424.000      -85655.2366
   16426.000      -85518.8630
   16428.000      -85503.6009
   16430.000      -85527.7256
   16432.000      -85704.9980
   16434.000      -85427.9645
   16436.000      -85302.8007
   16438.000      -85488.3985
   16440.000      -85302.3144
   16442.000      -85449.3339
   16444.000      -85459.7654
   16446.000      -85472.9309
   16448.000      -85330.0167
   16450.000      -85428.3457
   16452.000      -85446.8635
   16454.000      -85526.4415
   16456.000      -85498.8708
   16458.000      -85507.6924
   16460.000      -85421.8856
   16462.000      -85393.5395
   16464.000      -85274.1394
   16466.000      -85525.5473
   16468.000      -85399.0229
   16470.000      -85275.5351
   16472.000      -85295.8111
   16474.000      -85064.2700
   16476.000      -85275.6263
   16478.000      -85305.6881
   16480.000      -85233.8754
   16482.000      -85792.5817
   16484.000      -85150.1755
   16486.000      -85487.7660
   16488.000      -85354.6413
   16490.000      -85193.9848
   16492.000      -85602.1246
   16494.000      -85093.5762
   16496.000      -85167.7437
   16498.000      -85432.6479
   16500.000      -85512.7399
   16502.000      -85308.8974
   16504.000      -85417.1594
   16506.000      -85325.2301
   16508.000      -85489.7998
   16510.000      -85473.7221
   16512.000      -85517.8410
   16514.000      -85744.0149
   16516.000      -85497.0337
   16518.000      -85418.5175
   16520.000      -85345.1111
   16522.000      -85433.8647
   16524.000      -85411.3010
   16526.000      -85572.5608
   16528.000      -85369.6903
   16530.000      -85423.0818
   16532.000      -85423.3057
   16534.000      -85447.8628
   16536.000      -85454.5981
   16538.000      -85321.9332
   16540.000      -85560.0729
   16542.000      -85329.9630
   16544.000      -85404.4539
   16546.000      -85512.1612
   16548.000      -85420.6867
   16550.000      -85335.8940
   16552.000      -85326.4119
   16554.000      -85268.5705
   16556.000      -85571.1363
   16558.000      -85513.4888
   16560.000      -85500.6804
   16562.000      -85287.9199
   16564.000      -85438.4896
   16566.000      -85421.1949
   16568.000      -85462.2693
   16570.000      -85453.5325
   16572.000      -85580.3562
   16574.000      -85382.7541
   16576.000      -85454.6035
   16578.000      -85602.7544
   16580.000      -85445.1552
   16582.000      -85354.3288
   16584.000      -85555.3981
   16586.000      -85486.8282
   16588.000      -85466.5611
   16590.000      -85304.0036
   16592.000      -85379.9628
   16594.000      -85344.4853
   16596.000      -85493.6066
   16598.000      -85375.5036
   16600.000      -85545.3240
   16602.000      -85507.2074
   16604.000      -85447.9723
   16606.000      -85634.7346
   16608.000      -85477.9049
   16610.000      -85408.1425
   16612.000      -85290.1447
   16614.000      -85361.3340
   16616.000      -85237.9685
   16618.000      -85412.4509
   16620.000      -85559.7001
   16622.000      -85431.1454
   16624.000      -85418.1481
   16626.000      -85526.6910
   16628.000      -85434.8867
   16630.000      -85472.7272
   16632.000      -85626.4314
   16634.000      -85654.2202
   16636.000      -85598.4066
   16638.000      -85651.8432
   16640.000      -85532.7755
   16642.000      -85493.3170
   16644.000      -85533.5553
   16646.000      -85433.2291
   16648.000      -85398.3172
   16650.000      -85496.9393
   16652.000      -85390.4753
   16654.000      -85302.9032
   16656.000      -85200.9458
   16658.000      -85337.4108
   16660.000      -85213.7420
   16662.000      -85353.7458
   16664.000      -85376.2541
   16666.000      -85397.1195
   16668.000      -85344.6715
   16670.000      -85700.1533
   16672.000      -85434.3395
   16674.000      -85340.8834
   16676.000      -85465.1942
   16678.000      -85418.7187
   16680.000      -85383.1295
   16682.000      -85374.0722
   16684.000      -85651.4301
   16686.000      -85291.3350
   16688.000      -85117.9933
   16690.000      -85343.6308
   16692.000      -85266.9501
   16694.000      -85445.3432
   16696.000      -85481.4799
   16698.000      -85474.8315
   16700.000      -85635.0164
   16702.000      -85472.1445
   16704.000      -85049.7164
   16706.000      -85335.3470
   16708.000      -85293.4045
   16710.000      -85230.8143
   16712.000      -85239.0512
   16714.000      -85241.3889
   16716.000      -85378.9687
   16718.000      -85291.0057
   16720.000      -85562.8823
   16722.000      -85354.3763
   16724.000      -85807.1082
   16726.000      -85365.7542
   16728.000      -85217.0677
   16730.000      -85269.7589
   16732.000      -85262.3960
   16734.000      -85528.0325
   16736.000      -85409.4856
   16738.000      -85576.4794
   16740.000      -85366.7392
   16742.000      -85718.6310
   16744.000      -85366.9334
   16746.000      -85524.9214
   16748.000      -85414.5574
   16750.000      -85484.0264
   16752.000      -85588.2953
   16754.000      -85281.6780
   16756.000      -85572.1621
   16758.000      -85435.2340
   16760.000      -85327.0918
   16762.000      -85424.1034
   16764.000      -85662.1496
   16766.000      -85683.0923
   16768.000      -85155.1612
   16770.000      -85181.0768
   16772.000      -85273.2572
   16774.000      -85351.6638
   16776.000      -85342.7816
   16778.000      -85393.2649
   16780.000      -85592.6053
   16782.000      -85292.0088
   16784.000      -85383.0434
   16786.000      -85262.4641
   16788.000      -85450.6053
   16790.000      -85369.4343
   16792.000      -85499.6468
   16794.000      -85255.5379
   16796.000      -85281.9645
   16798.000      -85189.6834
   16800.000      -85250.3448
   16802.000      -85520.2828
   16804.000      -85428.0419
   16806.000      -85041.9637
   16808.000      -85300.0269
   16810.000      -85577.9927
   16812.000      -85364.9960
   16814.000      -85592.4413
   16816.000      -85445.6821
   16818.000      -85438.3818
   16820.000      -85623.8731
   16822.000      -85649.3298
   16824.000      -85480.7729
   16826.000      -85479.5943
   16828.000      -85635.8160
   16830.000      -85474.0060
   16832.000      -85468.5273
   16834.000      -85515.1218
   16836.000      -85478.3604
   16838.000      -85070.0551
   16840.000      -85258.7589
   16842.000      -85386.9547
   16844.000      -85521.6613
   16846.000      -85307.5200
   16848.000      -85501.4363
   16850.000      -85477.0654
   16852.000      -85442.8496
   16854.000      -85458.6518
   16856.000      -85410.1594
   16858.000      -85248.5303
   16860.000      -85529.0476
   16862.000      -85166.6210
   16864.000      -85209.3464
   16866.000      -85152.4566
   16868.000      -85228.4427
   16870.000      -85257.3990
   16872.000      -85465.4665
   16874.000      -85323.3536
   16876.000      -85369.6128
   16878.000      -85379.5925
   16880.000      -85384.8058
   16882.000      -85246.5059
   16884.000      -85608.1376
   16886.000      -85549.4197
   16888.000      -85350.6061
   16890.000      -85473.8143
   16892.000      -85335.9923
   16894.000      -85471.8160
   16896.000      -85613.5856
   16898.000      -85530.4355
   16900.000      -85544.3806
   16902.000      -85265.8958
   16904.000      -85287.4230
   16906.000      -85217.1298
   16908.000      -85557.8093
   16910.000      -85470.9583
   16912.000      -85423.1188
   16914.000      -85615.7487
   16916.000      -85307.0671
   16918.000      -85469.4267
   16920.000      -85433.0746
   16922.000      -85288.3609
   16924.000      -85503.4449
   16926.000      -85699.4568
   16928.000      -85538.8949
   16930.000      -85367.0112
   16932.000      -85295.9147
   16934.000      -85398.9538
   16936.000      -85262.6293
   16938.000      -85493.9158
   16940.000      -85456.7566
   16942.000      -85400.5144
   16944.000      -85579.8195
   16946.000      -85229.5631
   16948.000      -85695.2164
   16950.000      -85629.8516
   16952.000      -85462.6902
   16954.000      -85474.0423
   16956.000      -85527.5542
   16958.000      -85299.8642
   16960.000      -85404.7721
   16962.000      -85324.4743
   16964.000      -85417.6238
   16966.000      -85453.3745
   16968.000      -85336.8346
   16970.000      -85404.6474
   16972.000      -85486.1021
   16974.000      -85133.5904
   16976.000      -85388.4119
   16978.000      -85457.6205
   16980.000      -85146.0851
   16982.000      -85262.1158
   16984.000      -85290.8666
   16986.000      -85021.3598
   16988.000      -85101.2156
   16990.000      -85095.0219
   16992.000      -85137.6855
   16994.000      -85150.2514
   16996.000      -85459.7554
   16998.000      -85430.0211
   17000.000      -85303.2397
   17002.000      -85414.9044
   17004.000      -85347.1669
   17006.000      -85504.2966
   17008.000      -85426.1363
   17010.000      -85567.8589
   17012.000      -85540.0472
   17014.000      -85826.5072
   17016.000      -85403.6290
   17018.000      -85402.8912
   17020.000      -85371.0990
   17022.000      -85231.3715
   17024.000      -85353.5772
   17026.000      -85369.3175
   17028.000      -85429.5433
   17030.000      -85282.2098
   17032.000      -85357.7812
   17034.000      -85364.6341
   17036.000      -85178.8620
   17038.000      -85635.1427
   17040.000      -85726.4316
   17042.000      -85294.5156
   17044.000      -85231.3775
   17046.000      -85327.2332
   17048.000      -85525.2092
   17050.000      -85515.1463
   17052.000      -85503.9692
   17054.000      -85143.3250
   17056.000      -85480.2205
   17058.000      -85430.1932
   17060.000      -85408.3301
   17062.000      -85703.2580
   17064.000      -85391.6096
   17066.000      -85493.1432
   17068.000      -85518.1325
   17070.000      -85235.8889
   17072.000      -85543.5179
   17074.000      -85589.5668
   17076.000      -85478.3053
   17078.000      -85376.7702
   17080.000      -85400.0127
   17082.000      -85514.1264
   17084.000      -85414.6041
   17086.000      -85403.2777
   17088.000      -85334.4027
   17090.000      -85414.2253
   17092.000      -85614.7432
   17094.000      -85442.7812
   17096.000      -85278.4035
   17098.000      -85594.1090
   17100.000      -85262.6059
   17102.000      -85370.6222
   17104.000      -85486.2469
   17106.000      -85548.8291
   17108.000      -85555.9276
   17110.000      -85451.8053
   17112.000      -85466.0727
   17114.000      -85618.8525
   17116.000      -85826.1545
   17118.000      -85587.4070
   17120.000      -85571.1763
   17122.000      -85347.1723
   17124.000      -85446.9097
   17126.000      -85259.7637
   17128.000      -85423.3465
   17130.000      -85575.3208
   17132.000      -85630.8234
   17134.000      -85386.8073
   17136.000      -85448.0502
   17138.000      -85643.7889
   17140.000      -85464.4012
   17142.000      -85175.0089
   17144.000      -85337.3165
   17146.000      -85289.1610
   17148.000      -85480.6797
   17150.000      -85465.3429
   17152.000      -85540.9050
   17154.000      -85301.2471
   17156.000      -85212.1163
   17158.000      -85240.8532
   17160.000      -85352.7762
   17162.000      -85296.4914
   17164.000      -85031.6206
   17166.000      -85137.4005
   17168.000      -85489.1487
   17170.000      -85255.3198
   17172.000      -85408.2808
   17174.000      -85307.9904
   17176.000      -85589.7810
   17178.000      -85302.4429
   17180.000      -85466.9872
   17182.000      -85794.5859
   17184.000      -85382.9453
   17186.000      -85331.6677
   17188.000      -85471.6253
   17190.000      -85361.5141
   17192.000      -85350.4280
   17194.000      -85173.6613
   17196.000      -85496.5550
   17198.000      -85350.3671
   17200.000      -85237.9919
   17202.000      -85487.9958
   17204.000      -85617.1828
   17206.000      -85658.8724
   17208.000      -85665.0316
   17210.000      -85308.0998
   17212.000      -85440.9715
   17214.000      -85286.4399
   17216.000      -85351.5982
   17218.000      -85522.0686
   17220.000      -85475.9683
   17222.000      -85333.2689
   17224.000      -85428.4519
   17226.000      -85592.1302
   17228.000      -85555.7126
   17230.000      -85607.1091
   17232.000      -85395.1864
   17234.000      -85394.1822
   17236.000      -85294.2664
   17238.000      -85196.3869
   17240.000      -85460.4733
   17242.000      -85391.8949
   17244.000      -85498.7544
   17246.000      -85542.4354
   17248.000      -85422.8718
   17250.000      -85326.9638
   17252.000      -85301.5069
   17254.000      -85282.6836
   17256.000      -85257.6024
   17258.000      -85315.2851
   17260.000      -85322.1930
   17262.000      -85339.5854
   17264.000      -85313.9310
   17266.000      -85475.0884
   17268.000      -85512.4280
   17270.000      -85236.8930
   17272.000      -85241.3327
   17274.000      -85315.5425
   17276.000      -85230.5892
   17278.000      -85381.9733
   17280.000      -85627.5782
   17282.000      -85322.0450
   17284.000      -85122.5354
   17286.000      -85324.8359
   17288.000      -85441.2538
   17290.000      -85330.8990
   17292.000      -85357.1724
   17294.000      -85397.8983
   17296.000      -85212.1079
   17298.000      -85297.4197
   17300.000      -85338.2218
   17302.000      -85392.5922
   17304.000      -85368.0357
   17306.000      -85315.8696
   17308.000      -85442.2109
   17310.000      -85471.8151
   17312.000      -85201.3399
   17314.000      -85373.4028
   17316.000      -85607.6955
   17318.000      -85544.8076
   17320.000      -85123.4920
   17322.000      -85494.5432
   17324.000      -85252.2722
   17326.000      -85353.3658
   17328.000      -85444.9105
   17330.000      -85411.1117
   17332.000      -85380.1320
   17334.000      -85229.8225
   17336.000      -85292.9617
   17338.000      -85034.8584
   17340.000      -85259.3144
   17342.000      -85337.1191
   17344.000      -85591.2381
   17346.000      -85431.7315
   17348.000      -85350.5716
   17350.000      -85406.6669
   17352.000      -85272.7628
   17354.000      -85275.9263
   17356.000      -85505.1321
   17358.000      -85435.5133
   17360.000      -85425.5303
   17362.000      -85381.8303
   17364.000      -85453.9521
   17366.000      -85479.6131
   17368.000      -85217.6274
   17370.000      -85366.6798
   17372.000      -85295.2874
   17374.000      -85340.0056
   17376.000      -85429.2718
   17378.000      -85502.4892
   17380.000      -85540.9114
   17382.000      -85392.8248
   17384.000      -85603.4657
   17386.000      -85450.3323
   17388.000      -85393.4543
   17390.000      -85479.6158
   17392.000      -85436.5900
   17394.000      -85040.3621
   17396.000      -85360.0022
   17398.000      -85229.8737
   17400.000      -85386.9957
   17402.000      -85283.8134
   17404.000      -85300.5536
   17406.000      -85411.9957
   17408.000      -85465.0323
   17410.000      -85291.9751
   17412.000      -85276.2820
   17414.000      -85527.0411
   17416.000      -85380.3110
   17418.000      -85458.0536
   17420.000      -85749.6587
   17422.000      -85393.9756
   17424.000      -85560.1644
   17426.000      -85470.3400
   17428.000      -85434.5257
   17430.000      -85545.2164
   17432.000      -85377.0421
   17434.000      -85463.1683
   17436.000      -85258.2989
   17438.000      -85352.2870
   17440.000      -85290.4041
   17442.000      -85353.6600
   17444.000      -85590.3453
   17446.000      -85304.3441
   17448.000      -85182.9559
   17450.000      -85406.5864
   17452.000      -85463.1401
   17454.000      -85571.7728
   17456.000      -85575.8352
   17458.000      -85508.8830
   17460.000      -85499.3498
   17462.000      -85223.6978
   17464.000      -85560.1919
   17466.000      -85437.0203
   17468.000      -85467.2780
   17470.000      -85330.4680
   17472.000      -85148.6272
   17474.000      -85657.2812
   17476.000      -85148.1932
   17478.000      -85299.8881
   17480.000      -85022.1505
   17482.000      -85353.8894
   17484.000      -85237.2326
   17486.000      -85277.8667
   17488.000      -85487.5539
   17490.000      -85278.9442
   17492.000      -85547.1510
   17494.000      -85335.9185
   17496.000      -85469.9730
   17498.000      -85500.3319
   17500.000      -85364.7476
   17502.000      -85592.9396
   17504.000      -85481.9605
   17506.000      -85529.6086
   17508.000      -85296.2623
   17510.000      -85396.2054
   17512.000      -85246.3380
   17514.000      -85488.7302
   17516.000      -85319.0524
   17518.000      -85186.1264
   17520.000      -85489.6226
   17522.000      -85644.5929
   17524.000      -85315.0801
   17526.000      -85585.9215
   17528.000      -85496.9111
   17530.000      -85359.9664
   17532.000      -85505.5107
   17534.000      -85391.1963
   17536.000      -85726.0592
   17538.000      -85351.1906
   17540.000      -85376.8741
   17542.000      -85295.3663
   17544.000      -85406.1961
   17546.000      -85562.5026
   17548.000      -85430.4198
   17550.000      -85459.7776
   17552.000      -85366.1579
   17554.000      -85418.1413
   17556.000      -85416.2863
   17558.000      -85177.7481
   17560.000      -85369.9582
   17562.000      -85508.6456
   17564.000      -85539.9273
   17566.000      -85296.8018
   17568.000      -85438.3674
   17570.000      -85449.9673
   17572.000      -85320.3282
   17574.000      -85166.8057
   17576.000      -85073.6370
   17578.000      -85337.6062
   17580.000      -85391.6258
   17582.000      -85287.3540
   17584.000      -85354.2007
   17586.000      -85391.2594
   17588.000      -85220.5579
   17590.000      -85512.2519
   17592.000      -85225.1518
   17594.000      -85215.9694
   17596.000      -85425.3500
   17598.000      -85477.2769
   17600.000      -85443.0161
   17602.000      -85456.7037
   17604.000      -85385.8405
   17606.000      -85383.5694
   17608.000      -85451.9061
   17610.000      -85240.5425
   17612.000      -85460.1189
   17614.000      -85464.7288
   17616.000      -85394.2479
   17618.000      -85502.6564
   17620.000      -85516.5523
   17622.000      -85502.1645
   17624.000      -85633.1946
   17626.000      -85548.6768
   17628.000      -85604.9107
   17630.000      -85533.8121
   17632.000      -85419.5203
   17634.000      -85417.2091
   17636.000      -85678.9353
   17638.000      -85404.6382
   17640.000      -85058.0606
   17642.000      -85400.8238
   17644.000      -85464.8022
   17646.000      -85370.2399
   17648.000      -85291.1933
   17650.000      -85413.7827
   17652.000      -85441.8081
   17654.000      -85470.7186
   17656.000      -85315.1799
   17658.000      -85270.4394
   17660.000      -85682.6512
   17662.000      -85644.1728
   17664.000      -85578.1751
   17666.000      -85364.9005
   17668.000      -85228.0158
   17670.000      -85316.0039
   17672.000      -85282.9694
   17674.000      -85408.2862
   17676.000      -85216.5949
   17678.000      -85415.3050
   17680.000      -85408.6392
   17682.000      -85211.0585
   17684.000      -85376.8189
   17686.000      -85398.0656
   17688.000      -85405.6748
   17690.000      -85446.7333
   17692.000      -85365.6098
   17694.000      -85306.9247
   17696.000      -85695.1448
   17698.000      -85488.6238
   17700.000      -85523.4958
   17702.000      -85423.4415
   17704.000      -85390.6063
   17706.000      -85622.5823
   17708.000      -85410.5688
   17710.000      -85371.1120
   17712.000      -85483.0239
   17714.000      -85565.1913
   17716.000      -85244.2755
   17718.000      -85422.2026
   17720.000      -85301.7314
   17722.000      -85455.8053
   17724.000      -85379.1263
   17726.000      -85555.1515
   17728.000      -85630.7313
   17730.000      -85863.8481
   17732.000      -85690.8294
   17734.000      -85777.7720
   17736.000      -85459.0456
   17738.000      -85556.6304
   17740.000      -85336.1167
   17742.000      -85502.9231
   17744.000      -85443.5800
   17746.000      -85460.9331
   17748.000      -85311.0351
   17750.000      -85186.4202
   17752.000      -85255.8232
   17754.000      -85442.9262
   17756.000      -85422.6076
   17758.000      -85468.9364
   17760.000      -85307.5023
   17762.000      -85501.2273
   17764.000      -85431.2966
   17766.000      -85338.9373
   17768.000      -85308.4796
   17770.000      -85347.0482
   17772.000      -85215.0099
   17774.000      -85386.6485
   17776.000      -85184.5558
   17778.000      -85372.8830
   17780.000      -85238.1402
   17782.000      -85127.6778
   17784.000      -85476.0877
   17786.000      -85355.6960
   17788.000      -85270.3929
   17790.000      -85527.3066
   17792.000      -85408.9484
   17794.000      -85164.2074
   17796.000      -85481.7827
   17798.000      -85292.8850
   17800.000      -85108.7506
   17802.000      -85606.5851
   17804.000      -85174.9032
   17806.000      -85271.4737
   17808.000      -85334.5067
   17810.000      -85205.4028
   17812.000      -85385.0476
   17814.000      -85546.9152
   17816.000      -85290.8808
   17818.000      -85273.7095
   17820.000      -85229.4542
   17822.000      -85346.1506
   17824.000      -85566.2154
   17826.000      -85662.1463
   17828.000      -85522.1780
   17830.000      -85388.8522
   17832.000      -85533.9537
   17834.000      -85534.0737
   17836.000      -85441.6309
   17838.000      -85533.2098
   17840.000      -85612.6815
   17842.000      -85466.6712
   17844.000      -85683.6484
   17846.000      -85659.4244
   17848.000      -85542.7880
   17850.000      -85386.0653
   17852.000      -85279.9748
   17854.000      -85584.7244
   17856.000      -85550.0722
   17858.000      -85613.2100
   17860.000      -85456.8429
   17862.000      -85567.4976
   17864.000      -85612.4407
   17866.000      -85342.1123
   17868.000      -85355.5022
   17870.000      -85360.7304
   17872.000      -85488.6828
   17874.000      -85348.2718
   17876.000      -85513.3158
   17878.000      -85474.6147
   17880.000      -85310.0965
   17882.000      -85345.7594
   17884.000      -85317.0160
   17886.000      -85382.2377
   17888.000      -85767.4590
   17890.000      -85230.2509
   17892.000      -85538.1894
   17894.000      -85593.3635
   17896.000      -85260.3660
   17898.000      -85137.1336
   17900.000      -85341.2656
   17902.000      -85445.6641
   17904.000      -85346.5961
   17906.000      -85363.5919
   17908.000      -85628.5503
   17910.000      -85495.6619
   17912.000      -85586.7193
   17914.000      -85438.5302
   17916.000      -85332.5646
   17918.000      -85397.9811
   17920.000      -85543.0848
   17922.000      -85600.1135
   17924.000      -85378.5039
   17926.000      -85267.5852
   17928.000      -85434.5308
   17930.000      -85252.8646
   17932.000      -85387.6779
   17934.000      -85415.4881
   17936.000      -85576.8604
   17938.000      -85350.2272
   17940.000      -85413.5376
   17942.000      -85553.0759
   17944.000      -85373.0081
   17946.000      -85319.3342
   17948.000      -85517.7409
   17950.000      -85501.3981
   17952.000      -85095.9469
   17954.000      -85506.8937
   17956.000      -85503.4042
   17958.000      -85505.4904
   17960.000      -85451.9980
   17962.000      -85369.0841
   17964.000      -85510.2162
   17966.000      -85512.5111
   17968.000      -85344.7422
   17970.000      -85644.9633
   17972.000      -85478.2294
   17974.000      -85643.0679
   17976.000      -85728.5354
   17978.000      -85412.1583
   17980.000      -85136.8277
   17982.000      -85631.8820
   17984.000      -85409.0768
   17986.000      -85104.3742
   17988.000      -85217.9625
   17990.000      -85061.4761
   17992.000      -85328.2335
   17994.000      -85201.1885
   17996.000      -85657.3024
   17998.000      -85282.2706
   18000.000      -85284.9338
   18002.000      -85475.9361
   18004.000      -85594.0104
   18006.000      -85413.5137
   18008.000      -85576.8828
   18010.000      -85665.2610
   18012.000      -85467.2517
   18014.000      -85355.4638
   18016.000      -85247.9688
   18018.000      -85309.0100
   18020.000      -85372.3593
   18022.000      -85420.6764
   18024.000      -85326.6181
   18026.000      -85678.0984
   18028.000      -85386.7639
   18030.000      -85478.9064
   18032.000      -85175.2259
   18034.000      -85326.8899
   18036.000      -85069.8110
   18038.000      -85286.2514
   18040.000      -85164.8203
   18042.000      -85453.5826
   18044.000      -85262.7757
   18046.000      -85484.3407
   18048.000      -85138.3676
   18050.000      -85444.1314
   18052.000      -85408.8703
   18054.000      -85345.6541
   18056.000      -85466.5476
   18058.000      -85544.5350
   18060.000      -85376.2825
   18062.000      -85444.4392
   18064.000      -85462.8685
   18066.000      -85319.6747
   18068.000      -85537.5831
   18070.000      -85459.9337
   18072.000      -85346.2683
   18074.000      -85241.1747
   18076.000      -85373.0738
   18078.000      -85570.7480
   18080.000      -85267.3214
   18082.000      -85404.2090
   18084.000      -85288.5269
   18086.000      -85310.4373
   18088.000      -85358.7021
   18090.000      -85363.7601
   18092.000      -85336.6095
   18094.000      -85651.7450
   18096.000      -85307.5581
   18098.000      -85367.1376
   18100.000      -85455.3500
   18102.000      -85339.8831
   18104.000      -85436.2755
   18106.000      -85584.1618
   18108.000      -85544.9034
   18110.000      -85477.0875
   18112.000      -85381.3626
   18114.000      -85794.1843
   18116.000      -85512.4347
   18118.000      -85697.9354
   18120.000      -85558.9003
   18122.000      -85604.9074
   18124.000      -85485.3106
   18126.000      -85497.5787
   18128.000      -85519.6494
   18130.000      -85599.6954
   18132.000      -85610.0948
   18134.000      -85443.3267
   18136.000      -85459.7747
   18138.000      -85441.6971
   18140.000      -85589.6945
   18142.000      -85364.8175
   18144.000      -85484.1096
   18146.000      -85343.1969
   18148.000      -85425.7074
   18150.000      -85202.8414
   18152.000      -85287.4220
   18154.000      -85491.5567
   18156.000      -85212.3247
   18158.000      -85530.7184
   18160.000      -85472.7050
   18162.000      -85298.2639
   18164.000      -85313.1546
   18166.000      -85322.0142
   18168.000      -85693.3492
   18170.000      -85530.9558
   18172.000      -85783.9613
   18174.000      -85457.7894
   18176.000      -85421.5585
   18178.000      -85822.5513
   18180.000      -85510.5880
   18182.000      -85309.7927
   18184.000      -85423.3816
   18186.000      -85320.4782
   18188.000      -85466.0064
   18190.000      -85646.4340
   18192.000      -85350.7299
   18194.000      -85625.0944
   18196.000      -85589.9994
   18198.000      -85445.8433
   18200.000      -85637.7319
   18202.000      -85443.7537
   18204.000      -85192.7373
   18206.000      -85529.3889
   18208.000      -85161.4574
   18210.000      -85376.2218
   18212.000      -85415.7177
   18214.000      -85566.1279
   18216.000      -85557.2479
   18218.000      -85155.6982
   18220.000      -85628.2190
   18222.000      -85291.2139
   18224.000      -85652.4331
   18226.000      -85592.5781
   18228.000      -85435.7858
   18230.000      -85652.1414
   18232.000      -85776.5407
   18234.000      -85798.5498
   18236.000      -85540.5701
   18238.000      -85580.3189
   18240.000      -85681.4442
   18242.000      -85603.0801
   18244.000      -85597.3464
   18246.000      -85284.7962
   18248.000      -85366.1001
   18250.000      -85499.2060
   18252.000      -85367.9359
   18254.000      -85268.3264
   18256.000      -85584.4538
   18258.000      -85401.1231
   18260.000      -85312.2406
   18262.000      -85544.2292
   18264.000      -85573.9939
   18266.000      -85175.9938
   18268.000      -85670.0589
   18270.000      -85475.6400
   18272.000      -85083.0557
   18274.000      -85157.6664
   18276.000      -85435.7517
   18278.000      -85383.4783
   18280.000      -85325.0271
   18282.000      -85501.2373
   18284.000      -85416.8363
   18286.000      -85314.3366
   18288.000      -85403.3119
   18290.000      -85274.8029
   18292.000      -85430.3550
   18294.000      -85642.3004
   18296.000      -85194.6565
   18298.000      -85385.1165
   18300.000      -85294.8108
   18302.000      -85272.5777
   18304.000      -85529.8259
   18306.000      -85506.7207
   18308.000      -85358.6756
   18310.000      -85501.8985
   18312.000      -85525.6996
   18314.000      -85529.8696
   18316.000      -85555.4174
   18318.000      -85432.9932
   18320.000      -85267.6457
   18322.000      -85743.8109
   18324.000      -85388.4692
   18326.000      -85478.6439
   18328.000      -85684.3852
   18330.000      -85104.0597
   18332.000      -85559.6525
   18334.000      -85508.1292
   18336.000      -85368.2339
   18338.000      -85247.6684
   18340.000      -85361.8817
   18342.000      -85468.6031
   18344.000      -85411.1615
   18346.000      -85261.3922
   18348.000      -85350.0876
   18350.000      -85560.7636
   18352.000      -85131.0266
   18354.000      -85340.5757
   18356.000      -85262.3908
   18358.000      -85680.3021
   18360.000      -85164.2622
   18362.000      -85475.9904
   18364.000      -85429.3831
   18366.000      -85384.5573
   18368.000      -85343.7846
   18370.000      -85274.4926
   18372.000      -85468.2941
   18374.000      -85142.0988
   18376.000      -85107.8291
   18378.000      -85432.5219
   18380.000      -85217.8052
   18382.000      -85319.1661
   18384.000      -85467.7672
   18386.000      -85515.8977
   18388.000      -85530.3733
   18390.000      -85567.1955
   18392.000      -85489.2262
   18394.000      -85429.3210
   18396.000      -85314.7680
   18398.000      -85480.6632
   18400.000      -85433.4096
   18402.000      -85476.8558
   18404.000      -85585.6582
   18406.000      -85342.1440
   18408.000      -85460.5312
   18410.000      -85513.7757
   18412.000      -85396.3688
   18414.000      -85241.1435
   18416.000      -85330.9238
   18418.000      -85260.8926
   18420.000      -85311.6803
   18422.000      -85071.7666
   18424.000      -85363.3635
   18426.000      -85561.6719
   18428.000      -85604.1250
   18430.000      -85334.3516
   18432.000      -85490.0488
   18434.000      -85382.1675
   18436.000      -85107.2146
   18438.000      -85510.8772
   18440.000      -85559.2146
   18442.000      -85393.8340
   18444.000      -85297.4020
   18446.000      -85596.5301
   18448.000      -85322.5339
   18450.000      -85251.1435
   18452.000      -85366.6989
   18454.000      -85364.7015
   18456.000      -85326.6087
   18458.000      -85231.5355
   18460.000      -85449.4062
   18462.000      -85409.5052
   18464.000      -85461.4771
   18466.000      -85449.4362
   18468.000      -85323.6409
   18470.000      -85375.2266
   18472.000      -85571.3088
   18474.000      -85239.0807
   18476.000      -85212.6725
   18478.000      -85418.5064
   18480.000      -85009.2932
   18482.000      -85492.2137
   18484.000      -85154.7136
   18486.000      -85303.5002
   18488.000      -85415.8153
   18490.000      -85471.3119
   18492.000      -85326.6922
   18494.000      -85256.2656
   18496.000      -85287.9189
   18498.000      -85461.6210
   18500.000      -85298.8969
   18502.000      -85466.1656
   18504.000      -85406.1356
   18506.000      -85394.2669
   18508.000      -85305.1035
   18510.000      -85206.1645
   18512.000      -85362.8179
   18514.000      -85508.4744
   18516.000      -85264.3488
   18518.000      -85435.6316
   18520.000      -85411.7353
   18522.000      -85258.6124
   18524.000      -85111.8613
   18526.000      -85287.3474
   18528.000      -85347.4068
   18530.000      -85297.8848
   18532.000      -85235.7332
   18534.000      -85137.9311
   18536.000      -85253.8955
   18538.000      -85475.8758
   18540.000      -85183.4118
   18542.000      -85020.6210
   18544.000      -85452.3056
   18546.000      -85111.0946
   18548.000      -85480.1322
   18550.000      -85242.6642
   18552.000      -85338.8090
   18554.000      -85279.8732
   18556.000      -85529.8025
   18558.000      -85354.4969
   18560.000      -85366.4828
   18562.000      -85489.7174
   18564.000      -85287.8612
   18566.000      -85543.5704
   18568.000      -85176.9581
   18570.000      -85360.2322
   18572.000      -85404.3278
   18574.000      -85335.8737
   18576.000      -85536.9399
   18578.000      -85339.5157
   18580.000      -85703.7150
   18582.000      -85614.5200
   18584.000      -85363.1320
   18586.000      -85553.9697
   18588.000      -85442.5315
   18590.000      -85282.9114
   18592.000      -85294.8966
   18594.000      -85250.0411
   18596.000      -85409.7241
   18598.000      -85355.6953
   18600.000      -85543.3178
   18602.000      -85438.2723
   18604.000      -85426.2480
   18606.000      -85494.8534
   18608.000      -85347.1284
   18610.000      -85256.9639
   18612.000      -85434.8130
   18614.000      -85397.7643
   18616.000      -85346.2038
   18618.000      -85570.7966
   18620.000      -85934.6081
   18622.000      -85445.4077
   18624.000      -85416.9096
   18626.000      -85499.2426
   18628.000      -85502.0963
   18630.000      -85368.5355
   18632.000      -85300.3153
   18634.000      -85551.5984
   18636.000      -85472.9550
   18638.000      -85445.1549
   18640.000      -85415.9660
   18642.000      -85313.5619
   18644.000      -85353.6857
   18646.000      -85315.8170
   18648.000      -85477.0435
   18650.000      -85445.3882
   18652.000      -85498.8068
   18654.000      -85409.2709
   18656.000      -85551.9094
   18658.000      -85189.5328
   18660.000      -85212.5284
   18662.000      -85373.1011
   18664.000      -85079.2271
   18666.000      -85366.8310
   18668.000      -85564.6750
   18670.000      -85317.9091
   18672.000      -85256.0902
   18674.000      -85499.1917
   18676.000      -85431.0104
   18678.000      -85699.7348
   18680.000      -85445.6313
   18682.000      -85306.6512
   18684.000      -85410.1681
   18686.000      -85234.9161
   18688.000      -85386.8282
   18690.000      -85412.1109
   18692.000      -85198.5604
   18694.000      -85173.5518
   18696.000      -84868.0487
   18698.000      -85281.7540
   18700.000      -85128.2846
   18702.000      -85099.1632
   18704.000      -85143.9548
   18706.000      -85015.8745
   18708.000      -85419.3592
   18710.000      -85451.2248
   18712.000      -85527.8732
   18714.000      -85573.3386
   18716.000      -85601.0582
   18718.000      -85531.0915
   18720.000      -85479.6044
   18722.000      -85246.7725
   18724.000      -85656.2158
   18726.000      -85608.2157
   18728.000      -85610.1703
   18730.000      -85434.5947
   18732.000      -85239.0985
   18734.000      -85451.8917
   18736.000      -85767.0265
   18738.000      -85364.1879
   18740.000      -85473.8971
   18742.000      -85397.1642
   18744.000      -85481.1552
   18746.000      -85319.8073
   18748.000      -85362.7921
   18750.000      -85422.7867
   18752.000      -85430.4608
   18754.000      -85343.9966
   18756.000      -85437.0057
   18758.000      -85201.3827
   18760.000      -85252.1082
   18762.000      -85455.4778
   18764.000      -85577.8043
   18766.000      -85406.5959
   18768.000      -85333.4499
   18770.000      -85272.3130
   18772.000      -85378.2734
   18774.000      -85443.3181
   18776.000      -85501.2335
   18778.000      -85440.1633
   18780.000      -85219.1984
   18782.000      -85421.9292
   18784.000      -85243.3315
   18786.000      -85266.1810
   18788.000      -85363.4735
   18790.000      -85407.6902
   18792.000      -85578.7427
   18794.000      -85152.3165
   18796.000      -85342.1301
   18798.000      -85187.5150
   18800.000      -85451.1741
   18802.000      -85392.1048
   18804.000      -85240.0502
   18806.000      -85442.9237
   18808.000      -85519.3405
   18810.000      -85374.4116
   18812.000      -85258.4083
   18814.000      -85704.0895
   18816.000      -85569.5509
   18818.000      -85583.5223
   18820.000      -85406.7902
   18822.000      -85474.1406
   18824.000      -85642.0699
   18826.000      -85207.0586
   18828.000      -85356.2351
   18830.000      -85346.5982
   18832.000      -85461.1376
   18834.000      -85429.7191
   18836.000      -85461.3205
   18838.000      -85571.6140
   18840.000      -85378.5672
   18842.000      -85795.8965
   18844.000      -85505.8158
   18846.000      -85378.7857
   18848.000      -85547.4748
   18850.000      -85503.3279
   18852.000      -85320.4698
   18854.000      -85065.4058
   18856.000      -85268.3431
   18858.000      -84967.5296
   18860.000      -85329.7291
   18862.000      -85490.7341
   18864.000      -85683.8716
   18866.000      -85750.6786
   18868.000      -85296.4976
   18870.000      -85238.0308
   18872.000      -85240.5938
   18874.000      -85270.9368
   18876.000      -85246.2811
   18878.000      -85572.4800
   18880.000      -85478.4338
   18882.000      -85394.6078
   18884.000      -85246.4280
   18886.000      -85142.6760
   18888.000      -85317.0730
   18890.000      -85188.9185
   18892.000      -85359.1400
   18894.000      -85267.4818
   18896.000      -85286.6585
   18898.000      -85663.0584
   18900.000      -85556.6261
   18902.000      -85419.6613
   18904.000      -85334.2008
   18906.000      -85155.4659
   18908.000      -85570.8769
   18910.000      -85356.3327
   18912.000      -85636.5448
   18914.000      -85564.6684
   18916.000      -85481.8913
   18918.000      -85355.5269
   18920.000      -85591.3654
   18922.000      -85362.2125
   18924.000      -85483.6605
   18926.000      -85700.0249
   18928.000      -85512.0082
   18930.000      -85274.2390
   18932.000      -85246.7006
   18934.000      -85284.0709
   18936.000      -85360.0540
   18938.000      -85317.3109
   18940.000      -85488.3794
   18942.000      -85418.4699
   18944.000      -85404.5610
   18946.000      -85575.2117
   18948.000      -85486.3805
   18950.000      -85329.4285
   18952.000      -85481.2448
   18954.000      -85102.8159
   18956.000      -85191.5623
   18958.000      -85689.9297
   18960.000      -85374.0976
   18962.000      -85273.2684
   18964.000      -85146.7596
   18966.000      -85479.0697
   18968.000      -85341.1728
   18970.000      -85454.4291
   18972.000      -85411.6843
   18974.000      -85346.9376
   18976.000      -85377.1104
   18978.000      -85470.1229
   18980.000      -85491.5567
   18982.000      -85417.7972
   18984.000      -85462.8997
   18986.000      -85214.4696
   18988.000      -85314.7348
   18990.000      -85366.3806
   18992.000      -85528.9501
   18994.000      -85461.0412
   18996.000      -85255.2719
   18998.000      -85529.5589
   19000.000      -85314.9801
   19002.000      -85227.9272
   19004.000      -85293.3194
   19006.000      -85371.2263
   19008.000      -85261.6791
   19010.000      -85597.0058
   19012.000      -85505.0452
   19014.000      -85457.3381
   19016.000      -85375.1154
   19018.000      -85548.8001
   19020.000      -85439.3715
   19022.000      -85161.5039
   19024.000      -85325.4958
   19026.000      -85393.9158
   19028.000      -85501.0753
   19030.000      -85322.8343
   19032.000      -85142.2764
   19034.000      -85400.1802
   19036.000      -85318.3185
   19038.000      -85239.2974
   19040.000      -85682.5209
   19042.000      -85759.9862
   19044.000      -85427.7553
   19046.000      -85379.3535
   19048.000      -85340.4238
   19050.000      -85411.8334
   19052.000      -85243.2146
   19054.000      -85102.1331
   19056.000      -85265.0525
   19058.000      -85407.6227
   19060.000      -85234.0315
   19062.000      -85230.0095
   19064.000      -85280.4637
   19066.000      -85401.9141
   19068.000      -85416.1912
   19070.000      -85431.2269
   19072.000      -85293.3581
   19074.000      -85303.6796
   19076.000      -85226.3582
   19078.000      -85416.3351
   19080.000      -85486.3337
   19082.000      -85548.9100
   19084.000      -85511.8290
   19086.000      -85666.0297
   19088.000      -85493.0389
   19090.000      -85220.9793
   19092.000      -85363.2282
   19094.000      -85468.5130
   19096.000      -85680.0744
   19098.000      -85461.3630
   19100.000      -85392.8310
   19102.000      -85558.4737
   19104.000      -85192.9922
   19106.000      -85373.4600
   19108.000      -85302.3718
   19110.000      -85313.7072
   19112.000      -85162.8293
   19114.000      -85226.3166
   19116.000      -85445.1564
   19118.000      -85596.1296
   19120.000      -85473.4922
   19122.000      -85584.9292
   19124.000      -85342.1634
   19126.000      -85564.5109
   19128.000      -85600.9930
   19130.000      -85443.7178
   19132.000      -85264.5834
   19134.000      -85537.9331
   19136.000      -85497.2803
   19138.000      -85604.7308
   19140.000      -85512.0708
   19142.000      -85513.3406
   19144.000      -85208.1197
   19146.000      -85344.8327
   19148.000      -85729.6633
   19150.000      -85662.5451
   19152.000      -85299.0566
   19154.000      -85512.7356
   19156.000      -85467.5489
   19158.000      -85248.1020
   19160.000      -85488.3361
   19162.000      -85628.1224
   19164.000      -85463.0418
   19166.000      -85276.9409
   19168.000      -85234.2688
   19170.000      -85575.5653
   19172.000      -85314.3994
   19174.000      -85282.5985
   19176.000      -85464.4934
   19178.000      -85485.4805
   19180.000      -85779.2942
   19182.000      -85445.8660
   19184.000      -85181.9029
   19186.000      -85195.6036
   19188.000      -85330.0467
   19190.000      -85569.3681
   19192.000      -85516.2724
   19194.000      -85541.3554
   19196.000      -85500.3517
   19198.000      -85292.9194
   19200.000      -85605.0765
   19202.000      -85471.6342
   19204.000      -85507.7044
   19206.000      -85279.6483
   19208.000      -85464.1605
   19210.000      -85491.7897
   19212.000      -85533.9979
   19214.000      -85454.5977
   19216.000      -85514.9377
   19218.000      -85283.2167
   19220.000      -85522.7013
   19222.000      -85336.8378
   19224.000      -85669.0043
   19226.000      -85403.9095
   19228.000      -85440.4897
   19230.000      -85097.7136
   19232.000      -85231.4974
   19234.000      -85094.9033
   19236.000      -85295.0248
   19238.000      -85434.5749
   19240.000      -85202.6575
   19242.000      -85275.0963
   19244.000      -85382.4433
   19246.000      -85406.8530
   19248.000      -85403.4639
   19250.000      -85399.2544
   19252.000      -85491.4371
   19254.000      -85295.5736
   19256.000      -85839.5707
   19258.000      -85206.7386
   19260.000      -85730.1375
   19262.000      -85439.2342
   19264.000      -85548.3303
   19266.000      -85484.9718
   19268.000      -85395.3048
   19270.000      -85546.3309
   19272.000      -85636.5476
   19274.000      -85500.2585
   19276.000      -85361.6130
   19278.000      -85538.0003
   19280.000      -85184.6060
   19282.000      -85394.1588
   19284.000      -85279.2536
   19286.000      -85401.9128
   19288.000      -85761.8297
   19290.000      -85589.4531
   19292.000      -85324.4226
   19294.000      -85578.1737
   19296.000      -85475.8762
   19298.000      -85483.9891
   19300.000      -85436.5267
   19302.000      -85558.3903
   19304.000      -85220.5907
   19306.000      -85439.4846
   19308.000      -85452.8487
   19310.000      -85133.4507
   19312.000      -85397.7822
   19314.000      -85415.9422
   19316.000      -85511.2439
   19318.000      -85506.4097
   19320.000      -85316.9809
   19322.000      -85619.0971
   19324.000      -85657.5713
   19326.000      -85572.3044
   19328.000      -85344.9000
   19330.000      -85154.1812
   19332.000      -85005.6526
   19334.000      -85391.7880
   19336.000      -85598.7374
   19338.000      -85553.1172
   19340.000      -85431.0185
   19342.000      -85294.7646
   19344.000      -85365.0801
   19346.000      -85413.1903
   19348.000      -85286.3948
   19350.000      -85375.3056
   19352.000      -85606.4806
   19354.000      -85674.1265
   19356.000      -85408.5087
   19358.000      -85277.9167
   19360.000      -85316.3910
   19362.000      -85119.4542
   19364.000      -85264.5144
   19366.000      -85450.1760
   19368.000      -85409.9331
   19370.000      -85556.2447
   19372.000      -85008.8718
   19374.000      -85191.8324
   19376.000      -85151.8986
   19378.000      -85371.2538
   19380.000      -85296.0474
   19382.000      -85677.5829
   19384.000      -85317.0167
   19386.000      -85156.2678
   19388.000      -85340.6842
   19390.000      -85158.9035
   19392.000      -85389.6715
   19394.000      -85409.3869
   19396.000      -85490.3612
   19398.000      -85494.1741
   19400.000      -85543.5021
   19402.000      -85345.2776
   19404.000      -85528.9480
   19406.000      -85414.0884
   19408.000      -85202.7754
   19410.000      -85323.2968
   19412.000      -85260.1064
   19414.000      -85527.5465
   19416.000      -85398.0679
   19418.000      -85282.9475
   19420.000      -85417.6854
   19422.000      -85226.7902
   19424.000      -85330.5794
   19426.000      -85230.8116
   19428.000      -85477.1669
   19430.000      -85411.2571
   19432.000      -85506.3855
   19434.000      -85162.7798
   19436.000      -85454.1646
   19438.000      -85292.1929
   19440.000      -85008.2217
   19442.000      -85178.5433
   19444.000      -85126.1523
   19446.000      -85336.9821
   19448.000      -85323.3524
   19450.000      -85320.2470
   19452.000      -85310.6222
   19454.000      -85172.3055
   19456.000      -85507.4525
   19458.000      -85468.0666
   19460.000      -85196.4788
   19462.000      -85201.9894
   19464.000      -85722.6695
   19466.000      -85326.8389
   19468.000      -85627.0821
   19470.000      -85532.6884
   19472.000      -85680.0266
   19474.000      -85385.6983
   19476.000      -85526.1678
   19478.000      -85231.7063
   19480.000      -85499.9426
   19482.000      -85709.0436
   19484.000      -85250.2592
   19486.000      -85377.4366
   19488.000      -85558.5791
   19490.000      -85400.3535
   19492.000      -85210.8139
   19494.000      -85356.3563
   19496.000      -85455.6193
   19498.000      -84919.7418
   19500.000      -85280.3643
   19502.000      -85232.8598
   19504.000      -85353.1683
   19506.000      -85382.2252
   19508.000      -85321.1514
   19510.000      -85564.4843
   19512.000      -85298.0951
   19514.000      -85594.6126
   19516.000      -85344.4564
   19518.000      -85516.4247
   19520.000      -85345.4847
   19522.000      -85232.5143
   19524.000      -85533.4960
   19526.000      -85766.5923
   19528.000      -85740.6526
   19530.000      -85396.2662
   19532.000      -85491.5881
   19534.000      -85502.4279
   19536.000      -85186.3955
   19538.000      -85330.6781
   19540.000      -85358.3520
   19542.000      -85473.0476
   19544.000      -85484.3065
   19546.000      -85336.1530
   19548.000      -85400.0003
   19550.000      -85397.8224
   19552.000      -85450.9264
   19554.000      -85479.2640
   19556.000      -85590.5509
   19558.000      -85559.9330
   19560.000      -85400.3004
   19562.000      -85399.7448
   19564.000      -85368.0546
   19566.000      -85250.0362
   19568.000      -85552.9539
   19570.000      -85299.5076
   19572.000      -85379.6423
   19574.000      -85464.3863
   19576.000      -85138.7602
   19578.000      -85410.4421
   19580.000      -85337.8082
   19582.000      -85319.8078
   19584.000      -85513.4577
   19586.000      -85311.6901
   19588.000      -85566.6827
   19590.000      -85251.1921
   19592.000      -85392.8813
   19594.000      -85568.4552
   19596.000      -85637.8251
   19598.000      -85559.0535
   19600.000      -85413.8233
   19602.000      -85462.2454
   19604.000      -85294.8057
   19606.000      -85378.3834
   19608.000      -85671.9271
   19610.000      -85315.6728
   19612.000      -85530.2204
   19614.000      -85585.8452
   19616.000      -85383.8579
   19618.000      -85193.7613
   19620.000      -85595.7232
   19622.000      -85173.9520
   19624.000      -85178.0793
   19626.000      -85336.0191
   19628.000      -85335.7536
   19630.000      -85088.1379
   19632.000      -85206.2912
   19634.000      -85406.5539
   19636.000      -85283.6383
   19638.000      -85084.4691
   19640.000      -85429.4774
   19642.000      -85484.4034
   19644.000      -85242.0624
   19646.000      -85633.6567
   19648.000      -85340.7717
   19650.000      -85214.1326
   19652.000      -85259.1608
   19654.000      -85459.7439
   19656.000      -85584.8411
   19658.000      -85635.3827
   19660.000      -85610.0250
   19662.000      -85569.5817
   19664.000      -85469.3231
   19666.000      -85463.3546
   19668.000      -85303.4320
   19670.000      -85143.6548
   19672.000      -85376.6052
   19674.000      -85269.3514
   19676.000      -85659.0192
   19678.000      -85304.4725
   19680.000      -85022.5424
   19682.000      -85519.2035
   19684.000      -85266.4950
   19686.000      -85265.7413
   19688.000      -85213.9328
   19690.000      -85564.1236
   19692.000      -85166.7366
   19694.000      -85429.5507
   19696.000      -85579.7522
   19698.000      -85506.3726
   19700.000      -85641.1223
   19702.000      -85668.1140
   19704.000      -85389.2503
   19706.000      -85591.4507
   19708.000      -85521.3044
   19710.000      -85337.8076
   19712.000      -85224.1943
   19714.000      -85540.1158
   19716.000      -85515.8233
   19718.000      -85371.8085
   19720.000      -85298.7791
   19722.000      -85479.6341
   19724.000      -85451.0738
   19726.000      -85437.4703
   19728.000      -85495.6006
   19730.000      -85298.4259
   19732.000      -85437.3812
   19734.000      -85551.8355
   19736.000      -85211.1011
   19738.000      -85290.5248
   19740.000      -85654.0568
   19742.000      -85249.1631
   19744.000      -85478.3337
   19746.000      -85423.3304
   19748.000      -85607.1012
   19750.000      -85685.3261
   19752.000      -85210.7248
   19754.000      -85286.2249
   19756.000      -85433.7702
   19758.000      -85420.6859
   19760.000      -85393.5519
   19762.000      -85299.7166
   19764.000      -85441.2047
   19766.000      -85214.9856
   19768.000      -85323.5779
   19770.000      -85568.2879
   19772.000      -85605.0542
   19774.000      -85433.3712
   19776.000      -85572.6302
   19778.000      -85544.2049
   19780.000      -85508.7211
   19782.000      -85671.7531
   19784.000      -85458.3169
   19786.000      -85416.3253
   19788.000      -85388.5817
   19790.000      -85570.3305
   19792.000      -85329.7556
   19794.000      -85682.2056
   19796.000      -85219.1547
   19798.000      -85628.0901
   19800.000      -85323.1976
   19802.000      -85463.3904
   19804.000      -85348.8610
   19806.000      -85342.2644
   19808.000      -85286.2281
   19810.000      -85465.6614
   19812.000      -85575.7485
   19814.000      -85460.8182
   19816.000      -85515.5291
   19818.000      -85491.3258
   19820.000      -85529.6844
   19822.000      -85148.8230
   19824.000      -85606.6230
   19826.000      -85393.7208
   19828.000      -85309.9235
   19830.000      -85375.8402
   19832.000      -85072.6420
   19834.000      -85170.4137
   19836.000      -85559.9176
   19838.000      -85426.6944
   19840.000      -85154.0872
   19842.000      -85269.7723
   19844.000      -85628.4797
   19846.000      -85657.6220
   19848.000      -85655.2578
   19850.000      -85416.2745
   19852.000      -85421.1596
   19854.000      -85206.2088
   19856.000      -85458.9728
   19858.000      -85234.8541
   19860.000      -85320.1455
   19862.000      -85360.9472
   19864.000      -85214.2889
   19866.000      -85343.5224
   19868.000      -85432.0494
   19870.000      -85449.4969
   19872.000      -85415.7907
   19874.000      -85139.5343
   19876.000      -85259.1407
   19878.000      -85636.9535
   19880.000      -85479.6867
   19882.000      -85435.0695
   19884.000      -85423.9368
   19886.000      -85649.5552
   19888.000      -85354.8707
   19890.000      -85368.2234
   19892.000      -85182.2732
   19894.000      -85252.1597
   19896.000      -85470.5739
   19898.000      -85588.7604
   19900.000      -85456.5444
   19902.000      -85760.0646
   19904.000      -85472.3035
   19906.000      -85248.5085
   19908.000      -85630.9627
   19910.000      -85484.2380
   19912.000      -85378.7058
   19914.000      -85338.4342
   19916.000      -85365.2705
   19918.000      -85448.8823
   19920.000      -85624.0564
   19922.000      -85304.6392
   19924.000      -85581.9138
   19926.000      -85434.3362
   19928.000      -85580.5320
   19930.000      -85561.7607
   19932.000      -85274.5605
   19934.000      -85518.5138
   19936.000      -85150.1194
   19938.000      -85476.5104
   19940.000      -85263.7627
   19942.000      -85378.4930
   19944.000      -85318.7146
   19946.000      -85510.7345
   19948.000      -85285.0581
   19950.000      -85381.2843
   19952.000      -85256.9887
   19954.000      -85256.4687
   19956.000      -85332.7780
   19958.000      -85279.7888
   19960.000      -85398.7343
   19962.000      -85557.9933
   19964.000      -85566.6793
   19966.000      -85550.5621
   19968.000      -85521.4928
   19970.000      -85489.9494
   19972.000      -85282.9039
   19974.000      -85543.2225
   19976.000      -85348.0245
   19978.000      -85265.5744
   19980.000      -85301.1557
   19982.000      -85422.1559
   19984.000      -85354.2518
   19986.000      -85275.3469
   19988.000      -85246.0717
   19990.000      -85409.3296
   19992.000      -85287.8279
   19994.000      -85433.8412
   19996.000      -85281.1425
   19998.000      -85361.7924
   20000.000      -85314.6345
   20002.000      -85573.0856
   20004.000      -85514.8194
   20006.000      -85357.8013
   20008.000      -85317.9784
   20010.000      -85532.3142
   20012.000      -85358.1802
   20014.000      -85435.4494
   20016.000      -85323.1594
   20018.000      -84984.9226
   20020.000      -85352.3883
   20022.000      -85582.4644
   20024.000      -85487.6365
   20026.000      -85553.2928
   20028.000      -85253.0671
   20030.000      -85249.4417
   20032.000      -85116.4121
   20034.000      -85308.4163
   20036.000      -85335.2036
   20038.000      -85601.6513
   20040.000      -85189.6082
   20042.000      -85223.0709
   20044.000      -85255.8376
   20046.000      -85416.6207
   20048.000      -85281.1407
   20050.000      -85244.1047
   20052.000      -85427.7414
   20054.000      -85336.2153
   20056.000      -85678.3401
   20058.000      -85508.4671
   20060.000      -85322.7559
   20062.000      -85280.5116
   20064.000      -85333.8941
   20066.000      -85292.8288
   20068.000      -85294.6780
   20070.000      -85431.3399
   20072.000      -85437.0238
   20074.000      -85134.7106
   20076.000      -85555.4281
   20078.000      -85337.0641
   20080.000      -85470.0378
   20082.000      -85383.7384
   20084.000      -85153.0331
   20086.000      -85254.3776
   20088.000      -85640.7703
   20090.000      -85278.6609
   20092.000      -85355.9961
   20094.000      -85325.0545
   20096.000      -85545.0564
   20098.000      -85335.3455
   20100.000      -85366.6030
   20102.000      -85503.4681
   20104.000      -85148.6823
   20106.000      -85322.0665
   20108.000      -85568.0430
   20110.000      -85324.2643
   20112.000      -85437.0725
   20114.000      -85429.5790
   20116.000      -85504.3257
   20118.000      -85173.2961
   20120.000      -85543.7874
   20122.000      -85509.9532
   20124.000      -85606.0518
   20126.000      -85365.2778
   20128.000      -85375.8478
   20130.000      -85421.7585
   20132.000      -85208.3555
   20134.000      -85284.8477
   20136.000      -85233.8401
   20138.000      -85306.2520
   20140.000      -85695.3535
   20142.000      -85363.7069
   20144.000      -85419.9089
   20146.000      -85665.2971
   20148.000      -85449.3400
   20150.000      -85739.8072
   20152.000      -85494.6298
   20154.000      -85405.0313
   20156.000      -85519.5843
   20158.000      -85285.7945
   20160.000      -85428.8967
   20162.000      -85317.7808
   20164.000      -85234.3589
   20166.000      -85435.5346
   20168.000      -85222.7082
   20170.000      -85519.0078
   20172.000      -85577.6267
   20174.000      -85446.1312
   20176.000      -85217.9036
   20178.000      -85277.8389
   20180.000      -85427.6426
   20182.000      -85670.6621
   20184.000      -85257.3322
   20186.000      -85112.8074
   20188.000      -85371.8946
   20190.000      -85706.2902
   20192.000      -85216.5166
   20194.000      -85224.8721
   20196.000      -85428.2243
   20198.000      -85531.7049
   20200.000      -85578.4862
   20202.000      -85418.5955
   20204.000      -85382.9791
   20206.000      -85430.7866
   20208.000      -85287.1998
   20210.000      -85637.5556
   20212.000      -85527.0648
   20214.000      -85320.0732
   20216.000      -85399.9328
   20218.000      -85493.4974
   20220.000      -85419.3189
   20222.000      -85235.2497
   20224.000      -85321.1194
   20226.000      -85284.4734
   20228.000      -85351.9998
   20230.000      -85303.9755
   20232.000      -85360.6323
   20234.000      -85477.9357
   20236.000      -85386.9277
   20238.000      -85323.9534
   20240.000      -85405.5579
   20242.000      -85278.9405
   20244.000      -85500.0295
   20246.000      -85278.1348
   20248.000      -85381.4937
   20250.000      -85178.5349
   20252.000      -85554.1297
   20254.000      -85421.4508
   20256.000      -85323.6457
   20258.000      -85482.2461
   20260.000      -85561.3682
   20262.000      -85707.1105
   20264.000      -85475.0806
   20266.000      -85633.8720
   20268.000      -85549.4706
   20270.000      -85506.6970
   20272.000      -85282.9055
   20274.000      -85591.5248
   20276.000      -85492.9597
   20278.000      -85328.1394
   20280.000      -85253.3592
   20282.000      -85590.7019
   20284.000      -85337.9649
   20286.000      -85301.8872
   20288.000      -85384.4031
   20290.000      -85499.4466
   20292.000      -85479.3678
   20294.000      -85729.1601
   20296.000      -85372.5368
   20298.000      -85423.4480
   20300.000      -85377.0342
   20302.000      -85515.6966
   20304.000      -85252.7279
   20306.000      -85436.8485
   20308.000      -85153.7113
   20310.000      -85122.7593
   20312.000      -85427.7918
   20314.000      -85442.1676
   20316.000      -85662.3689
   20318.000      -85258.2835
   20320.000      -85557.1847
   20322.000      -85392.3132
   20324.000      -85569.5902
   20326.000      -85506.4281
   20328.000      -85439.2847
   20330.000      -85150.7723
   20332.000      -85461.1446
   20334.000      -85643.3298
   20336.000      -85278.2522
   20338.000      -85356.9156
   20340.000      -85426.0446
   20342.000      -85389.0429
   20344.000      -85662.4512
   20346.000      -85263.5033
   20348.000      -85703.0045
   20350.000      -85592.5981
   20352.000      -85549.7991
   20354.000      -85393.2581
   20356.000      -85239.3517
   20358.000      -85540.7083
   20360.000      -85534.2527
   20362.000      -85231.4543
   20364.000      -85184.6944
   20366.000      -85444.7966
   20368.000      -85300.1406
   20370.000      -85457.6598
   20372.000      -85482.6460
   20374.000      -85533.2621
   20376.000      -85455.3390
   20378.000      -85325.1642
   20380.000      -85254.0460
   20382.000      -85194.5026
   20384.000      -85514.4507
   20386.000      -85104.4518
   20388.000      -85293.9503
   20390.000      -85349.6789
   20392.000      -85253.0521
   20394.000      -85284.7867
   20396.000      -85385.9030
   20398.000      -85241.2463
   20400.000      -85325.6276
   20402.000      -85188.8221
   20404.000      -85395.7641
   20406.000      -85214.1244
   20408.000      -85277.2620
   20410.000      -85254.4100
   20412.000      -85258.7122
   20414.000      -85211.3065
   20416.000      -85101.6264
   20418.000      -85369.7561
   20420.000      -85254.4278
   20422.000      -85339.1613
   20424.000      -85414.0649
   20426.000      -85561.8820
   20428.000      -85497.0907
   20430.000      -85357.5439
   20432.000      -85319.9794
   20434.000      -85125.3673
   20436.000      -85314.1761
   20438.000      -85346.8545
   20440.000      -85406.5568
   20442.000      -85292.8606
   20444.000      -85210.0689
   20446.000      -85492.1332
   20448.000      -85378.3569
   20450.000      -85459.0589
   20452.000      -85409.0620
   20454.000      -85406.7110
   20456.000      -85387.6651
   20458.000      -85119.5670
   20460.000      -85308.0456
   20462.000      -85364.7307
   20464.000      -85580.4573
   20466.000      -85443.2718
   20468.000      -85078.4442
   20470.000      -85172.5913
   20472.000      -85508.9022
   20474.000      -85383.2286
   20476.000      -85304.8572
   20478.000      -85299.5102
   20480.000      -85335.0659
   20482.000      -85404.1405
   20484.000      -85349.5803
   20486.000      -85549.4325
   20488.000      -85314.7939
   20490.000      -85310.5082
   20492.000      -85557.3924
   20494.000      -85358.1272
   20496.000      -85336.4592
   20498.000      -85112.6941
   20500.000      -85246.6619
   20502.000      -85412.2027
   20504.000      -85558.1393
   20506.000      -85604.8015
   20508.000      -85104.5193
   20510.000      -85558.8988
   20512.000      -85520.0932
   20514.000      -85336.1794
   20516.000      -85191.5608
   20518.000      -85484.3751
   20520.000      -85411.4010
   20522.000      -85298.6894
   20524.000      -85032.6662
   20526.000      -85258.4619
   20528.000      -85359.7374
   20530.000      -85223.5811
   20532.000      -85277.9010
   20534.000      -85010.7234
   20536.000      -85536.8287
   20538.000      -85359.8417
   20540.000      -85468.8424
   20542.000      -85257.0767
   20544.000      -85392.5700
   20546.000      -85381.4869
   20548.000      -85412.5847
   20550.000      -85395.5067
   20552.000      -85402.1042
   20554.000      -85231.7938
   20556.000      -85339.4823
   20558.000      -85310.1087
   20560.000      -85388.0971
   20562.000      -85327.9067
   20564.000      -85621.0938
   20566.000      -85358.3834
   20568.000      -85392.3293
   20570.000      -85370.2687
   20572.000      -85436.4598
   20574.000      -85241.9467
   20576.000      -85231.0986
   20578.000      -85236.5515
   20580.000      -85147.0374
   20582.000      -85253.5235
   20584.000      -85135.1082
   20586.000      -85409.4773
   20588.000      -85705.0468
   20590.000      -85591.7703
   20592.000      -85119.7389
   20594.000      -85129.6086
   20596.000      -85467.9460
   20598.000      -85132.8529
   20600.000      -85324.7967
   20602.000      -85258.1721
   20604.000      -85490.2174
   20606.000      -85525.6524
   20608.000      -85580.4581
   20610.000      -85284.5036
   20612.000      -85399.7206
   20614.000      -85524.4120
   20616.000      -85494.6619
   20618.000      -85296.4536
   20620.000      -85226.4529
   20622.000      -85236.7865
   20624.000      -85209.7482
   20626.000      -85273.8620
   20628.000      -85285.2668
   20630.000      -85130.2294
   20632.000      -85221.9304
   20634.000      -85269.6529
   20636.000      -85296.0920
   20638.000      -85456.2308
   20640.000      -85404.7984
   20642.000      -85490.9495
   20644.000      -85444.6217
   20646.000      -85415.9165
   20648.000      -85224.5338
   20650.000      -85144.5158
   20652.000      -85506.4270
   20654.000      -85195.4135
   20656.000      -85450.8048
   20658.000      -85217.0128
   20660.000      -85282.3157
   20662.000      -85329.0489
   20664.000      -85089.0056
   20666.000      -85139.4945
   20668.000      -85283.9338
   20670.000      -85283.8487
   20672.000      -85397.1801
   20674.000      -85379.2558
   20676.000      -85458.3802
   20678.000      -85408.2698
   20680.000      -85286.1463
   20682.000      -85548.3897
   20684.000      -85591.4918
   20686.000      -85240.7724
   20688.000      -85105.4562
   20690.000      -85248.5937
   20692.000      -85454.0946
   20694.000      -85368.7684
   20696.000      -85323.8752
   20698.000      -85592.5724
   20700.000      -85328.4012
   20702.000      -85549.1031
   20704.000      -85136.4554
   20706.000      -85302.1685
   20708.000      -85659.2644
   20710.000      -85465.0486
   20712.000      -85549.5329
   20714.000      -85387.1726
   20716.000      -85504.4364
   20718.000      -85095.5584
   20720.000      -85227.0386
   20722.000      -85241.3166
   20724.000      -85298.2963
   20726.000      -85581.9515
   20728.000      -85283.9934
   20730.000      -85157.2867
   20732.000      -85118.7340
   20734.000      -85261.0977
   20736.000      -85241.2037
   20738.000      -85060.6634
   20740.000      -85193.0536
   20742.000      -85309.7160
   20744.000      -85351.7121
   20746.000      -85363.9853
   20748.000      -85316.7440
   20750.000      -85476.4646
   20752.000      -85452.0671
   20754.000      -85444.4462
   20756.000      -85336.4498
   20758.000      -85342.4420
   20760.000      -85445.4065
   20762.000      -85254.4597
   20764.000      -85439.8036
   20766.000      -85356.1667
   20768.000      -85285.7786
   20770.000      -85215.7066
   20772.000      -85500.3116
   20774.000      -85464.5616
   20776.000      -85476.0526
   20778.000      -85156.1693
   20780.000      -85366.7707
   20782.000      -85223.9283
   20784.000      -85249.2433
   20786.000      -85356.8120
   20788.000      -85633.1956
   20790.000      -85302.9822
   20792.000      -85471.7878
   20794.000      -85400.5507
   20796.000      -85255.2767
   20798.000      -85223.5947
   20800.000      -85261.4315
   20802.000      -85140.1675
   20804.000      -85398.9410
   20806.000      -84974.8893
   20808.000      -85270.1624
   20810.000      -85229.1828
   20812.000      -85313.1819
   20814.000      -85708.0814
   20816.000      -85384.8067
   20818.000      -85486.8378
   20820.000      -85442.1180
   20822.000      -85393.0821
   20824.000      -85107.9765
   20826.000      -85113.0282
   20828.000      -85393.3520
   20830.000      -85290.7566
   20832.000      -85184.0266
   20834.000      -85511.7634
   20836.000      -85151.1142
   20838.000      -84999.8939
   20840.000      -85373.4948
   20842.000      -85549.2970
   20844.000      -85207.4074
   20846.000      -85290.4680
   20848.000      -85503.9499
   20850.000      -85378.3243
   20852.000      -85510.9438
   20854.000      -85624.0911
   20856.000      -85431.3419
   20858.000      -85489.7216
   20860.000      -85387.3612
   20862.000      -85385.8718
   20864.000      -85388.8177
   20866.000      -85302.5597
   20868.000      -85330.7227
   20870.000      -85351.7981
   20872.000      -85419.4170
   20874.000      -85503.3825
   20876.000      -85056.6179
   20878.000      -85601.3648
   20880.000      -85410.2334
   20882.000      -85549.5945
   20884.000      -85393.4437
   20886.000      -85279.3865
   20888.000      -85251.1429
   20890.000      -85548.0221
   20892.000      -85316.5055
   20894.000      -84994.5203
   20896.000      -85250.6548
   20898.000      -85350.2953
   20900.000      -85368.2976
   20902.000      -85575.1045
   20904.000      -85479.2939
   20906.000      -85259.0921
   20908.000      -85462.3071
   20910.000      -85478.5483
   20912.000      -85463.5138
   20914.000      -85466.4509
   20916.000      -85644.4242
   20918.000      -85395.0554
   20920.000      -85461.6234
   20922.000      -85560.3837
   20924.000      -85108.1654
   20926.000      -85291.6744
   20928.000      -85043.6248
   20930.000      -85308.0551
   20932.000      -85397.3177
   20934.000      -85605.7060
   20936.000      -85524.6136
   20938.000      -85575.1082
   20940.000      -85332.2927
   20942.000      -85209.8617
   20944.000      -85495.1811
   20946.000      -85376.9839
   20948.000      -85383.4454
   20950.000      -85433.6952
   20952.000      -85361.3995
   20954.000      -85244.7112
   20956.000      -85210.6647
   20958.000      -85567.6548
   20960.000      -85250.7421
   20962.000      -85669.8120
   20964.000      -85318.2494
   20966.000      -85463.6588
   20968.000      -85477.1000
   20970.000      -85398.6149
   20972.000      -85264.2907
   20974.000      -85220.5123
   20976.000      -85368.2101
   20978.000      -85271.1749
   20980.000      -85447.9810
   20982.000      -85383.5456
   20984.000      -85278.3733
   20986.000      -85404.4359
   20988.000      -85466.1721
   20990.000      -85474.9747
   20992.000      -85367.8012
   20994.000      -85669.2639
   20996.000      -85170.6201
   20998.000      -85137.9427
   21000.000      -85210.8040
   21002.000      -85378.5868
   21004.000      -85535.9276
   21006.000      -85333.2360
   21008.000      -85405.1806
   21010.000      -85539.4782
   21012.000      -85281.8078
   21014.000      -85535.2516
   21016.000      -85346.8493
   21018.000      -85356.8628
   21020.000      -85549.8537
   21022.000      -85380.8235
   21024.000      -85231.8529
   21026.000      -85445.0630
   21028.000      -85380.2359
   21030.000      -85387.7860
   21032.000      -85670.1543
   21034.000      -85554.5117
   21036.000      -85217.4319
   21038.000      -85435.8908
   21040.000      -85211.8304
   21042.000      -85273.9348
   21044.000      -85325.6934
   21046.000      -85282.6907
   21048.000      -85459.4048
   21050.000      -85648.0969
   21052.000      -85345.5916
   21054.000      -85421.2810
   21056.000      -85248.7549
   21058.000      -85257.1486
   21060.000      -85551.6718
   21062.000      -85604.6465
   21064.000      -85409.0467
   21066.000      -85299.8461
   21068.000      -85527.9300
   21070.000      -85382.3225
   21072.000      -85177.1123
   21074.000      -85362.5538
   21076.000      -85292.4911
   21078.000      -85311.7185
   21080.000      -85293.8958
   21082.000      -85444.2936
   21084.000      -85453.1784
   21086.000      -85158.0354
   21088.000      -85452.7577
   21090.000      -85491.2474
   21092.000      -85344.9514
   21094.000      -85371.8342
   21096.000      -85393.7773
   21098.000      -85340.0174
   21100.000      -85307.4071
   21102.000      -85205.6015
   21104.000      -85197.7991
   21106.000      -85504.2583
   21108.000      -85388.9415
   21110.000      -85465.0068
   21112.000      -85433.7593
   21114.000      -85479.1427
   21116.000      -85510.6563
   21118.000      -85514.9294
   21120.000      -85388.5996
   21122.000      -85335.1645
   21124.000      -85371.8845
   21126.000      -85651.7196
   21128.000      -85446.9927
   21130.000      -85540.0228
   21132.000      -85382.5354
   21134.000      -85328.7072
   21136.000      -85594.5530
   21138.000      -85274.5295
   21140.000      -85476.5623
   21142.000      -85345.2827
   21144.000      -85422.7639
   21146.000      -85267.5152
   21148.000      -85241.6004
   21150.000      -85587.4325
   21152.000      -85417.7220
   21154.000      -85636.0756
   21156.000      -85330.8042
   21158.000      -85252.1630
   21160.000      -85328.2509
   21162.000      -85342.1206
   21164.000      -85319.7045
   21166.000      -85457.7057
   21168.000      -85702.2531
   21170.000      -85250.7376
   21172.000      -85298.5845
   21174.000      -85234.9079
   21176.000      -85374.3564
   21178.000      -85510.3551
   21180.000      -85416.2406
   21182.000      -85465.4125
   21184.000      -84987.3347
   21186.000      -85532.7399
   21188.000      -85324.7958
   21190.000      -85226.3596
   21192.000      -85287.3180
   21194.000      -85387.3213
   21196.000      -85522.4181
   21198.000      -85326.7716
   21200.000      -85622.7265
   21202.000      -85692.3120
   21204.000      -85386.0963
   21206.000      -85231.9993
   21208.000      -85242.2932
   21210.000      -85283.0084
   21212.000      -85285.4240
   21214.000      -85303.1535
   21216.000      -85573.1324
   21218.000      -85160.7672
   21220.000      -85184.4645
   21222.000      -85247.4639
   21224.000      -85338.6263
   21226.000      -85232.1323
   21228.000      -85527.4389
   21230.000      -85289.4202
   21232.000      -85436.9478
   21234.000      -85268.4740
   21236.000      -85377.6687
   21238.000      -85286.9551
   21240.000      -85550.9264
   21242.000      -85441.6871
   21244.000      -85499.0490
   21246.000      -85282.1579
   21248.000      -85248.8248
   21250.000      -85658.7304
   21252.000      -85401.3375
   21254.000      -85509.6875
   21256.000      -85434.1707
   21258.000      -85363.5653
   21260.000      -85448.0669
   21262.000      -85324.1169
   21264.000      -85609.6124
   21266.000      -85424.9721
   21268.000      -85661.5721
   21270.000      -85461.5390
   21272.000      -85304.3115
   21274.000      -85446.4851
   21276.000      -85325.4838
   21278.000      -85399.6033
   21280.000      -85460.8249
   21282.000      -85449.3351
   21284.000      -85338.3457
   21286.000      -85230.0995
   21288.000      -85361.4916
   21290.000      -85347.4320
   21292.000      -85690.7434
   21294.000      -85628.0212
   21296.000      -85427.1027
   21298.000      -85539.9111
   21300.000      -85590.1570
   21302.000      -85437.0091
   21304.000      -85315.1078
   21306.000      -85818.4669
   21308.000      -85760.5645
   21310.000      -85660.6812
   21312.000      -85258.0272
   21314.000      -85255.8566
   21316.000      -85497.3571
   21318.000      -85461.1959
   21320.000      -85362.6763
   21322.000      -85334.5488
   21324.000      -85516.5931
   21326.000      -85182.0388
   21328.000      -85247.7511
   21330.000      -85295.6036
   21332.000      -85524.1120
   21334.000      -85101.1725
   21336.000      -85354.9416
   21338.000      -85494.1670
   21340.000      -85651.8944
   21342.000      -85478.2566
   21344.000      -85576.2731
   21346.000      -85684.8919
   21348.000      -85439.9288
   21350.000      -85408.5291
   21352.000      -85250.3036
   21354.000      -85341.8099
   21356.000      -85199.9268
   21358.000      -85613.8965
   21360.000      -85367.3820
   21362.000      -85264.0450
   21364.000      -85134.4231
   21366.000      -85243.4223
   21368.000      -85190.8591
   21370.000      -85229.3486
   21372.000      -85379.9343
   21374.000      -85335.7105
   21376.000      -85158.5096
   21378.000      -85258.0955
   21380.000      -85309.6399
   21382.000      -85184.4121
   21384.000      -85566.1763
   21386.000      -85231.8787
   21388.000      -85458.5384
   21390.000      -85252.3645
   21392.000      -85187.5618
   21394.000      -85165.8754
   21396.000      -85156.0461
   21398.000      -85443.7879
   21400.000      -85411.7224
   21402.000      -85278.7496
   21404.000      -85418.5061
   21406.000      -85392.0797
   21408.000      -85882.0115
   21410.000      -85492.0146
   21412.000      -85174.2749
   21414.000      -85172.4424
   21416.000      -85391.8177
   21418.000      -85303.4835
   21420.000      -85390.8870
   21422.000      -85327.3908
   21424.000      -85544.9665
   21426.000      -85324.7517
   21428.000      -85510.1393
   21430.000      -85459.6636
   21432.000      -85265.4447
   21434.000      -85363.1545
   21436.000      -85248.6445
   21438.000      -85463.8024
   21440.000      -85164.0392
   21442.000      -85409.5343
   21444.000      -85485.4147
   21446.000      -85359.3317
   21448.000      -85346.3022
   21450.000      -85148.1196
   21452.000      -85280.5113
   21454.000      -85592.8915
   21456.000      -85427.0996
   21458.000      -85208.3065
   21460.000      -85249.3420
   21462.000      -85323.4911
   21464.000      -85182.5001
   21466.000      -85421.1371
   21468.000      -85351.9351
   21470.000      -85369.4842
   21472.000      -85162.0929
   21474.000      -85525.0151
   21476.000      -85325.9239
   21478.000      -85330.7211
   21480.000      -85471.6249
   21482.000      -85133.4684
   21484.000      -85321.9144
   21486.000      -85203.6843
   21488.000      -85143.6793
   21490.000      -85512.3214
   21492.000      -85205.5033
   21494.000      -85183.8180
   21496.000      -85464.5458
   21498.000      -85203.8989
   21500.000      -85600.1573
   21502.000      -85482.8703
   21504.000      -85364.0277
   21506.000      -85465.5140
   21508.000      -85587.0114
   21510.000      -85389.0478
   21512.000      -85750.2311
   21514.000      -85445.9961
   21516.000      -85491.6206
   21518.000      -85143.4071
   21520.000      -85295.3848
   21522.000      -85519.7659
   21524.000      -85117.5234
   21526.000      -85257.8286
   21528.000      -85044.4814
   21530.000      -85361.0368
   21532.000      -85424.0586
   21534.000      -85288.2049
   21536.000      -85335.7308
   21538.000      -85331.1320
   21540.000      -85298.2460
   21542.000      -85087.8230
   21544.000      -85102.9717
   21546.000      -85162.8292
   21548.000      -85208.8813
   21550.000      -85296.6638
   21552.000      -85115.0989
   21554.000      -85650.7370
   21556.000      -85510.8672
   21558.000      -85571.3727
   21560.000      -85229.0308
   21562.000      -85334.3288
   21564.000      -85331.2471
   21566.000      -85246.4437
   21568.000      -85247.5171
   21570.000      -85288.2840
   21572.000      -85299.0366
   21574.000      -85406.9884
   21576.000      -85205.0428
   21578.000      -85311.2574
   21580.000      -85334.6072
   21582.000      -85231.7897
   21584.000      -85376.1187
   21586.000      -85201.9443
   21588.000      -85415.1340
   21590.000      -85446.9390
   21592.000      -85372.9664
   21594.000      -85362.7970
   21596.000      -85175.1152
   21598.000      -85483.3172
   21600.000      -85165.4653
   21602.000      -85187.9696
   21604.000      -85164.7284
   21606.000      -85206.5936
   21608.000      -85308.1997
   21610.000      -85407.2938
   21612.000      -85148.7950
   21614.000      -85441.7428
   21616.000      -85456.6057
   21618.000      -85325.5571
   21620.000      -85469.9174
   21622.000      -85443.4771
   21624.000      -85445.8257
   21626.000      -85501.1249
   21628.000      -85179.2851
   21630.000      -85069.0531
   21632.000      -85462.4781
   21634.000      -85259.9121
   21636.000      -85340.7453
   21638.000      -85438.5964
   21640.000      -85654.0852
   21642.000      -85241.1237
   21644.000      -85365.1701
   21646.000      -85405.5156
   21648.000      -85494.6398
   21650.000      -85491.1982
   21652.000      -85320.4377
   21654.000      -85503.1962
   21656.000      -85047.5799
   21658.000      -85473.7535
   21660.000      -85430.9205
   21662.000      -85485.6808
   21664.000      -85447.6004
   21666.000      -85547.6642
   21668.000      -85642.6497
   21670.000      -85371.6153
   21672.000      -85379.6382
   21674.000      -85567.7868
   21676.000      -85383.1253
   21678.000      -85415.2474
   21680.000      -85316.3304
   21682.000      -85424.2973
   21684.000      -85410.8736
   21686.000      -85417.5809
   21688.000      -85395.5553
   21690.000      -85473.6219
   21692.000      -85695.1293
   21694.000      -85416.5873
   21696.000      -85208.0796
   21698.000      -85301.0261
   21700.000      -85417.1326
   21702.000      -85239.0059
   21704.000      -85474.5523
   21706.000      -85388.5720
   21708.000      -85471.3750
   21710.000      -85241.0712
   21712.000      -85617.0858
   21714.000      -85342.4173
   21716.000      -85499.6180
   21718.000      -85123.3074
   21720.000      -85582.8429
   21722.000      -85149.9062
   21724.000      -85551.4128
   21726.000      -85429.0098
   21728.000      -85231.0988
   21730.000      -85224.3014
   21732.000      -85563.0779
   21734.000      -85627.9329
   21736.000      -85443.1943
   21738.000      -85524.3754
   21740.000      -85511.6231
   21742.000      -85462.1536
   21744.000      -85575.9961
   21746.000      -85563.3587
   21748.000      -85375.8015
   21750.000      -85362.8177
   21752.000      -85709.2818
   21754.000      -85484.8604
   21756.000      -85601.0556
   21758.000      -85432.8466
   21760.000      -85178.8048
   21762.000      -85323.8646
   21764.000      -85510.1477
   21766.000      -85439.5730
   21768.000      -85403.3692
   21770.000      -85490.2174
   21772.000      -85369.8476
   21774.000      -85440.0173
   21776.000      -85265.3138
   21778.000      -85311.7514
   21780.000      -85308.7150
   21782.000      -85542.1808
   21784.000      -85329.2947
   21786.000      -85729.1162
   21788.000      -85705.3850
   21790.000      -85463.7626
   21792.000      -85165.8219
   21794.000      -85487.6655
   21796.000      -85266.0920
   21798.000      -85451.2118
   21800.000      -85326.6252
   21802.000      -85057.1144
   21804.000      -85398.4457
   21806.000      -85194.8517
   21808.000      -85131.0256
   21810.000      -85390.3951
   21812.000      -85019.5128
   21814.000      -85328.7903
   21816.000      -85290.9443
   21818.000      -85476.5170
   21820.000      -85301.3577
   21822.000      -85257.9058
   21824.000      -85421.3166
   21826.000      -85516.2476
   21828.000      -85406.4317
   21830.000      -85400.1790
   21832.000      -85316.5235
   21834.000      -85427.7714
   21836.000      -85632.5973
   21838.000      -85197.8586
   21840.000      -85253.4171
   21842.000      -85219.4945
   21844.000      -85287.7376
   21846.000      -85528.6599
   21848.000      -85238.7027
   21850.000      -85119.4288
   21852.000      -85489.6148
   21854.000      -85533.6088
   21856.000      -85488.6987
   21858.000      -85131.9271
   21860.000      -85381.0001
   21862.000      -85484.4886
   21864.000      -85429.5356
   21866.000      -85592.2329
   21868.000      -85458.4276
   21870.000      -85557.3306
   21872.000      -85262.7232
   21874.000      -85287.0181
   21876.000      -85286.4922
   21878.000      -85273.7061
   21880.000      -85225.6470
   21882.000      -85317.9935
   21884.000      -85277.2985
   21886.000      -85301.3603
   21888.000      -85309.6249
   21890.000      -85352.4123
   21892.000      -85371.6016
   21894.000      -85470.3458
   21896.000      -85395.3007
   21898.000      -85516.0937
   21900.000      -85465.1089
   21902.000      -85334.8256
   21904.000      -85455.1049
   21906.000      -85112.5339
   21908.000      -85464.8426
   21910.000      -85481.8169
   21912.000      -85550.2652
   21914.000      -85315.9773
   21916.000      -85254.4866
   21918.000      -85288.2816
   21920.000      -85352.8862
   21922.000      -85118.2997
   21924.000      -85320.5585
   21926.000      -85585.2748
   21928.000      -85226.2327
   21930.000      -85400.9666
   21932.000      -85296.1753
   21934.000      -85217.8534
   21936.000      -85362.2678
   21938.000      -85328.9933
   21940.000      -85224.2587
   21942.000      -85093.2936
   21944.000      -85280.2099
   21946.000      -85161.7110
   21948.000      -85325.1493
   21950.000      -85320.3281
   21952.000      -85433.0904
   21954.000      -85357.0368
   21956.000      -85569.9175
   21958.000      -85313.2216
   21960.000      -85291.4723
   21962.000      -85454.2023
   21964.000      -85256.2793
   21966.000      -85380.2624
   21968.000      -85246.8830
   21970.000      -85527.7452
   21972.000      -85338.3565
   21974.000      -85105.6796
   21976.000      -85453.5146
   21978.000      -85269.8789
   21980.000      -85511.8989
   21982.000      -85430.9148
   21984.000      -85649.0077
   21986.000      -85594.8244
   21988.000      -85334.9210
   21990.000      -85557.8610
   21992.000      -85688.0072
   21994.000      -85488.7686
   21996.000      -85243.5923
   21998.000      -85280.9538
   22000.000      -85600.2659
   22002.000      -85420.3521
   22004.000      -85184.8758
   22006.000      -85174.8381
   22008.000      -85568.7339
   22010.000      -85587.8585
   22012.000      -85521.7817
   22014.000      -85241.7571
   22016.000      -85343.0852
   22018.000      -85521.7887
   22020.000      -85608.1489
   22022.000      -85466.7831
   22024.000      -85309.1218
   22026.000      -85714.6168
   22028.000      -85436.5459
   22030.000      -85448.5873
   22032.000      -85199.9706
   22034.000      -85355.7429
   22036.000      -85381.8530
   22038.000      -85411.5640
   22040.000      -85281.0662
   22042.000      -85396.9647
   22044.000      -85331.0175
   22046.000      -85137.5486
   22048.000      -85578.1915
   22050.000      -85287.5718
   22052.000      -85146.5668
   22054.000      -85310.3100
   22056.000      -85401.1447
   22058.000      -85319.5639
   22060.000      -85405.1868
   22062.000      -85231.5859
   22064.000      -85018.6973
   22066.000      -85226.3715
   22068.000      -85350.2944
   22070.000      -85201.7738
   22072.000      -85377.0437
   22074.000      -85270.2731
   22076.000      -85278.0447
   22078.000      -85334.8388
   22080.000      -85620.4679
   22082.000      -85478.8226
   22084.000      -85530.3696
   22086.000      -85266.5496
   22088.000      -85449.7490
   22090.000      -85270.8816
   22092.000      -85546.6028
   22094.000      -85292.9376
   22096.000      -85473.5839
   22098.000      -85266.1638
   22100.000      -85467.8448
   22102.000      -85524.0225
   22104.000      -85422.0476
   22106.000      -85310.0031
   22108.000      -85280.6415
   22110.000      -85305.8395
   22112.000      -85310.4542
   22114.000      -85587.7830
   22116.000      -85269.9378
   22118.000      -85267.2019
   22120.000      -85261.3239
   22122.000      -85264.7616
   22124.000      -85179.0236
   22126.000      -85493.5964
   22128.000      -85420.4297
   22130.000      -85729.7417
   22132.000      -85101.7609
   22134.000      -85510.5442
   22136.000      -85283.0131
   22138.000      -85594.2311
   22140.000      -85601.4546
   22142.000      -85182.8319
   22144.000      -85453.7128
   22146.000      -85516.0528
   22148.000      -85606.0230
   22150.000      -85521.9392
   22152.000      -85260.9044
   22154.000      -85484.5004
   22156.000      -85321.9496
   22158.000      -85480.7417
   22160.000      -85491.9612
   22162.000      -85617.1263
   22164.000      -85495.6656
   22166.000      -85461.8467
   22168.000      -85451.9741
   22170.000      -85152.6017
   22172.000      -85144.7258
   22174.000      -85261.7223
   22176.000      -85525.1949
   22178.000      -85453.6271
   22180.000      -85330.4924
   22182.000      -85191.8693
   22184.000      -85304.0376
   22186.000      -85242.1482
   22188.000      -85245.6646
   22190.000      -85370.7096
   22192.000      -85609.7130
   22194.000      -85181.0442
   22196.000      -85326.8885
   22198.000      -85335.0741
   22200.000      -85370.6119
   22202.000      -85408.7810
   22204.000      -85354.5297
   22206.000      -85537.6266
   22208.000      -85379.6757
   22210.000      -85625.9112
   22212.000      -85531.1019
   22214.000      -85487.3734
   22216.000      -85443.7934
   22218.000      -85441.4953
   22220.000      -85439.3473
   22222.000      -85443.3981
   22224.000      -85574.1500
   22226.000      -85243.7507
   22228.000      -85295.3216
   22230.000      -85660.7456
   22232.000      -85339.7624
   22234.000      -85054.4570
   22236.000      -84991.3731
   22238.000      -85227.5147
   22240.000      -85295.1395
   22242.000      -85229.9923
   22244.000      -85173.7593
   22246.000      -85268.1631
   22248.000      -85156.9614
   22250.000      -85526.0178
   22252.000      -85375.4336
   22254.000      -85380.2861
   22256.000      -85365.7538
   22258.000      -85500.2569
   22260.000      -85408.1530
   22262.000      -85522.4924
   22264.000      -85538.5189
   22266.000      -85099.2907
   22268.000      -85578.3868
   22270.000      -85267.6879
   22272.000      -85401.6572
   22274.000      -85457.7876
   22276.000      -85211.7215
   22278.000      -85281.7459
   22280.000      -85399.9203
   22282.000      -85291.3516
   22284.000      -85325.6666
   22286.000      -85258.6181
   22288.000      -85375.8138
   22290.000      -85542.4133
   22292.000      -85244.7421
   22294.000      -85162.6446
   22296.000      -85329.6877
   22298.000      -85372.4557
   22300.000      -85641.9649
   22302.000      -85510.9633
   22304.000      -85511.1213
   22306.000      -85487.6317
   22308.000      -85388.6077
   22310.000      -85388.2126
   22312.000      -85404.0936
   22314.000      -85168.7417
   22316.000      -85463.9004
   22318.000      -85498.9642
   22320.000      -85351.9806
   22322.000      -85189.6646
   22324.000      -85691.9464
   22326.000      -85366.5435
   22328.000      -85220.7003
   22330.000      -85457.9738
   22332.000      -85323.9972
   22334.000      -85511.6128
   22336.000      -85518.9368
   22338.000      -85554.4796
   22340.000      -85525.3197
   22342.000      -85525.2704
   22344.000      -85530.3376
   22346.000      -85321.0166
   22348.000      -85297.7689
   22350.000      -85506.4345
   22352.000      -85429.6337
   22354.000      -85677.9347
   22356.000      -85545.0969
   22358.000      -85462.1180
   22360.000      -85155.3851
   22362.000      -85071.1455
   22364.000      -85271.8308
   22366.000      -85092.0289
   22368.000      -85444.9271
   22370.000      -85494.7068
   22372.000      -85546.4266
   22374.000      -85355.2270
   22376.000      -85674.4611
   22378.000      -85407.9451
   22380.000      -85384.3376
   22382.000      -85392.5295
   22384.000      -85482.5809
   22386.000      -85467.0652
   22388.000      -85284.6272
   22390.000      -85330.2313
   22392.000      -85393.6359
   22394.000      -85211.4826
   22396.000      -85301.8043
   22398.000      -85347.5440
   22400.000      -85586.5323
   22402.000      -85482.6694
   22404.000      -85362.9374
   22406.000      -85581.9062
   22408.000      -85447.9138
   22410.000      -85498.6811
   22412.000      -85271.9822
   22414.000      -85269.7178
   22416.000      -85393.2755
   22418.000      -85449.1406
   22420.000      -85431.6002
   22422.000      -85120.6429
   22424.000      -85404.1427
   22426.000      -85630.0938
   22428.000      -85563.7930
   22430.000      -85354.9532
   22432.000      -85262.3837
   22434.000      -85321.9265
   22436.000      -85498.2524
   22438.000      -85456.4205
   22440.000      -85276.2136
   22442.000      -85339.3014
   22444.000      -85652.2735
   22446.000      -85683.0194
   22448.000      -85665.2546
   22450.000      -85449.8890
   22452.000      -85593.7239
   22454.000      -85503.9650
   22456.000      -85374.5191
   22458.000      -85288.7606
   22460.000      -85477.0783
   22462.000      -85568.4174
   22464.000      -85290.2579
   22466.000      -85291.7911
   22468.000      -85625.3309
   22470.000      -85205.3969
   22472.000      -85433.4422
   22474.000      -85276.9384
   22476.000      -85418.9492
   22478.000      -85393.4700
   22480.000      -85644.3493
   22482.000      -85352.8999
   22484.000      -85144.2786
   22486.000      -85326.0420
   22488.000      -85309.7123
   22490.000      -85476.3586
   22492.000      -85197.8285
   22494.000      -85281.2071
   22496.000      -85381.6003
   22498.000      -85230.8196
   22500.000      -85423.0996
   22502.000      -85447.2112
   22504.000      -85272.7235
   22506.000      -85162.3826
   22508.000      -85322.4050
   22510.000      -85299.3058
   22512.000      -85238.2640
   22514.000      -85213.6665
   22516.000      -85195.0978
   22518.000      -85513.6345
   22520.000      -85487.8210
   22522.000      -85529.6344
   22524.000      -85595.0760
   22526.000      -85542.4731
   22528.000      -85611.2698
   22530.000      -85383.5915
   22532.000      -85302.9342
   22534.000      -85653.2791
   22536.000      -85521.0987
   22538.000      -85230.8947
   22540.000      -85377.0589
   22542.000      -85446.5743
   22544.000      -85444.9583
   22546.000      -85462.4633
   22548.000      -85310.9101
   22550.000      -85236.9273
   22552.000      -85427.4304
   22554.000      -85562.1230
   22556.000      -85565.3128
   22558.000      -85661.6503
   22560.000      -85519.0009
   22562.000      -85383.8682
   22564.000      -85366.2420
   22566.000      -85116.5291
   22568.000      -85488.2376
   22570.000      -85209.1800
   22572.000      -85433.1861
   22574.000      -85652.8207
   22576.000      -85522.4508
   22578.000      -85567.6008
   22580.000      -85383.6516
   22582.000      -85288.2773
   22584.000      -85176.8025
   22586.000      -85367.8849
   22588.000      -85251.7838
   22590.000      -85596.9766
   22592.000      -85651.1473
   22594.000      -85395.2190
   22596.000      -85257.6012
   22598.000      -85423.8846
   22600.000      -85456.2697
   22602.000      -85416.3367
   22604.000      -85440.9451
   22606.000      -85455.9440
   22608.000      -85334.9237
   22610.000      -85205.4806
   22612.000      -85203.7620
   22614.000      -85240.4489
   22616.000      -85319.8431
   22618.000      -85252.6598
   22620.000      -85364.4234
   22622.000      -85449.5488
   22624.000      -85248.9463
   22626.000      -85494.2420
   22628.000      -85092.8689
   22630.000      -85333.5688
   22632.000      -85409.5126
   22634.000      -85575.0393
   22636.000      -85314.3580
   22638.000      -85353.8725
   22640.000      -85455.8454
   22642.000      -85283.6106
   22644.000      -85053.3649
   22646.000      -85332.3201
   22648.000      -85281.3394
   22650.000      -85454.8275
   22652.000      -85133.6331
   22654.000      -85621.1649
   22656.000      -85667.6219
   22658.000      -85278.9969
   22660.000      -85382.4986
   22662.000      -85478.5983
   22664.000      -85083.1385
   22666.000      -85474.1591
   22668.000      -85420.8076
   22670.000      -85091.3681
   22672.000      -85372.3421
   22674.000      -85566.1389
   22676.000      -85502.0090
   22678.000      -85573.3505
   22680.000      -85654.0052
   22682.000      -85407.8212
   22684.000      -85650.8398
   22686.000      -85865.4951
   22688.000      -85321.3982
   22690.000      -85383.9895
   22692.000      -85523.6500
   22694.000      -85534.3329
   22696.000      -85431.5154
   22698.000      -85416.1767
   22700.000      -85744.5895
   22702.000      -85217.2862
   22704.000      -85019.1418
   22706.000      -85441.2271
   22708.000      -85307.0969
   22710.000      -85317.4243
   22712.000      -85368.5800
   22714.000      -85696.2106
   22716.000      -85472.6919
   22718.000      -85418.4154
   22720.000      -85545.8568
   22722.000      -85807.0206
   22724.000      -85652.5177
   22726.000      -85528.6119
   22728.000      -85662.7855
   22730.000      -85266.4458
   22732.000      -85387.6626
   22734.000      -85433.5536
   22736.000      -85446.1672
   22738.000      -85442.0930
   22740.000      -85234.8162
   22742.000      -85087.1379
   22744.000      -85446.6168
   22746.000      -85332.0423
   22748.000      -85419.5439
   22750.000      -85076.0244
   22752.000      -85378.4015
   22754.000      -85316.8963
   22756.000      -85614.6144
   22758.000      -85600.3183
   22760.000      -85407.9736
   22762.000      -85366.8483
   22764.000      -85655.8910
   22766.000      -85508.1035
   22768.000      -85255.8265
   22770.000      -85247.3092
   22772.000      -85960.2883
   22774.000      -85332.0976
   22776.000      -85463.4043
   22778.000      -85475.8748
   22780.000      -85199.7285
   22782.000      -85413.5823
   22784.000      -85365.5942
   22786.000      -85323.2912
   22788.000      -85400.7046
   22790.000      -85115.3023
   22792.000      -85557.9768
   22794.000      -85333.4188
   22796.000      -85164.9521
   22798.000      -85128.6520
   22800.000      -85268.8396
   22802.000      -85295.5101
   22804.000      -85386.5623
   22806.000      -85351.0479
   22808.000      -85672.1631
   22810.000      -85191.7766
   22812.000      -85448.1433
   22814.000      -85300.2127
   22816.000      -85259.0377
   22818.000      -85569.5343
   22820.000      -85251.8764
   22822.000      -85571.0248
   22824.000      -85210.3652
   22826.000      -85393.3534
   22828.000      -85120.4677
   22830.000      -85296.9675
   22832.000      -85277.8394
   22834.000      -85371.8406
   22836.000      -85509.6002
   22838.000      -85127.0290
   22840.000      -85129.6844
   22842.000      -85558.2769
   22844.000      -85422.2339
   22846.000      -85148.3785
   22848.000      -84991.3742
   22850.000      -85280.3005
   22852.000      -85436.8337
   22854.000      -85465.7067
   22856.000      -85294.6576
   22858.000      -85419.2549
   22860.000      -85331.0711
   22862.000      -85312.6568
   22864.000      -85468.9240
   22866.000      -85176.9902
   22868.000      -85159.4002
   22870.000      -85448.9635
   22872.000      -85441.3324
   22874.000      -85693.3570
   22876.000      -85311.5485
   22878.000      -85485.7166
   22880.000      -85169.6103
   22882.000      -85255.2925
   22884.000      -85236.0736
   22886.000      -85153.4651
   22888.000      -85291.9711
   22890.000      -85412.0433
   22892.000      -85467.6550
   22894.000      -85314.3128
   22896.000      -85373.6564
   22898.000      -85089.4844
   22900.000      -85299.3116
   22902.000      -85494.5419
   22904.000      -85291.5632
   22906.000      -85719.8748
   22908.000      -85286.4386
   22910.000      -85231.8460
   22912.000      -85595.7567
   22914.000      -85416.3088
   22916.000      -85491.8994
   22918.000      -85386.2379
   22920.000      -85429.2446
   22922.000      -85440.0686
   22924.000      -85408.7944
   22926.000      -85438.9643
   22928.000      -85568.5134
   22930.000      -85184.6912
   22932.000      -85389.2700
   22934.000      -85497.6524
   22936.000      -85545.6837
   22938.000      -85617.0438
   22940.000      -85632.2480
   22942.000      -85336.7481
   22944.000      -85263.5618
   22946.000      -85207.8784
   22948.000      -85248.9755
   22950.000      -85426.7028
   22952.000      -85451.8550
   22954.000      -85470.0732
   22956.000      -85513.9465
   22958.000      -85577.8417
   22960.000      -85317.2177
   22962.000      -85107.2637
   22964.000      -85401.2999
   22966.000      -85351.3278
   22968.000      -85478.1165
   22970.000      -85501.7473
   22972.000      -85391.3067
   22974.000      -85420.1118
   22976.000      -85392.1688
   22978.000      -85556.3474
   22980.000      -85380.4907
   22982.000      -85364.1711
   22984.000      -85370.2875
   22986.000      -85447.2134
   22988.000      -85787.5478
   22990.000      -85337.7922
   22992.000      -85807.9806
   22994.000      -85472.5204
   22996.000      -85382.6272
   22998.000      -85441.8655
   23000.000      -85291.9180
   23002.000      -85585.6712
   23004.000      -85307.7019
   23006.000      -85505.2880
   23008.000      -85774.1555
   23010.000      -85575.6757
   23012.000      -85655.5059
   23014.000      -85782.3587
   23016.000      -85570.5324
   23018.000      -85508.0243
   23020.000      -85504.8438
   23022.000      -85398.7087
   23024.000      -85673.2149
   23026.000      -85501.2724
   23028.000      -85449.0078
   23030.000      -85587.4334
   23032.000      -85640.9638
   23034.000      -85484.5649
   23036.000      -85515.2072
   23038.000      -85403.9569
   23040.000      -85458.9545
   23042.000      -85406.8040
   23044.000      -85472.7685
   23046.000      -85262.0086
   23048.000      -85121.5765
   23050.000      -85239.1355
   23052.000      -85263.6683
   23054.000      -85278.8968
   23056.000      -85466.3057
   23058.000      -85326.3209
   23060.000      -85291.5031
   23062.000      -85314.1582
   23064.000      -85384.6410
   23066.000      -85471.1733
   23068.000      -85341.5807
   23070.000      -85369.4503
   23072.000      -85382.4326
   23074.000      -85379.3171
   23076.000      -85299.0314
   23078.000      -84986.1363
   23080.000      -85355.7295
   23082.000      -85246.4303
   23084.000      -85431.9013
   23086.000      -85318.5064
   23088.000      -85272.6028
   23090.000      -85157.9956
   23092.000      -85302.6745
   23094.000      -85704.3388
   23096.000      -85452.8945
   23098.000      -85252.8451
   23100.000      -85524.2521
   23102.000      -85183.5359
   23104.000      -85350.9031
   23106.000      -85319.4106
   23108.000      -85209.9837
   23110.000      -85189.7031
   23112.000      -85095.2489
   23114.000      -85096.8172
   23116.000      -85278.0989
   23118.000      -85109.5461
   23120.000      -85386.3645
   23122.000      -85585.8447
   23124.000      -85491.9660
   23126.000      -85587.2636
   23128.000      -85553.7482
   23130.000      -85254.8368
   23132.000      -85297.4694
   23134.000      -85414.6460
   23136.000      -85295.9964
   23138.000      -85300.7985
   23140.000      -85319.7770
   23142.000      -85383.6801
   23144.000      -85437.8853
   23146.000      -85288.1296
   23148.000      -85429.0550
   23150.000      -85207.1615
   23152.000      -85359.6982
   23154.000      -85485.6465
   23156.000      -85442.8273
   23158.000      -85205.6381
   23160.000      -85684.8600
   23162.000      -85257.3898
   23164.000      -85526.2774
   23166.000      -85655.2557
   23168.000      -85519.8230
   23170.000      -85580.3673
   23172.000      -85637.8974
   23174.000      -85172.9535
   23176.000      -85422.0870
   23178.000      -85410.8710
   23180.000      -85218.7025
   23182.000      -85440.0609
   23184.000      -85449.3191
   23186.000      -85414.5413
   23188.000      -85253.9511
   23190.000      -85380.4468
   23192.000      -85153.3975
   23194.000      -85307.5781
   23196.000      -85283.8195
   23198.000      -85354.0131
   23200.000      -85292.4398
   23202.000      -85425.3982
   23204.000      -85390.3464
   23206.000      -85549.6336
   23208.000      -85621.5541
   23210.000      -85326.9301
   23212.000      -85503.4329
   23214.000      -85658.9761
   23216.000      -85151.6345
   23218.000      -85461.3909
   23220.000      -85407.4337
   23222.000      -85440.0021
   23224.000      -85160.7221
   23226.000      -85418.5904
   23228.000      -85459.9683
   23230.000      -85449.8336
   23232.000      -85402.1070
   23234.000      -85756.3774
   23236.000      -85486.8686
   23238.000      -85741.9193
   23240.000      -85770.4112
   23242.000      -85404.5703
   23244.000      -85405.2322
   23246.000      -85319.3804
   23248.000      -85245.1644
   23250.000      -85167.3288
   23252.000      -85221.2539
   23254.000      -85150.1159
   23256.000      -85473.5115
   23258.000      -85503.7667
   23260.000      -85426.2026
   23262.000      -85475.4877
   23264.000      -85481.8111
   23266.000      -85253.4665
   23268.000      -85397.9829
   23270.000      -85466.4774
   23272.000      -85375.3927
   23274.000      -85488.8691
   23276.000      -85309.6998
   23278.000      -85550.6758
   23280.000      -85462.9430
   23282.000      -85659.4345
   23284.000      -85407.6476
   23286.000      -85363.9561
   23288.000      -85353.7858
   23290.000      -85496.4775
   23292.000      -85524.9042
   23294.000      -85684.7165
   23296.000      -85307.4770
   23298.000      -85511.8487
   23300.000      -85275.9488
   23302.000      -85650.4576
   23304.000      -85343.4654
   23306.000      -85076.3818
   23308.000      -85626.5770
   23310.000      -85342.5057
   23312.000      -85404.7158
   23314.000      -85573.9396
   23316.000      -85399.4580
   23318.000      -85431.6558
   23320.000      -85181.6258
   23322.000      -85142.8058
   23324.000      -85306.2036
   23326.000      -85649.6257
   23328.000      -85580.8502
   23330.000      -85221.4991
   23332.000      -85261.3113
   23334.000      -85323.5624
   23336.000      -85390.3641
   23338.000      -85418.3432
   23340.000      -85373.0691
   23342.000      -85236.6448
   23344.000      -85588.4817
   23346.000      -85378.9115
   23348.000      -85085.2061
   23350.000      -85336.9036
   23352.000      -85368.1767
   23354.000      -85507.1128
   23356.000      -85238.0775
   23358.000      -85476.5009
   23360.000      -85415.5134
   23362.000      -85472.7098
   23364.000      -85244.0351
   23366.000      -85116.8069
   23368.000      -85315.9646
   23370.000      -85425.9068
   23372.000      -85201.8109
   23374.000      -85342.0980
   23376.000      -85399.1567
   23378.000      -85255.4432
   23380.000      -85448.6804
   23382.000      -85388.8796
   23384.000      -85440.0382
   23386.000      -85356.8584
   23388.000      -85428.9818
   23390.000      -85389.9126
   23392.000      -85571.8400
   23394.000      -85405.6043
   23396.000      -85483.1230
   23398.000      -85218.3450
   23400.000      -85562.4997
   23402.000      -85181.2340
   23404.000      -85406.1078
   23406.000      -85399.1161
   23408.000      -85332.9963
   23410.000      -85119.1505
   23412.000      -85336.5770
   23414.000      -85394.5933
   23416.000      -85166.3616
   23418.000      -85219.2911
   23420.000      -85353.5900
   23422.000      -85145.2220
   23424.000      -85059.5959
   23426.000      -85286.0994
   23428.000      -85227.1219
   23430.000      -85510.8734
   23432.000      -85460.5241
   23434.000      -85178.4890
   23436.000      -85202.8240
   23438.000      -85338.4084
   23440.000      -85363.9426
   23442.000      -85301.7707
   23444.000      -85165.2067
   23446.000      -85219.5519
   23448.000      -85474.0905
   23450.000      -85226.9076
   23452.000      -85428.6223
   23454.000      -85506.0823
   23456.000      -85469.9732
   23458.000      -85616.4617
   23460.000      -85548.1508
   23462.000      -85450.7772
   23464.000      -85441.9361
   23466.000      -85660.7393
   23468.000      -85395.0938
   23470.000      -85327.7143
   23472.000      -85195.6623
   23474.000      -85568.9943
   23476.000      -85501.8086
   23478.000      -85537.3800
   23480.000      -85342.4521
   23482.000      -85516.1382
   23484.000      -85516.8313
   23486.000      -85565.2171
   23488.000      -85218.7872
   23490.000      -85231.7503
   23492.000      -85136.0133
   23494.000      -85288.5122
   23496.000      -85286.3945
   23498.000      -85214.9951
   23500.000      -85253.8749
   23502.000      -85217.2903
   23504.000      -85506.5539
   23506.000      -85329.8411
   23508.000      -85428.7020
   23510.000      -85576.5812
   23512.000      -85357.5634
   23514.000      -85490.7475
   23516.000      -85188.0950
   23518.000      -85517.4067
   23520.000      -85265.4113
   23522.000      -85559.2206
   23524.000      -85356.6994
   23526.000      -85469.0331
   23528.000      -85485.9716
   23530.000      -85508.7160
   23532.000      -85366.8159
   23534.000      -85280.4473
   23536.000      -85349.3307
   23538.000      -85607.7863
   23540.000      -85453.3357
   23542.000      -85255.3398
   23544.000      -85249.5955
   23546.000      -85125.6474
   23548.000      -85490.4445
   23550.000      -85292.0783
   23552.000      -85396.0434
   23554.000      -85589.3396
   23556.000      -85583.8785
   23558.000      -85320.2901
   23560.000      -85105.4561
   23562.000      -84969.6583
   23564.000      -85242.2907
   23566.000      -85247.8535
   23568.000      -85301.1009
   23570.000      -85104.2382
   23572.000      -85252.2712
   23574.000      -85236.6557
   23576.000      -85290.9602
   23578.000      -85308.0065
   23580.000      -85301.9516
   23582.000      -85142.7990
   23584.000      -85399.2793
   23586.000      -85409.7208
   23588.000      -85337.2635
   23590.000      -85435.1679
   23592.000      -85372.7519
   23594.000      -85519.0416
   23596.000      -85384.3474
   23598.000      -85412.0545
   23600.000      -85320.2564
   23602.000      -85442.8560
   23604.000      -85061.1806
   23606.000      -85152.3031
   23608.000      -85237.1382
   23610.000      -85392.4744
   23612.000      -85166.4055
   23614.000      -85277.0701
   23616.000      -85299.7093
   23618.000      -85619.1943
   23620.000      -85401.7889
   23622.000      -85401.5720
   23624.000      -85477.6173
   23626.000      -85504.1120
   23628.000      -85518.7503
   23630.000      -85441.7327
   23632.000      -85216.5480
   23634.000      -85373.5682
   23636.000      -85305.3935
   23638.000      -85138.7911
   23640.000      -85179.0900
   23642.000      -85341.7126
   23644.000      -85363.9714
   23646.000      -85194.1805
   23648.000      -85486.2925
   23650.000      -85404.5887
   23652.000      -85577.6051
   23654.000      -85500.3764
   23656.000      -85430.0720
   23658.000      -85325.5504
   23660.000      -85467.7425
   23662.000      -85295.3606
   23664.000      -85353.2187
   23666.000      -85353.1466
   23668.000      -85308.2501
   23670.000      -85367.6263
   23672.000      -85402.1576
   23674.000      -85409.9057
   23676.000      -85420.7997
   23678.000      -85411.3782
   23680.000      -85486.4672
   23682.000      -85466.6122
   23684.000      -85559.8330
   23686.000      -85571.2302
   23688.000      -85377.1763
   23690.000      -85387.9094
   23692.000      -85499.2377
   23694.000      -85615.4213
   23696.000      -85404.6544
   23698.000      -85558.5480
   23700.000      -85137.3873
   23702.000      -85335.8477
   23704.000      -85476.9382
   23706.000      -85443.4620
   23708.000      -85331.8718
   23710.000      -85443.1017
   23712.000      -85378.0819
   23714.000      -85286.2384
   23716.000      -85424.6240
   23718.000      -85510.8709
   23720.000      -85181.7523
   23722.000      -85309.2034
   23724.000      -85335.2291
   23726.000      -85286.4175
   23728.000      -85303.3508
   23730.000      -85463.8110
   23732.000      -85636.5330
   23734.000      -85367.6397
   23736.000      -85333.6056
   23738.000      -85355.5001
   23740.000      -85353.8894
   23742.000      -85414.5684
   23744.000      -85419.5685
   23746.000      -85387.3962
   23748.000      -85408.6065
   23750.000      -85434.6431
   23752.000      -85545.6736
   23754.000      -85332.5188
   23756.000      -85708.7573
   23758.000      -85284.2558
   23760.000      -85597.2831
   23762.000      -85572.3058
   23764.000      -85335.3581
   23766.000      -85341.1105
   23768.000      -85479.7440
   23770.000      -85328.3213
   23772.000      -85355.5383
   23774.000      -85225.0481
   23776.000      -85242.2875
   23778.000      -85234.0923
   23780.000      -85064.4149
   23782.000      -85575.4979
   23784.000      -85122.7498
   23786.000      -85338.9446
   23788.000      -85085.2598
   23790.000      -84975.4362
   23792.000      -85350.9991
   23794.000      -85599.1889
   23796.000      -85319.1602
   23798.000      -85241.3638
   23800.000      -85428.6248
   23802.000      -85426.2600
   23804.000      -85590.6323
   23806.000      -85422.7410
   23808.000      -84936.0256
   23810.000      -85320.3213
   23812.000      -85401.3519
   23814.000      -85392.0411
   23816.000      -85484.1449
   23818.000      -85399.6902
   23820.000      -85502.0024
   23822.000      -85226.3017
   23824.000      -85302.9304
   23826.000      -85288.4474
   23828.000      -85394.3239
   23830.000      -85517.2962
   23832.000      -85402.4598
   23834.000      -85440.3189
   23836.000      -85330.6463
   23838.000      -85565.1641
   23840.000      -85501.2857
   23842.000      -85108.5911
   23844.000      -85260.2519
   23846.000      -85449.1753
   23848.000      -85511.8364
   23850.000      -85402.6325
   23852.000      -85522.6627
   23854.000      -85400.8507
   23856.000      -85033.5008
   23858.000      -85572.7315
   23860.000      -85150.9538
   23862.000      -85406.5772
   23864.000      -85537.0265
   23866.000      -85217.2165
   23868.000      -85019.9469
   23870.000      -85345.0185
   23872.000      -85057.4693
   23874.000      -85173.6282
   23876.000      -85239.1160
   23878.000      -85502.3944
   23880.000      -85432.0673
   23882.000      -85292.7517
   23884.000      -85720.3102
   23886.000      -85471.5390
   23888.000      -85275.8548
   23890.000      -85099.1286
   23892.000      -85340.1487
   23894.000      -85642.0391
   23896.000      -85193.8481
   23898.000      -85212.5252
   23900.000      -85137.0003
   23902.000      -85527.1491
   23904.000      -85722.6190
   23906.000      -85494.3410
   23908.000      -85351.6340
   23910.000      -85393.6611
   23912.000      -85333.6891
   23914.000      -85582.2875
   23916.000      -85369.9787
   23918.000      -85536.3032
   23920.000      -85293.1025
   23922.000      -85436.1817
   23924.000      -85288.6064
   23926.000      -85283.6379
   23928.000      -85291.1364
   23930.000      -85301.4558
   23932.000      -85323.3734
   23934.000      -85347.6078
   23936.000      -85286.3240
   23938.000      -85505.5768
   23940.000      -85223.9327
   23942.000      -85495.4651
   23944.000      -85388.0120
   23946.000      -85596.5602
   23948.000      -85370.1666
   23950.000      -85202.7946
   23952.000      -85553.5285
   23954.000      -85860.8081
   23956.000      -85257.5968
   23958.000      -85228.6100
   23960.000      -85259.0262
   23962.000      -85492.9485
   23964.000      -85290.3136
   23966.000      -85353.1160
   23968.000      -85531.0823
   23970.000      -85045.0401
   23972.000      -85448.6061
   23974.000      -85605.3300
   23976.000      -85172.2539
   23978.000      -85252.8761
   23980.000      -85415.1197
   23982.000      -85299.0299
   23984.000      -85430.3967
   23986.000      -85443.2966
   23988.000      -85529.7260
   23990.000      -85484.6441
   23992.000      -85497.9487
   23994.000      -85298.6868
   23996.000      -85290.7943
   23998.000      -85411.9059
   24000.000      -85510.2083
   24002.000      -85575.7267
   24004.000      -85405.5755
   24006.000      -85205.6743
   24008.000      -85511.3221
   24010.000      -85277.6044
   24012.000      -85334.8229
   24014.000      -85415.9630
   24016.000      -85525.0762
   24018.000      -85121.0878
   24020.000      -85441.5319
   24022.000      -85404.3183
   24024.000      -85411.5127
   24026.000      -85260.1465
   24028.000      -85493.6126
   24030.000      -85527.7376
   24032.000      -85334.4716
   24034.000      -85695.6187
   24036.000      -85597.9340
   24038.000      -85557.0185
   24040.000      -85305.4322
   24042.000      -85386.8526
   24044.000      -85377.7502
   24046.000      -85242.8674
   24048.000      -85389.3694
   24050.000      -85417.6730
   24052.000      -85390.2492
   24054.000      -85121.4488
   24056.000      -85456.9353
   24058.000      -85536.6603
   24060.000      -85416.7770
   24062.000      -85470.1139
   24064.000      -85551.2594
   24066.000      -85600.8964
   24068.000      -85177.9187
   24070.000      -85114.3502
   24072.000      -85156.2720
   24074.000      -85202.0337
   24076.000      -85268.6004
   24078.000      -85530.3871
   24080.000      -85268.7405
   24082.000      -85265.6178
   24084.000      -85293.5024
   24086.000      -85528.1514
   24088.000      -85523.6200
   24090.000      -85505.7308
   24092.000      -85682.5940
   24094.000      -85529.6134
   24096.000      -85410.8567
   24098.000      -85213.8909
   24100.000      -85429.9280
   24102.000      -85697.2450
   24104.000      -85343.4102
   24106.000      -85348.6366
   24108.000      -85284.1905
   24110.000      -85350.7166
   24112.000      -85300.5376
   24114.000      -85193.9533
   24116.000      -85169.0333
   24118.000      -85376.6018
   24120.000      -85358.2142
   24122.000      -85454.5237
   24124.000      -85620.9308
   24126.000      -85368.2673
   24128.000      -85370.8880
   24130.000      -85284.3184
   24132.000      -85396.0151
   24134.000      -85407.5160
   24136.000      -85166.8221
   24138.000      -85328.6758
   24140.000      -85200.1257
   24142.000      -85277.7579
   24144.000      -85413.9526
   24146.000      -85152.7601
   24148.000      -85457.1695
   24150.000      -85178.9868
   24152.000      -85496.4447
   24154.000      -85407.7461
   24156.000      -85445.2986
   24158.000      -85592.1874
   24160.000      -85373.4012
   24162.000      -85266.9798
   24164.000      -85274.1937
   24166.000      -85393.7241
   24168.000      -85465.3043
   24170.000      -85356.6897
   24172.000      -85480.0681
   24174.000      -85454.0884
   24176.000      -85281.5396
   24178.000      -85604.1749
   24180.000      -85409.0536
   24182.000      -85285.9385
   24184.000      -85457.7211
   24186.000      -85501.9782
   24188.000      -85489.3564
   24190.000      -85372.9968
   24192.000      -85202.6200
   24194.000      -85450.3969
   24196.000      -85369.5253
   24198.000      -85347.3940
   24200.000      -85518.0606
   24202.000      -85472.4438
   24204.000      -85256.8888
   24206.000      -85245.9740
   24208.000      -85414.8705
   24210.000      -85125.2222
   24212.000      -85558.9687
   24214.000      -85175.2631
   24216.000      -85230.1033
   24218.000      -85539.9478
   24220.000      -85417.4647
   24222.000      -85371.1457
   24224.000      -85358.7130
   24226.000      -85459.5852
   24228.000      -85164.9748
   24230.000      -85222.3481
   24232.000      -85213.3650
   24234.000      -85208.8389
   24236.000      -85122.5623
   24238.000      -85240.2384
   24240.000      -85452.6173
   24242.000      -85442.6660
   24244.000      -85329.1166
   24246.000      -85224.4573
   24248.000      -85227.5080
   24250.000      -85347.7023
   24252.000      -85252.9896
   24254.000      -85322.0609
   24256.000      -85204.8141
   24258.000      -85373.1147
   24260.000      -85473.3245
   24262.000      -85394.5233
   24264.000      -85305.9449
   24266.000      -85416.6730
   24268.000      -85346.5715
   24270.000      -85257.2752
   24272.000      -85721.4808
   24274.000      -85563.1607
   24276.000      -85384.1023
   24278.000      -85387.0558
   24280.000      -85481.3048
   24282.000      -85462.6842
   24284.000      -85311.8861
   24286.000      -85376.4792
   24288.000      -85847.4040
   24290.000      -85664.8296
   24292.000      -85380.1849
   24294.000      -85478.9675
   24296.000      -85298.3291
   24298.000      -85931.5545
   24300.000      -85608.9186
   24302.000      -85171.2657
   24304.000      -85437.7018
   24306.000      -85602.9373
   24308.000      -85317.2864
   24310.000      -85260.3982
   24312.000      -85273.9962
   24314.000      -84942.7847
   24316.000      -85441.7426
   24318.000      -85423.0823
   24320.000      -85186.5216
   24322.000      -85351.8474
   24324.000      -85531.2455
   24326.000      -85469.8766
   24328.000      -85561.2431
   24330.000      -85678.7243
   24332.000      -85377.5578
   24334.000      -85335.3935
   24336.000      -85163.9182
   24338.000      -85446.0310
   24340.000      -85293.1460
   24342.000      -85163.4832
   24344.000      -85254.6103
   24346.000      -85311.6888
   24348.000      -85483.4511
   24350.000      -85108.3063
   24352.000      -85336.7661
   24354.000      -85437.9776
   24356.000      -85282.7297
   24358.000      -85561.4198
   24360.000      -85607.6998
   24362.000      -85290.2293
   24364.000      -85285.4374
   24366.000      -85227.1755
   24368.000      -85029.5286
   24370.000      -85594.2976
   24372.000      -85314.3292
   24374.000      -85436.5820
   24376.000      -85251.7384
   24378.000      -85340.1730
   24380.000      -85550.0428
   24382.000      -85421.6443
   24384.000      -85263.0357
   24386.000      -85445.2347
   24388.000      -85407.4889
   24390.000      -85248.4808
   24392.000      -85612.0409
   24394.000      -85578.5999
   24396.000      -85281.6049
   24398.000      -85187.2904
   24400.000      -85308.0972
   24402.000      -85095.5786
   24404.000      -85432.1800
   24406.000      -85374.9311
   24408.000      -85344.8423
   24410.000      -85350.9039
   24412.000      -85243.2613
   24414.000      -85237.6895
   24416.000      -85012.2237
   24418.000      -85381.3889
   24420.000      -85196.8224
   24422.000      -85189.2177
   24424.000      -85339.5065
   24426.000      -85480.5238
   24428.000      -85469.0706
   24430.000      -85521.8719
   24432.000      -85269.8651
   24434.000      -85361.6178
   24436.000      -85428.9885
   24438.000      -85121.4026
   24440.000      -85424.0143
   24442.000      -85214.9358
   24444.000      -85344.4240
   24446.000      -85282.5288
   24448.000      -85581.9796
   24450.000      -85427.2233
   24452.000      -85318.7921
   24454.000      -85579.3073
   24456.000      -85327.6849
   24458.000      -85334.7786
   24460.000      -85380.7406
   24462.000      -85518.4060
   24464.000      -85629.8035
   24466.000      -85462.0759
   24468.000      -85365.8844
   24470.000      -85270.5011
   24472.000      -85284.0412
   24474.000      -85317.9910
   24476.000      -85207.5327
   24478.000      -85459.9663
   24480.000      -85329.2157
   24482.000      -85247.6436
   24484.000      -85448.8304
   24486.000      -85216.5836
   24488.000      -85404.0497
   24490.000      -85153.9605
   24492.000      -85426.2448
   24494.000      -85354.3040
   24496.000      -85159.3092
   24498.000      -85292.4714
   24500.000      -85350.6104
   24502.000      -85269.0404
   24504.000      -85157.8193
   24506.000      -85385.8254
   24508.000      -85189.9637
   24510.000      -85192.4812
   24512.000      -85515.4788
   24514.000      -85599.5152
   24516.000      -85305.9052
   24518.000      -85493.6073
   24520.000      -85425.7596
   24522.000      -85680.0419
   24524.000      -85638.6607
   24526.000      -85366.8772
   24528.000      -85457.3511
   24530.000      -85371.0294
   24532.000      -85694.7541
   24534.000      -85411.1100
   24536.000      -85374.0344
   24538.000      -85399.6624
   24540.000      -85458.5776
   24542.000      -85222.9203
   24544.000      -85281.7871
   24546.000      -85251.2266
   24548.000      -85484.3943
   24550.000      -85345.3058
   24552.000      -85114.8808
   24554.000      -85311.1945
   24556.000      -85184.1990
   24558.000      -85150.0285
   24560.000      -85444.8941
   24562.000      -85682.0547
   24564.000      -85330.8927
   24566.000      -85315.9331
   24568.000      -85533.2757
   24570.000      -85593.7370
   24572.000      -85113.8515
   24574.000      -85394.8950
   24576.000      -85566.8848
   24578.000      -85212.4474
   24580.000      -85557.2434
   24582.000      -85308.2520
   24584.000      -85409.1711
   24586.000      -85488.6868
   24588.000      -85133.5257
   24590.000      -84989.7943
   24592.000      -85358.9195
   24594.000      -85526.3299
   24596.000      -85502.4518
   24598.000      -85505.3897
   24600.000      -85157.7586
   24602.000      -85446.0294
   24604.000      -85241.5216
   24606.000      -85343.5092
   24608.000      -85106.8575
   24610.000      -85268.0114
   24612.000      -85188.7148
   24614.000      -85157.8869
   24616.000      -85030.1584
   24618.000      -85191.2048
   24620.000      -84946.9632
   24622.000      -85375.6450
   24624.000      -85071.7665
   24626.000      -85316.2493
   24628.000      -85182.5396
   24630.000      -85454.9075
   24632.000      -85554.4566
   24634.000      -85561.2480
   24636.000      -85417.0883
   24638.000      -85403.5725
   24640.000      -85536.2907
   24642.000      -85526.8811
   24644.000      -85239.0285
   24646.000      -85575.6475
   24648.000      -85475.2960
   24650.000      -85450.0735
   24652.000      -85378.2964
   24654.000      -85250.8285
   24656.000      -85234.6805
   24658.000      -85488.5400
   24660.000      -85308.4417
   24662.000      -85438.3659
   24664.000      -85232.8139
   24666.000      -85474.5375
   24668.000      -85729.3119
   24670.000      -85804.9472
   24672.000      -85319.6542
   24674.000      -85409.3313
   24676.000      -85363.0825
   24678.000      -85491.6847
   24680.000      -85469.1940
   24682.000      -85185.0140
   24684.000      -85454.7745
   24686.000      -85396.7769
   24688.000      -85570.2920
   24690.000      -85342.8174
   24692.000      -85260.6143
   24694.000      -85404.6219
   24696.000      -85466.5413
   24698.000      -85446.1224
   24700.000      -85064.0009
   24702.000      -85365.0048
   24704.000      -85436.1383
   24706.000      -85414.5009
   24708.000      -85328.7921
   24710.000      -85336.5165
   24712.000      -85208.1140
   24714.000      -85290.7068
   24716.000      -85633.2644
   24718.000      -85418.5762
   24720.000      -85417.1586
   24722.000      -85305.1221
   24724.000      -85390.8511
   24726.000      -85517.8029
   24728.000      -85514.9595
   24730.000      -85294.2778
   24732.000      -85431.6219
   24734.000      -85379.2702
   24736.000      -85248.3169
   24738.000      -85363.2734
   24740.000      -85206.8974
   24742.000      -85348.8689
   24744.000      -85406.5533
   24746.000      -85576.8878
   24748.000      -85240.5687
   24750.000      -85336.5949
   24752.000      -85256.9564
   24754.000      -85333.7401
   24756.000      -85174.7396
   24758.000      -85306.6313
   24760.000      -85320.3987
   24762.000      -85454.0039
   24764.000      -84998.9160
   24766.000      -85279.0484
   24768.000      -85459.1897
   24770.000      -85329.0507
   24772.000      -85103.4258
   24774.000      -85427.1099
   24776.000      -85040.9267
   24778.000      -85307.2103
   24780.000      -85193.9119
   24782.000      -85476.5669
   24784.000      -85529.7094
   24786.000      -85565.6960
   24788.000      -85458.3594
   24790.000      -85335.0906
   24792.000      -85481.8193
   24794.000      -85494.0868
   24796.000      -85479.3147
   24798.000      -85340.6219
   24800.000      -85623.1149
   24802.000      -85464.1932
   24804.000      -85398.1344
   24806.000      -85243.8992
   24808.000      -85119.8195
   24810.000      -85450.0346
   24812.000      -85374.4410
   24814.000      -85455.6108
   24816.000      -85218.4130
   24818.000      -85444.5624
   24820.000      -85385.6648
   24822.000      -85624.9678
   24824.000      -85490.1834
   24826.000      -85304.3738
   24828.000      -85563.4560
   24830.000      -85574.8468
   24832.000      -85204.5087
   24834.000      -85391.7758
   24836.000      -85363.1804
   24838.000      -85484.2442
   24840.000      -85330.2322
   24842.000      -85225.3414
   24844.000      -85491.6775
   24846.000      -85092.7774
   24848.000      -85236.1720
   24850.000      -85206.6158
   24852.000      -85276.1790
   24854.000      -85406.3746
   24856.000      -85200.5332
   24858.000      -85403.3059
   24860.000      -85172.0997
   24862.000      -85189.0601
   24864.000      -85074.8225
   24866.000      -85078.9986
   24868.000      -85393.6487
   24870.000      -85537.1158
   24872.000      -85486.3424
   24874.000      -85441.7749
   24876.000      -85369.8116
   24878.000      -85471.1141
   24880.000      -85575.2035
   24882.000      -85503.8327
   24884.000      -85346.3353
   24886.000      -85465.5891
   24888.000      -85506.6521
   24890.000      -85484.5686
   24892.000      -85461.6355
   24894.000      -85502.9225
   24896.000      -85422.2501
   24898.000      -85578.7067
   24900.000      -85272.2101
   24902.000      -85181.3828
   24904.000      -85621.8361
   24906.000      -85200.9244
   24908.000      -85704.4883
   24910.000      -85472.5785
   24912.000      -85295.7914
   24914.000      -85242.4328
   24916.000      -85304.0115
   24918.000      -85349.7934
   24920.000      -85620.7536
   24922.000      -85312.8138
   24924.000      -85581.0773
   24926.000      -85480.8338
   24928.000      -85270.3724
   24930.000      -85413.0098
   24932.000      -85425.6986
   24934.000      -85281.2747
   24936.000      -85284.7725
   24938.000      -85170.9663
   24940.000      -85340.6984
   24942.000      -85237.0854
   24944.000      -85278.1331
   24946.000      -85167.7276
   24948.000      -84919.8122
   24950.000      -85243.8512
   24952.000      -85362.3028
   24954.000      -85299.4388
   24956.000      -85357.4584
   24958.000      -85422.6259
   24960.000      -85177.2368
   24962.000      -85431.1513
   24964.000      -85089.9951
   24966.000      -85364.6277
   24968.000      -85225.4049
   24970.000      -85422.9292
   24972.000      -85319.8639
   24974.000      -85426.7771
   24976.000      -85424.0643
   24978.000      -85340.5393
   24980.000      -85432.0685
   24982.000      -85488.7523
   24984.000      -85345.6845
   24986.000      -85389.0786
   24988.000      -85284.4183
   24990.000      -85059.9313
   24992.000      -85643.0029
   24994.000      -85409.5680
   24996.000      -85185.6913
   24998.000      -85280.7263
   25000.000      -85549.9954
   25002.000      -85348.2493
   25004.000      -85207.1783
   25006.000      -85156.1929
   25008.000      -85583.3269
   25010.000      -85591.7519
   25012.000      -85688.3365
   25014.000      -85410.8703
   25016.000      -85490.6581
   25018.000      -85427.8748
   25020.000      -85466.5491
   25022.000      -85525.5116
   25024.000      -85374.3930
   25026.000      -85171.1369
   25028.000      -85176.2483
   25030.000      -85367.1318
   25032.000      -85491.6646
   25034.000      -85581.7808
   25036.000      -85711.9421
   25038.000      -85496.0379
   25040.000      -85510.3970
   25042.000      -85571.4154
   25044.000      -85449.7257
   25046.000      -85539.2053
   25048.000      -85261.1990
   25050.000      -85354.3828
   25052.000      -85252.9217
   25054.000      -85548.4191
   25056.000      -85008.5515
   25058.000      -85291.8535
   25060.000      -85551.3055
   25062.000      -85176.6615
   25064.000      -85491.2879
   25066.000      -85326.0444
   25068.000      -85429.5544
   25070.000      -85459.9047
   25072.000      -85402.6915
   25074.000      -85534.1674
   25076.000      -85406.4630
   25078.000      -85620.0549
   25080.000      -85659.5745
   25082.000      -85172.1720
   25084.000      -85245.0840
   25086.000      -85426.4548
   25088.000      -85348.5280
   25090.000      -85294.1561
   25092.000      -85611.5878
   25094.000      -85583.8522
   25096.000      -85412.8655
   25098.000      -85499.9627
   25100.000      -85348.7169
   25102.000      -85441.7104
   25104.000      -85557.0327
   25106.000      -85490.0459
   25108.000      -85332.4437
   25110.000      -85536.5408
   25112.000      -85469.4705
   25114.000      -85545.8646
   25116.000      -85268.1368
   25118.000      -85288.2372
   25120.000      -85212.6804
   25122.000      -85526.0867
   25124.000      -85436.8613
   25126.000      -85322.1315
   25128.000      -85404.5899
   25130.000      -85332.2777
   25132.000      -85434.7169
   25134.000      -85546.2299
   25136.000      -85554.0689
   25138.000      -85012.5787
   25140.000      -85243.6523
   25142.000      -85354.8442
   25144.000      -85486.5960
   25146.000      -85495.7693
   25148.000      -85433.5023
   25150.000      -85406.3528
   25152.000      -85071.4398
   25154.000      -85333.2515
   25156.000      -85608.7284
   25158.000      -85148.8634
   25160.000      -85199.9361
   25162.000      -85547.2576
   25164.000      -85608.6532
   25166.000      -85457.4165
   25168.000      -85571.9314
   25170.000      -85789.3691
   25172.000      -85244.9641
   25174.000      -85521.6629
   25176.000      -85204.7304
   25178.000      -85532.6636
   25180.000      -85379.8683
   25182.000      -85145.9489
   25184.000      -85369.1059
   25186.000      -85141.3944
   25188.000      -85271.1061
   25190.000      -85336.1389
   25192.000      -85515.3749
   25194.000      -85410.1114
   25196.000      -85314.7408
   25198.000      -85103.1196
   25200.000      -85265.2136
   25202.000      -85427.6752
   25204.000      -85399.1905
   25206.000      -85463.0474
   25208.000      -85456.0719
   25210.000      -85497.1571
   25212.000      -85282.2854
   25214.000      -85463.8793
   25216.000      -85240.2167
   25218.000      -85478.8087
   25220.000      -85369.4516
   25222.000      -85492.2843
   25224.000      -85428.6908
   25226.000      -85731.8018
   25228.000      -85505.2341
   25230.000      -85456.8160
   25232.000      -85243.5609
   25234.000      -85612.9042
   25236.000      -85600.5302
   25238.000      -85407.8512
   25240.000      -85222.0147
   25242.000      -85532.1190
   25244.000      -85545.8692
   25246.000      -85510.2879
   25248.000      -85492.1644
   25250.000      -85356.7220
   25252.000      -85466.2785
   25254.000      -85313.7126
   25256.000      -85632.9722
   25258.000      -85055.4846
   25260.000      -85188.7202
   25262.000      -85128.9896
   25264.000      -85525.3134
   25266.000      -85159.1902
   25268.000      -85399.5400
   25270.000      -85395.9138
   25272.000      -85465.4450
   25274.000      -85483.5167
   25276.000      -85687.2986
   25278.000      -85489.2835
   25280.000      -85509.8145
   25282.000      -85539.1248
   25284.000      -85378.5110
   25286.000      -85598.2909
   25288.000      -85355.4389
   25290.000      -85576.4842
   25292.000      -85386.2945
   25294.000      -85495.0666
   25296.000      -85495.1842
   25298.000      -85236.1330
   25300.000      -85503.3336
   25302.000      -85597.3445
   25304.000      -85198.7521
   25306.000      -85511.3316
   25308.000      -85435.7872
   25310.000      -85508.4842
   25312.000      -85451.8183
   25314.000      -85427.0593
   25316.000      -85496.4194
   25318.000      -85695.4997
   25320.000      -85530.6881
   25322.000      -85374.6229
   25324.000      -85245.5380
   25326.000      -85431.8795
   25328.000      -85325.3159
   25330.000      -85524.1337
   25332.000      -85394.9710
   25334.000      -85283.8821
   25336.000      -85305.2961
   25338.000      -85368.6324
   25340.000      -85434.6089
   25342.000      -85446.3441
   25344.000      -85358.9321
   25346.000      -85354.0387
   25348.000      -85409.2445
   25350.000      -85528.6372
   25352.000      -85308.3583
   25354.000      -85385.7972
   25356.000      -85589.6122
   25358.000      -85410.6951
   25360.000      -85254.8521
   25362.000      -85239.5243
   25364.000      -85379.8004
   25366.000      -85170.1047
   25368.000      -85117.1571
   25370.000      -85186.0552
   25372.000      -85328.5868
   25374.000      -85395.1556
   25376.000      -85536.4967
   25378.000      -85279.8784
   25380.000      -85246.3855
   25382.000      -85226.7335
   25384.000      -85256.7338
   25386.000      -85438.6749
   25388.000      -85282.0298
   25390.000      -85539.4415
   25392.000      -85353.4311
   25394.000      -85265.8306
   25396.000      -85305.8876
   25398.000      -85298.1924
   25400.000      -85418.2562
   25402.000      -85521.5329
   25404.000      -85378.1281
   25406.000      -85458.5821
   25408.000      -85589.4464
   25410.000      -85531.1476
   25412.000      -85393.8341
   25414.000      -85270.8431
   25416.000      -85360.5518
   25418.000      -85426.8946
   25420.000      -85441.9856
   25422.000      -85668.7705
   25424.000      -85168.2401
   25426.000      -85525.1881
   25428.000      -85655.5054
   25430.000      -85218.0589
   25432.000      -85172.6971
   25434.000      -85306.0854
   25436.000      -85309.3267
   25438.000      -85205.4172
   25440.000      -85357.5820
   25442.000      -85416.8529
   25444.000      -85263.5738
   25446.000      -85210.9292
   25448.000      -85171.7908
   25450.000      -85094.0202
   25452.000      -85335.3444
   25454.000      -85105.1703
   25456.000      -85345.1798
   25458.000      -85483.6711
   25460.000      -85081.2935
   25462.000      -85111.6256
   25464.000      -85545.5097
   25466.000      -85380.3385
   25468.000      -85366.7573
   25470.000      -85445.6993
   25472.000      -85526.6699
   25474.000      -85304.3283
   25476.000      -85546.8017
   25478.000      -85421.9845
   25480.000      -85549.7600
   25482.000      -85500.6195
   25484.000      -85528.7465
   25486.000      -85397.7527
   25488.000      -85344.9881
   25490.000      -85455.5896
   25492.000      -85711.2897
   25494.000      -85437.0533
   25496.000      -85341.1961
   25498.000      -85664.0239
   25500.000      -85427.0861
   25502.000      -85272.7386
   25504.000      -85268.9902
   25506.000      -85374.8797
   25508.000      -85292.4342
   25510.000      -85226.1517
   25512.000      -85272.6307
   25514.000      -85341.3977
   25516.000      -85515.6387
   25518.000      -85311.5602
   25520.000      -85296.8686
   25522.000      -85666.5663
   25524.000      -85268.9334
   25526.000      -85617.7085
   25528.000      -85302.9916
   25530.000      -85435.0386
   25532.000      -85223.7905
   25534.000      -85248.5473
   25536.000      -85473.5375
   25538.000      -85455.2632
   25540.000      -85425.4493
   25542.000      -85292.3012
   25544.000      -85239.4505
   25546.000      -85312.0945
   25548.000      -85615.4460
   25550.000      -85100.0517
   25552.000      -85218.9125
   25554.000      -85552.0452
   25556.000      -85352.5696
   25558.000      -85325.7376
   25560.000      -85420.1324
   25562.000      -85236.8586
   25564.000      -85311.2300
   25566.000      -85136.2783
   25568.000      -85647.3487
   25570.000      -85660.3289
   25572.000      -85315.5331
   25574.000      -85445.9638
   25576.000      -85419.0955
   25578.000      -85271.2670
   25580.000      -85486.0822
   25582.000      -85371.9545
   25584.000      -85341.3472
   25586.000      -85201.2587
   25588.000      -85237.1512
   25590.000      -85377.2677
   25592.000      -85373.2659
   25594.000      -85372.1650
   25596.000      -85181.6470
   25598.000      -85268.9410
   25600.000      -85474.6708
   25602.000      -85982.2830
   25604.000      -85450.0503
   25606.000      -85312.8992
   25608.000      -85374.6744
   25610.000      -85686.0868
   25612.000      -85338.2191
   25614.000      -85382.2201
   25616.000      -85309.9456
   25618.000      -85563.2057
   25620.000      -85293.9421
   25622.000      -85272.0794
   25624.000      -85296.9598
   25626.000      -85283.8359
   25628.000      -85682.2576
   25630.000      -85261.5115
   25632.000      -85374.6163
   25634.000      -85308.5873
   25636.000      -85117.5985
   25638.000      -85317.7910
   25640.000      -85422.4687
   25642.000      -85422.5111
   25644.000      -85322.4933
   25646.000      -85397.1153
   25648.000      -85541.0594
   25650.000      -85466.5275
   25652.000      -85254.6999
   25654.000      -85200.5882
   25656.000      -85338.5006
   25658.000      -85728.6985
   25660.000      -85498.0937
   25662.000      -85455.6170
   25664.000      -85384.7909
   25666.000      -85269.4936
   25668.000      -85324.8654
   25670.000      -85719.4999
   25672.000      -85313.2937
   25674.000      -85466.2221
   25676.000      -85673.0486
   25678.000      -85365.7963
   25680.000      -85260.1217
   25682.000      -85679.2899
   25684.000      -85229.7095
   25686.000      -85322.2511
   25688.000      -85569.7752
   25690.000      -85517.9457
   25692.000      -85205.7191
   25694.000      -85245.2494
   25696.000      -85414.9446
   25698.000      -85701.6627
   25700.000      -85187.3703
   25702.000      -85465.1107
   25704.000      -85632.0963
   25706.000      -85435.8338
   25708.000      -85215.7756
   25710.000      -85680.5309
   25712.000      -85278.8347
   25714.000      -85350.4515
   25716.000      -85360.1584
   25718.000      -85455.8554
   25720.000      -85331.9232
   25722.000      -85216.5078
   25724.000      -85200.3493
   25726.000      -85459.9601
   25728.000      -85399.8971
   25730.000      -85306.3634
   25732.000      -85239.9321
   25734.000      -85331.0932
   25736.000      -85498.7222
   25738.000      -85368.6220
   25740.000      -85258.9447
   25742.000      -85229.9591
   25744.000      -85470.3960
   25746.000      -85342.7975
   25748.000      -85597.2718
   25750.000      -85396.5368
   25752.000      -85170.8967
   25754.000      -85223.2158
   25756.000      -85432.3695
   25758.000      -85240.2329
   25760.000      -85324.4423
   25762.000      -85221.1537
   25764.000      -85070.8704
   25766.000      -85470.7217
   25768.000      -85413.4544
   25770.000      -85472.9600
   25772.000      -85295.8290
   25774.000      -85468.0107
   25776.000      -85372.0256
   25778.000      -85320.6412
   25780.000      -85451.2533
   25782.000      -85616.7852
   25784.000      -85423.0122
   25786.000      -85417.6638
   25788.000      -85255.6734
   25790.000      -85275.2518
   25792.000      -85289.1702
   25794.000      -85186.9784
   25796.000      -85502.0728
   25798.000      -85219.1019
   25800.000      -85601.9757
   25802.000      -85579.9524
   25804.000      -85629.9240
   25806.000      -85405.8924
   25808.000      -85476.2563
   25810.000      -85486.8979
   25812.000      -85555.5428
   25814.000      -85107.3569
   25816.000      -85589.1465
   25818.000      -85109.1240
   25820.000      -85639.3579
   25822.000      -85236.1432
   25824.000      -85442.5386
   25826.000      -85248.4776
   25828.000      -85328.2903
   25830.000      -85457.7690
   25832.000      -85319.2413
   25834.000      -85386.6030
   25836.000      -85508.6528
   25838.000      -85193.6327
   25840.000      -85435.8683
   25842.000      -85316.4198
   25844.000      -85663.9822
   25846.000      -85430.5243
   25848.000      -85406.2706
   25850.000      -85436.7705
   25852.000      -85652.6040
   25854.000      -85331.8591
   25856.000      -85309.5655
   25858.000      -85268.8450
   25860.000      -85248.1463
   25862.000      -85298.7505
   25864.000      -85189.1261
   25866.000      -85363.2632
   25868.000      -85229.1615
   25870.000      -85221.5772
   25872.000      -85546.4826
   25874.000      -85442.0883
   25876.000      -85441.2516
   25878.000      -85304.1404
   25880.000      -85422.6584
   25882.000      -85525.7951
   25884.000      -85464.6952
   25886.000      -85458.5935
   25888.000      -85462.5654
   25890.000      -85137.0543
   25892.000      -85414.2088
   25894.000      -85558.2886
   25896.000      -85375.6935
   25898.000      -85473.7366
   25900.000      -85479.2915
   25902.000      -85530.6731
   25904.000      -85390.1543
   25906.000      -85579.9960
   25908.000      -85453.9569
   25910.000      -85445.9175
   25912.000      -85388.2884
   25914.000      -85533.6613
   25916.000      -85507.6078
   25918.000      -85607.5085
   25920.000      -85405.5028
   25922.000      -85265.2183
   25924.000      -85493.5196
   25926.000      -85179.8639
   25928.000      -85170.9029
   25930.000      -85090.5849
   25932.000      -85416.0749
   25934.000      -85264.2622
   25936.000      -85303.2933
   25938.000      -85593.2236
   25940.000      -85424.9174
   25942.000      -85422.2698
   25944.000      -85411.2029
   25946.000      -85671.8304
   25948.000      -85501.3877
   25950.000      -85388.3853
   25952.000      -85641.0998
   25954.000      -85595.4849
   25956.000      -85378.1907
   25958.000      -85228.2700
   25960.000      -85298.2430
   25962.000      -85377.1481
   25964.000      -85507.6866
   25966.000      -85256.8538
   25968.000      -85339.4728
   25970.000      -85262.7748
   25972.000      -85338.8213
   25974.000      -85243.4008
   25976.000      -85316.6805
   25978.000      -85220.6931
   25980.000      -85315.5343
   25982.000      -85305.5339
   25984.000      -85477.4974
   25986.000      -85192.6780
   25988.000      -85447.9886
   25990.000      -85107.7714
   25992.000      -85401.3059
   25994.000      -85584.3542
   25996.000      -85306.3916
   25998.000      -85490.5470
   26000.000      -85607.3112
   26002.000      -85303.8637
   26004.000      -85331.3342
   26006.000      -85596.5087
   26008.000      -85539.2345
   26010.000      -85737.2870
   26012.000      -85358.4654
   26014.000      -85347.5799
   26016.000      -85384.3053
   26018.000      -85547.6538
   26020.000      -85141.7539
   26022.000      -85268.0093
   26024.000      -85073.2362
   26026.000      -85256.3987
   26028.000      -85252.1912
   26030.000      -85293.2170
   26032.000      -85324.4697
   26034.000      -85440.1848
   26036.000      -85245.0470
   26038.000      -85509.8887
   26040.000      -85449.4022
   26042.000      -85365.8296
   26044.000      -85240.1830
   26046.000      -85175.5589
   26048.000      -85340.6365
   26050.000      -85411.2377
   26052.000      -85502.4745
   26054.000      -85345.9100
   26056.000      -85367.9819
   26058.000      -85527.0948
   26060.000      -85199.7724
   26062.000      -85429.3954
   26064.000      -85342.0687
   26066.000      -85517.6261
   26068.000      -85175.9893
   26070.000      -85078.2255
   26072.000      -85339.1424
   26074.000      -85361.5908
   26076.000      -85301.2283
   26078.000      -85340.9892
   26080.000      -85520.1497
   26082.000      -85469.1832
   26084.000      -85504.3342
   26086.000      -85488.3779
   26088.000      -85382.0018
   26090.000      -85451.7614
   26092.000      -85571.1266
   26094.000      -85397.8781
   26096.000      -85259.3353
   26098.000      -85463.6633
   26100.000      -85401.3816
   26102.000      -85528.6730
   26104.000      -85349.9956
   26106.000      -85336.4726
   26108.000      -85251.8270
   26110.000      -85186.5366
   26112.000      -85449.0960
   26114.000      -85598.6307
   26116.000      -85419.4362
   26118.000      -85451.4834
   26120.000      -85537.5265
   26122.000      -85345.1996
   26124.000      -85303.5180
   26126.000      -85536.1823
   26128.000      -85479.8340
   26130.000      -85309.1093
   26132.000      -85233.8772
   26134.000      -85542.1537
   26136.000      -85378.1566
   26138.000      -85328.9551
   26140.000      -85697.0234
   26142.000      -85504.0820
   26144.000      -85547.8735
   26146.000      -85510.9563
   26148.000      -85465.4404
   26150.000      -85419.9863
   26152.000      -85493.3138
   26154.000      -85355.6009
   26156.000      -85495.0465
   26158.000      -85427.8642
   26160.000      -85189.5171
   26162.000      -85426.8250
   26164.000      -85422.1439
   26166.000      -85329.4235
   26168.000      -85472.8766
   26170.000      -85445.3244
   26172.000      -85415.4352
   26174.000      -85241.4765
   26176.000      -85548.5943
   26178.000      -85337.3996
   26180.000      -85513.4819
   26182.000      -85678.8190
   26184.000      -85369.5944
   26186.000      -85474.3984
   26188.000      -85231.6457
   26190.000      -85197.1386
   26192.000      -85441.0768
   26194.000      -85087.9613
   26196.000      -85395.2465
   26198.000      -85309.7541
   26200.000      -85440.7778
   26202.000      -85147.5219
   26204.000      -85554.7076
   26206.000      -85213.0307
   26208.000      -85365.6703
   26210.000      -85300.5661
   26212.000      -85458.2490
   26214.000      -85630.9442
   26216.000      -85393.2171
   26218.000      -85497.6295
   26220.000      -85415.5197
   26222.000      -85493.9185
   26224.000      -85288.4507
   26226.000      -85515.8026
   26228.000      -85463.1738
   26230.000      -85340.9465
   26232.000      -85561.7851
   26234.000      -85424.5827
   26236.000      -85450.1820
   26238.000      -85697.1774
   26240.000      -85551.4614
   26242.000      -85439.0936
   26244.000      -85496.1275
   26246.000      -85291.6357
   26248.000      -85248.6631
   26250.000      -85330.6735
   26252.000      -85258.1671
   26254.000      -85514.0381
   26256.000      -85198.0837
   26258.000      -85194.6964
   26260.000      -85371.0226
   26262.000      -85195.9576
   26264.000      -85413.2871
   26266.000      -85428.4920
   26268.000      -85481.7760
   26270.000      -85326.7103
   26272.000      -85382.8777
   26274.000      -85462.5668
   26276.000      -85331.3030
   26278.000      -85293.4720
   26280.000      -85174.9543
   26282.000      -85298.8483
   26284.000      -85348.8323
   26286.000      -85326.8136
   26288.000      -85681.8112
   26290.000      -85542.9556
   26292.000      -85367.9541
   26294.000      -85649.6488
   26296.000      -85562.4438
   26298.000      -85461.8503
   26300.000      -85651.9246
   26302.000      -85387.3267
   26304.000      -85270.8366
   26306.000      -85241.6628
   26308.000      -85282.1787
   26310.000      -85463.0294
   26312.000      -85577.6367
   26314.000      -85412.5618
   26316.000      -85326.2910
   26318.000      -85435.2267
   26320.000      -85550.2226
   26322.000      -85235.9252
   26324.000      -85358.5746
   26326.000      -85306.3660
   26328.000      -85367.6838
   26330.000      -85372.1037
   26332.000      -85326.7940
   26334.000      -85616.6851
   26336.000      -85443.2561
   26338.000      -85367.6725
   26340.000      -85412.9998
   26342.000      -85314.5999
   26344.000      -85311.6786
   26346.000      -85058.9628
   26348.000      -85402.5862
   26350.000      -85289.1678
   26352.000      -85558.9801
   26354.000      -85556.9108
   26356.000      -85460.7005
   26358.000      -85444.1368
   26360.000      -85331.0613
   26362.000      -85485.2497
   26364.000      -85596.5199
   26366.000      -85517.1080
   26368.000      -85515.6791
   26370.000      -85546.4944
   26372.000      -85874.1918
   26374.000      -85784.0364
   26376.000      -85569.4436
   26378.000      -85335.4553
   26380.000      -85652.6274
   26382.000      -85502.1683
   26384.000      -85598.7881
   26386.000      -85448.4033
   26388.000      -85402.8620
   26390.000      -85414.1812
   26392.000      -85347.0455
   26394.000      -85511.7890
   26396.000      -85571.4392
   26398.000      -85404.7214
   26400.000      -85288.8738
   26402.000      -85736.1049
   26404.000      -85457.1381
   26406.000      -85412.3215
   26408.000      -85472.9401
   26410.000      -85480.8244
   26412.000      -85536.0323
   26414.000      -85276.6821
   26416.000      -85446.6963
   26418.000      -85657.6476
   26420.000      -85354.1646
   26422.000      -85481.5892
   26424.000      -85528.8608
   26426.000      -85735.1902
   26428.000      -85364.6035
   26430.000      -85407.4165
   26432.000      -85393.6039
   26434.000      -85192.7226
   26436.000      -85218.3284
   26438.000      -85054.3866
   26440.000      -85246.8795
   26442.000      -85372.8874
   26444.000      -85441.0841
   26446.000      -85717.5023
   26448.000      -85030.1858
   26450.000      -85123.7756
   26452.000      -85212.4880
   26454.000      -85446.7808
   26456.000      -85518.0415
   26458.000      -85639.5427
   26460.000      -85335.3055
   26462.000      -85325.9929
   26464.000      -85407.1824
   26466.000      -85383.0506
   26468.000      -85381.0242
   26470.000      -85236.6785
   26472.000      -85180.1636
   26474.000      -85358.7900
   26476.000      -85443.6942
   26478.000      -85309.9861
   26480.000      -85390.7415
   26482.000      -85245.2489
   26484.000      -85513.3826
   26486.000      -85511.5220
   26488.000      -85259.8165
   26490.000      -85375.8066
   26492.000      -85230.5868
   26494.000      -85303.2082
   26496.000      -85460.7701
   26498.000      -85765.4353
   26500.000      -85334.9577
   26502.000      -85395.8124
   26504.000      -85598.2086
   26506.000      -85346.7520
   26508.000      -85673.5958
   26510.000      -85445.9316
   26512.000      -85258.5620
   26514.000      -85327.1860
   26516.000      -85554.1555
   26518.000      -85490.2593
   26520.000      -85334.0453
   26522.000      -85357.1091
   26524.000      -85348.9741
   26526.000      -85441.2534
   26528.000      -85447.6741
   26530.000      -85373.0511
   26532.000      -85166.5237
   26534.000      -85556.3520
   26536.000      -85162.0149
   26538.000      -85561.0431
   26540.000      -85558.9450
   26542.000      -85587.0866
   26544.000      -85461.1865
   26546.000      -85380.7481
   26548.000      -85132.3810
   26550.000      -85496.9602
   26552.000      -85592.6213
   26554.000      -85263.0618
   26556.000      -85672.8015
   26558.000      -85446.1806
   26560.000      -85424.3596
   26562.000      -85345.1347
   26564.000      -85161.6013
   26566.000      -85211.9187
   26568.000      -85648.5535
   26570.000      -85533.5836
   26572.000      -85516.7536
   26574.000      -85563.8722
   26576.000      -85449.0722
   26578.000      -85093.9735
   26580.000      -85336.9021
   26582.000      -85319.4129
   26584.000      -85475.4884
   26586.000      -85463.3767
   26588.000      -85427.1281
   26590.000      -85498.2010
   26592.000      -85476.3030
   26594.000      -85284.2545
   26596.000      -85842.7758
   26598.000      -85512.4633
   26600.000      -85322.4418
   26602.000      -85299.5989
   26604.000      -85341.4319
   26606.000      -85172.5529
   26608.000      -85406.8348
   26610.000      -85485.7645
   26612.000      -85315.8301
   26614.000      -85491.8886
   26616.000      -85594.7838
   26618.000      -85452.7495
   26620.000      -85486.3796
   26622.000      -85325.4214
   26624.000      -85364.0645
   26626.000      -85367.8356
   26628.000      -85172.9115
   26630.000      -85177.8623
   26632.000      -85614.2193
   26634.000      -85447.4269
   26636.000      -85182.4178
   26638.000      -85368.5718
   26640.000      -85269.7077
   26642.000      -85419.7711
   26644.000      -85380.2537
   26646.000      -85531.5164
   26648.000      -85230.5412
   26650.000      -85505.1777
   26652.000      -85142.1610
   26654.000      -85417.0364
   26656.000      -85177.9396
   26658.000      -85216.4515
   26660.000      -85339.0608
   26662.000      -85403.2853
   26664.000      -85525.6372
   26666.000      -85548.1380
   26668.000      -85483.7920
   26670.000      -85377.2313
   26672.000      -85435.6956
   26674.000      -85504.1188
   26676.000      -85471.6162
   26678.000      -85402.1412
   26680.000      -85548.9370
   26682.000      -85719.0718
   26684.000      -85432.0516
   26686.000      -85435.0203
   26688.000      -85405.2956
   26690.000      -85288.4668
   26692.000      -85602.8502
   26694.000      -85496.3306
   26696.000      -85301.9975
   26698.000      -85414.6340
   26700.000      -85347.7090
   26702.000      -85587.9685
   26704.000      -85560.8183
   26706.000      -85469.1755
   26708.000      -85223.3927
   26710.000      -85414.7214
   26712.000      -85505.8013
   26714.000      -85237.1133
   26716.000      -85350.8359
   26718.000      -85388.0821
   26720.000      -85552.7573
   26722.000      -85454.7034
   26724.000      -85522.2465
   26726.000      -85514.4327
   26728.000      -85474.1887
   26730.000      -85292.8188
   26732.000      -85401.6292
   26734.000      -85456.7669
   26736.000      -85536.8805
   26738.000      -85664.0332
   26740.000      -85562.3774
   26742.000      -85326.0546
   26744.000      -85391.2233
   26746.000      -85365.2813
   26748.000      -85405.4328
   26750.000      -85367.9170
   26752.000      -85170.0331
   26754.000      -85361.9815
   26756.000      -85180.9303
   26758.000      -85107.3815
   26760.000      -85382.4522
   26762.000      -85366.8175
   26764.000      -85461.7012
   26766.000      -85342.7870
   26768.000      -85240.4355
   26770.000      -85261.5294
   26772.000      -85305.0154
   26774.000      -85365.9690
   26776.000      -85469.0553
   26778.000      -85397.2807
   26780.000      -85478.3953
   26782.000      -85126.1368
   26784.000      -85457.2302
   26786.000      -85264.9603
   26788.000      -85334.7288
   26790.000      -85277.6296
   26792.000      -85404.5104
   26794.000      -85537.3392
   26796.000      -85270.1620
   26798.000      -85356.3509
   26800.000      -85450.5933
   26802.000      -85714.0742
   26804.000      -85461.1177
   26806.000      -85292.3584
   26808.000      -85626.2829
   26810.000      -85410.6174
   26812.000      -85171.0449
   26814.000      -85335.5873
   26816.000      -85394.1350
   26818.000      -85334.5873
   26820.000      -85549.1124
   26822.000      -85349.6635
   26824.000      -85218.4419
   26826.000      -85334.3616
   26828.000      -85426.1503
   26830.000      -85326.9766
   26832.000      -85367.6846
   26834.000      -85338.3282
   26836.000      -85431.7352
   26838.000      -85567.2525
   26840.000      -85346.4715
   26842.000      -85089.9389
   26844.000      -85625.6666
   26846.000      -85575.2935
   26848.000      -85530.2434
   26850.000      -85558.1845
   26852.000      -85310.1380
   26854.000      -85405.1234
   26856.000      -85516.2387
   26858.000      -85245.7621
   26860.000      -85470.8517
   26862.000      -85406.2207
   26864.000      -85316.6419
   26866.000      -85362.1139
   26868.000      -85288.8958
   26870.000      -85313.3629
   26872.000      -85226.0251
   26874.000      -85508.2862
   26876.000      -85545.1746
   26878.000      -85293.2221
   26880.000      -85415.0286
   26882.000      -85407.8192
   26884.000      -85186.5280
   26886.000      -85251.3539
   26888.000      -85458.7476
   26890.000      -85410.3095
   26892.000      -85420.8767
   26894.000      -85385.5186
   26896.000      -85406.2455
   26898.000      -85206.7286
   26900.000      -85503.8994
   26902.000      -85515.9824
   26904.000      -85265.4838
   26906.000      -85429.8292
   26908.000      -85534.0519
   26910.000      -85456.5929
   26912.000      -85271.2425
   26914.000      -85377.3947
   26916.000      -85535.8287
   26918.000      -85407.5300
   26920.000      -85294.7239
   26922.000      -85503.7253
   26924.000      -85207.5569
   26926.000      -85297.5213
   26928.000      -85284.7603
   26930.000      -85379.4405
   26932.000      -85341.8680
   26934.000      -85411.8696
   26936.000      -85446.2494
   26938.000      -85385.3061
   26940.000      -85476.0518
   26942.000      -85325.9544
   26944.000      -85328.1568
   26946.000      -85494.2180
   26948.000      -85327.7173
   26950.000      -85394.7937
   26952.000      -85275.0547
   26954.000      -85091.7987
   26956.000      -85472.3578
   26958.000      -85430.6231
   26960.000      -85074.2593
   26962.000      -85626.0807
   26964.000      -85114.8481
   26966.000      -85490.7129
[truncated: 1,100,011 more chars]
