# Supplementary material for: Discovery of novel RARα agonists using pharmacophore-based virtual screening, molecular docking, and molecular dynamics simulation studies
Source: PLoS One. 2023 Aug 24;18(8):e0289046. doi: 10.1371/journal.pone.0289046 (PMC10449137; doi:10.1371/journal.pone.0289046)
Supplement: S1 File — (ZIP) [file pone.0289046.s003.zip › Supplementary/Compound 4/MD/RMSD/RMSD.xvg]

#Frame     RMSD_00001
       1       0.0000
       2       0.7564
       3       0.7793
       4       0.7553
       5       0.8128
       6       0.7844
       7       0.8100
       8       0.8459
       9       0.8181
      10       0.8582
      11       0.7945
      12       0.8074
      13       0.8148
      14       0.9359
      15       0.9820
      16       0.9671
      17       0.8778
      18       0.8482
      19       0.8154
      20       0.9051
      21       0.8902
      22       0.9517
      23       1.0373
      24       0.9085
      25       0.9166
      26       0.9107
      27       0.9434
      28       0.8790
      29       0.8895
      30       0.9300
      31       0.8832
      32       0.8906
      33       0.9835
      34       1.0217
      35       0.9906
      36       0.9211
      37       0.9866
      38       0.9629
      39       0.8818
      40       0.9147
      41       0.9023
      42       0.8685
      43       0.8753
      44       0.8744
      45       0.8489
      46       0.8122
      47       0.8818
      48       0.9664
      49       0.9582
      50       0.8709
      51       0.9293
      52       0.9981
      53       0.8242
      54       0.9310
      55       0.8257
      56       0.8656
      57       0.8170
      58       0.8679
      59       0.9921
      60       1.0389
      61       0.9744
      62       0.9519
      63       1.0025
      64       0.8677
      65       0.8978
      66       0.8946
      67       0.8660
      68       0.8947
      69       0.9480
      70       0.9556
      71       0.8967
      72       0.8725
      73       0.9063
      74       0.9926
      75       0.9503
      76       0.9410
      77       0.9504
      78       0.9255
      79       1.0269
      80       0.8967
      81       0.9578
      82       1.0639
      83       0.9412
      84       0.8657
      85       0.8412
      86       0.9818
      87       0.9592
      88       1.0225
      89       1.1428
      90       1.0211
      91       0.9410
      92       1.0180
      93       1.0335
      94       1.0608
      95       0.9507
      96       0.9744
      97       1.0051
      98       0.9532
      99       0.9427
     100       0.7888
     101       0.9630
     102       0.9856
     103       0.9550
     104       0.8812
     105       0.8536
     106       0.8814
     107       1.0487
     108       1.0493
     109       0.9733
     110       0.9175
     111       0.9222
     112       0.9927
     113       1.0619
     114       0.9753
     115       0.9316
     116       1.0360
     117       1.0664
     118       1.0303
     119       0.9602
     120       0.9304
     121       0.9809
     122       0.9740
     123       0.9498
     124       1.0395
     125       0.9559
     126       0.9590
     127       0.9514
     128       0.9640
     129       0.9323
     130       0.9736
     131       1.0330
     132       0.9587
     133       0.9881
     134       1.0301
     135       0.9481
     136       0.9593
     137       1.0028
     138       0.8926
     139       0.8766
     140       0.9055
     141       0.9716
     142       0.9784
     143       0.9605
     144       0.9284
     145       0.8475
     146       0.9097
     147       0.9590
     148       0.9164
     149       0.8840
     150       0.9083
     151       0.9403
     152       0.9265
     153       0.9785
     154       0.9830
     155       0.9373
     156       0.9980
     157       0.9415
     158       0.9359
     159       0.9943
     160       1.0590
     161       0.9923
     162       1.1163
     163       1.0860
     164       1.0663
     165       1.0109
     166       0.9318
     167       1.1321
     168       1.0120
     169       0.9080
     170       0.9638
     171       0.9822
     172       0.9394
     173       0.8829
     174       0.8803
     175       0.7835
     176       0.9059
     177       0.9160
     178       1.0330
     179       1.0125
     180       0.9459
     181       0.8991
     182       1.1425
     183       0.9094
     184       1.0270
     185       1.0268
     186       1.0563
     187       1.0703
     188       1.0208
     189       1.0469
     190       0.9745
     191       1.0634
     192       1.1754
     193       1.1510
     194       1.1112
     195       1.0138
     196       1.0217
     197       0.9143
     198       0.9499
     199       1.0463
     200       1.0701
     201       0.9629
     202       1.0689
     203       1.0489
     204       1.0086
     205       1.0506
     206       0.9984
     207       1.0674
     208       0.9573
     209       0.9869
     210       1.0041
     211       0.9417
     212       1.0339
     213       1.0388
     214       0.9727
     215       0.8929
     216       0.9869
     217       0.9994
     218       1.0841
     219       1.0089
     220       0.9767
     221       1.0209
     222       1.0673
     223       1.1074
     224       1.1120
     225       1.0276
     226       1.0584
     227       1.0041
     228       1.0023
     229       1.1263
     230       1.0863
     231       0.9871
     232       1.0017
     233       1.1139
     234       1.1094
     235       1.1303
     236       1.0981
     237       1.1468
     238       1.0890
     239       1.2272
     240       1.0982
     241       1.1530
     242       1.0978
     243       1.0903
     244       1.0269
     245       1.0763
     246       1.0710
     247       1.0865
     248       1.1988
     249       1.1585
     250       1.1980
     251       1.1463
     252       1.1660
     253       1.1394
     254       1.1378
     255       1.1174
     256       1.0999
     257       1.0699
     258       1.1273
     259       1.0066
     260       1.0903
     261       1.0624
     262       1.1173
     263       1.1659
     264       1.1755
     265       1.1604
     266       1.2499
     267       1.1890
     268       1.1230
     269       1.0878
     270       1.1888
     271       1.1565
     272       1.0394
     273       1.0995
     274       1.0969
     275       1.0475
     276       1.0159
     277       1.0646
     278       1.0925
     279       1.1209
     280       1.1375
     281       1.1745
     282       1.0945
     283       1.0546
     284       1.1043
     285       1.0902
     286       1.0654
     287       1.1511
     288       1.0870
     289       1.0109
     290       1.1159
     291       1.1058
     292       1.1071
     293       1.1399
     294       1.0399
     295       1.0180
     296       1.1485
     297       1.1259
     298       1.0866
     299       1.1541
     300       1.1467
     301       1.1970
     302       1.1198
     303       1.2149
     304       1.1454
     305       1.0536
     306       1.2164
     307       1.1555
     308       1.1515
     309       1.2070
     310       1.1524
     311       1.1805
     312       1.1523
     313       1.0537
     314       1.0440
     315       1.1426
     316       1.2517
     317       1.2959
     318       1.2967
     319       1.2059
     320       1.2089
     321       1.3105
     322       1.2728
     323       1.2733
     324       1.2375
     325       1.3971
     326       1.3455
     327       1.3193
     328       1.2225
     329       1.1907
     330       1.1904
     331       1.3295
     332       1.2063
     333       1.1468
     334       1.1881
     335       1.1581
     336       1.1535
     337       1.1542
     338       1.1680
     339       1.1543
     340       1.1584
     341       1.3076
     342       1.3196
     343       1.2909
     344       1.2602
     345       1.3524
     346       1.2905
     347       1.3126
     348       1.3071
     349       1.3136
     350       1.3279
     351       1.2458
     352       1.2812
     353       1.2520
     354       1.2615
     355       1.3022
     356       1.2860
     357       1.3140
     358       1.2818
     359       1.3334
     360       1.3115
     361       1.3153
     362       1.2388
     363       1.3891
     364       1.3409
     365       1.2530
     366       1.3057
     367       1.2273
     368       1.2624
     369       1.2760
     370       1.2483
     371       1.2501
     372       1.2285
     373       1.1729
     374       1.1864
     375       1.2497
     376       1.1618
     377       1.1949
     378       1.1465
     379       1.1883
     380       1.2942
     381       1.1852
     382       1.1515
     383       1.1503
     384       1.1093
     385       1.2255
     386       1.3329
     387       1.2215
     388       1.2473
     389       1.2733
     390       1.3052
     391       1.2220
     392       1.2846
     393       1.2071
     394       1.2084
     395       1.1825
     396       1.2168
     397       1.2021
     398       1.1476
     399       1.1416
     400       1.1836
     401       1.1700
     402       1.1808
     403       1.2506
     404       1.1304
     405       1.1743
     406       1.1217
     407       1.1700
     408       1.1404
     409       1.1505
     410       1.1451
     411       1.1383
     412       1.1349
     413       1.2271
     414       1.1727
     415       1.2372
     416       1.2344
     417       1.1795
     418       1.2288
     419       1.1351
     420       1.0932
     421       1.1906
     422       1.1612
     423       1.1693
     424       1.2579
     425       1.1096
     426       1.1733
     427       1.2483
     428       1.1694
     429       1.2385
     430       1.0559
     431       1.1510
     432       1.1190
     433       1.1156
     434       1.1436
     435       1.1184
     436       1.0918
     437       1.0954
     438       1.0905
     439       1.1673
     440       1.1889
     441       1.1356
     442       1.1632
     443       1.1436
     444       1.0299
     445       1.0801
     446       1.1069
     447       1.0908
     448       1.1348
     449       1.1083
     450       1.0337
     451       1.0784
     452       1.1043
     453       1.1561
     454       1.0972
     455       1.0345
     456       1.2187
     457       1.2401
     458       1.1794
     459       1.2157
     460       1.1135
     461       1.1700
     462       1.0840
     463       1.1495
     464       1.1315
     465       1.1340
     466       1.1214
     467       1.0898
     468       1.0949
     469       1.0539
     470       1.1098
     471       1.1441
     472       1.1876
     473       1.1934
     474       1.1175
     475       1.2205
     476       1.1107
     477       1.1509
     478       1.2773
     479       1.1472
     480       1.2694
     481       1.2228
     482       1.1529
     483       1.1823
     484       1.1812
     485       1.0873
     486       1.0885
     487       1.1056
     488       1.1022
     489       1.1156
     490       1.1205
     491       1.1916
     492       1.2034
     493       1.2097
     494       1.2791
     495       1.3169
     496       1.3103
     497       1.2029
     498       1.2915
     499       1.1772
     500       1.2981
     501       1.2670
     502       1.2757
     503       1.3765
     504       1.2270
     505       1.2816
     506       1.2189
     507       1.2560
     508       1.1811
     509       1.2056
     510       1.2291
     511       1.2374
     512       1.2972
     513       1.1860
     514       1.2128
     515       1.2273
     516       1.2857
     517       1.2928
     518       1.3427
     519       1.3800
     520       1.3647
     521       1.2490
     522       1.3122
     523       1.2652
     524       1.2840
     525       1.2703
     526       1.3152
     527       1.2051
     528       1.2456
     529       1.2280
     530       1.2325
     531       1.2942
     532       1.2069
     533       1.2324
     534       1.2185
     535       1.0561
     536       1.1376
     537       1.1568
     538       1.0970
     539       1.0591
     540       1.1016
     541       1.0933
     542       1.1697
     543       1.1657
     544       1.2112
     545       1.1509
     546       1.1944
     547       1.1878
     548       1.1134
     549       1.1560
     550       1.0329
     551       1.0904
     552       1.1327
     553       1.0602
     554       1.1123
     555       1.0739
     556       1.0566
     557       1.0993
     558       1.0822
     559       1.1237
     560       1.0244
     561       1.0289
     562       0.9959
     563       1.0266
     564       1.0287
     565       1.0865
     566       1.0412
     567       1.0753
     568       1.0389
     569       1.0229
     570       1.0689
     571       1.0661
     572       1.0817
     573       1.1098
     574       1.0838
     575       1.0669
     576       1.0213
     577       1.2451
     578       1.0289
     579       1.0655
     580       1.0631
     581       0.9680
     582       1.0950
     583       1.0160
     584       1.1109
     585       1.1235
     586       1.1149
     587       1.0668
     588       1.0214
     589       1.0501
     590       1.0961
     591       1.0443
     592       1.0187
     593       1.0337
     594       1.0526
     595       1.1487
     596       1.1509
     597       1.0987
     598       1.0421
     599       1.1039
     600       1.1606
     601       1.0962
     602       1.0663
     603       1.1168
     604       1.1668
     605       1.1304
     606       1.1238
     607       1.0546
     608       1.0599
     609       1.0834
     610       1.1228
     611       1.0472
     612       1.0826
     613       1.1741
     614       1.0325
     615       1.0834
     616       1.0308
     617       0.9892
     618       1.0938
     619       1.1955
     620       1.0415
     621       1.0967
     622       1.1423
     623       1.1159
     624       1.1513
     625       1.1435
     626       1.1387
     627       1.1768
     628       1.1520
     629       1.1191
     630       1.1591
     631       1.0704
     632       1.1006
     633       1.0997
     634       1.1190
     635       1.0750
     636       1.1354
     637       1.0985
     638       1.1348
     639       1.0730
     640       1.0522
     641       1.1018
     642       1.1107
     643       1.0654
     644       1.2504
     645       1.0603
     646       1.1294
     647       1.1160
     648       1.1213
     649       1.1035
     650       1.1674
     651       1.2268
     652       1.1731
     653       1.2663
     654       1.1868
     655       1.0952
     656       1.1487
     657       1.1533
     658       1.1552
     659       1.1931
     660       1.1484
     661       1.1286
     662       1.1620
     663       1.1908
     664       1.1103
     665       1.1839
     666       1.1963
     667       1.1488
     668       1.1451
     669       1.1120
     670       1.1443
     671       1.2286
     672       1.2569
     673       1.1471
     674       1.1526
     675       1.2333
     676       1.1264
     677       1.1405
     678       1.0804
     679       1.0973
     680       1.1620
     681       1.1389
     682       1.1907
     683       1.2178
     684       1.2450
     685       1.2608
     686       1.2623
     687       1.1586
     688       1.2879
     689       1.1927
     690       1.1908
     691       1.1704
     692       1.1746
     693       1.1545
     694       1.1442
     695       1.1501
     696       1.2218
     697       1.1303
     698       1.1339
     699       1.1269
     700       1.1526
     701       1.1969
     702       1.1642
     703       1.1056
     704       1.1308
     705       1.1511
     706       1.1408
     707       1.1296
     708       1.2082
     709       1.1749
     710       1.1111
     711       1.0985
     712       1.1813
     713       1.1502
     714       1.0890
     715       1.1731
     716       1.0898
     717       1.1019
     718       1.1296
     719       1.1141
     720       1.1081
     721       1.1404
     722       1.1441
     723       1.1531
     724       1.1735
     725       1.1808
     726       1.0423
     727       1.1284
     728       1.0682
     729       1.0836
     730       0.9815
     731       1.0223
     732       1.0153
     733       0.9902
     734       1.0468
     735       1.0947
     736       1.0750
     737       1.0752
     738       1.0848
     739       1.1213
     740       1.0234
     741       1.0394
     742       1.0827
     743       1.1039
     744       1.1381
     745       1.1528
     746       1.1707
     747       1.1385
     748       1.1623
     749       1.1228
     750       1.1415
     751       1.2059
     752       1.1540
     753       1.3592
     754       1.3005
     755       1.2027
     756       1.2381
     757       1.2092
     758       1.2331
     759       1.2461
     760       1.3104
     761       1.3828
     762       1.3198
     763       1.2404
     764       1.2239
     765       1.2523
     766       1.2205
     767       1.1816
     768       1.2938
     769       1.3104
     770       1.2963
     771       1.1347
     772       1.1316
     773       1.1458
     774       1.1086
     775       1.2449
     776       1.1835
     777       1.2694
     778       1.2639
     779       1.1757
     780       1.2177
     781       1.1638
     782       1.1620
     783       1.2264
     784       1.2539
     785       1.3726
     786       1.2582
     787       1.1542
     788       1.2341
     789       1.1511
     790       1.1455
     791       1.1655
     792       1.1812
     793       1.2070
     794       1.2008
     795       1.1677
     796       1.0932
     797       1.2315
     798       1.1414
     799       1.1356
     800       1.0832
     801       1.1239
     802       1.1763
     803       1.1390
     804       1.1257
     805       1.1063
     806       1.1827
     807       1.1181
     808       1.1102
     809       1.1450
     810       1.1538
     811       1.1310
     812       1.0734
     813       1.1437
     814       1.1290
     815       1.1168
     816       1.1696
     817       1.1251
     818       1.1894
     819       1.1564
     820       1.2434
     821       1.0749
     822       1.1814
     823       1.2488
     824       1.1568
     825       1.1835
     826       1.1122
     827       1.1254
     828       1.1068
     829       1.0864
     830       1.1339
     831       1.1076
     832       1.2096
     833       1.1529
     834       1.2323
     835       1.2368
     836       1.2352
     837       1.2030
     838       1.1776
     839       1.1826
     840       1.1339
     841       1.1903
     842       1.1980
     843       1.1401
     844       1.2044
     845       1.2946
     846       1.2007
     847       1.2600
     848       1.2291
     849       1.2165
     850       1.1875
     851       1.1077
     852       1.2456
     853       1.2296
     854       1.2459
     855       1.2318
     856       1.1730
     857       1.1778
     858       1.1516
     859       1.1038
     860       1.0330
     861       1.1155
     862       1.0725
     863       1.1239
     864       1.1245
     865       1.1374
     866       1.1090
     867       1.1634
     868       1.1425
     869       1.1787
     870       1.1458
     871       1.2044
     872       1.2092
     873       1.2016
     874       1.1415
     875       1.1469
     876       1.2529
     877       1.1566
     878       1.3891
     879       1.2793
     880       1.2413
     881       1.1373
     882       1.1541
     883       1.2466
     884       1.2136
     885       1.1891
     886       1.2723
     887       1.2152
     888       1.2970
     889       1.1474
     890       1.0941
     891       1.2053
     892       1.1315
     893       1.2059
     894       1.2047
     895       1.2291
     896       1.1685
     897       1.1982
     898       1.2413
     899       1.2313
     900       1.2588
     901       1.1852
     902       1.1628
     903       1.1329
     904       1.1791
     905       1.1999
     906       1.2266
     907       1.2836
     908       1.2804
     909       1.3731
     910       1.3649
     911       1.2746
     912       1.2133
     913       1.3919
     914       1.3851
     915       1.3194
     916       1.3378
     917       1.4464
     918       1.2633
     919       1.3235
     920       1.2868
     921       1.3363
     922       1.3470
     923       1.3493
     924       1.3237
     925       1.3167
     926       1.2463
     927       1.3080
     928       1.3174
     929       1.3938
     930       1.3384
     931       1.3032
     932       1.3038
     933       1.1851
     934       1.3369
     935       1.2697
     936       1.3266
     937       1.2896
     938       1.2658
     939       1.3560
     940       1.3205
     941       1.3504
     942       1.2918
     943       1.2516
     944       1.2096
     945       1.2223
     946       1.1673
     947       1.1659
     948       1.2378
     949       1.1774
     950       1.2343
     951       1.3154
     952       1.2568
     953       1.3259
     954       1.3392
     955       1.2584
     956       1.3232
     957       1.2968
     958       1.3711
     959       1.3328
     960       1.2875
     961       1.1799
     962       1.3001
     963       1.1273
     964       1.1798
     965       1.2490
     966       1.2704
     967       1.2665
     968       1.2708
     969       1.1530
     970       1.2392
     971       1.2010
     972       1.1853
     973       1.2731
     974       1.2593
     975       1.1834
     976       1.1718
     977       1.1834
     978       1.1927
     979       1.2582
     980       1.2296
     981       1.2192
     982       1.3150
     983       1.2740
     984       1.2295
     985       1.3202
     986       1.3046
     987       1.2514
     988       1.2769
     989       1.2351
     990       1.2788
     991       1.2729
     992       1.2956
     993       1.2266
     994       1.2038
     995       1.1887
     996       1.1863
     997       1.1905
     998       1.2921
     999       1.3186
    1000       1.2626
    1001       1.4020
    1002       1.3790
    1003       1.3669
    1004       1.3113
    1005       1.4862
    1006       1.3725
    1007       1.5397
    1008       1.3893
    1009       1.2796
    1010       1.2815
    1011       1.3586
    1012       1.3236
    1013       1.3093
    1014       1.3554
    1015       1.2840
    1016       1.2512
    1017       1.2908
    1018       1.2766
    1019       1.3144
    1020       1.2396
    1021       1.2554
    1022       1.2017
    1023       1.2041
    1024       1.2893
    1025       1.2620
    1026       1.2560
    1027       1.2724
    1028       1.1045
    1029       1.0792
    1030       1.1308
    1031       1.1962
    1032       1.1471
    1033       1.1330
    1034       1.2185
    1035       1.2259
    1036       1.2187
    1037       1.1329
    1038       1.1621
    1039       1.2365
    1040       1.0636
    1041       1.1872
    1042       1.2079
    1043       1.1191
    1044       1.2048
    1045       1.2003
    1046       1.1136
    1047       1.2203
    1048       1.1394
    1049       1.1960
    1050       1.1634
    1051       1.1247
    1052       1.1588
    1053       1.0792
    1054       1.1425
    1055       1.1087
    1056       1.2305
    1057       1.1521
    1058       1.1335
    1059       1.1156
    1060       1.2023
    1061       1.1864
    1062       1.2659
    1063       1.1583
    1064       1.1934
    1065       1.2563
    1066       1.1571
    1067       1.1512
    1068       1.2201
    1069       1.1291
    1070       1.1170
    1071       1.1414
    1072       1.0785
    1073       1.2154
    1074       1.3681
    1075       1.3825
    1076       1.2327
    1077       1.3026
    1078       1.2873
    1079       1.1988
    1080       1.1776
    1081       1.2189
    1082       1.2601
    1083       1.3289
    1084       1.2909
    1085       1.2678
    1086       1.1976
    1087       1.2087
    1088       1.2924
    1089       1.1698
    1090       1.3067
    1091       1.3043
    1092       1.2442
    1093       1.3036
    1094       1.2761
    1095       1.1754
    1096       1.2853
    1097       1.2285
    1098       1.2289
    1099       1.2558
    1100       1.2226
    1101       1.3249
    1102       1.2200
    1103       1.2419
    1104       1.2507
    1105       1.2475
    1106       1.2706
    1107       1.3365
    1108       1.2942
    1109       1.2709
    1110       1.2927
    1111       1.4204
    1112       1.3797
    1113       1.3833
    1114       1.2832
    1115       1.2830
    1116       1.3993
    1117       1.3134
    1118       1.3664
    1119       1.3526
    1120       1.3584
    1121       1.3271
    1122       1.2676
    1123       1.3182
    1124       1.3466
    1125       1.3515
    1126       1.4179
    1127       1.2837
    1128       1.2465
    1129       1.3423
    1130       1.2733
    1131       1.3470
    1132       1.3090
    1133       1.3421
    1134       1.3051
    1135       1.4296
    1136       1.3407
    1137       1.3939
    1138       1.3402
    1139       1.3666
    1140       1.3380
    1141       1.2999
    1142       1.2747
    1143       1.3005
    1144       1.2837
    1145       1.2521
    1146       1.4084
    1147       1.3641
    1148       1.4000
    1149       1.3408
    1150       1.3146
    1151       1.2827
    1152       1.3029
    1153       1.3364
    1154       1.2368
    1155       1.3124
    1156       1.2854
    1157       1.2447
    1158       1.2378
    1159       1.2668
    1160       1.2556
    1161       1.3205
    1162       1.3663
    1163       1.2721
    1164       1.3056
    1165       1.2956
    1166       1.1687
    1167       1.2970
    1168       1.2928
    1169       1.2619
    1170       1.2786
    1171       1.2982
    1172       1.2215
    1173       1.2065
    1174       1.3295
    1175       1.3197
    1176       1.3490
    1177       1.3290
    1178       1.3068
    1179       1.3080
    1180       1.3336
    1181       1.3031
    1182       1.2666
    1183       1.3038
    1184       1.2857
    1185       1.3053
    1186       1.3575
    1187       1.2958
    1188       1.3480
    1189       1.3844
    1190       1.2864
    1191       1.2885
    1192       1.3161
    1193       1.2939
    1194       1.2455
    1195       1.2903
    1196       1.3081
    1197       1.3165
    1198       1.3115
    1199       1.3942
    1200       1.2682
    1201       1.1974
    1202       1.2936
    1203       1.3256
    1204       1.3968
    1205       1.1452
    1206       1.2510
    1207       1.1942
    1208       1.1459
    1209       1.1822
    1210       1.2951
    1211       1.2736
    1212       1.3312
    1213       1.3262
    1214       1.2057
    1215       1.2370
    1216       1.2786
    1217       1.2616
    1218       1.1731
    1219       1.2207
    1220       1.2567
    1221       1.2221
    1222       1.1651
    1223       1.2736
    1224       1.2353
    1225       1.2036
    1226       1.1761
    1227       1.2434
    1228       1.2550
    1229       1.2532
    1230       1.2606
    1231       1.2378
    1232       1.3123
    1233       1.3224
    1234       1.2594
    1235       1.3893
    1236       1.3541
    1237       1.4318
    1238       1.4218
    1239       1.4130
    1240       1.3517
    1241       1.2684
    1242       1.3649
    1243       1.4162
    1244       1.2534
    1245       1.2512
    1246       1.2110
    1247       1.2823
    1248       1.3255
    1249       1.2457
    1250       1.2341
    1251       1.1466
    1252       1.1318
    1253       1.1906
    1254       1.1903
    1255       1.1832
    1256       1.2244
    1257       1.3083
    1258       1.3415
    1259       1.3296
    1260       1.3089
    1261       1.2886
    1262       1.2491
    1263       1.2543
    1264       1.2918
    1265       1.2965
    1266       1.2971
    1267       1.3525
    1268       1.3322
    1269       1.1851
    1270       1.2418
    1271       1.2321
    1272       1.2892
    1273       1.2465
    1274       1.1618
    1275       1.2711
    1276       1.2781
    1277       1.2785
    1278       1.3300
    1279       1.2399
    1280       1.3773
    1281       1.3309
    1282       1.1841
    1283       1.2741
    1284       1.2246
    1285       1.1709
    1286       1.2166
    1287       1.2386
    1288       1.2636
    1289       1.2771
    1290       1.3023
    1291       1.2441
    1292       1.2786
    1293       1.2272
    1294       1.2348
    1295       1.2142
    1296       1.2680
    1297       1.3677
    1298       1.4660
    1299       1.4053
    1300       1.4124
    1301       1.3691
    1302       1.2283
    1303       1.3177
    1304       1.2945
    1305       1.2866
    1306       1.3376
    1307       1.3350
    1308       1.3596
    1309       1.3165
    1310       1.3014
    1311       1.3088
    1312       1.3507
    1313       1.3963
    1314       1.3642
    1315       1.3391
    1316       1.3740
    1317       1.3483
    1318       1.3245
    1319       1.2692
    1320       1.3192
    1321       1.2181
    1322       1.3309
    1323       1.2599
    1324       1.2862
    1325       1.2093
    1326       1.2410
    1327       1.3122
    1328       1.2455
    1329       1.2616
    1330       1.3388
    1331       1.4157
    1332       1.4273
    1333       1.3502
    1334       1.2582
    1335       1.3370
    1336       1.3917
    1337       1.3730
    1338       1.4052
    1339       1.4050
    1340       1.4679
    1341       1.4127
    1342       1.3511
    1343       1.4420
    1344       1.5669
    1345       1.4576
    1346       1.4214
    1347       1.3661
    1348       1.3497
    1349       1.3650
    1350       1.4029
    1351       1.3240
    1352       1.4315
    1353       1.3223
    1354       1.3862
    1355       1.3130
    1356       1.2479
    1357       1.2569
    1358       1.2074
    1359       1.2749
    1360       1.2065
    1361       1.3164
    1362       1.1822
    1363       1.2350
    1364       1.2944
    1365       1.2395
    1366       1.1587
    1367       1.2103
    1368       1.2788
    1369       1.2361
    1370       1.2729
    1371       1.2702
    1372       1.1990
    1373       1.2281
    1374       1.2588
    1375       1.2336
    1376       1.2260
    1377       1.1988
    1378       1.2220
    1379       1.1989
    1380       1.2431
    1381       1.2413
    1382       1.2269
    1383       1.2542
    1384       1.2062
    1385       1.1840
    1386       1.2139
    1387       1.2468
    1388       1.1823
    1389       1.2414
    1390       1.2266
    1391       1.1837
    1392       1.1728
    1393       1.1434
    1394       1.0911
    1395       1.0942
    1396       1.0107
    1397       1.0697
    1398       1.1168
    1399       1.1482
    1400       1.0551
    1401       1.1172
    1402       1.1893
    1403       1.1543
    1404       1.1903
    1405       1.1996
    1406       1.2528
    1407       1.0773
    1408       1.1192
    1409       1.0979
    1410       1.1024
    1411       1.1355
    1412       1.2730
    1413       1.2518
    1414       1.2001
    1415       1.2214
    1416       1.2588
    1417       1.2476
    1418       1.2133
    1419       1.2404
    1420       1.2414
    1421       1.1545
    1422       1.2080
    1423       1.2283
    1424       1.2222
    1425       1.2112
    1426       1.2037
    1427       1.1797
    1428       1.2200
    1429       1.0961
    1430       1.1626
    1431       1.0607
    1432       1.1208
    1433       1.0229
    1434       1.0799
    1435       1.0632
    1436       1.0935
    1437       1.0525
    1438       1.0958
    1439       1.0839
    1440       1.1394
    1441       1.0771
    1442       1.1799
    1443       1.1347
    1444       1.1776
    1445       1.1763
    1446       1.1356
    1447       1.1612
    1448       1.1794
    1449       1.1795
    1450       1.0904
    1451       1.1594
    1452       1.1667
    1453       1.2217
    1454       1.1437
    1455       1.2333
    1456       1.2305
    1457       1.1958
    1458       1.2961
    1459       1.2724
    1460       1.2747
    1461       1.1931
    1462       1.1484
    1463       1.2841
    1464       1.2616
    1465       1.2355
    1466       1.3148
    1467       1.2570
    1468       1.3258
    1469       1.2913
    1470       1.3837
    1471       1.3146
    1472       1.3142
    1473       1.3402
    1474       1.2500
    1475       1.1538
    1476       1.2326
    1477       1.2995
    1478       1.1781
    1479       1.2536
    1480       1.3205
    1481       1.2085
    1482       1.2520
    1483       1.1992
    1484       1.1558
    1485       1.2162
    1486       1.1789
    1487       1.1762
    1488       1.2512
    1489       1.2497
    1490       1.2565
    1491       1.1942
    1492       1.2688
    1493       1.1940
    1494       1.1585
    1495       1.1388
    1496       1.1394
    1497       1.0889
    1498       1.0953
    1499       1.1594
    1500       1.1223
    1501       1.0824
    1502       1.1456
    1503       1.2383
    1504       1.1979
    1505       1.2245
    1506       1.1916
    1507       1.3069
    1508       1.2180
    1509       1.2110
    1510       1.2245
    1511       1.2284
    1512       1.2250
    1513       1.1862
    1514       1.2069
    1515       1.1256
    1516       1.1722
    1517       1.1774
    1518       1.2798
    1519       1.2358
    1520       1.2700
    1521       1.1383
    1522       1.1821
    1523       1.2116
    1524       1.1359
    1525       1.2404
    1526       1.2706
    1527       1.2260
    1528       1.2087
    1529       1.2348
    1530       1.1935
    1531       1.1998
    1532       1.2093
    1533       1.2802
    1534       1.2681
    1535       1.1979
    1536       1.2209
    1537       1.2273
    1538       1.1893
    1539       1.2467
    1540       1.2023
    1541       1.2030
    1542       1.1863
    1543       1.1528
    1544       1.1400
    1545       1.1528
    1546       1.1978
    1547       1.1755
    1548       1.2030
    1549       1.2036
    1550       1.1404
    1551       1.1406
    1552       1.1389
    1553       1.1969
    1554       1.1806
    1555       1.1750
    1556       1.1516
    1557       1.1955
    1558       1.1467
    1559       1.2086
    1560       1.2493
    1561       1.2944
    1562       1.2487
    1563       1.2187
    1564       1.2301
    1565       1.2794
    1566       1.2778
    1567       1.2047
    1568       1.2257
    1569       1.1921
    1570       1.2173
    1571       1.2156
    1572       1.2376
    1573       1.2138
    1574       1.3697
    1575       1.3091
    1576       1.3035
    1577       1.3840
    1578       1.3912
    1579       1.3099
    1580       1.2208
    1581       1.2784
    1582       1.2753
    1583       1.2488
    1584       1.2425
    1585       1.1822
    1586       1.1449
    1587       1.1519
    1588       1.1940
    1589       1.2557
    1590       1.3520
    1591       1.3937
    1592       1.2985
    1593       1.3036
    1594       1.3384
    1595       1.3463
    1596       1.2235
    1597       1.3906
    1598       1.3547
    1599       1.2929
    1600       1.3503
    1601       1.3570
    1602       1.3820
    1603       1.3505
    1604       1.3650
    1605       1.3474
    1606       1.2682
    1607       1.2800
    1608       1.2688
    1609       1.1901
    1610       1.2101
    1611       1.2240
    1612       1.2570
    1613       1.2358
    1614       1.2981
    1615       1.3278
    1616       1.2596
    1617       1.2236
    1618       1.2950
    1619       1.2696
    1620       1.2726
    1621       1.2892
    1622       1.2964
    1623       1.2354
    1624       1.2309
    1625       1.2595
    1626       1.3790
    1627       1.2604
    1628       1.2258
    1629       1.2658
    1630       1.4489
    1631       1.3514
    1632       1.2498
    1633       1.2701
    1634       1.1965
    1635       1.2614
    1636       1.2809
    1637       1.3110
    1638       1.2671
    1639       1.2949
    1640       1.2710
    1641       1.1956
    1642       1.2920
    1643       1.2959
    1644       1.2780
    1645       1.2908
    1646       1.2715
    1647       1.3359
    1648       1.3040
    1649       1.2566
    1650       1.2739
    1651       1.3112
    1652       1.2878
    1653       1.2953
    1654       1.2815
    1655       1.2399
    1656       1.2668
    1657       1.2823
    1658       1.1844
    1659       1.3056
    1660       1.3071
    1661       1.1851
    1662       1.1918
    1663       1.2419
    1664       1.2814
    1665       1.2304
    1666       1.2329
    1667       1.1211
    1668       1.2346
    1669       1.1799
    1670       1.3308
    1671       1.2420
    1672       1.2601
    1673       1.2622
    1674       1.2115
    1675       1.2592
    1676       1.2229
    1677       1.1593
    1678       1.3096
    1679       1.3092
    1680       1.1602
    1681       1.2861
    1682       1.2170
    1683       1.2798
    1684       1.2705
    1685       1.3433
    1686       1.3466
    1687       1.2379
    1688       1.1913
    1689       1.2532
    1690       1.2634
    1691       1.1739
    1692       1.1998
    1693       1.1934
    1694       1.1819
    1695       1.2271
    1696       1.2392
    1697       1.2237
    1698       1.3157
    1699       1.2855
    1700       1.3739
    1701       1.2814
    1702       1.3616
    1703       1.2688
    1704       1.3196
    1705       1.3942
    1706       1.3955
    1707       1.2871
    1708       1.2934
    1709       1.3960
    1710       1.2365
    1711       1.1991
    1712       1.2668
    1713       1.3096
    1714       1.3507
    1715       1.3851
    1716       1.3620
    1717       1.2771
    1718       1.3113
    1719       1.2377
    1720       1.2143
    1721       1.3197
    1722       1.2345
    1723       1.1992
    1724       1.2811
    1725       1.1555
    1726       1.1826
    1727       1.1889
    1728       1.1657
    1729       1.1332
    1730       1.1817
    1731       1.2012
    1732       1.3001
    1733       1.2485
    1734       1.2020
    1735       1.2449
    1736       1.1935
    1737       1.1503
    1738       1.3178
    1739       1.2205
    1740       1.1905
    1741       1.2780
    1742       1.2015
    1743       1.2148
    1744       1.2284
    1745       1.2658
    1746       1.3652
    1747       1.2225
    1748       1.2835
    1749       1.3003
    1750       1.2737
    1751       1.2409
    1752       1.2982
    1753       1.3021
    1754       1.2517
    1755       1.1990
    1756       1.1828
    1757       1.2808
    1758       1.2271
    1759       1.2580
    1760       1.2222
    1761       1.2042
    1762       1.2171
    1763       1.3595
    1764       1.2399
    1765       1.2960
    1766       1.4064
    1767       1.3488
    1768       1.2430
    1769       1.3036
    1770       1.2794
    1771       1.3250
    1772       1.3394
    1773       1.2846
    1774       1.2930
    1775       1.3315
    1776       1.3789
    1777       1.3710
    1778       1.4101
    1779       1.3268
    1780       1.3397
    1781       1.3186
    1782       1.2937
    1783       1.2757
    1784       1.1340
    1785       1.2295
    1786       1.2389
    1787       1.2749
    1788       1.2209
    1789       1.2688
    1790       1.3896
    1791       1.2472
    1792       1.2730
    1793       1.3347
    1794       1.3199
    1795       1.3755
    1796       1.3121
    1797       1.2874
    1798       1.3159
    1799       1.3310
    1800       1.3288
    1801       1.3950
    1802       1.3044
    1803       1.3009
    1804       1.2377
    1805       1.3381
    1806       1.2591
    1807       1.2761
    1808       1.2035
    1809       1.3460
    1810       1.2518
    1811       1.2956
    1812       1.2120
    1813       1.1888
    1814       1.1736
    1815       1.1366
    1816       1.2074
    1817       1.1738
    1818       1.1686
    1819       1.1978
    1820       1.1417
    1821       1.1827
    1822       1.2386
    1823       1.1534
    1824       1.1586
    1825       1.2723
    1826       1.1689
    1827       1.1272
    1828       1.0324
    1829       1.1693
    1830       1.1521
    1831       1.1160
    1832       1.1521
    1833       1.1821
    1834       1.3036
    1835       1.2339
    1836       1.2604
    1837       1.2560
    1838       1.1844
    1839       1.2050
    1840       1.2161
    1841       1.1719
    1842       1.1583
    1843       1.2263
    1844       1.1973
    1845       1.1986
    1846       1.1628
    1847       1.2196
    1848       1.2229
    1849       1.2813
    1850       1.3875
    1851       1.2762
    1852       1.3291
    1853       1.2290
    1854       1.2531
    1855       1.2482
    1856       1.2916
    1857       1.2794
    1858       1.2826
    1859       1.1946
    1860       1.2422
    1861       1.2175
    1862       1.2031
    1863       1.2504
    1864       1.2875
    1865       1.3263
    1866       1.3263
    1867       1.3587
    1868       1.4107
    1869       1.2825
    1870       1.2209
    1871       1.2719
    1872       1.1808
    1873       1.2748
    1874       1.1968
    1875       1.3090
    1876       1.2962
    1877       1.2267
    1878       1.3234
    1879       1.1858
    1880       1.2631
    1881       1.3280
    1882       1.2445
    1883       1.2701
    1884       1.3148
    1885       1.3165
    1886       1.2703
    1887       1.2720
    1888       1.3998
    1889       1.2968
    1890       1.3147
    1891       1.3672
    1892       1.3877
    1893       1.2437
    1894       1.2245
    1895       1.2619
    1896       1.2714
    1897       1.2602
    1898       1.2260
    1899       1.3328
    1900       1.1922
    1901       1.2288
    1902       1.2432
    1903       1.2162
    1904       1.2522
    1905       1.2704
    1906       1.3710
    1907       1.3644
    1908       1.2845
    1909       1.2691
    1910       1.2396
    1911       1.2989
    1912       1.2669
    1913       1.2156
    1914       1.2925
    1915       1.3526
    1916       1.2744
    1917       1.2733
    1918       1.1331
    1919       1.2075
    1920       1.2241
    1921       1.2103
    1922       1.2363
    1923       1.2354
    1924       1.3133
    1925       1.2156
    1926       1.2514
    1927       1.1331
    1928       1.1901
    1929       1.1839
    1930       1.1259
    1931       1.1625
    1932       1.2106
    1933       1.2642
    1934       1.1748
    1935       1.1722
    1936       1.2733
    1937       1.2602
    1938       1.2412
    1939       1.2451
    1940       1.2459
    1941       1.2284
    1942       1.2404
    1943       1.2353
    1944       1.0883
    1945       1.2371
    1946       1.2523
    1947       1.2015
    1948       1.2191
    1949       1.2194
    1950       1.2273
    1951       1.2876
    1952       1.2468
    1953       1.2768
    1954       1.2672
    1955       1.1803
    1956       1.2275
    1957       1.2571
    1958       1.2010
    1959       1.2754
    1960       1.2295
    1961       1.2079
    1962       1.2910
    1963       1.1946
    1964       1.2973
    1965       1.2834
    1966       1.3090
    1967       1.3514
    1968       1.2980
    1969       1.2795
    1970       1.2454
    1971       1.1926
    1972       1.2699
    1973       1.1558
    1974       1.1342
    1975       1.1422
    1976       1.2575
    1977       1.1939
    1978       1.3383
    1979       1.3181
    1980       1.2740
    1981       1.3322
    1982       1.2904
    1983       1.4348
    1984       1.3451
    1985       1.3942
    1986       1.3038
    1987       1.3574
    1988       1.3712
    1989       1.4113
    1990       1.2390
    1991       1.2634
    1992       1.3968
    1993       1.3768
    1994       1.3537
    1995       1.3583
    1996       1.2927
    1997       1.2618
    1998       1.2792
    1999       1.2601
    2000       1.3138
    2001       1.2383
    2002       1.2139
    2003       1.2335
    2004       1.2495
    2005       1.2701
    2006       1.1851
    2007       1.2502
    2008       1.3142
    2009       1.2044
    2010       1.3260
    2011       1.2940
    2012       1.2507
    2013       1.2904
    2014       1.2506
    2015       1.2928
    2016       1.2772
    2017       1.2435
    2018       1.2870
    2019       1.2255
    2020       1.2923
    2021       1.3145
    2022       1.4253
    2023       1.2600
    2024       1.3226
    2025       1.3273
    2026       1.3118
    2027       1.3147
    2028       1.3789
    2029       1.3368
    2030       1.4117
    2031       1.3991
    2032       1.4773
    2033       1.5390
    2034       1.4950
    2035       1.5307
    2036       1.5112
    2037       1.4949
    2038       1.4548
    2039       1.4673
    2040       1.5066
    2041       1.4545
    2042       1.4464
    2043       1.5567
    2044       1.5463
    2045       1.5654
    2046       1.5524
    2047       1.4939
    2048       1.5080
    2049       1.4804
    2050       1.4984
    2051       1.5554
    2052       1.5810
    2053       1.5117
    2054       1.6513
    2055       1.5840
    2056       1.4887
    2057       1.3740
    2058       1.4977
    2059       1.4269
    2060       1.4503
    2061       1.4626
    2062       1.4991
    2063       1.5362
    2064       1.4612
    2065       1.4423
    2066       1.4875
    2067       1.5379
    2068       1.4643
    2069       1.3712
    2070       1.3026
    2071       1.3292
    2072       1.3300
    2073       1.3664
    2074       1.4522
    2075       1.4630
    2076       1.4634
    2077       1.4455
    2078       1.3447
    2079       1.4602
    2080       1.4492
    2081       1.4719
    2082       1.4715
    2083       1.4572
    2084       1.4618
    2085       1.4006
    2086       1.4096
    2087       1.4146
    2088       1.4202
    2089       1.3375
    2090       1.2212
    2091       1.3223
    2092       1.2790
    2093       1.2469
    2094       1.1855
    2095       1.2076
    2096       1.1610
    2097       1.2416
    2098       1.2400
    2099       1.3371
    2100       1.2587
    2101       1.2838
    2102       1.3044
    2103       1.4046
    2104       1.4242
    2105       1.3922
    2106       1.3093
    2107       1.2993
    2108       1.2566
    2109       1.2904
    2110       1.2778
    2111       1.4108
    2112       1.5040
    2113       1.4622
    2114       1.3903
    2115       1.4032
    2116       1.4118
    2117       1.2496
    2118       1.3120
    2119       1.2978
    2120       1.3007
    2121       1.3035
    2122       1.3472
    2123       1.2699
    2124       1.3397
    2125       1.3304
    2126       1.3013
    2127       1.2641
    2128       1.2649
    2129       1.3894
    2130       1.2066
    2131       1.2272
    2132       1.2591
    2133       1.3463
    2134       1.2498
    2135       1.2416
    2136       1.2302
    2137       1.2833
    2138       1.2411
    2139       1.2648
    2140       1.1984
    2141       1.3054
    2142       1.3161
    2143       1.1721
    2144       1.2717
    2145       1.2244
    2146       1.3174
    2147       1.2611
    2148       1.2333
    2149       1.2463
    2150       1.2368
    2151       1.2824
    2152       1.2977
    2153       1.3388
    2154       1.4120
    2155       1.2398
    2156       1.2907
    2157       1.3858
    2158       1.3466
    2159       1.3363
    2160       1.3595
    2161       1.4269
    2162       1.4378
    2163       1.2448
    2164       1.3839
    2165       1.3365
    2166       1.2236
    2167       1.3210
    2168       1.2741
    2169       1.3611
    2170       1.2614
    2171       1.3962
    2172       1.4335
    2173       1.3515
    2174       1.3384
    2175       1.3726
    2176       1.2299
    2177       1.2984
    2178       1.3724
    2179       1.2812
    2180       1.3098
    2181       1.2749
    2182       1.2649
    2183       1.2990
    2184       1.2734
    2185       1.3293
    2186       1.2671
    2187       1.3203
    2188       1.2679
    2189       1.3967
    2190       1.2815
    2191       1.3463
    2192       1.3337
    2193       1.3087
    2194       1.4570
    2195       1.2853
    2196       1.2529
    2197       1.2906
    2198       1.2972
    2199       1.2584
    2200       1.2095
    2201       1.2681
    2202       1.3131
    2203       1.2968
    2204       1.2850
    2205       1.2796
    2206       1.3018
    2207       1.3042
    2208       1.3579
    2209       1.3020
    2210       1.3795
    2211       1.2540
    2212       1.2009
    2213       1.2186
    2214       1.2018
    2215       1.2260
    2216       1.2824
    2217       1.2958
    2218       1.2268
    2219       1.2005
    2220       1.2700
    2221       1.2208
    2222       1.2627
    2223       1.2436
    2224       1.2494
    2225       1.3200
    2226       1.3600
    2227       1.2888
    2228       1.2392
    2229       1.1966
    2230       1.2196
    2231       1.2122
    2232       1.1565
    2233       1.2039
    2234       1.1931
    2235       1.2707
    2236       1.2012
    2237       1.2900
    2238       1.2531
    2239       1.1916
    2240       1.1849
    2241       1.3007
    2242       1.2939
    2243       1.2408
    2244       1.2507
    2245       1.2064
    2246       1.3742
    2247       1.2225
    2248       1.2009
    2249       1.2740
    2250       1.2457
    2251       1.3446
    2252       1.2302
    2253       1.3193
    2254       1.3378
    2255       1.2490
    2256       1.3806
    2257       1.3322
    2258       1.2433
    2259       1.2899
    2260       1.3878
    2261       1.3842
    2262       1.3710
    2263       1.3983
    2264       1.3621
    2265       1.3774
    2266       1.3126
    2267       1.3326
    2268       1.2458
    2269       1.3980
    2270       1.3726
    2271       1.2427
    2272       1.3647
    2273       1.2175
    2274       1.2973
    2275       1.3084
    2276       1.3178
    2277       1.3722
    2278       1.2582
    2279       1.3057
    2280       1.2273
    2281       1.2054
    2282       1.2195
    2283       1.2053
    2284       1.2617
    2285       1.3323
    2286       1.2779
    2287       1.3236
    2288       1.2201
    2289       1.2722
    2290       1.2505
    2291       1.2268
    2292       1.2721
    2293       1.2647
    2294       1.2707
    2295       1.3393
    2296       1.3017
    2297       1.2167
    2298       1.2991
    2299       1.3098
    2300       1.3383
    2301       1.3557
    2302       1.3702
    2303       1.3778
    2304       1.3629
    2305       1.4114
    2306       1.3267
    2307       1.3499
    2308       1.2601
    2309       1.1423
    2310       1.2337
    2311       1.2316
    2312       1.2877
    2313       1.3135
    2314       1.3264
    2315       1.3794
    2316       1.3697
    2317       1.3378
    2318       1.3670
    2319       1.3395
    2320       1.2753
    2321       1.3427
    2322       1.2836
    2323       1.2987
    2324       1.2796
    2325       1.4506
    2326       1.4069
    2327       1.4274
    2328       1.3841
    2329       1.3486
    2330       1.4167
    2331       1.3608
    2332       1.3084
    2333       1.3380
    2334       1.2951
    2335       1.3615
    2336       1.3988
    2337       1.3562
    2338       1.3982
    2339       1.3734
    2340       1.3420
    2341       1.3369
    2342       1.4313
    2343       1.4049
    2344       1.3294
    2345       1.3873
    2346       1.3703
    2347       1.3768
    2348       1.5051
    2349       1.4913
    2350       1.3634
    2351       1.3923
    2352       1.4873
    2353       1.4330
    2354       1.4043
    2355       1.3915
    2356       1.4148
    2357       1.3372
    2358       1.3882
    2359       1.3409
    2360       1.4185
    2361       1.4349
    2362       1.3888
    2363       1.3000
    2364       1.4252
    2365       1.3922
    2366       1.5260
    2367       1.4128
    2368       1.3792
    2369       1.3824
    2370       1.2998
    2371       1.4435
    2372       1.5792
    2373       1.5445
    2374       1.4496
    2375       1.5118
    2376       1.5213
    2377       1.4781
    2378       1.4954
    2379       1.5011
    2380       1.4568
    2381       1.5208
    2382       1.4658
    2383       1.4916
    2384       1.5026
    2385       1.4246
    2386       1.4762
    2387       1.4834
    2388       1.5683
    2389       1.5720
    2390       1.4258
    2391       1.4302
    2392       1.4842
    2393       1.3232
    2394       1.3121
    2395       1.4049
    2396       1.3894
    2397       1.4399
    2398       1.4053
    2399       1.4097
    2400       1.3086
    2401       1.3724
    2402       1.4453
    2403       1.4284
    2404       1.3532
    2405       1.4428
    2406       1.4804
    2407       1.4222
    2408       1.5032
    2409       1.3631
    2410       1.4614
    2411       1.3668
    2412       1.3593
    2413       1.4129
    2414       1.3740
    2415       1.3157
    2416       1.3927
    2417       1.4017
    2418       1.4154
    2419       1.4286
    2420       1.3603
    2421       1.3379
    2422       1.2353
    2423       1.3034
    2424       1.3609
    2425       1.3896
    2426       1.3812
    2427       1.4500
    2428       1.4236
    2429       1.4654
    2430       1.4462
    2431       1.3808
    2432       1.4200
    2433       1.4644
    2434       1.4387
    2435       1.4762
    2436       1.4455
    2437       1.4399
    2438       1.4620
    2439       1.3595
    2440       1.4138
    2441       1.4287
    2442       1.4198
    2443       1.4019
    2444       1.4163
    2445       1.4985
    2446       1.4836
    2447       1.4153
    2448       1.4711
    2449       1.4140
    2450       1.4404
    2451       1.3430
    2452       1.3815
    2453       1.3209
    2454       1.3529
    2455       1.4101
    2456       1.4592
    2457       1.3688
    2458       1.4317
    2459       1.3229
    2460       1.4482
    2461       1.4747
    2462       1.4596
    2463       1.4712
    2464       1.4478
    2465       1.4020
    2466       1.4139
    2467       1.4625
    2468       1.4065
    2469       1.4129
    2470       1.4972
    2471       1.5905
    2472       1.3905
    2473       1.4840
    2474       1.5259
    2475       1.4494
    2476       1.4194
    2477       1.3606
    2478       1.3307
    2479       1.3176
    2480       1.3488
    2481       1.4054
    2482       1.4220
    2483       1.3772
    2484       1.3502
    2485       1.3687
    2486       1.3411
    2487       1.2980
    2488       1.3326
    2489       1.4600
    2490       1.4026
    2491       1.3536
    2492       1.4730
    2493       1.5151
    2494       1.4715
    2495       1.3845
    2496       1.4185
    2497       1.4031
    2498       1.3668
    2499       1.3398
    2500       1.3111
    2501       1.3255
    2502       1.4123
    2503       1.5106
    2504       1.4469
    2505       1.4411
    2506       1.3847
    2507       1.4907
    2508       1.3329
    2509       1.3594
    2510       1.3702
    2511       1.3765
    2512       1.3912
    2513       1.3812
    2514       1.3722
    2515       1.3266
    2516       1.3274
    2517       1.3040
    2518       1.3681
    2519       1.3309
    2520       1.3507
    2521       1.2759
    2522       1.2758
    2523       1.2314
    2524       1.2848
    2525       1.2972
    2526       1.2545
    2527       1.2581
    2528       1.2653
    2529       1.2522
    2530       1.2932
    2531       1.2555
    2532       1.3217
    2533       1.3134
    2534       1.3062
    2535       1.3374
    2536       1.3171
    2537       1.3845
    2538       1.2585
    2539       1.2733
    2540       1.3591
    2541       1.3666
    2542       1.3509
    2543       1.4726
    2544       1.4316
    2545       1.2924
    2546       1.3296
    2547       1.2826
    2548       1.3299
    2549       1.2976
    2550       1.3491
    2551       1.3235
    2552       1.3336
    2553       1.2693
    2554       1.3176
    2555       1.3265
    2556       1.3289
    2557       1.2986
    2558       1.3500
    2559       1.3345
    2560       1.4082
    2561       1.3022
    2562       1.3115
    2563       1.3450
    2564       1.3362
    2565       1.2526
    2566       1.2884
    2567       1.3040
    2568       1.3702
    2569       1.3165
    2570       1.3374
    2571       1.2905
    2572       1.3765
    2573       1.3907
    2574       1.3151
    2575       1.3561
    2576       1.3416
    2577       1.1994
    2578       1.2918
    2579       1.3545
    2580       1.3546
    2581       1.5061
    2582       1.4529
    2583       1.3651
    2584       1.4119
    2585       1.3937
    2586       1.3920
    2587       1.3199
    2588       1.3463
    2589       1.2038
    2590       1.2287
    2591       1.2323
    2592       1.2421
    2593       1.2452
    2594       1.1761
    2595       1.0666
    2596       1.2905
    2597       1.2342
    2598       1.3017
    2599       1.1912
    2600       1.2559
    2601       1.2596
    2602       1.2218
    2603       1.2315
    2604       1.2930
    2605       1.2111
    2606       1.2063
    2607       1.2307
    2608       1.2067
    2609       1.1896
    2610       1.1984
    2611       1.2123
    2612       1.1733
    2613       1.1902
    2614       1.2984
    2615       1.1896
    2616       1.2293
    2617       1.2141
    2618       1.1420
    2619       1.1880
    2620       1.2563
    2621       1.1641
    2622       1.0873
    2623       1.1461
    2624       1.2356
    2625       1.2189
    2626       1.2253
    2627       1.2284
    2628       1.1398
    2629       1.1435
    2630       1.1596
    2631       1.1963
    2632       1.1637
    2633       1.2562
    2634       1.3270
    2635       1.2463
    2636       1.2157
    2637       1.2186
    2638       1.1705
    2639       1.2061
    2640       1.2300
    2641       1.1891
    2642       1.1603
    2643       1.2095
    2644       1.2029
    2645       1.2201
    2646       1.1915
    2647       1.0493
    2648       1.1167
    2649       1.1248
    2650       1.1923
    2651       1.1773
    2652       1.0656
    2653       1.0615
    2654       1.1548
    2655       1.1273
    2656       1.1057
    2657       1.1062
    2658       1.1224
    2659       1.2418
    2660       1.2962
    2661       1.2700
    2662       1.2938
    2663       1.1882
    2664       1.1560
    2665       1.2285
    2666       1.2413
    2667       1.3355
    2668       1.2697
    2669       1.2788
    2670       1.2996
    2671       1.1924
    2672       1.2521
    2673       1.2726
    2674       1.2770
    2675       1.2643
    2676       1.1564
    2677       1.1332
    2678       1.1441
    2679       1.1981
    2680       1.2518
    2681       1.1573
    2682       1.2692
    2683       1.2974
    2684       1.2624
    2685       1.2381
    2686       1.3041
    2687       1.2161
    2688       1.2282
    2689       1.1948
    2690       1.3483
    2691       1.2795
    2692       1.2302
    2693       1.2375
    2694       1.2145
    2695       1.2576
    2696       1.1722
    2697       1.1578
    2698       1.1298
    2699       1.2893
    2700       1.3385
    2701       1.3194
    2702       1.3018
    2703       1.2807
    2704       1.2673
    2705       1.2153
    2706       1.2537
    2707       1.3037
    2708       1.3738
    2709       1.2588
    2710       1.2637
    2711       1.2529
    2712       1.2717
    2713       1.2603
    2714       1.3402
    2715       1.3603
    2716       1.4428
    2717       1.2786
    2718       1.3184
    2719       1.4171
    2720       1.3738
    2721       1.2632
    2722       1.2627
    2723       1.3522
    2724       1.3271
    2725       1.3266
    2726       1.3343
    2727       1.2889
    2728       1.3100
    2729       1.3087
    2730       1.1901
    2731       1.2237
    2732       1.2097
    2733       1.1941
    2734       1.1728
    2735       1.2168
    2736       1.2099
    2737       1.2058
    2738       1.2594
    2739       1.3140
    2740       1.2870
    2741       1.2854
    2742       1.2451
    2743       1.1961
    2744       1.2047
    2745       1.2516
    2746       1.2741
    2747       1.2517
    2748       1.3596
    2749       1.3310
    2750       1.3527
    2751       1.3286
    2752       1.2600
    2753       1.3226
    2754       1.3855
    2755       1.4780
    2756       1.4116
    2757       1.2557
    2758       1.2686
    2759       1.3282
    2760       1.3295
    2761       1.3227
    2762       1.2629
    2763       1.2458
    2764       1.3014
    2765       1.2717
    2766       1.3063
    2767       1.2580
    2768       1.2449
    2769       1.2189
    2770       1.1953
    2771       1.3479
    2772       1.3871
    2773       1.4236
    2774       1.3260
    2775       1.2441
    2776       1.2403
    2777       1.2387
    2778       1.3451
    2779       1.3755
    2780       1.2099
    2781       1.1770
    2782       1.2331
    2783       1.2592
    2784       1.2385
    2785       1.2391
    2786       1.3004
    2787       1.2399
    2788       1.2252
    2789       1.1656
    2790       1.1892
    2791       1.1773
    2792       1.2154
    2793       1.2143
    2794       1.3495
    2795       1.2808
    2796       1.3401
    2797       1.4217
    2798       1.3660
    2799       1.4105
    2800       1.4350
    2801       1.5225
    2802       1.4763
    2803       1.3933
    2804       1.3420
    2805       1.4340
    2806       1.5030
    2807       1.4537
    2808       1.3136
    2809       1.3647
    2810       1.4191
    2811       1.3987
    2812       1.3138
    2813       1.2298
    2814       1.1759
    2815       1.2677
    2816       1.3313
    2817       1.3040
    2818       1.3585
    2819       1.2427
    2820       1.3473
    2821       1.3361
    2822       1.3263
    2823       1.3334
    2824       1.4072
    2825       1.4211
    2826       1.4361
    2827       1.5491
    2828       1.5836
    2829       1.4323
    2830       1.4281
    2831       1.4459
    2832       1.4576
    2833       1.3159
    2834       1.4086
    2835       1.5737
    2836       1.4427
    2837       1.5140
    2838       1.4625
    2839       1.4852
    2840       1.3730
    2841       1.3329
    2842       1.3558
    2843       1.2830
    2844       1.2471
    2845       1.2558
    2846       1.2345
    2847       1.3120
    2848       1.2169
    2849       1.2791
    2850       1.2889
    2851       1.4539
    2852       1.4141
    2853       1.3867
    2854       1.4876
    2855       1.4031
    2856       1.4250
    2857       1.4337
    2858       1.2184
    2859       1.3402
    2860       1.3593
    2861       1.2659
    2862       1.3338
    2863       1.4823
    2864       1.4192
    2865       1.3624
    2866       1.3159
    2867       1.3656
    2868       1.3245
    2869       1.4078
    2870       1.4109
    2871       1.3076
    2872       1.4182
    2873       1.3998
    2874       1.2645
    2875       1.4367
    2876       1.3856
    2877       1.3893
    2878       1.3609
    2879       1.2467
    2880       1.3439
    2881       1.3802
    2882       1.3617
    2883       1.3169
    2884       1.3055
    2885       1.2691
    2886       1.3210
    2887       1.2486
    2888       1.3274
    2889       1.1716
    2890       1.3257
    2891       1.2631
    2892       1.2392
    2893       1.2628
    2894       1.3015
    2895       1.3119
    2896       1.2507
    2897       1.2708
    2898       1.2681
    2899       1.3042
    2900       1.1964
    2901       1.2013
    2902       1.3708
    2903       1.3443
    2904       1.2577
    2905       1.2494
    2906       1.2892
    2907       1.1945
    2908       1.1990
    2909       1.2652
    2910       1.2513
    2911       1.2421
    2912       1.1740
    2913       1.2461
    2914       1.2538
    2915       1.2505
    2916       1.2450
    2917       1.2606
    2918       1.2708
    2919       1.3470
    2920       1.2781
    2921       1.4430
    2922       1.3006
    2923       1.2222
    2924       1.2073
    2925       1.2406
    2926       1.1766
    2927       1.1147
    2928       1.2183
    2929       1.2197
    2930       1.2483
    2931       1.2482
    2932       1.2083
    2933       1.3029
    2934       1.2539
    2935       1.2781
    2936       1.2813
    2937       1.2462
    2938       1.2731
    2939       1.3793
    2940       1.2612
    2941       1.2822
    2942       1.2888
    2943       1.3630
    2944       1.4313
    2945       1.3463
    2946       1.3911
    2947       1.4424
    2948       1.3979
    2949       1.4082
    2950       1.2956
    2951       1.3132
    2952       1.2921
    2953       1.3089
    2954       1.3026
    2955       1.2746
    2956       1.3172
    2957       1.3763
    2958       1.4044
    2959       1.4573
    2960       1.4669
    2961       1.2885
    2962       1.3040
    2963       1.3034
    2964       1.3620
    2965       1.3725
    2966       1.3359
    2967       1.2591
    2968       1.2445
    2969       1.1643
    2970       1.1535
    2971       1.2847
    2972       1.2587
    2973       1.2457
    2974       1.1477
    2975       1.2296
    2976       1.2877
    2977       1.2538
    2978       1.2778
    2979       1.2925
    2980       1.2141
    2981       1.2266
    2982       1.2725
    2983       1.2561
    2984       1.3352
    2985       1.2720
    2986       1.2986
    2987       1.2992
    2988       1.3654
    2989       1.3687
    2990       1.2805
    2991       1.4094
    2992       1.3589
    2993       1.4213
    2994       1.3265
    2995       1.2912
    2996       1.3610
    2997       1.2641
    2998       1.3139
    2999       1.4044
    3000       1.3079
    3001       1.2875
    3002       1.2527
    3003       1.1728
    3004       1.2173
    3005       1.1898
    3006       1.2485
    3007       1.2187
    3008       1.2699
    3009       1.2828
    3010       1.3651
    3011       1.3166
    3012       1.2589
    3013       1.3070
    3014       1.2721
    3015       1.2893
    3016       1.2184
    3017       1.2620
    3018       1.2729
    3019       1.2893
    3020       1.3038
    3021       1.3716
    3022       1.2184
    3023       1.3100
    3024       1.2225
    3025       1.3516
    3026       1.3850
    3027       1.3267
    3028       1.2890
    3029       1.2994
    3030       1.2645
    3031       1.2419
    3032       1.2579
    3033       1.2663
    3034       1.3141
    3035       1.2556
    3036       1.2594
    3037       1.1742
    3038       1.2857
    3039       1.2457
    3040       1.2469
    3041       1.3066
    3042       1.2796
    3043       1.2161
    3044       1.2760
    3045       1.2948
    3046       1.3957
    3047       1.1978
    3048       1.2988
    3049       1.3093
    3050       1.3395
    3051       1.3061
    3052       1.2930
    3053       1.2908
    3054       1.3213
    3055       1.2994
    3056       1.2193
    3057       1.2596
    3058       1.2616
    3059       1.2296
    3060       1.2901
    3061       1.2955
    3062       1.2772
    3063       1.4126
    3064       1.3585
    3065       1.2414
    3066       1.2110
    3067       1.2499
    3068       1.2128
    3069       1.3257
    3070       1.3217
    3071       1.2716
    3072       1.2734
    3073       1.2913
    3074       1.2433
    3075       1.2102
    3076       1.2952
    3077       1.2419
    3078       1.1835
    3079       1.1909
    3080       1.1955
    3081       1.1258
    3082       1.1431
    3083       1.1584
    3084       1.1094
    3085       1.2772
    3086       1.2639
    3087       1.1762
    3088       1.3381
    3089       1.3688
    3090       1.2778
    3091       1.2214
    3092       1.2478
    3093       1.2578
    3094       1.1925
    3095       1.3127
    3096       1.3010
    3097       1.2540
    3098       1.2801
    3099       1.2206
    3100       1.2827
    3101       1.2097
    3102       1.2189
    3103       1.2132
    3104       1.3166
    3105       1.2506
    3106       1.2265
    3107       1.2409
    3108       1.3399
    3109       1.2795
    3110       1.2024
    3111       1.3019
    3112       1.1707
    3113       1.2331
    3114       1.2722
    3115       1.1477
    3116       1.1926
    3117       1.1868
    3118       1.2083
    3119       1.2652
    3120       1.2674
    3121       1.1828
    3122       1.1448
    3123       1.1617
    3124       1.2055
    3125       1.1603
    3126       1.1664
    3127       1.1863
    3128       1.2662
    3129       1.1387
    3130       1.1848
    3131       1.1746
    3132       1.0948
    3133       1.2704
    3134       1.2343
    3135       1.2025
    3136       1.2346
    3137       1.2677
    3138       1.2534
    3139       1.2135
    3140       1.1220
    3141       1.2683
    3142       1.0813
    3143       1.1051
    3144       1.1372
    3145       1.1314
    3146       1.2413
    3147       1.1965
    3148       1.1434
    3149       1.1292
    3150       1.1308
    3151       1.1812
    3152       1.1776
    3153       1.2512
    3154       1.2045
    3155       1.1368
    3156       1.0758
    3157       1.0629
    3158       1.1727
    3159       1.0797
    3160       1.0881
    3161       1.0163
    3162       1.1637
    3163       1.1449
    3164       1.1877
    3165       1.1027
    3166       1.1270
    3167       1.0958
    3168       1.0921
    3169       1.1360
    3170       1.0953
    3171       1.0852
    3172       1.2137
    3173       1.1198
    3174       1.1704
    3175       1.2283
    3176       1.2883
    3177       1.2849
    3178       1.2202
    3179       1.2364
    3180       1.1489
    3181       1.1731
    3182       1.1633
    3183       1.1881
    3184       1.2067
    3185       1.2330
    3186       1.1831
    3187       1.1385
    3188       1.1173
    3189       1.0688
    3190       1.1134
    3191       1.2273
    3192       1.2024
    3193       1.1402
    3194       1.1115
    3195       1.1538
    3196       1.1571
    3197       1.1261
    3198       1.1921
    3199       1.2519
    3200       1.2365
    3201       1.1113
    3202       1.2269
    3203       1.2202
    3204       1.1848
    3205       1.1732
    3206       1.1634
    3207       1.2048
    3208       1.1798
    3209       1.1527
    3210       1.1771
    3211       1.1611
    3212       1.1882
    3213       1.1206
    3214       1.1408
    3215       1.2011
    3216       1.1808
    3217       1.1343
    3218       1.1598
    3219       1.1601
    3220       1.2204
    3221       1.1503
    3222       1.0914
    3223       1.1706
    3224       1.2239
    3225       1.1678
    3226       1.2183
    3227       1.1648
    3228       1.1604
    3229       1.1054
    3230       1.1075
    3231       1.1276
    3232       1.1253
    3233       1.1398
    3234       1.1690
    3235       1.2524
    3236       1.2553
    3237       1.1995
    3238       1.1407
    3239       1.1886
    3240       1.1684
    3241       1.1788
    3242       1.1404
    3243       1.0889
    3244       1.2053
    3245       1.2275
    3246       1.2449
    3247       1.1107
    3248       1.1003
    3249       1.1649
    3250       1.1355
    3251       1.2274
    3252       1.1971
    3253       1.1643
    3254       1.0997
    3255       1.1347
    3256       1.2081
    3257       1.1400
    3258       1.0923
    3259       1.1507
    3260       1.2058
    3261       1.1596
    3262       1.1964
    3263       1.1793
    3264       1.2280
    3265       1.2659
    3266       1.2087
    3267       1.1751
    3268       1.2290
    3269       1.2316
    3270       1.2744
    3271       1.3102
    3272       1.3834
    3273       1.3313
    3274       1.3160
    3275       1.2547
    3276       1.3166
    3277       1.2983
    3278       1.3195
    3279       1.2731
    3280       1.2283
    3281       1.2610
    3282       1.2521
    3283       1.2698
    3284       1.3319
    3285       1.4154
    3286       1.2815
    3287       1.2845
    3288       1.2166
    3289       1.2681
    3290       1.1468
    3291       1.1649
    3292       1.2082
    3293       1.1567
    3294       1.2271
    3295       1.2413
    3296       1.2040
    3297       1.3147
    3298       1.2630
    3299       1.2232
    3300       1.2319
    3301       1.2959
    3302       1.2854
    3303       1.2377
    3304       1.3099
    3305       1.2371
    3306       1.2922
    3307       1.2664
    3308       1.3125
    3309       1.2264
    3310       1.2481
    3311       1.2535
    3312       1.2253
    3313       1.2799
    3314       1.2422
    3315       1.2127
    3316       1.2530
    3317       1.2719
    3318       1.3288
    3319       1.2893
    3320       1.3005
    3321       1.2925
    3322       1.2851
    3323       1.2967
    3324       1.2718
    3325       1.2558
    3326       1.3429
    3327       1.2221
    3328       1.2596
    3329       1.3144
    3330       1.1735
    3331       1.3688
    3332       1.2253
    3333       1.2854
    3334       1.3173
    3335       1.3550
    3336       1.3896
    3337       1.2285
    3338       1.2856
    3339       1.3560
    3340       1.2846
    3341       1.1901
    3342       1.2734
    3343       1.2574
    3344       1.2083
    3345       1.2876
    3346       1.3172
    3347       1.2879
    3348       1.3032
    3349       1.3327
    3350       1.1959
    3351       1.3144
    3352       1.2623
    3353       1.2095
    3354       1.1979
    3355       1.2521
    3356       1.1737
    3357       1.2572
    3358       1.2275
    3359       1.2258
    3360       1.1990
    3361       1.3493
    3362       1.4040
    3363       1.2769
    3364       1.3581
    3365       1.2225
    3366       1.2866
    3367       1.2903
    3368       1.2655
    3369       1.2532
    3370       1.3248
    3371       1.3674
    3372       1.4119
    3373       1.3245
    3374       1.2523
    3375       1.3306
    3376       1.2806
    3377       1.3245
    3378       1.3289
    3379       1.1505
    3380       1.2706
    3381       1.2150
    3382       1.1552
    3383       1.2361
    3384       1.2383
    3385       1.2132
    3386       1.1629
    3387       1.1862
    3388       1.2743
    3389       1.2562
    3390       1.3215
    3391       1.3507
    3392       1.3218
    3393       1.1811
    3394       1.1632
    3395       1.2560
    3396       1.1445
    3397       1.2942
    3398       1.2197
    3399       1.2512
    3400       1.3026
    3401       1.2398
    3402       1.2964
    3403       1.3262
    3404       1.3490
    3405       1.1881
    3406       1.1964
    3407       1.2652
    3408       1.1686
    3409       1.1946
    3410       1.2868
    3411       1.2384
    3412       1.2993
    3413       1.2799
    3414       1.3389
    3415       1.1992
    3416       1.2228
    3417       1.2219
    3418       1.2446
    3419       1.2541
    3420       1.1839
    3421       1.3148
    3422       1.3127
    3423       1.3468
    3424       1.2941
    3425       1.2943
    3426       1.3421
    3427       1.2652
    3428       1.3308
    3429       1.2773
    3430       1.2384
    3431       1.2908
    3432       1.2156
    3433       1.2958
    3434       1.3075
    3435       1.3503
    3436       1.3525
    3437       1.3324
    3438       1.2755
    3439       1.3148
    3440       1.2782
    3441       1.2493
    3442       1.2649
    3443       1.2732
    3444       1.3027
    3445       1.2614
    3446       1.2831
    3447       1.2938
    3448       1.3189
    3449       1.2728
    3450       1.3342
    3451       1.2877
    3452       1.3263
    3453       1.3881
    3454       1.3809
    3455       1.3083
    3456       1.3385
    3457       1.3027
    3458       1.2359
    3459       1.2938
    3460       1.4099
    3461       1.3145
    3462       1.3282
    3463       1.4283
    3464       1.3258
    3465       1.2318
    3466       1.3201
    3467       1.2851
    3468       1.3380
    3469       1.2377
    3470       1.3010
    3471       1.2775
    3472       1.3276
    3473       1.4032
    3474       1.4894
    3475       1.3503
    3476       1.4430
    3477       1.4422
    3478       1.3866
    3479       1.4161
    3480       1.3887
    3481       1.4081
    3482       1.4545
    3483       1.5084
    3484       1.4012
    3485       1.4625
    3486       1.4516
    3487       1.5064
    3488       1.5260
    3489       1.4817
    3490       1.4697
    3491       1.3660
    3492       1.4018
    3493       1.4214
    3494       1.3038
    3495       1.3935
    3496       1.4137
    3497       1.4187
    3498       1.5580
    3499       1.4113
    3500       1.4358
    3501       1.4640
    3502       1.3482
    3503       1.2695
    3504       1.4074
    3505       1.3386
    3506       1.3815
    3507       1.3079
    3508       1.2728
    3509       1.2730
    3510       1.2795
    3511       1.3862
    3512       1.2949
    3513       1.3029
    3514       1.3135
    3515       1.2816
    3516       1.2171
    3517       1.2080
    3518       1.2917
    3519       1.2652
    3520       1.2379
    3521       1.2938
    3522       1.2885
    3523       1.2954
    3524       1.3385
    3525       1.2845
    3526       1.3539
    3527       1.2565
    3528       1.3466
    3529       1.3156
    3530       1.4421
    3531       1.3210
    3532       1.2812
    3533       1.3359
    3534       1.3129
    3535       1.2406
    3536       1.2273
    3537       1.2668
    3538       1.3027
    3539       1.3172
    3540       1.2576
    3541       1.2889
    3542       1.3100
    3543       1.2763
    3544       1.2871
    3545       1.3150
    3546       1.3367
    3547       1.3337
    3548       1.3283
    3549       1.3705
    3550       1.4253
    3551       1.3798
    3552       1.4392
    3553       1.4555
    3554       1.4665
    3555       1.4305
    3556       1.3115
    3557       1.2707
    3558       1.2653
    3559       1.3825
    3560       1.3329
    3561       1.2873
    3562       1.3323
    3563       1.3225
    3564       1.2880
    3565       1.4085
    3566       1.4135
    3567       1.3689
    3568       1.2804
    3569       1.3181
    3570       1.2570
    3571       1.3148
    3572       1.3322
    3573       1.3534
    3574       1.3333
    3575       1.3116
    3576       1.2828
    3577       1.2424
    3578       1.2614
    3579       1.3286
    3580       1.3733
    3581       1.2833
    3582       1.3763
    3583       1.3267
    3584       1.3010
    3585       1.3942
    3586       1.3409
    3587       1.3417
    3588       1.2220
    3589       1.2918
    3590       1.1850
    3591       1.1705
    3592       1.2644
    3593       1.2858
    3594       1.2005
    3595       1.2353
    3596       1.2290
    3597       1.3161
    3598       1.2505
    3599       1.2762
    3600       1.2704
    3601       1.3535
    3602       1.3899
    3603       1.2558
    3604       1.2684
    3605       1.2918
    3606       1.3013
    3607       1.3069
    3608       1.1962
    3609       1.2290
    3610       1.3188
    3611       1.2350
    3612       1.3336
    3613       1.2263
    3614       1.3099
    3615       1.2448
    3616       1.1870
    3617       1.2054
    3618       1.1945
    3619       1.2454
    3620       1.2170
    3621       1.2160
    3622       1.2155
    3623       1.2474
    3624       1.2506
    3625       1.2804
    3626       1.3057
    3627       1.2776
    3628       1.2679
    3629       1.3023
    3630       1.2367
    3631       1.2978
    3632       1.2089
    3633       1.3515
    3634       1.2502
    3635       1.1619
    3636       1.2236
    3637       1.1915
    3638       1.2155
    3639       1.1978
    3640       1.1948
    3641       1.1963
    3642       1.1894
    3643       1.2012
    3644       1.3551
    3645       1.3300
    3646       1.3899
    3647       1.2628
    3648       1.2415
    3649       1.3007
    3650       1.2517
    3651       1.2806
    3652       1.1137
    3653       1.2551
    3654       1.2790
    3655       1.3073
    3656       1.2853
    3657       1.3474
    3658       1.3332
    3659       1.3456
    3660       1.3796
    3661       1.3072
    3662       1.3253
    3663       1.2827
    3664       1.3668
    3665       1.2238
    3666       1.1959
    3667       1.2439
    3668       1.2557
    3669       1.2825
    3670       1.2722
    3671       1.2254
    3672       1.3219
    3673       1.3031
    3674       1.3204
    3675       1.1813
    3676       1.3285
    3677       1.3230
    3678       1.2883
    3679       1.3244
    3680       1.2563
    3681       1.3097
    3682       1.3624
    3683       1.3227
    3684       1.2421
    3685       1.3709
    3686       1.2926
    3687       1.3058
    3688       1.3242
    3689       1.3282
    3690       1.3081
    3691       1.3564
    3692       1.3538
    3693       1.2871
    3694       1.2988
    3695       1.2491
    3696       1.2397
    3697       1.2015
    3698       1.3516
    3699       1.2993
    3700       1.3641
    3701       1.3780
    3702       1.3564
    3703       1.2971
    3704       1.2840
    3705       1.2451
    3706       1.1902
    3707       1.3125
    3708       1.3442
    3709       1.1981
    3710       1.2758
    3711       1.2450
    3712       1.2692
    3713       1.3273
    3714       1.2544
    3715       1.3129
    3716       1.3048
    3717       1.3054
    3718       1.3428
    3719       1.3278
    3720       1.3382
    3721       1.3014
    3722       1.4004
    3723       1.3111
    3724       1.2941
    3725       1.3414
    3726       1.3125
    3727       1.3049
    3728       1.3360
    3729       1.2686
    3730       1.2444
    3731       1.2630
    3732       1.3102
    3733       1.2337
    3734       1.2838
    3735       1.2711
    3736       1.3080
    3737       1.2751
    3738       1.3171
    3739       1.2847
    3740       1.3384
    3741       1.3073
    3742       1.2169
    3743       1.3313
    3744       1.4013
    3745       1.2777
    3746       1.2906
    3747       1.3354
    3748       1.2825
    3749       1.2983
    3750       1.3286
    3751       1.3115
    3752       1.2831
    3753       1.2677
    3754       1.2473
    3755       1.2730
    3756       1.2497
    3757       1.2557
    3758       1.3290
    3759       1.3153
    3760       1.3039
    3761       1.2955
    3762       1.1937
    3763       1.1586
    3764       1.2183
    3765       1.2707
    3766       1.2960
    3767       1.3080
    3768       1.2529
    3769       1.3305
    3770       1.3105
    3771       1.2364
    3772       1.2513
    3773       1.2316
    3774       1.2779
    3775       1.2600
    3776       1.3485
    3777       1.3368
    3778       1.3505
    3779       1.2998
    3780       1.3237
    3781       1.2789
    3782       1.2698
    3783       1.3088
    3784       1.3464
    3785       1.2889
    3786       1.2754
    3787       1.2145
    3788       1.2218
    3789       1.2468
    3790       1.3356
    3791       1.3681
    3792       1.3153
    3793       1.3071
    3794       1.2663
    3795       1.2420
    3796       1.3127
    3797       1.2762
    3798       1.2803
    3799       1.3219
    3800       1.2847
    3801       1.2439
    3802       1.2647
    3803       1.2764
    3804       1.3288
    3805       1.2780
    3806       1.3087
    3807       1.2556
    3808       1.2668
    3809       1.2374
    3810       1.2134
    3811       1.2799
    3812       1.3763
    3813       1.2943
    3814       1.3002
    3815       1.3509
    3816       1.3127
    3817       1.2930
    3818       1.2947
    3819       1.3545
    3820       1.4353
    3821       1.3803
    3822       1.3800
    3823       1.3732
    3824       1.2948
    3825       1.3674
    3826       1.3686
    3827       1.2615
    3828       1.2790
    3829       1.3876
    3830       1.4428
    3831       1.4377
    3832       1.4617
    3833       1.4416
    3834       1.4497
    3835       1.4394
    3836       1.3556
    3837       1.3677
    3838       1.3944
    3839       1.3922
    3840       1.3851
    3841       1.4776
    3842       1.3914
    3843       1.4249
    3844       1.4166
    3845       1.4268
    3846       1.3800
    3847       1.4142
    3848       1.4598
    3849       1.3475
    3850       1.3551
    3851       1.3763
    3852       1.3064
    3853       1.3035
    3854       1.3542
    3855       1.2922
    3856       1.3974
    3857       1.4234
    3858       1.3898
    3859       1.3600
    3860       1.4356
    3861       1.3759
    3862       1.4086
    3863       1.4031
    3864       1.4286
    3865       1.3379
    3866       1.3599
    3867       1.3183
    3868       1.2947
    3869       1.3602
    3870       1.4239
    3871       1.3421
    3872       1.3704
    3873       1.3441
    3874       1.3588
    3875       1.3208
    3876       1.4399
    3877       1.3548
    3878       1.4137
    3879       1.3701
    3880       1.3012
    3881       1.3732
    3882       1.2866
    3883       1.1987
    3884       1.2144
    3885       1.2359
    3886       1.2378
    3887       1.1843
    3888       1.2862
    3889       1.3465
    3890       1.2242
    3891       1.2223
    3892       1.3737
    3893       1.2701
    3894       1.2492
    3895       1.2336
    3896       1.2765
    3897       1.2528
    3898       1.2416
    3899       1.2456
    3900       1.2365
    3901       1.2278
    3902       1.2797
    3903       1.2659
    3904       1.2144
    3905       1.2243
    3906       1.2201
    3907       1.1916
    3908       1.1275
    3909       1.1914
    3910       1.2346
    3911       1.2086
    3912       1.2930
    3913       1.3344
    3914       1.3491
    3915       1.3227
    3916       1.3042
    3917       1.3298
    3918       1.2612
    3919       1.2565
    3920       1.2748
    3921       1.3412
    3922       1.2458
    3923       1.2501
    3924       1.2776
    3925       1.3565
    3926       1.3323
    3927       1.3763
    3928       1.3496
    3929       1.3400
    3930       1.1997
    3931       1.2660
    3932       1.2370
    3933       1.2404
    3934       1.3552
    3935       1.3115
    3936       1.3381
    3937       1.1348
    3938       1.1748
    3939       1.1660
    3940       1.1757
    3941       1.2652
    3942       1.2895
    3943       1.2204
    3944       1.1830
    3945       1.1377
    3946       1.2532
    3947       1.2094
    3948       1.2112
    3949       1.2070
    3950       1.3058
    3951       1.2866
    3952       1.3085
    3953       1.2901
    3954       1.1715
    3955       1.1945
    3956       1.1702
    3957       1.1616
    3958       1.1576
    3959       1.1433
    3960       1.2337
    3961       1.1913
    3962       1.2117
    3963       1.2873
    3964       1.2504
    3965       1.2300
    3966       1.1830
    3967       1.2898
    3968       1.2936
    3969       1.2222
    3970       1.2075
    3971       1.2673
    3972       1.2540
    3973       1.1813
    3974       1.2204
    3975       1.2058
    3976       1.2935
    3977       1.3487
    3978       1.2934
    3979       1.2733
    3980       1.2307
    3981       1.2027
    3982       1.2523
    3983       1.2858
    3984       1.2341
    3985       1.2196
    3986       1.2473
    3987       1.2773
    3988       1.2162
    3989       1.2808
    3990       1.2750
    3991       1.2231
    3992       1.2270
    3993       1.2471
    3994       1.1502
    3995       1.2647
    3996       1.2792
    3997       1.2144
    3998       1.2918
    3999       1.2859
    4000       1.3059
    4001       1.2644
    4002       1.3837
    4003       1.2883
    4004       1.2334
    4005       1.2894
    4006       1.3221
    4007       1.3142
    4008       1.2981
    4009       1.2814
    4010       1.3476
    4011       1.2753
    4012       1.3191
    4013       1.2831
    4014       1.2465
    4015       1.3057
    4016       1.2752
    4017       1.3554
    4018       1.3297
    4019       1.3629
    4020       1.4014
    4021       1.3730
    4022       1.3072
    4023       1.2933
    4024       1.3144
    4025       1.2800
    4026       1.3546
    4027       1.2741
    4028       1.2825
    4029       1.3080
    4030       1.3390
    4031       1.3966
    4032       1.3549
    4033       1.3022
    4034       1.3023
    4035       1.2436
    4036       1.2882
    4037       1.2080
    4038       1.2678
    4039       1.2528
    4040       1.1574
    4041       1.3156
    4042       1.2153
    4043       1.2270
    4044       1.2950
    4045       1.2732
    4046       1.2569
    4047       1.2797
    4048       1.3287
    4049       1.3144
    4050       1.2819
    4051       1.2929
    4052       1.2319
    4053       1.2902
    4054       1.2553
    4055       1.3006
    4056       1.3262
    4057       1.2076
    4058       1.2831
    4059       1.2824
    4060       1.2786
    4061       1.0923
    4062       1.2520
    4063       1.2326
    4064       1.3032
    4065       1.2679
    4066       1.3242
    4067       1.4994
    4068       1.5141
    4069       1.4119
    4070       1.4263
    4071       1.3895
    4072       1.3807
    4073       1.3163
    4074       1.4397
    4075       1.4196
    4076       1.5303
    4077       1.4856
    4078       1.4208
    4079       1.3633
    4080       1.3749
    4081       1.4357
    4082       1.3784
    4083       1.3762
    4084       1.3598
    4085       1.3917
    4086       1.3244
    4087       1.3881
    4088       1.3354
    4089       1.3986
    4090       1.4485
    4091       1.4620
    4092       1.4365
    4093       1.3543
    4094       1.4418
    4095       1.4374
    4096       1.4326
    4097       1.4075
    4098       1.3816
    4099       1.4302
    4100       1.4296
    4101       1.3638
    4102       1.3499
    4103       1.4000
    4104       1.3799
    4105       1.3350
    4106       1.2930
    4107       1.2501
    4108       1.2821
    4109       1.3135
    4110       1.2754
    4111       1.3045
    4112       1.2545
    4113       1.2197
    4114       1.3481
    4115       1.3133
    4116       1.3056
    4117       1.3622
    4118       1.3517
    4119       1.3628
    4120       1.4068
    4121       1.4205
    4122       1.3340
    4123       1.4425
    4124       1.3886
    4125       1.4122
    4126       1.3500
    4127       1.2953
    4128       1.3675
    4129       1.2340
    4130       1.2399
    4131       1.2597
    4132       1.3728
    4133       1.3194
    4134       1.4252
    4135       1.4607
    4136       1.5401
    4137       1.4108
    4138       1.3600
    4139       1.3273
    4140       1.3202
    4141       1.3156
    4142       1.3926
    4143       1.3607
    4144       1.3565
    4145       1.3524
    4146       1.3625
    4147       1.3655
    4148       1.2493
    4149       1.2392
    4150       1.2430
    4151       1.3364
    4152       1.3579
    4153       1.3226
    4154       1.3294
    4155       1.3437
    4156       1.2483
    4157       1.2913
    4158       1.4110
    4159       1.3126
    4160       1.3293
    4161       1.2556
    4162       1.2929
    4163       1.1575
    4164       1.2931
    4165       1.3020
    4166       1.3205
    4167       1.3384
    4168       1.3266
    4169       1.3299
    4170       1.2737
    4171       1.3717
    4172       1.2802
    4173       1.3607
    4174       1.2570
    4175       1.3863
    4176       1.2302
    4177       1.2768
    4178       1.3289
    4179       1.3078
    4180       1.3150
    4181       1.2992
    4182       1.3749
    4183       1.3965
    4184       1.3411
    4185       1.3882
    4186       1.3441
    4187       1.3049
    4188       1.2700
    4189       1.2898
    4190       1.3015
    4191       1.2354
    4192       1.3333
    4193       1.1989
    4194       1.2478
    4195       1.1657
    4196       1.2614
    4197       1.2974
    4198       1.2648
    4199       1.3155
    4200       1.2395
    4201       1.3127
    4202       1.2406
    4203       1.2440
    4204       1.3285
    4205       1.2758
    4206       1.2879
    4207       1.3962
    4208       1.3420
    4209       1.4318
    4210       1.2950
    4211       1.3077
    4212       1.2821
    4213       1.2354
    4214       1.2158
    4215       1.2034
    4216       1.2541
    4217       1.2875
    4218       1.2721
    4219       1.4070
    4220       1.3843
    4221       1.3278
    4222       1.4868
    4223       1.4926
    4224       1.4068
    4225       1.3182
    4226       1.3605
    4227       1.2909
    4228       1.2849
    4229       1.3898
    4230       1.3516
    4231       1.3108
    4232       1.3182
    4233       1.2999
    4234       1.2654
    4235       1.2469
    4236       1.2824
    4237       1.3021
    4238       1.2887
    4239       1.2551
    4240       1.2390
    4241       1.3454
    4242       1.2837
    4243       1.2823
    4244       1.3460
    4245       1.3171
    4246       1.3114
    4247       1.2507
    4248       1.2493
    4249       1.1590
    4250       1.2507
    4251       1.2343
    4252       1.2559
    4253       1.2829
    4254       1.2845
    4255       1.2216
    4256       1.3042
    4257       1.2918
    4258       1.2765
    4259       1.3670
    4260       1.3938
    4261       1.3608
    4262       1.3318
    4263       1.3829
    4264       1.3858
    4265       1.4178
    4266       1.3067
    4267       1.2831
    4268       1.4061
    4269       1.3990
    4270       1.4472
    4271       1.4798
    4272       1.4661
    4273       1.4899
    4274       1.4902
    4275       1.5208
    4276       1.4634
    4277       1.5126
    4278       1.5800
    4279       1.4590
    4280       1.4359
    4281       1.4742
    4282       1.4808
    4283       1.5614
    4284       1.5169
    4285       1.5536
    4286       1.6478
    4287       1.5018
    4288       1.5521
    4289       1.5310
    4290       1.2974
    4291       1.4123
    4292       1.4443
    4293       1.4471
    4294       1.4212
    4295       1.4056
    4296       1.4366
    4297       1.3720
    4298       1.3134
    4299       1.3353
    4300       1.3796
    4301       1.4645
    4302       1.4496
    4303       1.4539
    4304       1.4242
    4305       1.4662
    4306       1.4227
    4307       1.3935
    4308       1.4527
    4309       1.4907
    4310       1.4453
    4311       1.4303
    4312       1.5096
    4313       1.5105
    4314       1.5450
    4315       1.5621
    4316       1.5880
    4317       1.6070
    4318       1.5710
    4319       1.5613
    4320       1.5702
    4321       1.4241
    4322       1.4054
    4323       1.3656
    4324       1.3801
    4325       1.3493
    4326       1.4349
    4327       1.3828
    4328       1.4232
    4329       1.4364
    4330       1.4979
    4331       1.3643
    4332       1.4546
    4333       1.3458
    4334       1.3480
    4335       1.3691
    4336       1.4480
    4337       1.4190
    4338       1.3634
    4339       1.4714
    4340       1.4157
    4341       1.4521
    4342       1.3929
    4343       1.3712
    4344       1.3988
    4345       1.3576
    4346       1.4378
    4347       1.3463
    4348       1.2963
    4349       1.3968
    4350       1.4132
    4351       1.3629
    4352       1.4360
    4353       1.4722
    4354       1.4859
    4355       1.3877
    4356       1.3741
    4357       1.4083
    4358       1.3649
    4359       1.4322
    4360       1.4152
    4361       1.3595
    4362       1.4529
    4363       1.4126
    4364       1.3404
    4365       1.3847
    4366       1.4571
    4367       1.3702
    4368       1.4061
    4369       1.4382
    4370       1.3865
    4371       1.3826
    4372       1.3839
    4373       1.3533
    4374       1.2959
    4375       1.3234
    4376       1.3613
    4377       1.4032
    4378       1.4494
    4379       1.4440
    4380       1.3884
    4381       1.4624
    4382       1.4663
    4383       1.4641
    4384       1.3955
    4385       1.3898
    4386       1.3837
    4387       1.3788
    4388       1.4064
    4389       1.4056
    4390       1.4702
    4391       1.4592
    4392       1.3942
    4393       1.5312
    4394       1.4793
    4395       1.3880
    4396       1.3421
    4397       1.3879
    4398       1.4357
    4399       1.3479
    4400       1.4672
    4401       1.5058
    4402       1.5254
    4403       1.5256
    4404       1.5239
    4405       1.3897
    4406       1.4398
    4407       1.4910
    4408       1.4950
    4409       1.4988
    4410       1.4821
    4411       1.4470
    4412       1.4284
    4413       1.4785
    4414       1.4791
    4415       1.4387
    4416       1.4428
    4417       1.4610
    4418       1.4371
    4419       1.3752
    4420       1.4068
    4421       1.4065
    4422       1.5019
    4423       1.4485
    4424       1.5573
    4425       1.5215
    4426       1.5184
    4427       1.4635
    4428       1.5894
    4429       1.6087
    4430       1.5928
    4431       1.6409
    4432       1.5706
    4433       1.5286
    4434       1.6444
    4435       1.5475
    4436       1.4403
    4437       1.4940
    4438       1.4506
    4439       1.3989
    4440       1.3945
    4441       1.3962
    4442       1.3707
    4443       1.4095
    4444       1.4180
    4445       1.4253
    4446       1.5434
    4447       1.5572
    4448       1.5042
    4449       1.4387
    4450       1.4174
    4451       1.4883
    4452       1.5332
    4453       1.5226
    4454       1.5040
    4455       1.5331
    4456       1.4689
    4457       1.4517
    4458       1.5729
    4459       1.5609
    4460       1.6589
    4461       1.6040
    4462       1.6002
    4463       1.5506
    4464       1.5538
    4465       1.4764
    4466       1.5088
    4467       1.5056
    4468       1.3963
    4469       1.3929
    4470       1.4796
    4471       1.4301
    4472       1.4851
    4473       1.4051
    4474       1.3470
    4475       1.4503
    4476       1.4707
    4477       1.4939
    4478       1.4357
    4479       1.5012
    4480       1.5191
    4481       1.5084
    4482       1.6180
    4483       1.5299
    4484       1.7993
    4485       1.6909
    4486       1.7859
    4487       1.6387
    4488       1.5482
    4489       1.4932
    4490       1.5197
    4491       1.4993
    4492       1.5448
    4493       1.7072
    4494       1.7483
    4495       1.7909
    4496       1.7221
    4497       1.7279
    4498       1.7024
    4499       1.6806
    4500       1.6524
    4501       1.6915
    4502       1.5570
    4503       1.6683
    4504       1.5438
    4505       1.4967
    4506       1.6041
    4507       1.6147
    4508       1.5266
    4509       1.5845
    4510       1.5924
    4511       1.6538
    4512       1.6196
    4513       1.5628
    4514       1.5103
    4515       1.4652
    4516       1.4645
    4517       1.4966
    4518       1.4988
    4519       1.4272
    4520       1.4920
    4521       1.5308
    4522       1.4764
    4523       1.4703
    4524       1.5233
    4525       1.5499
    4526       1.5242
    4527       1.6693
    4528       1.6237
    4529       1.4739
    4530       1.5618
    4531       1.5629
    4532       1.6398
    4533       1.5538
    4534       1.5023
    4535       1.5488
    4536       1.5935
    4537       1.5478
    4538       1.5274
    4539       1.5127
    4540       1.5395
    4541       1.5526
    4542       1.6398
    4543       1.6889
    4544       1.6256
    4545       1.6128
    4546       1.5548
    4547       1.6383
    4548       1.5680
    4549       1.5649
    4550       1.5438
    4551       1.5989
    4552       1.5602
    4553       1.4867
    4554       1.6219
    4555       1.5615
    4556       1.4928
    4557       1.4658
    4558       1.4317
    4559       1.5326
    4560       1.4987
    4561       1.6489
    4562       1.5881
    4563       1.5492
    4564       1.4837
    4565       1.5397
    4566       1.5120
    4567       1.5471
    4568       1.6290
    4569       1.6748
    4570       1.5717
    4571       1.6816
    4572       1.6549
    4573       1.6293
    4574       1.5634
    4575       1.6336
    4576       1.5717
    4577       1.5750
    4578       1.4680
    4579       1.5886
    4580       1.5209
    4581       1.5806
    4582       1.4546
    4583       1.5055
    4584       1.5536
    4585       1.6206
    4586       1.5758
    4587       1.6412
    4588       1.6629
    4589       1.6253
    4590       1.5542
    4591       1.5858
    4592       1.4709
    4593       1.7036
    4594       1.6325
    4595       1.5920
    4596       1.4052
    4597       1.4304
    4598       1.5406
    4599       1.4918
    4600       1.5136
    4601       1.4841
    4602       1.5174
    4603       1.4456
    4604       1.5825
    4605       1.4765
    4606       1.4410
    4607       1.4717
    4608       1.5171
    4609       1.5228
    4610       1.4813
    4611       1.4830
    4612       1.4799
    4613       1.4850
    4614       1.5532
    4615       1.5484
    4616       1.4833
    4617       1.3934
    4618       1.4290
    4619       1.5046
    4620       1.6827
    4621       1.6474
    4622       1.6154
    4623       1.6113
    4624       1.5593
    4625       1.6121
    4626       1.6196
    4627       1.5300
    4628       1.6001
    4629       1.6642
    4630       1.7425
    4631       1.6745
    4632       1.6600
    4633       1.5269
    4634       1.5702
    4635       1.5631
    4636       1.5218
    4637       1.5785
    4638       1.5500
    4639       1.5230
    4640       1.5690
    4641       1.5499
    4642       1.4580
    4643       1.5933
    4644       1.6115
    4645       1.5337
    4646       1.5356
    4647       1.5947
    4648       1.5848
    4649       1.6056
    4650       1.4886
    4651       1.5753
    4652       1.5861
    4653       1.5488
    4654       1.5908
    4655       1.6269
    4656       1.5390
    4657       1.4555
    4658       1.5235
    4659       1.5783
    4660       1.5916
    4661       1.6028
    4662       1.4943
    4663       1.5276
    4664       1.4730
    4665       1.4887
    4666       1.4712
    4667       1.4416
    4668       1.4228
    4669       1.5532
    4670       1.5510
    4671       1.4667
    4672       1.4348
    4673       1.5031
    4674       1.5878
    4675       1.5767
    4676       1.5906
    4677       1.5968
    4678       1.5948
    4679       1.5422
    4680       1.4477
    4681       1.4463
    4682       1.4667
    4683       1.4305
    4684       1.5496
    4685       1.5502
    4686       1.6038
    4687       1.6032
    4688       1.6658
    4689       1.7701
    4690       1.6160
    4691       1.6141
    4692       1.5452
    4693       1.5087
    4694       1.4965
    4695       1.5197
    4696       1.4823
    4697       1.3732
    4698       1.5808
    4699       1.5669
    4700       1.4903
    4701       1.4094
    4702       1.4755
    4703       1.5302
    4704       1.4925
    4705       1.4500
    4706       1.4763
    4707       1.5917
    4708       1.5603
    4709       1.5970
    4710       1.5995
    4711       1.5682
    4712       1.5818
    4713       1.6792
    4714       1.6444
    4715       1.6593
    4716       1.5148
    4717       1.6081
    4718       1.6532
    4719       1.6260
    4720       1.6153
    4721       1.6710
    4722       1.6337
    4723       1.5071
    4724       1.4428
    4725       1.4302
    4726       1.5172
    4727       1.5322
    4728       1.5693
    4729       1.5727
    4730       1.5763
    4731       1.6258
    4732       1.6060
    4733       1.4624
    4734       1.5626
    4735       1.5379
    4736       1.5137
    4737       1.5375
    4738       1.6099
    4739       1.5560
    4740       1.5728
    4741       1.5899
    4742       1.5512
    4743       1.5835
    4744       1.6133
    4745       1.5432
    4746       1.6105
    4747       1.5427
    4748       1.6353
    4749       1.6107
    4750       1.6310
    4751       1.7346
    4752       1.6824
    4753       1.6571
    4754       1.6800
    4755       1.5960
    4756       1.5705
    4757       1.5364
    4758       1.5592
    4759       1.5936
    4760       1.6096
    4761       1.5584
    4762       1.6460
    4763       1.6913
    4764       1.6992
    4765       1.6321
    4766       1.6286
    4767       1.6790
    4768       1.6027
    4769       1.5811
    4770       1.5494
    4771       1.5584
    4772       1.5132
    4773       1.5814
    4774       1.5751
    4775       1.5696
    4776       1.6480
    4777       1.5990
    4778       1.4909
    4779       1.5436
    4780       1.5704
    4781       1.4824
    4782       1.5153
    4783       1.5663
    4784       1.5396
    4785       1.5400
    4786       1.5414
    4787       1.6164
    4788       1.6316
    4789       1.5898
    4790       1.5971
    4791       1.5115
    4792       1.4832
    4793       1.6042
    4794       1.6329
    4795       1.5556
    4796       1.5943
    4797       1.5236
    4798       1.6357
    4799       1.5684
    4800       1.5261
    4801       1.4587
    4802       1.5419
    4803       1.5302
    4804       1.5748
    4805       1.5740
    4806       1.5082
    4807       1.5201
    4808       1.4436
    4809       1.4215
    4810       1.4805
    4811       1.4425
    4812       1.3976
    4813       1.5076
    4814       1.5002
    4815       1.4520
    4816       1.4369
    4817       1.4797
    4818       1.4849
    4819       1.6130
    4820       1.6282
    4821       1.5664
    4822       1.5476
    4823       1.5891
    4824       1.6188
    4825       1.5510
    4826       1.6216
    4827       1.6710
    4828       1.5945
    4829       1.5991
    4830       1.6869
    4831       1.6987
    4832       1.5951
    4833       1.5563
    4834       1.5777
    4835       1.6469
    4836       1.5919
    4837       1.5060
    4838       1.4933
    4839       1.5937
    4840       1.5973
    4841       1.5798
    4842       1.4945
    4843       1.6693
    4844       1.7571
    4845       1.7724
    4846       1.6996
    4847       1.6850
    4848       1.7557
    4849       1.7012
    4850       1.5728
    4851       1.5930
    4852       1.6473
    4853       1.6239
    4854       1.5662
    4855       1.5950
    4856       1.6852
    4857       1.5703
    4858       1.6526
    4859       1.5055
    4860       1.5713
    4861       1.6091
    4862       1.4936
    4863       1.5251
    4864       1.5826
    4865       1.6223
    4866       1.6113
    4867       1.5015
    4868       1.6048
    4869       1.5466
    4870       1.5472
    4871       1.5603
    4872       1.6351
    4873       1.4805
    4874       1.6057
    4875       1.5261
    4876       1.6411
    4877       1.7177
    4878       1.7340
    4879       1.7081
    4880       1.6230
    4881       1.6620
    4882       1.6524
    4883       1.5629
    4884       1.5354
    4885       1.5168
    4886       1.6553
    4887       1.7373
    4888       1.7191
    4889       1.7450
    4890       1.6738
    4891       1.6453
    4892       1.7120
    4893       1.7447
    4894       1.8798
    4895       1.7412
    4896       1.7601
    4897       1.7874
    4898       1.7808
    4899       1.8052
    4900       1.7744
    4901       1.7078
    4902       1.9394
    4903       1.8312
    4904       1.7186
    4905       1.6475
    4906       1.7674
    4907       1.8063
    4908       1.7369
    4909       1.8044
    4910       1.8108
    4911       1.7890
    4912       1.8014
    4913       1.7584
    4914       1.6636
    4915       1.6295
    4916       1.7311
    4917       1.6605
    4918       1.7069
    4919       1.6302
    4920       1.6095
    4921       1.5995
    4922       1.5420
    4923       1.6946
    4924       1.5678
    4925       1.5482
    4926       1.6224
    4927       1.6429
    4928       1.7499
    4929       1.7483
    4930       1.8624
    4931       1.8721
    4932       1.8123
    4933       1.8908
    4934       1.8406
    4935       1.8081
    4936       1.8328
    4937       1.7643
    4938       1.6425
    4939       1.7340
    4940       1.5904
    4941       1.5751
    4942       1.6197
    4943       1.5316
    4944       1.6482
    4945       1.7004
    4946       1.7435
    4947       1.6642
    4948       1.6720
    4949       1.7139
    4950       1.7539
    4951       1.7093
    4952       1.5013
    4953       1.5728
    4954       1.6289
    4955       1.5284
    4956       1.5619
    4957       1.7885
    4958       1.6500
    4959       1.6644
    4960       1.6474
    4961       1.6692
    4962       1.5322
    4963       1.5517
    4964       1.5968
    4965       1.5948
    4966       1.5946
    4967       1.6271
    4968       1.6001
    4969       1.6912
    4970       1.6625
    4971       1.5898
    4972       1.5839
    4973       1.5955
    4974       1.6026
    4975       1.6957
    4976       1.5913
    4977       1.6414
    4978       1.5465
    4979       1.6380
    4980       1.5669
    4981       1.5751
    4982       1.6062
    4983       1.6011
    4984       1.6010
    4985       1.6073
    4986       1.5712
    4987       1.5647
    4988       1.6063
    4989       1.6078
    4990       1.6132
    4991       1.6086
    4992       1.7154
    4993       1.6799
    4994       1.7533
    4995       1.6439
    4996       1.5534
    4997       1.5547
    4998       1.5928
    4999       1.5902
    5000       1.5429
    5001       1.6299
    5002       1.5148
    5003       1.5874
    5004       1.6520
    5005       1.6210
    5006       1.6340
    5007       1.7430
    5008       1.6119
    5009       1.6774
    5010       1.6927
    5011       1.6494
    5012       1.6594
    5013       1.6313
    5014       1.5795
    5015       1.5789
    5016       1.6114
    5017       1.6426
    5018       1.6929
    5019       1.6248
    5020       1.6326
    5021       1.6543
    5022       1.7451
    5023       1.6205
    5024       1.5568
    5025       1.6399
    5026       1.6848
    5027       1.6769
    5028       1.7368
    5029       1.7488
    5030       1.8367
    5031       1.8847
    5032       1.8185
    5033       1.7342
    5034       1.7028
    5035       1.7000
    5036       1.6990
    5037       1.6200
    5038       1.6701
    5039       1.6732
    5040       1.6279
    5041       1.7058
    5042       1.7317
    5043       1.6749
    5044       1.7964
    5045       1.7140
    5046       1.8525
    5047       1.8531
    5048       1.8066
    5049       1.7825
    5050       1.7464
    5051       1.7721
    5052       1.8870
    5053       1.8731
    5054       1.7423
    5055       1.8245
    5056       1.7182
    5057       1.7529
    5058       1.7117
    5059       1.7138
    5060       1.7888
    5061       1.8364
    5062       1.8185
    5063       1.7861
    5064       1.7639
    5065       1.7761
    5066       1.7469
    5067       1.7368
    5068       1.6664
    5069       1.7285
    5070       1.6869
    5071       1.6241
    5072       1.6590
    5073       1.7061
    5074       1.7786
    5075       1.7430
    5076       1.6667
    5077       1.6984
    5078       1.6505
    5079       1.5983
    5080       1.7079
    5081       1.5846
    5082       1.6469
    5083       1.6337
    5084       1.6849
    5085       1.6656
    5086       1.7010
    5087       1.7352
    5088       1.7696
    5089       1.6959
    5090       1.6227
    5091       1.6526
    5092       1.6225
    5093       1.6556
    5094       1.7208
    5095       1.5848
    5096       1.5935
    5097       1.6480
    5098       1.6219
    5099       1.7371
    5100       1.7043
    5101       1.6206
    5102       1.6144
    5103       1.7604
    5104       1.6134
    5105       1.6526
    5106       1.6975
    5107       1.6688
    5108       1.6589
    5109       1.7130
    5110       1.7674
    5111       1.7005
    5112       1.7051
    5113       1.7178
    5114       1.6755
    5115       1.7312
    5116       1.8001
    5117       1.8602
    5118       1.7671
    5119       1.8221
    5120       1.7518
    5121       1.7983
    5122       1.7715
    5123       1.7610
    5124       1.7041
    5125       1.7804
    5126       1.7213
    5127       1.8039
    5128       1.6792
    5129       1.6959
    5130       1.7327
    5131       1.6481
    5132       1.6504
    5133       1.6810
    5134       1.6713
    5135       1.6467
    5136       1.8029
    5137       1.6568
    5138       1.7442
    5139       1.7783
    5140       1.6832
    5141       1.7231
    5142       1.7568
    5143       1.7471
    5144       1.7099
    5145       1.7778
    5146       1.7356
    5147       1.9131
    5148       1.7504
    5149       1.8581
    5150       1.8690
    5151       1.9194
    5152       1.8968
    5153       1.8363
    5154       1.9011
    5155       1.8598
    5156       1.8357
    5157       1.8914
    5158       1.8727
    5159       1.9363
    5160       1.8445
    5161       1.9233
    5162       1.8682
    5163       1.8304
    5164       1.7500
    5165       1.7959
    5166       1.8119
    5167       1.7930
    5168       1.8020
    5169       1.7843
    5170       1.7775
    5171       1.8016
    5172       1.8268
    5173       1.8977
    5174       1.8136
    5175       1.7499
    5176       1.8468
    5177       1.8417
    5178       1.8611
    5179       1.7766
    5180       1.7861
    5181       1.8484
    5182       1.9554
    5183       1.9194
    5184       1.9369
    5185       1.7774
    5186       1.7757
    5187       1.7617
    5188       1.7807
    5189       1.8538
    5190       1.8523
    5191       1.7929
    5192       1.7585
    5193       1.7917
    5194       1.8292
    5195       1.8664
    5196       1.7549
    5197       1.8757
    5198       1.7959
    5199       1.8002
    5200       1.7338
    5201       1.7180
    5202       1.7418
    5203       1.7024
    5204       1.7502
    5205       1.7162
    5206       1.7973
    5207       1.8254
    5208       1.7202
    5209       1.7276
    5210       1.8126
    5211       1.7424
    5212       1.7113
    5213       1.7905
    5214       1.6526
    5215       1.7281
    5216       1.7362
    5217       1.7912
    5218       1.8878
    5219       1.7654
    5220       1.6863
    5221       1.6544
    5222       1.7045
    5223       1.7517
    5224       1.7324
    5225       1.8487
    5226       1.6977
    5227       1.6637
    5228       1.6929
    5229       1.5892
    5230       1.7206
    5231       1.6330
    5232       1.5715
    5233       1.6987
    5234       1.7517
    5235       1.8750
    5236       1.7579
    5237       1.8547
    5238       1.8711
    5239       1.7907
    5240       1.9122
    5241       1.9201
    5242       1.8114
    5243       1.8283
    5244       1.7510
    5245       1.7460
    5246       1.7869
    5247       1.8261
    5248       1.8416
    5249       1.8309
    5250       1.7309
    5251       1.6279
    5252       1.6806
    5253       1.8019
    5254       1.6943
    5255       1.7242
    5256       1.7318
    5257       1.7589
    5258       1.7524
    5259       1.7875
    5260       1.7416
    5261       1.7693
    5262       1.7557
    5263       1.7912
    5264       1.7057
    5265       1.7220
    5266       1.7534
    5267       1.7694
    5268       1.7421
    5269       1.8086
    5270       1.6993
    5271       1.6906
    5272       1.6998
    5273       1.7147
    5274       1.7743
    5275       1.7579
    5276       1.8023
    5277       1.8345
    5278       1.8081
    5279       1.7064
    5280       1.6215
    5281       1.7596
    5282       1.7124
    5283       1.7553
    5284       1.7553
    5285       1.6822
    5286       1.6489
    5287       1.8240
    5288       1.8679
    5289       1.6811
    5290       1.7500
    5291       1.7817
    5292       1.7366
    5293       1.7427
    5294       1.8001
    5295       1.7452
    5296       1.8003
    5297       1.7925
    5298       1.8405
    5299       1.7628
    5300       1.7080
    5301       1.7367
    5302       1.6562
    5303       1.6897
    5304       1.7283
    5305       1.8232
    5306       1.7604
    5307       1.7416
    5308       1.7560
    5309       1.7464
    5310       1.6947
    5311       1.7997
    5312       1.7597
    5313       1.7691
    5314       1.7075
    5315       1.6951
    5316       1.7083
    5317       1.7399
    5318       1.7360
    5319       1.7417
    5320       1.7247
    5321       1.7854
    5322       1.7419
    5323       1.7691
    5324       1.7289
    5325       1.7169
    5326       1.6998
    5327       1.7786
    5328       1.7358
    5329       1.7709
    5330       1.7022
    5331       1.6703
    5332       1.6028
    5333       1.6911
    5334       1.7402
    5335       1.7285
    5336       1.7626
    5337       1.7005
    5338       1.7259
    5339       1.7078
    5340       1.6776
    5341       1.6804
    5342       1.6498
    5343       1.6468
    5344       1.6460
    5345       1.7225
    5346       1.6764
    5347       1.7843
    5348       1.7586
    5349       1.7466
    5350       1.6645
    5351       1.7024
    5352       1.7290
    5353       1.7425
    5354       1.7350
    5355       1.8019
    5356       1.7531
    5357       1.7190
    5358       1.6649
    5359       1.6931
    5360       1.7471
    5361       1.6717
    5362       1.6161
    5363       1.6596
    5364       1.6298
    5365       1.7243
    5366       1.6840
    5367       1.6958
    5368       1.7677
    5369       1.8169
    5370       1.7807
    5371       1.7979
    5372       1.8562
    5373       1.6849
    5374       1.7622
    5375       1.8223
    5376       1.6624
    5377       1.6688
    5378       1.6770
    5379       1.6893
    5380       1.6199
    5381       1.6324
    5382       1.6259
    5383       1.6214
    5384       1.6149
    5385       1.7080
    5386       1.7455
    5387       1.8029
    5388       1.7136
    5389       1.7107
    5390       1.6560
    5391       1.6488
    5392       1.7146
    5393       1.7929
    5394       1.7278
    5395       1.7845
    5396       1.7952
    5397       1.7843
    5398       1.7149
    5399       1.6127
    5400       1.6649
    5401       1.5826
    5402       1.6375
    5403       1.6784
    5404       1.6347
    5405       1.6374
    5406       1.7516
    5407       1.6745
    5408       1.7738
    5409       1.7392
    5410       1.7759
    5411       1.7626
    5412       1.8126
    5413       1.7641
    5414       1.7788
    5415       1.7199
    5416       1.7221
    5417       1.7528
    5418       1.6078
    5419       1.6365
    5420       1.7088
    5421       1.7443
    5422       1.7336
    5423       1.7529
    5424       1.7923
    5425       1.7568
    5426       1.6867
    5427       1.6873
    5428       1.6688
    5429       1.6494
    5430       1.6620
    5431       1.7586
    5432       1.6731
    5433       1.6914
    5434       1.7888
    5435       1.7210
    5436       1.8245
    5437       1.8116
    5438       1.7118
    5439       1.7842
    5440       1.7224
    5441       1.8083
    5442       1.7832
    5443       1.7868
    5444       1.8209
    5445       1.8883
    5446       1.8187
    5447       1.7127
    5448       1.7526
    5449       1.8254
    5450       1.7703
    5451       1.6934
    5452       1.7902
    5453       1.7966
    5454       1.6947
    5455       1.8066
    5456       1.7207
    5457       1.8007
    5458       1.7704
    5459       1.7611
    5460       1.7913
    5461       1.7477
    5462       1.7300
    5463       1.7602
    5464       1.7155
    5465       1.8420
    5466       1.7422
    5467       1.7369
    5468       1.7491
    5469       1.7478
    5470       1.6247
    5471       1.6763
    5472       1.7419
    5473       1.8108
    5474       1.8090
    5475       1.7525
    5476       1.7354
    5477       1.8163
    5478       1.7294
    5479       1.6443
    5480       1.7790
    5481       1.7166
    5482       1.7600
    5483       1.6801
    5484       1.7043
    5485       1.7278
    5486       1.6688
    5487       1.7247
    5488       1.8339
    5489       1.7249
    5490       1.7869
    5491       1.7877
    5492       1.7481
    5493       1.7507
    5494       1.8324
    5495       1.7483
    5496       1.7753
    5497       1.7564
    5498       1.6661
    5499       1.7088
    5500       1.7346
    5501       1.7027
    5502       1.6277
    5503       1.7425
    5504       1.7214
    5505       1.7697
    5506       1.6368
    5507       1.6168
    5508       1.6929
    5509       1.7336
    5510       1.7088
    5511       1.8229
    5512       1.8002
    5513       1.7271
    5514       1.7390
    5515       1.6639
    5516       1.7297
    5517       1.7620
    5518       1.7454
    5519       1.8154
    5520       1.6190
    5521       1.6025
    5522       1.6605
    5523       1.6358
    5524       1.6626
    5525       1.7278
    5526       1.7525
    5527       1.7190
    5528       1.7931
    5529       1.7384
    5530       1.8143
    5531       1.7082
    5532       1.7311
    5533       1.7114
    5534       1.6944
    5535       1.6345
    5536       1.6643
    5537       1.6061
    5538       1.6338
    5539       1.6145
    5540       1.5657
    5541       1.7420
    5542       1.7057
    5543       1.7402
    5544       1.7302
    5545       1.7266
    5546       1.7102
    5547       1.7583
    5548       1.7576
    5549       1.7272
    5550       1.7513
    5551       1.7390
    5552       1.7315
    5553       1.7301
    5554       1.8042
    5555       1.7609
    5556       1.7193
    5557       1.7699
    5558       1.8183
    5559       1.8226
    5560       1.7164
    5561       1.6780
    5562       1.7507
    5563       1.7268
    5564       1.7271
    5565       1.6667
    5566       1.6799
    5567       1.7173
    5568       1.5986
    5569       1.7042
    5570       1.6664
    5571       1.6948
    5572       1.6851
    5573       1.7058
    5574       1.5969
    5575       1.6023
    5576       1.6181
    5577       1.6515
    5578       1.5415
    5579       1.5981
    5580       1.5853
    5581       1.6159
    5582       1.6525
    5583       1.7565
    5584       1.7244
    5585       1.7404
    5586       1.8401
    5587       1.6997
    5588       1.7170
    5589       1.6867
    5590       1.7813
    5591       1.7277
    5592       1.6848
    5593       1.6904
    5594       1.6629
    5595       1.6013
    5596       1.6880
    5597       1.6738
    5598       1.6633
    5599       1.6087
    5600       1.6792
    5601       1.6334
    5602       1.5566
    5603       1.6371
    5604       1.5949
    5605       1.5610
    5606       1.5667
    5607       1.5607
    5608       1.6090
    5609       1.5944
    5610       1.6626
    5611       1.6645
    5612       1.7681
    5613       1.7103
    5614       1.6902
    5615       1.6583
    5616       1.6924
    5617       1.6667
    5618       1.7142
    5619       1.6797
    5620       1.7757
    5621       1.7111
    5622       1.7329
    5623       1.7297
    5624       1.7400
    5625       1.6540
    5626       1.6845
    5627       1.6536
    5628       1.7238
    5629       1.7111
    5630       1.6400
    5631       1.7527
    5632       1.6226
    5633       1.7342
    5634       1.6358
    5635       1.6242
    5636       1.6058
    5637       1.6853
    5638       1.6181
    5639       1.7553
    5640       1.6880
    5641       1.6009
    5642       1.6163
    5643       1.6329
    5644       1.6853
    5645       1.6381
    5646       1.6229
    5647       1.6884
    5648       1.6996
    5649       1.6898
    5650       1.7585
    5651       1.7314
    5652       1.7187
    5653       1.8145
    5654       1.8072
    5655       1.6300
    5656       1.6812
    5657       1.7202
    5658       1.7443
    5659       1.7472
    5660       1.7138
    5661       1.8038
    5662       1.7511
    5663       1.7067
    5664       1.7662
    5665       1.8156
    5666       1.7397
    5667       1.7263
    5668       1.6468
    5669       1.7360
    5670       1.7608
    5671       1.6861
    5672       1.6920
    5673       1.7439
    5674       1.6627
    5675       1.6188
    5676       1.6403
    5677       1.5338
    5678       1.7210
    5679       1.6642
    5680       1.6060
    5681       1.6747
    5682       1.5922
    5683       1.6321
    5684       1.7040
    5685       1.6842
    5686       1.7668
    5687       1.7895
    5688       1.8217
    5689       1.8251
    5690       1.8901
    5691       1.9185
    5692       1.7887
    5693       1.9110
    5694       1.8586
    5695       1.9548
    5696       1.7525
    5697       1.7278
    5698       1.6889
    5699       1.7603
    5700       1.7690
    5701       1.7404
    5702       1.7309
    5703       1.5950
    5704       1.7499
    5705       1.7004
    5706       1.6428
    5707       1.6686
    5708       1.6397
    5709       1.6123
    5710       1.7523
    5711       1.7507
    5712       1.6928
    5713       1.6593
    5714       1.5939
    5715       1.6289
    5716       1.6814
    5717       1.6202
    5718       1.6305
    5719       1.5598
    5720       1.6287
    5721       1.6318
    5722       1.5771
    5723       1.6830
    5724       1.5524
    5725       1.6432
    5726       1.5933
    5727       1.6637
    5728       1.6855
    5729       1.5720
    5730       1.5640
    5731       1.6140
    5732       1.6355
    5733       1.6732
    5734       1.6942
    5735       1.6166
    5736       1.6125
    5737       1.6300
    5738       1.6688
    5739       1.6687
    5740       1.7465
    5741       1.6533
    5742       1.6670
    5743       1.6864
    5744       1.7442
    5745       1.7234
    5746       1.7097
    5747       1.7312
    5748       1.6755
    5749       1.8461
    5750       1.6895
    5751       1.7401
    5752       1.8255
    5753       1.7523
    5754       1.7442
    5755       1.7215
    5756       1.7968
    5757       1.8061
    5758       1.7975
    5759       1.7482
    5760       1.6476
    5761       1.7980
    5762       1.7374
    5763       1.6978
    5764       1.7256
    5765       1.6799
    5766       1.6782
    5767       1.7180
    5768       1.7621
    5769       1.7299
    5770       1.7337
    5771       1.6816
    5772       1.7444
    5773       1.6553
    5774       1.7712
    5775       1.6368
    5776       1.6660
    5777       1.6934
    5778       1.6985
    5779       1.6978
    5780       1.7485
    5781       1.7499
    5782       1.7593
    5783       1.7551
    5784       1.7866
    5785       1.7037
    5786       1.6631
    5787       1.6763
    5788       1.6862
    5789       1.7425
    5790       1.6710
    5791       1.6959
    5792       1.7150
    5793       1.7174
    5794       1.6639
    5795       1.6514
    5796       1.6261
    5797       1.6441
    5798       1.5858
    5799       1.5871
    5800       1.6215
    5801       1.6285
    5802       1.6938
    5803       1.6427
    5804       1.6771
    5805       1.7180
    5806       1.6463
    5807       1.5944
    5808       1.6550
    5809       1.5648
    5810       1.6699
    5811       1.6623
    5812       1.6474
    5813       1.6061
    5814       1.6446
    5815       1.6256
    5816       1.7514
    5817       1.5895
    5818       1.6316
    5819       1.7277
    5820       1.6711
    5821       1.6209
    5822       1.5708
    5823       1.6183
    5824       1.6520
    5825       1.6895
    5826       1.7074
    5827       1.5999
    5828       1.6523
    5829       1.7343
    5830       1.6395
    5831       1.6354
    5832       1.6087
    5833       1.6338
    5834       1.6170
    5835       1.5661
    5836       1.5303
    5837       1.5871
    5838       1.6350
    5839       1.6027
    5840       1.6097
    5841       1.5734
    5842       1.6668
    5843       1.6452
    5844       1.6596
    5845       1.5609
    5846       1.5645
    5847       1.5447
    5848       1.6644
    5849       1.6506
    5850       1.7271
    5851       1.6727
    5852       1.6847
    5853       1.6402
    5854       1.6657
    5855       1.6449
    5856       1.6056
    5857       1.6118
    5858       1.6208
    5859       1.7079
    5860       1.7162
    5861       1.7056
    5862       1.6724
    5863       1.7352
    5864       1.6231
    5865       1.5857
    5866       1.7630
    5867       1.7331
    5868       1.6593
    5869       1.6416
    5870       1.6242
    5871       1.7337
    5872       1.6331
    5873       1.6927
    5874       1.6883
    5875       1.6629
    5876       1.6170
    5877       1.6924
    5878       1.6717
    5879       1.6759
    5880       1.6264
    5881       1.6243
    5882       1.6901
    5883       1.6559
    5884       1.6433
    5885       1.6499
    5886       1.6441
    5887       1.6242
    5888       1.5875
    5889       1.5567
    5890       1.5901
    5891       1.5759
    5892       1.7250
    5893       1.6867
    5894       1.7261
    5895       1.6009
    5896       1.6878
    5897       1.6924
    5898       1.7295
    5899       1.7397
    5900       1.6688
    5901       1.6985
    5902       1.7318
    5903       1.7462
    5904       1.7050
    5905       1.7326
    5906       1.7319
    5907       1.6891
    5908       1.6753
    5909       1.6773
    5910       1.6138
    5911       1.7053
    5912       1.6405
    5913       1.5374
    5914       1.5553
    5915       1.6338
    5916       1.6839
    5917       1.6486
    5918       1.5978
    5919       1.6802
    5920       1.7343
    5921       1.6382
    5922       1.6302
    5923       1.5773
    5924       1.6751
    5925       1.7352
    5926       1.7253
    5927       1.6360
    5928       1.6380
    5929       1.6533
    5930       1.6896
    5931       1.8325
    5932       1.7586
    5933       1.7050
    5934       1.7763
    5935       1.7664
    5936       1.6871
    5937       1.7595
    5938       1.7099
    5939       1.7207
    5940       1.8365
    5941       1.7915
    5942       1.8149
    5943       1.7630
    5944       1.6624
    5945       1.6673
    5946       1.6974
    5947       1.7171
    5948       1.6592
    5949       1.5884
    5950       1.5413
    5951       1.6163
    5952       1.6414
    5953       1.6345
    5954       1.6642
    5955       1.6726
    5956       1.5783
    5957       1.6490
    5958       1.6776
    5959       1.6197
    5960       1.5941
    5961       1.6562
    5962       1.6531
    5963       1.6431
    5964       1.6495
    5965       1.5859
    5966       1.6672
    5967       1.6467
    5968       1.6068
    5969       1.5228
    5970       1.6332
    5971       1.5555
    5972       1.5609
    5973       1.5756
    5974       1.5379
    5975       1.6139
    5976       1.6157
    5977       1.5398
    5978       1.5675
    5979       1.6001
    5980       1.6278
    5981       1.6046
    5982       1.6126
    5983       1.7054
    5984       1.6407
    5985       1.6201
    5986       1.5623
    5987       1.5766
    5988       1.5801
    5989       1.6792
    5990       1.6844
    5991       1.6295
    5992       1.6660
    5993       1.7141
    5994       1.6595
    5995       1.6804
    5996       1.5628
    5997       1.6110
    5998       1.6717
    5999       1.6244
    6000       1.5382
    6001       1.6438
    6002       1.5927
    6003       1.5196
    6004       1.6093
    6005       1.6617
    6006       1.5505
    6007       1.6467
    6008       1.7509
    6009       1.6454
    6010       1.6045
    6011       1.6505
    6012       1.6708
    6013       1.6849
    6014       1.5643
    6015       1.6146
    6016       1.6502
    6017       1.5986
    6018       1.5678
    6019       1.5745
    6020       1.5820
    6021       1.7216
    6022       1.6690
    6023       1.7170
    6024       1.7590
    6025       1.6733
    6026       1.7097
    6027       1.6632
    6028       1.6558
    6029       1.6142
    6030       1.6724
    6031       1.6378
    6032       1.6362
    6033       1.5455
    6034       1.4885
    6035       1.5984
    6036       1.6178
    6037       1.5627
    6038       1.5863
    6039       1.6130
    6040       1.6567
    6041       1.6109
    6042       1.5751
    6043       1.6875
    6044       1.5736
    6045       1.6621
    6046       1.6735
    6047       1.6477
    6048       1.6397
    6049       1.6835
    6050       1.6785
    6051       1.6925
    6052       1.6281
    6053       1.6506
    6054       1.6357
    6055       1.5867
    6056       1.6849
    6057       1.6503
    6058       1.6951
    6059       1.6605
    6060       1.7342
    6061       1.7780
    6062       1.6186
    6063       1.6373
    6064       1.7139
    6065       1.7242
    6066       1.7346
    6067       1.7468
    6068       1.6246
    6069       1.7074
    6070       1.7468
    6071       1.7339
    6072       1.6359
    6073       1.6716
    6074       1.6749
    6075       1.7504
    6076       1.7602
    6077       1.7941
    6078       1.7447
    6079       1.7868
    6080       1.7859
    6081       1.7039
    6082       1.6716
    6083       1.7121
    6084       1.7850
    6085       1.8403
    6086       1.7649
    6087       1.7054
    6088       1.7005
    6089       1.6867
    6090       1.7105
    6091       1.7205
    6092       1.7477
    6093       1.7211
    6094       1.7310
    6095       1.7270
    6096       1.6529
    6097       1.6703
    6098       1.6791
    6099       1.7136
    6100       1.6700
    6101       1.7098
    6102       1.6846
    6103       1.7012
    6104       1.7173
    6105       1.6572
    6106       1.6675
    6107       1.6478
    6108       1.6997
    6109       1.6789
    6110       1.6700
    6111       1.7768
    6112       1.7282
    6113       1.7697
    6114       1.7086
    6115       1.7472
    6116       1.8174
    6117       1.7242
    6118       1.8289
    6119       1.7572
    6120       1.7480
    6121       1.7776
    6122       1.7419
    6123       1.7747
    6124       1.7395
    6125       1.7343
    6126       1.8112
    6127       1.7721
    6128       1.7820
    6129       1.7459
    6130       1.7563
    6131       1.7354
    6132       1.7730
    6133       1.6919
    6134       1.7530
    6135       1.8522
    6136       1.8171
    6137       1.7671
    6138       1.7375
    6139       1.7892
    6140       1.6898
    6141       1.6919
    6142       1.7540
    6143       1.7226
    6144       1.7187
    6145       1.6635
    6146       1.6556
    6147       1.6609
    6148       1.6001
    6149       1.6967
    6150       1.6794
    6151       1.7829
    6152       1.7755
    6153       1.8058
    6154       1.7651
    6155       1.7428
    6156       1.6447
    6157       1.7245
    6158       1.6720
    6159       1.6955
    6160       1.7463
    6161       1.7382
    6162       1.7076
    6163       1.7089
    6164       1.6650
    6165       1.6907
    6166       1.6384
    6167       1.5971
    6168       1.6107
    6169       1.6029
    6170       1.6921
    6171       1.7256
    6172       1.7670
    6173       1.6768
    6174       1.7280
    6175       1.7647
    6176       1.7289
    6177       1.6878
    6178       1.7189
    6179       1.7788
    6180       1.8049
    6181       1.8171
    6182       1.7264
    6183       1.6837
    6184       1.7151
    6185       1.7248
    6186       1.7008
    6187       1.7252
    6188       1.7760
    6189       1.7374
    6190       1.7725
    6191       1.8293
    6192       1.7729
    6193       1.7797
    6194       1.7608
    6195       1.7860
    6196       1.6834
    6197       1.7516
    6198       1.7428
    6199       1.6279
    6200       1.6389
    6201       1.6863
    6202       1.6610
    6203       1.7095
    6204       1.6232
    6205       1.5576
    6206       1.5738
    6207       1.6735
    6208       1.6469
    6209       1.6873
    6210       1.7347
    6211       1.7375
    6212       1.6788
    6213       1.7214
    6214       1.7319
    6215       1.6148
    6216       1.6294
    6217       1.7154
    6218       1.7459
    6219       1.6564
    6220       1.5912
    6221       1.7713
    6222       1.7365
    6223       1.5837
    6224       1.8225
    6225       1.7114
    6226       1.6927
    6227       1.5791
    6228       1.6546
    6229       1.6794
    6230       1.7820
    6231       1.8277
    6232       1.7421
    6233       1.7854
    6234       1.8228
    6235       1.8158
    6236       1.8021
    6237       1.8012
    6238       1.8088
    6239       1.7568
    6240       1.6596
    6241       1.7661
    6242       1.8070
    6243       1.7483
    6244       1.7917
    6245       1.7091
    6246       1.7409
    6247       1.7580
    6248       1.7979
    6249       1.7168
    6250       1.7714
    6251       1.8392
    6252       1.7348
    6253       1.6554
    6254       1.7026
    6255       1.7825
    6256       1.7331
    6257       1.7435
    6258       1.8131
    6259       1.7013
    6260       1.7738
    6261       1.6384
    6262       1.7005
    6263       1.6789
    6264       1.7777
    6265       1.6821
    6266       1.8403
    6267       1.7982
    6268       1.6985
    6269       1.7482
    6270       1.7701
    6271       1.7228
    6272       1.7667
    6273       1.7910
    6274       1.8161
    6275       1.7966
    6276       1.7860
    6277       1.7608
    6278       1.6910
    6279       1.6243
    6280       1.6602
    6281       1.6263
    6282       1.6637
    6283       1.6649
    6284       1.6392
    6285       1.6925
    6286       1.6964
    6287       1.6879
    6288       1.7513
    6289       1.7504
    6290       1.6493
    6291       1.6636
    6292       1.6539
    6293       1.6456
    6294       1.5851
    6295       1.6377
    6296       1.6826
    6297       1.7117
    6298       1.6682
    6299       1.6730
    6300       1.5907
    6301       1.6239
    6302       1.7075
    6303       1.6878
    6304       1.6593
    6305       1.6662
    6306       1.6284
    6307       1.6499
    6308       1.6794
    6309       1.7144
    6310       1.7823
    6311       1.6786
    6312       1.6423
    6313       1.6821
    6314       1.7375
    6315       1.6930
    6316       1.7269
    6317       1.7360
    6318       1.7661
    6319       1.7756
    6320       1.7152
    6321       1.7052
    6322       1.7381
    6323       1.8088
    6324       1.7201
    6325       1.7094
    6326       1.6332
    6327       1.6462
    6328       1.6257
    6329       1.6923
    6330       1.7220
    6331       1.6245
    6332       1.7017
    6333       1.7074
    6334       1.6246
    6335       1.7416
    6336       1.7128
    6337       1.7408
    6338       1.6918
    6339       1.6243
    6340       1.6564
    6341       1.6173
    6342       1.6076
    6343       1.6237
    6344       1.6030
    6345       1.5120
    6346       1.5945
    6347       1.5939
    6348       1.5168
    6349       1.4667
    6350       1.5006
    6351       1.4878
    6352       1.5494
    6353       1.5842
    6354       1.5814
    6355       1.5534
    6356       1.5526
    6357       1.5154
    6358       1.5562
    6359       1.6216
    6360       1.5494
    6361       1.5514
    6362       1.6136
    6363       1.5861
    6364       1.6779
    6365       1.6072
    6366       1.5715
    6367       1.5196
    6368       1.6102
    6369       1.6140
    6370       1.5418
    6371       1.5725
    6372       1.5468
    6373       1.4525
    6374       1.4893
    6375       1.5290
    6376       1.4788
    6377       1.5779
    6378       1.6620
    6379       1.6002
    6380       1.5640
    6381       1.5833
    6382       1.6263
    6383       1.6462
    6384       1.6043
    6385       1.6525
    6386       1.6757
    6387       1.5590
    6388       1.5006
    6389       1.5712
    6390       1.5323
    6391       1.4997
    6392       1.5889
    6393       1.6242
    6394       1.6559
    6395       1.6562
    6396       1.6081
    6397       1.5974
    6398       1.6332
    6399       1.6453
    6400       1.6408
    6401       1.5491
    6402       1.5973
    6403       1.4973
    6404       1.5962
    6405       1.5463
    6406       1.5539
    6407       1.5621
    6408       1.5712
    6409       1.5498
    6410       1.6031
    6411       1.6228
    6412       1.5237
    6413       1.5554
    6414       1.5457
    6415       1.6044
    6416       1.5955
    6417       1.5752
    6418       1.5411
    6419       1.4881
    6420       1.5533
    6421       1.5170
    6422       1.5021
    6423       1.4502
    6424       1.4940
    6425       1.5953
    6426       1.5017
    6427       1.4985
    6428       1.4764
    6429       1.4840
    6430       1.6045
    6431       1.5559
    6432       1.5791
    6433       1.5620
    6434       1.6292
    6435       1.5735
    6436       1.7238
    6437       1.6841
    6438       1.5680
    6439       1.6930
    6440       1.6426
    6441       1.6584
    6442       1.6877
    6443       1.7290
    6444       1.5763
    6445       1.6162
    6446       1.5562
    6447       1.5695
    6448       1.5965
    6449       1.6609
    6450       1.6594
    6451       1.6632
    6452       1.6760
    6453       1.7101
    6454       1.5919
    6455       1.5669
    6456       1.5851
    6457       1.6921
    6458       1.7135
    6459       1.6352
    6460       1.5711
    6461       1.6648
    6462       1.6401
    6463       1.6802
    6464       1.6704
    6465       1.7112
    6466       1.6783
    6467       1.5920
    6468       1.5474
    6469       1.5237
    6470       1.5497
    6471       1.5497
    6472       1.6338
    6473       1.7359
    6474       1.6771
    6475       1.6229
    6476       1.5665
    6477       1.5662
    6478       1.5556
    6479       1.5051
    6480       1.6304
    6481       1.5700
    6482       1.6403
    6483       1.6344
    6484       1.5179
    6485       1.4850
    6486       1.4642
    6487       1.4706
    6488       1.4528
    6489       1.5247
    6490       1.5185
    6491       1.5650
    6492       1.5479
    6493       1.5418
    6494       1.5572
    6495       1.5761
    6496       1.5428
    6497       1.6298
    6498       1.6262
    6499       1.5766
    6500       1.5996
    6501       1.6891
    6502       1.6082
    6503       1.6102
    6504       1.5509
    6505       1.4443
    6506       1.5250
    6507       1.5978
    6508       1.5355
    6509       1.5727
    6510       1.6159
    6511       1.5890
    6512       1.5341
    6513       1.6091
    6514       1.5407
    6515       1.5378
    6516       1.5318
    6517       1.5189
    6518       1.5019
    6519       1.4423
    6520       1.4712
    6521       1.5498
    6522       1.4958
    6523       1.5263
    6524       1.6216
    6525       1.5579
    6526       1.5087
    6527       1.4734
    6528       1.4612
    6529       1.4949
    6530       1.4977
    6531       1.4874
    6532       1.5481
    6533       1.5147
    6534       1.5403
    6535       1.5610
    6536       1.5166
    6537       1.5359
    6538       1.5397
    6539       1.4993
    6540       1.4899
    6541       1.4776
    6542       1.4880
    6543       1.5748
    6544       1.5809
    6545       1.6021
    6546       1.5561
    6547       1.5707
    6548       1.5745
    6549       1.5137
    6550       1.4947
    6551       1.4802
    6552       1.4745
    6553       1.5343
    6554       1.5421
    6555       1.4473
    6556       1.4202
    6557       1.4781
    6558       1.5765
    6559       1.4954
    6560       1.4250
    6561       1.4951
    6562       1.4557
    6563       1.5113
    6564       1.5689
    6565       1.4400
    6566       1.4639
    6567       1.4695
    6568       1.4583
    6569       1.4371
    6570       1.4482
    6571       1.4068
    6572       1.4691
    6573       1.5188
    6574       1.4773
    6575       1.5076
    6576       1.5293
    6577       1.5728
    6578       1.5160
    6579       1.4361
    6580       1.5520
    6581       1.5331
    6582       1.5863
    6583       1.5414
    6584       1.5592
    6585       1.5243
    6586       1.6436
    6587       1.5311
    6588       1.5695
    6589       1.5355
    6590       1.5477
    6591       1.5129
    6592       1.5822
    6593       1.5117
    6594       1.4645
    6595       1.4978
    6596       1.4706
    6597       1.5597
    6598       1.5577
    6599       1.6380
    6600       1.6240
    6601       1.7122
    6602       1.6603
    6603       1.5785
    6604       1.6648
    6605       1.6402
    6606       1.5687
    6607       1.5426
    6608       1.5786
    6609       1.5241
    6610       1.6076
    6611       1.5686
    6612       1.5672
    6613       1.5766
    6614       1.4897
    6615       1.5338
    6616       1.4503
    6617       1.5340
    6618       1.5288
    6619       1.5765
    6620       1.5232
    6621       1.5927
    6622       1.6215
    6623       1.6032
    6624       1.5408
    6625       1.5295
    6626       1.6283
    6627       1.7380
    6628       1.5764
    6629       1.6563
    6630       1.5483
    6631       1.5787
    6632       1.5593
    6633       1.5726
    6634       1.5097
    6635       1.4943
    6636       1.5024
    6637       1.4376
    6638       1.5412
    6639       1.4986
    6640       1.4521
    6641       1.4221
    6642       1.4596
    6643       1.4509
    6644       1.3576
    6645       1.4165
    6646       1.4308
    6647       1.4395
    6648       1.4880
    6649       1.4864
    6650       1.4426
    6651       1.4870
    6652       1.5646
    6653       1.6057
    6654       1.4516
    6655       1.4971
    6656       1.4343
    6657       1.4427
    6658       1.5406
    6659       1.4883
    6660       1.4418
    6661       1.4915
    6662       1.4647
    6663       1.4167
    6664       1.4276
    6665       1.4746
    6666       1.5417
    6667       1.4924
    6668       1.4953
    6669       1.5297
    6670       1.6307
    6671       1.5298
    6672       1.5160
    6673       1.6301
    6674       1.5735
    6675       1.6573
    6676       1.5206
    6677       1.4982
    6678       1.6095
    6679       1.5977
    6680       1.4952
    6681       1.4867
    6682       1.5617
    6683       1.4884
    6684       1.4994
    6685       1.5518
    6686       1.5762
    6687       1.4976
    6688       1.5552
    6689       1.5656
    6690       1.5323
    6691       1.4783
    6692       1.4614
    6693       1.4271
    6694       1.4898
    6695       1.4532
    6696       1.4469
    6697       1.4892
    6698       1.5185
    6699       1.5489
    6700       1.5012
    6701       1.4725
    6702       1.5257
    6703       1.4899
    6704       1.5282
    6705       1.4932
    6706       1.4945
    6707       1.5068
    6708       1.5690
    6709       1.5135
    6710       1.5804
    6711       1.4979
    6712       1.5330
    6713       1.5452
    6714       1.6609
    6715       1.5778
    6716       1.5972
    6717       1.5360
    6718       1.5697
    6719       1.5443
    6720       1.5588
    6721       1.5392
    6722       1.5588
    6723       1.5673
    6724       1.5953
    6725       1.5786
    6726       1.5751
    6727       1.5633
    6728       1.5234
    6729       1.5337
    6730       1.6071
    6731       1.6372
    6732       1.5854
    6733       1.5552
    6734       1.5815
    6735       1.5387
    6736       1.5826
    6737       1.6418
    6738       1.5772
    6739       1.5773
    6740       1.6487
    6741       1.6584
    6742       1.6388
    6743       1.6615
    6744       1.5904
    6745       1.6740
    6746       1.7399
    6747       1.6264
    6748       1.6551
    6749       1.6549
    6750       1.7208
    6751       1.6511
    6752       1.7058
    6753       1.6245
    6754       1.6133
    6755       1.6411
    6756       1.7306
    6757       1.6525
    6758       1.6759
    6759       1.5687
    6760       1.5709
    6761       1.5861
    6762       1.5974
    6763       1.5769
    6764       1.5655
    6765       1.5531
    6766       1.4986
    6767       1.5386
    6768       1.5553
    6769       1.5840
    6770       1.5089
    6771       1.5180
    6772       1.5586
    6773       1.5209
    6774       1.5194
    6775       1.4989
    6776       1.5465
    6777       1.5496
    6778       1.5633
    6779       1.6031
    6780       1.6413
    6781       1.6131
    6782       1.5717
    6783       1.5855
    6784       1.5781
    6785       1.6372
    6786       1.5602
    6787       1.6058
    6788       1.6047
    6789       1.5351
    6790       1.5845
    6791       1.5721
    6792       1.5588
    6793       1.6193
    6794       1.6276
    6795       1.7020
    6796       1.6621
    6797       1.6691
    6798       1.6321
    6799       1.7023
    6800       1.6219
    6801       1.6699
    6802       1.7155
    6803       1.6668
    6804       1.6809
    6805       1.6657
    6806       1.6273
    6807       1.6175
    6808       1.5809
    6809       1.6269
    6810       1.6457
    6811       1.6428
    6812       1.6278
    6813       1.5028
    6814       1.6030
    6815       1.5341
    6816       1.5611
    6817       1.5886
    6818       1.5284
    6819       1.5840
    6820       1.7255
    6821       1.6343
    6822       1.6060
    6823       1.5254
    6824       1.6285
    6825       1.5402
    6826       1.6038
    6827       1.5145
    6828       1.5700
    6829       1.4965
    6830       1.5837
    6831       1.5720
    6832       1.6281
    6833       1.4842
    6834       1.4911
    6835       1.4783
    6836       1.5030
    6837       1.5444
    6838       1.5224
    6839       1.7759
    6840       1.6150
    6841       1.6238
    6842       1.4860
    6843       1.5592
    6844       1.6077
    6845       1.6767
    6846       1.5789
    6847       1.5617
    6848       1.5489
    6849       1.5268
    6850       1.6224
    6851       1.5658
    6852       1.4942
    6853       1.5234
    6854       1.5918
    6855       1.5581
    6856       1.4270
    6857       1.5477
    6858       1.5213
    6859       1.5071
    6860       1.6239
    6861       1.5313
    6862       1.4952
    6863       1.4005
    6864       1.4623
    6865       1.4910
    6866       1.4939
    6867       1.4135
    6868       1.5281
    6869       1.5385
    6870       1.6127
    6871       1.6790
    6872       1.6205
    6873       1.6305
    6874       1.5648
    6875       1.6738
    6876       1.6207
    6877       1.5233
    6878       1.5053
    6879       1.5206
    6880       1.4937
    6881       1.5147
    6882       1.4968
    6883       1.4839
    6884       1.5536
    6885       1.6076
    6886       1.4741
    6887       1.5376
    6888       1.5193
    6889       1.6315
    6890       1.5270
    6891       1.6058
    6892       1.5646
    6893       1.5677
    6894       1.5683
    6895       1.5472
    6896       1.5355
    6897       1.5561
    6898       1.4620
    6899       1.4816
    6900       1.5367
    6901       1.5116
    6902       1.5975
    6903       1.5083
    6904       1.5651
    6905       1.6454
    6906       1.6172
    6907       1.6457
    6908       1.7828
    6909       1.7071
    6910       1.6029
    6911       1.6064
    6912       1.6707
    6913       1.6841
    6914       1.6684
    6915       1.6362
    6916       1.5702
    6917       1.5581
    6918       1.6372
    6919       1.6321
    6920       1.5664
    6921       1.4810
    6922       1.4797
    6923       1.5942
    6924       1.5721
    6925       1.5618
    6926       1.5816
    6927       1.5462
    6928       1.6030
    6929       1.5687
    6930       1.6214
    6931       1.5934
    6932       1.6207
    6933       1.6133
    6934       1.6106
    6935       1.5131
    6936       1.5626
    6937       1.5196
    6938       1.5937
    6939       1.5883
    6940       1.5444
    6941       1.5288
    6942       1.4052
    6943       1.4303
    6944       1.5165
    6945       1.5030
    6946       1.5342
    6947       1.5979
    6948       1.5629
    6949       1.6203
    6950       1.5365
    6951       1.5422
    6952       1.4982
    6953       1.5837
    6954       1.5832
    6955       1.6377
    6956       1.5833
    6957       1.5294
    6958       1.5457
    6959       1.5892
    6960       1.5109
    6961       1.5466
    6962       1.5145
    6963       1.5217
    6964       1.5804
    6965       1.6233
    6966       1.5620
    6967       1.6116
    6968       1.5639
    6969       1.6508
    6970       1.5680
    6971       1.5425
    6972       1.5438
    6973       1.5417
    6974       1.6070
    6975       1.5828
    6976       1.5775
    6977       1.5944
    6978       1.5219
    6979       1.5398
    6980       1.5474
    6981       1.5159
    6982       1.5999
    6983       1.5856
    6984       1.4930
    6985       1.4902
    6986       1.4722
    6987       1.4750
    6988       1.5396
    6989       1.5618
    6990       1.6059
    6991       1.5756
    6992       1.6294
    6993       1.6700
    6994       1.6128
    6995       1.5606
    6996       1.5267
    6997       1.5221
    6998       1.5586
    6999       1.6299
    7000       1.5728
    7001       1.5035
    7002       1.5849
    7003       1.5779
    7004       1.5348
    7005       1.5134
    7006       1.5407
    7007       1.5441
    7008       1.5158
    7009       1.6084
    7010       1.5752
    7011       1.6629
    7012       1.6181
    7013       1.5495
    7014       1.5622
    7015       1.4807
    7016       1.5292
    7017       1.4197
    7018       1.5147
    7019       1.4229
    7020       1.5931
    7021       1.4900
    7022       1.5465
    7023       1.5988
    7024       1.6050
    7025       1.6008
    7026       1.5835
    7027       1.5809
    7028       1.5960
    7029       1.6307
    7030       1.6006
    7031       1.4834
    7032       1.5416
    7033       1.4442
    7034       1.5185
    7035       1.6178
    7036       1.5501
    7037       1.4993
    7038       1.6434
    7039       1.5283
    7040       1.5334
    7041       1.5147
    7042       1.5235
    7043       1.6105
    7044       1.5617
    7045       1.5195
    7046       1.4749
    7047       1.4997
    7048       1.4625
    7049       1.5346
    7050       1.5051
    7051       1.5497
    7052       1.4875
    7053       1.5688
    7054       1.4956
    7055       1.5200
    7056       1.5489
    7057       1.5064
    7058       1.4842
    7059       1.4720
    7060       1.4508
    7061       1.4029
    7062       1.5214
    7063       1.5532
    7064       1.5594
    7065       1.5435
    7066       1.6203
    7067       1.5351
    7068       1.5150
    7069       1.4607
    7070       1.3602
    7071       1.3994
    7072       1.4117
    7073       1.5818
    7074       1.5861
    7075       1.5166
    7076       1.5316
    7077       1.5464
    7078       1.5042
    7079       1.5358
    7080       1.5299
    7081       1.4642
    7082       1.4359
    7083       1.4554
    7084       1.4691
    7085       1.4300
    7086       1.4053
    7087       1.4660
    7088       1.3925
    7089       1.3804
    7090       1.4785
    7091       1.4108
    7092       1.4191
    7093       1.4311
    7094       1.3445
    7095       1.4092
    7096       1.4224
    7097       1.3560
    7098       1.5305
    7099       1.6103
    7100       1.5148
    7101       1.5459
    7102       1.5211
    7103       1.4296
    7104       1.5591
    7105       1.5910
    7106       1.5259
    7107       1.5394
    7108       1.5043
    7109       1.5507
    7110       1.4749
    7111       1.4899
    7112       1.5212
    7113       1.5634
    7114       1.4746
    7115       1.5377
    7116       1.5095
    7117       1.4595
    7118       1.5180
    7119       1.4955
    7120       1.4995
    7121       1.5518
    7122       1.5270
    7123       1.5754
    7124       1.6132
    7125       1.4851
    7126       1.5130
    7127       1.5049
    7128       1.5781
    7129       1.4659
    7130       1.5262
    7131       1.4880
    7132       1.5862
    7133       1.5664
    7134       1.4657
    7135       1.4948
    7136       1.5435
    7137       1.5923
    7138       1.6298
    7139       1.5446
    7140       1.5896
    7141       1.4635
    7142       1.4443
    7143       1.4060
    7144       1.5144
    7145       1.4562
    7146       1.5191
    7147       1.3807
    7148       1.3949
    7149       1.4309
    7150       1.4314
    7151       1.4621
    7152       1.4357
    7153       1.4267
    7154       1.5169
    7155       1.4425
    7156       1.5652
    7157       1.5222
    7158       1.5208
    7159       1.5153
    7160       1.4880
    7161       1.4958
    7162       1.4105
    7163       1.4483
    7164       1.4496
    7165       1.4449
    7166       1.4853
    7167       1.5426
    7168       1.4976
    7169       1.5009
    7170       1.5330
    7171       1.5164
    7172       1.5324
    7173       1.6040
    7174       1.5289
    7175       1.5028
    7176       1.5884
    7177       1.5386
    7178       1.5631
    7179       1.4691
    7180       1.5382
    7181       1.4549
    7182       1.5403
    7183       1.5821
    7184       1.6005
    7185       1.5322
    7186       1.5167
    7187       1.4988
    7188       1.5256
    7189       1.5184
    7190       1.5166
    7191       1.4623
    7192       1.4711
    7193       1.4384
    7194       1.4769
    7195       1.4875
    7196       1.4535
    7197       1.4239
    7198       1.4731
    7199       1.4711
    7200       1.4927
    7201       1.4591
    7202       1.4052
    7203       1.3647
    7204       1.5091
    7205       1.4398
    7206       1.3754
    7207       1.3376
    7208       1.3817
    7209       1.3312
    7210       1.3515
    7211       1.4120
    7212       1.4019
    7213       1.4376
    7214       1.3549
    7215       1.3080
    7216       1.3048
    7217       1.3870
    7218       1.3759
    7219       1.3700
    7220       1.3542
    7221       1.4220
    7222       1.3800
    7223       1.4672
    7224       1.4432
    7225       1.4532
    7226       1.4557
    7227       1.4431
    7228       1.4368
    7229       1.4562
    7230       1.4042
    7231       1.4177
    7232       1.4333
    7233       1.4423
    7234       1.4007
    7235       1.5138
    7236       1.5406
    7237       1.5584
    7238       1.5108
    7239       1.5600
    7240       1.5976
    7241       1.5143
    7242       1.5563
    7243       1.5332
    7244       1.5675
    7245       1.5034
    7246       1.5886
    7247       1.5900
    7248       1.5856
    7249       1.5064
    7250       1.5108
    7251       1.5064
    7252       1.5639
    7253       1.5127
    7254       1.5680
    7255       1.5228
    7256       1.6021
    7257       1.4621
    7258       1.4520
    7259       1.4293
    7260       1.4164
    7261       1.4272
    7262       1.3997
    7263       1.4485
    7264       1.4027
    7265       1.3670
    7266       1.3529
    7267       1.4971
    7268       1.5039
    7269       1.5174
    7270       1.5101
    7271       1.5387
    7272       1.5082
    7273       1.5710
    7274       1.3912
    7275       1.4654
    7276       1.4512
    7277       1.5266
    7278       1.4866
    7279       1.5200
    7280       1.4541
    7281       1.5555
    7282       1.6087
    7283       1.5158
    7284       1.4946
    7285       1.4798
    7286       1.5786
    7287       1.4676
    7288       1.5558
    7289       1.4460
    7290       1.4894
    7291       1.4090
    7292       1.5028
    7293       1.4409
    7294       1.3978
    7295       1.5396
    7296       1.5532
    7297       1.4705
    7298       1.4617
    7299       1.4957
    7300       1.5112
    7301       1.4753
    7302       1.4672
    7303       1.4234
    7304       1.5041
    7305       1.4618
    7306       1.4379
    7307       1.4755
    7308       1.4047
    7309       1.4668
    7310       1.3753
    7311       1.4280
    7312       1.4520
    7313       1.3506
    7314       1.4194
    7315       1.4702
    7316       1.4039
    7317       1.4927
    7318       1.4281
    7319       1.4669
    7320       1.4105
    7321       1.4175
    7322       1.4294
    7323       1.4461
    7324       1.4053
    7325       1.4946
    7326       1.4579
    7327       1.3872
    7328       1.3794
    7329       1.3080
    7330       1.4076
    7331       1.4622
    7332       1.4757
    7333       1.4935
    7334       1.4617
    7335       1.6152
    7336       1.5677
    7337       1.4882
    7338       1.3919
    7339       1.4256
    7340       1.4605
    7341       1.5135
    7342       1.5423
    7343       1.4754
    7344       1.5202
    7345       1.5543
    7346       1.5739
    7347       1.5286
    7348       1.4826
    7349       1.5623
    7350       1.4715
    7351       1.5048
    7352       1.5288
    7353       1.5184
    7354       1.5044
    7355       1.5682
    7356       1.3668
    7357       1.3943
    7358       1.5384
    7359       1.6018
    7360       1.5240
    7361       1.5816
    7362       1.5692
    7363       1.4327
    7364       1.5763
    7365       1.5750
    7366       1.6330
    7367       1.5095
    7368       1.5192
    7369       1.5153
    7370       1.4374
    7371       1.3364
    7372       1.3172
    7373       1.4535
    7374       1.4253
    7375       1.4343
    7376       1.4988
    7377       1.5189
    7378       1.5704
    7379       1.5358
    7380       1.5204
    7381       1.5392
    7382       1.5536
    7383       1.5128
    7384       1.6110
    7385       1.5484
    7386       1.6524
    7387       1.5235
    7388       1.5260
    7389       1.4894
    7390       1.5333
    7391       1.4900
    7392       1.4021
    7393       1.3850
    7394       1.3887
    7395       1.4521
    7396       1.4417
    7397       1.4123
    7398       1.4382
    7399       1.4934
    7400       1.5454
    7401       1.5003
    7402       1.4697
    7403       1.4996
    7404       1.5024
    7405       1.3909
    7406       1.4579
    7407       1.4826
    7408       1.5790
    7409       1.5247
    7410       1.5399
    7411       1.5157
    7412       1.5377
    7413       1.5866
    7414       1.6228
    7415       1.5755
    7416       1.4961
    7417       1.4916
    7418       1.5029
    7419       1.4453
    7420       1.5045
    7421       1.5190
    7422       1.4583
    7423       1.4750
    7424       1.4031
    7425       1.4859
    7426       1.4648
    7427       1.4636
    7428       1.5923
    7429       1.5769
    7430       1.5412
    7431       1.5538
    7432       1.5255
    7433       1.6342
    7434       1.5581
    7435       1.5622
    7436       1.4980
    7437       1.5508
    7438       1.5918
    7439       1.6305
    7440       1.5771
    7441       1.5756
    7442       1.6064
    7443       1.6141
    7444       1.5282
    7445       1.5388
    7446       1.5720
    7447       1.4779
    7448       1.4105
    7449       1.5665
    7450       1.5524
    7451       1.5667
    7452       1.4711
    7453       1.5767
    7454       1.5389
    7455       1.4922
    7456       1.4762
    7457       1.4423
    7458       1.4781
    7459       1.4803
    7460       1.5137
    7461       1.5139
    7462       1.4740
    7463       1.4530
    7464       1.5018
    7465       1.4688
    7466       1.4376
    7467       1.4847
    7468       1.5006
    7469       1.4166
    7470       1.4066
    7471       1.4049
    7472       1.3969
    7473       1.4041
    7474       1.3999
    7475       1.4022
    7476       1.4151
    7477       1.4359
    7478       1.4552
    7479       1.5175
    7480       1.4379
    7481       1.4454
    7482       1.4779
    7483       1.5621
    7484       1.4835
    7485       1.4072
    7486       1.4187
    7487       1.4833
    7488       1.3720
    7489       1.4858
    7490       1.5286
    7491       1.4731
    7492       1.5654
    7493       1.5297
    7494       1.5924
    7495       1.5551
    7496       1.5080
    7497       1.4579
    7498       1.3530
    7499       1.5171
    7500       1.5440
    7501       1.5048
    7502       1.5601
    7503       1.6263
    7504       1.6044
    7505       1.6242
    7506       1.6097
    7507       1.5740
    7508       1.5849
    7509       1.6142
    7510       1.5546
    7511       1.5538
    7512       1.5700
    7513       1.5198
    7514       1.6228
    7515       1.5801
    7516       1.6339
    7517       1.6318
    7518       1.5263
    7519       1.5556
    7520       1.5159
    7521       1.5293
    7522       1.5934
    7523       1.6224
    7524       1.6369
    7525       1.6666
    7526       1.5374
    7527       1.6299
    7528       1.5228
    7529       1.5976
    7530       1.5864
    7531       1.6196
    7532       1.6320
    7533       1.6256
    7534       1.5642
    7535       1.6963
    7536       1.5259
    7537       1.5990
    7538       1.5754
    7539       1.4809
    7540       1.6217
    7541       1.5707
    7542       1.5316
    7543       1.5838
    7544       1.6537
    7545       1.5186
    7546       1.5321
    7547       1.5847
    7548       1.5901
    7549       1.6191
    7550       1.6422
    7551       1.6847
    7552       1.6975
    7553       1.5996
    7554       1.6617
    7555       1.5644
    7556       1.6513
    7557       1.7281
    7558       1.5943
    7559       1.6605
    7560       1.7701
    7561       1.6853
    7562       1.6778
    7563       1.7297
    7564       1.7017
    7565       1.6851
    7566       1.7512
    7567       1.7818
    7568       1.7830
    7569       1.6818
    7570       1.7147
    7571       1.7868
    7572       1.7389
    7573       1.6817
    7574       1.7315
    7575       1.6661
    7576       1.5765
    7577       1.5676
    7578       1.5557
    7579       1.5730
    7580       1.5990
    7581       1.6020
    7582       1.5834
    7583       1.6549
    7584       1.6214
    7585       1.5477
    7586       1.6511
    7587       1.4795
    7588       1.5242
    7589       1.5314
    7590       1.5098
    7591       1.4304
    7592       1.4897
    7593       1.4562
    7594       1.4680
    7595       1.4544
    7596       1.4590
    7597       1.4863
    7598       1.5584
    7599       1.5476
    7600       1.5247
    7601       1.5376
    7602       1.4446
    7603       1.4422
    7604       1.5322
    7605       1.4680
    7606       1.4432
    7607       1.4663
    7608       1.5775
    7609       1.5086
    7610       1.4925
    7611       1.5495
    7612       1.5300
    7613       1.5188
    7614       1.4489
    7615       1.5083
    7616       1.4563
    7617       1.3876
    7618       1.4750
    7619       1.4822
    7620       1.4179
    7621       1.4780
    7622       1.4774
    7623       1.5428
    7624       1.5336
    7625       1.5446
    7626       1.4934
    7627       1.4550
    7628       1.5174
    7629       1.4635
    7630       1.4568
    7631       1.5234
    7632       1.4410
    7633       1.5308
    7634       1.5070
    7635       1.5986
    7636       1.5241
    7637       1.6262
    7638       1.5911
    7639       1.5152
    7640       1.4323
    7641       1.5154
    7642       1.4868
    7643       1.4019
    7644       1.5143
    7645       1.4284
    7646       1.5839
    7647       1.6527
    7648       1.5797
    7649       1.5855
    7650       1.5764
    7651       1.5449
    7652       1.5492
    7653       1.5452
    7654       1.5830
    7655       1.5326
    7656       1.5654
    7657       1.5972
    7658       1.6475
    7659       1.5591
    7660       1.5755
    7661       1.5519
    7662       1.4868
    7663       1.5009
    7664       1.5646
    7665       1.5577
    7666       1.5675
    7667       1.6302
    7668       1.5644
    7669       1.5794
    7670       1.4813
    7671       1.4631
    7672       1.5017
    7673       1.5336
    7674       1.5319
    7675       1.5495
    7676       1.5468
    7677       1.5489
    7678       1.6393
    7679       1.4777
    7680       1.4742
    7681       1.5299
    7682       1.5192
    7683       1.5657
    7684       1.6138
    7685       1.5093
    7686       1.5477
    7687       1.5713
    7688       1.4532
    7689       1.5174
    7690       1.4116
    7691       1.4395
    7692       1.5057
    7693       1.5405
    7694       1.5343
    7695       1.5489
    7696       1.5716
    7697       1.5829
    7698       1.5698
    7699       1.6016
    7700       1.5744
    7701       1.5527
    7702       1.4655
    7703       1.5417
    7704       1.5737
    7705       1.5823
    7706       1.6876
    7707       1.6064
    7708       1.6116
    7709       1.5972
    7710       1.6146
    7711       1.6089
    7712       1.6012
    7713       1.6430
    7714       1.6272
    7715       1.6263
    7716       1.7033
    7717       1.6756
    7718       1.5884
    7719       1.6636
    7720       1.5885
    7721       1.5898
    7722       1.5653
    7723       1.5267
    7724       1.5886
    7725       1.5794
    7726       1.6219
    7727       1.5720
    7728       1.5511
    7729       1.4869
    7730       1.5028
    7731       1.4497
    7732       1.5308
    7733       1.5546
    7734       1.5682
    7735       1.5466
    7736       1.5317
    7737       1.5584
    7738       1.6319
    7739       1.5340
    7740       1.5539
    7741       1.5153
    7742       1.5446
    7743       1.5298
    7744       1.5955
    7745       1.5420
    7746       1.4826
    7747       1.5485
    7748       1.5073
    7749       1.5578
    7750       1.4856
    7751       1.4622
    7752       1.5311
    7753       1.5037
    7754       1.5609
    7755       1.5298
    7756       1.5105
    7757       1.5660
    7758       1.6334
    7759       1.5609
    7760       1.6664
    7761       1.5772
    7762       1.5477
    7763       1.5441
    7764       1.5531
    7765       1.5647
    7766       1.5539
    7767       1.5545
    7768       1.6470
    7769       1.5425
    7770       1.5501
    7771       1.5318
    7772       1.5373
    7773       1.5002
    7774       1.5583
    7775       1.6143
    7776       1.6604
    7777       1.5958
    7778       1.5950
    7779       1.6024
    7780       1.6313
    7781       1.5653
    7782       1.5978
    7783       1.5545
    7784       1.5354
    7785       1.6363
    7786       1.4708
    7787       1.5499
    7788       1.5941
    7789       1.7387
    7790       1.7039
    7791       1.5969
    7792       1.6139
    7793       1.5671
    7794       1.5664
    7795       1.6762
    7796       1.5854
    7797       1.6560
    7798       1.6778
    7799       1.5599
    7800       1.5196
    7801       1.5531
    7802       1.5072
    7803       1.4686
    7804       1.5169
    7805       1.5671
    7806       1.5495
    7807       1.4893
    7808       1.5467
    7809       1.5216
    7810       1.4130
    7811       1.5351
    7812       1.4213
    7813       1.4943
    7814       1.5721
    7815       1.6517
    7816       1.4815
    7817       1.4619
    7818       1.5068
    7819       1.4441
    7820       1.5613
    7821       1.5779
    7822       1.4969
    7823       1.5178
    7824       1.5200
    7825       1.6465
    7826       1.5302
    7827       1.4879
    7828       1.4223
    7829       1.4503
    7830       1.3894
    7831       1.4487
    7832       1.5121
    7833       1.5451
    7834       1.5554
    7835       1.5185
    7836       1.4724
    7837       1.4244
    7838       1.4751
    7839       1.5997
    7840       1.5243
    7841       1.5196
    7842       1.5973
    7843       1.5202
    7844       1.5656
    7845       1.5090
    7846       1.5625
    7847       1.5548
    7848       1.5432
    7849       1.6156
    7850       1.5995
    7851       1.6277
    7852       1.5780
    7853       1.6012
    7854       1.5960
    7855       1.5370
    7856       1.5217
    7857       1.5539
    7858       1.5902
    7859       1.5370
    7860       1.5575
    7861       1.5942
    7862       1.6125
    7863       1.6294
    7864       1.4956
    7865       1.5414
    7866       1.5319
    7867       1.4388
    7868       1.5691
    7869       1.5171
    7870       1.5684
    7871       1.5498
    7872       1.5445
    7873       1.6283
    7874       1.5850
    7875       1.5269
    7876       1.5162
    7877       1.5223
    7878       1.5893
    7879       1.5859
    7880       1.6274
    7881       1.6088
    7882       1.4710
    7883       1.6466
    7884       1.6274
    7885       1.6106
    7886       1.6157
    7887       1.5800
    7888       1.5820
    7889       1.6065
    7890       1.5522
    7891       1.5735
    7892       1.5341
    7893       1.5535
    7894       1.4914
    7895       1.5147
    7896       1.4314
    7897       1.4818
    7898       1.4995
    7899       1.4534
    7900       1.3102
    7901       1.4538
    7902       1.5061
    7903       1.5415
    7904       1.4918
    7905       1.5399
    7906       1.5120
    7907       1.5732
    7908       1.6302
    7909       1.5614
    7910       1.5707
    7911       1.5554
    7912       1.4595
    7913       1.5414
    7914       1.4949
    7915       1.5035
    7916       1.4846
    7917       1.4281
    7918       1.4195
    7919       1.4453
    7920       1.3531
    7921       1.4519
    7922       1.4725
    7923       1.4423
    7924       1.5133
    7925       1.5009
    7926       1.4400
    7927       1.4798
    7928       1.4981
    7929       1.4102
    7930       1.4490
    7931       1.4874
    7932       1.5366
    7933       1.4572
    7934       1.4823
    7935       1.4781
    7936       1.4287
    7937       1.4237
    7938       1.5027
    7939       1.4574
    7940       1.4749
    7941       1.4891
    7942       1.4792
    7943       1.4921
    7944       1.4675
    7945       1.4788
    7946       1.5118
    7947       1.4884
    7948       1.5958
    7949       1.4738
    7950       1.4689
    7951       1.5454
    7952       1.5355
    7953       1.5039
    7954       1.4754
    7955       1.4242
    7956       1.4971
    7957       1.5489
    7958       1.4892
    7959       1.4952
    7960       1.4621
    7961       1.5346
    7962       1.5158
    7963       1.4954
    7964       1.4307
    7965       1.4824
    7966       1.4335
    7967       1.4064
    7968       1.5526
    7969       1.5141
    7970       1.5102
    7971       1.4915
    7972       1.4458
    7973       1.5408
    7974       1.4822
    7975       1.4080
    7976       1.4945
    7977       1.4524
    7978       1.4265
    7979       1.4595
    7980       1.4304
    7981       1.4776
    7982       1.4890
    7983       1.4808
    7984       1.4125
    7985       1.4264
    7986       1.3870
    7987       1.4827
    7988       1.4031
    7989       1.5255
    7990       1.4761
    7991       1.4646
    7992       1.5135
    7993       1.4616
    7994       1.4622
    7995       1.4696
    7996       1.5106
    7997       1.5185
    7998       1.4311
    7999       1.5595
    8000       1.4721
    8001       1.5353
    8002       1.4737
    8003       1.5052
    8004       1.4711
    8005       1.4856
    8006       1.4572
    8007       1.4912
    8008       1.4114
    8009       1.5666
    8010       1.5264
    8011       1.5438
    8012       1.5334
    8013       1.5525
    8014       1.5036
    8015       1.6098
    8016       1.5869
    8017       1.5196
    8018       1.5518
    8019       1.5085
    8020       1.5612
    8021       1.5853
    8022       1.5963
    8023       1.6334
    8024       1.6121
    8025       1.4955
    8026       1.5021
    8027       1.5249
    8028       1.5094
    8029       1.4691
    8030       1.3656
    8031       1.4192
    8032       1.4562
    8033       1.5152
    8034       1.5243
    8035       1.4804
    8036       1.4609
    8037       1.3987
    8038       1.4032
    8039       1.5205
    8040       1.4372
    8041       1.4519
    8042       1.4000
    8043       1.4417
    8044       1.4468
    8045       1.3579
    8046       1.3574
    8047       1.4141
    8048       1.4745
    8049       1.4805
    8050       1.4608
    8051       1.4113
    8052       1.5242
    8053       1.5493
    8054       1.5856
    8055       1.5237
    8056       1.5460
    8057       1.5416
    8058       1.5419
    8059       1.4800
    8060       1.4988
    8061       1.4377
    8062       1.4682
    8063       1.4699
    8064       1.5147
    8065       1.4772
    8066       1.5345
    8067       1.5578
    8068       1.4690
    8069       1.4614
    8070       1.5034
    8071       1.5112
    8072       1.4762
    8073       1.4705
    8074       1.4881
    8075       1.4752
    8076       1.5149
    8077       1.5259
    8078       1.6635
    8079       1.5316
    8080       1.5214
    8081       1.5071
    8082       1.5573
    8083       1.4582
    8084       1.4602
    8085       1.4538
    8086       1.4960
    8087       1.4641
    8088       1.4796
    8089       1.5090
    8090       1.4143
    8091       1.4145
    8092       1.4344
    8093       1.4837
    8094       1.4706
    8095       1.4399
    8096       1.4659
    8097       1.4637
    8098       1.5081
    8099       1.5104
    8100       1.4661
    8101       1.4766
    8102       1.4714
    8103       1.4450
    8104       1.4068
    8105       1.4067
    8106       1.3800
    8107       1.3491
    8108       1.4868
    8109       1.4450
    8110       1.4353
    8111       1.3924
    8112       1.4409
    8113       1.4914
    8114       1.4242
    8115       1.4501
    8116       1.4449
    8117       1.5230
    8118       1.4924
    8119       1.4154
    8120       1.4404
    8121       1.4777
    8122       1.4791
    8123       1.4832
    8124       1.5016
    8125       1.5348
    8126       1.5826
    8127       1.6304
    8128       1.6349
    8129       1.6049
    8130       1.5522
    8131       1.6277
    8132       1.5758
    8133       1.5458
    8134       1.5335
    8135       1.6040
    8136       1.5285
    8137       1.5956
    8138       1.4611
    8139       1.4591
    8140       1.4689
    8141       1.4871
    8142       1.5289
    8143       1.5163
    8144       1.5415
    8145       1.4890
    8146       1.5219
    8147       1.5816
    8148       1.5611
    8149       1.5213
    8150       1.6025
    8151       1.5921
    8152       1.6028
    8153       1.6025
    8154       1.5493
    8155       1.5366
    8156       1.4645
    8157       1.5206
    8158       1.5473
    8159       1.5502
    8160       1.5426
    8161       1.5595
    8162       1.5405
    8163       1.5309
    8164       1.5325
    8165       1.4389
    8166       1.4078
    8167       1.4791
    8168       1.4997
    8169       1.5257
    8170       1.4228
    8171       1.4011
    8172       1.4086
    8173       1.4606
    8174       1.4765
    8175       1.4565
    8176       1.5288
    8177       1.5749
    8178       1.5304
    8179       1.5018
    8180       1.5291
    8181       1.5373
    8182       1.5123
    8183       1.4993
    8184       1.4406
    8185       1.4820
    8186       1.5372
    8187       1.5621
    8188       1.5551
    8189       1.4680
    8190       1.5445
    8191       1.4905
    8192       1.4887
    8193       1.4706
    8194       1.5415
    8195       1.4793
    8196       1.4951
    8197       1.4980
    8198       1.5067
    8199       1.5568
    8200       1.4808
    8201       1.5418
    8202       1.5365
    8203       1.5582
    8204       1.4977
    8205       1.4670
    8206       1.5711
    8207       1.5480
    8208       1.4955
    8209       1.4921
    8210       1.4826
    8211       1.4766
    8212       1.4161
    8213       1.4521
    8214       1.4505
    8215       1.4375
    8216       1.5375
    8217       1.5303
    8218       1.5932
    8219       1.5001
    8220       1.5624
    8221       1.5783
    8222       1.6283
    8223       1.6547
    8224       1.6583
    8225       1.6282
    8226       1.5408
    8227       1.5506
    8228       1.5919
    8229       1.6278
    8230       1.5537
    8231       1.5668
    8232       1.5834
    8233       1.6348
    8234       1.5947
    8235       1.5052
    8236       1.5095
    8237       1.5519
    8238       1.6434
    8239       1.5863
    8240       1.5825
    8241       1.6014
    8242       1.5830
    8243       1.5764
    8244       1.5729
    8245       1.6025
    8246       1.5853
    8247       1.6088
    8248       1.6145
    8249       1.5735
    8250       1.5258
    8251       1.5818
    8252       1.5427
    8253       1.5498
    8254       1.6002
    8255       1.5838
    8256       1.5450
    8257       1.5801
    8258       1.5307
    8259       1.5929
    8260       1.6277
    8261       1.5797
    8262       1.5170
    8263       1.5428
    8264       1.5230
    8265       1.5161
    8266       1.5450
    8267       1.5372
    8268       1.5985
    8269       1.5850
    8270       1.5805
    8271       1.5204
    8272       1.5821
    8273       1.5666
    8274       1.6017
    8275       1.6480
    8276       1.6291
    8277       1.6775
    8278       1.6311
    8279       1.6439
    8280       1.5297
    8281       1.6322
    8282       1.6798
    8283       1.6044
    8284       1.6592
    8285       1.5985
    8286       1.6065
    8287       1.6812
    8288       1.6405
    8289       1.6329
    8290       1.6515
    8291       1.6157
    8292       1.5681
    8293       1.5722
    8294       1.6180
    8295       1.6212
    8296       1.6170
    8297       1.6611
    8298       1.5475
    8299       1.6215
    8300       1.6200
    8301       1.6676
    8302       1.5769
    8303       1.5955
    8304       1.6400
    8305       1.6069
    8306       1.6591
    8307       1.5782
    8308       1.6115
    8309       1.7171
    8310       1.6418
    8311       1.6307
    8312       1.6617
    8313       1.6963
    8314       1.7129
    8315       1.6880
    8316       1.6072
    8317       1.6426
    8318       1.6459
    8319       1.6875
    8320       1.6222
    8321       1.7638
    8322       1.6873
    8323       1.7766
    8324       1.6895
    8325       1.5688
    8326       1.5299
    8327       1.6361
    8328       1.5942
    8329       1.4996
    8330       1.5870
    8331       1.5512
    8332       1.5420
    8333       1.4830
    8334       1.5804
    8335       1.6007
    8336       1.5716
    8337       1.5179
    8338       1.5530
    8339       1.5967
    8340       1.4924
    8341       1.5006
    8342       1.4884
    8343       1.4450
    8344       1.4998
    8345       1.5538
    8346       1.6037
    8347       1.5285
    8348       1.5542
    8349       1.5922
    8350       1.5702
    8351       1.6714
    8352       1.7086
    8353       1.6558
    8354       1.7164
    8355       1.6762
    8356       1.6441
    8357       1.6738
    8358       1.7228
    8359       1.7055
    8360       1.6285
    8361       1.4618
    8362       1.6016
    8363       1.6606
    8364       1.5594
    8365       1.4801
    8366       1.5213
    8367       1.5621
    8368       1.4907
    8369       1.4925
    8370       1.5223
    8371       1.5643
    8372       1.5940
    8373       1.5809
    8374       1.4672
    8375       1.5361
    8376       1.5187
    8377       1.5346
    8378       1.5230
    8379       1.5137
    8380       1.5221
    8381       1.5151
    8382       1.5153
    8383       1.4902
    8384       1.5847
    8385       1.5553
    8386       1.5840
    8387       1.5743
    8388       1.6201
    8389       1.5478
    8390       1.5187
    8391       1.5246
    8392       1.5188
    8393       1.4673
    8394       1.5038
    8395       1.5288
    8396       1.5643
    8397       1.5825
    8398       1.5247
    8399       1.4820
    8400       1.5326
    8401       1.5572
    8402       1.6166
    8403       1.5992
    8404       1.5732
    8405       1.5996
    8406       1.6016
    8407       1.6594
    8408       1.6231
    8409       1.6784
    8410       1.5714
    8411       1.6250
    8412       1.5551
    8413       1.6093
    8414       1.5751
    8415       1.6468
    8416       1.6054
    8417       1.6174
    8418       1.5851
    8419       1.5562
    8420       1.6095
    8421       1.5217
    8422       1.5435
    8423       1.6055
    8424       1.5768
    8425       1.5666
    8426       1.5518
    8427       1.5618
    8428       1.5497
    8429       1.5055
    8430       1.6130
    8431       1.5498
    8432       1.5693
    8433       1.5815
    8434       1.6262
    8435       1.6144
    8436       1.5349
    8437       1.5495
    8438       1.5616
    8439       1.5823
    8440       1.5678
    8441       1.5474
    8442       1.5914
    8443       1.6195
    8444       1.5625
    8445       1.5841
    8446       1.5265
    8447       1.5826
    8448       1.6386
    8449       1.5371
    8450       1.5475
    8451       1.5010
    8452       1.5196
    8453       1.5002
    8454       1.5020
    8455       1.4875
    8456       1.5560
    8457       1.6096
    8458       1.6110
    8459       1.5801
    8460       1.5683
    8461       1.5195
    8462       1.4968
    8463       1.5850
    8464       1.5322
    8465       1.5065
    8466       1.5844
    8467       1.5112
    8468       1.5537
    8469       1.5788
    8470       1.5189
    8471       1.6115
    8472       1.5930
    8473       1.5901
    8474       1.6131
    8475       1.5957
    8476       1.5477
    8477       1.5173
    8478       1.5345
    8479       1.5636
    8480       1.5447
    8481       1.5407
    8482       1.5079
    8483       1.5017
    8484       1.5507
    8485       1.5542
    8486       1.4847
    8487       1.4747
    8488       1.4311
    8489       1.4766
    8490       1.4733
    8491       1.5182
    8492       1.5045
    8493       1.6463
    8494       1.5893
    8495       1.5653
    8496       1.6432
    8497       1.5750
    8498       1.6478
    8499       1.5556
    8500       1.5409
    8501       1.4439
    8502       1.4667
    8503       1.5302
    8504       1.4999
    8505       1.5172
    8506       1.4392
    8507       1.4935
    8508       1.4996
    8509       1.4379
    8510       1.5177
    8511       1.4368
    8512       1.4742
    8513       1.4329
    8514       1.5268
    8515       1.4426
    8516       1.4544
    8517       1.5509
    8518       1.5812
    8519       1.5251
    8520       1.5866
    8521       1.5722
    8522       1.5115
    8523       1.5608
    8524       1.5416
    8525       1.5664
    8526       1.5774
    8527       1.4492
    8528       1.4772
    8529       1.4895
    8530       1.5337
    8531       1.5528
    8532       1.5403
    8533       1.5331
    8534       1.4566
    8535       1.5183
    8536       1.5351
    8537       1.5376
    8538       1.5159
    8539       1.5186
    8540       1.4583
    8541       1.5427
    8542       1.5695
    8543       1.4800
    8544       1.5355
    8545       1.6096
    8546       1.5977
    8547       1.5140
    8548       1.5500
    8549       1.5626
    8550       1.5792
    8551       1.5528
    8552       1.5630
    8553       1.5564
    8554       1.5974
    8555       1.6035
    8556       1.6271
    8557       1.5786
    8558       1.6197
    8559       1.5709
    8560       1.6053
    8561       1.4923
    8562       1.5099
    8563       1.4683
    8564       1.5134
    8565       1.4859
    8566       1.4944
    8567       1.5824
    8568       1.5574
    8569       1.5310
    8570       1.5766
    8571       1.5186
    8572       1.5928
    8573       1.4995
    8574       1.4845
    8575       1.4742
    8576       1.4364
    8577       1.4697
    8578       1.5198
    8579       1.5214
    8580       1.4598
    8581       1.5863
    8582       1.4316
    8583       1.4927
    8584       1.5259
    8585       1.4626
    8586       1.4775
    8587       1.5749
    8588       1.5552
    8589       1.5282
    8590       1.6011
    8591       1.5688
    8592       1.5525
    8593       1.4735
    8594       1.4647
    8595       1.5505
    8596       1.4503
    8597       1.5308
    8598       1.4938
    8599       1.4592
    8600       1.5732
    8601       1.4767
    8602       1.4759
    8603       1.5973
    8604       1.5589
    8605       1.5061
    8606       1.5202
    8607       1.4916
    8608       1.5567
    8609       1.5677
    8610       1.5635
    8611       1.6159
    8612       1.6155
    8613       1.5096
    8614       1.6091
    8615       1.5976
    8616       1.6571
    8617       1.6203
    8618       1.5598
    8619       1.5159
    8620       1.5317
    8621       1.5970
    8622       1.6482
    8623       1.6444
    8624       1.5636
    8625       1.5066
    8626       1.5446
    8627       1.5790
    8628       1.5934
    8629       1.5251
    8630       1.5257
    8631       1.5798
    8632       1.5245
    8633       1.5660
    8634       1.5613
    8635       1.5342
    8636       1.5396
    8637       1.5291
    8638       1.5002
    8639       1.6130
    8640       1.5460
    8641       1.5600
    8642       1.5338
    8643       1.5111
    8644       1.5744
    8645       1.4933
    8646       1.4949
    8647       1.5600
    8648       1.4410
    8649       1.5214
    8650       1.4940
    8651       1.5219
    8652       1.5403
    8653       1.5101
    8654       1.5599
    8655       1.5397
    8656       1.5757
    8657       1.5040
    8658       1.4873
    8659       1.4736
    8660       1.5287
    8661       1.5445
    8662       1.5627
    8663       1.4890
    8664       1.5580
    8665       1.5270
    8666       1.5861
    8667       1.5343
    8668       1.6176
    8669       1.6214
    8670       1.6420
    8671       1.5060
    8672       1.5608
    8673       1.5748
    8674       1.5509
    8675       1.5846
    8676       1.6028
    8677       1.5177
    8678       1.5496
    8679       1.5010
    8680       1.5145
    8681       1.4482
    8682       1.4945
    8683       1.4647
    8684       1.5243
    8685       1.5557
    8686       1.5663
    8687       1.5071
    8688       1.6191
    8689       1.5928
    8690       1.5460
    8691       1.6092
    8692       1.6336
    8693       1.5048
    8694       1.5623
    8695       1.6188
    8696       1.6284
    8697       1.4869
    8698       1.5614
    8699       1.5412
    8700       1.5811
    8701       1.5470
    8702       1.5037
    8703       1.5383
    8704       1.5626
    8705       1.5634
    8706       1.5918
    8707       1.4880
    8708       1.5538
    8709       1.5480
    8710       1.6015
    8711       1.6418
    8712       1.6235
    8713       1.5564
    8714       1.6087
    8715       1.5644
    8716       1.5735
    8717       1.5080
    8718       1.5346
    8719       1.5030
    8720       1.5689
    8721       1.5707
    8722       1.6319
    8723       1.5798
    8724       1.5637
    8725       1.5973
    8726       1.5715
    8727       1.5535
    8728       1.4982
    8729       1.5362
    8730       1.6118
    8731       1.6689
    8732       1.6452
    8733       1.6249
    8734       1.5860
    8735       1.5238
    8736       1.5804
    8737       1.5382
    8738       1.5474
    8739       1.5571
    8740       1.5932
    8741       1.5557
    8742       1.5500
    8743       1.5131
    8744       1.5242
    8745       1.6077
    8746       1.5684
    8747       1.5510
    8748       1.6028
    8749       1.6123
    8750       1.6159
    8751       1.5944
    8752       1.6737
    8753       1.5937
    8754       1.6988
    8755       1.6782
    8756       1.6438
    8757       1.6191
    8758       1.6062
    8759       1.5975
    8760       1.6792
    8761       1.5947
    8762       1.6699
    8763       1.6130
    8764       1.5635
    8765       1.6521
    8766       1.6902
    8767       1.7487
    8768       1.6130
    8769       1.6196
    8770       1.6385
    8771       1.6594
    8772       1.6549
    8773       1.6124
    8774       1.6781
    8775       1.6377
    8776       1.5994
    8777       1.6377
    8778       1.5993
    8779       1.6943
    8780       1.6005
    8781       1.5686
    8782       1.5745
    8783       1.6801
    8784       1.6215
    8785       1.5907
    8786       1.5847
    8787       1.5135
    8788       1.5923
    8789       1.4840
    8790       1.5394
    8791       1.5508
    8792       1.5391
    8793       1.5894
    8794       1.5620
    8795       1.5694
    8796       1.5689
    8797       1.5582
    8798       1.6496
    8799       1.6063
    8800       1.5867
    8801       1.5476
    8802       1.5931
    8803       1.4901
    8804       1.4972
    8805       1.5202
    8806       1.4923
    8807       1.5224
    8808       1.4565
    8809       1.4414
    8810       1.4560
    8811       1.5503
    8812       1.5202
    8813       1.4318
    8814       1.5543
    8815       1.4784
    8816       1.5127
    8817       1.5370
    8818       1.4543
    8819       1.5022
    8820       1.4577
    8821       1.5762
    8822       1.5477
    8823       1.4154
    8824       1.5901
    8825       1.4627
    8826       1.4326
    8827       1.4439
    8828       1.4949
    8829       1.5422
    8830       1.5094
    8831       1.4727
    8832       1.4477
    8833       1.5618
    8834       1.5164
    8835       1.5003
    8836       1.5873
    8837       1.5532
    8838       1.6055
    8839       1.5400
    8840       1.5934
    8841       1.5952
    8842       1.7022
    8843       1.5256
    8844       1.4902
    8845       1.5131
    8846       1.4522
    8847       1.5630
    8848       1.5022
    8849       1.4958
    8850       1.4288
    8851       1.5183
    8852       1.4453
    8853       1.4796
    8854       1.5003
    8855       1.4715
    8856       1.4196
    8857       1.5176
    8858       1.5024
    8859       1.4130
    8860       1.4446
    8861       1.5049
    8862       1.5029
    8863       1.5297
    8864       1.5484
    8865       1.4629
    8866       1.4922
    8867       1.4606
    8868       1.4914
    8869       1.5406
    8870       1.5219
    8871       1.4897
    8872       1.4484
    8873       1.5147
    8874       1.5691
    8875       1.4617
    8876       1.5246
    8877       1.4912
    8878       1.4981
    8879       1.4427
    8880       1.4761
    8881       1.4833
    8882       1.4824
    8883       1.5292
    8884       1.4703
    8885       1.4719
    8886       1.5088
    8887       1.4674
    8888       1.4863
    8889       1.5358
    8890       1.5199
    8891       1.5792
    8892       1.5706
    8893       1.4948
    8894       1.4752
    8895       1.5519
    8896       1.5380
    8897       1.5322
    8898       1.5327
    8899       1.4893
    8900       1.5409
    8901       1.5887
    8902       1.5114
    8903       1.5115
    8904       1.5715
    8905       1.5684
    8906       1.5132
    8907       1.5107
    8908       1.5391
    8909       1.4079
    8910       1.4590
    8911       1.5556
    8912       1.4742
    8913       1.5124
    8914       1.6603
    8915       1.5902
    8916       1.5141
    8917       1.5622
    8918       1.5914
    8919       1.6547
    8920       1.6478
    8921       1.6775
    8922       1.6000
    8923       1.6184
    8924       1.5939
    8925       1.6086
    8926       1.5997
    8927       1.5602
    8928       1.5696
    8929       1.4897
    8930       1.5446
    8931       1.5132
    8932       1.5032
    8933       1.5037
    8934       1.4820
    8935       1.5254
    8936       1.4983
    8937       1.5560
    8938       1.4422
    8939       1.4674
    8940       1.5292
    8941       1.5043
    8942       1.5123
    8943       1.5650
    8944       1.6066
    8945       1.4945
    8946       1.5878
    8947       1.4669
    8948       1.5521
    8949       1.5413
    8950       1.4442
    8951       1.4477
    8952       1.4732
    8953       1.4381
    8954       1.4664
    8955       1.4681
    8956       1.4689
    8957       1.4767
    8958       1.4833
    8959       1.4612
    8960       1.5159
    8961       1.4299
    8962       1.4613
    8963       1.4530
    8964       1.4409
    8965       1.4273
    8966       1.4223
    8967       1.4049
    8968       1.4776
    8969       1.4123
    8970       1.5370
    8971       1.5063
    8972       1.5246
    8973       1.5237
    8974       1.4982
    8975       1.4675
    8976       1.4585
    8977       1.4509
    8978       1.5243
    8979       1.4988
    8980       1.5706
    8981       1.6141
    8982       1.5343
    8983       1.6146
    8984       1.5310
    8985       1.6493
    8986       1.6830
    8987       1.7032
    8988       1.6617
    8989       1.6559
    8990       1.6568
    8991       1.5831
    8992       1.5355
    8993       1.5061
    8994       1.5839
    8995       1.6503
    8996       1.5757
    8997       1.6018
    8998       1.5320
    8999       1.6129
    9000       1.5592
    9001       1.5486
    9002       1.5190
    9003       1.6488
    9004       1.6211
    9005       1.5747
    9006       1.6600
    9007       1.6264
    9008       1.5771
    9009       1.6756
    9010       1.7123
    9011       1.6318
    9012       1.6906
    9013       1.6715
    9014       1.5973
    9015       1.6443
    9016       1.6979
    9017       1.6090
    9018       1.5301
    9019       1.5161
    9020       1.6035
    9021       1.4968
    9022       1.5383
    9023       1.6019
    9024       1.5362
    9025       1.5104
    9026       1.5432
    9027       1.6057
    9028       1.5143
    9029       1.5674
    9030       1.5155
    9031       1.5424
    9032       1.5180
    9033       1.5894
    9034       1.4972
    9035       1.5015
    9036       1.4691
    9037       1.4916
    9038       1.4980
    9039       1.5198
    9040       1.4988
    9041       1.5553
    9042       1.5577
    9043       1.5427
    9044       1.4589
    9045       1.5117
    9046       1.4998
    9047       1.5304
    9048       1.5026
    9049       1.5569
    9050       1.5295
    9051       1.5426
    9052       1.5162
    9053       1.5498
    9054       1.5142
    9055       1.5535
    9056       1.7407
    9057       1.6335
    9058       1.6397
    9059       1.6197
    9060       1.6211
    9061       1.5982
    9062       1.5624
    9063       1.5537
    9064       1.5298
    9065       1.5437
    9066       1.5214
    9067       1.4600
    9068       1.4619
    9069       1.5046
    9070       1.4756
    9071       1.4694
    9072       1.4524
    9073       1.4435
    9074       1.5183
    9075       1.4948
    9076       1.4569
    9077       1.5089
    9078       1.5198
    9079       1.5286
    9080       1.5153
    9081       1.4706
    9082       1.4094
    9083       1.4393
    9084       1.4042
    9085       1.5026
    9086       1.4827
    9087       1.4403
    9088       1.3566
    9089       1.4571
    9090       1.4799
    9091       1.5213
    9092       1.4692
    9093       1.5096
    9094       1.4685
    9095       1.4803
    9096       1.5046
    9097       1.5310
    9098       1.4592
    9099       1.4698
    9100       1.3983
    9101       1.4083
    9102       1.5254
    9103       1.4307
    9104       1.4348
    9105       1.4394
    9106       1.4157
    9107       1.4634
    9108       1.5114
    9109       1.5659
    9110       1.4528
    9111       1.4695
    9112       1.4905
    9113       1.4690
    9114       1.4263
    9115       1.3634
    9116       1.4836
    9117       1.4776
    9118       1.5059
    9119       1.4486
    9120       1.4463
    9121       1.4757
    9122       1.4901
    9123       1.4790
    9124       1.4194
    9125       1.4459
    9126       1.4405
    9127       1.4404
    9128       1.5413
    9129       1.4984
    9130       1.5065
    9131       1.4476
    9132       1.4675
    9133       1.5070
    9134       1.5762
    9135       1.5816
    9136       1.5223
    9137       1.5456
    9138       1.4556
    9139       1.4668
    9140       1.4817
    9141       1.5353
    9142       1.4569
    9143       1.5513
    9144       1.6074
    9145       1.5242
    9146       1.5445
    9147       1.5105
    9148       1.5977
    9149       1.5455
    9150       1.4748
    9151       1.5417
    9152       1.5618
    9153       1.5751
    9154       1.5720
    9155       1.6001
    9156       1.6018
    9157       1.6566
    9158       1.5617
    9159       1.4702
    9160       1.5554
    9161       1.5436
    9162       1.5095
    9163       1.5127
    9164       1.6071
    9165       1.6046
    9166       1.5772
    9167       1.6152
    9168       1.6178
    9169       1.5274
    9170       1.5384
    9171       1.5818
    9172       1.5666
    9173       1.6142
    9174       1.5089
    9175       1.5224
    9176       1.5744
    9177       1.5850
    9178       1.5746
    9179       1.6026
    9180       1.5503
    9181       1.5837
    9182       1.5630
    9183       1.5387
    9184       1.5456
    9185       1.5257
    9186       1.5564
    9187       1.5818
    9188       1.5208
    9189       1.5698
    9190       1.6053
    9191       1.6367
    9192       1.5359
    9193       1.5725
    9194       1.5454
    9195       1.6205
    9196       1.5919
    9197       1.6074
    9198       1.6474
    9199       1.6779
    9200       1.5924
    9201       1.6213
    9202       1.6141
    9203       1.6236
    9204       1.6431
    9205       1.6073
    9206       1.6301
    9207       1.5347
    9208       1.5384
    9209       1.5479
    9210       1.6107
    9211       1.6464
    9212       1.5899
    9213       1.5940
    9214       1.5965
    9215       1.5730
    9216       1.6184
    9217       1.5729
    9218       1.6113
    9219       1.6886
    9220       1.6608
    9221       1.5647
    9222       1.6279
    9223       1.5528
    9224       1.5836
    9225       1.6057
    9226       1.5434
    9227       1.5068
    9228       1.5507
    9229       1.5080
    9230       1.6075
    9231       1.5088
    9232       1.5066
    9233       1.4884
    9234       1.4827
    9235       1.5295
    9236       1.5191
    9237       1.5539
    9238       1.5663
    9239       1.5652
    9240       1.5298
    9241       1.5705
    9242       1.5373
    9243       1.6167
    9244       1.6613
    9245       1.6178
    9246       1.5139
    9247       1.5217
    9248       1.6068
    9249       1.5883
    9250       1.5721
    9251       1.5300
    9252       1.5693
    9253       1.5053
    9254       1.5578
    9255       1.5635
    9256       1.5430
    9257       1.4964
    9258       1.5571
    9259       1.5316
    9260       1.4539
    9261       1.5240
    9262       1.6174
    9263       1.5437
    9264       1.5403
    9265       1.6208
    9266       1.5765
    9267       1.5692
    9268       1.4926
    9269       1.5232
    9270       1.5237
    9271       1.5052
    9272       1.5363
    9273       1.5061
    9274       1.5510
    9275       1.4884
    9276       1.6213
    9277       1.6103
    9278       1.6616
    9279       1.5576
    9280       1.5782
    9281       1.5354
    9282       1.5251
    9283       1.5291
    9284       1.3865
    9285       1.5386
    9286       1.4410
    9287       1.4737
    9288       1.4488
    9289       1.5211
    9290       1.5327
    9291       1.6121
    9292       1.6101
    9293       1.6017
    9294       1.6318
    9295       1.5689
    9296       1.5585
    9297       1.5495
    9298       1.5589
    9299       1.5393
    9300       1.6227
    9301       1.5759
    9302       1.5751
    9303       1.5165
    9304       1.5703
    9305       1.6505
    9306       1.5306
    9307       1.5568
    9308       1.5093
    9309       1.5488
    9310       1.5459
    9311       1.6196
    9312       1.5919
    9313       1.6387
    9314       1.5791
    9315       1.5983
    9316       1.6256
    9317       1.5513
    9318       1.4808
    9319       1.5499
    9320       1.5452
    9321       1.5769
    9322       1.4610
    9323       1.4184
    9324       1.4693
    9325       1.4597
    9326       1.4129
    9327       1.4775
    9328       1.5837
    9329       1.5829
    9330       1.5143
    9331       1.4825
    9332       1.4368
    9333       1.4893
    9334       1.5135
    9335       1.5403
    9336       1.5374
    9337       1.5454
    9338       1.5337
    9339       1.5053
    9340       1.5001
    9341       1.5458
    9342       1.4996
    9343       1.5576
    9344       1.5626
    9345       1.5453
    9346       1.5430
    9347       1.4688
    9348       1.5252
    9349       1.5681
    9350       1.5539
    9351       1.5387
    9352       1.4613
    9353       1.5021
    9354       1.6038
    9355       1.5092
    9356       1.5527
    9357       1.5290
    9358       1.5322
    9359       1.5579
    9360       1.5547
    9361       1.6283
    9362       1.6075
    9363       1.6174
    9364       1.6441
    9365       1.6214
    9366       1.6115
    9367       1.7338
    9368       1.6435
    9369       1.6054
    9370       1.5771
    9371       1.5659
    9372       1.6588
    9373       1.5659
    9374       1.5647
    9375       1.5548
    9376       1.5816
    9377       1.6082
    9378       1.5969
    9379       1.5671
    9380       1.6092
    9381       1.5031
    9382       1.5053
    9383       1.5266
    9384       1.6129
    9385       1.6049
    9386       1.5279
    9387       1.6379
    9388       1.5644
    9389       1.5734
    9390       1.5613
    9391       1.5628
    9392       1.5955
    9393       1.5368
    9394       1.5586
    9395       1.5787
    9396       1.4707
    9397       1.5380
    9398       1.5330
    9399       1.4733
    9400       1.4999
    9401       1.5245
    9402       1.4901
    9403       1.5031
    9404       1.4723
    9405       1.4882
    9406       1.5585
    9407       1.5867
    9408       1.4744
    9409       1.4883
    9410       1.4896
    9411       1.4667
    9412       1.4979
    9413       1.5599
    9414       1.5122
    9415       1.5085
    9416       1.5895
    9417       1.5845
    9418       1.5773
    9419       1.4947
    9420       1.4650
    9421       1.5465
    9422       1.5244
    9423       1.4879
    9424       1.3909
    9425       1.5297
    9426       1.4931
    9427       1.4921
    9428       1.4393
    9429       1.4540
    9430       1.4868
    9431       1.4579
    9432       1.5253
    9433       1.5284
    9434       1.4955
    9435       1.5303
    9436       1.4146
    9437       1.5240
    9438       1.4909
    9439       1.4932
    9440       1.4549
    9441       1.4420
    9442       1.4960
    9443       1.4645
    9444       1.4768
    9445       1.5456
    9446       1.5050
    9447       1.4799
    9448       1.4289
    9449       1.4477
    9450       1.4793
    9451       1.4776
    9452       1.4150
    9453       1.4205
    9454       1.4462
    9455       1.4086
    9456       1.4925
    9457       1.4589
    9458       1.4950
    9459       1.4193
    9460       1.4713
    9461       1.5114
    9462       1.4897
    9463       1.5399
    9464       1.4891
    9465       1.4986
    9466       1.5921
    9467       1.4814
    9468       1.5008
    9469       1.4988
    9470       1.4565
    9471       1.5916
    9472       1.5361
    9473       1.5153
    9474       1.4858
    9475       1.4886
    9476       1.5064
    9477       1.5325
    9478       1.5693
    9479       1.5441
    9480       1.4338
    9481       1.5290
    9482       1.4901
    9483       1.4685
    9484       1.4645
    9485       1.5055
    9486       1.4908
    9487       1.5240
    9488       1.5548
    9489       1.5428
    9490       1.4840
    9491       1.4855
    9492       1.5037
    9493       1.5425
    9494       1.4435
    9495       1.4866
    9496       1.5631
    9497       1.5392
    9498       1.5500
    9499       1.5960
    9500       1.5298
    9501       1.5401
    9502       1.4910
    9503       1.5155
    9504       1.4740
    9505       1.5203
    9506       1.4813
    9507       1.5437
    9508       1.5277
    9509       1.5657
    9510       1.5537
    9511       1.5934
    9512       1.6138
    9513       1.5228
    9514       1.5109
    9515       1.5601
    9516       1.5555
    9517       1.4959
    9518       1.5539
    9519       1.5554
    9520       1.6362
    9521       1.6152
    9522       1.6573
    9523       1.5287
    9524       1.5321
    9525       1.5742
    9526       1.4534
    9527       1.4408
    9528       1.4383
    9529       1.4922
    9530       1.4167
    9531       1.4832
    9532       1.4992
    9533       1.4790
    9534       1.5683
    9535       1.5170
    9536       1.5258
    9537       1.5521
    9538       1.5638
    9539       1.4824
    9540       1.5983
    9541       1.5695
    9542       1.6267
    9543       1.5665
    9544       1.5440
    9545       1.5772
    9546       1.5533
    9547       1.5447
    9548       1.5672
    9549       1.5595
    9550       1.5641
    9551       1.5412
    9552       1.5766
    9553       1.6722
    9554       1.6542
    9555       1.6201
    9556       1.6382
    9557       1.5582
    9558       1.6338
    9559       1.6198
    9560       1.5640
    9561       1.5245
    9562       1.6190
    9563       1.5990
    9564       1.6801
    9565       1.6335
    9566       1.6979
    9567       1.7566
    9568       1.6846
    9569       1.7768
    9570       1.6278
    9571       1.6047
    9572       1.5638
    9573       1.7073
    9574       1.7399
    9575       1.5720
    9576       1.6210
    9577       1.6979
    9578       1.6897
    9579       1.6536
    9580       1.6104
    9581       1.6306
    9582       1.7127
    9583       1.6757
    9584       1.6509
    9585       1.7325
    9586       1.6369
    9587       1.6810
    9588       1.6801
    9589       1.6971
    9590       1.7265
    9591       1.6280
    9592       1.7488
    9593       1.7300
    9594       1.6409
    9595       1.7052
    9596       1.6901
    9597       1.7466
    9598       1.6458
    9599       1.6833
    9600       1.5936
    9601       1.6192
    9602       1.6286
    9603       1.6348
    9604       1.7210
    9605       1.6547
    9606       1.6266
    9607       1.7200
    9608       1.6673
    9609       1.6721
    9610       1.7220
    9611       1.5855
    9612       1.5646
    9613       1.5358
    9614       1.4854
    9615       1.4997
    9616       1.5463
    9617       1.5018
    9618       1.5581
    9619       1.5398
    9620       1.5438
    9621       1.5326
    9622       1.5382
    9623       1.4735
    9624       1.4959
    9625       1.6176
    9626       1.5636
    9627       1.5046
    9628       1.5913
    9629       1.5745
    9630       1.5784
    9631       1.5867
    9632       1.4920
    9633       1.5297
    9634       1.5475
    9635       1.6002
    9636       1.6289
    9637       1.5860
    9638       1.4979
    9639       1.6098
    9640       1.5340
    9641       1.6232
    9642       1.5491
    9643       1.5721
    9644       1.5155
    9645       1.5724
    9646       1.6778
    9647       1.6195
    9648       1.6340
    9649       1.6067
    9650       1.5562
    9651       1.5286
    9652       1.4742
    9653       1.5673
    9654       1.4668
    9655       1.5568
    9656       1.5469
    9657       1.5386
    9658       1.5466
    9659       1.5910
    9660       1.5347
    9661       1.5341
    9662       1.5290
    9663       1.5100
    9664       1.4700
    9665       1.4898
    9666       1.4245
    9667       1.4343
    9668       1.4736
    9669       1.4475
    9670       1.4489
    9671       1.4534
    9672       1.5308
    9673       1.4769
    9674       1.5163
    9675       1.4262
    9676       1.4932
    9677       1.5294
    9678       1.5060
    9679       1.5144
    9680       1.5398
    9681       1.5648
    9682       1.4981
    9683       1.5017
    9684       1.4847
    9685       1.4283
    9686       1.4576
    9687       1.4486
    9688       1.4917
    9689       1.4500
    9690       1.4275
    9691       1.4288
    9692       1.4429
    9693       1.4382
    9694       1.5029
    9695       1.4258
    9696       1.5329
    9697       1.5613
    9698       1.5560
    9699       1.6368
    9700       1.5332
    9701       1.5872
    9702       1.4625
    9703       1.4891
    9704       1.4392
    9705       1.5528
    9706       1.5899
    9707       1.4770
    9708       1.6063
    9709       1.5186
    9710       1.4885
    9711       1.5119
    9712       1.6148
    9713       1.5598
    9714       1.6106
    9715       1.5178
    9716       1.4928
    9717       1.4929
    9718       1.5362
    9719       1.5691
    9720       1.5574
    9721       1.6795
    9722       1.6159
    9723       1.5968
    9724       1.5944
    9725       1.5641
    9726       1.5448
    9727       1.5305
    9728       1.4924
    9729       1.4372
    9730       1.4733
    9731       1.5441
    9732       1.4996
    9733       1.4541
    9734       1.4423
    9735       1.5387
    9736       1.4664
    9737       1.4709
    9738       1.4286
    9739       1.5226
    9740       1.5701
    9741       1.5971
    9742       1.4714
    9743       1.5102
    9744       1.6365
    9745       1.6222
    9746       1.5784
    9747       1.5630
    9748       1.4890
    9749       1.5521
    9750       1.5926
    9751       1.5537
    9752       1.6273
    9753       1.6374
    9754       1.5915
    9755       1.5261
    9756       1.4883
    9757       1.5313
    9758       1.4770
    9759       1.5428
    9760       1.5173
    9761       1.4991
    9762       1.4689
    9763       1.4830
    9764       1.4302
    9765       1.4033
    9766       1.3978
    9767       1.4402
    9768       1.4469
    9769       1.5066
    9770       1.4892
    9771       1.4716
    9772       1.4586
    9773       1.4891
    9774       1.5319
    9775       1.4753
    9776       1.5282
    9777       1.5577
    9778       1.5050
    9779       1.4749
    9780       1.4601
    9781       1.5130
    9782       1.5833
    9783       1.4968
    9784       1.5069
    9785       1.5400
    9786       1.5518
    9787       1.5462
    9788       1.5707
    9789       1.5196
    9790       1.4846
    9791       1.5187
    9792       1.5797
    9793       1.5656
    9794       1.5545
    9795       1.5268
    9796       1.5738
    9797       1.5478
    9798       1.5514
    9799       1.5081
    9800       1.4937
    9801       1.4894
    9802       1.4554
    9803       1.4356
    9804       1.4821
    9805       1.5484
    9806       1.5318
    9807       1.5722
    9808       1.6136
    9809       1.5535
    9810       1.5234
    9811       1.5233
    9812       1.5384
    9813       1.5315
    9814       1.5122
    9815       1.4558
    9816       1.5468
    9817       1.4580
    9818       1.4096
    9819       1.4909
    9820       1.4368
    9821       1.4770
    9822       1.4926
    9823       1.5230
    9824       1.4715
    9825       1.4255
    9826       1.4432
    9827       1.5040
    9828       1.4825
    9829       1.5044
    9830       1.4594
    9831       1.5160
    9832       1.5405
    9833       1.5183
    9834       1.5925
    9835       1.4738
    9836       1.4812
    9837       1.4749
    9838       1.4548
    9839       1.4759
    9840       1.5141
    9841       1.5887
    9842       1.5149
    9843       1.5431
    9844       1.6342
    9845       1.5787
    9846       1.5567
    9847       1.5621
    9848       1.5710
    9849       1.5570
    9850       1.4961
    9851       1.4184
    9852       1.5308
    9853       1.4957
    9854       1.5688
    9855       1.5260
    9856       1.5790
    9857       1.5085
    9858       1.5539
    9859       1.4999
    9860       1.5055
    9861       1.5152
    9862       1.6065
    9863       1.6008
    9864       1.6208
    9865       1.4898
    9866       1.5474
    9867       1.6666
    9868       1.5613
    9869       1.6012
    9870       1.5109
    9871       1.6037
    9872       1.6834
    9873       1.5572
    9874       1.5513
    9875       1.5085
    9876       1.5516
    9877       1.5169
    9878       1.5029
    9879       1.5240
    9880       1.5061
    9881       1.5095
    9882       1.5094
    9883       1.5418
    9884       1.5160
    9885       1.5049
    9886       1.5466
    9887       1.5825
    9888       1.4406
    9889       1.5127
    9890       1.5693
    9891       1.5756
    9892       1.6259
    9893       1.5245
    9894       1.4974
    9895       1.5653
    9896       1.6465
    9897       1.7008
    9898       1.6080
    9899       1.6114
    9900       1.5333
    9901       1.5875
    9902       1.5699
    9903       1.6610
    9904       1.5337
    9905       1.5999
    9906       1.6103
    9907       1.6890
    9908       1.6208
    9909       1.5515
    9910       1.5705
    9911       1.6565
    9912       1.6063
    9913       1.6353
    9914       1.6828
    9915       1.7174
    9916       1.7238
    9917       1.6459
    9918       1.6964
    9919       1.6273
    9920       1.7061
    9921       1.6310
    9922       1.6008
    9923       1.6096
    9924       1.6192
    9925       1.6154
    9926       1.5949
    9927       1.5756
    9928       1.5308
    9929       1.5749
    9930       1.6032
    9931       1.5939
    9932       1.5208
    9933       1.5404
    9934       1.4974
    9935       1.5775
    9936       1.5340
    9937       1.5405
    9938       1.5320
    9939       1.5878
    9940       1.5727
    9941       1.4916
    9942       1.5646
    9943       1.5602
    9944       1.5757
    9945       1.4526
    9946       1.6044
    9947       1.5261
    9948       1.5644
    9949       1.5212
    9950       1.4951
    9951       1.5156
    9952       1.4397
    9953       1.5229
    9954       1.5527
    9955       1.5259
    9956       1.6292
    9957       1.5761
    9958       1.5064
    9959       1.4515
    9960       1.4655
    9961       1.4181
    9962       1.4283
    9963       1.4486
    9964       1.4241
    9965       1.4780
    9966       1.4630
    9967       1.4197
    9968       1.4824
    9969       1.5862
    9970       1.5791
    9971       1.6412
    9972       1.6166
    9973       1.6121
    9974       1.5603
    9975       1.5169
    9976       1.4602
    9977       1.5383
    9978       1.5224
    9979       1.5559
    9980       1.5197
    9981       1.5517
    9982       1.5724
    9983       1.6073
    9984       1.6663
    9985       1.6490
    9986       1.5666
    9987       1.5724
    9988       1.6327
    9989       1.6315
    9990       1.6851
    9991       1.5646
    9992       1.6173
    9993       1.5368
    9994       1.5478
    9995       1.6542
    9996       1.6571
    9997       1.6410
    9998       1.6782
    9999       1.7885
   10000       1.8283
