# Supplementary material for: Discovery of novel RARα agonists using pharmacophore-based virtual screening, molecular docking, and molecular dynamics simulation studies
Source: PLoS One. 2023 Aug 24;18(8):e0289046. doi: 10.1371/journal.pone.0289046 (PMC10449137; doi:10.1371/journal.pone.0289046)
Supplement: S1 File — (ZIP) [file pone.0289046.s003.zip › Supplementary/Compound 4/MD/RMSF/RMSF.xvg]

#Res        AtomicFlx
   1.000       4.4568
   2.000       2.0122
   3.000       1.1376
   4.000       1.5017
   5.000       0.9585
   6.000       0.7781
   7.000       0.6861
   8.000       0.6247
   9.000       0.6404
  10.000       0.5996
  11.000       0.5722
  12.000       0.6059
  13.000       0.5949
  14.000       0.5526
  15.000       0.5930
  16.000       0.5804
  17.000       0.4703
  18.000       0.4873
  19.000       0.6148
  20.000       0.7550
  21.000       0.7742
  22.000       1.1035
  23.000       1.1058
  24.000       0.8528
  25.000       1.0087
  26.000       0.8286
  27.000       0.7440
  28.000       0.8216
  29.000       0.9270
  30.000       1.0181
  31.000       0.9172
  32.000       0.8692
  33.000       1.0195
  34.000       1.2975
  35.000       1.0339
  36.000       0.8915
  37.000       0.7598
  38.000       0.8036
  39.000       0.6286
  40.000       0.5869
  41.000       0.7819
  42.000       0.7692
  43.000       0.5464
  44.000       0.5151
  45.000       0.6460
  46.000       0.5702
  47.000       0.4750
  48.000       0.5012
  49.000       0.4818
  50.000       0.4194
  51.000       0.4160
  52.000       0.4631
  53.000       0.4564
  54.000       0.4329
  55.000       0.4409
  56.000       0.4545
  57.000       0.4447
  58.000       0.4705
  59.000       0.5083
  60.000       0.4875
  61.000       0.4806
  62.000       0.5018
  63.000       0.5843
  64.000       0.9123
  65.000       0.8508
  66.000       1.0781
  67.000       1.2716
  68.000       0.8095
  69.000       1.0921
  70.000       1.1433
  71.000       0.8762
  72.000       1.0789
  73.000       1.0173
  74.000       1.0629
  75.000       0.8100
  76.000       0.6677
  77.000       0.6657
  78.000       0.6850
  79.000       0.5969
  80.000       0.5645
  81.000       0.6265
  82.000       0.7040
  83.000       0.5852
  84.000       0.5244
  85.000       0.4617
  86.000       0.4395
  87.000       0.4080
  88.000       0.3924
  89.000       0.3986
  90.000       0.4395
  91.000       0.4322
  92.000       0.4168
  93.000       0.4611
  94.000       0.4711
  95.000       0.4889
  96.000       0.4646
  97.000       0.6203
  98.000       0.8057
  99.000       0.9114
 100.000       0.6951
 101.000       0.5142
 102.000       0.4379
 103.000       0.4024
 104.000       0.4175
 105.000       0.4375
 106.000       0.5048
 107.000       0.6323
 108.000       0.5589
 109.000       0.4909
 110.000       0.4538
 111.000       0.4362
 112.000       0.4620
 113.000       0.4888
 114.000       0.5327
 115.000       0.4645
 116.000       0.4325
 117.000       0.4668
 118.000       0.4561
 119.000       0.4698
 120.000       0.7031
 121.000       0.6469
 122.000       0.6462
 123.000       0.8135
 124.000       0.6388
 125.000       0.5108
 126.000       0.6187
 127.000       0.6210
 128.000       0.5074
 129.000       0.4654
 130.000       0.5907
 131.000       0.5698
 132.000       0.4857
 133.000       0.5677
 134.000       0.7004
 135.000       0.6704
 136.000       0.9382
 137.000       1.0682
 138.000       0.8109
 139.000       0.8907
 140.000       0.7349
 141.000       0.7561
 142.000       0.8302
 143.000       0.6989
 144.000       0.5281
 145.000       0.5391
 146.000       0.5292
 147.000       0.4683
 148.000       0.4752
 149.000       0.4754
 150.000       0.4481
 151.000       0.5291
 152.000       0.6243
 153.000       0.5675
 154.000       0.6048
 155.000       0.6812
 156.000       0.8726
 157.000       0.8831
 158.000       0.8424
 159.000       1.1125
 160.000       1.1959
 161.000       1.0331
 162.000       1.4270
 163.000       1.2946
 164.000       1.1705
 165.000       1.2473
 166.000       1.0949
 167.000       0.9099
 168.000       1.2092
 169.000       1.2718
 170.000       0.9476
 171.000       0.7902
 172.000       0.9316
 173.000       0.8883
 174.000       0.7421
 175.000       0.7971
 176.000       0.8451
 177.000       0.8141
 178.000       0.8736
 179.000       0.9844
 180.000       1.0250
 181.000       0.8626
 182.000       0.6940
 183.000       0.9641
 184.000       1.1126
 185.000       1.1549
 186.000       1.2226
 187.000       1.8564
 188.000       1.7983
 189.000       1.7022
 190.000       1.5344
 191.000       1.4833
 192.000       1.2236
 193.000       1.0006
 194.000       0.9269
 195.000       1.0440
 196.000       0.9466
 197.000       0.8671
 198.000       0.7695
 199.000       0.7787
 200.000       0.7748
 201.000       0.6872
 202.000       0.7175
 203.000       0.6343
 204.000       0.6778
 205.000       0.7692
 206.000       0.6403
 207.000       0.5602
 208.000       0.7062
 209.000       0.6815
 210.000       0.5966
 211.000       0.7215
 212.000       0.7551
 213.000       0.5976
 214.000       0.6726
 215.000       0.8570
 216.000       0.7478
 217.000       0.6687
 218.000       0.8177
 219.000       0.9809
 220.000       0.8431
 221.000       0.7529
 222.000       1.1099
 223.000       1.2093
 224.000       1.0577
 225.000       0.8266
 226.000       0.7683
 227.000       0.8385
 228.000       0.7266
 229.000       0.6811
 230.000       0.8523
 231.000       0.8232
 232.000       1.0972
 233.000       1.5986
 234.000       1.9432
 235.000       2.2095
 236.000       1.4209
 237.000       1.0951
 238.000       0.8311
 239.000       1.0191
 240.000       1.0264
 241.000       0.7946
 242.000       0.8025
 243.000       1.1450
 244.000       1.4624
