# Supplementary material for: Discovery of novel RARα agonists using pharmacophore-based virtual screening, molecular docking, and molecular dynamics simulation studies
Source: PLoS One. 2023 Aug 24;18(8):e0289046. doi: 10.1371/journal.pone.0289046 (PMC10449137; doi:10.1371/journal.pone.0289046)
Supplement: S1 File — (ZIP) [file pone.0289046.s003.zip › Supplementary/Compound 4/MD/RMSF_PC1/RMSF_PC1.dat]

#Atom_no.       FLUCT_00002[rms]
        1             0.8810
        2             0.5505
        3             0.3962
        4             0.2788
        5             0.3024
        6             0.2519
        7             0.2391
        8             0.2250
        9             0.1844
       10             0.2025
       11             0.1817
       12             0.0877
       13             0.0761
       14             0.1645
       15             0.2094
       16             0.1702
       17             0.1498
       18             0.2002
       19             0.2304
       20             0.2444
       21             0.2981
       22             0.2018
       23             0.2393
       24             0.4394
       25             0.5782
       26             0.6163
       27             0.2647
       28             0.2614
       29             0.2252
       30             0.2034
       31             0.1393
       32             0.1570
       33             0.1302
       34             0.1998
       35             0.1806
       36             0.1837
       37             0.1881
       38             0.1808
       39             0.1744
       40             0.0984
       41             0.1547
       42             0.1490
       43             0.1010
       44             0.1348
       45             0.1864
       46             0.1637
       47             0.1157
       48             0.1616
       49             0.2243
       50             0.1827
       51             0.1165
       52             0.1692
       53             0.1997
       54             0.1453
       55             0.1097
       56             0.1317
       57             0.1392
       58             0.1109
       59             0.1124
       60             0.1288
       61             0.1221
       62             0.1386
       63             0.1751
       64             0.2435
       65             0.2138
       66             0.2939
       67             0.3072
       68             0.2139
       69             0.2504
       70             0.2762
       71             0.2344
       72             0.1653
       73             0.1465
       74             0.0848
       75             0.0581
       76             0.0676
       77             0.0375
       78             0.0885
       79             0.1279
       80             0.0560
       81             0.1231
       82             0.2051
       83             0.1604
       84             0.0976
       85             0.0913
       86             0.1333
       87             0.1379
       88             0.1267
       89             0.1404
       90             0.1528
       91             0.1569
       92             0.1592
       93             0.1699
       94             0.2096
       95             0.2054
       96             0.1838
       97             0.1043
       98             0.2238
       99             0.3944
      100             0.3124
      101             0.2563
      102             0.2116
      103             0.1796
      104             0.2277
      105             0.2238
      106             0.2013
      107             0.2818
      108             0.3045
      109             0.2379
      110             0.2181
      111             0.1807
      112             0.2169
      113             0.2151
      114             0.1719
      115             0.0934
      116             0.0825
      117             0.1344
      118             0.1149
      119             0.0612
      120             0.1412
      121             0.1463
      122             0.1933
      123             0.1927
      124             0.1834
      125             0.1541
      126             0.2085
      127             0.1926
      128             0.1183
      129             0.1612
      130             0.2246
      131             0.1945
      132             0.1891
      133             0.2947
      134             0.3408
      135             0.3001
      136             0.3728
      137             0.4453
      138             0.3049
      139             0.2517
      140             0.2106
      141             0.1790
      142             0.1650
      143             0.2037
      144             0.1936
      145             0.1806
      146             0.1851
      147             0.1891
      148             0.1869
      149             0.1666
      150             0.1907
      151             0.2027
      152             0.1475
      153             0.1529
      154             0.2257
      155             0.2620
      156             0.4022
      157             0.4219
      158             0.3275
      159             0.3134
      160             0.2237
      161             0.2656
      162             0.3108
      163             0.4318
      164             0.4326
      165             0.6258
      166             0.5763
      167             0.3965
      168             0.5150
      169             0.6007
      170             0.4142
      171             0.2962
      172             0.4055
      173             0.2391
      174             0.0285
      175             0.2827
      176             0.0845
      177             0.3239
      178             0.5960
      179             0.3453
      180             0.2462
      181             0.1948
      182             0.2324
      183             0.7614
      184             1.2324
      185             1.0097
      186             1.0251
      187             1.4905
      188             1.4281
      189             1.4489
      190             2.2933
      191             0.7865
      192             0.4552
      193             0.4201
      194             0.2998
      195             0.2658
      196             0.2625
      197             0.0935
      198             0.0893
      199             0.2071
      200             0.1779
      201             0.1553
      202             0.2662
      203             0.2716
      204             0.2396
      205             0.3017
      206             0.3038
      207             0.2037
      208             0.2618
      209             0.3012
      210             0.2203
      211             0.2327
      212             0.3188
      213             0.2541
      214             0.2382
      215             0.3175
      216             0.3006
      217             0.2540
      218             0.2757
      219             0.2862
      220             0.2614
      221             0.2453
      222             0.3136
      223             0.3634
      224             0.3480
      225             0.2979
      226             0.2981
      227             0.3143
      228             0.2140
      229             0.1786
      230             0.2566
      231             0.2028
      232             0.1730
      233             0.2871
      234             0.2651
      235             0.3874
      236             0.3574
      237             0.2643
      238             0.1791
      239             0.1317
      240             0.1837
      241             0.1597
      242             0.257
      243             0.2076
      244             0.4326
