# Supplementary material for: Discovery of novel RARα agonists using pharmacophore-based virtual screening, molecular docking, and molecular dynamics simulation studies
Source: PLoS One. 2023 Aug 24;18(8):e0289046. doi: 10.1371/journal.pone.0289046 (PMC10449137; doi:10.1371/journal.pone.0289046)
Supplement: S1 File — (ZIP) [file pone.0289046.s003.zip › Supplementary/Compound 4/MMPBSA/0-10ns MMPBSA.dat]

| Run on Fri Dec 23 16:31:26 2022
|
|Input file:
|--------------------------------------------------------------
|Input file for running PB and GB in serial
|&general
|   startframe=1, endframe=50, keep_files=2,
|/
|&pb
|  istrng=0.100, 
|/
|
|--------------------------------------------------------------
|MMPBSA.py Version=14.0
|Solvated complex topology file:  prmtop
|Complex topology file:           complex.prmtop
|Receptor topology file:          PROT.prmtop
|Ligand topology file:            LIG.prmtop
|Initial mdcrd(s):                extracted.mdcrd
|
|Receptor mask:                  ":1-244"
|Ligand mask:                    ":245"
|Ligand residue name is "UNK"
|
|Calculations performed using 50 complex frames.
|Poisson Boltzmann calculations performed using internal PBSA solver in mmpbsa_py_energy
|
|All units are reported in kcal/mole.
-------------------------------------------------------------------------------
-------------------------------------------------------------------------------

POISSON BOLTZMANN:

WARNING: INCONSISTENCIES EXIST WITHIN INTERNAL POTENTIAL
TERMS. THE VALIDITY OF THESE RESULTS ARE HIGHLY QUESTIONABLE
Complex:
Energy Component            Average              Std. Dev.   Std. Err. of Mean
-------------------------------------------------------------------------------
BOND                       753.6422               24.7491              3.5000
ANGLE                     2051.4962               36.6839              5.1879
DIHED                     2713.7259               22.2609              3.1482
VDWAALS                  -2040.3100               20.0042              2.8290
EEL                     -17218.8116               66.9592              9.4695
1-4 VDW                    924.0960               14.1330              1.9987
1-4 EEL                   9589.7691               45.0148              6.3661
EPB                      -3146.0594               59.5389              8.4201
ENPOLAR                   1934.3924                7.8990              1.1171
EDISPER                  -1059.5033                7.6263              1.0785

G gas                    -3226.3922               69.5288              9.8329
G solv                   -2271.1704               60.7298              8.5885

TOTAL                    -5497.5625               48.1658              6.8117


Receptor:
Energy Component            Average              Std. Dev.   Std. Err. of Mean
-------------------------------------------------------------------------------
BOND                       746.2736               24.4873              3.4630
ANGLE                     2033.3307               36.6175              5.1785
DIHED                     2704.8349               22.1235              3.1287
VDWAALS                  -1993.9478               19.8595              2.8086
EEL                     -17152.4034               67.0640              9.4843
1-4 VDW                    913.3556               14.2163              2.0105
1-4 EEL                   9581.8897               44.9181              6.3524
EPB                      -3101.1156               60.5721              8.5662
ENPOLAR                   1931.0765                7.7851              1.1010
EDISPER                  -1080.1142                7.5831              1.0724

G gas                    -3166.6666               70.9340             10.0316
G solv                   -2250.1533               61.7909              8.7386

TOTAL                    -5416.8199               46.8567              6.6265


Ligand:
Energy Component            Average              Std. Dev.   Std. Err. of Mean
-------------------------------------------------------------------------------
BOND                         7.3687                1.9547              0.2764
ANGLE                       18.1655                2.8556              0.4038
DIHED                        8.8935                1.6516              0.2336
VDWAALS                     -2.4385                0.7890              0.1116
EEL                        -27.3629                0.6645              0.0940
1-4 VDW                     10.7404                1.0826              0.1531
1-4 EEL                      7.8794                0.7345              0.1039
EPB                        -78.0357                0.6116              0.0865
ENPOLAR                     35.1328                0.2113              0.0299
EDISPER                    -33.1603                0.1907              0.0270

G gas                       23.2461                3.8655              0.5467
G solv                     -76.0631                0.6748              0.0954

TOTAL                      -52.8170                3.8151              0.5395


Differences (Complex - Receptor - Ligand):
Energy Component            Average              Std. Dev.   Std. Err. of Mean
-------------------------------------------------------------------------------
BOND                         0.0000                0.0000              0.0000
ANGLE                        0.0000                0.0000              0.0000
DIHED                       -0.0025                0.0081              0.0011
VDWAALS                    -43.9238                3.2033              0.4530
EEL                        -39.0453                7.8290              1.1072
1-4 VDW                     -0.0000                0.0000              0.0000
1-4 EEL                     -0.0000                0.0000              0.0000
EPB                         33.0918                4.8443              0.6851
ENPOLAR                    -31.8169                0.4833              0.0684
EDISPER                     53.7711                0.8664              0.1225

DELTA G gas                -82.9716                7.8466              1.1097
DELTA G solv                55.0460                4.7398              0.6703

DELTA TOTAL                -27.9256                5.5327              0.7824


-------------------------------------------------------------------------------
-------------------------------------------------------------------------------
