# Supplementary material for: Discovery of novel RARα agonists using pharmacophore-based virtual screening, molecular docking, and molecular dynamics simulation studies
Source: PLoS One. 2023 Aug 24;18(8):e0289046. doi: 10.1371/journal.pone.0289046 (PMC10449137; doi:10.1371/journal.pone.0289046)
Supplement: S1 File — (ZIP) [file pone.0289046.s003.zip › Supplementary/Compound 4/MMPBSA/10-20ns MMPBSA.dat]

| Run on Fri Dec 23 16:21:46 2022
|
|Input file:
|--------------------------------------------------------------
|Input file for running PB and GB in serial
|&general
|   startframe=51, endframe=100, keep_files=2,
|/
|&pb
|  istrng=0.100, 
|/
|
|--------------------------------------------------------------
|MMPBSA.py Version=14.0
|Solvated complex topology file:  prmtop
|Complex topology file:           complex.prmtop
|Receptor topology file:          PROT.prmtop
|Ligand topology file:            LIG.prmtop
|Initial mdcrd(s):                extracted.mdcrd
|
|Receptor mask:                  ":1-244"
|Ligand mask:                    ":245"
|Ligand residue name is "UNK"
|
|Calculations performed using 50 complex frames.
|Poisson Boltzmann calculations performed using internal PBSA solver in mmpbsa_py_energy
|
|All units are reported in kcal/mole.
-------------------------------------------------------------------------------
-------------------------------------------------------------------------------

POISSON BOLTZMANN:

WARNING: INCONSISTENCIES EXIST WITHIN INTERNAL POTENTIAL
TERMS. THE VALIDITY OF THESE RESULTS ARE HIGHLY QUESTIONABLE
Complex:
Energy Component            Average              Std. Dev.   Std. Err. of Mean
-------------------------------------------------------------------------------
BOND                       748.8291               22.8386              3.2299
ANGLE                     2058.5950               30.9926              4.3830
DIHED                     2713.0318               17.7796              2.5144
VDWAALS                  -2046.8870               19.5019              2.7580
EEL                     -17192.3929               77.0034             10.8899
1-4 VDW                    927.0642               13.7006              1.9376
1-4 EEL                   9653.8968               32.4328              4.5867
EPB                      -3240.3480               66.1138              9.3499
ENPOLAR                   1933.3935                6.2743              0.8873
EDISPER                  -1058.1500                6.4578              0.9133

G gas                    -3137.8630               85.1914             12.0479
G solv                   -2365.1045               65.3779              9.2458

TOTAL                    -5502.9674               45.0172              6.3664


Receptor:
Energy Component            Average              Std. Dev.   Std. Err. of Mean
-------------------------------------------------------------------------------
BOND                       741.1468               23.1049              3.2675
ANGLE                     2039.1470               31.0581              4.3923
DIHED                     2703.7355               17.7065              2.5041
VDWAALS                  -1999.2724               19.0183              2.6896
EEL                     -17123.8540               78.5217             11.1047
1-4 VDW                    916.2216               13.7441              1.9437
1-4 EEL                   9645.9984               32.6140              4.6123
EPB                      -3199.5085               69.4078              9.8157
ENPOLAR                   1930.1834                6.0914              0.8615
EDISPER                  -1078.6931                6.3209              0.8939

G gas                    -3076.8772               87.7131             12.4045
G solv                   -2348.0183               68.7767              9.7265

TOTAL                    -5424.8955               44.6763              6.3182


Ligand:
Energy Component            Average              Std. Dev.   Std. Err. of Mean
-------------------------------------------------------------------------------
BOND                         7.6823                2.0832              0.2946
ANGLE                       19.4480                3.3008              0.4668
DIHED                        9.2997                1.5557              0.2200
VDWAALS                     -2.5342                1.0080              0.1426
EEL                        -27.3604                0.7586              0.1073
1-4 VDW                     10.8425                0.9516              0.1346
1-4 EEL                      7.8985                0.7071              0.1000
EPB                        -78.1036                0.5628              0.0796
ENPOLAR                     35.1372                0.2098              0.0297
EDISPER                    -33.1508                0.1850              0.0262

G gas                       25.2764                4.2491              0.6009
G solv                     -76.1173                0.5673              0.0802

TOTAL                      -50.8409                4.2342              0.5988


Differences (Complex - Receptor - Ligand):
Energy Component            Average              Std. Dev.   Std. Err. of Mean
-------------------------------------------------------------------------------
BOND                        -0.0000                0.0001              0.0000
ANGLE                       -0.0000                0.0001              0.0000
DIHED                       -0.0033                0.0138              0.0020
VDWAALS                    -45.0803                3.1304              0.4427
EEL                        -41.1784                8.4724              1.1982
1-4 VDW                     -0.0000                0.0001              0.0000
1-4 EEL                     -0.0000                0.0000              0.0000
EPB                         37.2641                6.7696              0.9574
ENPOLAR                    -31.9270                0.4291              0.0607
EDISPER                     53.6940                0.8245              0.1166

DELTA G gas                -86.2621                7.8520              1.1104
DELTA G solv                59.0311                7.1092              1.0054

DELTA TOTAL                -27.2310                4.9171              0.6954


-------------------------------------------------------------------------------
-------------------------------------------------------------------------------
