# Supplementary material for: Discovery of novel RARα agonists using pharmacophore-based virtual screening, molecular docking, and molecular dynamics simulation studies
Source: PLoS One. 2023 Aug 24;18(8):e0289046. doi: 10.1371/journal.pone.0289046 (PMC10449137; doi:10.1371/journal.pone.0289046)
Supplement: S1 File — (ZIP) [file pone.0289046.s003.zip › Supplementary/Compound 4/MMPBSA/20-30ns MMPBSA.dat]

| Run on Fri Dec 23 16:15:51 2022
|
|Input file:
|--------------------------------------------------------------
|Input file for running PB and GB in serial
|&general
|   startframe=101, endframe=150, keep_files=2,
|/
|&pb
|  istrng=0.100, 
|/
|
|--------------------------------------------------------------
|MMPBSA.py Version=14.0
|Solvated complex topology file:  prmtop
|Complex topology file:           complex.prmtop
|Receptor topology file:          PROT.prmtop
|Ligand topology file:            LIG.prmtop
|Initial mdcrd(s):                extracted.mdcrd
|
|Receptor mask:                  ":1-244"
|Ligand mask:                    ":245"
|Ligand residue name is "UNK"
|
|Calculations performed using 50 complex frames.
|Poisson Boltzmann calculations performed using internal PBSA solver in mmpbsa_py_energy
|
|All units are reported in kcal/mole.
-------------------------------------------------------------------------------
-------------------------------------------------------------------------------

POISSON BOLTZMANN:

WARNING: INCONSISTENCIES EXIST WITHIN INTERNAL POTENTIAL
TERMS. THE VALIDITY OF THESE RESULTS ARE HIGHLY QUESTIONABLE
Complex:
Energy Component            Average              Std. Dev.   Std. Err. of Mean
-------------------------------------------------------------------------------
BOND                       752.2421               24.4401              3.4564
ANGLE                     2060.7810               33.2409              4.7010
DIHED                     2707.6565               18.7123              2.6463
VDWAALS                  -2044.2518               23.2390              3.2865
EEL                     -17276.9710               72.1918             10.2095
1-4 VDW                    926.7123               14.3489              2.0292
1-4 EEL                   9654.2047               32.3858              4.5800
EPB                      -3152.6094               69.1557              9.7801
ENPOLAR                   1939.6454                7.8001              1.1031
EDISPER                  -1065.4515                6.7130              0.9494

G gas                    -3219.6263               83.1876             11.7645
G solv                   -2278.4155               69.2070              9.7873

TOTAL                    -5498.0418               47.0260              6.6505


Receptor:
Energy Component            Average              Std. Dev.   Std. Err. of Mean
-------------------------------------------------------------------------------
BOND                       744.1168               23.8395              3.3714
ANGLE                     2042.5591               33.2845              4.7071
DIHED                     2698.7087               19.0098              2.6884
VDWAALS                  -1997.0321               22.6798              3.2074
EEL                     -17216.1398               70.5957              9.9837
1-4 VDW                    915.8720               14.1821              2.0056
1-4 EEL                   9646.3193               32.3027              4.5683
EPB                      -3104.0667               68.4141              9.6752
ENPOLAR                   1936.3528                7.7393              1.0945
EDISPER                  -1086.3235                6.4512              0.9123

G gas                    -3165.5961               80.5522             11.3918
G solv                   -2254.0374               68.4906              9.6860

TOTAL                    -5419.6335               45.5988              6.4487


Ligand:
Energy Component            Average              Std. Dev.   Std. Err. of Mean
-------------------------------------------------------------------------------
BOND                         8.1253                2.5465              0.3601
ANGLE                       18.2218                3.0638              0.4333
DIHED                        8.9492                1.7705              0.2504
VDWAALS                     -2.4885                0.7930              0.1121
EEL                        -27.4623                0.8026              0.1135
1-4 VDW                     10.8403                0.9734              0.1377
1-4 EEL                      7.8854                0.7608              0.1076
EPB                        -77.9071                0.6425              0.0909
ENPOLAR                     35.1064                0.2038              0.0288
EDISPER                    -33.1309                0.2113              0.0299

G gas                       24.0712                4.3620              0.6169
G solv                     -75.9316                0.6485              0.0917

TOTAL                      -51.8603                4.3256              0.6117


Differences (Complex - Receptor - Ligand):
Energy Component            Average              Std. Dev.   Std. Err. of Mean
-------------------------------------------------------------------------------
BOND                        -0.0000                0.0001              0.0000
ANGLE                        0.0000                0.0001              0.0000
DIHED                       -0.0014                0.0082              0.0012
VDWAALS                    -44.7312                2.5237              0.3569
EEL                        -33.3689                8.8293              1.2486
1-4 VDW                      0.0000                0.0000              0.0000
1-4 EEL                      0.0000                0.0001              0.0000
EPB                         29.3645                5.2804              0.7468
ENPOLAR                    -31.8139                0.4549              0.0643
EDISPER                     54.0028                0.9536              0.1349

DELTA G gas                -78.1014                9.0335              1.2775
DELTA G solv                51.5535                5.5452              0.7842

DELTA TOTAL                -26.5479                5.6561              0.7999


-------------------------------------------------------------------------------
-------------------------------------------------------------------------------
