# Supplementary material for: Discovery of novel RARα agonists using pharmacophore-based virtual screening, molecular docking, and molecular dynamics simulation studies
Source: PLoS One. 2023 Aug 24;18(8):e0289046. doi: 10.1371/journal.pone.0289046 (PMC10449137; doi:10.1371/journal.pone.0289046)
Supplement: S1 File — (ZIP) [file pone.0289046.s003.zip › Supplementary/Compound 4/MMPBSA/30-40ns MMPBSA.dat]

| Run on Fri Dec 23 19:55:36 2022
|
|Input file:
|--------------------------------------------------------------
|Input file for running PB and GB in serial
|&general
|   startframe=151, endframe=200, keep_files=2,
|/
|&pb
|  istrng=0.100, 
|/
|
|--------------------------------------------------------------
|MMPBSA.py Version=14.0
|Solvated complex topology file:  prmtop
|Complex topology file:           complex.prmtop
|Receptor topology file:          PROT.prmtop
|Ligand topology file:            LIG.prmtop
|Initial mdcrd(s):                extracted.mdcrd
|
|Receptor mask:                  ":1-244"
|Ligand mask:                    ":245"
|Ligand residue name is "UNK"
|
|Calculations performed using 50 complex frames.
|Poisson Boltzmann calculations performed using internal PBSA solver in mmpbsa_py_energy
|
|All units are reported in kcal/mole.
-------------------------------------------------------------------------------
-------------------------------------------------------------------------------

POISSON BOLTZMANN:

WARNING: INCONSISTENCIES EXIST WITHIN INTERNAL POTENTIAL
TERMS. THE VALIDITY OF THESE RESULTS ARE HIGHLY QUESTIONABLE
Complex:
Energy Component            Average              Std. Dev.   Std. Err. of Mean
-------------------------------------------------------------------------------
BOND                       751.6139               22.2601              3.1481
ANGLE                     2059.2824               33.1961              4.6946
DIHED                     2707.3932               17.6584              2.4973
VDWAALS                  -2033.8572               20.8621              2.9503
EEL                     -17188.6578               59.7135              8.4448
1-4 VDW                    926.0070               13.2954              1.8803
1-4 EEL                   9681.9640               30.7039              4.3422
EPB                      -3239.9386               45.1996              6.3922
ENPOLAR                   1945.2046                6.3896              0.9036
EDISPER                  -1068.3511                8.2180              1.1622

G gas                    -3096.2545               64.8138              9.1661
G solv                   -2363.0851               46.0930              6.5185

TOTAL                    -5459.3396               40.2150              5.6873


Receptor:
Energy Component            Average              Std. Dev.   Std. Err. of Mean
-------------------------------------------------------------------------------
BOND                       743.5919               21.8399              3.0886
ANGLE                     2039.9284               32.2537              4.5614
DIHED                     2698.8363               17.5767              2.4857
VDWAALS                  -1986.1391               19.4527              2.7510
EEL                     -17133.0989               59.0443              8.3501
1-4 VDW                    915.1997               12.9485              1.8312
1-4 EEL                   9674.2717               30.5123              4.3151
EPB                      -3189.3783               43.5407              6.1576
ENPOLAR                   1941.7496                6.3174              0.8934
EDISPER                  -1089.4039                8.0690              1.1411

G gas                    -3047.4100               63.5472              8.9869
G solv                   -2337.0325               44.1762              6.2475

TOTAL                    -5384.4426               38.6419              5.4648


Ligand:
Energy Component            Average              Std. Dev.   Std. Err. of Mean
-------------------------------------------------------------------------------
BOND                         8.0220                2.8409              0.4018
ANGLE                       19.3540                3.7472              0.5299
DIHED                        8.5576                1.7287              0.2445
VDWAALS                     -2.6517                0.8096              0.1145
EEL                        -27.2553                0.8838              0.1250
1-4 VDW                     10.8074                1.1981              0.1694
1-4 EEL                      7.6923                0.8460              0.1196
EPB                        -77.9406                0.6464              0.0914
ENPOLAR                     35.1586                0.1959              0.0277
EDISPER                    -33.1733                0.2008              0.0284

G gas                       24.5263                4.7810              0.6761
G solv                     -75.9554                0.6416              0.0907

TOTAL                      -51.4291                4.7112              0.6663


Differences (Complex - Receptor - Ligand):
Energy Component            Average              Std. Dev.   Std. Err. of Mean
-------------------------------------------------------------------------------
BOND                        -0.0000                0.0001              0.0000
ANGLE                       -0.0000                0.0000              0.0000
DIHED                       -0.0007                0.0053              0.0007
VDWAALS                    -45.0664                2.4805              0.3508
EEL                        -28.3036                7.3765              1.0432
1-4 VDW                     -0.0000                0.0000              0.0000
1-4 EEL                     -0.0000                0.0000              0.0000
EPB                         27.3803                5.1417              0.7271
ENPOLAR                    -31.7036                0.4525              0.0640
EDISPER                     54.2261                1.0655              0.1507

DELTA G gas                -73.3707                7.2112              1.0198
DELTA G solv                49.9028                5.3818              0.7611

DELTA TOTAL                -23.4680                5.3192              0.7522


-------------------------------------------------------------------------------
-------------------------------------------------------------------------------
