# Supplementary material for: Discovery of novel RARα agonists using pharmacophore-based virtual screening, molecular docking, and molecular dynamics simulation studies
Source: PLoS One. 2023 Aug 24;18(8):e0289046. doi: 10.1371/journal.pone.0289046 (PMC10449137; doi:10.1371/journal.pone.0289046)
Supplement: S1 File — (ZIP) [file pone.0289046.s003.zip › Supplementary/Compound 4/MMPBSA/40-50ns MMPBSA.dat]

| Run on Fri Dec 23 19:56:13 2022
|
|Input file:
|--------------------------------------------------------------
|Input file for running PB and GB in serial
|&general
|   startframe=201, endframe=250, keep_files=2,
|/
|&pb
|  istrng=0.100, 
|/
|
|--------------------------------------------------------------
|MMPBSA.py Version=14.0
|Solvated complex topology file:  prmtop
|Complex topology file:           complex.prmtop
|Receptor topology file:          PROT.prmtop
|Ligand topology file:            LIG.prmtop
|Initial mdcrd(s):                extracted.mdcrd
|
|Receptor mask:                  ":1-244"
|Ligand mask:                    ":245"
|Ligand residue name is "UNK"
|
|Calculations performed using 50 complex frames.
|Poisson Boltzmann calculations performed using internal PBSA solver in mmpbsa_py_energy
|
|All units are reported in kcal/mole.
-------------------------------------------------------------------------------
-------------------------------------------------------------------------------

POISSON BOLTZMANN:

WARNING: INCONSISTENCIES EXIST WITHIN INTERNAL POTENTIAL
TERMS. THE VALIDITY OF THESE RESULTS ARE HIGHLY QUESTIONABLE
Complex:
Energy Component            Average              Std. Dev.   Std. Err. of Mean
-------------------------------------------------------------------------------
BOND                       749.5536               21.1842              2.9959
ANGLE                     2052.7982               36.0337              5.0959
DIHED                     2707.6743               21.8487              3.0899
VDWAALS                  -2027.9678               16.5189              2.3361
EEL                     -17198.8210               84.5955             11.9636
1-4 VDW                    925.2864               15.4228              2.1811
1-4 EEL                   9688.5731               34.9243              4.9390
EPB                      -3249.1736               68.6982              9.7154
ENPOLAR                   1950.2387                5.7526              0.8135
EDISPER                  -1073.4169                7.1645              1.0132

G gas                    -3102.9033               85.2488             12.0560
G solv                   -2372.3517               68.9640              9.7530

TOTAL                    -5475.2550               42.4531              6.0038


Receptor:
Energy Component            Average              Std. Dev.   Std. Err. of Mean
-------------------------------------------------------------------------------
BOND                       741.6673               21.7753              3.0795
ANGLE                     2032.8659               35.5406              5.0262
DIHED                     2698.7162               21.2247              3.0016
VDWAALS                  -1981.7527               16.3556              2.3130
EEL                     -17134.2632               81.8612             11.5769
1-4 VDW                    914.4939               15.3260              2.1674
1-4 EEL                   9680.7112               34.9336              4.9404
EPB                      -3203.7594               68.9359              9.7490
ENPOLAR                   1946.7991                5.7602              0.8146
EDISPER                  -1094.3360                7.0571              0.9980

G gas                    -3047.5614               83.9935             11.8785
G solv                   -2351.2963               69.2974              9.8001

TOTAL                    -5398.8577               43.4527              6.1451


Ligand:
Energy Component            Average              Std. Dev.   Std. Err. of Mean
-------------------------------------------------------------------------------
BOND                         7.8862                2.5652              0.3628
ANGLE                       19.9323                3.2653              0.4618
DIHED                        8.9593                2.0307              0.2872
VDWAALS                     -2.7611                0.8305              0.1175
EEL                        -27.0536                0.8980              0.1270
1-4 VDW                     10.7925                1.1656              0.1648
1-4 EEL                      7.8619                0.6724              0.0951
EPB                        -78.2178                0.7561              0.1069
ENPOLAR                     35.1199                0.2211              0.0313
EDISPER                    -33.1867                0.1725              0.0244

G gas                       25.6175                4.8720              0.6890
G solv                     -76.2846                0.8732              0.1235

TOTAL                      -50.6671                4.6242              0.6540


Differences (Complex - Receptor - Ligand):
Energy Component            Average              Std. Dev.   Std. Err. of Mean
-------------------------------------------------------------------------------
BOND                        -0.0000                0.0000              0.0000
ANGLE                        0.0000                0.0000              0.0000
DIHED                       -0.0012                0.0057              0.0008
VDWAALS                    -43.4540                2.6445              0.3740
EEL                        -37.5042                7.1247              1.0076
1-4 VDW                     -0.0000                0.0000              0.0000
1-4 EEL                      0.0000                0.0001              0.0000
EPB                         32.8036                5.1245              0.7247
ENPOLAR                    -31.6802                0.4792              0.0678
EDISPER                     54.1058                0.8184              0.1157

DELTA G gas                -80.9595                6.5119              0.9209
DELTA G solv                55.2292                5.5197              0.7806

DELTA TOTAL                -25.7303                5.0457              0.7136


-------------------------------------------------------------------------------
-------------------------------------------------------------------------------
