# Supplementary material for: Discovery of novel RARα agonists using pharmacophore-based virtual screening, molecular docking, and molecular dynamics simulation studies
Source: PLoS One. 2023 Aug 24;18(8):e0289046. doi: 10.1371/journal.pone.0289046 (PMC10449137; doi:10.1371/journal.pone.0289046)
Supplement: S1 File — (ZIP) [file pone.0289046.s003.zip › Supplementary/Compound 4/MMPBSA/50-60ns MMPBSA.dat]

| Run on Fri Dec 23 19:30:53 2022
|
|Input file:
|--------------------------------------------------------------
|Input file for running PB and GB in serial
|&general
|   startframe=251, endframe=300, keep_files=2,
|/
|&pb
|  istrng=0.100, 
|/
|
|--------------------------------------------------------------
|MMPBSA.py Version=14.0
|Solvated complex topology file:  prmtop
|Complex topology file:           complex.prmtop
|Receptor topology file:          PROT.prmtop
|Ligand topology file:            LIG.prmtop
|Initial mdcrd(s):                extracted.mdcrd
|
|Receptor mask:                  ":1-244"
|Ligand mask:                    ":245"
|Ligand residue name is "UNK"
|
|Calculations performed using 50 complex frames.
|Poisson Boltzmann calculations performed using internal PBSA solver in mmpbsa_py_energy
|
|All units are reported in kcal/mole.
-------------------------------------------------------------------------------
-------------------------------------------------------------------------------

POISSON BOLTZMANN:

WARNING: INCONSISTENCIES EXIST WITHIN INTERNAL POTENTIAL
TERMS. THE VALIDITY OF THESE RESULTS ARE HIGHLY QUESTIONABLE
Complex:
Energy Component            Average              Std. Dev.   Std. Err. of Mean
-------------------------------------------------------------------------------
BOND                       751.6279               26.2859              3.7174
ANGLE                     2068.6969               36.2397              5.1251
DIHED                     2706.6218               18.9827              2.6846
VDWAALS                  -2027.9917               20.2914              2.8696
EEL                     -17232.1393               70.6356              9.9894
1-4 VDW                    924.9023               12.4133              1.7555
1-4 EEL                   9684.8793               41.0605              5.8068
EPB                      -3214.8757               53.4822              7.5635
ENPOLAR                   1948.2272                8.0240              1.1348
EDISPER                  -1072.9838                8.8590              1.2529

G gas                    -3123.4028               64.2283              9.0833
G solv                   -2339.6322               54.5115              7.7091

TOTAL                    -5463.0350               42.2107              5.9695


Receptor:
Energy Component            Average              Std. Dev.   Std. Err. of Mean
-------------------------------------------------------------------------------
BOND                       743.8755               26.1956              3.7046
ANGLE                     2049.9140               35.7226              5.0519
DIHED                     2698.1158               19.0279              2.6910
VDWAALS                  -1982.1587               20.7638              2.9364
EEL                     -17169.9514               69.4153              9.8168
1-4 VDW                    913.8907               12.3322              1.7440
1-4 EEL                   9677.1110               41.2499              5.8336
EPB                      -3165.6477               54.1128              7.6527
ENPOLAR                   1944.5374                7.8711              1.1131
EDISPER                  -1093.4409                8.6782              1.2273

G gas                    -3069.2031               62.0896              8.7808
G solv                   -2314.5513               54.6350              7.7266

TOTAL                    -5383.7544               40.4472              5.7201


Ligand:
Energy Component            Average              Std. Dev.   Std. Err. of Mean
-------------------------------------------------------------------------------
BOND                         7.7524                2.5540              0.3612
ANGLE                       18.7830                2.9301              0.4144
DIHED                        8.5101                1.4682              0.2076
VDWAALS                     -2.3787                0.8260              0.1168
EEL                        -27.2612                0.9622              0.1361
1-4 VDW                     11.0116                1.0299              0.1457
1-4 EEL                      7.7683                0.6679              0.0945
EPB                        -77.8170                0.7436              0.1052
ENPOLAR                     35.0796                0.2211              0.0313
EDISPER                    -33.1616                0.1607              0.0227

G gas                       24.1854                4.0893              0.5783
G solv                     -75.8991                0.7698              0.1089

TOTAL                      -51.7137                4.1865              0.5921


Differences (Complex - Receptor - Ligand):
Energy Component            Average              Std. Dev.   Std. Err. of Mean
-------------------------------------------------------------------------------
BOND                        -0.0000                0.0000              0.0000
ANGLE                       -0.0000                0.0001              0.0000
DIHED                       -0.0041                0.0070              0.0010
VDWAALS                    -43.4543                2.9151              0.4123
EEL                        -34.9266                8.3563              1.1818
1-4 VDW                      0.0000                0.0001              0.0000
1-4 EEL                      0.0000                0.0000              0.0000
EPB                         28.5890                3.8040              0.5380
ENPOLAR                    -31.3897                0.6010              0.0850
EDISPER                     53.6188                1.1295              0.1597

DELTA G gas                -78.3850                8.2503              1.1668
DELTA G solv                50.8181                4.2638              0.6030

DELTA TOTAL                -27.5669                7.1836              1.0159


-------------------------------------------------------------------------------
-------------------------------------------------------------------------------
