# Supplementary material for: Discovery of novel RARα agonists using pharmacophore-based virtual screening, molecular docking, and molecular dynamics simulation studies
Source: PLoS One. 2023 Aug 24;18(8):e0289046. doi: 10.1371/journal.pone.0289046 (PMC10449137; doi:10.1371/journal.pone.0289046)
Supplement: S1 File — (ZIP) [file pone.0289046.s003.zip › Supplementary/Compound 4/MMPBSA/60-70ns MMPBSA.dat]

| Run on Fri Dec 23 21:32:19 2022
|
|Input file:
|--------------------------------------------------------------
|Input file for running PB and GB in serial
|&general
|   startframe=301, endframe=350, keep_files=2,
|/
|&pb
|  istrng=0.100, 
|/
|
|--------------------------------------------------------------
|MMPBSA.py Version=14.0
|Solvated complex topology file:  prmtop
|Complex topology file:           complex.prmtop
|Receptor topology file:          PROT.prmtop
|Ligand topology file:            LIG.prmtop
|Initial mdcrd(s):                extracted.mdcrd
|
|Receptor mask:                  ":1-244"
|Ligand mask:                    ":245"
|Ligand residue name is "UNK"
|
|Calculations performed using 50 complex frames.
|Poisson Boltzmann calculations performed using internal PBSA solver in mmpbsa_py_energy
|
|All units are reported in kcal/mole.
-------------------------------------------------------------------------------
-------------------------------------------------------------------------------

POISSON BOLTZMANN:

WARNING: INCONSISTENCIES EXIST WITHIN INTERNAL POTENTIAL
TERMS. THE VALIDITY OF THESE RESULTS ARE HIGHLY QUESTIONABLE
Complex:
Energy Component            Average              Std. Dev.   Std. Err. of Mean
-------------------------------------------------------------------------------
BOND                       755.8400               23.0565              3.2607
ANGLE                     2059.2592               30.6495              4.3345
DIHED                     2702.5065               16.2173              2.2935
VDWAALS                  -2023.9541               21.9795              3.1084
EEL                     -17317.5732               72.3593             10.2332
1-4 VDW                    924.5115               11.3983              1.6120
1-4 EEL                   9687.5070               35.2757              4.9887
EPB                      -3154.1452               64.9949              9.1917
ENPOLAR                   1950.1402                7.4236              1.0498
EDISPER                  -1076.3354                7.9185              1.1199

G gas                    -3211.9031               87.2798             12.3432
G solv                   -2280.3404               66.0129              9.3356

TOTAL                    -5492.2436               47.4900              6.7161


Receptor:
Energy Component            Average              Std. Dev.   Std. Err. of Mean
-------------------------------------------------------------------------------
BOND                       748.2821               23.3088              3.2964
ANGLE                     2040.7491               30.6226              4.3307
DIHED                     2693.7064               16.4425              2.3253
VDWAALS                  -1977.2146               21.5733              3.0509
EEL                     -17251.1938               72.3942             10.2381
1-4 VDW                    913.8523               11.5558              1.6342
1-4 EEL                   9679.9295               35.4362              5.0114
EPB                      -3107.7368               65.3928              9.2479
ENPOLAR                   1946.5527                7.3316              1.0368
EDISPER                  -1097.2301                7.7294              1.0931

G gas                    -3151.8890               88.0789             12.4562
G solv                   -2258.4142               66.3573              9.3843

TOTAL                    -5410.3032               47.7227              6.7490


Ligand:
Energy Component            Average              Std. Dev.   Std. Err. of Mean
-------------------------------------------------------------------------------
BOND                         7.5579                2.2265              0.3149
ANGLE                       18.5101                3.0919              0.4373
DIHED                        8.8040                1.8678              0.2641
VDWAALS                     -2.7952                0.7961              0.1126
EEL                        -27.3291                0.9593              0.1357
1-4 VDW                     10.6592                0.8849              0.1251
1-4 EEL                      7.5775                0.7785              0.1101
EPB                        -77.8351                0.6892              0.0975
ENPOLAR                     35.1169                0.1875              0.0265
EDISPER                    -33.0751                0.2105              0.0298

G gas                       22.9844                3.8655              0.5467
G solv                     -75.7933                0.6749              0.0954

TOTAL                      -52.8089                3.8766              0.5482


Differences (Complex - Receptor - Ligand):
Energy Component            Average              Std. Dev.   Std. Err. of Mean
-------------------------------------------------------------------------------
BOND                        -0.0000                0.0000              0.0000
ANGLE                        0.0000                0.0001              0.0000
DIHED                       -0.0039                0.0080              0.0011
VDWAALS                    -43.9442                2.6931              0.3809
EEL                        -39.0503                7.3873              1.0447
1-4 VDW                      0.0000                0.0000              0.0000
1-4 EEL                     -0.0000                0.0001              0.0000
EPB                         31.4267                4.5806              0.6478
ENPOLAR                    -31.5294                0.4881              0.0690
EDISPER                     53.9697                0.8779              0.1242

DELTA G gas                -82.9985                7.0611              0.9986
DELTA G solv                53.8670                5.1458              0.7277

DELTA TOTAL                -29.1315                5.3989              0.7635


-------------------------------------------------------------------------------
-------------------------------------------------------------------------------
