# Supplementary material for: Discovery of novel RARα agonists using pharmacophore-based virtual screening, molecular docking, and molecular dynamics simulation studies
Source: PLoS One. 2023 Aug 24;18(8):e0289046. doi: 10.1371/journal.pone.0289046 (PMC10449137; doi:10.1371/journal.pone.0289046)
Supplement: S1 File — (ZIP) [file pone.0289046.s003.zip › Supplementary/Compound 4/MMPBSA/70-80ns MMPBSA.dat]

| Run on Fri Dec 23 21:32:20 2022
|
|Input file:
|--------------------------------------------------------------
|Input file for running PB and GB in serial
|&general
|   startframe=351, endframe=400, keep_files=2,
|/
|&pb
|  istrng=0.100, 
|/
|
|--------------------------------------------------------------
|MMPBSA.py Version=14.0
|Solvated complex topology file:  prmtop
|Complex topology file:           complex.prmtop
|Receptor topology file:          PROT.prmtop
|Ligand topology file:            LIG.prmtop
|Initial mdcrd(s):                extracted.mdcrd
|
|Receptor mask:                  ":1-244"
|Ligand mask:                    ":245"
|Ligand residue name is "UNK"
|
|Calculations performed using 50 complex frames.
|Poisson Boltzmann calculations performed using internal PBSA solver in mmpbsa_py_energy
|
|All units are reported in kcal/mole.
-------------------------------------------------------------------------------
-------------------------------------------------------------------------------

POISSON BOLTZMANN:

WARNING: INCONSISTENCIES EXIST WITHIN INTERNAL POTENTIAL
TERMS. THE VALIDITY OF THESE RESULTS ARE HIGHLY QUESTIONABLE
Complex:
Energy Component            Average              Std. Dev.   Std. Err. of Mean
-------------------------------------------------------------------------------
BOND                       747.0973               25.3799              3.5893
ANGLE                     2059.1090               35.3424              4.9982
DIHED                     2708.3198               19.0141              2.6890
VDWAALS                  -2021.9046               20.9147              2.9578
EEL                     -17443.0186               79.8995             11.2995
1-4 VDW                    925.6037               10.4186              1.4734
1-4 EEL                   9667.0871               34.0356              4.8134
EPB                      -3019.8377               71.6301             10.1300
ENPOLAR                   1946.3820                6.8688              0.9714
EDISPER                  -1073.5148                6.6067              0.9343

G gas                    -3357.7063               88.3448             12.4938
G solv                   -2146.9705               70.7640             10.0075

TOTAL                    -5504.6768               47.4294              6.7075


Receptor:
Energy Component            Average              Std. Dev.   Std. Err. of Mean
-------------------------------------------------------------------------------
BOND                       739.4364               24.7973              3.5069
ANGLE                     2040.0638               35.3706              5.0022
DIHED                     2699.7761               18.8136              2.6606
VDWAALS                  -1975.9260               20.6608              2.9219
EEL                     -17373.6938               81.0230             11.4584
1-4 VDW                    914.5169               10.3025              1.4570
1-4 EEL                   9659.7106               34.0757              4.8190
EPB                      -2980.1794               71.1041             10.0556
ENPOLAR                   1942.7566                6.6375              0.9387
EDISPER                  -1093.4599                6.5089              0.9205

G gas                    -3296.1160               88.7377             12.5494
G solv                   -2130.8827               70.4330              9.9607

TOTAL                    -5426.9987               47.1990              6.6749


Ligand:
Energy Component            Average              Std. Dev.   Std. Err. of Mean
-------------------------------------------------------------------------------
BOND                         7.6609                2.0613              0.2915
ANGLE                       19.0453                3.5837              0.5068
DIHED                        8.5452                1.7334              0.2451
VDWAALS                     -2.4719                0.8609              0.1218
EEL                        -27.1510                0.8594              0.1215
1-4 VDW                     11.0868                1.2356              0.1747
1-4 EEL                      7.3765                0.7922              0.1120
EPB                        -77.9295                0.5085              0.0719
ENPOLAR                     35.0718                0.2508              0.0355
EDISPER                    -33.1204                0.1870              0.0264

G gas                       24.0917                4.7160              0.6669
G solv                     -75.9781                0.4896              0.0692

TOTAL                      -51.8864                4.5753              0.6471


Differences (Complex - Receptor - Ligand):
Energy Component            Average              Std. Dev.   Std. Err. of Mean
-------------------------------------------------------------------------------
BOND                         0.0000                0.0001              0.0000
ANGLE                        0.0000                0.0000              0.0000
DIHED                       -0.0015                0.0049              0.0007
VDWAALS                    -43.5066                2.7570              0.3899
EEL                        -42.1739                8.1485              1.1524
1-4 VDW                     -0.0000                0.0000              0.0000
1-4 EEL                      0.0000                0.0001              0.0000
EPB                         38.2713                5.6547              0.7997
ENPOLAR                    -31.4465                0.5930              0.0839
EDISPER                     53.0655                0.9042              0.1279

DELTA G gas                -85.6820                7.3921              1.0454
DELTA G solv                59.8903                5.7409              0.8119

DELTA TOTAL                -35.7917                6.3653              0.9002


-------------------------------------------------------------------------------
-------------------------------------------------------------------------------
