# Supplementary material for: Discovery of novel RARα agonists using pharmacophore-based virtual screening, molecular docking, and molecular dynamics simulation studies
Source: PLoS One. 2023 Aug 24;18(8):e0289046. doi: 10.1371/journal.pone.0289046 (PMC10449137; doi:10.1371/journal.pone.0289046)
Supplement: S1 File — (ZIP) [file pone.0289046.s003.zip › Supplementary/Compound 4/MMPBSA/80-90ns MMPBSA.dat]

| Run on Fri Dec 23 21:07:40 2022
|
|Input file:
|--------------------------------------------------------------
|Input file for running PB and GB in serial
|&general
|   startframe=401, endframe=450, keep_files=2,
|/
|&pb
|  istrng=0.100, 
|/
|
|--------------------------------------------------------------
|MMPBSA.py Version=14.0
|Solvated complex topology file:  prmtop
|Complex topology file:           complex.prmtop
|Receptor topology file:          PROT.prmtop
|Ligand topology file:            LIG.prmtop
|Initial mdcrd(s):                extracted.mdcrd
|
|Receptor mask:                  ":1-244"
|Ligand mask:                    ":245"
|Ligand residue name is "UNK"
|
|Calculations performed using 50 complex frames.
|Poisson Boltzmann calculations performed using internal PBSA solver in mmpbsa_py_energy
|
|All units are reported in kcal/mole.
-------------------------------------------------------------------------------
-------------------------------------------------------------------------------

POISSON BOLTZMANN:

WARNING: INCONSISTENCIES EXIST WITHIN INTERNAL POTENTIAL
TERMS. THE VALIDITY OF THESE RESULTS ARE HIGHLY QUESTIONABLE
Complex:
Energy Component            Average              Std. Dev.   Std. Err. of Mean
-------------------------------------------------------------------------------
BOND                       751.0872               21.3228              3.0155
ANGLE                     2064.5139               32.9800              4.6641
DIHED                     2706.1603               16.1600              2.2854
VDWAALS                  -2014.9102               20.1838              2.8544
EEL                     -17324.4067               60.2676              8.5231
1-4 VDW                    924.4264               11.8306              1.6731
1-4 EEL                   9670.4978               37.2035              5.2614
EPB                      -3137.7567               50.7131              7.1719
ENPOLAR                   1955.6408                7.6987              1.0888
EDISPER                  -1077.3640                7.1948              1.0175

G gas                    -3222.6314               64.9553              9.1861
G solv                   -2259.4799               50.2417              7.1052

TOTAL                    -5482.1113               46.4748              6.5725


Receptor:
Energy Component            Average              Std. Dev.   Std. Err. of Mean
-------------------------------------------------------------------------------
BOND                       743.9568               21.2896              3.0108
ANGLE                     2046.0996               32.1846              4.5516
DIHED                     2697.2811               16.3998              2.3193
VDWAALS                  -1970.1423               20.0776              2.8394
EEL                     -17251.4296               60.4413              8.5477
1-4 VDW                    913.3571               11.6385              1.6459
1-4 EEL                   9662.5415               37.0958              5.2461
EPB                      -3099.4360               49.6747              7.0251
ENPOLAR                   1952.1252                7.7325              1.0935
EDISPER                  -1097.9235                7.0836              1.0018

G gas                    -3158.3358               64.5582              9.1299
G solv                   -2245.2343               49.2997              6.9720

TOTAL                    -5403.5701               46.3693              6.5576


Ligand:
Energy Component            Average              Std. Dev.   Std. Err. of Mean
-------------------------------------------------------------------------------
BOND                         7.1304                1.8420              0.2605
ANGLE                       18.4143                4.0685              0.5754
DIHED                        8.8825                1.5485              0.2190
VDWAALS                     -2.3582                0.8509              0.1203
EEL                        -26.7787                0.8944              0.1265
1-4 VDW                     11.0693                1.0520              0.1488
1-4 EEL                      7.9564                0.7889              0.1116
EPB                        -78.4046                0.7727              0.1093
ENPOLAR                     35.0198                0.2066              0.0292
EDISPER                    -33.1922                0.1842              0.0261

G gas                       24.3159                4.4616              0.6310
G solv                     -76.5770                0.8211              0.1161

TOTAL                      -52.2610                4.3276              0.6120


Differences (Complex - Receptor - Ligand):
Energy Component            Average              Std. Dev.   Std. Err. of Mean
-------------------------------------------------------------------------------
BOND                         0.0000                0.0000              0.0000
ANGLE                       -0.0000                0.0001              0.0000
DIHED                       -0.0033                0.0101              0.0014
VDWAALS                    -42.4097                2.2872              0.3235
EEL                        -46.1984                6.1582              0.8709
1-4 VDW                      0.0000                0.0000              0.0000
1-4 EEL                     -0.0000                0.0001              0.0000
EPB                         40.0838                4.9340              0.6978
ENPOLAR                    -31.5042                0.4877              0.0690
EDISPER                     53.7517                0.8945              0.1265

DELTA G gas                -88.6115                5.6786              0.8031
DELTA G solv                62.3313                5.1832              0.7330

DELTA TOTAL                -36.2802                4.8202              0.6817


-------------------------------------------------------------------------------
-------------------------------------------------------------------------------
