# Supplementary material for: Discovery of novel RARα agonists using pharmacophore-based virtual screening, molecular docking, and molecular dynamics simulation studies
Source: PLoS One. 2023 Aug 24;18(8):e0289046. doi: 10.1371/journal.pone.0289046 (PMC10449137; doi:10.1371/journal.pone.0289046)
Supplement: S1 File — (ZIP) [file pone.0289046.s003.zip › Supplementary/Compound 4/MMPBSA/90-100ns MMPBSA.dat]

| Run on Fri Dec 23 22:46:00 2022
|
|Input file:
|--------------------------------------------------------------
|Input file for running PB and GB in serial
|&general
|   startframe=451, endframe=500, keep_files=2,
|/
|&pb
|  istrng=0.100, 
|/
|
|--------------------------------------------------------------
|MMPBSA.py Version=14.0
|Solvated complex topology file:  prmtop
|Complex topology file:           complex.prmtop
|Receptor topology file:          PROT.prmtop
|Ligand topology file:            LIG.prmtop
|Initial mdcrd(s):                extracted.mdcrd
|
|Receptor mask:                  ":1-244"
|Ligand mask:                    ":245"
|Ligand residue name is "UNK"
|
|Calculations performed using 50 complex frames.
|Poisson Boltzmann calculations performed using internal PBSA solver in mmpbsa_py_energy
|
|All units are reported in kcal/mole.
-------------------------------------------------------------------------------
-------------------------------------------------------------------------------

POISSON BOLTZMANN:

WARNING: INCONSISTENCIES EXIST WITHIN INTERNAL POTENTIAL
TERMS. THE VALIDITY OF THESE RESULTS ARE HIGHLY QUESTIONABLE
Complex:
Energy Component            Average              Std. Dev.   Std. Err. of Mean
-------------------------------------------------------------------------------
BOND                       752.5416               21.7523              3.0762
ANGLE                     2063.0448               33.3457              4.7158
DIHED                     2696.2742               19.9778              2.8253
VDWAALS                  -2015.7179               17.3930              2.4597
EEL                     -17409.8602               67.4790              9.5430
1-4 VDW                    924.4714               13.1691              1.8624
1-4 EEL                   9679.6287               27.7989              3.9314
EPB                      -3069.1012               63.6194              8.9971
ENPOLAR                   1951.9874                5.7630              0.8150
EDISPER                  -1074.2188                6.6534              0.9409

G gas                    -3309.6174               90.6897             12.8255
G solv                   -2191.3327               64.4694              9.1173

TOTAL                    -5500.9500               62.1662              8.7916


Receptor:
Energy Component            Average              Std. Dev.   Std. Err. of Mean
-------------------------------------------------------------------------------
BOND                       744.0089               21.4532              3.0339
ANGLE                     2044.5153               32.3460              4.5744
DIHED                     2687.9704               19.8633              2.8091
VDWAALS                  -1970.9782               16.7897              2.3744
EEL                     -17340.1337               65.5168              9.2655
1-4 VDW                    913.2624               13.1212              1.8556
1-4 EEL                   9671.8028               27.7044              3.9180
EPB                      -3030.3387               60.9326              8.6172
ENPOLAR                   1948.5167                5.6568              0.8000
EDISPER                  -1094.5948                6.9176              0.9783

G gas                    -3249.5521               87.2998             12.3461
G solv                   -2176.4168               61.9829              8.7657

TOTAL                    -5425.9688               60.6813              8.5816


Ligand:
Energy Component            Average              Std. Dev.   Std. Err. of Mean
-------------------------------------------------------------------------------
BOND                         8.5327                2.5202              0.3564
ANGLE                       18.5295                3.3748              0.4773
DIHED                        8.3061                1.2628              0.1786
VDWAALS                     -2.3844                0.8148              0.1152
EEL                        -27.1919                0.9115              0.1289
1-4 VDW                     11.2090                1.1615              0.1643
1-4 EEL                      7.8260                0.7978              0.1128
EPB                        -77.9765                0.7412              0.1048
ENPOLAR                     35.0425                0.2083              0.0295
EDISPER                    -33.1679                0.1625              0.0230

G gas                       24.8270                4.0700              0.5756
G solv                     -76.1019                0.7894              0.1116

TOTAL                      -51.2749                3.9229              0.5548


Differences (Complex - Receptor - Ligand):
Energy Component            Average              Std. Dev.   Std. Err. of Mean
-------------------------------------------------------------------------------
BOND                        -0.0000                0.0000              0.0000
ANGLE                       -0.0000                0.0001              0.0000
DIHED                       -0.0023                0.0057              0.0008
VDWAALS                    -42.3553                2.9167              0.4125
EEL                        -42.5347                6.8653              0.9709
1-4 VDW                      0.0000                0.0001              0.0000
1-4 EEL                     -0.0000                0.0000              0.0000
EPB                         39.2140                4.7744              0.6752
ENPOLAR                    -31.5719                0.5095              0.0720
EDISPER                     53.5439                0.8241              0.1165

DELTA G gas                -84.8923                7.1535              1.0117
DELTA G solv                61.1860                4.8510              0.6860

DELTA TOTAL                -33.7063                5.4703              0.7736


-------------------------------------------------------------------------------
-------------------------------------------------------------------------------
