# Supplementary material for: Discovery of novel RARα agonists using pharmacophore-based virtual screening, molecular docking, and molecular dynamics simulation studies
Source: PLoS One. 2023 Aug 24;18(8):e0289046. doi: 10.1371/journal.pone.0289046 (PMC10449137; doi:10.1371/journal.pone.0289046)
Supplement: S1 File — (ZIP) [file pone.0289046.s003.zip › Supplementary/Compound 4/MMPBSA/Total MMPBSA.dat]

| Run on Tue Apr 27 03:01:03 2021
|
|Input file:
|--------------------------------------------------------------
|Input file for running PB and GB in serial
|&general
|   endframe=501, keep_files=2,
|/
|&pb
|  istrng=0.100, 
|/
|
|--------------------------------------------------------------
|MMPBSA.py Version=14.0
|Solvated complex topology file:  prmtop
|Complex topology file:           complex.prmtop
|Receptor topology file:          PROT.prmtop
|Ligand topology file:            LIG.prmtop
|Initial mdcrd(s):                extracted.mdcrd
|
|Receptor mask:                  ":1-244"
|Ligand mask:                    ":245"
|Ligand residue name is "UNK"
|
|Calculations performed using 501 complex frames.
|Poisson Boltzmann calculations performed using internal PBSA solver in mmpbsa_py_energy
|
|All units are reported in kcal/mole.
-------------------------------------------------------------------------------
-------------------------------------------------------------------------------

POISSON BOLTZMANN:

WARNING: INCONSISTENCIES EXIST WITHIN INTERNAL POTENTIAL
TERMS. THE VALIDITY OF THESE RESULTS ARE HIGHLY QUESTIONABLE
Complex:
Energy Component            Average              Std. Dev.   Std. Err. of Mean
-------------------------------------------------------------------------------
BOND                       754.8865               23.8785              1.0668
ANGLE                     2065.9865               33.9585              1.5172
DIHED                     2692.0938               20.3120              0.9075
VDWAALS                  -2018.8271               23.0295              1.0289
EEL                     -17491.0384              114.6996              5.1244
1-4 VDW                    920.4158               13.4543              0.6011
1-4 EEL                   9717.7166               36.1940              1.6170
EPB                      -3036.1106               98.2351              4.3888
ENPOLAR                   1951.0810               10.5603              0.4718
EDISPER                  -1078.0270               11.7231              0.5237

G gas                    -3358.7663              113.0178              5.0493
G solv                   -2163.0566               98.2157              4.3880

TOTAL                    -5521.8229               52.1720              2.3309


Receptor:
Energy Component            Average              Std. Dev.   Std. Err. of Mean
-------------------------------------------------------------------------------
BOND                       747.5611               23.9902              1.0718
ANGLE                     2047.6405               33.7178              1.5064
DIHED                     2683.4354               20.1984              0.9024
VDWAALS                  -1972.5339               22.4715              1.0040
EEL                     -17417.0837              115.7671              5.1721
1-4 VDW                    909.0364               13.4018              0.5987
1-4 EEL                   9710.1428               36.1991              1.6173
EPB                      -2994.8101               98.8057              4.4143
ENPOLAR                   1948.0126               10.4345              0.4662
EDISPER                  -1098.1356               11.5725              0.5170

G gas                    -3291.8014              113.7627              5.0825
G solv                   -2144.9331               98.7142              4.4102

TOTAL                    -5436.7345               52.5666              2.3485


Ligand:
Energy Component            Average              Std. Dev.   Std. Err. of Mean
-------------------------------------------------------------------------------
BOND                         7.3254                2.0986              0.0938
ANGLE                       18.3460                3.1158              0.1392
DIHED                        8.6612                1.7816              0.0796
VDWAALS                     -2.1843                0.9399              0.0420
EEL                        -26.9488                0.9524              0.0426
1-4 VDW                     11.3794                1.1365              0.0508
1-4 EEL                      7.5739                0.8208              0.0367
EPB                        -78.0930                0.6973              0.0312
ENPOLAR                     34.9739                0.2262              0.0101
EDISPER                    -33.0333                0.2500              0.0112

G gas                       24.1527                4.2051              0.1879
G solv                     -76.1525                0.7457              0.0333

TOTAL                      -51.9998                4.1016              0.1832


Differences (Complex - Receptor - Ligand):
Energy Component            Average              Std. Dev.   Std. Err. of Mean
-------------------------------------------------------------------------------
BOND                        -0.0000                0.0000              0.0000
ANGLE                       -0.0000                0.0001              0.0000
DIHED                       -0.0028                0.0078              0.0003
VDWAALS                    -44.1089                2.9869              0.1334
EEL                        -47.0058               10.9250              0.4881
1-4 VDW                     -0.0000                0.0001              0.0000
1-4 EEL                      0.0000                0.0000              0.0000
EPB                         36.7925                7.0730              0.3160
ENPOLAR                    -31.9055                0.5577              0.0249
EDISPER                     53.1419                1.0356              0.0463

DELTA G gas                -91.1176               10.4733              0.4679
DELTA G solv                58.0289                7.4925              0.3347

DELTA TOTAL                -33.0886                7.2099              0.3221


-------------------------------------------------------------------------------
-------------------------------------------------------------------------------
