# Supplementary material for: Discovery of novel RARα agonists using pharmacophore-based virtual screening, molecular docking, and molecular dynamics simulation studies
Source: PLoS One. 2023 Aug 24;18(8):e0289046. doi: 10.1371/journal.pone.0289046 (PMC10449137; doi:10.1371/journal.pone.0289046)
Supplement: S1 File — (ZIP) [file pone.0289046.s003.zip › Supplementary/Compound 8/MD/FEL/ener.xvg]

 3758  9.01742e+00  0.00000e+00  0.00000e+00
 3765  9.01742e+00  0.00000e+00  0.00000e+00
 3767  9.01742e+00  0.00000e+00  0.00000e+00
 3768  9.01742e+00  0.00000e+00  0.00000e+00
 3770  7.29914e+00  0.00000e+00  1.71828e+00
 3771  7.29914e+00  0.00000e+00  1.71828e+00
 3773  9.01742e+00  0.00000e+00  0.00000e+00
 3776  9.01742e+00  0.00000e+00  0.00000e+00
 3861  9.01742e+00  0.00000e+00  0.00000e+00
 3863  7.29914e+00  0.00000e+00  1.71828e+00
 3864  9.01742e+00  0.00000e+00  0.00000e+00
 3866  9.01742e+00  0.00000e+00  0.00000e+00
 3868  7.29914e+00  0.00000e+00  1.71828e+00
 3872  7.29914e+00  0.00000e+00  1.71828e+00
 3873  5.58086e+00  0.00000e+00  3.43656e+00
 3874  7.29914e+00  0.00000e+00  1.71828e+00
 3875  7.29914e+00  0.00000e+00  1.71828e+00
 3876  9.01742e+00  0.00000e+00  0.00000e+00
 3877  9.01742e+00  0.00000e+00  0.00000e+00
 3880  9.01742e+00  0.00000e+00  0.00000e+00
 3957  9.01742e+00  0.00000e+00  0.00000e+00
 3958  9.01742e+00  0.00000e+00  0.00000e+00
 3961  7.29914e+00  0.00000e+00  1.71828e+00
 3962  7.29914e+00  0.00000e+00  1.71828e+00
 3963  6.29401e+00  0.00000e+00  2.72341e+00
 3964  9.01742e+00  0.00000e+00  0.00000e+00
 3965  5.02769e+00  0.00000e+00  3.98973e+00
 3966  7.29914e+00  0.00000e+00  1.71828e+00
 3967  3.86257e+00  0.00000e+00  5.15485e+00
 3968  4.57572e+00  0.00000e+00  4.44169e+00
 3969  6.29401e+00  0.00000e+00  2.72341e+00
 3970  7.29914e+00  0.00000e+00  1.71828e+00
 3971  7.29914e+00  0.00000e+00  1.71828e+00
 3972  4.57572e+00  0.00000e+00  4.44169e+00
 3973  5.58086e+00  0.00000e+00  3.43656e+00
 3974  5.58086e+00  0.00000e+00  3.43656e+00
 3975  4.57572e+00  0.00000e+00  4.44169e+00
 3976  5.58086e+00  0.00000e+00  3.43656e+00
 3977  7.29914e+00  0.00000e+00  1.71828e+00
 3979  9.01742e+00  0.00000e+00  0.00000e+00
 3980  9.01742e+00  0.00000e+00  0.00000e+00
 3983  9.01742e+00  0.00000e+00  0.00000e+00
 4029  9.01742e+00  0.00000e+00  0.00000e+00
 4034  9.01742e+00  0.00000e+00  0.00000e+00
 4053  9.01742e+00  0.00000e+00  0.00000e+00
 4054  9.01742e+00  0.00000e+00  0.00000e+00
 4056  7.29914e+00  0.00000e+00  1.71828e+00
 4057  7.29914e+00  0.00000e+00  1.71828e+00
 4058  4.57572e+00  0.00000e+00  4.44169e+00
 4059  9.01742e+00  0.00000e+00  0.00000e+00
 4060  6.29401e+00  0.00000e+00  2.72341e+00
 4061  5.02769e+00  0.00000e+00  3.98973e+00
 4062  5.02769e+00  0.00000e+00  3.98973e+00
 4063  4.57572e+00  0.00000e+00  4.44169e+00
 4064  4.57572e+00  0.00000e+00  4.44169e+00
 4065  5.58086e+00  0.00000e+00  3.43656e+00
 4066  6.29401e+00  0.00000e+00  2.72341e+00
 4067  3.86257e+00  0.00000e+00  5.15485e+00
 4068  3.57059e+00  0.00000e+00  5.44683e+00
 4069  2.85744e+00  0.00000e+00  6.15998e+00
 4070  4.19359e+00  0.00000e+00  4.82383e+00
 4071  3.07314e+00  0.00000e+00  5.94428e+00
 4072  3.86257e+00  0.00000e+00  5.15485e+00
 4073  4.19359e+00  0.00000e+00  4.82383e+00
 4074  4.57572e+00  0.00000e+00  4.44169e+00
 4075  4.19359e+00  0.00000e+00  4.82383e+00
 4076  5.02769e+00  0.00000e+00  3.98973e+00
 4077  4.57572e+00  0.00000e+00  4.44169e+00
 4078  6.29401e+00  0.00000e+00  2.72341e+00
 4079  5.58086e+00  0.00000e+00  3.43656e+00
 4082  9.01742e+00  0.00000e+00  0.00000e+00
 4130  7.29914e+00  0.00000e+00  1.71828e+00
 4135  9.01742e+00  0.00000e+00  0.00000e+00
 4150  9.01742e+00  0.00000e+00  0.00000e+00
 4155  9.01742e+00  0.00000e+00  0.00000e+00
 4158  4.57572e+00  0.00000e+00  4.44169e+00
 4159  4.19359e+00  0.00000e+00  4.82383e+00
 4160  3.57059e+00  0.00000e+00  5.44683e+00
 4161  3.07314e+00  0.00000e+00  5.94428e+00
 4162  6.29401e+00  0.00000e+00  2.72341e+00
 4163  5.02769e+00  0.00000e+00  3.98973e+00
 4164  2.30428e+00  0.00000e+00  6.71314e+00
 4165  5.58086e+00  0.00000e+00  3.43656e+00
 4166  9.01742e+00  0.00000e+00  0.00000e+00
 4167  3.86257e+00  0.00000e+00  5.15485e+00
 4168  2.14429e+00  0.00000e+00  6.87313e+00
 4169  2.85744e+00  0.00000e+00  6.15998e+00
 4170  2.65902e+00  0.00000e+00  6.35840e+00
 4171  3.30941e+00  0.00000e+00  5.70801e+00
 4172  2.65902e+00  0.00000e+00  6.35840e+00
 4173  2.30428e+00  0.00000e+00  6.71314e+00
 4174  3.86257e+00  0.00000e+00  5.15485e+00
 4175  2.85744e+00  0.00000e+00  6.15998e+00
 4176  4.57572e+00  0.00000e+00  4.44169e+00
 4177  7.29914e+00  0.00000e+00  1.71828e+00
 4178  7.29914e+00  0.00000e+00  1.71828e+00
 4179  7.29914e+00  0.00000e+00  1.71828e+00
 4180  5.58086e+00  0.00000e+00  3.43656e+00
 4181  7.29914e+00  0.00000e+00  1.71828e+00
 4182  9.01742e+00  0.00000e+00  0.00000e+00
 4184  9.01742e+00  0.00000e+00  0.00000e+00
 4185  9.01742e+00  0.00000e+00  0.00000e+00
 4229  9.01742e+00  0.00000e+00  0.00000e+00
 4232  9.01742e+00  0.00000e+00  0.00000e+00
 4234  7.29914e+00  0.00000e+00  1.71828e+00
 4235  7.29914e+00  0.00000e+00  1.71828e+00
 4236  7.29914e+00  0.00000e+00  1.71828e+00
 4238  9.01742e+00  0.00000e+00  0.00000e+00
 4239  7.29914e+00  0.00000e+00  1.71828e+00
 4241  9.01742e+00  0.00000e+00  0.00000e+00
 4244  9.01742e+00  0.00000e+00  0.00000e+00
 4248  9.01742e+00  0.00000e+00  0.00000e+00
 4249  9.01742e+00  0.00000e+00  0.00000e+00
 4250  9.01742e+00  0.00000e+00  0.00000e+00
 4253  9.01742e+00  0.00000e+00  0.00000e+00
 4254  9.01742e+00  0.00000e+00  0.00000e+00
 4256  5.58086e+00  0.00000e+00  3.43656e+00
 4257  7.29914e+00  0.00000e+00  1.71828e+00
 4258  5.58086e+00  0.00000e+00  3.43656e+00
 4259  4.19359e+00  0.00000e+00  4.82383e+00
 4260  3.30941e+00  0.00000e+00  5.70801e+00
 4261  3.86257e+00  0.00000e+00  5.15485e+00
 4262  4.19359e+00  0.00000e+00  4.82383e+00
 4263  4.57572e+00  0.00000e+00  4.44169e+00
 4264  4.19359e+00  0.00000e+00  4.82383e+00
 4265  2.14429e+00  0.00000e+00  6.87313e+00
 4266  2.85744e+00  0.00000e+00  6.15998e+00
 4267  3.07314e+00  0.00000e+00  5.94428e+00
 4268  2.85744e+00  0.00000e+00  6.15998e+00
 4269  3.86257e+00  0.00000e+00  5.15485e+00
 4270  3.30941e+00  0.00000e+00  5.70801e+00
 4271  4.57572e+00  0.00000e+00  4.44169e+00
 4272  4.19359e+00  0.00000e+00  4.82383e+00
 4273  2.47531e+00  0.00000e+00  6.54211e+00
 4274  4.19359e+00  0.00000e+00  4.82383e+00
 4275  7.29914e+00  0.00000e+00  1.71828e+00
 4276  4.19359e+00  0.00000e+00  4.82383e+00
 4277  4.57572e+00  0.00000e+00  4.44169e+00
 4278  7.29914e+00  0.00000e+00  1.71828e+00
 4279  6.29401e+00  0.00000e+00  2.72341e+00
 4280  6.29401e+00  0.00000e+00  2.72341e+00
 4281  7.29914e+00  0.00000e+00  1.71828e+00
 4282  7.29914e+00  0.00000e+00  1.71828e+00
 4283  9.01742e+00  0.00000e+00  0.00000e+00
 4284  7.29914e+00  0.00000e+00  1.71828e+00
 4286  9.01742e+00  0.00000e+00  0.00000e+00
 4325  9.01742e+00  0.00000e+00  0.00000e+00
 4330  7.29914e+00  0.00000e+00  1.71828e+00
 4331  7.29914e+00  0.00000e+00  1.71828e+00
 4332  5.02769e+00  0.00000e+00  3.98973e+00
 4334  7.29914e+00  0.00000e+00  1.71828e+00
 4335  7.29914e+00  0.00000e+00  1.71828e+00
 4337  5.58086e+00  0.00000e+00  3.43656e+00
 4338  9.01742e+00  0.00000e+00  0.00000e+00
 4339  9.01742e+00  0.00000e+00  0.00000e+00
 4340  9.01742e+00  0.00000e+00  0.00000e+00
 4341  9.01742e+00  0.00000e+00  0.00000e+00
 4342  9.01742e+00  0.00000e+00  0.00000e+00
 4344  7.29914e+00  0.00000e+00  1.71828e+00
 4347  9.01742e+00  0.00000e+00  0.00000e+00
 4348  9.01742e+00  0.00000e+00  0.00000e+00
 4349  7.29914e+00  0.00000e+00  1.71828e+00
 4350  9.01742e+00  0.00000e+00  0.00000e+00
 4351  6.29401e+00  0.00000e+00  2.72341e+00
 4353  7.29914e+00  0.00000e+00  1.71828e+00
 4354  4.57572e+00  0.00000e+00  4.44169e+00
 4355  5.02769e+00  0.00000e+00  3.98973e+00
 4356  3.57059e+00  0.00000e+00  5.44683e+00
 4357  4.57572e+00  0.00000e+00  4.44169e+00
 4358  3.86257e+00  0.00000e+00  5.15485e+00
 4359  2.30428e+00  0.00000e+00  6.71314e+00
 4360  3.30941e+00  0.00000e+00  5.70801e+00
 4361  3.30941e+00  0.00000e+00  5.70801e+00
 4362  4.19359e+00  0.00000e+00  4.82383e+00
 4363  2.85744e+00  0.00000e+00  6.15998e+00
 4364  4.57572e+00  0.00000e+00  4.44169e+00
 4365  2.65902e+00  0.00000e+00  6.35840e+00
 4366  3.30941e+00  0.00000e+00  5.70801e+00
 4367  2.85744e+00  0.00000e+00  6.15998e+00
 4368  2.65902e+00  0.00000e+00  6.35840e+00
 4369  3.57059e+00  0.00000e+00  5.44683e+00
 4370  2.65902e+00  0.00000e+00  6.35840e+00
 4371  3.07314e+00  0.00000e+00  5.94428e+00
 4372  3.86257e+00  0.00000e+00  5.15485e+00
 4373  5.02769e+00  0.00000e+00  3.98973e+00
 4374  6.29401e+00  0.00000e+00  2.72341e+00
 4375  3.57059e+00  0.00000e+00  5.44683e+00
 4376  5.02769e+00  0.00000e+00  3.98973e+00
 4377  6.29401e+00  0.00000e+00  2.72341e+00
 4378  7.29914e+00  0.00000e+00  1.71828e+00
 4379  4.19359e+00  0.00000e+00  4.82383e+00
 4380  7.29914e+00  0.00000e+00  1.71828e+00
 4381  3.86257e+00  0.00000e+00  5.15485e+00
 4382  5.58086e+00  0.00000e+00  3.43656e+00
 4383  7.29914e+00  0.00000e+00  1.71828e+00
 4384  5.58086e+00  0.00000e+00  3.43656e+00
 4387  9.01742e+00  0.00000e+00  0.00000e+00
 4424  9.01742e+00  0.00000e+00  0.00000e+00
 4425  7.29914e+00  0.00000e+00  1.71828e+00
 4428  9.01742e+00  0.00000e+00  0.00000e+00
 4430  7.29914e+00  0.00000e+00  1.71828e+00
 4431  9.01742e+00  0.00000e+00  0.00000e+00
 4432  4.57572e+00  0.00000e+00  4.44169e+00
 4433  6.29401e+00  0.00000e+00  2.72341e+00
 4434  6.29401e+00  0.00000e+00  2.72341e+00
 4435  5.58086e+00  0.00000e+00  3.43656e+00
 4436  9.01742e+00  0.00000e+00  0.00000e+00
 4437  5.02769e+00  0.00000e+00  3.98973e+00
 4438  5.02769e+00  0.00000e+00  3.98973e+00
 4439  9.01742e+00  0.00000e+00  0.00000e+00
 4440  6.29401e+00  0.00000e+00  2.72341e+00
 4441  9.01742e+00  0.00000e+00  0.00000e+00
 4442  6.29401e+00  0.00000e+00  2.72341e+00
 4443  7.29914e+00  0.00000e+00  1.71828e+00
 4444  7.29914e+00  0.00000e+00  1.71828e+00
 4445  6.29401e+00  0.00000e+00  2.72341e+00
 4446  5.58086e+00  0.00000e+00  3.43656e+00
 4447  7.29914e+00  0.00000e+00  1.71828e+00
 4448  6.29401e+00  0.00000e+00  2.72341e+00
 4449  7.29914e+00  0.00000e+00  1.71828e+00
 4450  5.58086e+00  0.00000e+00  3.43656e+00
 4451  7.29914e+00  0.00000e+00  1.71828e+00
 4453  7.29914e+00  0.00000e+00  1.71828e+00
 4454  9.01742e+00  0.00000e+00  0.00000e+00
 4455  4.57572e+00  0.00000e+00  4.44169e+00
 4456  4.19359e+00  0.00000e+00  4.82383e+00
 4457  3.86257e+00  0.00000e+00  5.15485e+00
 4458  3.86257e+00  0.00000e+00  5.15485e+00
 4459  3.30941e+00  0.00000e+00  5.70801e+00
 4460  3.07314e+00  0.00000e+00  5.94428e+00
 4461  4.19359e+00  0.00000e+00  4.82383e+00
 4462  3.57059e+00  0.00000e+00  5.44683e+00
 4463  3.86257e+00  0.00000e+00  5.15485e+00
 4464  5.58086e+00  0.00000e+00  3.43656e+00
 4465  4.57572e+00  0.00000e+00  4.44169e+00
 4466  3.30941e+00  0.00000e+00  5.70801e+00
 4467  4.19359e+00  0.00000e+00  4.82383e+00
 4468  4.57572e+00  0.00000e+00  4.44169e+00
 4469  3.86257e+00  0.00000e+00  5.15485e+00
 4470  6.29401e+00  0.00000e+00  2.72341e+00
 4471  7.29914e+00  0.00000e+00  1.71828e+00
 4472  6.29401e+00  0.00000e+00  2.72341e+00
 4473  5.02769e+00  0.00000e+00  3.98973e+00
 4474  5.58086e+00  0.00000e+00  3.43656e+00
 4475  4.57572e+00  0.00000e+00  4.44169e+00
 4476  4.57572e+00  0.00000e+00  4.44169e+00
 4477  4.57572e+00  0.00000e+00  4.44169e+00
 4478  5.02769e+00  0.00000e+00  3.98973e+00
 4479  9.01742e+00  0.00000e+00  0.00000e+00
 4480  6.29401e+00  0.00000e+00  2.72341e+00
 4481  3.86257e+00  0.00000e+00  5.15485e+00
 4483  5.02769e+00  0.00000e+00  3.98973e+00
 4484  9.01742e+00  0.00000e+00  0.00000e+00
 4485  7.29914e+00  0.00000e+00  1.71828e+00
 4518  9.01742e+00  0.00000e+00  0.00000e+00
 4523  7.29914e+00  0.00000e+00  1.71828e+00
 4525  9.01742e+00  0.00000e+00  0.00000e+00
 4526  7.29914e+00  0.00000e+00  1.71828e+00
 4527  7.29914e+00  0.00000e+00  1.71828e+00
 4528  5.58086e+00  0.00000e+00  3.43656e+00
 4529  3.57059e+00  0.00000e+00  5.44683e+00
 4530  5.02769e+00  0.00000e+00  3.98973e+00
 4531  4.57572e+00  0.00000e+00  4.44169e+00
 4532  5.02769e+00  0.00000e+00  3.98973e+00
 4533  5.58086e+00  0.00000e+00  3.43656e+00
 4534  3.86257e+00  0.00000e+00  5.15485e+00
 4535  5.02769e+00  0.00000e+00  3.98973e+00
 4536  4.57572e+00  0.00000e+00  4.44169e+00
 4537  6.29401e+00  0.00000e+00  2.72341e+00
 4538  4.57572e+00  0.00000e+00  4.44169e+00
 4539  6.29401e+00  0.00000e+00  2.72341e+00
 4540  5.02769e+00  0.00000e+00  3.98973e+00
 4541  5.02769e+00  0.00000e+00  3.98973e+00
 4542  6.29401e+00  0.00000e+00  2.72341e+00
 4543  5.58086e+00  0.00000e+00  3.43656e+00
 4544  3.86257e+00  0.00000e+00  5.15485e+00
 4545  6.29401e+00  0.00000e+00  2.72341e+00
 4546  7.29914e+00  0.00000e+00  1.71828e+00
 4547  7.29914e+00  0.00000e+00  1.71828e+00
 4549  5.58086e+00  0.00000e+00  3.43656e+00
 4550  6.29401e+00  0.00000e+00  2.72341e+00
 4551  4.19359e+00  0.00000e+00  4.82383e+00
 4552  4.57572e+00  0.00000e+00  4.44169e+00
 4553  3.86257e+00  0.00000e+00  5.15485e+00
 4554  6.29401e+00  0.00000e+00  2.72341e+00
 4555  3.86257e+00  0.00000e+00  5.15485e+00
 4556  2.85744e+00  0.00000e+00  6.15998e+00
 4557  2.14429e+00  0.00000e+00  6.87313e+00
 4558  3.30941e+00  0.00000e+00  5.70801e+00
 4559  2.30428e+00  0.00000e+00  6.71314e+00
 4560  2.85744e+00  0.00000e+00  6.15998e+00
 4561  5.02769e+00  0.00000e+00  3.98973e+00
 4562  5.02769e+00  0.00000e+00  3.98973e+00
 4563  4.57572e+00  0.00000e+00  4.44169e+00
 4564  3.86257e+00  0.00000e+00  5.15485e+00
 4565  4.57572e+00  0.00000e+00  4.44169e+00
 4566  5.58086e+00  0.00000e+00  3.43656e+00
 4567  7.29914e+00  0.00000e+00  1.71828e+00
 4568  6.29401e+00  0.00000e+00  2.72341e+00
 4569  4.19359e+00  0.00000e+00  4.82383e+00
 4570  4.19359e+00  0.00000e+00  4.82383e+00
 4571  4.57572e+00  0.00000e+00  4.44169e+00
 4572  5.02769e+00  0.00000e+00  3.98973e+00
 4573  4.19359e+00  0.00000e+00  4.82383e+00
 4574  5.02769e+00  0.00000e+00  3.98973e+00
 4575  6.29401e+00  0.00000e+00  2.72341e+00
 4576  6.29401e+00  0.00000e+00  2.72341e+00
 4577  7.29914e+00  0.00000e+00  1.71828e+00
 4578  9.01742e+00  0.00000e+00  0.00000e+00
 4579  9.01742e+00  0.00000e+00  0.00000e+00
 4580  5.58086e+00  0.00000e+00  3.43656e+00
 4581  4.19359e+00  0.00000e+00  4.82383e+00
 4582  7.29914e+00  0.00000e+00  1.71828e+00
 4583  6.29401e+00  0.00000e+00  2.72341e+00
 4584  7.29914e+00  0.00000e+00  1.71828e+00
 4585  5.58086e+00  0.00000e+00  3.43656e+00
 4586  9.01742e+00  0.00000e+00  0.00000e+00
 4619  9.01742e+00  0.00000e+00  0.00000e+00
 4620  9.01742e+00  0.00000e+00  0.00000e+00
 4621  6.29401e+00  0.00000e+00  2.72341e+00
 4622  6.29401e+00  0.00000e+00  2.72341e+00
 4623  7.29914e+00  0.00000e+00  1.71828e+00
 4624  7.29914e+00  0.00000e+00  1.71828e+00
 4625  9.01742e+00  0.00000e+00  0.00000e+00
 4626  7.29914e+00  0.00000e+00  1.71828e+00
 4627  5.02769e+00  0.00000e+00  3.98973e+00
 4628  4.19359e+00  0.00000e+00  4.82383e+00
 4629  3.30941e+00  0.00000e+00  5.70801e+00
 4630  3.57059e+00  0.00000e+00  5.44683e+00
 4631  4.57572e+00  0.00000e+00  4.44169e+00
 4632  4.57572e+00  0.00000e+00  4.44169e+00
 4633  3.86257e+00  0.00000e+00  5.15485e+00
 4634  5.02769e+00  0.00000e+00  3.98973e+00
 4635  7.29914e+00  0.00000e+00  1.71828e+00
 4636  5.02769e+00  0.00000e+00  3.98973e+00
 4637  4.19359e+00  0.00000e+00  4.82383e+00
 4638  3.57059e+00  0.00000e+00  5.44683e+00
 4639  5.58086e+00  0.00000e+00  3.43656e+00
 4640  3.86257e+00  0.00000e+00  5.15485e+00
 4641  3.57059e+00  0.00000e+00  5.44683e+00
 4642  5.58086e+00  0.00000e+00  3.43656e+00
 4643  3.57059e+00  0.00000e+00  5.44683e+00
 4644  5.02769e+00  0.00000e+00  3.98973e+00
 4645  6.29401e+00  0.00000e+00  2.72341e+00
 4646  5.58086e+00  0.00000e+00  3.43656e+00
 4647  4.57572e+00  0.00000e+00  4.44169e+00
 4648  6.29401e+00  0.00000e+00  2.72341e+00
 4649  3.57059e+00  0.00000e+00  5.44683e+00
 4650  4.19359e+00  0.00000e+00  4.82383e+00
 4651  4.19359e+00  0.00000e+00  4.82383e+00
 4652  4.57572e+00  0.00000e+00  4.44169e+00
 4653  4.57572e+00  0.00000e+00  4.44169e+00
 4654  3.07314e+00  0.00000e+00  5.94428e+00
 4655  2.14429e+00  0.00000e+00  6.87313e+00
 4656  3.30941e+00  0.00000e+00  5.70801e+00
 4657  2.30428e+00  0.00000e+00  6.71314e+00
 4658  3.86257e+00  0.00000e+00  5.15485e+00
 4659  9.01742e+00  0.00000e+00  0.00000e+00
 4660  3.86257e+00  0.00000e+00  5.15485e+00
 4661  3.86257e+00  0.00000e+00  5.15485e+00
 4662  3.86257e+00  0.00000e+00  5.15485e+00
 4663  3.57059e+00  0.00000e+00  5.44683e+00
 4664  5.58086e+00  0.00000e+00  3.43656e+00
 4665  9.01742e+00  0.00000e+00  0.00000e+00
 4667  3.86257e+00  0.00000e+00  5.15485e+00
 4668  6.29401e+00  0.00000e+00  2.72341e+00
 4669  7.29914e+00  0.00000e+00  1.71828e+00
 4671  5.02769e+00  0.00000e+00  3.98973e+00
 4672  5.58086e+00  0.00000e+00  3.43656e+00
 4673  6.29401e+00  0.00000e+00  2.72341e+00
 4674  6.29401e+00  0.00000e+00  2.72341e+00
 4675  6.29401e+00  0.00000e+00  2.72341e+00
 4676  7.29914e+00  0.00000e+00  1.71828e+00
 4677  7.29914e+00  0.00000e+00  1.71828e+00
 4678  3.86257e+00  0.00000e+00  5.15485e+00
 4679  5.58086e+00  0.00000e+00  3.43656e+00
 4680  7.29914e+00  0.00000e+00  1.71828e+00
 4681  4.19359e+00  0.00000e+00  4.82383e+00
 4682  5.58086e+00  0.00000e+00  3.43656e+00
 4683  6.29401e+00  0.00000e+00  2.72341e+00
 4684  7.29914e+00  0.00000e+00  1.71828e+00
 4686  9.01742e+00  0.00000e+00  0.00000e+00
 4687  9.01742e+00  0.00000e+00  0.00000e+00
 4715  9.01742e+00  0.00000e+00  0.00000e+00
 4717  9.01742e+00  0.00000e+00  0.00000e+00
 4718  5.58086e+00  0.00000e+00  3.43656e+00
 4720  9.01742e+00  0.00000e+00  0.00000e+00
 4721  7.29914e+00  0.00000e+00  1.71828e+00
 4722  7.29914e+00  0.00000e+00  1.71828e+00
 4723  6.29401e+00  0.00000e+00  2.72341e+00
 4725  7.29914e+00  0.00000e+00  1.71828e+00
 4726  4.57572e+00  0.00000e+00  4.44169e+00
 4727  3.86257e+00  0.00000e+00  5.15485e+00
 4728  3.57059e+00  0.00000e+00  5.44683e+00
 4729  3.57059e+00  0.00000e+00  5.44683e+00
 4730  3.57059e+00  0.00000e+00  5.44683e+00
 4731  4.19359e+00  0.00000e+00  4.82383e+00
 4732  3.57059e+00  0.00000e+00  5.44683e+00
 4733  6.29401e+00  0.00000e+00  2.72341e+00
 4734  3.86257e+00  0.00000e+00  5.15485e+00
 4735  3.86257e+00  0.00000e+00  5.15485e+00
 4736  4.57572e+00  0.00000e+00  4.44169e+00
 4737  3.30941e+00  0.00000e+00  5.70801e+00
 4738  5.02769e+00  0.00000e+00  3.98973e+00
 4739  4.57572e+00  0.00000e+00  4.44169e+00
 4740  3.86257e+00  0.00000e+00  5.15485e+00
 4741  3.57059e+00  0.00000e+00  5.44683e+00
 4742  5.02769e+00  0.00000e+00  3.98973e+00
 4743  2.85744e+00  0.00000e+00  6.15998e+00
 4744  4.57572e+00  0.00000e+00  4.44169e+00
 4745  3.30941e+00  0.00000e+00  5.70801e+00
 4746  3.07314e+00  0.00000e+00  5.94428e+00
 4747  4.57572e+00  0.00000e+00  4.44169e+00
 4748  3.86257e+00  0.00000e+00  5.15485e+00
 4749  4.19359e+00  0.00000e+00  4.82383e+00
 4750  1.99401e+00  0.00000e+00  7.02341e+00
 4751  2.85744e+00  0.00000e+00  6.15998e+00
 4752  3.86257e+00  0.00000e+00  5.15485e+00
 4753  6.29401e+00  0.00000e+00  2.72341e+00
 4754  4.19359e+00  0.00000e+00  4.82383e+00
 4755  4.57572e+00  0.00000e+00  4.44169e+00
 4756  3.07314e+00  0.00000e+00  5.94428e+00
 4757  5.02769e+00  0.00000e+00  3.98973e+00
 4758  4.57572e+00  0.00000e+00  4.44169e+00
 4759  3.86257e+00  0.00000e+00  5.15485e+00
 4760  3.57059e+00  0.00000e+00  5.44683e+00
 4761  6.29401e+00  0.00000e+00  2.72341e+00
 4762  4.19359e+00  0.00000e+00  4.82383e+00
 4763  6.29401e+00  0.00000e+00  2.72341e+00
 4764  6.29401e+00  0.00000e+00  2.72341e+00
 4765  6.29401e+00  0.00000e+00  2.72341e+00
 4766  9.01742e+00  0.00000e+00  0.00000e+00
 4767  6.29401e+00  0.00000e+00  2.72341e+00
 4768  9.01742e+00  0.00000e+00  0.00000e+00
 4770  9.01742e+00  0.00000e+00  0.00000e+00
 4771  6.29401e+00  0.00000e+00  2.72341e+00
 4772  9.01742e+00  0.00000e+00  0.00000e+00
 4773  7.29914e+00  0.00000e+00  1.71828e+00
 4774  5.58086e+00  0.00000e+00  3.43656e+00
 4775  9.01742e+00  0.00000e+00  0.00000e+00
 4777  6.29401e+00  0.00000e+00  2.72341e+00
 4778  7.29914e+00  0.00000e+00  1.71828e+00
 4779  9.01742e+00  0.00000e+00  0.00000e+00
 4780  6.29401e+00  0.00000e+00  2.72341e+00
 4781  6.29401e+00  0.00000e+00  2.72341e+00
 4782  5.58086e+00  0.00000e+00  3.43656e+00
 4783  6.29401e+00  0.00000e+00  2.72341e+00
 4784  9.01742e+00  0.00000e+00  0.00000e+00
 4812  9.01742e+00  0.00000e+00  0.00000e+00
 4816  7.29914e+00  0.00000e+00  1.71828e+00
 4818  6.29401e+00  0.00000e+00  2.72341e+00
 4819  5.02769e+00  0.00000e+00  3.98973e+00
 4820  6.29401e+00  0.00000e+00  2.72341e+00
 4821  9.01742e+00  0.00000e+00  0.00000e+00
 4822  3.57059e+00  0.00000e+00  5.44683e+00
 4823  5.02769e+00  0.00000e+00  3.98973e+00
 4824  5.58086e+00  0.00000e+00  3.43656e+00
 4825  5.02769e+00  0.00000e+00  3.98973e+00
 4826  5.58086e+00  0.00000e+00  3.43656e+00
 4827  4.19359e+00  0.00000e+00  4.82383e+00
 4828  4.57572e+00  0.00000e+00  4.44169e+00
 4829  3.86257e+00  0.00000e+00  5.15485e+00
 4830  5.58086e+00  0.00000e+00  3.43656e+00
 4831  4.19359e+00  0.00000e+00  4.82383e+00
 4832  4.19359e+00  0.00000e+00  4.82383e+00
 4833  3.86257e+00  0.00000e+00  5.15485e+00
 4834  6.29401e+00  0.00000e+00  2.72341e+00
 4835  3.57059e+00  0.00000e+00  5.44683e+00
 4836  5.58086e+00  0.00000e+00  3.43656e+00
 4837  3.57059e+00  0.00000e+00  5.44683e+00
 4838  3.86257e+00  0.00000e+00  5.15485e+00
 4839  3.07314e+00  0.00000e+00  5.94428e+00
 4840  3.07314e+00  0.00000e+00  5.94428e+00
 4841  2.30428e+00  0.00000e+00  6.71314e+00
 4842  2.65902e+00  0.00000e+00  6.35840e+00
 4843  3.07314e+00  0.00000e+00  5.94428e+00
 4844  3.07314e+00  0.00000e+00  5.94428e+00
 4845  3.07314e+00  0.00000e+00  5.94428e+00
 4846  2.30428e+00  0.00000e+00  6.71314e+00
 4847  2.65902e+00  0.00000e+00  6.35840e+00
 4848  2.85744e+00  0.00000e+00  6.15998e+00
 4849  3.86257e+00  0.00000e+00  5.15485e+00
 4850  2.30428e+00  0.00000e+00  6.71314e+00
 4851  2.14429e+00  0.00000e+00  6.87313e+00
 4852  4.57572e+00  0.00000e+00  4.44169e+00
 4853  5.58086e+00  0.00000e+00  3.43656e+00
 4854  3.57059e+00  0.00000e+00  5.44683e+00
 4855  4.19359e+00  0.00000e+00  4.82383e+00
 4856  4.57572e+00  0.00000e+00  4.44169e+00
 4857  5.02769e+00  0.00000e+00  3.98973e+00
 4858  4.57572e+00  0.00000e+00  4.44169e+00
 4859  4.19359e+00  0.00000e+00  4.82383e+00
 4860  4.57572e+00  0.00000e+00  4.44169e+00
 4861  6.29401e+00  0.00000e+00  2.72341e+00
 4862  9.01742e+00  0.00000e+00  0.00000e+00
 4863  9.01742e+00  0.00000e+00  0.00000e+00
 4865  7.29914e+00  0.00000e+00  1.71828e+00
 4866  9.01742e+00  0.00000e+00  0.00000e+00
 4869  5.58086e+00  0.00000e+00  3.43656e+00
 4871  7.29914e+00  0.00000e+00  1.71828e+00
 4872  7.29914e+00  0.00000e+00  1.71828e+00
 4873  6.29401e+00  0.00000e+00  2.72341e+00
 4874  9.01742e+00  0.00000e+00  0.00000e+00
 4875  6.29401e+00  0.00000e+00  2.72341e+00
 4877  5.58086e+00  0.00000e+00  3.43656e+00
 4879  9.01742e+00  0.00000e+00  0.00000e+00
 4881  9.01742e+00  0.00000e+00  0.00000e+00
 4884  9.01742e+00  0.00000e+00  0.00000e+00
 4916  9.01742e+00  0.00000e+00  0.00000e+00
 4918  9.01742e+00  0.00000e+00  0.00000e+00
 4919  5.58086e+00  0.00000e+00  3.43656e+00
 4920  5.58086e+00  0.00000e+00  3.43656e+00
 4921  3.86257e+00  0.00000e+00  5.15485e+00
 4922  4.19359e+00  0.00000e+00  4.82383e+00
 4923  3.57059e+00  0.00000e+00  5.44683e+00
 4924  4.57572e+00  0.00000e+00  4.44169e+00
 4925  2.85744e+00  0.00000e+00  6.15998e+00
 4926  3.07314e+00  0.00000e+00  5.94428e+00
 4927  5.02769e+00  0.00000e+00  3.98973e+00
 4928  3.07314e+00  0.00000e+00  5.94428e+00
 4929  3.86257e+00  0.00000e+00  5.15485e+00
 4930  3.30941e+00  0.00000e+00  5.70801e+00
 4931  6.29401e+00  0.00000e+00  2.72341e+00
 4932  4.19359e+00  0.00000e+00  4.82383e+00
 4933  3.57059e+00  0.00000e+00  5.44683e+00
 4934  3.07314e+00  0.00000e+00  5.94428e+00
 4935  2.65902e+00  0.00000e+00  6.35840e+00
 4936  3.30941e+00  0.00000e+00  5.70801e+00
 4937  3.30941e+00  0.00000e+00  5.70801e+00
 4938  4.19359e+00  0.00000e+00  4.82383e+00
 4939  3.86257e+00  0.00000e+00  5.15485e+00
 4940  2.47531e+00  0.00000e+00  6.54211e+00
 4941  2.47531e+00  0.00000e+00  6.54211e+00
 4942  2.30428e+00  0.00000e+00  6.71314e+00
 4943  3.86257e+00  0.00000e+00  5.15485e+00
 4944  4.19359e+00  0.00000e+00  4.82383e+00
 4945  2.14429e+00  0.00000e+00  6.87313e+00
 4946  2.65902e+00  0.00000e+00  6.35840e+00
 4947  2.85744e+00  0.00000e+00  6.15998e+00
 4948  3.07314e+00  0.00000e+00  5.94428e+00
 4949  3.07314e+00  0.00000e+00  5.94428e+00
 4950  2.85744e+00  0.00000e+00  6.15998e+00
 4951  3.07314e+00  0.00000e+00  5.94428e+00
 4952  3.57059e+00  0.00000e+00  5.44683e+00
 4953  5.02769e+00  0.00000e+00  3.98973e+00
 4954  3.07314e+00  0.00000e+00  5.94428e+00
 4955  4.19359e+00  0.00000e+00  4.82383e+00
 4956  4.57572e+00  0.00000e+00  4.44169e+00
 4957  6.29401e+00  0.00000e+00  2.72341e+00
 4958  5.02769e+00  0.00000e+00  3.98973e+00
 4959  5.02769e+00  0.00000e+00  3.98973e+00
 4960  5.58086e+00  0.00000e+00  3.43656e+00
 4961  5.02769e+00  0.00000e+00  3.98973e+00
 4962  7.29914e+00  0.00000e+00  1.71828e+00
 4963  7.29914e+00  0.00000e+00  1.71828e+00
 4967  9.01742e+00  0.00000e+00  0.00000e+00
 4969  6.29401e+00  0.00000e+00  2.72341e+00
 4970  9.01742e+00  0.00000e+00  0.00000e+00
 4971  7.29914e+00  0.00000e+00  1.71828e+00
 4972  7.29914e+00  0.00000e+00  1.71828e+00
 4973  7.29914e+00  0.00000e+00  1.71828e+00
 4974  9.01742e+00  0.00000e+00  0.00000e+00
 4975  9.01742e+00  0.00000e+00  0.00000e+00
 4976  9.01742e+00  0.00000e+00  0.00000e+00
 4980  9.01742e+00  0.00000e+00  0.00000e+00
 4981  9.01742e+00  0.00000e+00  0.00000e+00
 5008  9.01742e+00  0.00000e+00  0.00000e+00
 5009  9.01742e+00  0.00000e+00  0.00000e+00
 5011  9.01742e+00  0.00000e+00  0.00000e+00
 5013  7.29914e+00  0.00000e+00  1.71828e+00
 5014  6.29401e+00  0.00000e+00  2.72341e+00
 5015  4.19359e+00  0.00000e+00  4.82383e+00
 5016  4.19359e+00  0.00000e+00  4.82383e+00
 5017  5.02769e+00  0.00000e+00  3.98973e+00
 5018  3.86257e+00  0.00000e+00  5.15485e+00
 5019  3.57059e+00  0.00000e+00  5.44683e+00
 5020  7.29914e+00  0.00000e+00  1.71828e+00
 5021  2.30428e+00  0.00000e+00  6.71314e+00
 5022  3.30941e+00  0.00000e+00  5.70801e+00
 5023  5.02769e+00  0.00000e+00  3.98973e+00
 5024  4.57572e+00  0.00000e+00  4.44169e+00
 5025  3.30941e+00  0.00000e+00  5.70801e+00
 5026  2.47531e+00  0.00000e+00  6.54211e+00
 5027  3.30941e+00  0.00000e+00  5.70801e+00
 5028  3.30941e+00  0.00000e+00  5.70801e+00
 5029  2.47531e+00  0.00000e+00  6.54211e+00
 5030  4.57572e+00  0.00000e+00  4.44169e+00
 5031  4.19359e+00  0.00000e+00  4.82383e+00
 5032  3.57059e+00  0.00000e+00  5.44683e+00
 5033  6.29401e+00  0.00000e+00  2.72341e+00
 5034  5.02769e+00  0.00000e+00  3.98973e+00
 5035  3.86257e+00  0.00000e+00  5.15485e+00
 5036  3.57059e+00  0.00000e+00  5.44683e+00
 5037  2.65902e+00  0.00000e+00  6.35840e+00
 5038  4.19359e+00  0.00000e+00  4.82383e+00
 5039  3.57059e+00  0.00000e+00  5.44683e+00
 5040  3.07314e+00  0.00000e+00  5.94428e+00
 5041  2.65902e+00  0.00000e+00  6.35840e+00
 5042  3.07314e+00  0.00000e+00  5.94428e+00
 5043  2.65902e+00  0.00000e+00  6.35840e+00
 5044  1.59113e+00  0.00000e+00  7.42629e+00
 5045  1.85231e+00  0.00000e+00  7.16511e+00
 5046  1.35486e+00  0.00000e+00  7.66256e+00
 5047  9.40739e-01  0.00000e+00  8.07668e+00
 5048  2.65902e+00  0.00000e+00  6.35840e+00
 5049  3.86257e+00  0.00000e+00  5.15485e+00
 5050  1.99401e+00  0.00000e+00  7.02341e+00
 5051  4.57572e+00  0.00000e+00  4.44169e+00
 5052  4.57572e+00  0.00000e+00  4.44169e+00
 5053  5.58086e+00  0.00000e+00  3.43656e+00
 5054  7.29914e+00  0.00000e+00  1.71828e+00
 5055  4.19359e+00  0.00000e+00  4.82383e+00
 5056  7.29914e+00  0.00000e+00  1.71828e+00
 5057  7.29914e+00  0.00000e+00  1.71828e+00
 5058  7.29914e+00  0.00000e+00  1.71828e+00
 5059  6.29401e+00  0.00000e+00  2.72341e+00
 5060  7.29914e+00  0.00000e+00  1.71828e+00
 5064  9.01742e+00  0.00000e+00  0.00000e+00
 5067  6.29401e+00  0.00000e+00  2.72341e+00
 5068  9.01742e+00  0.00000e+00  0.00000e+00
 5070  6.29401e+00  0.00000e+00  2.72341e+00
 5071  7.29914e+00  0.00000e+00  1.71828e+00
 5073  7.29914e+00  0.00000e+00  1.71828e+00
 5074  6.29401e+00  0.00000e+00  2.72341e+00
 5075  7.29914e+00  0.00000e+00  1.71828e+00
 5109  9.01742e+00  0.00000e+00  0.00000e+00
 5111  9.01742e+00  0.00000e+00  0.00000e+00
 5112  6.29401e+00  0.00000e+00  2.72341e+00
 5113  9.01742e+00  0.00000e+00  0.00000e+00
 5114  7.29914e+00  0.00000e+00  1.71828e+00
 5115  6.29401e+00  0.00000e+00  2.72341e+00
 5116  7.29914e+00  0.00000e+00  1.71828e+00
 5117  3.30941e+00  0.00000e+00  5.70801e+00
 5118  1.99401e+00  0.00000e+00  7.02341e+00
 5119  4.57572e+00  0.00000e+00  4.44169e+00
 5120  4.19359e+00  0.00000e+00  4.82383e+00
 5121  5.02769e+00  0.00000e+00  3.98973e+00
 5122  2.47531e+00  0.00000e+00  6.54211e+00
 5123  5.02769e+00  0.00000e+00  3.98973e+00
 5124  3.30941e+00  0.00000e+00  5.70801e+00
 5125  2.65902e+00  0.00000e+00  6.35840e+00
 5126  2.65902e+00  0.00000e+00  6.35840e+00
 5127  3.30941e+00  0.00000e+00  5.70801e+00
 5128  3.30941e+00  0.00000e+00  5.70801e+00
 5129  5.58086e+00  0.00000e+00  3.43656e+00
 5130  3.86257e+00  0.00000e+00  5.15485e+00
 5131  6.29401e+00  0.00000e+00  2.72341e+00
 5132  5.58086e+00  0.00000e+00  3.43656e+00
 5133  6.29401e+00  0.00000e+00  2.72341e+00
 5134  4.57572e+00  0.00000e+00  4.44169e+00
 5135  5.02769e+00  0.00000e+00  3.98973e+00
 5136  5.58086e+00  0.00000e+00  3.43656e+00
 5137  4.57572e+00  0.00000e+00  4.44169e+00
 5138  4.19359e+00  0.00000e+00  4.82383e+00
 5139  3.86257e+00  0.00000e+00  5.15485e+00
 5140  3.07314e+00  0.00000e+00  5.94428e+00
 5141  3.57059e+00  0.00000e+00  5.44683e+00
 5142  3.57059e+00  0.00000e+00  5.44683e+00
 5143  2.14429e+00  0.00000e+00  6.87313e+00
 5144  1.99401e+00  0.00000e+00  7.02341e+00
 5145  2.65902e+00  0.00000e+00  6.35840e+00
 5146  1.47018e+00  0.00000e+00  7.54724e+00
 5147  2.85744e+00  0.00000e+00  6.15998e+00
 5148  2.85744e+00  0.00000e+00  6.15998e+00
 5149  2.85744e+00  0.00000e+00  6.15998e+00
 5150  3.57059e+00  0.00000e+00  5.44683e+00
 5151  3.86257e+00  0.00000e+00  5.15485e+00
 5152  3.57059e+00  0.00000e+00  5.44683e+00
 5153  5.58086e+00  0.00000e+00  3.43656e+00
 5154  5.02769e+00  0.00000e+00  3.98973e+00
 5155  5.58086e+00  0.00000e+00  3.43656e+00
 5156  4.19359e+00  0.00000e+00  4.82383e+00
 5157  5.58086e+00  0.00000e+00  3.43656e+00
 5158  7.29914e+00  0.00000e+00  1.71828e+00
 5159  9.01742e+00  0.00000e+00  0.00000e+00
 5160  9.01742e+00  0.00000e+00  0.00000e+00
 5165  7.29914e+00  0.00000e+00  1.71828e+00
 5167  9.01742e+00  0.00000e+00  0.00000e+00
 5168  9.01742e+00  0.00000e+00  0.00000e+00
 5170  7.29914e+00  0.00000e+00  1.71828e+00
 5172  9.01742e+00  0.00000e+00  0.00000e+00
 5173  9.01742e+00  0.00000e+00  0.00000e+00
 5212  7.29914e+00  0.00000e+00  1.71828e+00
 5213  7.29914e+00  0.00000e+00  1.71828e+00
 5214  5.58086e+00  0.00000e+00  3.43656e+00
 5215  3.57059e+00  0.00000e+00  5.44683e+00
 5216  4.19359e+00  0.00000e+00  4.82383e+00
 5217  5.02769e+00  0.00000e+00  3.98973e+00
 5218  4.19359e+00  0.00000e+00  4.82383e+00
 5219  4.57572e+00  0.00000e+00  4.44169e+00
 5220  4.19359e+00  0.00000e+00  4.82383e+00
 5221  2.65902e+00  0.00000e+00  6.35840e+00
 5222  3.07314e+00  0.00000e+00  5.94428e+00
 5223  4.19359e+00  0.00000e+00  4.82383e+00
 5224  3.86257e+00  0.00000e+00  5.15485e+00
 5225  4.19359e+00  0.00000e+00  4.82383e+00
 5226  3.86257e+00  0.00000e+00  5.15485e+00
 5227  3.30941e+00  0.00000e+00  5.70801e+00
 5228  3.86257e+00  0.00000e+00  5.15485e+00
 5229  3.86257e+00  0.00000e+00  5.15485e+00
 5230  5.02769e+00  0.00000e+00  3.98973e+00
 5231  7.29914e+00  0.00000e+00  1.71828e+00
 5232  5.58086e+00  0.00000e+00  3.43656e+00
 5233  9.01742e+00  0.00000e+00  0.00000e+00
 5234  7.29914e+00  0.00000e+00  1.71828e+00
 5235  7.29914e+00  0.00000e+00  1.71828e+00
 5236  5.02769e+00  0.00000e+00  3.98973e+00
 5237  4.57572e+00  0.00000e+00  4.44169e+00
 5238  3.57059e+00  0.00000e+00  5.44683e+00
 5239  3.57059e+00  0.00000e+00  5.44683e+00
 5240  3.86257e+00  0.00000e+00  5.15485e+00
 5241  3.07314e+00  0.00000e+00  5.94428e+00
 5242  3.57059e+00  0.00000e+00  5.44683e+00
 5243  3.30941e+00  0.00000e+00  5.70801e+00
 5244  1.24466e+00  0.00000e+00  7.77275e+00
 5245  3.57059e+00  0.00000e+00  5.44683e+00
 5246  1.85231e+00  0.00000e+00  7.16511e+00
 5247  1.85231e+00  0.00000e+00  7.16511e+00
 5248  2.65902e+00  0.00000e+00  6.35840e+00
 5249  4.19359e+00  0.00000e+00  4.82383e+00
 5250  3.57059e+00  0.00000e+00  5.44683e+00
 5251  3.86257e+00  0.00000e+00  5.15485e+00
 5252  4.57572e+00  0.00000e+00  4.44169e+00
 5253  3.86257e+00  0.00000e+00  5.15485e+00
 5254  4.57572e+00  0.00000e+00  4.44169e+00
 5255  6.29401e+00  0.00000e+00  2.72341e+00
 5256  9.01742e+00  0.00000e+00  0.00000e+00
 5257  7.29914e+00  0.00000e+00  1.71828e+00
 5260  9.01742e+00  0.00000e+00  0.00000e+00
 5263  9.01742e+00  0.00000e+00  0.00000e+00
 5270  7.29914e+00  0.00000e+00  1.71828e+00
 5271  7.29914e+00  0.00000e+00  1.71828e+00
 5273  9.01742e+00  0.00000e+00  0.00000e+00
 5275  9.01742e+00  0.00000e+00  0.00000e+00
 5309  9.01742e+00  0.00000e+00  0.00000e+00
 5311  9.01742e+00  0.00000e+00  0.00000e+00
 5312  7.29914e+00  0.00000e+00  1.71828e+00
 5313  7.29914e+00  0.00000e+00  1.71828e+00
 5314  7.29914e+00  0.00000e+00  1.71828e+00
 5315  3.57059e+00  0.00000e+00  5.44683e+00
 5316  4.57572e+00  0.00000e+00  4.44169e+00
 5317  3.30941e+00  0.00000e+00  5.70801e+00
 5318  2.85744e+00  0.00000e+00  6.15998e+00
 5319  4.57572e+00  0.00000e+00  4.44169e+00
 5320  6.29401e+00  0.00000e+00  2.72341e+00
 5321  2.65902e+00  0.00000e+00  6.35840e+00
 5322  5.02769e+00  0.00000e+00  3.98973e+00
 5323  4.57572e+00  0.00000e+00  4.44169e+00
 5324  3.30941e+00  0.00000e+00  5.70801e+00
 5325  5.02769e+00  0.00000e+00  3.98973e+00
 5326  4.57572e+00  0.00000e+00  4.44169e+00
 5327  4.19359e+00  0.00000e+00  4.82383e+00
 5328  3.57059e+00  0.00000e+00  5.44683e+00
 5329  5.02769e+00  0.00000e+00  3.98973e+00
 5330  5.02769e+00  0.00000e+00  3.98973e+00
 5331  5.02769e+00  0.00000e+00  3.98973e+00
 5332  9.01742e+00  0.00000e+00  0.00000e+00
 5333  6.29401e+00  0.00000e+00  2.72341e+00
 5334  5.58086e+00  0.00000e+00  3.43656e+00
 5335  6.29401e+00  0.00000e+00  2.72341e+00
 5336  5.58086e+00  0.00000e+00  3.43656e+00
 5337  3.86257e+00  0.00000e+00  5.15485e+00
 5338  2.85744e+00  0.00000e+00  6.15998e+00
 5339  5.02769e+00  0.00000e+00  3.98973e+00
 5340  3.86257e+00  0.00000e+00  5.15485e+00
 5341  3.86257e+00  0.00000e+00  5.15485e+00
 5342  5.02769e+00  0.00000e+00  3.98973e+00
 5343  3.07314e+00  0.00000e+00  5.94428e+00
 5344  2.30428e+00  0.00000e+00  6.71314e+00
 5345  1.71828e+00  0.00000e+00  7.29914e+00
 5346  2.47531e+00  0.00000e+00  6.54211e+00
 5347  2.65902e+00  0.00000e+00  6.35840e+00
 5348  3.86257e+00  0.00000e+00  5.15485e+00
 5349  2.85744e+00  0.00000e+00  6.15998e+00
 5350  5.58086e+00  0.00000e+00  3.43656e+00
 5351  4.19359e+00  0.00000e+00  4.82383e+00
 5352  9.01742e+00  0.00000e+00  0.00000e+00
 5353  7.29914e+00  0.00000e+00  1.71828e+00
 5354  6.29401e+00  0.00000e+00  2.72341e+00
 5356  7.29914e+00  0.00000e+00  1.71828e+00
 5357  9.01742e+00  0.00000e+00  0.00000e+00
 5363  9.01742e+00  0.00000e+00  0.00000e+00
 5364  9.01742e+00  0.00000e+00  0.00000e+00
 5365  9.01742e+00  0.00000e+00  0.00000e+00
 5366  9.01742e+00  0.00000e+00  0.00000e+00
 5367  9.01742e+00  0.00000e+00  0.00000e+00
 5368  7.29914e+00  0.00000e+00  1.71828e+00
 5369  9.01742e+00  0.00000e+00  0.00000e+00
 5370  9.01742e+00  0.00000e+00  0.00000e+00
 5407  9.01742e+00  0.00000e+00  0.00000e+00
 5409  9.01742e+00  0.00000e+00  0.00000e+00
 5412  7.29914e+00  0.00000e+00  1.71828e+00
 5413  7.29914e+00  0.00000e+00  1.71828e+00
 5414  6.29401e+00  0.00000e+00  2.72341e+00
 5415  3.86257e+00  0.00000e+00  5.15485e+00
 5416  5.02769e+00  0.00000e+00  3.98973e+00
 5417  3.86257e+00  0.00000e+00  5.15485e+00
 5418  5.58086e+00  0.00000e+00  3.43656e+00
 5419  5.02769e+00  0.00000e+00  3.98973e+00
 5420  4.19359e+00  0.00000e+00  4.82383e+00
 5421  2.47531e+00  0.00000e+00  6.54211e+00
 5422  3.57059e+00  0.00000e+00  5.44683e+00
 5423  2.65902e+00  0.00000e+00  6.35840e+00
 5424  5.02769e+00  0.00000e+00  3.98973e+00
 5425  3.07314e+00  0.00000e+00  5.94428e+00
 5426  5.02769e+00  0.00000e+00  3.98973e+00
 5427  5.58086e+00  0.00000e+00  3.43656e+00
 5428  4.19359e+00  0.00000e+00  4.82383e+00
 5429  6.29401e+00  0.00000e+00  2.72341e+00
 5430  5.58086e+00  0.00000e+00  3.43656e+00
 5431  6.29401e+00  0.00000e+00  2.72341e+00
 5432  9.01742e+00  0.00000e+00  0.00000e+00
 5433  7.29914e+00  0.00000e+00  1.71828e+00
 5434  5.02769e+00  0.00000e+00  3.98973e+00
 5435  5.02769e+00  0.00000e+00  3.98973e+00
 5437  4.19359e+00  0.00000e+00  4.82383e+00
 5438  4.57572e+00  0.00000e+00  4.44169e+00
 5439  5.02769e+00  0.00000e+00  3.98973e+00
 5440  4.19359e+00  0.00000e+00  4.82383e+00
 5441  5.02769e+00  0.00000e+00  3.98973e+00
 5442  3.07314e+00  0.00000e+00  5.94428e+00
 5443  4.19359e+00  0.00000e+00  4.82383e+00
 5444  3.57059e+00  0.00000e+00  5.44683e+00
 5445  3.30941e+00  0.00000e+00  5.70801e+00
 5446  3.86257e+00  0.00000e+00  5.15485e+00
 5447  2.47531e+00  0.00000e+00  6.54211e+00
 5448  2.47531e+00  0.00000e+00  6.54211e+00
 5449  2.65902e+00  0.00000e+00  6.35840e+00
 5450  3.57059e+00  0.00000e+00  5.44683e+00
 5451  5.58086e+00  0.00000e+00  3.43656e+00
 5452  5.58086e+00  0.00000e+00  3.43656e+00
 5453  6.29401e+00  0.00000e+00  2.72341e+00
 5454  7.29914e+00  0.00000e+00  1.71828e+00
 5455  7.29914e+00  0.00000e+00  1.71828e+00
 5456  4.57572e+00  0.00000e+00  4.44169e+00
 5457  9.01742e+00  0.00000e+00  0.00000e+00
 5458  9.01742e+00  0.00000e+00  0.00000e+00
 5461  7.29914e+00  0.00000e+00  1.71828e+00
 5462  6.29401e+00  0.00000e+00  2.72341e+00
 5463  5.58086e+00  0.00000e+00  3.43656e+00
 5464  5.02769e+00  0.00000e+00  3.98973e+00
 5465  9.01742e+00  0.00000e+00  0.00000e+00
 5466  9.01742e+00  0.00000e+00  0.00000e+00
 5467  9.01742e+00  0.00000e+00  0.00000e+00
 5468  9.01742e+00  0.00000e+00  0.00000e+00
 5469  7.29914e+00  0.00000e+00  1.71828e+00
 5471  5.58086e+00  0.00000e+00  3.43656e+00
 5512  7.29914e+00  0.00000e+00  1.71828e+00
 5513  7.29914e+00  0.00000e+00  1.71828e+00
 5514  6.29401e+00  0.00000e+00  2.72341e+00
 5515  5.02769e+00  0.00000e+00  3.98973e+00
 5516  5.02769e+00  0.00000e+00  3.98973e+00
 5517  6.29401e+00  0.00000e+00  2.72341e+00
 5518  3.30941e+00  0.00000e+00  5.70801e+00
 5519  4.19359e+00  0.00000e+00  4.82383e+00
 5520  5.58086e+00  0.00000e+00  3.43656e+00
 5521  5.02769e+00  0.00000e+00  3.98973e+00
 5522  5.02769e+00  0.00000e+00  3.98973e+00
 5523  3.30941e+00  0.00000e+00  5.70801e+00
 5524  7.29914e+00  0.00000e+00  1.71828e+00
 5525  3.07314e+00  0.00000e+00  5.94428e+00
 5526  6.29401e+00  0.00000e+00  2.72341e+00
 5527  5.02769e+00  0.00000e+00  3.98973e+00
 5528  9.01742e+00  0.00000e+00  0.00000e+00
 5529  7.29914e+00  0.00000e+00  1.71828e+00
 5531  6.29401e+00  0.00000e+00  2.72341e+00
 5532  9.01742e+00  0.00000e+00  0.00000e+00
 5533  9.01742e+00  0.00000e+00  0.00000e+00
 5534  9.01742e+00  0.00000e+00  0.00000e+00
 5535  5.58086e+00  0.00000e+00  3.43656e+00
 5536  6.29401e+00  0.00000e+00  2.72341e+00
 5537  4.57572e+00  0.00000e+00  4.44169e+00
 5538  5.02769e+00  0.00000e+00  3.98973e+00
 5539  5.58086e+00  0.00000e+00  3.43656e+00
 5540  5.02769e+00  0.00000e+00  3.98973e+00
 5541  6.29401e+00  0.00000e+00  2.72341e+00
 5542  7.29914e+00  0.00000e+00  1.71828e+00
 5543  2.47531e+00  0.00000e+00  6.54211e+00
 5544  5.58086e+00  0.00000e+00  3.43656e+00
 5545  4.19359e+00  0.00000e+00  4.82383e+00
 5546  5.02769e+00  0.00000e+00  3.98973e+00
 5547  3.57059e+00  0.00000e+00  5.44683e+00
 5548  2.65902e+00  0.00000e+00  6.35840e+00
 5549  6.29401e+00  0.00000e+00  2.72341e+00
 5550  5.58086e+00  0.00000e+00  3.43656e+00
 5551  6.29401e+00  0.00000e+00  2.72341e+00
 5552  5.58086e+00  0.00000e+00  3.43656e+00
 5553  7.29914e+00  0.00000e+00  1.71828e+00
 5556  7.29914e+00  0.00000e+00  1.71828e+00
 5558  5.58086e+00  0.00000e+00  3.43656e+00
 5559  7.29914e+00  0.00000e+00  1.71828e+00
 5560  7.29914e+00  0.00000e+00  1.71828e+00
 5561  7.29914e+00  0.00000e+00  1.71828e+00
 5562  5.58086e+00  0.00000e+00  3.43656e+00
 5564  4.19359e+00  0.00000e+00  4.82383e+00
 5565  5.02769e+00  0.00000e+00  3.98973e+00
 5566  7.29914e+00  0.00000e+00  1.71828e+00
 5567  7.29914e+00  0.00000e+00  1.71828e+00
 5568  7.29914e+00  0.00000e+00  1.71828e+00
 5569  7.29914e+00  0.00000e+00  1.71828e+00
 5613  9.01742e+00  0.00000e+00  0.00000e+00
 5614  9.01742e+00  0.00000e+00  0.00000e+00
 5615  6.29401e+00  0.00000e+00  2.72341e+00
 5617  9.01742e+00  0.00000e+00  0.00000e+00
 5618  6.29401e+00  0.00000e+00  2.72341e+00
 5619  9.01742e+00  0.00000e+00  0.00000e+00
 5620  7.29914e+00  0.00000e+00  1.71828e+00
 5621  4.19359e+00  0.00000e+00  4.82383e+00
 5622  5.58086e+00  0.00000e+00  3.43656e+00
 5623  9.01742e+00  0.00000e+00  0.00000e+00
 5624  6.29401e+00  0.00000e+00  2.72341e+00
 5625  7.29914e+00  0.00000e+00  1.71828e+00
 5627  6.29401e+00  0.00000e+00  2.72341e+00
 5628  7.29914e+00  0.00000e+00  1.71828e+00
 5629  9.01742e+00  0.00000e+00  0.00000e+00
 5631  9.01742e+00  0.00000e+00  0.00000e+00
 5632  7.29914e+00  0.00000e+00  1.71828e+00
 5635  7.29914e+00  0.00000e+00  1.71828e+00
 5636  9.01742e+00  0.00000e+00  0.00000e+00
 5637  7.29914e+00  0.00000e+00  1.71828e+00
 5638  5.58086e+00  0.00000e+00  3.43656e+00
 5639  7.29914e+00  0.00000e+00  1.71828e+00
 5640  4.19359e+00  0.00000e+00  4.82383e+00
 5641  4.57572e+00  0.00000e+00  4.44169e+00
 5642  5.02769e+00  0.00000e+00  3.98973e+00
 5643  5.02769e+00  0.00000e+00  3.98973e+00
 5644  5.02769e+00  0.00000e+00  3.98973e+00
 5645  5.02769e+00  0.00000e+00  3.98973e+00
 5646  5.58086e+00  0.00000e+00  3.43656e+00
 5647  9.01742e+00  0.00000e+00  0.00000e+00
 5648  5.58086e+00  0.00000e+00  3.43656e+00
 5649  5.58086e+00  0.00000e+00  3.43656e+00
 5653  9.01742e+00  0.00000e+00  0.00000e+00
 5655  9.01742e+00  0.00000e+00  0.00000e+00
 5656  9.01742e+00  0.00000e+00  0.00000e+00
 5657  9.01742e+00  0.00000e+00  0.00000e+00
 5658  9.01742e+00  0.00000e+00  0.00000e+00
 5659  4.57572e+00  0.00000e+00  4.44169e+00
 5660  6.29401e+00  0.00000e+00  2.72341e+00
 5661  5.02769e+00  0.00000e+00  3.98973e+00
 5662  6.29401e+00  0.00000e+00  2.72341e+00
 5663  4.19359e+00  0.00000e+00  4.82383e+00
 5664  3.86257e+00  0.00000e+00  5.15485e+00
 5665  3.57059e+00  0.00000e+00  5.44683e+00
 5666  4.57572e+00  0.00000e+00  4.44169e+00
 5667  5.58086e+00  0.00000e+00  3.43656e+00
 5668  7.29914e+00  0.00000e+00  1.71828e+00
 5669  9.01742e+00  0.00000e+00  0.00000e+00
 5670  9.01742e+00  0.00000e+00  0.00000e+00
 5713  9.01742e+00  0.00000e+00  0.00000e+00
 5716  9.01742e+00  0.00000e+00  0.00000e+00
 5717  7.29914e+00  0.00000e+00  1.71828e+00
 5718  9.01742e+00  0.00000e+00  0.00000e+00
 5719  4.57572e+00  0.00000e+00  4.44169e+00
 5720  6.29401e+00  0.00000e+00  2.72341e+00
 5721  9.01742e+00  0.00000e+00  0.00000e+00
 5722  9.01742e+00  0.00000e+00  0.00000e+00
 5723  9.01742e+00  0.00000e+00  0.00000e+00
 5724  9.01742e+00  0.00000e+00  0.00000e+00
 5725  7.29914e+00  0.00000e+00  1.71828e+00
 5727  9.01742e+00  0.00000e+00  0.00000e+00
 5728  9.01742e+00  0.00000e+00  0.00000e+00
 5729  9.01742e+00  0.00000e+00  0.00000e+00
 5733  7.29914e+00  0.00000e+00  1.71828e+00
 5734  9.01742e+00  0.00000e+00  0.00000e+00
 5735  9.01742e+00  0.00000e+00  0.00000e+00
 5737  7.29914e+00  0.00000e+00  1.71828e+00
 5738  9.01742e+00  0.00000e+00  0.00000e+00
 5739  9.01742e+00  0.00000e+00  0.00000e+00
 5740  6.29401e+00  0.00000e+00  2.72341e+00
 5741  7.29914e+00  0.00000e+00  1.71828e+00
 5742  6.29401e+00  0.00000e+00  2.72341e+00
 5743  4.19359e+00  0.00000e+00  4.82383e+00
 5744  9.01742e+00  0.00000e+00  0.00000e+00
 5745  6.29401e+00  0.00000e+00  2.72341e+00
 5746  7.29914e+00  0.00000e+00  1.71828e+00
 5747  7.29914e+00  0.00000e+00  1.71828e+00
 5750  9.01742e+00  0.00000e+00  0.00000e+00
 5752  9.01742e+00  0.00000e+00  0.00000e+00
 5756  6.29401e+00  0.00000e+00  2.72341e+00
 5757  9.01742e+00  0.00000e+00  0.00000e+00
 5758  5.58086e+00  0.00000e+00  3.43656e+00
 5759  3.57059e+00  0.00000e+00  5.44683e+00
 5760  4.19359e+00  0.00000e+00  4.82383e+00
 5761  6.29401e+00  0.00000e+00  2.72341e+00
 5762  2.85744e+00  0.00000e+00  6.15998e+00
 5763  3.57059e+00  0.00000e+00  5.44683e+00
 5764  3.86257e+00  0.00000e+00  5.15485e+00
 5765  4.57572e+00  0.00000e+00  4.44169e+00
 5766  4.57572e+00  0.00000e+00  4.44169e+00
 5767  7.29914e+00  0.00000e+00  1.71828e+00
 5768  5.58086e+00  0.00000e+00  3.43656e+00
 5770  7.29914e+00  0.00000e+00  1.71828e+00
 5773  9.01742e+00  0.00000e+00  0.00000e+00
 5817  9.01742e+00  0.00000e+00  0.00000e+00
 5818  7.29914e+00  0.00000e+00  1.71828e+00
 5821  9.01742e+00  0.00000e+00  0.00000e+00
 5822  6.29401e+00  0.00000e+00  2.72341e+00
 5823  7.29914e+00  0.00000e+00  1.71828e+00
 5825  9.01742e+00  0.00000e+00  0.00000e+00
 5826  9.01742e+00  0.00000e+00  0.00000e+00
 5828  9.01742e+00  0.00000e+00  0.00000e+00
 5830  9.01742e+00  0.00000e+00  0.00000e+00
 5833  9.01742e+00  0.00000e+00  0.00000e+00
 5834  5.58086e+00  0.00000e+00  3.43656e+00
 5838  7.29914e+00  0.00000e+00  1.71828e+00
 5839  9.01742e+00  0.00000e+00  0.00000e+00
 5840  5.58086e+00  0.00000e+00  3.43656e+00
 5841  5.58086e+00  0.00000e+00  3.43656e+00
 5842  9.01742e+00  0.00000e+00  0.00000e+00
 5843  9.01742e+00  0.00000e+00  0.00000e+00
 5844  7.29914e+00  0.00000e+00  1.71828e+00
 5846  9.01742e+00  0.00000e+00  0.00000e+00
 5847  7.29914e+00  0.00000e+00  1.71828e+00
 5854  9.01742e+00  0.00000e+00  0.00000e+00
 5856  9.01742e+00  0.00000e+00  0.00000e+00
 5857  4.19359e+00  0.00000e+00  4.82383e+00
 5858  5.58086e+00  0.00000e+00  3.43656e+00
 5859  5.58086e+00  0.00000e+00  3.43656e+00
 5860  7.29914e+00  0.00000e+00  1.71828e+00
 5861  4.19359e+00  0.00000e+00  4.82383e+00
 5862  2.85744e+00  0.00000e+00  6.15998e+00
 5863  5.02769e+00  0.00000e+00  3.98973e+00
 5864  6.29401e+00  0.00000e+00  2.72341e+00
 5865  5.02769e+00  0.00000e+00  3.98973e+00
 5866  5.02769e+00  0.00000e+00  3.98973e+00
 5867  7.29914e+00  0.00000e+00  1.71828e+00
 5868  7.29914e+00  0.00000e+00  1.71828e+00
 5869  9.01742e+00  0.00000e+00  0.00000e+00
 5919  9.01742e+00  0.00000e+00  0.00000e+00
 5920  9.01742e+00  0.00000e+00  0.00000e+00
 5924  9.01742e+00  0.00000e+00  0.00000e+00
 5925  9.01742e+00  0.00000e+00  0.00000e+00
 5926  9.01742e+00  0.00000e+00  0.00000e+00
 5935  9.01742e+00  0.00000e+00  0.00000e+00
 5938  9.01742e+00  0.00000e+00  0.00000e+00
 5941  9.01742e+00  0.00000e+00  0.00000e+00
 5942  9.01742e+00  0.00000e+00  0.00000e+00
 5943  9.01742e+00  0.00000e+00  0.00000e+00
 5944  7.29914e+00  0.00000e+00  1.71828e+00
 5945  5.02769e+00  0.00000e+00  3.98973e+00
 5948  9.01742e+00  0.00000e+00  0.00000e+00
 5954  9.01742e+00  0.00000e+00  0.00000e+00
 5955  6.29401e+00  0.00000e+00  2.72341e+00
 5956  9.01742e+00  0.00000e+00  0.00000e+00
 5957  5.58086e+00  0.00000e+00  3.43656e+00
 5958  7.29914e+00  0.00000e+00  1.71828e+00
 5959  6.29401e+00  0.00000e+00  2.72341e+00
 5960  5.58086e+00  0.00000e+00  3.43656e+00
 5961  4.19359e+00  0.00000e+00  4.82383e+00
 5962  5.02769e+00  0.00000e+00  3.98973e+00
 5963  4.57572e+00  0.00000e+00  4.44169e+00
 5964  5.02769e+00  0.00000e+00  3.98973e+00
 5965  9.01742e+00  0.00000e+00  0.00000e+00
 5966  6.29401e+00  0.00000e+00  2.72341e+00
 5967  6.29401e+00  0.00000e+00  2.72341e+00
 5968  9.01742e+00  0.00000e+00  0.00000e+00
 5969  7.29914e+00  0.00000e+00  1.71828e+00
 5970  7.29914e+00  0.00000e+00  1.71828e+00
 6018  9.01742e+00  0.00000e+00  0.00000e+00
 6021  5.58086e+00  0.00000e+00  3.43656e+00
 6022  9.01742e+00  0.00000e+00  0.00000e+00
 6023  9.01742e+00  0.00000e+00  0.00000e+00
 6028  9.01742e+00  0.00000e+00  0.00000e+00
 6032  9.01742e+00  0.00000e+00  0.00000e+00
 6033  9.01742e+00  0.00000e+00  0.00000e+00
 6038  9.01742e+00  0.00000e+00  0.00000e+00
 6039  9.01742e+00  0.00000e+00  0.00000e+00
 6042  9.01742e+00  0.00000e+00  0.00000e+00
 6053  7.29914e+00  0.00000e+00  1.71828e+00
 6057  9.01742e+00  0.00000e+00  0.00000e+00
 6058  7.29914e+00  0.00000e+00  1.71828e+00
 6059  7.29914e+00  0.00000e+00  1.71828e+00
 6060  4.57572e+00  0.00000e+00  4.44169e+00
 6061  5.02769e+00  0.00000e+00  3.98973e+00
 6062  4.57572e+00  0.00000e+00  4.44169e+00
 6063  4.19359e+00  0.00000e+00  4.82383e+00
 6064  6.29401e+00  0.00000e+00  2.72341e+00
 6065  9.01742e+00  0.00000e+00  0.00000e+00
 6067  9.01742e+00  0.00000e+00  0.00000e+00
 6068  7.29914e+00  0.00000e+00  1.71828e+00
 6070  9.01742e+00  0.00000e+00  0.00000e+00
 6071  9.01742e+00  0.00000e+00  0.00000e+00
 6072  9.01742e+00  0.00000e+00  0.00000e+00
 6120  9.01742e+00  0.00000e+00  0.00000e+00
 6121  7.29914e+00  0.00000e+00  1.71828e+00
 6123  9.01742e+00  0.00000e+00  0.00000e+00
 6124  9.01742e+00  0.00000e+00  0.00000e+00
 6138  9.01742e+00  0.00000e+00  0.00000e+00
 6155  9.01742e+00  0.00000e+00  0.00000e+00
 6157  7.29914e+00  0.00000e+00  1.71828e+00
 6159  7.29914e+00  0.00000e+00  1.71828e+00
 6160  9.01742e+00  0.00000e+00  0.00000e+00
 6161  6.29401e+00  0.00000e+00  2.72341e+00
 6162  5.58086e+00  0.00000e+00  3.43656e+00
 6163  6.29401e+00  0.00000e+00  2.72341e+00
 6164  7.29914e+00  0.00000e+00  1.71828e+00
 6166  7.29914e+00  0.00000e+00  1.71828e+00
 6167  6.29401e+00  0.00000e+00  2.72341e+00
 6168  7.29914e+00  0.00000e+00  1.71828e+00
 6170  7.29914e+00  0.00000e+00  1.71828e+00
 6172  9.01742e+00  0.00000e+00  0.00000e+00
 6224  9.01742e+00  0.00000e+00  0.00000e+00
 6225  9.01742e+00  0.00000e+00  0.00000e+00
 6256  6.29401e+00  0.00000e+00  2.72341e+00
 6257  9.01742e+00  0.00000e+00  0.00000e+00
 6258  6.29401e+00  0.00000e+00  2.72341e+00
 6259  5.02769e+00  0.00000e+00  3.98973e+00
 6260  6.29401e+00  0.00000e+00  2.72341e+00
 6261  6.29401e+00  0.00000e+00  2.72341e+00
 6262  5.58086e+00  0.00000e+00  3.43656e+00
 6263  7.29914e+00  0.00000e+00  1.71828e+00
 6264  7.29914e+00  0.00000e+00  1.71828e+00
 6267  6.29401e+00  0.00000e+00  2.72341e+00
 6318  9.01742e+00  0.00000e+00  0.00000e+00
 6319  9.01742e+00  0.00000e+00  0.00000e+00
 6320  9.01742e+00  0.00000e+00  0.00000e+00
 6351  9.01742e+00  0.00000e+00  0.00000e+00
 6355  7.29914e+00  0.00000e+00  1.71828e+00
 6356  5.58086e+00  0.00000e+00  3.43656e+00
 6357  6.29401e+00  0.00000e+00  2.72341e+00
 6358  9.01742e+00  0.00000e+00  0.00000e+00
 6359  6.29401e+00  0.00000e+00  2.72341e+00
 6360  5.58086e+00  0.00000e+00  3.43656e+00
 6361  5.58086e+00  0.00000e+00  3.43656e+00
 6362  5.58086e+00  0.00000e+00  3.43656e+00
 6363  6.29401e+00  0.00000e+00  2.72341e+00
 6364  9.01742e+00  0.00000e+00  0.00000e+00
 6365  6.29401e+00  0.00000e+00  2.72341e+00
 6366  9.01742e+00  0.00000e+00  0.00000e+00
 6367  6.29401e+00  0.00000e+00  2.72341e+00
 6369  9.01742e+00  0.00000e+00  0.00000e+00
 6370  9.01742e+00  0.00000e+00  0.00000e+00
 6448  9.01742e+00  0.00000e+00  0.00000e+00
 6450  9.01742e+00  0.00000e+00  0.00000e+00
 6452  7.29914e+00  0.00000e+00  1.71828e+00
 6453  7.29914e+00  0.00000e+00  1.71828e+00
 6454  9.01742e+00  0.00000e+00  0.00000e+00
 6455  7.29914e+00  0.00000e+00  1.71828e+00
 6456  9.01742e+00  0.00000e+00  0.00000e+00
 6457  6.29401e+00  0.00000e+00  2.72341e+00
 6458  5.58086e+00  0.00000e+00  3.43656e+00
 6459  5.02769e+00  0.00000e+00  3.98973e+00
 6460  5.58086e+00  0.00000e+00  3.43656e+00
 6461  7.29914e+00  0.00000e+00  1.71828e+00
 6462  3.86257e+00  0.00000e+00  5.15485e+00
 6463  5.58086e+00  0.00000e+00  3.43656e+00
 6464  4.19359e+00  0.00000e+00  4.82383e+00
 6465  5.58086e+00  0.00000e+00  3.43656e+00
 6466  9.01742e+00  0.00000e+00  0.00000e+00
 6548  9.01742e+00  0.00000e+00  0.00000e+00
 6549  9.01742e+00  0.00000e+00  0.00000e+00
 6550  6.29401e+00  0.00000e+00  2.72341e+00
 6551  9.01742e+00  0.00000e+00  0.00000e+00
 6552  6.29401e+00  0.00000e+00  2.72341e+00
 6553  6.29401e+00  0.00000e+00  2.72341e+00
 6554  4.57572e+00  0.00000e+00  4.44169e+00
 6555  3.86257e+00  0.00000e+00  5.15485e+00
 6556  5.58086e+00  0.00000e+00  3.43656e+00
 6557  2.85744e+00  0.00000e+00  6.15998e+00
 6558  3.86257e+00  0.00000e+00  5.15485e+00
 6559  4.57572e+00  0.00000e+00  4.44169e+00
 6560  3.57059e+00  0.00000e+00  5.44683e+00
 6561  3.86257e+00  0.00000e+00  5.15485e+00
 6562  6.29401e+00  0.00000e+00  2.72341e+00
 6563  3.86257e+00  0.00000e+00  5.15485e+00
 6564  6.29401e+00  0.00000e+00  2.72341e+00
 6565  6.29401e+00  0.00000e+00  2.72341e+00
 6567  9.01742e+00  0.00000e+00  0.00000e+00
 6568  9.01742e+00  0.00000e+00  0.00000e+00
 6569  9.01742e+00  0.00000e+00  0.00000e+00
 6645  9.01742e+00  0.00000e+00  0.00000e+00
 6646  7.29914e+00  0.00000e+00  1.71828e+00
 6647  9.01742e+00  0.00000e+00  0.00000e+00
 6648  9.01742e+00  0.00000e+00  0.00000e+00
 6649  6.29401e+00  0.00000e+00  2.72341e+00
 6650  5.02769e+00  0.00000e+00  3.98973e+00
 6651  6.29401e+00  0.00000e+00  2.72341e+00
 6652  5.58086e+00  0.00000e+00  3.43656e+00
 6653  5.02769e+00  0.00000e+00  3.98973e+00
 6654  7.29914e+00  0.00000e+00  1.71828e+00
 6655  3.57059e+00  0.00000e+00  5.44683e+00
 6656  3.57059e+00  0.00000e+00  5.44683e+00
 6657  2.47531e+00  0.00000e+00  6.54211e+00
 6658  2.85744e+00  0.00000e+00  6.15998e+00
 6659  2.47531e+00  0.00000e+00  6.54211e+00
 6660  2.85744e+00  0.00000e+00  6.15998e+00
 6661  3.30941e+00  0.00000e+00  5.70801e+00
 6662  3.86257e+00  0.00000e+00  5.15485e+00
 6663  3.57059e+00  0.00000e+00  5.44683e+00
 6664  5.58086e+00  0.00000e+00  3.43656e+00
 6665  5.02769e+00  0.00000e+00  3.98973e+00
 6667  9.01742e+00  0.00000e+00  0.00000e+00
 6668  9.01742e+00  0.00000e+00  0.00000e+00
 6744  9.01742e+00  0.00000e+00  0.00000e+00
 6746  9.01742e+00  0.00000e+00  0.00000e+00
 6747  7.29914e+00  0.00000e+00  1.71828e+00
 6748  4.57572e+00  0.00000e+00  4.44169e+00
 6749  6.29401e+00  0.00000e+00  2.72341e+00
 6750  4.19359e+00  0.00000e+00  4.82383e+00
 6751  9.01742e+00  0.00000e+00  0.00000e+00
 6752  3.86257e+00  0.00000e+00  5.15485e+00
 6753  3.30941e+00  0.00000e+00  5.70801e+00
 6754  3.07314e+00  0.00000e+00  5.94428e+00
 6755  2.85744e+00  0.00000e+00  6.15998e+00
 6756  2.14429e+00  0.00000e+00  6.87313e+00
 6757  1.85231e+00  0.00000e+00  7.16511e+00
 6758  7.57028e-01  0.00000e+00  8.26039e+00
 6759  2.30428e+00  0.00000e+00  6.71314e+00
 6760  1.71828e+00  0.00000e+00  7.29914e+00
 6761  2.65902e+00  0.00000e+00  6.35840e+00
 6762  3.57059e+00  0.00000e+00  5.44683e+00
 6763  5.58086e+00  0.00000e+00  3.43656e+00
 6764  4.57572e+00  0.00000e+00  4.44169e+00
 6765  9.01742e+00  0.00000e+00  0.00000e+00
 6766  7.29914e+00  0.00000e+00  1.71828e+00
 6767  7.29914e+00  0.00000e+00  1.71828e+00
 6769  9.01742e+00  0.00000e+00  0.00000e+00
 6844  9.01742e+00  0.00000e+00  0.00000e+00
 6845  5.02769e+00  0.00000e+00  3.98973e+00
 6846  5.58086e+00  0.00000e+00  3.43656e+00
 6847  4.19359e+00  0.00000e+00  4.82383e+00
 6848  5.58086e+00  0.00000e+00  3.43656e+00
 6849  5.58086e+00  0.00000e+00  3.43656e+00
 6850  2.85744e+00  0.00000e+00  6.15998e+00
 6851  2.85744e+00  0.00000e+00  6.15998e+00
 6852  3.30941e+00  0.00000e+00  5.70801e+00
 6853  3.86257e+00  0.00000e+00  5.15485e+00
 6854  2.47531e+00  0.00000e+00  6.54211e+00
 6855  1.47018e+00  0.00000e+00  7.54724e+00
 6856  2.47531e+00  0.00000e+00  6.54211e+00
 6857  1.24466e+00  0.00000e+00  7.77275e+00
 6858  2.47531e+00  0.00000e+00  6.54211e+00
 6859  2.14429e+00  0.00000e+00  6.87313e+00
 6860  2.85744e+00  0.00000e+00  6.15998e+00
 6861  3.86257e+00  0.00000e+00  5.15485e+00
 6862  3.86257e+00  0.00000e+00  5.15485e+00
 6863  6.29401e+00  0.00000e+00  2.72341e+00
 6864  7.29914e+00  0.00000e+00  1.71828e+00
 6865  6.29401e+00  0.00000e+00  2.72341e+00
 6866  7.29914e+00  0.00000e+00  1.71828e+00
 6867  7.29914e+00  0.00000e+00  1.71828e+00
 6941  9.01742e+00  0.00000e+00  0.00000e+00
 6942  9.01742e+00  0.00000e+00  0.00000e+00
 6944  6.29401e+00  0.00000e+00  2.72341e+00
 6945  7.29914e+00  0.00000e+00  1.71828e+00
 6946  5.02769e+00  0.00000e+00  3.98973e+00
 6947  4.19359e+00  0.00000e+00  4.82383e+00
 6948  2.65902e+00  0.00000e+00  6.35840e+00
 6949  2.14429e+00  0.00000e+00  6.87313e+00
 6950  2.65902e+00  0.00000e+00  6.35840e+00
 6951  1.99401e+00  0.00000e+00  7.02341e+00
 6952  1.71828e+00  0.00000e+00  7.29914e+00
 6953  2.14429e+00  0.00000e+00  6.87313e+00
 6954  1.35486e+00  0.00000e+00  7.66256e+00
 6955  1.59113e+00  0.00000e+00  7.42629e+00
 6956  1.99401e+00  0.00000e+00  7.02341e+00
 6957  1.35486e+00  0.00000e+00  7.66256e+00
 6958  1.85231e+00  0.00000e+00  7.16511e+00
 6959  1.59113e+00  0.00000e+00  7.42629e+00
 6960  2.85744e+00  0.00000e+00  6.15998e+00
 6961  1.99401e+00  0.00000e+00  7.02341e+00
 6962  3.57059e+00  0.00000e+00  5.44683e+00
 6963  4.19359e+00  0.00000e+00  4.82383e+00
 6964  6.29401e+00  0.00000e+00  2.72341e+00
 6965  6.29401e+00  0.00000e+00  2.72341e+00
 6966  9.01742e+00  0.00000e+00  0.00000e+00
 6967  9.01742e+00  0.00000e+00  0.00000e+00
 7039  9.01742e+00  0.00000e+00  0.00000e+00
 7040  9.01742e+00  0.00000e+00  0.00000e+00
 7043  7.29914e+00  0.00000e+00  1.71828e+00
 7044  6.29401e+00  0.00000e+00  2.72341e+00
 7045  3.86257e+00  0.00000e+00  5.15485e+00
 7046  3.86257e+00  0.00000e+00  5.15485e+00
 7047  2.14429e+00  0.00000e+00  6.87313e+00
 7048  2.65902e+00  0.00000e+00  6.35840e+00
 7049  2.65902e+00  0.00000e+00  6.35840e+00
 7050  1.03796e+00  0.00000e+00  7.97945e+00
 7051  1.47018e+00  0.00000e+00  7.54724e+00
 7052  1.13916e+00  0.00000e+00  7.87826e+00
 7053  9.40739e-01  0.00000e+00  8.07668e+00
 7054  8.47181e-01  0.00000e+00  8.17024e+00
 7055  6.70038e-01  0.00000e+00  8.34738e+00
 7056  1.71828e+00  0.00000e+00  7.29914e+00
 7057  1.13916e+00  0.00000e+00  7.87826e+00
 7058  1.03796e+00  0.00000e+00  7.97945e+00
 7059  1.59113e+00  0.00000e+00  7.42629e+00
 7060  2.85744e+00  0.00000e+00  6.15998e+00
 7061  3.57059e+00  0.00000e+00  5.44683e+00
 7062  3.30941e+00  0.00000e+00  5.70801e+00
 7063  5.58086e+00  0.00000e+00  3.43656e+00
 7064  6.29401e+00  0.00000e+00  2.72341e+00
 7065  5.58086e+00  0.00000e+00  3.43656e+00
 7066  7.29914e+00  0.00000e+00  1.71828e+00
 7067  6.29401e+00  0.00000e+00  2.72341e+00
 7069  9.01742e+00  0.00000e+00  0.00000e+00
 7138  9.01742e+00  0.00000e+00  0.00000e+00
 7139  9.01742e+00  0.00000e+00  0.00000e+00
 7141  7.29914e+00  0.00000e+00  1.71828e+00
 7142  6.29401e+00  0.00000e+00  2.72341e+00
 7143  5.58086e+00  0.00000e+00  3.43656e+00
 7144  3.07314e+00  0.00000e+00  5.94428e+00
 7145  2.30428e+00  0.00000e+00  6.71314e+00
 7146  3.07314e+00  0.00000e+00  5.94428e+00
 7147  2.14429e+00  0.00000e+00  6.87313e+00
 7148  1.71828e+00  0.00000e+00  7.29914e+00
 7149  1.13916e+00  0.00000e+00  7.87826e+00
 7150  1.13916e+00  0.00000e+00  7.87826e+00
 7151  6.70038e-01  0.00000e+00  8.34738e+00
 7152  9.40739e-01  0.00000e+00  8.07668e+00
 7153  6.70038e-01  0.00000e+00  8.34738e+00
 7154  1.59113e+00  0.00000e+00  7.42629e+00
 7155  1.24466e+00  0.00000e+00  7.77275e+00
 7156  1.24466e+00  0.00000e+00  7.77275e+00
 7157  1.71828e+00  0.00000e+00  7.29914e+00
 7158  1.85231e+00  0.00000e+00  7.16511e+00
 7159  2.85744e+00  0.00000e+00  6.15998e+00
 7160  2.65902e+00  0.00000e+00  6.35840e+00
 7161  2.85744e+00  0.00000e+00  6.15998e+00
 7162  5.02769e+00  0.00000e+00  3.98973e+00
 7163  5.58086e+00  0.00000e+00  3.43656e+00
 7164  5.02769e+00  0.00000e+00  3.98973e+00
 7165  6.29401e+00  0.00000e+00  2.72341e+00
 7166  9.01742e+00  0.00000e+00  0.00000e+00
 7167  7.29914e+00  0.00000e+00  1.71828e+00
 7168  9.01742e+00  0.00000e+00  0.00000e+00
 7237  9.01742e+00  0.00000e+00  0.00000e+00
 7239  5.58086e+00  0.00000e+00  3.43656e+00
 7240  7.29914e+00  0.00000e+00  1.71828e+00
 7242  4.19359e+00  0.00000e+00  4.82383e+00
 7243  2.65902e+00  0.00000e+00  6.35840e+00
 7244  2.85744e+00  0.00000e+00  6.15998e+00
 7245  1.85231e+00  0.00000e+00  7.16511e+00
 7246  2.14429e+00  0.00000e+00  6.87313e+00
 7247  2.14429e+00  0.00000e+00  6.87313e+00
 7248  5.85998e-01  0.00000e+00  8.43142e+00
 7249  2.03864e-01  0.00000e+00  8.81355e+00
 7250  1.13916e+00  0.00000e+00  7.87826e+00
 7251  1.13916e+00  0.00000e+00  7.87826e+00
 7252  4.26009e-01  0.00000e+00  8.59141e+00
 7253  3.49728e-01  0.00000e+00  8.66769e+00
 7254  9.40739e-01  0.00000e+00  8.07668e+00
 7255  2.14429e+00  0.00000e+00  6.87313e+00
 7256  1.35486e+00  0.00000e+00  7.66256e+00
 7257  2.65902e+00  0.00000e+00  6.35840e+00
 7258  1.71828e+00  0.00000e+00  7.29914e+00
 7259  3.30941e+00  0.00000e+00  5.70801e+00
 7260  4.19359e+00  0.00000e+00  4.82383e+00
 7261  5.58086e+00  0.00000e+00  3.43656e+00
 7262  5.02769e+00  0.00000e+00  3.98973e+00
 7263  4.19359e+00  0.00000e+00  4.82383e+00
 7264  9.01742e+00  0.00000e+00  0.00000e+00
 7265  7.29914e+00  0.00000e+00  1.71828e+00
 7334  9.01742e+00  0.00000e+00  0.00000e+00
 7336  7.29914e+00  0.00000e+00  1.71828e+00
 7337  9.01742e+00  0.00000e+00  0.00000e+00
 7339  7.29914e+00  0.00000e+00  1.71828e+00
 7340  3.86257e+00  0.00000e+00  5.15485e+00
 7341  6.29401e+00  0.00000e+00  2.72341e+00
 7342  2.47531e+00  0.00000e+00  6.54211e+00
 7343  3.07314e+00  0.00000e+00  5.94428e+00
 7344  2.47531e+00  0.00000e+00  6.54211e+00
 7345  1.71828e+00  0.00000e+00  7.29914e+00
 7346  7.57028e-01  0.00000e+00  8.26039e+00
 7347  9.40739e-01  0.00000e+00  8.07668e+00
 7348  4.26009e-01  0.00000e+00  8.59141e+00
 7349  6.70038e-01  0.00000e+00  8.34738e+00
 7350  7.57028e-01  0.00000e+00  8.26039e+00
 7351  0.00000e+00  0.00000e+00  9.01742e+00
 7352  3.49728e-01  0.00000e+00  8.66769e+00
 7353  5.04713e-01  0.00000e+00  8.51271e+00
 7354  5.85998e-01  0.00000e+00  8.43142e+00
 7355  1.47018e+00  0.00000e+00  7.54724e+00
 7356  1.47018e+00  0.00000e+00  7.54724e+00
 7357  1.71828e+00  0.00000e+00  7.29914e+00
 7358  2.47531e+00  0.00000e+00  6.54211e+00
 7359  2.30428e+00  0.00000e+00  6.71314e+00
 7360  2.85744e+00  0.00000e+00  6.15998e+00
 7361  3.07314e+00  0.00000e+00  5.94428e+00
 7362  4.19359e+00  0.00000e+00  4.82383e+00
 7363  6.29401e+00  0.00000e+00  2.72341e+00
 7364  9.01742e+00  0.00000e+00  0.00000e+00
 7365  7.29914e+00  0.00000e+00  1.71828e+00
 7368  9.01742e+00  0.00000e+00  0.00000e+00
 7435  9.01742e+00  0.00000e+00  0.00000e+00
 7438  7.29914e+00  0.00000e+00  1.71828e+00
 7439  7.29914e+00  0.00000e+00  1.71828e+00
 7440  7.29914e+00  0.00000e+00  1.71828e+00
 7441  3.30941e+00  0.00000e+00  5.70801e+00
 7442  1.99401e+00  0.00000e+00  7.02341e+00
 7443  3.86257e+00  0.00000e+00  5.15485e+00
 7444  1.59113e+00  0.00000e+00  7.42629e+00
 7445  2.65902e+00  0.00000e+00  6.35840e+00
 7446  1.13916e+00  0.00000e+00  7.87826e+00
 7447  6.70038e-01  0.00000e+00  8.34738e+00
 7448  2.75723e-01  0.00000e+00  8.74170e+00
 7449  1.34030e-01  0.00000e+00  8.88339e+00
 7450  0.00000e+00  0.00000e+00  9.01742e+00
 7451  9.40739e-01  0.00000e+00  8.07668e+00
 7452  5.85998e-01  0.00000e+00  8.43142e+00
 7453  1.85231e+00  0.00000e+00  7.16511e+00
 7454  1.59113e+00  0.00000e+00  7.42629e+00
 7455  2.14429e+00  0.00000e+00  6.87313e+00
 7456  2.30428e+00  0.00000e+00  6.71314e+00
 7457  1.59113e+00  0.00000e+00  7.42629e+00
 7458  3.30941e+00  0.00000e+00  5.70801e+00
 7459  4.57572e+00  0.00000e+00  4.44169e+00
 7460  5.58086e+00  0.00000e+00  3.43656e+00
 7461  5.02769e+00  0.00000e+00  3.98973e+00
 7462  3.30941e+00  0.00000e+00  5.70801e+00
 7463  7.29914e+00  0.00000e+00  1.71828e+00
 7464  9.01742e+00  0.00000e+00  0.00000e+00
 7536  7.29914e+00  0.00000e+00  1.71828e+00
 7537  7.29914e+00  0.00000e+00  1.71828e+00
 7538  5.02769e+00  0.00000e+00  3.98973e+00
 7539  5.58086e+00  0.00000e+00  3.43656e+00
 7540  5.02769e+00  0.00000e+00  3.98973e+00
 7541  5.02769e+00  0.00000e+00  3.98973e+00
 7542  2.65902e+00  0.00000e+00  6.35840e+00
 7543  2.47531e+00  0.00000e+00  6.54211e+00
 7544  1.59113e+00  0.00000e+00  7.42629e+00
 7545  1.71828e+00  0.00000e+00  7.29914e+00
 7546  7.57028e-01  0.00000e+00  8.26039e+00
 7547  1.59113e+00  0.00000e+00  7.42629e+00
 7548  5.85998e-01  0.00000e+00  8.43142e+00
 7549  1.35486e+00  0.00000e+00  7.66256e+00
 7550  7.57028e-01  0.00000e+00  8.26039e+00
 7551  1.24466e+00  0.00000e+00  7.77275e+00
 7552  5.85998e-01  0.00000e+00  8.43142e+00
 7553  1.24466e+00  0.00000e+00  7.77275e+00
 7554  1.59113e+00  0.00000e+00  7.42629e+00
 7555  1.71828e+00  0.00000e+00  7.29914e+00
 7556  2.14429e+00  0.00000e+00  6.87313e+00
 7557  2.85744e+00  0.00000e+00  6.15998e+00
 7558  2.30428e+00  0.00000e+00  6.71314e+00
 7559  3.07314e+00  0.00000e+00  5.94428e+00
 7560  4.19359e+00  0.00000e+00  4.82383e+00
 7561  5.58086e+00  0.00000e+00  3.43656e+00
 7562  7.29914e+00  0.00000e+00  1.71828e+00
 7563  9.01742e+00  0.00000e+00  0.00000e+00
 7564  7.29914e+00  0.00000e+00  1.71828e+00
 7634  6.29401e+00  0.00000e+00  2.72341e+00
 7636  9.01742e+00  0.00000e+00  0.00000e+00
 7637  6.29401e+00  0.00000e+00  2.72341e+00
 7638  7.29914e+00  0.00000e+00  1.71828e+00
 7639  4.57572e+00  0.00000e+00  4.44169e+00
 7640  3.86257e+00  0.00000e+00  5.15485e+00
 7641  3.86257e+00  0.00000e+00  5.15485e+00
 7642  7.29914e+00  0.00000e+00  1.71828e+00
 7643  2.14429e+00  0.00000e+00  6.87313e+00
 7644  1.59113e+00  0.00000e+00  7.42629e+00
 7645  2.47531e+00  0.00000e+00  6.54211e+00
 7646  1.03796e+00  0.00000e+00  7.97945e+00
 7647  2.14429e+00  0.00000e+00  6.87313e+00
 7648  1.35486e+00  0.00000e+00  7.66256e+00
 7649  2.30428e+00  0.00000e+00  6.71314e+00
 7650  1.03796e+00  0.00000e+00  7.97945e+00
 7651  1.99401e+00  0.00000e+00  7.02341e+00
 7652  2.65902e+00  0.00000e+00  6.35840e+00
 7653  1.99401e+00  0.00000e+00  7.02341e+00
 7654  2.14429e+00  0.00000e+00  6.87313e+00
 7655  1.47018e+00  0.00000e+00  7.54724e+00
 7656  3.07314e+00  0.00000e+00  5.94428e+00
 7657  3.30941e+00  0.00000e+00  5.70801e+00
 7658  2.47531e+00  0.00000e+00  6.54211e+00
 7659  3.86257e+00  0.00000e+00  5.15485e+00
 7660  7.29914e+00  0.00000e+00  1.71828e+00
 7661  5.58086e+00  0.00000e+00  3.43656e+00
 7662  7.29914e+00  0.00000e+00  1.71828e+00
 7663  9.01742e+00  0.00000e+00  0.00000e+00
 7666  9.01742e+00  0.00000e+00  0.00000e+00
 7734  7.29914e+00  0.00000e+00  1.71828e+00
 7736  9.01742e+00  0.00000e+00  0.00000e+00
 7737  9.01742e+00  0.00000e+00  0.00000e+00
 7738  6.29401e+00  0.00000e+00  2.72341e+00
 7739  5.58086e+00  0.00000e+00  3.43656e+00
 7740  3.57059e+00  0.00000e+00  5.44683e+00
 7741  7.29914e+00  0.00000e+00  1.71828e+00
 7742  3.57059e+00  0.00000e+00  5.44683e+00
 7743  5.02769e+00  0.00000e+00  3.98973e+00
 7744  2.85744e+00  0.00000e+00  6.15998e+00
 7745  2.65902e+00  0.00000e+00  6.35840e+00
 7746  3.57059e+00  0.00000e+00  5.44683e+00
 7747  2.30428e+00  0.00000e+00  6.71314e+00
 7748  1.99401e+00  0.00000e+00  7.02341e+00
 7749  2.65902e+00  0.00000e+00  6.35840e+00
 7750  2.30428e+00  0.00000e+00  6.71314e+00
 7751  2.47531e+00  0.00000e+00  6.54211e+00
 7752  2.30428e+00  0.00000e+00  6.71314e+00
 7753  1.47018e+00  0.00000e+00  7.54724e+00
 7754  2.85744e+00  0.00000e+00  6.15998e+00
 7755  4.57572e+00  0.00000e+00  4.44169e+00
 7756  3.57059e+00  0.00000e+00  5.44683e+00
 7757  2.85744e+00  0.00000e+00  6.15998e+00
 7758  7.29914e+00  0.00000e+00  1.71828e+00
 7759  3.30941e+00  0.00000e+00  5.70801e+00
 7760  9.01742e+00  0.00000e+00  0.00000e+00
 7762  9.01742e+00  0.00000e+00  0.00000e+00
 7763  9.01742e+00  0.00000e+00  0.00000e+00
 7832  9.01742e+00  0.00000e+00  0.00000e+00
 7833  9.01742e+00  0.00000e+00  0.00000e+00
 7837  7.29914e+00  0.00000e+00  1.71828e+00
 7838  9.01742e+00  0.00000e+00  0.00000e+00
 7839  9.01742e+00  0.00000e+00  0.00000e+00
 7840  5.02769e+00  0.00000e+00  3.98973e+00
 7841  4.57572e+00  0.00000e+00  4.44169e+00
 7842  5.02769e+00  0.00000e+00  3.98973e+00
 7843  4.19359e+00  0.00000e+00  4.82383e+00
 7844  2.85744e+00  0.00000e+00  6.15998e+00
 7845  3.86257e+00  0.00000e+00  5.15485e+00
 7846  2.85744e+00  0.00000e+00  6.15998e+00
 7847  2.85744e+00  0.00000e+00  6.15998e+00
 7848  4.19359e+00  0.00000e+00  4.82383e+00
 7849  4.19359e+00  0.00000e+00  4.82383e+00
 7850  3.07314e+00  0.00000e+00  5.94428e+00
 7851  2.85744e+00  0.00000e+00  6.15998e+00
 7852  1.99401e+00  0.00000e+00  7.02341e+00
 7853  3.57059e+00  0.00000e+00  5.44683e+00
 7854  3.30941e+00  0.00000e+00  5.70801e+00
 7855  3.30941e+00  0.00000e+00  5.70801e+00
 7856  4.57572e+00  0.00000e+00  4.44169e+00
 7857  6.29401e+00  0.00000e+00  2.72341e+00
 7858  6.29401e+00  0.00000e+00  2.72341e+00
 7859  9.01742e+00  0.00000e+00  0.00000e+00
 7860  9.01742e+00  0.00000e+00  0.00000e+00
 7930  9.01742e+00  0.00000e+00  0.00000e+00
 7934  7.29914e+00  0.00000e+00  1.71828e+00
 7937  7.29914e+00  0.00000e+00  1.71828e+00
 7938  6.29401e+00  0.00000e+00  2.72341e+00
 7939  5.02769e+00  0.00000e+00  3.98973e+00
 7940  5.58086e+00  0.00000e+00  3.43656e+00
 7941  4.19359e+00  0.00000e+00  4.82383e+00
 7942  4.57572e+00  0.00000e+00  4.44169e+00
 7943  4.19359e+00  0.00000e+00  4.82383e+00
 7944  3.57059e+00  0.00000e+00  5.44683e+00
 7945  5.02769e+00  0.00000e+00  3.98973e+00
 7946  4.19359e+00  0.00000e+00  4.82383e+00
 7947  3.86257e+00  0.00000e+00  5.15485e+00
 7948  3.86257e+00  0.00000e+00  5.15485e+00
 7949  3.86257e+00  0.00000e+00  5.15485e+00
 7950  5.58086e+00  0.00000e+00  3.43656e+00
 7951  5.02769e+00  0.00000e+00  3.98973e+00
 7952  5.02769e+00  0.00000e+00  3.98973e+00
 7953  4.19359e+00  0.00000e+00  4.82383e+00
 7954  5.02769e+00  0.00000e+00  3.98973e+00
 7955  7.29914e+00  0.00000e+00  1.71828e+00
 7956  4.19359e+00  0.00000e+00  4.82383e+00
 7957  5.58086e+00  0.00000e+00  3.43656e+00
 7958  7.29914e+00  0.00000e+00  1.71828e+00
 7962  9.01742e+00  0.00000e+00  0.00000e+00
 8032  9.01742e+00  0.00000e+00  0.00000e+00
 8038  7.29914e+00  0.00000e+00  1.71828e+00
 8039  9.01742e+00  0.00000e+00  0.00000e+00
 8040  7.29914e+00  0.00000e+00  1.71828e+00
 8041  7.29914e+00  0.00000e+00  1.71828e+00
 8042  5.58086e+00  0.00000e+00  3.43656e+00
 8043  5.58086e+00  0.00000e+00  3.43656e+00
 8044  2.85744e+00  0.00000e+00  6.15998e+00
 8045  7.29914e+00  0.00000e+00  1.71828e+00
 8046  5.58086e+00  0.00000e+00  3.43656e+00
 8047  9.01742e+00  0.00000e+00  0.00000e+00
 8048  5.58086e+00  0.00000e+00  3.43656e+00
 8049  7.29914e+00  0.00000e+00  1.71828e+00
 8050  7.29914e+00  0.00000e+00  1.71828e+00
 8051  7.29914e+00  0.00000e+00  1.71828e+00
 8052  5.02769e+00  0.00000e+00  3.98973e+00
 8053  7.29914e+00  0.00000e+00  1.71828e+00
 8054  5.02769e+00  0.00000e+00  3.98973e+00
 8055  6.29401e+00  0.00000e+00  2.72341e+00
 8060  9.01742e+00  0.00000e+00  0.00000e+00
 8139  9.01742e+00  0.00000e+00  0.00000e+00
 8141  7.29914e+00  0.00000e+00  1.71828e+00
 8142  4.57572e+00  0.00000e+00  4.44169e+00
 8143  5.58086e+00  0.00000e+00  3.43656e+00
 8144  4.57572e+00  0.00000e+00  4.44169e+00
 8145  6.29401e+00  0.00000e+00  2.72341e+00
 8146  4.57572e+00  0.00000e+00  4.44169e+00
 8147  4.57572e+00  0.00000e+00  4.44169e+00
 8148  5.58086e+00  0.00000e+00  3.43656e+00
 8149  4.57572e+00  0.00000e+00  4.44169e+00
 8150  5.58086e+00  0.00000e+00  3.43656e+00
 8152  9.01742e+00  0.00000e+00  0.00000e+00
 8155  9.01742e+00  0.00000e+00  0.00000e+00
 8156  9.01742e+00  0.00000e+00  0.00000e+00
 8241  9.01742e+00  0.00000e+00  0.00000e+00
 8242  9.01742e+00  0.00000e+00  0.00000e+00
 8243  7.29914e+00  0.00000e+00  1.71828e+00
 8244  7.29914e+00  0.00000e+00  1.71828e+00
 8245  9.01742e+00  0.00000e+00  0.00000e+00
 8246  7.29914e+00  0.00000e+00  1.71828e+00
 8247  9.01742e+00  0.00000e+00  0.00000e+00
 8248  7.29914e+00  0.00000e+00  1.71828e+00
 8250  9.01742e+00  0.00000e+00  0.00000e+00
 8251  7.29914e+00  0.00000e+00  1.71828e+00
 8253  9.01742e+00  0.00000e+00  0.00000e+00
 8256  9.01742e+00  0.00000e+00  0.00000e+00
 8340  7.29914e+00  0.00000e+00  1.71828e+00
 8342  7.29914e+00  0.00000e+00  1.71828e+00
 8343  9.01742e+00  0.00000e+00  0.00000e+00
 8345  9.01742e+00  0.00000e+00  0.00000e+00
 8347  9.01742e+00  0.00000e+00  0.00000e+00
 8349  7.29914e+00  0.00000e+00  1.71828e+00
 8351  6.29401e+00  0.00000e+00  2.72341e+00
 8352  7.29914e+00  0.00000e+00  1.71828e+00
 8353  5.58086e+00  0.00000e+00  3.43656e+00
 8354  9.01742e+00  0.00000e+00  0.00000e+00
 8355  9.01742e+00  0.00000e+00  0.00000e+00
 8438  9.01742e+00  0.00000e+00  0.00000e+00
 8444  7.29914e+00  0.00000e+00  1.71828e+00
 8445  7.29914e+00  0.00000e+00  1.71828e+00
 8447  7.29914e+00  0.00000e+00  1.71828e+00
 8452  9.01742e+00  0.00000e+00  0.00000e+00
 8454  9.01742e+00  0.00000e+00  0.00000e+00
 8544  9.01742e+00  0.00000e+00  0.00000e+00
 8545  7.29914e+00  0.00000e+00  1.71828e+00
 8546  9.01742e+00  0.00000e+00  0.00000e+00
 8548  7.29914e+00  0.00000e+00  1.71828e+00
 8549  9.01742e+00  0.00000e+00  0.00000e+00
 8550  9.01742e+00  0.00000e+00  0.00000e+00
 8552  9.01742e+00  0.00000e+00  0.00000e+00
 8647  9.01742e+00  0.00000e+00  0.00000e+00
 8649  9.01742e+00  0.00000e+00  0.00000e+00
 8650  9.01742e+00  0.00000e+00  0.00000e+00
