# Supplementary material for: Discovery of novel RARα agonists using pharmacophore-based virtual screening, molecular docking, and molecular dynamics simulation studies
Source: PLoS One. 2023 Aug 24;18(8):e0289046. doi: 10.1371/journal.pone.0289046 (PMC10449137; doi:10.1371/journal.pone.0289046)
Supplement: S1 File — (ZIP) [file pone.0289046.s003.zip › Supplementary/Compound 8/MD/FEL/evecs.dat]

 Eigenvector file: COVAR nmodes 3 width 11
  732  732
  -16.71885    6.86273   20.50756  -15.96274    4.97536   20.44116  -13.35342
    3.85710   18.69942  -13.98899    0.52764   19.57847  -16.05477   -0.53588
   16.77120  -14.09939    1.47485   14.18903  -10.92843   -0.57093   14.84622
  -12.83990   -3.82886   14.17395  -14.34267   -2.48819   10.89827  -10.90848
   -1.35679    9.60380   -9.34129   -4.69479   10.70869  -12.08266   -6.62520
    8.82823  -11.63803   -4.51195    5.66361   -7.84800   -5.14863    5.76084
   -7.99966   -8.90281    6.57426  -10.62744   -9.57155    3.84539   -8.44429
   -7.80083    1.19349   -4.86229   -8.72237    2.29708   -3.49118  -12.19603
    3.15673   -0.72740  -12.10608    5.77870    2.70244  -13.73887    5.32069
    1.98769  -16.21730    8.11954   -1.02994  -17.54682    6.20888    0.36880
  -17.69750    2.70375    2.28483  -20.57515    1.16385    5.45826  -19.36217
   -0.52492    6.93643  -20.41519   -3.86301    9.90384  -19.21266   -5.97690
   10.97831  -18.95418   -9.63677   14.32052  -19.51846  -11.36269   13.86321
  -16.58001  -13.73467   16.27400  -13.67577  -13.34610   17.62132  -14.85311
  -10.04802   21.24808  -13.97724  -10.45321   21.64585  -11.54456  -13.24639
   20.66320   -7.94656  -13.48166   18.76258   -6.50264  -16.43231   16.68709
   -3.36491  -17.01353   13.49654   -5.44115  -17.33088   12.59715   -9.12133
  -17.83924    9.49366   -9.38199  -20.03235    8.17424  -12.62896  -18.49237
    8.66986  -11.43685  -14.89985    6.94224   -8.14198  -15.84996    3.98069
  -10.20345  -17.16431    3.54764  -11.70332  -13.65655    4.33394   -8.50230
  -11.70363    1.87593   -6.35608  -13.73908   -0.95781   -8.89801  -13.22928
   -0.24563   -9.20917   -9.46905   -0.05244   -5.37229   -9.18878   -3.41535
   -5.10216  -11.04640   -4.92303   -7.62633   -8.55535   -3.44777   -5.60549
   -5.63982   -5.03782   -2.35271   -6.97735   -8.44389   -4.14658   -7.34710
   -8.09402   -5.30843   -3.67806   -7.17158   -1.69643   -2.69960  -10.44414
   -0.50843   -4.35465  -12.24406   -3.31777   -2.43396  -10.63473   -1.94170
    0.78557  -11.87107    1.59011   -0.09399  -15.44087    0.24013   -0.66983
  -15.46476   -1.29628    2.84130  -13.78694    1.51171    4.85693  -16.06759
    3.53924    7.18330  -16.44402    7.25418    6.64874  -15.03079    7.19470
    3.12072  -18.47634    6.52889    1.84529  -19.63466    9.87430    3.15498
  -17.57030   11.71704    0.58637  -18.67223   12.51208   -2.96435  -17.44144
   10.29835   -5.80640  -15.30118   13.10799   -7.22034  -13.38606   13.33893
   -3.91554  -13.23236    9.54008   -3.46528  -11.53189    9.08200   -6.88807
   -9.06650   11.96146   -6.23974   -8.06917   10.46232   -2.86471   -7.81327
    6.88278   -4.21913   -5.66402    7.81443   -7.27240   -3.20361    9.53954
   -4.92265   -3.21100    6.80176   -2.25504   -2.92313    3.60839   -4.32948
    0.90921    3.68315   -4.60151    1.29211    4.37770   -0.82997   -0.84561
    1.26981   -0.07434    0.96427   -0.89437   -2.71452    4.35830   -0.04871
   -1.09536    2.91157   -0.71740    2.41540    1.43706   -4.10142    1.25579
    4.76036   -5.38445   -0.20407    6.95029   -3.98865    2.64313    4.78176
   -5.89635    5.20619    5.69335   -9.15562    3.33845    9.49531   -8.80926
    3.70792   11.63907  -11.64541    5.15199   15.06831  -10.41029    6.34698
   16.57458  -13.88509    6.84249   16.22228  -14.67904    3.12413   16.09624
  -11.04645    1.84071   12.82862  -11.66934   -0.10049    9.33655  -10.15893
   -0.62421    6.06520  -12.10277   -1.24801    2.95494  -11.31035   -3.35764
   -0.62737  -12.42775   -2.42077   -0.43678  -15.48107   -4.74159    2.56955
  -16.85430   -2.77259    5.14578  -15.87161   -5.44516    8.30355  -14.80402
   -3.56743   11.11725  -12.74955   -5.17625   14.65031  -11.69779   -4.11016
   16.17660   -8.16421   -4.50538   17.67347   -8.96176   -7.96505   14.36124
  -10.44668   -9.18283   12.37938   -7.39765   -7.91722   14.83718   -5.09211
   -9.76952   14.30650   -7.14351  -12.96794   10.46954   -7.27024  -12.51282
   10.01699   -3.47122  -12.70794   11.30001   -1.74267   -9.54629   14.73251
   -0.94800  -11.07307   16.74009    1.71415   -9.21483   13.96458    1.99503
   -6.58102   14.52314   -1.59308   -5.32296   17.31941   -0.90207   -2.81584
   15.29879    1.96148   -1.25813   12.11375   -0.17738   -0.91626   14.11601
   -3.00915    0.71911   15.66434   -0.42480    3.10479   12.16379    0.95300
    3.91214   10.90930   -2.60990    4.60024   13.88125   -3.26373    6.94122
   13.05421    0.00203    8.80051    9.34607   -1.00214    9.09235   10.09570
   -4.28495   10.88601   11.05809   -2.75007   14.28787    7.54525   -1.28210
   14.65290    6.12529   -4.79830   15.24740    2.86707   -3.88011   13.54873
   -0.42848   -5.75103   14.01290   -3.04772   -6.42790   11.28640   -5.34040
   -3.80626   12.88248   -2.43040   -1.29566   13.00560   -1.61661   -2.06481
    9.32064   -5.32814   -1.57401    8.48245   -5.42600    1.76297   10.38429
   -2.20262    2.95088    8.65024   -3.75150    1.92151    5.27238   -6.89556
    3.93581    6.16571   -4.81409    7.03118    7.16851   -3.01742    6.76853
    3.78476   -6.39922    6.81017    1.96638   -8.11764    9.54903    4.02554
   -5.43054   12.21049    3.91900   -5.99465   15.91424    3.29482   -2.42108
   16.49942    2.04283   -3.17373   15.42563   -1.56869   -3.16145   17.46373
   -4.76219   -6.28068   18.63200   -6.61628   -8.58582   18.13470   -3.62999
  -11.27358   20.75080   -3.38916  -11.90721   20.62226    0.31645   -9.11338
   19.19678    2.33371  -10.71410   20.26340    5.55667  -13.52985   17.83581
    4.88039  -11.17222   14.97606    4.82306   -8.98978   16.18553    7.68172
  -11.88289   15.79546   10.10196  -12.31754   12.20875    8.92279   -8.71345
   11.36501    9.80548   -9.10269   12.47850   13.45420  -11.06210    9.38148
   14.69372   -8.59644    7.05965   12.89761   -5.64130    8.77863   14.59151
   -7.44542    8.45385   17.95359   -8.07483    4.73965   17.28313   -4.36346
    4.25919   16.46487   -3.26127    6.18570   19.60938   -5.27652    3.91826
   21.93727   -4.50207    0.60823   20.19741   -0.71884    1.13273   19.78084
   -0.33405    1.28470   23.52550   -2.60878   -1.69390   24.21828   -0.13787
   -4.09711   22.62819    2.98996   -2.38774   23.86813    3.55909   -2.08081
   27.53043    6.22997    0.30875   27.35201    6.26610    3.74271   27.19684
    4.23895    5.53017   24.92257    6.56872    6.61678   22.25111    5.51950
    4.49040   19.33339    2.55567    6.61211   18.13349    4.80439    9.54884
   17.03948    7.11483    7.02297   15.31958    4.16977    5.55839   13.37736
    2.97508    9.07608   12.47559    6.43920    9.89988   11.09350    6.44473
    6.64911    9.05242    3.27901    7.68303    7.18665    5.05520   10.82609
    6.00905    8.13872    8.81275    5.12596    5.92887    6.40012    3.10479
    4.76333    9.42015    1.01971    8.43276   10.15609    0.18876    9.10804
    6.62787   -1.17456    5.77551    6.60360   -3.09627    6.85745    9.90690
   -4.72151   10.03477    8.07356   -5.90100    7.67299    5.29593   -7.06356
    5.83753    7.86175   -9.22227    9.25459    8.80030  -10.70311    9.75886
    5.08589  -11.60371    6.35034    4.81895  -13.37456    7.35510    7.55155
  -15.87970   10.57901    5.69311  -16.79305    9.04749    2.18897  -16.73826
    6.56446    3.37581  -19.41729    9.47039    3.53258  -21.88378   10.99410
    0.16034  -20.95294    7.92242   -2.12420  -21.02242    6.69066   -3.92782
  -24.13966    3.60090   -2.26878  -25.47698    1.44200   -0.14702  -23.23742
    0.87399    0.04480  -19.52778   -2.03754   -2.08204  -18.25660   -5.24843
   -0.04219  -17.91296   -5.65276    0.00799  -14.10180   -1.93948    0.80402
  -13.58755   -2.41243    3.70520  -16.03178   -5.27527    5.01031  -13.85535
   -2.78753    5.52101  -11.03377   -0.31471    7.17617  -12.87391   -1.69884
    9.61386  -14.90378  -10.02094    6.37304  -18.76210  -11.23137    5.12511
  -17.91744  -12.34800    2.42473  -15.54079  -11.64112    3.42119  -11.91911
  -14.86985    5.44375  -11.56756  -16.90966    2.36708  -12.52022  -14.84451
    0.01541  -10.36347  -15.40308    2.25981   -7.32962  -19.15827    2.06350
   -7.84790  -19.66244   -1.52910   -8.52195
 ****
    1    39.66680
   -0.27258   -0.08346   -0.22530   -0.13328    0.00630   -0.17598   -0.00941
    0.04753   -0.05994    0.07052    0.00275    0.00397    0.01041    0.03946
    0.01227    0.00843    0.02551    0.00074    0.00321    0.01438   -0.00404
   -0.00878    0.01906    0.00580   -0.00828    0.01664    0.00446   -0.00904
    0.02016    0.00426   -0.00924    0.01774   -0.00139   -0.01234    0.02488
   -0.00458   -0.00283    0.02620   -0.00222   -0.00429    0.01775    0.00330
   -0.01030    0.01718    0.00173   -0.00539    0.02390   -0.00483    0.00189
    0.02314    0.00078    0.00198    0.02662    0.00315    0.00265    0.02712
    0.00424    0.00774    0.02903   -0.00055    0.00734    0.02666   -0.00419
   -0.00115    0.01260   -0.01721   -0.00403    0.03283   -0.03056    0.03481
    0.01170   -0.01490    0.02640   -0.00157    0.00147    0.02931    0.00273
    0.00956    0.01865   -0.00025    0.00561    0.01081    0.00264   -0.00314
    0.00001    0.00971   -0.00523   -0.00567    0.01043   -0.01570   -0.00558
    0.02079   -0.00299    0.00047    0.01351    0.00786    0.00396   -0.00643
   -0.00051    0.00255   -0.00531   -0.01423   -0.01667   -0.01831   -0.02809
    0.02650   -0.01434   -0.03242    0.01060   -0.00789   -0.01552    0.01851
   -0.00135    0.00088    0.01289    0.00836    0.00182    0.00771    0.01013
    0.00182    0.00805    0.02390   -0.00186    0.00543    0.01603   -0.02053
    0.00683   -0.00027   -0.01520    0.00755    0.00466    0.00078    0.00634
    0.01052   -0.00670    0.00792   -0.00816   -0.01447    0.00658   -0.01489
   -0.00236    0.00049   -0.01567    0.00382    0.00922   -0.02594   -0.00051
    0.00968   -0.01780   -0.00016   -0.00120   -0.01684   -0.00814   -0.00598
   -0.03233   -0.00209    0.00770   -0.03355    0.00463    0.00085   -0.01988
   -0.00151    0.00385   -0.02385   -0.01430   -0.00234   -0.01262   -0.00509
   -0.00012    0.00077   -0.00170   -0.00048    0.00567   -0.01958   -0.00061
   -0.00145   -0.02488   -0.00020    0.00951   -0.00866    0.00908    0.01399
   -0.01502    0.00232    0.01095   -0.01544    0.00472   -0.00064   -0.00626
    0.02017   -0.01344   -0.01037    0.01412   -0.00815   -0.01093   -0.00058
   -0.02230   -0.01064   -0.02699   -0.02330   -0.00801   -0.01026   -0.00316
   -0.00353   -0.00573    0.03236   -0.03062    0.00572    0.02776   -0.00765
    0.01764    0.03005    0.00494    0.02673    0.03428    0.00267    0.00923
    0.01012    0.01273    0.02061   -0.01008   -0.00856    0.02781   -0.00059
   -0.01218    0.01245    0.00062    0.00456    0.00477   -0.01152    0.00257
    0.01664   -0.02071    0.00011    0.00879   -0.01257    0.00677    0.01100
   -0.01262    0.00611    0.01463   -0.00265    0.01171   -0.00039    0.02020
    0.01129    0.02559    0.00738    0.00083    0.03620    0.02099   -0.01853
    0.03719    0.01861   -0.01120    0.02902    0.01182   -0.00937    0.02148
    0.01434   -0.01931    0.02601    0.01466   -0.01671    0.02310    0.00569
   -0.00704    0.01599    0.00954   -0.00932    0.01015    0.01234   -0.00995
    0.01030    0.00493   -0.00298    0.01112    0.00298   -0.00251    0.00770
    0.00696   -0.00241    0.00545    0.00518   -0.00087    0.00587   -0.00629
    0.00361   -0.00068   -0.01574   -0.00308   -0.00274   -0.01817    0.00779
   -0.00039   -0.01874    0.00168    0.00682   -0.01105   -0.00052    0.00603
   -0.00884    0.00524    0.00684   -0.00253    0.00223    0.00689   -0.00148
    0.00350    0.00622   -0.00141    0.00694    0.00746   -0.00174    0.00509
    0.00415    0.00468    0.00009    0.00927   -0.00151    0.00860    0.00737
   -0.00047    0.01223    0.00547   -0.00520    0.00849    0.00602   -0.00038
    0.00452    0.00469    0.00018    0.00281    0.00599   -0.00246    0.00123
    0.01483   -0.00597    0.00443    0.00865   -0.00336    0.00107    0.00347
    0.00616    0.00347    0.01180    0.01109    0.00571    0.02031    0.00438
    0.00861    0.01395    0.01100    0.00500    0.01355    0.01648    0.00458
    0.02078    0.01780    0.01155    0.03151    0.01538    0.01034    0.03490
    0.00698    0.01205    0.03722   -0.00169    0.02044    0.03313    0.00210
    0.01519    0.02452    0.00053    0.01367    0.01959   -0.00586    0.02132
    0.02112   -0.00412    0.02081    0.01776   -0.00052    0.01017    0.01209
   -0.00303    0.01334    0.01283   -0.00651    0.01704    0.01236   -0.00755
    0.01616    0.01139   -0.00849    0.00954    0.00653   -0.00751    0.01568
    0.00474   -0.00733    0.01475    0.00495   -0.00990    0.01146    0.00759
   -0.00717    0.01748    0.00215   -0.00636    0.01900    0.00186   -0.00591
    0.01546   -0.00483   -0.00251    0.01690    0.00693    0.00313   -0.00243
    0.00146    0.00839   -0.01326   -0.00015    0.01483   -0.01421    0.00359
    0.01830   -0.01248    0.00784    0.01416   -0.00986    0.01108    0.01366
   -0.00929    0.01260    0.01683   -0.01503    0.01144    0.01783   -0.01656
    0.01609    0.01457   -0.01101    0.01952    0.01481   -0.01280    0.02080
    0.01835   -0.01496    0.03119    0.01180   -0.01224    0.02226    0.01094
   -0.01758    0.01704    0.01167   -0.01009    0.01065    0.00023    0.00271
   -0.02082    0.03320   -0.00082   -0.03279    0.03917    0.03182   -0.03756
    0.05149    0.02454   -0.03950    0.04194    0.02873   -0.06829    0.06356
    0.04193   -0.07568    0.04752    0.04522   -0.07912    0.02877    0.03965
   -0.10853   -0.00196    0.06180   -0.10136   -0.06576    0.06170   -0.03123
   -0.00407    0.00216    0.05133   -0.00499    0.04501    0.02714    0.00178
    0.12268    0.02836    0.00092    0.01136    0.05754   -0.02412    0.00290
    0.04921    0.01098    0.00657    0.00697    0.01990   -0.01129    0.00835
   -0.00664   -0.02994    0.02619   -0.00144   -0.02668    0.02376   -0.00050
   -0.02267    0.02474   -0.00223   -0.02336    0.02211   -0.00257   -0.01438
    0.01566   -0.00330   -0.01667    0.00435   -0.00254   -0.01710    0.00316
   -0.01489   -0.01976    0.01548   -0.01564   -0.02250    0.00943    0.00000
   -0.01199   -0.00013   -0.00614   -0.00770    0.00141   -0.00536    0.00518
   -0.02060    0.04792    0.00845   -0.03189    0.05895    0.02781   -0.04877
    0.05575    0.00073   -0.03676    0.02679    0.02426   -0.07248    0.03361
    0.03180   -0.01276   -0.04252    0.03652    0.00100   -0.09557   -0.09040
   -0.02654   -0.08365   -0.03512   -0.02063   -0.03634    0.00328    0.01680
   -0.02681   -0.01456    0.01148   -0.03282   -0.01369    0.00362   -0.02178
   -0.00090    0.01279   -0.01090   -0.00708    0.01771   -0.01284   -0.01401
    0.02157   -0.01158   -0.01332    0.02819   -0.00961    0.00624    0.03511
   -0.00849    0.00540    0.04572   -0.00102   -0.00757    0.05725   -0.00167
    0.00778    0.05026   -0.01333    0.01081    0.04522   -0.00016    0.00125
    0.05369    0.00919    0.01044    0.05687   -0.00227    0.01408    0.04303
   -0.00156    0.00479    0.04295    0.01293    0.00505    0.05339    0.01319
    0.01206    0.05076    0.00792    0.01307    0.04716    0.01407    0.00421
    0.05779    0.02220    0.00459    0.06438    0.01673    0.01505    0.05652
    0.01755    0.00595    0.05766    0.02746    0.00379    0.06866    0.02207
    0.00256    0.04498   -0.00879   -0.01765    0.02913   -0.00196    0.02138
   -0.00659   -0.01757    0.04729   -0.02968    0.00090    0.01895   -0.01140
    0.00293   -0.00270   -0.01092    0.00167    0.01226   -0.02545    0.01746
    0.00665   -0.01804    0.04666    0.02160   -0.00573    0.01862    0.06115
   -0.03446   -0.04988    0.05966   -0.04669   -0.06371    0.00843   -0.06414
   -0.08550   -0.02259   -0.08328   -0.06371   -0.02353   -0.09006   -0.03419
   -0.01760   -0.10683   -0.05317   -0.04124   -0.12465   -0.06136   -0.05762
   -0.15070   -0.06640   -0.03261   -0.00309   -0.19017    0.04753    0.11657
   -0.24506   -0.10436   -0.10534    0.19495    0.31070   -0.11356   -0.05708
   -0.06905   -0.12118   -0.02891   -0.03241   -0.10531    0.00180   -0.04330
   -0.10352    0.00191   -0.01656   -0.11078   -0.00647    0.02246   -0.07505
    0.00060   -0.00198   -0.02451    0.00006    0.00743   -0.03365    0.00754
    0.06769   -0.08158    0.02149    0.07711
 ****
    2    30.47738
    0.34048    0.10045    0.27544    0.14824    0.00443    0.13110    0.02114
   -0.02552    0.04005   -0.07836    0.04508   -0.00372   -0.01843   -0.01275
   -0.00301   -0.03125   -0.00781   -0.00813   -0.02665   -0.00395   -0.01899
   -0.01678   -0.00838   -0.02357   -0.03185   -0.00746   -0.01620   -0.03645
    0.01504   -0.01059   -0.01913    0.01652   -0.02974   -0.01447    0.01281
   -0.03350   -0.01649    0.02106   -0.02838   -0.01558    0.02709   -0.02599
   -0.00008    0.02619   -0.02614    0.00076    0.01352   -0.02369    0.00355
    0.01206   -0.02179    0.00131    0.01777   -0.01085   -0.00758    0.02103
    0.01509   -0.01176    0.02124    0.01750   -0.00959    0.02758    0.01280
   -0.00524    0.02240    0.00870   -0.01897    0.03336    0.02330   -0.03905
    0.01313    0.01756   -0.04026    0.01237    0.01653   -0.03522    0.00633
    0.02246   -0.01598   -0.00240    0.03286   -0.00993   -0.01003    0.03666
   -0.01432   -0.01214    0.03459   -0.02428   -0.02913    0.02094   -0.01505
   -0.01777    0.03410   -0.01380   -0.02199    0.04933    0.00525   -0.05609
    0.03018    0.00212   -0.05108    0.00422   -0.01228   -0.05886   -0.00389
    0.00421   -0.05343    0.00062    0.01531   -0.03972    0.00049    0.02576
   -0.03199    0.00449    0.02030   -0.02290    0.00048    0.01769   -0.02344
    0.00147    0.02655   -0.01059   -0.01337    0.00903   -0.01089   -0.02833
    0.00745   -0.03000   -0.02063    0.02412   -0.01583   -0.00402    0.01650
   -0.00057   -0.01098    0.01288   -0.01414   -0.01670    0.01544   -0.01926
   -0.00867    0.01917   -0.01336   -0.00681    0.02017   -0.01606   -0.01410
    0.01148   -0.01351   -0.01202    0.01171   -0.01365   -0.01452    0.01508
   -0.01474   -0.02099    0.01107   -0.01166   -0.02072    0.00632   -0.00837
   -0.02057    0.01123   -0.00909   -0.02859    0.01001   -0.00610   -0.02903
    0.00745   -0.00092   -0.02712    0.00558    0.00148   -0.03285    0.00601
   -0.00275   -0.03665    0.00750   -0.00106   -0.03327    0.00952   -0.00013
   -0.03440   -0.00250   -0.00384   -0.03219    0.00326   -0.02561   -0.02296
    0.02791   -0.05952   -0.03437    0.00170   -0.05491   -0.01643   -0.02648
   -0.07377   -0.02106   -0.05220   -0.06751    0.01091   -0.03781   -0.02395
    0.01060   -0.04547    0.02821   -0.00191   -0.00936    0.03109    0.02650
   -0.01392    0.01870    0.01535   -0.00659    0.00024    0.00878   -0.00313
    0.00078    0.01023   -0.01083    0.00827    0.01469   -0.01189    0.00807
    0.01624   -0.00786    0.00912    0.02020    0.00121    0.00873    0.02499
   -0.00269    0.00839    0.04204   -0.01403   -0.00573    0.03954   -0.01008
    0.00308    0.01642    0.00554    0.02482    0.03441   -0.01603    0.02306
    0.05719   -0.00236   -0.01871    0.01549    0.00602    0.00712   -0.02732
    0.00628    0.00581   -0.02329    0.00555    0.01536   -0.02533    0.00502
    0.01706   -0.01784    0.00561    0.01262   -0.01453    0.00628    0.01341
   -0.01670    0.00805    0.02373   -0.01383    0.00700    0.02180   -0.00729
    0.00710    0.01769   -0.00394    0.00866    0.02412   -0.00855    0.01111
    0.03026   -0.00200   -0.00293    0.02636   -0.00156   -0.00237    0.01092
    0.00640   -0.02024   -0.00358    0.00709   -0.02374   -0.00347    0.02134
   -0.02526   -0.00447    0.03086   -0.01769   -0.00662    0.02913   -0.00751
   -0.00844    0.02217   -0.00594   -0.00486    0.01787   -0.00162    0.00238
    0.00958   -0.00442    0.00645    0.01036   -0.00243    0.00415    0.00691
   -0.00160    0.00646    0.01297   -0.01108    0.00779    0.01159   -0.01153
    0.00558    0.01059   -0.00377   -0.00023    0.01637   -0.00611   -0.00449
    0.02200   -0.00271   -0.01167    0.01936   -0.00120   -0.00968    0.01276
    0.00131   -0.01279   -0.00606    0.00155   -0.03220   -0.00148   -0.00776
   -0.02028    0.00795    0.00638   -0.00712    0.00105    0.01573   -0.02269
   -0.00657    0.00670   -0.02321   -0.00483    0.00752   -0.01909    0.00192
    0.00939   -0.01840    0.00476    0.02526   -0.00904   -0.00366    0.02632
   -0.02597   -0.01315    0.01887   -0.01269   -0.02267    0.01866   -0.01422
   -0.02263    0.02376   -0.01116   -0.01583    0.01871   -0.00011   -0.01324
    0.00931   -0.00166   -0.02257    0.01268   -0.00748   -0.02288    0.01369
    0.00032   -0.01022    0.00902    0.00989   -0.01757    0.00701    0.01090
   -0.02632    0.00818    0.01264   -0.01419    0.00583    0.02300   -0.00819
    0.01043    0.03438   -0.02501    0.01291    0.03205   -0.00869    0.02550
    0.05161    0.02178    0.01632    0.08271    0.01029    0.00425    0.05526
    0.00504    0.02567    0.04910    0.02441    0.03624    0.03121   -0.00624
    0.03967    0.01861   -0.02683    0.04833    0.01268   -0.03284    0.03049
   -0.00318   -0.03305    0.01756    0.01102   -0.02083    0.02093    0.01980
   -0.02213    0.01929    0.00411   -0.02326    0.00237    0.00370   -0.02386
    0.00113    0.01547   -0.01839    0.00642    0.01230   -0.02013    0.00213
    0.00491   -0.01845    0.01206    0.00145   -0.02457   -0.00827   -0.00499
   -0.03637   -0.02368    0.01474   -0.01185   -0.02679   -0.01740    0.03004
   -0.07238    0.02850    0.01772   -0.07549    0.04129    0.08284   -0.07912
    0.05352    0.08079   -0.07533    0.05790    0.07930   -0.09047    0.08432
    0.09490   -0.09361    0.07099    0.09222   -0.09678    0.04436    0.08369
   -0.11585    0.02359    0.10630   -0.12884   -0.03714    0.10530   -0.07471
   -0.00408    0.06287   -0.02415   -0.03177    0.10185   -0.03550   -0.02950
    0.13978   -0.02069   -0.02306    0.04750    0.00059   -0.05067    0.04579
   -0.00847   -0.03033    0.04483   -0.03551   -0.02307    0.02125   -0.02546
   -0.03523   -0.01465    0.00340   -0.03769   -0.00766    0.00217   -0.03774
   -0.00592   -0.00240   -0.03611   -0.01801    0.00021   -0.04318   -0.01171
    0.00159   -0.04834   -0.01058   -0.01211   -0.04681   -0.01427   -0.01523
   -0.05861   -0.02790    0.00785   -0.06110   -0.03244    0.01282   -0.04996
   -0.01564   -0.00334   -0.05365   -0.02119   -0.00402   -0.03004    0.00494
   -0.06026    0.06122    0.01870   -0.03765    0.04325    0.03188   -0.01772
    0.07753    0.00092   -0.02867    0.07529    0.07289   -0.12336    0.08062
    0.10032   -0.03549    0.01117    0.12959   -0.04458    0.01135    0.04527
   -0.02026   -0.05918   -0.05937    0.00371   -0.07385   -0.04358    0.01294
   -0.03547   -0.08409    0.00241   -0.03891   -0.06776   -0.00814   -0.01951
   -0.04316   -0.00338    0.00226   -0.07584   -0.00593    0.00438   -0.07488
    0.00183    0.01145   -0.05979    0.01235    0.01410   -0.03417    0.03171
    0.01613   -0.03672    0.02720   -0.00308   -0.03803    0.00654    0.01458
   -0.02023    0.01196    0.03446   -0.03960    0.01385    0.03512   -0.04138
    0.02566    0.03609   -0.04699    0.02788    0.01675   -0.05423    0.01998
    0.01120   -0.04368    0.01461    0.00816   -0.03461    0.01473   -0.00155
   -0.05377    0.01322   -0.00863   -0.04771    0.01345   -0.01488   -0.03316
    0.00679   -0.02629   -0.04119    0.00235   -0.02660   -0.05036    0.00633
   -0.02963   -0.03530    0.00300   -0.02884   -0.02985    0.00094   -0.03535
   -0.03762    0.00859   -0.02449   -0.02435    0.01113   -0.02434   -0.03892
    0.02715   -0.01699   -0.04689    0.04227   -0.01019   -0.02618    0.02439
   -0.01994   -0.03554    0.02580   -0.02109   -0.02333    0.02420   -0.03276
   -0.01461    0.02580   -0.03881   -0.02334    0.03069   -0.03309   -0.02540
    0.03390   -0.02302   -0.02832    0.03449   -0.01448   -0.02152    0.03971
   -0.00862   -0.02783    0.02095   -0.01964   -0.03058    0.01742   -0.01966
   -0.00931    0.02629    0.00242    0.01963   -0.00197   -0.02365    0.00061
   -0.03635   -0.02045    0.03061   -0.05181    0.03060    0.09362    0.01567
    0.06286    0.10726    0.05035    0.12372    0.12042    0.01473    0.04839
   -0.01019    0.02393    0.03636   -0.02719    0.04715    0.01049   -0.02366
    0.05612    0.02379    0.00978    0.04023    0.04532   -0.02061    0.02578
    0.01935   -0.03518    0.04617    0.01035   -0.02193    0.04341    0.04286
   -0.01732    0.01318    0.04490   -0.02501
 ****
    3    14.40829
   -0.08498   -0.60945    0.36233    0.04533   -0.32649    0.17541    0.07334
   -0.14355    0.14291    0.07191   -0.07626    0.00150    0.00994   -0.01485
    0.01616   -0.00338   -0.00252    0.01859    0.00209   -0.00479   -0.01430
   -0.00664   -0.00213   -0.00662   -0.00703    0.00978   -0.00170   -0.00350
   -0.00106   -0.00063   -0.01514   -0.00782   -0.00389   -0.01956    0.00827
   -0.01330   -0.00582    0.01544   -0.00633   -0.00754    0.00717    0.00047
   -0.01641    0.00424   -0.01437   -0.01579    0.02149   -0.01859   -0.00747
    0.02153   -0.01169   -0.01000    0.01599   -0.01002   -0.01909    0.01085
   -0.01879   -0.01981   -0.00304   -0.01856   -0.02303   -0.00952   -0.02062
   -0.04530   -0.03006   -0.04544   -0.04508    0.00271   -0.06844   -0.00940
   -0.02501   -0.05313    0.01046   -0.01785   -0.03899    0.02079   -0.00260
   -0.00584    0.01506    0.00191   -0.00952    0.01864    0.00421   -0.00221
    0.02642    0.00530    0.00029    0.03092    0.00806    0.00821    0.03034
    0.01123    0.01079    0.02342    0.01709    0.01947    0.02073    0.01842
    0.02452    0.01891    0.03133    0.03354    0.01940    0.01757    0.02297
    0.00815    0.01462    0.01918    0.01219    0.01139    0.01495    0.00880
    0.00817    0.01227    0.01084    0.00588    0.00514    0.01591    0.00412
    0.00879    0.01939   -0.00917    0.00586    0.02591   -0.00997    0.00973
    0.01664    0.00095    0.00742    0.00958   -0.00486    0.00037    0.01679
   -0.01542   -0.00028    0.01586   -0.00652    0.00383    0.00668   -0.00139
   -0.00070    0.00951   -0.00315   -0.00642    0.00583   -0.00033   -0.01091
    0.00285   -0.00123   -0.01015    0.00129   -0.00096   -0.01121    0.00225
   -0.00132   -0.01296    0.00113   -0.00119   -0.01405   -0.00179    0.00069
   -0.01386    0.00567    0.00516   -0.01284    0.00125    0.01546   -0.01213
   -0.00131    0.01688   -0.01184   -0.00405    0.01872   -0.01587   -0.00381
    0.01640   -0.01749   -0.00464    0.02089   -0.01231    0.00156    0.01889
   -0.01473   -0.00148    0.01885   -0.00924   -0.00008    0.01288   -0.00113
    0.00960   -0.00265   -0.00878    0.01161   -0.00989   -0.00224    0.01235
   -0.00878   -0.00642   -0.01560   -0.01486   -0.01964   -0.00352    0.00409
   -0.01409   -0.00260    0.06555   -0.04005    0.03301    0.06238   -0.00582
    0.04707    0.05267   -0.00123    0.05179    0.07107    0.00213    0.02590
    0.06163    0.00151    0.04397    0.04164   -0.00541    0.05217    0.02747
   -0.00996    0.02452    0.02715   -0.00801    0.01898    0.01692   -0.00897
    0.03836   -0.00005   -0.01190    0.02744   -0.00373   -0.01033    0.01108
   -0.00361   -0.01221    0.01419   -0.00101   -0.00884    0.01332    0.00089
   -0.00972    0.01581    0.00147   -0.00947    0.01201    0.00427   -0.01264
    0.01175   -0.00408   -0.00683    0.00742   -0.00521   -0.00685    0.00350
   -0.00329   -0.01057    0.00569   -0.00518   -0.00714    0.00407   -0.00720
   -0.00337    0.00186   -0.00164   -0.00337   -0.00131   -0.00145    0.00124
   -0.00420   -0.00716    0.00089   -0.00685   -0.00919    0.00365   -0.01587
   -0.00622   -0.00165   -0.01799   -0.00748   -0.00034   -0.01812   -0.01166
    0.00352   -0.02529   -0.02084    0.00020   -0.03497   -0.01233    0.02252
   -0.02320   -0.00976    0.02041   -0.01304   -0.00493    0.01797   -0.01100
   -0.00359    0.02097   -0.00465   -0.00530    0.00979   -0.00478   -0.00643
    0.00560   -0.00367   -0.00677   -0.00010    0.00123   -0.00398   -0.00591
   -0.00070   -0.00540   -0.01592    0.00807   -0.00860   -0.01103    0.00814
   -0.00592   -0.00962    0.00773   -0.00124   -0.00898    0.00409    0.00006
   -0.00340    0.00699    0.00285    0.00529    0.00486    0.00725    0.00770
    0.00077    0.00872    0.00807    0.00390    0.01063    0.00927    0.00462
    0.01019    0.00793    0.00380    0.00994    0.00805    0.00428    0.01163
    0.01082    0.00929    0.01275    0.00917    0.00915    0.00672    0.00450
    0.00344    0.00599    0.00650    0.00059    0.00871    0.00740    0.00197
    0.01284    0.01349   -0.00216    0.00667    0.02296   -0.00790    0.00559
    0.01605   -0.00419    0.00682    0.01691   -0.01152    0.01532    0.02212
   -0.02395    0.00692    0.02057   -0.01609   -0.00527    0.01301   -0.01006
    0.00153    0.01708   -0.02123    0.00718    0.01830   -0.02596   -0.00562
    0.01729   -0.01276   -0.01023    0.01528   -0.01445    0.00528    0.02128
   -0.02805    0.00471    0.01458   -0.02318   -0.01074    0.01793   -0.00584
   -0.00046    0.02780   -0.01049    0.01390    0.02181   -0.00946    0.01712
    0.01006   -0.01091    0.02263    0.03303   -0.00938    0.00602    0.02410
   -0.00719    0.00430    0.03143   -0.00594   -0.00401    0.03116   -0.01413
   -0.00214    0.01803   -0.01585    0.00010    0.02341   -0.00879   -0.00540
    0.02615   -0.00643   -0.00548    0.01813   -0.01051   -0.00267    0.01299
   -0.00552   -0.00692    0.01943    0.00503   -0.01084    0.01636    0.00306
   -0.00864    0.00377    0.00000   -0.00864    0.00915    0.01442   -0.00961
    0.01757    0.02455   -0.00974    0.00112    0.02447   -0.00436   -0.00631
    0.03384   -0.01261   -0.00093    0.03261   -0.01491   -0.00505    0.03452
   -0.01044    0.00283    0.05005   -0.01818    0.00281    0.06552   -0.01545
    0.00447    0.07242    0.00060    0.00439    0.06257   -0.01294   -0.00369
    0.06265   -0.01509    0.00601    0.03897   -0.04659    0.00204    0.04449
   -0.02953    0.00084    0.05072   -0.01367    0.00262    0.03919   -0.00499
    0.01495    0.03364   -0.01197   -0.00597    0.01465   -0.02070    0.01411
   -0.01866    0.00165   -0.01827   -0.02055    0.00195   -0.02259   -0.01699
    0.00681   -0.02389   -0.01604    0.01799   -0.02675   -0.02143    0.02747
   -0.01195   -0.02454    0.01480    0.00101   -0.02134    0.02365   -0.01586
   -0.01126    0.04411   -0.00959   -0.01187    0.04076    0.01317   -0.01619
    0.03266    0.00070   -0.00420    0.04316   -0.00938    0.00502    0.05442
    0.00939   -0.00972    0.04618    0.01664   -0.01065    0.04334    0.00334
   -0.01007    0.06183   -0.00057   -0.00621    0.06288    0.02031   -0.01264
    0.05226    0.02895   -0.00905    0.06229    0.00237   -0.00057    0.09248
   -0.00530    0.00212    0.07407   -0.02090    0.01417    0.02454   -0.10507
   -0.00749    0.04537   -0.03596   -0.01014    0.05822   -0.02428   -0.00265
    0.02799   -0.00262   -0.00349    0.02294   -0.01054   -0.00664    0.01729
   -0.03264   -0.00155    0.00668   -0.01114    0.00348   -0.00670   -0.00921
   -0.00600   -0.01453   -0.03023   -0.00736   -0.00359   -0.02335    0.00506
   -0.00358   -0.02150   -0.00235   -0.02209   -0.01785   -0.02147   -0.01104
   -0.01264   -0.00758    0.01190   -0.01452    0.00906    0.00287   -0.02259
    0.00115   -0.00117   -0.02465   -0.00341   -0.00027   -0.04045   -0.00807
   -0.00477   -0.02886   -0.00876   -0.00608   -0.02637   -0.01442   -0.00585
   -0.02914   -0.01243   -0.00030   -0.03292   -0.00833   -0.00509   -0.03034
   -0.01686   -0.00742   -0.02558   -0.02205   -0.00408   -0.03484   -0.01111
   -0.00445   -0.02530   -0.01010   -0.01846   -0.02366   -0.01713   -0.01949
   -0.02663   -0.01277   -0.01099   -0.02459   -0.00501   -0.01303   -0.02384
    0.00300   -0.02295   -0.03142    0.00804   -0.02272   -0.02374    0.00210
   -0.02201   -0.01957   -0.00129   -0.01693   -0.01104   -0.01417   -0.02012
   -0.00350   -0.01869   -0.02144    0.00289   -0.01420   -0.01877    0.00379
   -0.01344   -0.01784    0.00236   -0.01520   -0.01285    0.00640   -0.01443
   -0.00946   -0.00298   -0.01669   -0.00432   -0.00322   -0.01744    0.00127
   -0.00432   -0.02168   -0.00209   -0.00719   -0.03199   -0.00911   -0.01173
   -0.04457   -0.00785    0.00422   -0.02943   -0.01728    0.02055   -0.03157
   -0.05166   -0.03514   -0.03810    0.01043   -0.04020   -0.03913    0.04692
    0.01113   -0.03864    0.03282   -0.00297   -0.02886    0.01325   -0.00132
   -0.02574    0.01140    0.02018   -0.03156    0.01721    0.01490   -0.02674
    0.01311    0.00499   -0.01724    0.00745    0.01085   -0.01849    0.01885
    0.01922   -0.04691    0.03214    0.04401
