# Supplementary material for: Discovery of novel RARα agonists using pharmacophore-based virtual screening, molecular docking, and molecular dynamics simulation studies
Source: PLoS One. 2023 Aug 24;18(8):e0289046. doi: 10.1371/journal.pone.0289046 (PMC10449137; doi:10.1371/journal.pone.0289046)
Supplement: S1 File — (ZIP) [file pone.0289046.s003.zip › Supplementary/Compound 8/MD/Gyration/Rg.xvg]

#Frame	RoG_00003
0	31.6191
20	31.6742
30	31.6112
40	31.5813
50	31.5734
60	31.6843
70	31.6167
80	31.6809
90	31.6275
100	31.6368
110	31.6195
120	31.5833
130	31.6194
140	31.6476
150	31.6036
160	31.6579
170	31.6214
180	31.6122
190	31.6416
200	31.6325
210	31.6228
220	31.6267
230	31.6632
240	31.6176
250	31.6117
260	31.593
270	31.5738
280	31.594
290	31.6334
300	31.6236
310	31.6638
320	31.6586
330	31.6753
340	31.6881
350	31.7011
360	31.6274
370	31.6646
380	31.6249
390	31.6239
400	31.6395
410	31.654
420	31.6908
430	31.6946
440	31.6609
450	31.705
460	31.6936
470	31.6706
480	31.6486
490	31.5973
500	31.601
510	31.6315
520	31.6732
530	31.6918
540	31.6127
550	31.6426
560	31.6461
570	31.5686
580	31.6598
590	31.6093
600	31.6617
610	31.6102
620	31.6431
630	31.6618
640	31.6092
650	31.6023
660	31.6777
670	31.612
680	31.6414
690	31.6322
700	31.6282
710	31.6537
720	31.6163
730	31.6527
740	31.6313
750	31.5896
760	31.5994
770	31.5973
780	31.6228
790	31.6342
800	31.6272
810	31.6544
820	31.6816
830	31.6372
840	31.6372
850	31.6663
860	31.6493
870	31.622
880	31.6557
890	31.5858
900	31.5742
910	31.5789
920	31.6063
930	31.6175
940	31.6132
950	31.6685
960	31.6547
970	31.628
980	31.6556
990	31.6472
1000	31.5985
1010	31.6106
1020	31.5787
1030	31.6292
1040	31.6653
1050	31.5738
1060	31.6306
1070	31.6962
1080	31.6605
1090	31.6233
1100	31.6118
1110	31.6587
1120	31.674
1130	31.6038
1140	31.601
1150	31.6382
1160	31.6108
1170	31.6125
1180	31.634
1190	31.6709
1200	31.6078
1210	31.6597
1220	31.6116
1230	31.6508
1240	31.6777
1250	31.6503
1260	31.6162
1270	31.6547
1280	31.6236
1290	31.6071
1300	31.6468
1310	31.5914
1320	31.6039
1330	31.5683
1340	31.6178
1350	31.6439
1360	31.638
1370	31.5886
1380	31.5933
1390	31.6318
1400	31.6013
1410	31.6281
1420	31.6167
1430	31.6095
1440	31.569
1450	31.6217
1460	31.587
1470	31.6326
1480	31.6466
1490	31.6262
1500	31.6854
1510	31.6496
1520	31.6159
1530	31.6504
1540	31.6571
1550	31.6712
1560	31.6503
1570	31.6281
1580	31.634
1590	31.5752
1600	31.6237
1610	31.6623
1620	31.7226
1630	31.6297
1640	31.6257
1650	31.6379
1660	31.5857
1670	31.629
1680	31.6753
1690	31.6141
1700	31.6461
1710	31.5907
1720	31.617
1730	31.616
1740	31.6213
1750	31.6147
1760	31.6314
1770	31.64
1780	31.5842
1790	31.6463
1800	31.6531
1810	31.6522
1820	31.6031
1830	31.6193
1840	31.6063
1850	31.6026
1860	31.6269
1870	31.6201
1880	31.6114
1890	31.6483
1900	31.6485
1910	31.5558
1920	31.6472
1930	31.5996
1940	31.5946
1950	31.6481
1960	31.6375
1970	31.6406
1980	31.6705
1990	31.7177
2000	31.6325
2010	31.6323
2020	31.6399
2030	31.606
2040	31.5787
2050	31.6442
2060	31.5914
2070	31.6097
2080	31.5781
2090	31.6017
2100	31.6349
2110	31.6325
2120	31.6093
2130	31.5861
2140	31.6378
2150	31.6555
2160	31.6456
2170	31.5862
2180	31.5924
2190	31.6293
2200	31.623
2210	31.67
2220	31.6295
2230	31.6194
2240	31.5649
2250	31.6274
2260	31.6412
2270	31.6401
2280	31.645
2290	31.6197
2300	31.6805
2310	31.6658
2320	31.6455
2330	31.662
2340	31.6267
2350	31.6417
2360	31.6317
2370	31.6328
2380	31.6195
2390	31.6097
2400	31.6287
2410	31.6386
2420	31.6635
2430	31.668
2440	31.6252
2450	31.6143
2460	31.6873
2470	31.6484
2480	31.6658
2490	31.6443
2500	31.6757
2510	31.6719
2520	31.6684
2530	31.6429
2540	31.6347
2550	31.6757
2560	31.6305
2570	31.61
2580	31.6343
2590	31.6078
2600	31.6423
2610	31.6506
2620	31.6462
2630	31.6364
2640	31.5929
2650	31.603
2660	31.5937
2670	31.6007
2680	31.5823
2690	31.6107
2700	31.6282
2710	31.6362
2720	31.6376
2730	31.6368
2740	31.6287
2750	31.598
2760	31.5824
2770	31.6632
2780	31.606
2790	31.6011
2800	31.563
2810	31.6195
2820	31.6424
2830	31.5888
2840	31.5828
2850	31.6479
2860	31.6739
2870	31.6763
2880	31.7002
2890	31.6857
2900	31.6066
2910	31.577
2920	31.6578
2930	31.5855
2940	31.5934
2950	31.6263
2960	31.644
2970	31.6058
2980	31.6424
2990	31.6399
3000	31.6468
3010	31.6424
3020	31.6527
3030	31.6262
3040	31.6395
3050	31.6057
3060	31.6335
3070	31.6207
3080	31.5893
3090	31.6063
3100	31.6139
3110	31.6901
3120	31.6672
3130	31.6187
3140	31.6494
3150	31.6081
3160	31.5903
3170	31.5551
3180	31.6164
3190	31.6377
3200	31.6199
3210	31.6164
3220	31.647
3230	31.616
3240	31.648
3250	31.584
3260	31.6552
3270	31.6313
3280	31.6039
3290	31.675
3300	31.6323
3310	31.613
3320	31.6027
3330	31.5741
3340	31.5955
3350	31.6572
3360	31.671
3370	31.6361
3380	31.5837
3390	31.6195
3400	31.6908
3410	31.6159
3420	31.6111
3430	31.6125
3440	31.6652
3450	31.6545
3460	31.6813
3470	31.613
3480	31.6038
3490	31.5731
3500	31.5919
3510	31.66
3520	31.637
3530	31.5851
3540	31.6491
3550	31.5935
3560	31.5833
3570	31.5647
3580	31.641
3590	31.6301
3600	31.6242
3610	31.672
3620	31.6172
3630	31.6657
3640	31.6525
3650	31.6125
3660	31.6336
3670	31.6463
3680	31.6516
3690	31.6235
3700	31.6136
3710	31.5909
3720	31.6209
3730	31.5776
3740	31.5664
3750	31.7121
3760	31.6121
3770	31.607
3780	31.667
3790	31.5806
3800	31.6628
3810	31.6724
3820	31.6479
3830	31.6044
3840	31.6064
3850	31.6838
3860	31.6989
3870	31.5854
3880	31.5802
3890	31.5853
3900	31.6376
3910	31.6632
3920	31.6481
3930	31.679
3940	31.6544
3950	31.6209
3960	31.6071
3970	31.6114
3980	31.6163
3990	31.6171
4000	31.6265
4010	31.657
4020	31.6508
4030	31.635
4040	31.6303
4050	31.6123
4060	31.665
4070	31.6251
4080	31.6218
4090	31.6054
4100	31.6408
4110	31.6537
4120	31.6176
4130	31.6351
4140	31.6247
4150	31.615
4160	31.6391
4170	31.6433
4180	31.6099
4190	31.6447
4200	31.6212
4210	31.5968
4220	31.6115
4230	31.6611
4240	31.633
4250	31.5776
4260	31.5847
4270	31.6154
4280	31.6292
4290	31.6081
4300	31.5427
4310	31.5875
4320	31.6005
4330	31.5972
4340	31.5865
4350	31.6173
4360	31.6084
4370	31.6191
4380	31.605
4390	31.6487
4400	31.6434
4410	31.6206
4420	31.6567
4430	31.6247
4440	31.6041
4450	31.6235
4460	31.6439
4470	31.6133
4480	31.6688
4490	31.6195
4500	31.6197
4510	31.5917
4520	31.596
4530	31.6019
4540	31.7019
4550	31.6116
4560	31.5769
4570	31.5991
4580	31.647
4590	31.6403
4600	31.577
4610	31.6166
4620	31.6425
4630	31.634
4640	31.5806
4650	31.6295
4660	31.6268
4670	31.5479
4680	31.5843
4690	31.6111
4700	31.6198
4710	31.5982
4720	31.6701
4730	31.5995
4740	31.6516
4750	31.6211
4760	31.6349
4770	31.5959
4780	31.6022
4790	31.6303
4800	31.6116
4810	31.6767
4820	31.6441
4830	31.6103
4840	31.6275
4850	31.6423
4860	31.5715
4870	31.6517
4880	31.6994
4890	31.5821
4900	31.6444
4910	31.7019
4920	31.63
4930	31.6613
4940	31.651
4950	31.5837
4960	31.6438
4970	31.6676
4980	31.5896
4990	31.5799
5000	31.6146
5010	31.6596
5020	31.5858
5030	31.6059
5040	31.5888
5050	31.5587
5060	31.5999
5070	31.6012
5080	31.648
5090	31.5913
5100	31.6048
5110	31.6567
5120	31.6021
5130	31.6085
5140	31.6273
5150	31.5698
5160	31.6403
5170	31.647
5180	31.6341
5190	31.5931
5200	31.6528
5210	31.6197
5220	31.6359
5230	31.6028
5240	31.603
5250	31.6251
5260	31.6292
5270	31.5197
5280	31.6206
5290	31.5932
5300	31.5982
5310	31.637
5320	31.6162
5330	31.6624
5340	31.6395
5350	31.6639
5360	31.6284
5370	31.653
5380	31.6681
5390	31.627
5400	31.6216
5410	31.5716
5420	31.6445
5430	31.6032
5440	31.5761
5450	31.6174
5460	31.5882
5470	31.6186
5480	31.6218
5490	31.6049
5500	31.61
5510	31.6372
5520	31.5911
5530	31.604
5540	31.6496
5550	31.6401
5560	31.6376
5570	31.6695
5580	31.6735
5590	31.6351
5600	31.6368
5610	31.6196
5620	31.678
5630	31.639
5640	31.6849
5650	31.6163
5660	31.5973
5670	31.5899
5680	31.5784
5690	31.6177
5700	31.5798
5710	31.6191
5720	31.6132
5730	31.5751
5740	31.5963
5750	31.6531
5760	31.5564
5770	31.6325
5780	31.6436
5790	31.6371
5800	31.637
5810	31.5978
5820	31.6224
5830	31.5932
5840	31.654
5850	31.6396
5860	31.6516
5870	31.6467
5880	31.6127
5890	31.7153
5900	31.6247
5910	31.5947
5920	31.64
5930	31.5622
5940	31.6416
5950	31.6292
5960	31.6516
5970	31.6587
5980	31.6032
5990	31.536
6000	31.5966
6010	31.6238
6020	31.6365
6030	31.6268
6040	31.5814
6050	31.6064
6060	31.6542
6070	31.6269
6080	31.6442
6090	31.6481
6100	31.6163
6110	31.6623
6120	31.6238
6130	31.6446
6140	31.6261
6150	31.6169
6160	31.6226
6170	31.6439
6180	31.7066
6190	31.6535
6200	31.5802
6210	31.6254
6220	31.6601
6230	31.6052
6240	31.6365
6250	31.6093
6260	31.6022
6270	31.6273
6280	31.6286
6290	31.6067
6300	31.6637
6310	31.6477
6320	31.6292
6330	31.6669
6340	31.6263
6350	31.6504
6360	31.6471
6370	31.643
6380	31.6147
6390	31.6509
6400	31.6113
6410	31.631
6420	31.5866
6430	31.6314
6440	31.6735
6450	31.6592
6460	31.5926
6470	31.6246
6480	31.6305
6490	31.5903
6500	31.62
6510	31.693
6520	31.632
6530	31.6948
6540	31.6399
6550	31.6987
6560	31.6382
6570	31.6569
6580	31.6598
6590	31.6337
6600	31.6153
6610	31.6237
6620	31.6531
6630	31.5786
6640	31.5776
6650	31.5841
6660	31.6215
6670	31.661
6680	31.6241
6690	31.6794
6700	31.596
6710	31.6416
6720	31.6193
6730	31.6587
6740	31.6297
6750	31.6039
6760	31.6288
6770	31.6491
6780	31.5599
6790	31.6105
6800	31.5604
6810	31.6307
6820	31.6371
6830	31.6572
6840	31.6427
6850	31.6561
6860	31.5959
6870	31.5746
6880	31.6745
6890	31.6114
6900	31.6132
6910	31.6383
6920	31.624
6930	31.6733
6940	31.6267
6950	31.6569
6960	31.6703
6970	31.6657
6980	31.6398
6990	31.6233
7000	31.623
7010	31.6481
7020	31.6406
7030	31.6171
7040	31.5997
7050	31.6178
7060	31.5721
7070	31.6545
7080	31.6601
7090	31.6385
7100	31.6298
7110	31.6097
7120	31.6266
7130	31.5948
7140	31.58
7150	31.6673
7160	31.6507
7170	31.583
7180	31.6261
7190	31.5568
7200	31.635
7210	31.59
7220	31.6265
7230	31.6166
7240	31.656
7250	31.6605
7260	31.6024
7270	31.5665
7280	31.6357
7290	31.6162
7300	31.6087
7310	31.6075
7320	31.5912
7330	31.5717
7340	31.5673
7350	31.5641
7360	31.643
7370	31.6349
7380	31.6433
7390	31.6377
7400	31.6182
7410	31.593
7420	31.6139
7430	31.5913
7440	31.6262
7450	31.6109
7460	31.6367
7470	31.6202
7480	31.6276
7490	31.6337
7500	31.6092
7510	31.6359
7520	31.7119
7530	31.6351
7540	31.6824
7550	31.6176
7560	31.5974
7570	31.5598
7580	31.6253
7590	31.6124
7600	31.5938
7610	31.5916
7620	31.6089
7630	31.5758
7640	31.6112
7650	31.596
7660	31.5687
7670	31.5683
7680	31.5336
7690	31.6741
7700	31.6365
7710	31.6094
7720	31.6245
7730	31.6017
7740	31.6493
7750	31.6424
7760	31.6475
7770	31.6781
7780	31.635
7790	31.6571
7800	31.6072
7810	31.6014
7820	31.583
7830	31.6088
7840	31.6609
7850	31.6698
7860	31.6623
7870	31.6803
7880	31.5818
7890	31.5988
7900	31.6011
7910	31.5822
7920	31.6099
7930	31.6485
7940	31.6548
7950	31.6119
7960	31.6339
7970	31.5966
7980	31.6296
7990	31.6075
8000	31.6038
8010	31.6585
8020	31.6319
8030	31.6514
8040	31.592
8050	31.595
8060	31.5889
8070	31.5891
8080	31.59
8090	31.6335
8100	31.6182
8110	31.6159
8120	31.6284
8130	31.5954
8140	31.6186
8150	31.6766
8160	31.6551
8170	31.5847
8180	31.6051
8190	31.6162
8200	31.6371
8210	31.6192
8220	31.6495
8230	31.655
8240	31.6536
8250	31.6338
8260	31.6621
8270	31.6066
8280	31.5678
8290	31.6489
8300	31.6387
8310	31.5892
8320	31.6185
8330	31.6617
8340	31.6451
8350	31.6084
8360	31.6252
8370	31.6378
8380	31.5953
8390	31.6373
8400	31.6597
8410	31.5495
8420	31.6761
8430	31.6522
8440	31.6496
8450	31.6179
8460	31.639
8470	31.6097
8480	31.5852
8490	31.6323
8500	31.6335
8510	31.6344
8520	31.6519
8530	31.6202
8540	31.6394
8550	31.6487
8560	31.6326
8570	31.6271
8580	31.6424
8590	31.6231
8600	31.6547
8610	31.6302
8620	31.5555
8630	31.588
8640	31.5554
8650	31.6583
8660	31.6457
8670	31.6058
8680	31.609
8690	31.6295
8700	31.6683
8710	31.6294
8720	31.5956
8730	31.6356
8740	31.5478
8750	31.6189
8760	31.6081
8770	31.5605
8780	31.5862
8790	31.5848
8800	31.6113
8810	31.6137
8820	31.5896
8830	31.6421
8840	31.6014
8850	31.6144
8860	31.637
8870	31.6313
8880	31.5913
8890	31.6667
8900	31.6607
8910	31.6222
8920	31.5878
8930	31.6546
8940	31.5838
8950	31.646
8960	31.6193
8970	31.6396
8980	31.6126
8990	31.6342
9000	31.6051
9010	31.6734
9020	31.6045
9030	31.6015
9040	31.5855
9050	31.5755
9060	31.5889
9070	31.6729
9080	31.6713
9090	31.5822
9100	31.603
9110	31.6089
9120	31.5446
9130	31.5982
9140	31.5817
9150	31.6542
9160	31.6802
9170	31.6051
9180	31.6312
9190	31.6056
9200	31.5657
9210	31.6404
9220	31.633
9230	31.592
9240	31.6175
9250	31.5878
9260	31.6057
9270	31.6237
9280	31.6246
9290	31.6402
9300	31.6575
9310	31.5932
9320	31.6058
9330	31.6361
9340	31.6089
9350	31.6453
9360	31.5976
9370	31.6619
9380	31.6235
9390	31.6723
9400	31.6061
9410	31.64
9420	31.6167
9430	31.5824
9440	31.5964
9450	31.5652
9460	31.6016
9470	31.6165
9480	31.6134
9490	31.5851
9500	31.6139
9510	31.5981
9520	31.6282
9530	31.6373
9540	31.5804
9550	31.5965
9560	31.6189
9570	31.5827
9580	31.5864
9590	31.6113
9600	31.6253
9610	31.5828
9620	31.6205
9630	31.6366
9640	31.6053
9650	31.6158
9660	31.5425
9670	31.6491
9680	31.6608
9690	31.6165
9700	31.5856
9710	31.6135
9720	31.6233
9730	31.6526
9740	31.6597
9750	31.6509
9760	31.6368
9770	31.6148
9780	31.6558
9790	31.6375
9800	31.6156
9810	31.6092
9820	31.6275
9830	31.6077
9840	31.564
9850	31.6369
9860	31.6168
9870	31.6158
9880	31.6277
9890	31.6065
9900	31.6105
9910	31.6913
9920	31.606
9930	31.6204
9940	31.5825
9950	31.6031
9960	31.577
9970	31.5661
9980	31.631
9990	31.6528
10000	31.6141
10010	31.6248
10020	31.644
10030	31.6622
10040	31.625
10050	31.6195
10060	31.6077
10070	31.655
10080	31.6053
10090	31.5799
10100	31.6519
10110	31.6495
10120	31.6079
10130	31.6332
10140	31.662
10150	31.611
10160	31.6369
10170	31.6284
10180	31.6227
10190	31.5835
10200	31.6429
10210	31.6599
10220	31.6401
10230	31.6309
10240	31.6667
10250	31.6262
10260	31.6339
10270	31.619
10280	31.6553
10290	31.6143
10300	31.6721
10310	31.6273
10320	31.6379
10330	31.644
10340	31.6306
10350	31.6219
10360	31.6285
10370	31.6763
10380	31.6266
10390	31.6256
10400	31.646
10410	31.6219
10420	31.5902
10430	31.6133
10440	31.6616
10450	31.6671
10460	31.5876
10470	31.6051
10480	31.6369
10490	31.612
10500	31.6378
10510	31.6451
10520	31.6511
10530	31.6294
10540	31.646
10550	31.5747
10560	31.6199
10570	31.5921
10580	31.6063
10590	31.619
10600	31.6227
10610	31.598
10620	31.6307
10630	31.5804
10640	31.5548
10650	31.6467
10660	31.6174
10670	31.5955
10680	31.6189
10690	31.5913
10700	31.5957
10710	31.6131
10720	31.6498
10730	31.6774
10740	31.629
10750	31.6021
10760	31.6039
10770	31.5998
10780	31.5975
10790	31.5867
10800	31.6352
10810	31.6618
10820	31.6495
10830	31.616
10840	31.6702
10850	31.6416
10860	31.6615
10870	31.655
10880	31.6761
10890	31.6231
10900	31.6259
10910	31.6001
10920	31.6222
10930	31.6131
10940	31.5904
10950	31.6497
10960	31.6408
10970	31.6629
10980	31.6386
10990	31.6541
11000	31.6149
11010	31.5949
11020	31.6615
11030	31.5346
11040	31.641
11050	31.6071
11060	31.6132
11070	31.5952
11080	31.6442
11090	31.6148
11100	31.5656
11110	31.6263
11120	31.6024
11130	31.667
11140	31.6157
11150	31.6439
11160	31.6284
11170	31.5787
11180	31.612
11190	31.6696
11200	31.5795
11210	31.6272
11220	31.6272
11230	31.6299
11240	31.6464
11250	31.6059
11260	31.6685
11270	31.6314
11280	31.6256
11290	31.5973
11300	31.6168
11310	31.6543
11320	31.6079
11330	31.5949
11340	31.615
11350	31.6217
11360	31.6216
11370	31.6075
11380	31.6535
11390	31.6779
11400	31.6308
11410	31.6667
11420	31.5778
11430	31.6536
11440	31.6348
11450	31.6272
11460	31.6457
11470	31.6198
11480	31.6143
11490	31.6616
11500	31.6601
11510	31.6359
11520	31.6664
11530	31.6392
11540	31.6307
11550	31.6332
11560	31.5814
11570	31.6336
11580	31.6657
11590	31.6257
11600	31.6557
11610	31.6606
11620	31.6185
11630	31.5974
11640	31.6217
11650	31.649
11660	31.6449
11670	31.6547
11680	31.6715
11690	31.6337
11700	31.6109
11710	31.652
11720	31.6505
11730	31.6121
11740	31.6017
11750	31.6279
11760	31.6236
11770	31.5998
11780	31.6261
11790	31.6523
11800	31.615
11810	31.642
11820	31.6752
11830	31.6501
11840	31.6276
11850	31.6259
11860	31.6663
11870	31.6654
11880	31.6399
11890	31.5901
11900	31.6294
11910	31.6627
11920	31.6678
11930	31.6307
11940	31.6003
11950	31.6598
11960	31.6215
11970	31.6212
11980	31.6755
11990	31.639
12000	31.6614
12010	31.6568
12020	31.5774
12030	31.6015
12040	31.5765
12050	31.6068
12060	31.5924
12070	31.5981
12080	31.6007
12090	31.5977
12100	31.6072
12110	31.6393
12120	31.5874
12130	31.6103
12140	31.5651
12150	31.5886
12160	31.6351
12170	31.5811
12180	31.642
12190	31.6293
12200	31.6055
12210	31.6808
12220	31.6007
12230	31.6453
12240	31.6969
12250	31.6401
12260	31.6403
12270	31.674
12280	31.6764
12290	31.5737
12300	31.5916
12310	31.689
12320	31.6255
12330	31.658
12340	31.6549
12350	31.6962
12360	31.6742
12370	31.6075
12380	31.6274
12390	31.6773
12400	31.6157
12410	31.6436
12420	31.6058
12430	31.5536
12440	31.6253
12450	31.6876
12460	31.6664
12470	31.6614
12480	31.6488
12490	31.5595
12500	31.5809
12510	31.6167
12520	31.5908
12530	31.6374
12540	31.6313
12550	31.5877
12560	31.6352
12570	31.6013
12580	31.6235
12590	31.6467
12600	31.6468
12610	31.6408
12620	31.6104
12630	31.6527
12640	31.6588
12650	31.6651
12660	31.6414
12670	31.6584
12680	31.6797
12690	31.5612
12700	31.6209
12710	31.6446
12720	31.6926
12730	31.6325
12740	31.6179
12750	31.6537
12760	31.5939
12770	31.5825
12780	31.6101
12790	31.6931
12800	31.6189
12810	31.6278
12820	31.6251
12830	31.5942
12840	31.6128
12850	31.6522
12860	31.658
12870	31.6543
12880	31.6705
12890	31.6438
12900	31.6218
12910	31.5707
12920	31.6423
12930	31.6037
12940	31.5687
12950	31.6318
12960	31.6197
12970	31.6778
12980	31.5904
12990	31.6345
13000	31.6318
13010	31.6868
13020	31.615
13030	31.5721
13040	31.619
13050	31.596
13060	31.6141
13070	31.6387
13080	31.5862
13090	31.626
13100	31.6128
13110	31.6077
13120	31.6884
13130	31.6542
13140	31.585
13150	31.6242
13160	31.6392
13170	31.5866
13180	31.6246
13190	31.5704
13200	31.5724
13210	31.6202
13220	31.6214
13230	31.686
13240	31.6895
13250	31.6437
13260	31.6557
13270	31.6023
13280	31.6274
13290	31.5741
13300	31.5789
13310	31.6213
13320	31.5544
13330	31.621
13340	31.551
13350	31.6089
13360	31.6118
13370	31.644
13380	31.6286
13390	31.6842
13400	31.6674
13410	31.6317
13420	31.5941
13430	31.5786
13440	31.6208
13450	31.5873
13460	31.6255
13470	31.6562
13480	31.6329
13490	31.6642
13500	31.6441
13510	31.6131
13520	31.6707
13530	31.6077
13540	31.6282
13550	31.6493
13560	31.6723
13570	31.677
13580	31.6061
13590	31.5987
13600	31.6369
13610	31.5975
13620	31.6487
13630	31.6477
13640	31.6803
13650	31.6746
13660	31.5974
13670	31.6346
13680	31.6157
13690	31.6054
13700	31.6527
13710	31.6176
13720	31.6807
13730	31.6892
13740	31.6286
13750	31.6175
13760	31.5921
13770	31.6056
13780	31.6603
13790	31.651
13800	31.65
13810	31.6397
13820	31.6108
13830	31.6255
13840	31.6406
13850	31.6254
13860	31.6222
13870	31.6078
13880	31.6255
13890	31.6044
13900	31.6417
13910	31.667
13920	31.7028
13930	31.6258
13940	31.6328
13950	31.6456
13960	31.6525
13970	31.6462
13980	31.6231
13990	31.6156
14000	31.6076
14010	31.6691
14020	31.5944
14030	31.6306
14040	31.5387
14050	31.6057
14060	31.583
14070	31.6209
14080	31.6189
14090	31.6
14100	31.6473
14110	31.5883
14120	31.6445
14130	31.5508
14140	31.658
14150	31.6069
14160	31.6604
14170	31.6442
14180	31.6658
14190	31.6319
14200	31.6033
14210	31.5993
14220	31.6313
14230	31.6618
14240	31.6137
14250	31.6514
14260	31.5869
14270	31.6212
14280	31.6433
14290	31.6303
14300	31.6447
14310	31.6349
14320	31.6163
14330	31.6163
14340	31.6042
14350	31.5995
14360	31.5758
14370	31.6018
14380	31.5872
14390	31.6716
14400	31.5894
14410	31.5914
14420	31.6104
14430	31.5884
14440	31.5989
14450	31.6621
14460	31.6283
14470	31.6231
14480	31.6485
14490	31.5845
14500	31.6407
14510	31.6146
14520	31.6218
14530	31.6335
14540	31.5896
14550	31.5861
14560	31.6474
14570	31.6461
14580	31.6252
14590	31.629
14600	31.6829
14610	31.6396
14620	31.6576
14630	31.6163
14640	31.6182
14650	31.5958
14660	31.6387
14670	31.7007
14680	31.678
14690	31.6628
14700	31.6469
14710	31.5476
14720	31.6167
14730	31.6453
14740	31.6056
14750	31.6564
14760	31.6538
14770	31.6161
14780	31.581
14790	31.5826
14800	31.606
14810	31.605
14820	31.6191
14830	31.6367
14840	31.6157
14850	31.6682
14860	31.5902
14870	31.6334
14880	31.6922
14890	31.6115
14900	31.6253
14910	31.5758
14920	31.6211
14930	31.6195
14940	31.6509
14950	31.6837
14960	31.6924
14970	31.5975
14980	31.6186
14990	31.5788
15000	31.6174
15010	31.6626
15020	31.6567
15030	31.691
15040	31.6727
15050	31.6077
15060	31.6322
15070	31.589
15080	31.6354
15090	31.6324
15100	31.6493
15110	31.6847
15120	31.6723
15130	31.6697
15140	31.6346
15150	31.6518
15160	31.6762
15170	31.6581
15180	31.6121
15190	31.6098
15200	31.6065
15210	31.6071
15220	31.6564
15230	31.5876
15240	31.6174
15250	31.6263
15260	31.5936
15270	31.6352
15280	31.6353
15290	31.6056
15300	31.6453
15310	31.6361
15320	31.6232
15330	31.688
15340	31.6029
15350	31.5999
15360	31.6134
15370	31.5791
15380	31.6235
15390	31.5927
15400	31.6617
15410	31.6153
15420	31.5949
15430	31.6291
15440	31.5486
15450	31.6161
15460	31.5991
15470	31.5802
15480	31.6102
15490	31.6394
15500	31.6219
15510	31.6393
15520	31.6328
15530	31.531
15540	31.6353
15550	31.6455
15560	31.6287
15570	31.656
15580	31.6234
15590	31.6396
15600	31.6229
15610	31.62
15620	31.5887
15630	31.6288
15640	31.6515
15650	31.5593
15660	31.6614
15670	31.6131
15680	31.5721
15690	31.6527
15700	31.6302
15710	31.6459
15720	31.6255
15730	31.6322
15740	31.5994
15750	31.6395
15760	31.5713
15770	31.587
15780	31.5864
15790	31.6629
15800	31.5987
15810	31.6264
15820	31.6568
15830	31.6011
15840	31.6484
15850	31.6509
15860	31.6907
15870	31.5803
15880	31.5782
15890	31.6016
15900	31.6491
15910	31.6056
15920	31.6826
15930	31.6283
15940	31.6224
15950	31.5983
15960	31.6388
15970	31.6038
15980	31.6406
15990	31.6297
16000	31.6417
16010	31.6181
16020	31.5811
16030	31.6413
16040	31.6472
16050	31.6462
16060	31.6441
16070	31.626
16080	31.6982
16090	31.6167
16100	31.5432
16110	31.589
16120	31.5819
16130	31.6201
16140	31.6045
16150	31.6175
16160	31.5742
16170	31.6152
16180	31.6296
16190	31.6093
16200	31.6753
16210	31.6526
16220	31.6086
16230	31.6473
16240	31.6123
16250	31.6677
16260	31.6583
16270	31.6047
16280	31.6828
16290	31.662
16300	31.6545
16310	31.6795
16320	31.7089
16330	31.6435
16340	31.5615
16350	31.6025
16360	31.6492
16370	31.6622
16380	31.6337
16390	31.6123
16400	31.6348
16410	31.6752
16420	31.6483
16430	31.6397
16440	31.5853
16450	31.6164
16460	31.5993
16470	31.6142
16480	31.6581
16490	31.6422
16500	31.6013
16510	31.6367
16520	31.6211
16530	31.6371
16540	31.6003
16550	31.6049
16560	31.6089
16570	31.6306
16580	31.648
16590	31.6529
16600	31.6482
16610	31.6191
16620	31.577
16630	31.6453
16640	31.6745
16650	31.6035
16660	31.5989
16670	31.6126
16680	31.6496
16690	31.6375
16700	31.6386
16710	31.6598
16720	31.635
16730	31.7032
16740	31.6284
16750	31.6787
16760	31.6621
16770	31.6197
16780	31.6688
16790	31.5978
16800	31.5864
16810	31.6126
16820	31.6233
16830	31.6204
16840	31.638
16850	31.6692
16860	31.6283
16870	31.61
16880	31.6368
16890	31.6686
16900	31.6727
16910	31.6694
16920	31.6717
16930	31.6525
16940	31.6231
16950	31.6654
16960	31.661
16970	31.6495
16980	31.5581
16990	31.6091
17000	31.6485
17010	31.6202
17020	31.6401
17030	31.6287
17040	31.6386
17050	31.613
17060	31.6886
17070	31.6259
17080	31.6209
17090	31.547
17100	31.6121
17110	31.6039
17120	31.6409
17130	31.6099
17140	31.6281
17150	31.6172
17160	31.6023
17170	31.6231
17180	31.6403
17190	31.6491
17200	31.6547
17210	31.6274
17220	31.6296
17230	31.6402
17240	31.6397
17250	31.7107
17260	31.6481
17270	31.6046
17280	31.6346
17290	31.6207
17300	31.6231
17310	31.6528
17320	31.641
17330	31.654
17340	31.6294
17350	31.6375
17360	31.6083
17370	31.6053
17380	31.5995
17390	31.6113
17400	31.6295
17410	31.6228
17420	31.666
17430	31.623
17440	31.6506
17450	31.6658
17460	31.6604
17470	31.6279
17480	31.6154
17490	31.6005
17500	31.6136
17510	31.5925
17520	31.6363
17530	31.6081
17540	31.6626
17550	31.6352
17560	31.613
17570	31.6166
17580	31.6384
17590	31.646
17600	31.659
17610	31.6405
17620	31.5726
17630	31.6455
17640	31.6432
17650	31.6206
17660	31.6344
17670	31.6254
17680	31.6306
17690	31.6058
17700	31.6325
17710	31.6024
17720	31.6584
17730	31.6469
17740	31.6576
17750	31.6668
17760	31.6501
17770	31.596
17780	31.6408
17790	31.6205
17800	31.5995
17810	31.6568
17820	31.6504
17830	31.5976
17840	31.6462
17850	31.6214
17860	31.6137
17870	31.6476
17880	31.6085
17890	31.6066
17900	31.6215
17910	31.6797
17920	31.6332
17930	31.6558
17940	31.6192
17950	31.6425
17960	31.6405
17970	31.6335
17980	31.6531
17990	31.5984
18000	31.6453
18010	31.7147
18020	31.6456
18030	31.6423
18040	31.6029
18050	31.642
18060	31.6479
18070	31.6491
18080	31.6033
18090	31.6379
18100	31.5977
18110	31.6499
18120	31.5971
18130	31.6161
18140	31.5743
18150	31.639
18160	31.6427
18170	31.6087
18180	31.6058
18190	31.6607
18200	31.6054
18210	31.6272
18220	31.6297
18230	31.6068
18240	31.6885
18250	31.6921
18260	31.5868
18270	31.5784
18280	31.6552
18290	31.6079
18300	31.6446
18310	31.6772
18320	31.5628
18330	31.6803
18340	31.6341
18350	31.6504
18360	31.6037
18370	31.7094
18380	31.7061
18390	31.6564
18400	31.6159
18410	31.5707
18420	31.6444
18430	31.6323
18440	31.6172
18450	31.6021
18460	31.6415
18470	31.6546
18480	31.6182
18490	31.6128
18500	31.6485
18510	31.5949
18520	31.6219
18530	31.6366
18540	31.6567
18550	31.6116
18560	31.6635
18570	31.6302
18580	31.6694
18590	31.6023
18600	31.5839
18610	31.5651
18620	31.6184
18630	31.6177
18640	31.6495
18650	31.6467
18660	31.6344
18670	31.6061
18680	31.6524
18690	31.5943
18700	31.6281
18710	31.5897
18720	31.658
18730	31.6597
18740	31.659
18750	31.6575
18760	31.58
18770	31.6365
18780	31.6284
18790	31.609
18800	31.6404
18810	31.5727
18820	31.5987
18830	31.5943
18840	31.672
18850	31.6158
18860	31.6229
18870	31.6276
18880	31.6214
18890	31.6615
18900	31.639
18910	31.6449
18920	31.6643
18930	31.6779
18940	31.6179
18950	31.5978
18960	31.6166
18970	31.5719
18980	31.6456
18990	31.5869
19000	31.6374
19010	31.6184
19020	31.6291
19030	31.6208
19040	31.6302
19050	31.643
19060	31.6113
19070	31.6707
19080	31.6498
19090	31.6878
19100	31.6505
19110	31.6436
19120	31.6419
19130	31.6251
19140	31.6008
19150	31.6311
19160	31.6345
19170	31.5945
19180	31.6434
19190	31.608
19200	31.6092
19210	31.61
19220	31.6699
19230	31.6574
19240	31.608
19250	31.6225
19260	31.5993
19270	31.6339
19280	31.6745
19290	31.5997
19300	31.6474
19310	31.6054
19320	31.6074
19330	31.6247
19340	31.5999
19350	31.6237
19360	31.6295
19370	31.6275
19380	31.6519
19390	31.6297
19400	31.5718
19410	31.6625
19420	31.6233
19430	31.5978
19440	31.5962
19450	31.6475
19460	31.6105
19470	31.5779
19480	31.5682
19490	31.5662
19500	31.5987
19510	31.6414
19520	31.6442
19530	31.6598
19540	31.634
19550	31.6039
19560	31.6118
19570	31.5615
19580	31.6064
19590	31.6351
19600	31.6674
19610	31.631
19620	31.6428
19630	31.6309
19640	31.6559
19650	31.689
19660	31.6188
19670	31.6194
19680	31.6269
19690	31.6675
19700	31.5996
19710	31.6343
19720	31.6257
19730	31.6074
19740	31.5829
19750	31.6213
19760	31.6531
19770	31.6022
19780	31.6323
19790	31.6301
19800	31.6468
19810	31.6076
19820	31.6364
19830	31.641
19840	31.6415
19850	31.6513
19860	31.6452
19870	31.5853
19880	31.5896
19890	31.6568
19900	31.6067
19910	31.6297
19920	31.6052
19930	31.6357
19940	31.6292
19950	31.6352
19960	31.6217
19970	31.6807
19980	31.639
19990	31.634
[truncated: 8,001 more rows]
