# Supplementary material for: Discovery of novel RARα agonists using pharmacophore-based virtual screening, molecular docking, and molecular dynamics simulation studies
Source: PLoS One. 2023 Aug 24;18(8):e0289046. doi: 10.1371/journal.pone.0289046 (PMC10449137; doi:10.1371/journal.pone.0289046)
Supplement: S1 File — (ZIP) [file pone.0289046.s003.zip › Supplementary/Compound 8/MD/Hbond/nHb.dat]

#Frame   HB_00002[UU]
       1            2
       2            3
       3            3
       4            3
       5            3
       6            4
       7            2
       8            4
       9            3
      10            3
      11            3
      12            2
      13            2
      14            3
      15            3
      16            5
      17            4
      18            4
      19            5
      20            3
      21            3
      22            3
      23            2
      24            4
      25            5
      26            3
      27            2
      28            2
      29            3
      30            2
      31            3
      32            2
      33            3
      34            2
      35            3
      36            3
      37            5
      38            3
      39            4
      40            2
      41            3
      42            2
      43            3
      44            1
      45            4
      46            5
      47            3
      48            2
      49            3
      50            3
      51            2
      52            3
      53            4
      54            2
      55            3
      56            2
      57            2
      58            3
      59            3
      60            4
      61            0
      62            3
      63            4
      64            3
      65            4
      66            1
      67            3
      68            2
      69            4
      70            3
      71            4
      72            3
      73            3
      74            3
      75            2
      76            2
      77            3
      78            4
      79            2
      80            4
      81            3
      82            2
      83            3
      84            1
      85            3
      86            2
      87            3
      88            3
      89            3
      90            4
      91            1
      92            3
      93            3
      94            4
      95            3
      96            2
      97            3
      98            3
      99            3
     100            3
     101            3
     102            1
     103            4
     104            4
     105            1
     106            4
     107            3
     108            3
     109            4
     110            2
     111            2
     112            2
     113            4
     114            2
     115            3
     116            3
     117            4
     118            3
     119            2
     120            4
     121            3
     122            2
     123            3
     124            4
     125            3
     126            3
     127            2
     128            4
     129            3
     130            2
     131            3
     132            2
     133            3
     134            4
     135            2
     136            3
     137            5
     138            2
     139            3
     140            3
     141            3
     142            4
     143            3
     144            4
     145            2
     146            3
     147            3
     148            3
     149            3
     150            4
     151            2
     152            3
     153            2
     154            3
     155            3
     156            3
     157            2
     158            0
     159            2
     160            2
     161            2
     162            4
     163            1
     164            2
     165            2
     166            2
     167            4
     168            2
     169            1
     170            4
     171            4
     172            3
     173            2
     174            3
     175            3
     176            2
     177            4
     178            3
     179            2
     180            2
     181            2
     182            4
     183            3
     184            4
     185            3
     186            2
     187            3
     188            4
     189            2
     190            3
     191            3
     192            3
     193            2
     194            3
     195            3
     196            3
     197            3
     198            3
     199            3
     200            3
     201            3
     202            3
     203            2
     204            2
     205            2
     206            1
     207            3
     208            3
     209            1
     210            1
     211            3
     212            3
     213            1
     214            3
     215            3
     216            2
     217            3
     218            3
     219            3
     220            4
     221            3
     222            3
     223            2
     224            3
     225            3
     226            3
     227            3
     228            4
     229            3
     230            3
     231            4
     232            3
     233            4
     234            1
     235            3
     236            4
     237            4
     238            4
     239            3
     240            3
     241            2
     242            2
     243            3
     244            2
     245            6
     246            3
     247            1
     248            2
     249            3
     250            4
     251            3
     252            2
     253            3
     254            3
     255            2
     256            4
     257            3
     258            1
     259            1
     260            3
     261            3
     262            3
     263            4
     264            3
     265            4
     266            3
     267            4
     268            4
     269            3
     270            3
     271            3
     272            2
     273            1
     274            3
     275            4
     276            3
     277            3
     278            3
     279            3
     280            3
     281            3
     282            5
     283            3
     284            3
     285            3
     286            3
     287            0
     288            2
     289            2
     290            2
     291            3
     292            3
     293            4
     294            3
     295            3
     296            3
     297            2
     298            4
     299            3
     300            2
     301            3
     302            2
     303            3
     304            2
     305            4
     306            3
     307            1
     308            4
     309            2
     310            3
     311            5
     312            3
     313            2
     314            3
     315            4
     316            3
     317            3
     318            3
     319            2
     320            3
     321            3
     322            2
     323            2
     324            3
     325            2
     326            3
     327            3
     328            2
     329            2
     330            3
     331            3
     332            3
     333            2
     334            2
     335            2
     336            1
     337            1
     338            0
     339            3
     340            1
     341            2
     342            4
     343            3
     344            2
     345            3
     346            2
     347            3
     348            4
     349            2
     350            3
     351            3
     352            4
     353            3
     354            5
     355            3
     356            5
     357            2
     358            4
     359            3
     360            2
     361            2
     362            1
     363            2
     364            3
     365            2
     366            2
     367            4
     368            3
     369            3
     370            3
     371            3
     372            3
     373            3
     374            3
     375            3
     376            2
     377            3
     378            2
     379            3
     380            3
     381            1
     382            3
     383            5
     384            2
     385            3
     386            5
     387            2
     388            3
     389            3
     390            3
     391            4
     392            4
     393            2
     394            2
     395            3
     396            3
     397            2
     398            2
     399            4
     400            2
     401            3
     402            1
     403            2
     404            3
     405            3
     406            2
     407            3
     408            3
     409            2
     410            4
     411            4
     412            4
     413            2
     414            3
     415            3
     416            3
     417            3
     418            2
     419            2
     420            2
     421            2
     422            3
     423            2
     424            3
     425            2
     426            3
     427            2
     428            3
     429            4
     430            3
     431            3
     432            3
     433            5
     434            3
     435            2
     436            4
     437            3
     438            4
     439            3
     440            3
     441            2
     442            2
     443            2
     444            2
     445            5
     446            2
     447            3
     448            2
     449            4
     450            2
     451            3
     452            3
     453            2
     454            2
     455            1
     456            2
     457            2
     458            1
     459            3
     460            2
     461            3
     462            4
     463            2
     464            4
     465            3
     466            3
     467            4
     468            2
     469            3
     470            3
     471            4
     472            2
     473            2
     474            2
     475            3
     476            3
     477            4
     478            3
     479            3
     480            3
     481            3
     482            2
     483            3
     484            2
     485            2
     486            3
     487            0
     488            2
     489            3
     490            2
     491            3
     492            2
     493            3
     494            3
     495            4
     496            3
     497            4
     498            3
     499            3
     500            3
     501            2
     502            3
     503            4
     504            4
     505            2
     506            2
     507            2
     508            2
     509            3
     510            2
     511            3
     512            1
     513            4
     514            2
     515            2
     516            2
     517            2
     518            4
     519            1
     520            2
     521            3
     522            3
     523            3
     524            3
     525            3
     526            2
     527            3
     528            4
     529            3
     530            2
     531            2
     532            3
     533            2
     534            3
     535            3
     536            3
     537            2
     538            2
     539            2
     540            3
     541            3
     542            2
     543            3
     544            5
     545            3
     546            4
     547            2
     548            4
     549            4
     550            2
     551            3
     552            3
     553            3
     554            2
     555            2
     556            3
     557            4
     558            2
     559            3
     560            5
     561            3
     562            3
     563            2
     564            5
     565            2
     566            4
     567            3
     568            5
     569            4
     570            3
     571            3
     572            2
     573            3
     574            3
     575            1
     576            1
     577            2
     578            3
     579            3
     580            3
     581            2
     582            2
     583            2
     584            5
     585            2
     586            3
     587            3
     588            2
     589            1
     590            2
     591            3
     592            3
     593            3
     594            3
     595            2
     596            3
     597            4
     598            3
     599            3
     600            4
     601            2
     602            2
     603            3
     604            3
     605            1
     606            3
     607            3
     608            2
     609            3
     610            2
     611            2
     612            3
     613            4
     614            3
     615            2
     616            3
     617            1
     618            2
     619            2
     620            4
     621            3
     622            3
     623            2
     624            4
     625            3
     626            3
     627            2
     628            2
     629            4
     630            1
     631            1
     632            1
     633            3
     634            2
     635            1
     636            3
     637            4
     638            3
     639            5
     640            4
     641            4
     642            2
     643            3
     644            2
     645            2
     646            3
     647            4
     648            4
     649            3
     650            3
     651            5
     652            3
     653            3
     654            3
     655            3
     656            3
     657            3
     658            4
     659            3
     660            3
     661            3
     662            4
     663            2
     664            2
     665            2
     666            1
     667            1
     668            1
     669            3
     670            3
     671            3
     672            3
     673            2
     674            2
     675            3
     676            2
     677            3
     678            2
     679            4
     680            3
     681            3
     682            3
     683            1
     684            3
     685            1
     686            2
     687            3
     688            2
     689            1
     690            1
     691            2
     692            3
     693            1
     694            1
     695            2
     696            2
     697            3
     698            2
     699            1
     700            2
     701            2
     702            2
     703            1
     704            4
     705            3
     706            2
     707            4
     708            3
     709            2
     710            1
     711            3
     712            3
     713            4
     714            4
     715            2
     716            3
     717            2
     718            2
     719            3
     720            2
     721            2
     722            3
     723            3
     724            3
     725            3
     726            3
     727            2
     728            2
     729            2
     730            4
     731            2
     732            2
     733            2
     734            3
     735            3
     736            3
     737            2
     738            1
     739            3
     740            2
     741            3
     742            4
     743            2
     744            4
     745            5
     746            3
     747            3
     748            3
     749            3
     750            3
     751            3
     752            3
     753            2
     754            3
     755            3
     756            1
     757            2
     758            2
     759            3
     760            2
     761            3
     762            2
     763            2
     764            3
     765            2
     766            3
     767            2
     768            3
     769            3
     770            2
     771            2
     772            3
     773            1
     774            2
     775            3
     776            3
     777            4
     778            4
     779            2
     780            1
     781            3
     782            1
     783            4
     784            3
     785            4
     786            3
     787            5
     788            4
     789            3
     790            3
     791            3
     792            5
     793            3
     794            3
     795            4
     796            3
     797            1
     798            3
     799            4
     800            2
     801            2
     802            1
     803            2
     804            3
     805            3
     806            2
     807            2
     808            3
     809            3
     810            2
     811            3
     812            3
     813            3
     814            4
     815            3
     816            4
     817            2
     818            3
     819            2
     820            3
     821            3
     822            3
     823            3
     824            2
     825            2
     826            2
     827            4
     828            3
     829            2
     830            2
     831            4
     832            3
     833            3
     834            4
     835            3
     836            3
     837            2
     838            3
     839            1
     840            4
     841            3
     842            2
     843            3
     844            2
     845            1
     846            3
     847            2
     848            2
     849            5
     850            2
     851            3
     852            4
     853            3
     854            3
     855            3
     856            1
     857            2
     858            2
     859            2
     860            2
     861            1
     862            2
     863            4
     864            3
     865            3
     866            2
     867            2
     868            3
     869            1
     870            1
     871            3
     872            3
     873            3
     874            3
     875            2
     876            3
     877            3
     878            3
     879            5
     880            2
     881            2
     882            2
     883            3
     884            1
     885            0
     886            4
     887            1
     888            1
     889            2
     890            2
     891            3
     892            3
     893            4
     894            3
     895            3
     896            2
     897            5
     898            2
     899            3
     900            2
     901            2
     902            2
     903            2
     904            2
     905            2
     906            2
     907            1
     908            1
     909            3
     910            3
     911            4
     912            3
     913            3
     914            3
     915            2
     916            2
     917            2
     918            3
     919            1
     920            2
     921            1
     922            1
     923            3
     924            3
     925            2
     926            3
     927            5
     928            3
     929            4
     930            2
     931            3
     932            2
     933            1
     934            1
     935            0
     936            2
     937            3
     938            3
     939            3
     940            2
     941            3
     942            4
     943            3
     944            2
     945            4
     946            2
     947            3
     948            3
     949            5
     950            4
     951            4
     952            3
     953            2
     954            3
     955            3
     956            2
     957            4
     958            3
     959            3
     960            2
     961            2
     962            3
     963            3
     964            2
     965            3
     966            2
     967            3
     968            2
     969            4
     970            1
     971            2
     972            2
     973            3
     974            2
     975            2
     976            1
     977            4
     978            2
     979            4
     980            2
     981            3
     982            3
     983            2
     984            4
     985            3
     986            3
     987            2
     988            2
     989            3
     990            4
     991            3
     992            2
     993            3
     994            3
     995            3
     996            1
     997            2
     998            3
     999            3
    1000            3
    1001            2
    1002            1
    1003            1
    1004            1
    1005            2
    1006            2
    1007            3
    1008            2
    1009            2
    1010            2
    1011            4
    1012            2
    1013            3
    1014            3
    1015            2
    1016            2
    1017            3
    1018            4
    1019            3
    1020            2
    1021            3
    1022            3
    1023            3
    1024            3
    1025            3
    1026            3
    1027            3
    1028            3
    1029            4
    1030            2
    1031            2
    1032            4
    1033            2
    1034            4
    1035            3
    1036            3
    1037            2
    1038            3
    1039            2
    1040            4
    1041            1
    1042            1
    1043            3
    1044            2
    1045            1
    1046            4
    1047            3
    1048            3
    1049            2
    1050            4
    1051            5
    1052            4
    1053            1
    1054            1
    1055            5
    1056            3
    1057            2
    1058            4
    1059            3
    1060            2
    1061            2
    1062            3
    1063            2
    1064            3
    1065            3
    1066            3
    1067            3
    1068            2
    1069            4
    1070            4
    1071            3
    1072            3
    1073            3
    1074            1
    1075            4
    1076            3
    1077            3
    1078            2
    1079            2
    1080            3
    1081            3
    1082            3
    1083            3
    1084            2
    1085            2
    1086            3
    1087            3
    1088            2
    1089            3
    1090            3
    1091            2
    1092            3
    1093            4
    1094            2
    1095            3
    1096            3
    1097            3
    1098            3
    1099            4
    1100            3
    1101            4
    1102            1
    1103            3
    1104            3
    1105            1
    1106            2
    1107            2
    1108            1
    1109            2
    1110            1
    1111            2
    1112            3
    1113            3
    1114            3
    1115            3
    1116            2
    1117            3
    1118            4
    1119            4
    1120            4
    1121            5
    1122            2
    1123            3
    1124            3
    1125            3
    1126            4
    1127            4
    1128            3
    1129            2
    1130            4
    1131            4
    1132            3
    1133            3
    1134            4
    1135            1
    1136            3
    1137            3
    1138            1
    1139            1
    1140            2
    1141            3
    1142            2
    1143            3
    1144            2
    1145            3
    1146            4
    1147            2
    1148            3
    1149            2
    1150            2
    1151            2
    1152            2
    1153            4
    1154            2
    1155            2
    1156            3
    1157            2
    1158            3
    1159            1
    1160            4
    1161            2
    1162            2
    1163            2
    1164            3
    1165            3
    1166            2
    1167            1
    1168            2
    1169            2
    1170            1
    1171            2
    1172            4
    1173            2
    1174            4
    1175            3
    1176            1
    1177            4
    1178            1
    1179            3
    1180            2
    1181            2
    1182            3
    1183            2
    1184            3
    1185            2
    1186            2
    1187            3
    1188            3
    1189            3
    1190            2
    1191            2
    1192            2
    1193            2
    1194            2
    1195            4
    1196            3
    1197            1
    1198            5
    1199            1
    1200            3
    1201            2
    1202            2
    1203            3
    1204            1
    1205            4
    1206            2
    1207            2
    1208            3
    1209            3
    1210            4
    1211            3
    1212            3
    1213            3
    1214            3
    1215            1
    1216            2
    1217            2
    1218            1
    1219            0
    1220            3
    1221            3
    1222            2
    1223            2
    1224            4
    1225            2
    1226            2
    1227            4
    1228            1
    1229            2
    1230            2
    1231            2
    1232            3
    1233            4
    1234            3
    1235            4
    1236            4
    1237            2
    1238            3
    1239            4
    1240            3
    1241            4
    1242            1
    1243            3
    1244            3
    1245            1
    1246            5
    1247            3
    1248            1
    1249            2
    1250            2
    1251            4
    1252            4
    1253            4
    1254            3
    1255            2
    1256            3
    1257            2
    1258            4
    1259            3
    1260            2
    1261            2
    1262            2
    1263            2
    1264            2
    1265            2
    1266            3
    1267            2
    1268            2
    1269            3
    1270            3
    1271            1
    1272            3
    1273            3
    1274            2
    1275            1
    1276            2
    1277            3
    1278            3
    1279            2
    1280            2
    1281            3
    1282            2
    1283            3
    1284            2
    1285            4
    1286            4
    1287            5
    1288            2
    1289            1
    1290            4
    1291            2
    1292            3
    1293            3
    1294            1
    1295            4
    1296            3
    1297            4
    1298            3
    1299            5
    1300            3
    1301            2
    1302            2
    1303            4
    1304            4
    1305            3
    1306            2
    1307            4
    1308            2
    1309            2
    1310            3
    1311            2
    1312            3
    1313            2
    1314            2
    1315            2
    1316            2
    1317            3
    1318            2
    1319            3
    1320            3
    1321            4
    1322            2
    1323            3
    1324            4
    1325            2
    1326            3
    1327            3
    1328            4
    1329            1
    1330            4
    1331            2
    1332            3
    1333            4
    1334            2
    1335            3
    1336            3
    1337            4
    1338            3
    1339            3
    1340            1
    1341            2
    1342            3
    1343            2
    1344            3
    1345            2
    1346            4
    1347            3
    1348            2
    1349            2
    1350            3
    1351            2
    1352            2
    1353            2
    1354            2
    1355            2
    1356            3
    1357            2
    1358            2
    1359            3
    1360            3
    1361            3
    1362            2
    1363            1
    1364            2
    1365            2
    1366            4
    1367            3
    1368            4
    1369            3
    1370            3
    1371            3
    1372            0
    1373            3
    1374            2
    1375            2
    1376            3
    1377            3
    1378            3
    1379            2
    1380            3
    1381            2
    1382            4
    1383            3
    1384            2
    1385            3
    1386            0
    1387            2
    1388            1
    1389            4
    1390            3
    1391            2
    1392            4
    1393            2
    1394            2
    1395            3
    1396            3
    1397            3
    1398            1
    1399            2
    1400            3
    1401            3
    1402            1
    1403            2
    1404            1
    1405            0
    1406            2
    1407            3
    1408            2
    1409            3
    1410            0
    1411            2
    1412            3
    1413            3
    1414            4
    1415            2
    1416            3
    1417            3
    1418            3
    1419            4
    1420            2
    1421            4
    1422            2
    1423            1
    1424            3
    1425            2
    1426            3
    1427            3
    1428            2
    1429            1
    1430            2
    1431            2
    1432            2
    1433            3
    1434            2
    1435            1
    1436            2
    1437            2
    1438            1
    1439            3
    1440            3
    1441            3
    1442            2
    1443            2
    1444            3
    1445            3
    1446            3
    1447            4
    1448            2
    1449            3
    1450            3
    1451            1
    1452            3
    1453            2
    1454            2
    1455            4
    1456            2
    1457            2
    1458            2
    1459            1
    1460            2
    1461            3
    1462            3
    1463            4
    1464            2
    1465            2
    1466            1
    1467            2
    1468            2
    1469            2
    1470            4
    1471            2
    1472            3
    1473            3
    1474            6
    1475            2
    1476            2
    1477            3
    1478            3
    1479            3
    1480            3
    1481            1
    1482            3
    1483            3
    1484            4
    1485            2
    1486            3
    1487            2
    1488            4
    1489            2
    1490            3
    1491            4
    1492            4
    1493            3
    1494            5
    1495            3
    1496            3
    1497            4
    1498            3
    1499            3
    1500            2
    1501            3
    1502            2
    1503            2
    1504            4
    1505            3
    1506            1
    1507            2
    1508            3
    1509            1
    1510            2
    1511            2
    1512            1
    1513            2
    1514            2
    1515            2
    1516            2
    1517            3
    1518            4
    1519            3
    1520            3
    1521            3
    1522            3
    1523            3
    1524            4
    1525            2
    1526            3
    1527            4
    1528            2
    1529            4
    1530            4
    1531            2
    1532            2
    1533            2
    1534            4
    1535            2
    1536            3
    1537            3
    1538            3
    1539            3
    1540            2
    1541            3
    1542            3
    1543            4
    1544            3
    1545            3
    1546            2
    1547            2
    1548            4
    1549            3
    1550            2
    1551            1
    1552            2
    1553            1
    1554            3
    1555            2
    1556            3
    1557            2
    1558            1
    1559            4
    1560            3
    1561            2
    1562            4
    1563            2
    1564            1
    1565            3
    1566            2
    1567            2
    1568            2
    1569            2
    1570            3
    1571            3
    1572            3
    1573            2
    1574            3
    1575            4
    1576            3
    1577            2
    1578            3
    1579            3
    1580            1
    1581            3
    1582            4
    1583            3
    1584            3
    1585            2
    1586            4
    1587            3
    1588            4
    1589            4
    1590            3
    1591            4
    1592            2
    1593            3
    1594            2
    1595            3
    1596            3
    1597            2
    1598            2
    1599            1
    1600            3
    1601            3
    1602            3
    1603            3
    1604            1
    1605            3
    1606            3
    1607            2
    1608            3
    1609            2
    1610            2
    1611            2
    1612            2
    1613            3
    1614            4
    1615            2
    1616            3
    1617            2
    1618            3
    1619            2
    1620            3
    1621            3
    1622            2
    1623            5
    1624            3
    1625            3
    1626            2
    1627            3
    1628            1
    1629            3
    1630            4
    1631            3
    1632            4
    1633            2
    1634            2
    1635            1
    1636            3
    1637            1
    1638            4
    1639            3
    1640            4
    1641            3
    1642            3
    1643            2
    1644            2
    1645            2
    1646            1
    1647            2
    1648            3
    1649            3
    1650            2
    1651            4
    1652            3
    1653            3
    1654            4
    1655            3
    1656            2
    1657            3
    1658            3
    1659            3
    1660            3
    1661            3
    1662            1
    1663            4
    1664            3
    1665            2
    1666            2
    1667            3
    1668            3
    1669            1
    1670            4
    1671            4
    1672            2
    1673            4
    1674            3
    1675            5
    1676            2
    1677            4
    1678            3
    1679            4
    1680            2
    1681            3
    1682            3
    1683            2
    1684            4
    1685            3
    1686            2
    1687            1
    1688            3
    1689            2
    1690            1
    1691            2
    1692            2
    1693            2
    1694            2
    1695            1
    1696            3
    1697            3
    1698            3
    1699            3
    1700            3
    1701            1
    1702            2
    1703            2
    1704            2
    1705            2
    1706            4
    1707            3
    1708            2
    1709            3
    1710            3
    1711            3
    1712            2
    1713            2
    1714            1
    1715            1
    1716            3
    1717            4
    1718            3
    1719            3
    1720            2
    1721            2
    1722            3
    1723            3
    1724            2
    1725            2
    1726            2
    1727            3
    1728            1
    1729            2
    1730            1
    1731            1
    1732            2
    1733            3
    1734            5
    1735            2
    1736            3
    1737            4
    1738            4
    1739            3
    1740            3
    1741            2
    1742            3
    1743            3
    1744            2
    1745            3
    1746            2
    1747            1
    1748            4
    1749            2
    1750            3
    1751            3
    1752            2
    1753            3
    1754            2
    1755            3
    1756            4
    1757            1
    1758            2
    1759            1
    1760            2
    1761            2
    1762            3
    1763            1
    1764            4
    1765            3
    1766            2
    1767            1
    1768            1
    1769            2
    1770            3
    1771            2
    1772            2
    1773            3
    1774            3
    1775            3
    1776            1
    1777            3
    1778            4
    1779            2
    1780            3
    1781            2
    1782            4
    1783            3
    1784            5
    1785            2
    1786            2
    1787            2
    1788            2
    1789            0
    1790            1
    1791            3
    1792            2
    1793            4
    1794            2
    1795            3
    1796            2
    1797            2
    1798            2
    1799            3
    1800            3
    1801            2
    1802            3
    1803            3
    1804            3
    1805            1
    1806            2
    1807            3
    1808            2
    1809            2
    1810            2
    1811            2
    1812            2
    1813            1
    1814            1
    1815            2
    1816            4
    1817            4
    1818            4
    1819            2
    1820            3
    1821            3
    1822            3
    1823            2
    1824            2
    1825            3
    1826            3
    1827            2
    1828            3
    1829            2
    1830            3
    1831            4
    1832            2
    1833            2
    1834            2
    1835            2
    1836            2
    1837            3
    1838            2
    1839            3
    1840            3
    1841            5
    1842            3
    1843            3
    1844            1
    1845            2
    1846            2
    1847            1
    1848            2
    1849            1
    1850            3
    1851            2
    1852            3
    1853            1
    1854            3
    1855            3
    1856            3
    1857            3
    1858            3
    1859            3
    1860            2
    1861            2
    1862            4
    1863            3
    1864            3
    1865            1
    1866            2
    1867            3
    1868            5
    1869            2
    1870            2
    1871            3
    1872            4
    1873            3
    1874            3
    1875            4
    1876            2
    1877            3
    1878            2
    1879            3
    1880            3
    1881            3
    1882            2
    1883            4
    1884            4
    1885            2
    1886            3
    1887            2
    1888            3
    1889            3
    1890            3
    1891            2
    1892            2
    1893            1
    1894            4
    1895            3
    1896            1
    1897            3
    1898            3
    1899            2
    1900            3
    1901            2
    1902            1
    1903            4
    1904            1
    1905            3
    1906            2
    1907            2
    1908            2
    1909            2
    1910            2
    1911            3
    1912            2
    1913            2
    1914            2
    1915            1
    1916            3
    1917            2
    1918            0
    1919            3
    1920            3
    1921            4
    1922            3
    1923            4
    1924            3
    1925            4
    1926            4
    1927            2
    1928            2
    1929            1
    1930            4
    1931            3
    1932            3
    1933            3
    1934            2
    1935            3
    1936            3
    1937            2
    1938            3
    1939            1
    1940            3
    1941            4
    1942            4
    1943            1
    1944            2
    1945            3
    1946            3
    1947            3
    1948            3
    1949            2
    1950            3
    1951            2
    1952            2
    1953            3
    1954            3
    1955            1
    1956            1
    1957            2
    1958            4
    1959            1
    1960            2
    1961            2
    1962            4
    1963            2
    1964            2
    1965            3
    1966            3
    1967            2
    1968            3
    1969            3
    1970            4
    1971            2
    1972            3
    1973            2
    1974            0
    1975            3
    1976            2
    1977            6
    1978            2
    1979            2
    1980            2
    1981            3
    1982            2
    1983            1
    1984            3
    1985            2
    1986            3
    1987            2
    1988            3
    1989            2
    1990            2
    1991            1
    1992            2
    1993            3
    1994            2
    1995            1
    1996            1
    1997            2
    1998            3
    1999            3
    2000            6
    2001            3
    2002            1
    2003            3
    2004            2
    2005            3
    2006            1
    2007            3
    2008            4
    2009            4
    2010            4
    2011            2
    2012            3
    2013            3
    2014            2
    2015            2
    2016            3
    2017            2
    2018            2
    2019            1
    2020            4
    2021            4
    2022            4
    2023            1
    2024            3
    2025            3
    2026            5
    2027            3
    2028            3
    2029            2
    2030            2
    2031            2
    2032            3
    2033            2
    2034            2
    2035            2
    2036            4
    2037            3
    2038            3
    2039            1
    2040            2
    2041            2
    2042            1
    2043            5
    2044            3
    2045            3
    2046            3
    2047            3
    2048            3
    2049            3
    2050            2
    2051            1
    2052            2
    2053            2
    2054            2
    2055            1
    2056            2
    2057            3
    2058            3
    2059            3
    2060            1
    2061            3
    2062            2
    2063            2
    2064            2
    2065            2
    2066            1
    2067            2
    2068            3
    2069            1
    2070            3
    2071            3
    2072            4
    2073            1
    2074            3
    2075            2
    2076            3
    2077            4
    2078            4
    2079            2
    2080            2
    2081            2
    2082            2
    2083            2
    2084            1
    2085            2
    2086            4
    2087            3
    2088            1
    2089            3
    2090            2
    2091            2
    2092            2
    2093            2
    2094            3
    2095            3
    2096            0
    2097            2
    2098            4
    2099            1
    2100            3
    2101            2
    2102            3
    2103            3
    2104            2
    2105            1
    2106            1
    2107            3
    2108            3
    2109            4
    2110            2
    2111            4
    2112            4
    2113            2
    2114            3
    2115            2
    2116            0
    2117            3
    2118            3
    2119            2
    2120            0
    2121            2
    2122            3
    2123            3
    2124            2
    2125            1
    2126            3
    2127            1
    2128            2
    2129            2
    2130            4
    2131            3
    2132            4
    2133            2
    2134            4
    2135            3
    2136            3
    2137            2
    2138            3
    2139            3
    2140            4
    2141            3
    2142            3
    2143            2
    2144            2
    2145            3
    2146            3
    2147            3
    2148            3
    2149            3
    2150            2
    2151            2
    2152            4
    2153            3
    2154            3
    2155            3
    2156            2
    2157            3
    2158            4
    2159            1
    2160            3
    2161            3
    2162            2
    2163            5
    2164            3
    2165            3
    2166            1
    2167            2
    2168            2
    2169            2
    2170            1
    2171            4
    2172            3
    2173            3
    2174            3
    2175            4
    2176            1
    2177            3
    2178            2
    2179            1
    2180            3
    2181            3
    2182            2
    2183            3
    2184            2
    2185            4
    2186            2
    2187            2
    2188            1
    2189            2
    2190            2
    2191            1
    2192            3
    2193            2
    2194            2
    2195            2
    2196            3
    2197            3
    2198            4
    2199            3
    2200            2
    2201            2
    2202            3
    2203            3
    2204            2
    2205            2
    2206            2
    2207            4
    2208            2
    2209            2
    2210            3
    2211            4
    2212            2
    2213            2
    2214            1
    2215            2
    2216            3
    2217            3
    2218            5
    2219            3
    2220            2
    2221            2
    2222            4
    2223            2
    2224            4
    2225            3
    2226            3
    2227            2
    2228            3
    2229            2
    2230            2
    2231            2
    2232            5
    2233            3
    2234            3
    2235            2
    2236            2
    2237            2
    2238            1
    2239            3
    2240            2
    2241            3
    2242            4
    2243            3
    2244            3
    2245            2
    2246            3
    2247            2
    2248            3
    2249            2
    2250            3
    2251            3
    2252            4
    2253            2
    2254            2
    2255            3
    2256            3
    2257            3
    2258            3
    2259            1
    2260            1
    2261            5
    2262            2
    2263            3
    2264            3
    2265            1
    2266            3
    2267            2
    2268            3
    2269            1
    2270            1
    2271            4
    2272            3
    2273            2
    2274            2
    2275            3
    2276            2
    2277            5
    2278            2
    2279            2
    2280            1
    2281            3
    2282            2
    2283            2
    2284            3
    2285            3
    2286            3
    2287            4
    2288            2
    2289            3
    2290            2
    2291            2
    2292            3
    2293            3
    2294            3
    2295            4
    2296            2
    2297            2
    2298            3
    2299            2
    2300            3
    2301            2
    2302            1
    2303            1
    2304            3
    2305            2
    2306            2
    2307            4
    2308            3
    2309            2
    2310            3
    2311            1
    2312            3
    2313            3
    2314            2
    2315            1
    2316            1
    2317            3
    2318            4
    2319            4
    2320            3
    2321            3
    2322            2
    2323            4
    2324            2
    2325            2
    2326            3
    2327            3
    2328            3
    2329            3
    2330            4
    2331            4
    2332            2
    2333            3
    2334            3
    2335            2
    2336            3
    2337            3
    2338            3
    2339            2
    2340            2
    2341            3
    2342            3
    2343            3
    2344            3
    2345            3
    2346            3
    2347            3
    2348            2
    2349            3
    2350            4
    2351            3
    2352            3
    2353            4
    2354            3
    2355            2
    2356            3
    2357            3
    2358            2
    2359            3
    2360            4
    2361            4
    2362            3
    2363            2
    2364            4
    2365            3
    2366            3
    2367            4
    2368            3
    2369            3
    2370            4
    2371            4
    2372            3
    2373            1
    2374            4
    2375            3
    2376            4
    2377            5
    2378            3
    2379            2
    2380            3
    2381            3
    2382            3
    2383            3
    2384            3
    2385            2
    2386            3
    2387            4
    2388            3
    2389            2
    2390            4
    2391            2
    2392            3
    2393            3
    2394            3
    2395            2
    2396            3
    2397            3
    2398            2
    2399            1
    2400            4
    2401            3
    2402            2
    2403            3
    2404            4
    2405            4
    2406            3
    2407            2
    2408            3
    2409            2
    2410            2
    2411            3
    2412            2
    2413            4
    2414            4
    2415            2
    2416            2
    2417            5
    2418            2
    2419            2
    2420            1
    2421            4
    2422            3
    2423            2
    2424            3
    2425            3
    2426            3
    2427            4
    2428            2
    2429            3
    2430            3
    2431            3
    2432            3
    2433            3
    2434            2
    2435            4
    2436            3
    2437            1
    2438            3
    2439            2
    2440            4
    2441            2
    2442            2
    2443            4
    2444            3
    2445            3
    2446            3
    2447            1
    2448            4
    2449            3
    2450            4
    2451            3
    2452            4
    2453            3
    2454            1
    2455            5
    2456            3
    2457            3
    2458            3
    2459            2
    2460            1
    2461            3
    2462            3
    2463            2
    2464            2
    2465            4
    2466            4
    2467            1
    2468            2
    2469            1
    2470            3
    2471            2
    2472            4
    2473            4
    2474            4
    2475            3
    2476            3
    2477            3
    2478            3
    2479            1
    2480            3
    2481            3
    2482            4
    2483            2
    2484            1
    2485            2
    2486            5
    2487            4
    2488            4
    2489            4
    2490            3
    2491            2
    2492            4
    2493            3
    2494            4
    2495            4
    2496            2
    2497            2
    2498            3
    2499            4
    2500            2
    2501            2
    2502            1
    2503            2
    2504            1
    2505            4
    2506            4
    2507            2
    2508            3
    2509            2
    2510            3
    2511            3
    2512            3
    2513            3
    2514            4
    2515            4
    2516            2
    2517            2
    2518            2
    2519            3
    2520            4
    2521            3
    2522            2
    2523            3
    2524            1
    2525            2
    2526            2
    2527            0
    2528            3
    2529            2
    2530            4
    2531            4
    2532            1
    2533            3
    2534            2
    2535            1
    2536            3
    2537            3
    2538            2
    2539            3
    2540            3
    2541            2
    2542            3
    2543            2
    2544            4
    2545            1
    2546            1
    2547            2
    2548            3
    2549            4
    2550            4
    2551            3
    2552            1
    2553            2
    2554            1
    2555            1
    2556            2
    2557            3
    2558            2
    2559            1
    2560            2
    2561            3
    2562            2
    2563            2
    2564            2
    2565            3
    2566            2
    2567            3
    2568            1
    2569            3
    2570            3
    2571            3
    2572            3
    2573            1
    2574            2
    2575            2
    2576            0
    2577            4
    2578            4
    2579            2
    2580            2
    2581            4
    2582            1
    2583            2
    2584            3
    2585            3
    2586            3
    2587            3
    2588            3
    2589            1
    2590            3
    2591            3
    2592            3
    2593            2
    2594            2
    2595            1
    2596            4
    2597            3
    2598            4
    2599            2
    2600            3
    2601            4
    2602            2
    2603            3
    2604            1
    2605            2
    2606            3
    2607            2
    2608            2
    2609            3
    2610            1
    2611            2
    2612            2
    2613            2
    2614            2
    2615            3
    2616            4
    2617            3
    2618            2
    2619            4
    2620            2
    2621            3
    2622            4
    2623            2
    2624            2
    2625            1
    2626            2
    2627            2
    2628            3
    2629            4
    2630            2
    2631            3
    2632            2
    2633            4
    2634            3
    2635            3
    2636            4
    2637            2
    2638            3
    2639            3
    2640            3
    2641            3
    2642            3
    2643            2
    2644            3
    2645            2
    2646            2
    2647            2
    2648            3
    2649            3
    2650            1
    2651            2
    2652            4
    2653            2
    2654            3
    2655            2
    2656            1
    2657            3
    2658            3
    2659            4
    2660            2
    2661            3
    2662            3
    2663            3
    2664            3
    2665            3
    2666            3
    2667            3
    2668            4
    2669            4
    2670            2
    2671            3
    2672            4
    2673            3
    2674            3
    2675            3
    2676            3
    2677            2
    2678            3
    2679            4
    2680            3
    2681            2
    2682            3
    2683            2
    2684            2
    2685            2
    2686            1
    2687            4
    2688            3
    2689            2
    2690            3
    2691            1
    2692            3
    2693            2
    2694            3
    2695            3
    2696            2
    2697            3
    2698            2
    2699            4
    2700            2
    2701            2
    2702            2
    2703            2
    2704            3
    2705            2
    2706            3
    2707            3
    2708            3
    2709            4
    2710            2
    2711            3
    2712            1
    2713            3
    2714            3
    2715            3
    2716            1
    2717            3
    2718            2
    2719            2
    2720            3
    2721            1
    2722            4
    2723            2
    2724            1
    2725            4
    2726            4
    2727            3
    2728            1
    2729            1
    2730            2
    2731            2
    2732            4
    2733            4
    2734            3
    2735            2
    2736            2
    2737            4
    2738            3
    2739            3
    2740            4
    2741            2
    2742            2
    2743            1
    2744            4
    2745            3
    2746            4
    2747            2
    2748            3
    2749            2
    2750            3
    2751            2
    2752            2
    2753            2
    2754            2
    2755            2
    2756            1
    2757            2
    2758            4
    2759            2
    2760            3
    2761            1
    2762            4
    2763            1
    2764            1
    2765            3
    2766            2
    2767            3
    2768            2
    2769            5
    2770            1
    2771            2
    2772            1
    2773            2
    2774            2
    2775            3
    2776            2
    2777            2
    2778            3
    2779            2
    2780            2
    2781            3
    2782            2
    2783            3
    2784            3
    2785            3
    2786            2
    2787            2
    2788            2
    2789            4
    2790            6
    2791            3
    2792            4
    2793            3
    2794            3
    2795            3
    2796            3
    2797            4
    2798            4
    2799            2
    2800            2
    2801            3
    2802            3
    2803            2
    2804            4
    2805            2
    2806            3
    2807            1
    2808            2
    2809            3
    2810            4
    2811            3
    2812            3
    2813            2
    2814            4
    2815            2
    2816            2
    2817            1
    2818            4
    2819            3
    2820            3
    2821            2
    2822            3
    2823            4
    2824            3
    2825            1
    2826            4
    2827            3
    2828            2
    2829            1
    2830            2
    2831            3
    2832            3
    2833            2
    2834            3
    2835            4
    2836            3
    2837            3
    2838            3
    2839            2
    2840            3
    2841            4
    2842            4
    2843            3
    2844            3
    2845            3
    2846            3
    2847            3
    2848            3
    2849            3
    2850            3
    2851            2
    2852            4
    2853            3
    2854            1
    2855            2
    2856            3
    2857            3
    2858            2
    2859            3
    2860            2
    2861            2
    2862            2
    2863            2
    2864            2
    2865            0
    2866            1
    2867            3
    2868            0
    2869            4
    2870            2
    2871            1
    2872            3
    2873            2
    2874            0
    2875            3
    2876            3
    2877            1
    2878            3
    2879            3
    2880            2
    2881            3
    2882            2
    2883            2
    2884            1
    2885            3
    2886            4
    2887            3
    2888            3
    2889            3
    2890            4
    2891            3
    2892            3
    2893            3
    2894            2
    2895            2
    2896            3
    2897            3
    2898            3
    2899            1
    2900            4
    2901            4
    2902            3
    2903            4
    2904            4
    2905            1
    2906            2
    2907            3
    2908            4
    2909            3
    2910            2
    2911            3
    2912            2
    2913            2
    2914            3
    2915            5
    2916            2
    2917            2
    2918            4
    2919            3
    2920            2
    2921            1
    2922            4
    2923            4
    2924            3
    2925            3
    2926            2
    2927            2
    2928            4
    2929            2
    2930            2
    2931            2
    2932            4
    2933            3
    2934            3
    2935            4
    2936            4
    2937            3
    2938            3
    2939            4
    2940            3
    2941            3
    2942            3
    2943            2
    2944            4
    2945            3
    2946            3
    2947            4
    2948            2
    2949            1
    2950            1
    2951            1
    2952            2
    2953            2
    2954            4
    2955            5
    2956            4
    2957            3
    2958            3
    2959            3
    2960            4
    2961            1
    2962            3
    2963            3
    2964            3
    2965            2
    2966            4
    2967            3
    2968            1
    2969            3
    2970            3
    2971            3
    2972            2
    2973            1
    2974            2
    2975            2
    2976            2
    2977            2
    2978            2
    2979            3
    2980            1
    2981            1
    2982            1
    2983            2
    2984            2
    2985            2
    2986            3
    2987            2
    2988            2
    2989            2
    2990            1
    2991            3
    2992            1
    2993            2
    2994            2
    2995            2
    2996            2
    2997            2
    2998            3
    2999            3
    3000            3
    3001            2
    3002            3
    3003            3
    3004            3
    3005            4
    3006            2
    3007            1
    3008            2
    3009            3
    3010            2
    3011            2
    3012            3
    3013            4
    3014            3
    3015            4
    3016            3
    3017            2
    3018            1
    3019            3
    3020            2
    3021            3
    3022            3
    3023            3
    3024            4
    3025            4
    3026            3
    3027            3
    3028            4
    3029            3
    3030            4
    3031            2
    3032            1
    3033            3
    3034            2
    3035            3
    3036            2
    3037            5
    3038            3
    3039            4
    3040            3
    3041            3
    3042            1
    3043            3
    3044            4
    3045            2
    3046            3
    3047            2
    3048            3
    3049            2
    3050            3
    3051            2
    3052            3
    3053            3
    3054            5
    3055            3
    3056            4
    3057            4
    3058            3
    3059            2
    3060            3
    3061            3
    3062            3
    3063            4
    3064            3
    3065            4
    3066            3
    3067            3
    3068            2
    3069            3
    3070            3
    3071            4
    3072            3
    3073            3
    3074            2
    3075            4
    3076            3
    3077            3
    3078            4
    3079            3
    3080            4
    3081            3
    3082            4
    3083            3
    3084            3
    3085            4
    3086            3
    3087            2
    3088            4
    3089            3
    3090            4
    3091            4
    3092            3
    3093            3
    3094            2
    3095            3
    3096            1
    3097            2
    3098            2
    3099            3
    3100            4
    3101            3
    3102            3
    3103            2
    3104            3
    3105            3
    3106            2
    3107            3
    3108            4
    3109            3
    3110            3
    3111            3
    3112            3
    3113            2
    3114            3
    3115            2
    3116            4
    3117            2
    3118            2
    3119            2
    3120            3
    3121            3
    3122            3
    3123            2
    3124            2
    3125            4
    3126            3
    3127            3
    3128            2
    3129            3
    3130            3
    3131            3
    3132            3
    3133            2
    3134            2
    3135            2
    3136            4
    3137            3
    3138            2
    3139            2
    3140            4
    3141            3
    3142            4
    3143            1
    3144            4
    3145            3
    3146            3
    3147            4
    3148            2
    3149            3
    3150            1
    3151            3
    3152            4
    3153            2
    3154            2
    3155            4
    3156            3
    3157            4
    3158            2
    3159            3
    3160            2
    3161            4
    3162            3
    3163            2
    3164            4
    3165            3
    3166            3
    3167            4
    3168            2
    3169            2
    3170            2
    3171            4
    3172            5
    3173            1
    3174            4
    3175            4
    3176            2
    3177            1
    3178            2
    3179            2
    3180            3
    3181            1
    3182            3
    3183            3
    3184            1
    3185            3
    3186            4
    3187            3
    3188            2
    3189            2
    3190            3
    3191            3
    3192            3
    3193            3
    3194            3
    3195            4
    3196            2
    3197            3
    3198            3
    3199            5
    3200            4
    3201            4
    3202            3
    3203            5
    3204            2
    3205            3
    3206            3
    3207            3
    3208            4
    3209            3
    3210            3
    3211            3
    3212            3
    3213            3
    3214            1
    3215            3
    3216            3
    3217            3
    3218            2
    3219            4
    3220            4
    3221            1
    3222            2
    3223            3
    3224            5
    3225            3
    3226            2
    3227            3
    3228            4
    3229            5
    3230            2
    3231            2
    3232            4
    3233            3
    3234            2
    3235            3
    3236            3
    3237            4
    3238            3
    3239            4
    3240            2
    3241            1
    3242            3
    3243            1
    3244            3
    3245            3
    3246            3
    3247            2
    3248            1
    3249            3
    3250            2
    3251            2
    3252            2
    3253            2
    3254            3
    3255            2
    3256            4
    3257            5
    3258            3
    3259            3
    3260            4
    3261            2
    3262            4
    3263            2
    3264            3
    3265            3
    3266            3
    3267            4
    3268            4
    3269            3
    3270            3
    3271            2
    3272            4
    3273            3
    3274            3
    3275            3
    3276            4
    3277            3
    3278            2
    3279            4
    3280            3
    3281            4
    3282            2
    3283            4
    3284            2
    3285            1
    3286            3
    3287            3
    3288            3
    3289            3
    3290            3
    3291            3
    3292            3
    3293            2
    3294            2
    3295            2
    3296            4
    3297            3
    3298            3
    3299            4
    3300            4
    3301            3
    3302            2
    3303            2
    3304            1
    3305            2
    3306            2
    3307            3
    3308            3
    3309            3
    3310            2
    3311            3
    3312            3
    3313            4
    3314            2
    3315            2
    3316            3
    3317            3
    3318            1
    3319            3
    3320            3
    3321            3
    3322            3
    3323            4
    3324            4
    3325            1
    3326            3
    3327            2
    3328            3
    3329            4
    3330            2
    3331            3
    3332            2
    3333            2
    3334            2
    3335            3
    3336            2
    3337            3
    3338            4
    3339            1
    3340            2
    3341            3
    3342            1
    3343            1
    3344            3
    3345            1
    3346            3
    3347            1
    3348            2
    3349            1
    3350            3
    3351            3
    3352            1
    3353            1
    3354            3
    3355            3
    3356            4
    3357            3
    3358            3
    3359            4
    3360            3
    3361            3
    3362            1
    3363            4
    3364            2
    3365            3
    3366            2
    3367            5
    3368            3
    3369            2
    3370            4
    3371            3
    3372            4
    3373            1
    3374            2
    3375            3
    3376            2
    3377            3
    3378            3
    3379            2
    3380            3
    3381            5
    3382            1
    3383            3
    3384            3
    3385            3
    3386            3
    3387            2
    3388            2
    3389            4
    3390            2
    3391            1
    3392            2
    3393            2
    3394            2
    3395            0
    3396            3
    3397            3
    3398            3
    3399            2
    3400            4
    3401            3
    3402            2
    3403            4
    3404            2
    3405            1
    3406            2
    3407            2
    3408            3
    3409            2
    3410            2
    3411            2
    3412            3
    3413            2
    3414            3
    3415            4
    3416            4
    3417            2
    3418            3
    3419            4
    3420            3
    3421            1
    3422            3
    3423            5
    3424            3
    3425            3
    3426            2
    3427            5
    3428            3
    3429            1
    3430            3
    3431            3
    3432            3
    3433            3
    3434            3
    3435            3
    3436            3
    3437            3
    3438            3
    3439            3
    3440            2
    3441            4
    3442            3
    3443            3
    3444            2
    3445            3
    3446            2
    3447            3
    3448            3
    3449            4
    3450            2
    3451            0
    3452            2
    3453            3
    3454            3
    3455            3
    3456            2
    3457            3
    3458            3
    3459            3
    3460            2
    3461            3
    3462            3
    3463            3
    3464            2
    3465            2
    3466            1
    3467            1
    3468            0
    3469            2
    3470            3
    3471            3
    3472            4
    3473            2
    3474            2
    3475            3
    3476            2
    3477            4
    3478            3
    3479            3
    3480            4
    3481            2
    3482            2
    3483            2
    3484            3
    3485            3
    3486            4
    3487            3
    3488            2
    3489            2
    3490            2
    3491            3
    3492            2
    3493            4
    3494            2
    3495            3
    3496            2
    3497            3
    3498            3
    3499            3
    3500            3
    3501            3
    3502            1
    3503            3
    3504            3
    3505            3
    3506            3
    3507            3
    3508            2
    3509            3
    3510            4
    3511            3
    3512            3
    3513            2
    3514            3
    3515            4
    3516            3
    3517            3
    3518            4
    3519            2
    3520            2
    3521            2
    3522            2
    3523            3
    3524            2
    3525            3
    3526            3
    3527            4
    3528            4
    3529            4
    3530            2
    3531            3
    3532            3
    3533            2
    3534            3
    3535            3
    3536            3
    3537            3
    3538            4
    3539            2
    3540            1
    3541            1
    3542            2
    3543            2
    3544            3
    3545            1
    3546            3
    3547            3
    3548            2
    3549            3
    3550            2
    3551            3
    3552            4
    3553            2
    3554            1
    3555            3
    3556            2
    3557            2
    3558            3
    3559            4
    3560            3
    3561            2
    3562            3
    3563            3
    3564            3
    3565            3
    3566            4
    3567            3
    3568            2
    3569            2
    3570            3
    3571            3
    3572            3
    3573            5
    3574            3
    3575            3
    3576            2
    3577            4
    3578            3
    3579            2
    3580            2
    3581            3
    3582            4
    3583            1
    3584            2
    3585            3
    3586            2
    3587            2
    3588            3
    3589            3
    3590            4
    3591            2
    3592            4
    3593            3
    3594            4
    3595            3
    3596            3
    3597            3
    3598            3
    3599            3
    3600            3
    3601            2
    3602            3
    3603            2
    3604            2
    3605            2
    3606            2
    3607            2
    3608            2
    3609            2
    3610            3
    3611            3
    3612            3
    3613            3
    3614            3
    3615            3
    3616            3
    3617            4
    3618            3
    3619            3
    3620            4
    3621            4
    3622            2
    3623            3
    3624            2
    3625            3
    3626            3
    3627            3
    3628            3
    3629            3
    3630            3
    3631            4
    3632            1
    3633            2
    3634            2
    3635            3
    3636            3
    3637            5
    3638            2
    3639            4
    3640            3
    3641            2
    3642            1
    3643            3
    3644            2
    3645            3
    3646            2
    3647            4
    3648            4
    3649            5
    3650            3
    3651            3
    3652            2
    3653            4
    3654            3
    3655            3
    3656            4
    3657            4
    3658            3
    3659            4
    3660            3
    3661            2
    3662            1
    3663            2
    3664            2
    3665            2
    3666            3
    3667            3
    3668            4
    3669            3
    3670            5
    3671            2
    3672            2
    3673            4
    3674            2
    3675            2
    3676            3
    3677            3
    3678            3
    3679            2
    3680            2
    3681            2
    3682            1
    3683            2
    3684            2
    3685            3
    3686            3
    3687            2
    3688            4
    3689            3
    3690            1
    3691            3
    3692            3
    3693            4
    3694            3
    3695            2
    3696            2
    3697            2
    3698            1
    3699            2
    3700            3
    3701            2
    3702            2
    3703            2
    3704            1
    3705            3
    3706            3
    3707            2
    3708            2
    3709            4
    3710            3
    3711            3
    3712            3
    3713            4
    3714            2
    3715            3
    3716            3
    3717            3
    3718            3
    3719            5
    3720            2
    3721            3
    3722            5
    3723            3
    3724            3
    3725            0
    3726            3
    3727            2
    3728            5
    3729            2
    3730            1
    3731            3
    3732            3
    3733            4
    3734            4
    3735            1
    3736            3
    3737            3
    3738            3
    3739            2
    3740            3
    3741            2
    3742            4
    3743            3
    3744            4
    3745            3
    3746            3
    3747            2
    3748            3
    3749            3
    3750            4
    3751            2
    3752            1
    3753            2
    3754            2
    3755            3
    3756            2
    3757            1
    3758            2
    3759            1
    3760            1
    3761            2
    3762            2
    3763            2
    3764            2
    3765            3
    3766            3
    3767            3
    3768            2
    3769            2
    3770            0
    3771            3
    3772            2
    3773            3
    3774            2
    3775            3
    3776            2
    3777            3
    3778            2
    3779            3
    3780            3
    3781            4
    3782            3
    3783            3
    3784            2
    3785            3
    3786            3
    3787            3
    3788            2
    3789            3
    3790            3
    3791            0
    3792            0
    3793            1
    3794            3
    3795            4
    3796            1
    3797            3
    3798            1
    3799            1
    3800            3
    3801            1
    3802            2
    3803            3
    3804            2
    3805            3
    3806            3
    3807            2
    3808            1
    3809            4
    3810            4
    3811            1
    3812            3
    3813            1
    3814            2
    3815            3
    3816            2
    3817            3
    3818            3
    3819            4
    3820            3
    3821            2
    3822            1
    3823            2
    3824            2
    3825            3
    3826            3
    3827            3
    3828            3
    3829            1
    3830            2
    3831            2
    3832            2
    3833            3
    3834            4
    3835            4
    3836            2
    3837            3
    3838            2
    3839            2
    3840            1
    3841            3
    3842            1
    3843            1
    3844            2
    3845            1
    3846            1
    3847            1
    3848            2
    3849            2
    3850            1
    3851            4
    3852            1
    3853            4
    3854            3
    3855            1
    3856            1
    3857            3
    3858            3
    3859            2
    3860            4
    3861            2
    3862            2
    3863            1
    3864            5
    3865            3
    3866            2
    3867            3
    3868            2
    3869            3
    3870            3
    3871            2
    3872            4
    3873            2
    3874            2
    3875            2
    3876            3
    3877            3
    3878            2
    3879            2
    3880            3
    3881            3
    3882            5
    3883            2
    3884            1
    3885            4
    3886            1
    3887            1
    3888            2
    3889            0
    3890            3
    3891            2
    3892            2
    3893            2
    3894            2
    3895            3
    3896            3
    3897            2
    3898            1
    3899            3
    3900            3
    3901            0
    3902            2
    3903            2
    3904            2
    3905            4
    3906            4
    3907            1
    3908            2
    3909            4
    3910            3
    3911            4
    3912            2
    3913            2
    3914            2
    3915            2
    3916            3
    3917            2
    3918            2
    3919            2
    3920            2
    3921            4
    3922            4
    3923            3
    3924            3
    3925            2
    3926            3
    3927            3
    3928            2
    3929            1
    3930            2
    3931            2
    3932            2
    3933            3
    3934            3
    3935            2
    3936            4
    3937            4
    3938            3
    3939            3
    3940            2
    3941            3
    3942            2
    3943            4
    3944            2
    3945            5
    3946            2
    3947            2
    3948            3
    3949            2
    3950            2
    3951            3
    3952            2
    3953            3
    3954            3
    3955            3
    3956            4
    3957            2
    3958            3
    3959            4
    3960            3
    3961            1
    3962            2
    3963            2
    3964            3
    3965            2
    3966            4
    3967            4
    3968            2
    3969            1
    3970            3
    3971            2
    3972            4
    3973            1
    3974            3
    3975            2
    3976            3
    3977            1
    3978            4
    3979            1
    3980            3
    3981            3
    3982            3
    3983            4
    3984            3
    3985            3
    3986            2
    3987            3
    3988            3
    3989            3
    3990            3
    3991            4
    3992            3
    3993            2
    3994            3
    3995            3
    3996            2
    3997            3
    3998            3
    3999            2
    4000            3
    4001            2
    4002            2
    4003            1
    4004            2
    4005            3
    4006            2
    4007            4
    4008            2
    4009            4
    4010            2
    4011            3
    4012            3
    4013            2
    4014            3
    4015            2
    4016            3
    4017            3
    4018            2
    4019            3
    4020            3
    4021            4
    4022            3
    4023            3
    4024            3
    4025            3
    4026            4
    4027            2
    4028            3
    4029            1
    4030            2
    4031            3
    4032            4
    4033            3
    4034            4
    4035            2
    4036            0
    4037            1
    4038            3
    4039            3
    4040            3
    4041            3
    4042            2
    4043            2
    4044            3
    4045            4
    4046            3
    4047            3
    4048            2
    4049            3
    4050            2
    4051            2
    4052            4
    4053            3
    4054            4
    4055            4
    4056            4
    4057            3
    4058            4
    4059            5
    4060            2
    4061            4
    4062            3
    4063            3
    4064            2
    4065            2
    4066            5
    4067            4
    4068            1
    4069            4
    4070            3
    4071            1
    4072            3
    4073            2
    4074            5
    4075            2
    4076            3
    4077            4
    4078            3
    4079            2
    4080            3
    4081            2
    4082            3
    4083            4
    4084            1
    4085            3
    4086            2
    4087            1
    4088            3
    4089            3
    4090            2
    4091            2
    4092            2
    4093            3
    4094            4
    4095            3
    4096            3
    4097            1
    4098            3
    4099            2
    4100            2
    4101            1
    4102            4
    4103            2
    4104            2
    4105            3
    4106            1
    4107            3
    4108            3
    4109            4
    4110            4
    4111            4
    4112            4
    4113            4
    4114            3
    4115            2
    4116            2
    4117            3
    4118            4
    4119            2
    4120            3
    4121            2
    4122            2
    4123            2
    4124            2
    4125            3
    4126            3
    4127            4
    4128            4
    4129            2
    4130            3
    4131            5
    4132            3
    4133            3
    4134            2
    4135            1
    4136            3
    4137            3
    4138            4
    4139            4
    4140            3
    4141            2
    4142            3
    4143            3
    4144            2
    4145            2
    4146            4
    4147            2
    4148            3
    4149            2
    4150            3
    4151            4
    4152            4
    4153            3
    4154            4
    4155            4
    4156            3
    4157            3
    4158            4
    4159            3
    4160            3
    4161            4
    4162            3
    4163            3
    4164            3
    4165            3
    4166            2
    4167            2
    4168            2
    4169            2
    4170            2
    4171            2
    4172            1
    4173            2
    4174            2
    4175            2
    4176            2
    4177            3
    4178            2
    4179            1
    4180            1
    4181            3
    4182            4
    4183            3
    4184            3
    4185            3
    4186            4
    4187            4
    4188            4
    4189            2
    4190            3
    4191            3
    4192            3
    4193            2
    4194            3
    4195            2
    4196            4
    4197            3
    4198            3
    4199            3
    4200            3
    4201            2
    4202            2
    4203            2
    4204            3
    4205            3
    4206            3
    4207            3
    4208            3
    4209            4
    4210            2
    4211            4
    4212            3
    4213            4
    4214            3
    4215            3
    4216            1
    4217            2
    4218            2
    4219            2
    4220            3
    4221            2
    4222            4
    4223            3
    4224            3
    4225            2
    4226            3
    4227            1
    4228            2
    4229            2
    4230            4
    4231            2
    4232            1
    4233            3
    4234            4
    4235            2
    4236            3
    4237            3
    4238            4
    4239            4
    4240            3
    4241            2
    4242            2
    4243            3
    4244            3
    4245            4
    4246            2
    4247            4
    4248            4
    4249            3
    4250            3
    4251            4
    4252            2
    4253            2
    4254            2
    4255            4
    4256            4
    4257            3
    4258            3
    4259            2
    4260            2
    4261            2
    4262            2
    4263            3
    4264            3
    4265            4
    4266            3
    4267            4
    4268            3
    4269            4
    4270            3
    4271            3
    4272            4
    4273            3
    4274            2
    4275            3
    4276            2
    4277            2
    4278            1
    4279            2
    4280            2
    4281            3
    4282            5
    4283            4
    4284            3
    4285            3
    4286            3
    4287            4
    4288            3
    4289            3
    4290            3
    4291            4
    4292            3
    4293            2
    4294            1
    4295            3
    4296            4
    4297            1
    4298            3
    4299            3
    4300            1
    4301            2
    4302            2
    4303            4
    4304            3
    4305            2
    4306            3
    4307            1
    4308            4
    4309            4
    4310            2
    4311            1
    4312            4
    4313            2
    4314            5
    4315            4
    4316            2
    4317            2
    4318            3
    4319            0
    4320            3
    4321            2
    4322            5
    4323            3
    4324            5
    4325            4
    4326            3
    4327            3
    4328            4
    4329            4
    4330            4
    4331            1
    4332            1
    4333            3
    4334            3
    4335            2
    4336            2
    4337            4
    4338            1
    4339            4
    4340            1
    4341            2
    4342            4
    4343            4
    4344            3
    4345            3
    4346            2
    4347            3
    4348            3
    4349            3
    4350            3
    4351            5
    4352            3
    4353            2
    4354            3
    4355            4
    4356            4
    4357            3
    4358            4
    4359            2
    4360            3
    4361            3
    4362            1
    4363            1
    4364            1
    4365            1
    4366            2
    4367            3
    4368            3
    4369            2
    4370            3
    4371            2
    4372            3
    4373            3
    4374            3
    4375            3
    4376            2
    4377            3
    4378            3
    4379            4
    4380            4
    4381            3
    4382            3
    4383            4
    4384            4
    4385            2
    4386            2
    4387            4
    4388            3
    4389            4
    4390            3
    4391            4
    4392            3
    4393            3
    4394            3
    4395            5
    4396            2
    4397            2
    4398            3
    4399            2
    4400            2
    4401            3
    4402            4
    4403            0
    4404            2
    4405            3
    4406            2
    4407            3
    4408            2
    4409            1
    4410            2
    4411            4
    4412            4
    4413            3
    4414            3
    4415            1
    4416            2
    4417            2
    4418            1
    4419            3
    4420            2
    4421            4
    4422            3
    4423            1
    4424            2
    4425            2
    4426            2
    4427            2
    4428            3
    4429            4
    4430            3
    4431            1
    4432            1
    4433            1
    4434            2
    4435            3
    4436            3
    4437            3
    4438            2
    4439            3
    4440            5
    4441            3
    4442            2
    4443            3
    4444            2
    4445            3
    4446            4
    4447            3
    4448            2
    4449            3
    4450            3
    4451            2
    4452            3
    4453            5
    4454            2
    4455            3
    4456            0
    4457            2
    4458            1
    4459            2
    4460            3
    4461            3
    4462            3
    4463            3
    4464            1
    4465            2
    4466            2
    4467            4
    4468            3
    4469            2
    4470            2
    4471            2
    4472            3
    4473            2
    4474            2
    4475            1
    4476            4
    4477            1
    4478            2
    4479            2
    4480            3
    4481            2
    4482            1
    4483            3
    4484            2
    4485            3
    4486            2
    4487            4
    4488            2
    4489            3
    4490            3
    4491            4
    4492            4
    4493            2
    4494            3
    4495            5
    4496            2
    4497            2
    4498            4
    4499            2
    4500            3
    4501            2
    4502            2
    4503            4
    4504            5
    4505            4
    4506            2
    4507            4
    4508            1
    4509            1
    4510            2
    4511            2
    4512            2
    4513            3
    4514            2
    4515            4
    4516            2
    4517            0
    4518            3
    4519            2
    4520            3
    4521            1
    4522            4
    4523            2
    4524            4
    4525            4
    4526            3
    4527            2
    4528            1
    4529            2
    4530            2
    4531            3
    4532            3
    4533            2
    4534            3
    4535            2
    4536            2
    4537            2
    4538            2
    4539            3
    4540            4
    4541            1
    4542            3
    4543            1
    4544            2
    4545            5
    4546            2
    4547            2
    4548            3
    4549            2
    4550            3
    4551            1
    4552            2
    4553            3
    4554            3
    4555            4
    4556            3
    4557            3
    4558            3
    4559            4
    4560            4
    4561            3
    4562            3
    4563            3
    4564            3
    4565            2
    4566            5
    4567            2
    4568            3
    4569            4
    4570            3
    4571            3
    4572            2
    4573            3
    4574            3
    4575            4
    4576            4
    4577            4
    4578            3
    4579            2
    4580            4
    4581            3
    4582            4
    4583            1
    4584            5
    4585            1
    4586            2
    4587            3
    4588            4
    4589            2
    4590            3
    4591            3
    4592            3
    4593            3
    4594            3
    4595            3
    4596            2
    4597            3
    4598            3
    4599            4
    4600            2
    4601            0
    4602            4
    4603            2
    4604            2
    4605            4
    4606            4
    4607            2
    4608            3
    4609            2
    4610            4
    4611            3
    4612            2
    4613            3
    4614            2
    4615            2
    4616            3
    4617            1
    4618            3
    4619            4
    4620            3
    4621            3
    4622            2
    4623            3
    4624            2
    4625            3
    4626            2
    4627            4
    4628            1
    4629            3
    4630            2
    4631            2
    4632            2
    4633            4
    4634            3
    4635            2
    4636            3
    4637            1
    4638            2
    4639            2
    4640            1
    4641            2
    4642            2
    4643            2
    4644            2
    4645            2
    4646            2
    4647            2
    4648            3
    4649            3
    4650            3
    4651            2
    4652            3
    4653            3
    4654            4
    4655            3
    4656            4
    4657            2
    4658            1
    4659            2
    4660            4
    4661            2
    4662            0
    4663            1
    4664            3
    4665            2
    4666            3
    4667            3
    4668            1
    4669            3
    4670            2
    4671            2
    4672            2
    4673            2
    4674            3
    4675            3
    4676            4
    4677            3
    4678            3
    4679            3
    4680            2
    4681            3
    4682            3
    4683            2
    4684            4
    4685            4
    4686            3
    4687            3
    4688            3
    4689            2
    4690            2
    4691            3
    4692            3
    4693            3
    4694            4
    4695            3
    4696            2
    4697            2
    4698            3
    4699            3
    4700            4
    4701            3
    4702            3
    4703            3
    4704            5
    4705            3
    4706            2
    4707            2
    4708            2
    4709            2
    4710            4
    4711            3
    4712            3
    4713            3
    4714            2
    4715            0
    4716            2
    4717            3
    4718            4
    4719            2
    4720            2
    4721            3
    4722            2
    4723            2
    4724            4
    4725            4
    4726            2
    4727            4
    4728            5
    4729            3
    4730            3
    4731            0
    4732            5
    4733            3
    4734            1
    4735            2
    4736            2
    4737            4
    4738            4
    4739            2
    4740            2
    4741            3
    4742            4
    4743            4
    4744            2
    4745            2
    4746            4
    4747            5
    4748            4
    4749            4
    4750            3
    4751            2
    4752            3
    4753            3
    4754            4
    4755            2
    4756            3
    4757            3
    4758            3
    4759            4
    4760            3
    4761            2
    4762            3
    4763            3
    4764            3
    4765            4
    4766            2
    4767            3
    4768            3
    4769            2
    4770            3
    4771            3
    4772            2
    4773            4
    4774            2
    4775            3
    4776            4
    4777            4
    4778            3
    4779            3
    4780            2
    4781            2
    4782            3
    4783            4
    4784            3
    4785            4
    4786            3
    4787            2
    4788            4
    4789            2
    4790            2
    4791            2
    4792            4
    4793            5
    4794            3
    4795            3
    4796            3
    4797            3
    4798            4
    4799            2
    4800            2
    4801            2
    4802            1
    4803            3
    4804            2
    4805            3
    4806            4
    4807            3
    4808            3
    4809            4
    4810            3
    4811            4
    4812            4
    4813            3
    4814            3
    4815            4
    4816            4
    4817            3
    4818            2
    4819            2
    4820            2
    4821            2
    4822            2
    4823            4
    4824            1
    4825            2
    4826            2
    4827            2
    4828            3
    4829            2
    4830            4
    4831            4
    4832            2
    4833            2
    4834            4
    4835            3
    4836            2
    4837            2
    4838            2
    4839            2
    4840            2
    4841            2
    4842            3
    4843            3
    4844            4
    4845            2
    4846            4
    4847            3
    4848            4
    4849            1
    4850            2
    4851            3
    4852            2
    4853            4
    4854            2
    4855            3
    4856            5
    4857            1
    4858            1
    4859            1
    4860            1
    4861            3
    4862            4
    4863            2
    4864            2
    4865            2
    4866            4
    4867            5
    4868            1
    4869            2
    4870            3
    4871            5
    4872            3
    4873            4
    4874            1
    4875            0
    4876            2
    4877            2
    4878            4
    4879            1
    4880            2
    4881            2
    4882            2
    4883            2
    4884            2
    4885            1
    4886            2
    4887            2
    4888            3
    4889            2
    4890            2
    4891            4
    4892            3
    4893            2
    4894            3
    4895            2
    4896            2
    4897            3
    4898            1
    4899            2
    4900            3
    4901            2
    4902            3
    4903            3
    4904            1
    4905            3
    4906            3
    4907            1
    4908            2
    4909            1
    4910            0
    4911            3
    4912            1
    4913            3
    4914            3
    4915            2
    4916            2
    4917            3
    4918            3
    4919            2
    4920            2
    4921            3
    4922            2
    4923            4
    4924            1
    4925            0
    4926            3
    4927            2
    4928            3
    4929            4
    4930            4
    4931            2
    4932            3
    4933            1
    4934            2
    4935            2
    4936            3
    4937            3
    4938            2
    4939            3
    4940            2
    4941            2
    4942            2
    4943            4
    4944            1
    4945            3
    4946            2
    4947            1
    4948            1
    4949            3
    4950            2
    4951            2
    4952            2
    4953            5
    4954            0
    4955            2
    4956            4
    4957            3
    4958            3
    4959            3
    4960            3
    4961            2
    4962            3
    4963            3
    4964            2
    4965            2
    4966            2
    4967            1
    4968            1
    4969            1
    4970            3
    4971            4
    4972            2
    4973            3
    4974            0
    4975            3
    4976            2
    4977            2
    4978            3
    4979            3
    4980            2
    4981            2
    4982            0
    4983            4
    4984            3
    4985            2
    4986            2
    4987            3
    4988            3
    4989            4
    4990            3
    4991            2
    4992            3
    4993            2
    4994            2
    4995            4
    4996            2
    4997            1
    4998            4
    4999            3
    5000            3
    5001            2
    5002            4
    5003            3
    5004            1
    5005            4
    5006            4
    5007            2
    5008            4
    5009            1
    5010            2
    5011            2
    5012            3
    5013            1
    5014            2
    5015            1
    5016            2
    5017            2
    5018            1
    5019            2
    5020            2
    5021            3
    5022            2
    5023            1
    5024            1
    5025            1
    5026            1
    5027            1
    5028            2
    5029            2
    5030            3
    5031            4
    5032            1
    5033            2
    5034            3
    5035            2
    5036            4
    5037            3
    5038            1
    5039            2
    5040            4
    5041            2
    5042            4
    5043            3
    5044            1
    5045            4
    5046            4
    5047            2
    5048            1
    5049            4
    5050            2
    5051            3
    5052            2
    5053            4
    5054            2
    5055            4
    5056            1
    5057            1
    5058            4
    5059            2
    5060            2
    5061            1
    5062            2
    5063            3
    5064            4
    5065            4
    5066            1
    5067            2
    5068            3
    5069            1
    5070            4
    5071            3
    5072            2
    5073            2
    5074            1
    5075            2
    5076            2
    5077            4
    5078            2
    5079            4
    5080            3
    5081            4
    5082            2
    5083            3
    5084            3
    5085            3
    5086            2
    5087            3
    5088            3
    5089            3
    5090            3
    5091            2
    5092            2
    5093            3
    5094            3
    5095            3
    5096            3
    5097            3
    5098            3
    5099            3
    5100            2
    5101            1
    5102            1
    5103            2
    5104            2
    5105            4
    5106            2
    5107            3
    5108            3
    5109            3
    5110            2
    5111            5
    5112            4
    5113            2
    5114            3
    5115            3
    5116            4
    5117            3
    5118            3
    5119            2
    5120            2
    5121            3
    5122            3
    5123            2
    5124            3
    5125            3
    5126            1
    5127            2
    5128            4
    5129            3
    5130            2
    5131            5
    5132            4
    5133            1
    5134            3
    5135            2
    5136            3
    5137            2
    5138            3
    5139            2
    5140            3
    5141            4
    5142            3
    5143            2
    5144            2
    5145            4
    5146            4
    5147            2
    5148            3
    5149            4
    5150            4
    5151            3
    5152            4
    5153            3
    5154            3
    5155            4
    5156            3
    5157            3
    5158            3
    5159            2
    5160            2
    5161            2
    5162            2
    5163            2
    5164            4
    5165            4
    5166            3
    5167            4
    5168            2
    5169            2
    5170            4
    5171            4
    5172            2
    5173            1
    5174            3
    5175            3
    5176            2
    5177            3
    5178            2
    5179            4
    5180            3
    5181            2
    5182            4
    5183            2
    5184            2
    5185            3
    5186            2
    5187            3
    5188            2
    5189            5
    5190            3
    5191            2
    5192            3
    5193            2
    5194            4
    5195            4
    5196            2
    5197            1
    5198            1
    5199            2
    5200            4
    5201            4
    5202            1
    5203            2
    5204            4
    5205            2
    5206            4
    5207            2
    5208            3
    5209            4
    5210            3
    5211            2
    5212            4
    5213            3
    5214            4
    5215            3
    5216            2
    5217            2
    5218            2
    5219            4
    5220            3
    5221            2
    5222            3
    5223            2
    5224            2
    5225            3
    5226            4
    5227            2
    5228            1
    5229            2
    5230            1
    5231            2
    5232            2
    5233            3
    5234            3
    5235            3
    5236            3
    5237            5
    5238            5
    5239            3
    5240            3
    5241            3
    5242            3
    5243            4
    5244            2
    5245            5
    5246            4
    5247            4
    5248            4
    5249            2
    5250            2
    5251            3
    5252            3
    5253            2
    5254            4
    5255            2
    5256            3
    5257            4
    5258            3
    5259            3
    5260            1
    5261            3
    5262            3
    5263            4
    5264            1
    5265            4
    5266            2
    5267            2
    5268            3
    5269            3
    5270            2
    5271            4
    5272            3
    5273            4
    5274            3
    5275            3
    5276            2
    5277            2
    5278            1
    5279            2
    5280            4
    5281            3
    5282            3
    5283            3
    5284            2
    5285            3
    5286            4
    5287            4
    5288            3
    5289            4
    5290            2
    5291            4
    5292            3
    5293            4
    5294            4
    5295            3
    5296            2
    5297            3
    5298            2
    5299            1
    5300            3
    5301            3
    5302            2
    5303            3
    5304            3
    5305            2
    5306            1
    5307            2
    5308            1
    5309            3
    5310            3
    5311            3
    5312            3
    5313            1
    5314            3
    5315            3
    5316            4
    5317            2
    5318            3
    5319            3
    5320            1
    5321            2
    5322            2
    5323            3
    5324            5
    5325            2
    5326            2
    5327            2
    5328            2
    5329            2
    5330            3
    5331            3
    5332            2
    5333            3
    5334            2
    5335            1
    5336            3
    5337            2
    5338            4
    5339            2
    5340            1
    5341            3
    5342            2
    5343            3
    5344            2
    5345            4
    5346            2
    5347            3
    5348            3
    5349            4
    5350            4
    5351            2
    5352            2
    5353            4
    5354            3
    5355            3
    5356            4
    5357            0
    5358            3
    5359            1
    5360            4
    5361            5
    5362            3
    5363            3
    5364            4
    5365            4
    5366            2
    5367            3
    5368            4
    5369            5
    5370            4
    5371            4
    5372            3
    5373            3
    5374            5
    5375            1
    5376            3
    5377            4
    5378            3
    5379            3
    5380            4
    5381            3
    5382            2
    5383            3
    5384            4
    5385            2
    5386            3
    5387            3
    5388            3
    5389            3
    5390            4
    5391            3
    5392            3
    5393            3
    5394            3
    5395            2
    5396            2
    5397            3
    5398            3
    5399            4
    5400            3
    5401            3
    5402            3
    5403            3
    5404            3
    5405            2
    5406            3
    5407            5
    5408            2
    5409            2
    5410            1
    5411            4
    5412            2
    5413            4
    5414            1
    5415            3
    5416            3
    5417            4
    5418            3
    5419            3
    5420            2
    5421            2
    5422            3
    5423            2
    5424            3
    5425            4
    5426            1
    5427            3
    5428            2
    5429            3
    5430            2
    5431            1
    5432            1
    5433            3
    5434            4
    5435            3
    5436            4
    5437            2
    5438            3
    5439            0
    5440            3
    5441            3
    5442            2
    5443            2
    5444            2
    5445            2
    5446            2
    5447            2
    5448            2
    5449            1
    5450            3
    5451            5
    5452            3
    5453            2
    5454            3
    5455            2
    5456            2
    5457            3
    5458            2
    5459            3
    5460            3
    5461            4
    5462            3
    5463            3
    5464            1
    5465            4
    5466            4
    5467            2
    5468            1
    5469            3
    5470            4
    5471            3
    5472            2
    5473            3
    5474            2
    5475            3
    5476            1
    5477            4
    5478            2
    5479            4
    5480            4
    5481            3
    5482            2
    5483            3
    5484            4
    5485            4
    5486            3
    5487            1
    5488            4
    5489            3
    5490            1
    5491            2
    5492            2
    5493            2
    5494            4
    5495            4
    5496            1
    5497            4
    5498            2
    5499            1
    5500            6
    5501            3
    5502            5
    5503            2
    5504            2
    5505            2
    5506            3
    5507            3
    5508            2
    5509            3
    5510            3
    5511            2
    5512            3
    5513            2
    5514            4
    5515            2
    5516            2
    5517            4
    5518            3
    5519            3
    5520            3
    5521            3
    5522            3
    5523            5
    5524            2
    5525            3
    5526            1
    5527            3
    5528            5
    5529            2
    5530            2
    5531            3
    5532            3
    5533            3
    5534            1
    5535            3
    5536            3
    5537            2
    5538            2
    5539            2
    5540            2
    5541            2
    5542            4
    5543            4
    5544            3
    5545            2
    5546            3
    5547            5
    5548            2
    5549            2
    5550            2
    5551            3
    5552            3
    5553            2
    5554            2
    5555            3
    5556            4
    5557            2
    5558            2
    5559            3
    5560            3
    5561            3
    5562            2
    5563            1
    5564            1
    5565            3
    5566            3
    5567            2
    5568            4
    5569            2
    5570            3
    5571            1
    5572            2
    5573            2
    5574            3
    5575            4
    5576            3
    5577            2
    5578            2
    5579            3
    5580            2
    5581            4
    5582            4
    5583            3
    5584            3
    5585            3
    5586            2
    5587            5
    5588            3
    5589            3
    5590            2
    5591            3
    5592            3
    5593            2
    5594            2
    5595            4
    5596            2
    5597            1
    5598            2
    5599            3
    5600            4
    5601            3
    5602            4
    5603            4
    5604            2
    5605            3
    5606            3
    5607            4
    5608            1
    5609            2
    5610            3
    5611            3
    5612            2
    5613            3
    5614            4
    5615            3
    5616            2
    5617            3
    5618            3
    5619            2
    5620            1
    5621            2
    5622            3
    5623            4
    5624            3
    5625            2
    5626            4
    5627            2
    5628            3
    5629            4
    5630            2
    5631            3
    5632            2
    5633            3
    5634            2
    5635            3
    5636            1
    5637            3
    5638            2
    5639            5
    5640            1
    5641            2
    5642            2
    5643            4
    5644            1
    5645            3
    5646            2
    5647            4
    5648            3
    5649            3
    5650            1
    5651            2
    5652            5
    5653            2
    5654            4
    5655            2
    5656            3
    5657            3
    5658            3
    5659            2
    5660            2
    5661            3
    5662            3
    5663            2
    5664            5
    5665            2
    5666            3
    5667            4
    5668            4
    5669            4
    5670            3
    5671            3
    5672            3
    5673            3
    5674            4
    5675            3
    5676            2
    5677            2
    5678            5
    5679            3
    5680            2
    5681            4
    5682            3
    5683            3
    5684            3
    5685            2
    5686            3
    5687            2
    5688            3
    5689            3
    5690            2
    5691            3
    5692            2
    5693            3
    5694            3
    5695            4
    5696            2
    5697            2
    5698            3
    5699            4
    5700            3
    5701            3
    5702            4
    5703            1
    5704            3
    5705            2
    5706            3
    5707            4
    5708            3
    5709            1
    5710            2
    5711            2
    5712            3
    5713            2
    5714            3
    5715            3
    5716            4
    5717            3
    5718            3
    5719            3
    5720            4
    5721            1
    5722            2
    5723            1
    5724            3
    5725            4
    5726            1
    5727            3
    5728            3
    5729            4
    5730            4
    5731            3
    5732            2
    5733            3
    5734            3
    5735            3
    5736            3
    5737            4
    5738            3
    5739            3
    5740            3
    5741            3
    5742            4
    5743            3
    5744            3
    5745            2
    5746            3
    5747            1
    5748            4
    5749            3
    5750            5
    5751            3
    5752            1
    5753            3
    5754            3
    5755            2
    5756            2
    5757            2
    5758            3
    5759            2
    5760            1
    5761            4
    5762            3
    5763            1
    5764            2
    5765            3
    5766            1
    5767            4
    5768            3
    5769            0
    5770            3
    5771            2
    5772            3
    5773            3
    5774            3
    5775            2
    5776            3
    5777            3
    5778            3
    5779            3
    5780            4
    5781            3
    5782            4
    5783            3
    5784            3
    5785            4
    5786            5
    5787            1
    5788            3
    5789            4
    5790            3
    5791            4
    5792            4
    5793            2
    5794            2
    5795            3
    5796            3
    5797            2
    5798            1
    5799            3
    5800            3
    5801            4
    5802            4
    5803            3
    5804            3
    5805            3
    5806            3
    5807            3
    5808            5
    5809            4
    5810            3
    5811            2
    5812            4
    5813            3
    5814            2
    5815            3
    5816            2
    5817            3
    5818            3
    5819            3
    5820            4
    5821            3
    5822            4
    5823            3
    5824            2
    5825            3
    5826            3
    5827            3
    5828            1
    5829            4
    5830            1
    5831            3
    5832            3
    5833            1
    5834            2
    5835            3
    5836            3
    5837            2
    5838            4
    5839            3
    5840            3
    5841            2
    5842            3
    5843            2
    5844            3
    5845            4
    5846            3
    5847            2
    5848            4
    5849            4
    5850            3
    5851            1
    5852            4
    5853            4
    5854            3
    5855            3
    5856            4
    5857            3
    5858            3
    5859            3
    5860            4
    5861            4
    5862            2
    5863            3
    5864            2
    5865            3
    5866            3
    5867            3
    5868            3
    5869            1
    5870            3
    5871            3
    5872            3
    5873            2
    5874            5
    5875            2
    5876            2
    5877            3
    5878            5
    5879            1
    5880            1
    5881            2
    5882            4
    5883            2
    5884            2
    5885            2
    5886            3
    5887            4
    5888            2
    5889            3
    5890            3
    5891            3
    5892            2
    5893            0
    5894            4
    5895            4
    5896            3
    5897            3
    5898            4
    5899            5
    5900            3
    5901            3
    5902            3
    5903            4
    5904            2
    5905            3
    5906            3
    5907            4
    5908            1
    5909            3
    5910            3
    5911            1
    5912            4
    5913            4
    5914            3
    5915            2
    5916            2
    5917            3
    5918            3
    5919            3
    5920            3
    5921            4
    5922            1
    5923            3
    5924            2
    5925            2
    5926            4
    5927            2
    5928            3
    5929            4
    5930            3
    5931            1
    5932            2
    5933            4
    5934            3
    5935            4
    5936            4
    5937            3
    5938            3
    5939            3
    5940            3
    5941            3
    5942            3
    5943            1
    5944            3
    5945            5
    5946            2
    5947            4
    5948            2
    5949            3
    5950            3
    5951            1
    5952            3
    5953            3
    5954            2
    5955            2
    5956            2
    5957            3
    5958            3
    5959            3
    5960            2
    5961            2
    5962            2
    5963            2
    5964            3
    5965            3
    5966            1
    5967            5
    5968            2
    5969            1
    5970            1
    5971            2
    5972            3
    5973            3
    5974            3
    5975            4
    5976            3
    5977            2
    5978            3
    5979            3
    5980            3
    5981            4
    5982            3
    5983            2
    5984            2
    5985            2
    5986            3
    5987            2
    5988            2
    5989            1
    5990            5
    5991            1
    5992            4
    5993            3
    5994            2
    5995            1
    5996            3
    5997            3
    5998            3
    5999            3
    6000            5
    6001            4
    6002            1
    6003            4
    6004            3
    6005            3
    6006            3
    6007            2
    6008            2
    6009            2
    6010            5
    6011            2
    6012            3
    6013            3
    6014            3
    6015            2
    6016            1
    6017            2
    6018            3
    6019            4
    6020            5
    6021            2
    6022            3
    6023            3
    6024            3
    6025            3
    6026            4
    6027            3
    6028            3
    6029            1
    6030            4
    6031            1
    6032            1
    6033            5
    6034            2
    6035            2
    6036            2
    6037            1
    6038            1
    6039            3
    6040            3
    6041            4
    6042            1
    6043            3
    6044            3
    6045            4
    6046            3
    6047            5
    6048            2
    6049            3
    6050            3
    6051            3
    6052            3
    6053            2
    6054            3
    6055            1
    6056            3
    6057            3
    6058            3
    6059            3
    6060            3
    6061            2
    6062            3
    6063            3
    6064            3
    6065            4
    6066            1
    6067            3
    6068            4
    6069            1
    6070            3
    6071            4
    6072            2
    6073            2
    6074            1
    6075            3
    6076            4
    6077            3
    6078            3
    6079            4
    6080            3
    6081            4
    6082            3
    6083            2
    6084            2
    6085            2
    6086            3
    6087            4
    6088            2
    6089            4
    6090            3
    6091            2
    6092            2
    6093            3
    6094            4
    6095            3
    6096            3
    6097            4
    6098            4
    6099            3
    6100            2
    6101            2
    6102            3
    6103            4
    6104            3
    6105            3
    6106            3
    6107            2
    6108            4
    6109            3
    6110            4
    6111            3
    6112            3
    6113            4
    6114            1
    6115            3
    6116            3
    6117            3
    6118            4
    6119            1
    6120            2
    6121            4
    6122            3
    6123            2
    6124            3
    6125            2
    6126            2
    6127            2
    6128            1
    6129            4
    6130            3
    6131            3
    6132            2
    6133            3
    6134            3
    6135            2
    6136            4
    6137            1
    6138            3
    6139            3
    6140            2
    6141            4
    6142            3
    6143            3
    6144            3
    6145            4
    6146            3
    6147            2
    6148            2
    6149            2
    6150            2
    6151            4
    6152            4
    6153            3
    6154            4
    6155            2
    6156            4
    6157            5
    6158            3
    6159            3
    6160            3
    6161            2
    6162            3
    6163            4
    6164            3
    6165            5
    6166            4
    6167            2
    6168            2
    6169            2
    6170            3
    6171            3
    6172            3
    6173            4
    6174            2
    6175            4
    6176            2
    6177            3
    6178            5
    6179            2
    6180            3
    6181            4
    6182            3
    6183            3
    6184            3
    6185            2
    6186            3
    6187            3
    6188            3
    6189            2
    6190            4
    6191            2
    6192            2
    6193            3
    6194            4
    6195            4
    6196            2
    6197            4
    6198            3
    6199            2
    6200            1
    6201            0
    6202            2
    6203            2
    6204            2
    6205            3
    6206            3
    6207            3
    6208            1
    6209            3
    6210            3
    6211            3
    6212            3
    6213            3
    6214            2
    6215            3
    6216            4
    6217            3
    6218            3
    6219            2
    6220            3
    6221            3
    6222            3
    6223            1
    6224            3
    6225            4
    6226            3
    6227            3
    6228            2
    6229            2
    6230            2
    6231            3
    6232            2
    6233            1
    6234            2
    6235            2
    6236            3
    6237            4
    6238            2
    6239            3
    6240            3
    6241            1
    6242            2
    6243            3
    6244            2
    6245            3
    6246            3
    6247            1
    6248            3
    6249            4
    6250            4
    6251            2
    6252            2
    6253            2
    6254            3
    6255            3
    6256            2
    6257            3
    6258            3
    6259            3
    6260            2
    6261            4
    6262            3
    6263            3
    6264            1
    6265            2
    6266            2
    6267            2
    6268            2
    6269            2
    6270            3
    6271            1
    6272            4
    6273            3
    6274            3
    6275            2
    6276            3
    6277            4
    6278            3
    6279            3
    6280            4
    6281            3
    6282            2
    6283            4
    6284            4
    6285            5
    6286            3
    6287            2
    6288            3
    6289            3
    6290            3
    6291            2
    6292            2
    6293            2
    6294            2
    6295            3
    6296            3
    6297            3
    6298            3
    6299            3
    6300            3
    6301            3
    6302            3
    6303            3
    6304            3
    6305            3
    6306            3
    6307            3
    6308            4
    6309            3
    6310            2
    6311            2
    6312            2
    6313            3
    6314            1
    6315            2
    6316            3
    6317            1
    6318            3
    6319            3
    6320            2
    6321            3
    6322            2
    6323            1
    6324            2
    6325            4
    6326            3
    6327            2
    6328            2
    6329            3
    6330            2
    6331            3
    6332            4
    6333            2
    6334            4
    6335            3
    6336            4
    6337            3
    6338            2
    6339            2
    6340            2
    6341            3
    6342            3
    6343            3
    6344            3
    6345            3
    6346            2
    6347            2
    6348            5
    6349            2
    6350            4
    6351            4
    6352            2
    6353            3
    6354            2
    6355            2
    6356            3
    6357            4
    6358            2
    6359            3
    6360            2
    6361            3
    6362            3
    6363            2
    6364            3
    6365            4
    6366            4
    6367            3
    6368            4
    6369            4
    6370            3
    6371            3
    6372            3
    6373            2
    6374            4
    6375            4
    6376            2
    6377            3
    6378            2
    6379            4
    6380            4
    6381            4
    6382            2
    6383            4
    6384            3
    6385            3
    6386            3
    6387            2
    6388            2
    6389            0
    6390            4
    6391            3
    6392            1
    6393            4
    6394            4
    6395            3
    6396            2
    6397            5
    6398            4
    6399            3
    6400            4
    6401            3
    6402            1
    6403            3
    6404            4
    6405            2
    6406            2
    6407            3
    6408            2
    6409            3
    6410            3
    6411            3
    6412            4
    6413            3
    6414            2
    6415            4
    6416            2
    6417            3
    6418            4
    6419            4
    6420            3
    6421            3
    6422            5
    6423            4
    6424            3
    6425            3
    6426            3
    6427            4
    6428            4
    6429            3
    6430            4
    6431            2
    6432            2
    6433            3
    6434            4
    6435            3
    6436            1
    6437            3
    6438            3
    6439            3
    6440            4
    6441            2
    6442            2
    6443            3
    6444            4
    6445            2
    6446            4
    6447            3
    6448            4
    6449            3
    6450            2
    6451            4
    6452            2
    6453            3
    6454            3
    6455            4
    6456            1
    6457            5
    6458            4
    6459            3
    6460            4
    6461            2
    6462            3
    6463            4
    6464            2
    6465            3
    6466            1
    6467            3
    6468            4
    6469            5
    6470            4
    6471            3
    6472            1
    6473            2
    6474            2
    6475            3
    6476            2
    6477            4
    6478            4
    6479            3
    6480            4
    6481            4
    6482            3
    6483            2
    6484            2
    6485            5
    6486            3
    6487            2
    6488            3
    6489            2
    6490            1
    6491            1
    6492            1
    6493            4
    6494            3
    6495            3
    6496            4
    6497            1
    6498            2
    6499            3
    6500            3
    6501            2
    6502            3
    6503            3
    6504            2
    6505            4
    6506            2
    6507            2
    6508            3
    6509            1
    6510            2
    6511            3
    6512            2
    6513            3
    6514            2
    6515            2
    6516            3
    6517            3
    6518            4
    6519            3
    6520            4
    6521            3
    6522            4
    6523            2
    6524            2
    6525            1
    6526            1
    6527            4
    6528            3
    6529            3
    6530            3
    6531            3
    6532            4
    6533            2
    6534            3
    6535            3
    6536            3
    6537            4
    6538            2
    6539            3
    6540            5
    6541            3
    6542            2
    6543            3
    6544            3
    6545            4
    6546            2
    6547            3
    6548            3
    6549            2
    6550            3
    6551            3
    6552            5
    6553            2
    6554            3
    6555            3
    6556            4
    6557            2
    6558            3
    6559            3
    6560            3
    6561            3
    6562            3
    6563            2
    6564            4
    6565            3
    6566            3
    6567            2
    6568            3
    6569            2
    6570            2
    6571            2
    6572            4
    6573            2
    6574            2
    6575            3
    6576            2
    6577            3
    6578            1
    6579            4
    6580            3
    6581            2
    6582            4
    6583            2
    6584            2
    6585            3
    6586            4
    6587            1
    6588            2
    6589            3
    6590            4
    6591            2
    6592            3
    6593            2
    6594            3
    6595            2
    6596            5
    6597            3
    6598            3
    6599            2
    6600            3
    6601            4
    6602            4
    6603            4
    6604            4
    6605            2
    6606            2
    6607            2
    6608            4
    6609            3
    6610            4
    6611            2
    6612            3
    6613            3
    6614            4
    6615            3
    6616            3
    6617            2
    6618            4
    6619            1
    6620            2
    6621            3
    6622            2
    6623            2
    6624            2
    6625            3
    6626            2
    6627            1
    6628            4
    6629            2
    6630            3
    6631            4
    6632            5
    6633            5
    6634            2
    6635            1
    6636            2
    6637            3
    6638            3
    6639            1
    6640            3
    6641            3
    6642            2
    6643            2
    6644            3
    6645            3
    6646            2
    6647            2
    6648            2
    6649            5
    6650            3
    6651            3
    6652            3
    6653            4
    6654            5
    6655            2
    6656            5
    6657            4
    6658            3
    6659            3
    6660            3
    6661            3
    6662            1
    6663            3
    6664            3
    6665            3
    6666            4
    6667            3
    6668            2
    6669            3
    6670            2
    6671            3
    6672            3
    6673            2
    6674            4
    6675            3
    6676            3
    6677            3
    6678            2
    6679            2
    6680            2
    6681            3
    6682            2
    6683            2
    6684            2
    6685            1
    6686            3
    6687            2
    6688            3
    6689            3
    6690            3
    6691            2
    6692            3
    6693            2
    6694            4
    6695            2
    6696            4
    6697            3
    6698            2
    6699            3
    6700            4
    6701            3
    6702            2
    6703            2
    6704            4
    6705            3
    6706            5
    6707            2
    6708            4
    6709            4
    6710            3
    6711            2
    6712            4
    6713            4
    6714            3
    6715            3
    6716            4
    6717            2
    6718            3
    6719            3
    6720            2
    6721            1
    6722            3
    6723            3
    6724            3
    6725            4
    6726            3
    6727            2
    6728            3
    6729            3
    6730            2
    6731            4
    6732            3
    6733            3
    6734            3
    6735            3
    6736            3
    6737            3
    6738            4
    6739            3
    6740            4
    6741            3
    6742            3
    6743            2
    6744            4
    6745            4
    6746            3
    6747            1
    6748            2
    6749            3
    6750            2
    6751            3
    6752            2
    6753            1
    6754            5
    6755            4
    6756            3
    6757            1
    6758            3
    6759            2
    6760            3
    6761            2
    6762            3
    6763            2
    6764            3
    6765            2
    6766            3
    6767            4
    6768            2
    6769            1
    6770            0
    6771            2
    6772            2
    6773            3
    6774            3
    6775            2
    6776            3
    6777            4
    6778            4
    6779            2
    6780            3
    6781            2
    6782            3
    6783            3
    6784            3
    6785            2
    6786            4
    6787            3
    6788            1
    6789            2
    6790            3
    6791            3
    6792            4
    6793            1
    6794            2
    6795            3
    6796            0
    6797            3
    6798            3
    6799            2
    6800            3
    6801            3
    6802            3
    6803            3
    6804            3
    6805            4
    6806            3
    6807            2
    6808            2
    6809            2
    6810            1
    6811            3
    6812            3
    6813            3
    6814            2
    6815            2
    6816            4
    6817            2
    6818            3
    6819            4
    6820            2
    6821            1
    6822            2
    6823            1
    6824            1
    6825            2
    6826            5
    6827            2
    6828            2
    6829            3
    6830            4
    6831            3
    6832            2
    6833            2
    6834            2
    6835            2
    6836            2
    6837            3
    6838            4
    6839            3
    6840            2
    6841            2
    6842            3
    6843            2
    6844            2
    6845            3
    6846            1
    6847            3
    6848            2
    6849            2
    6850            1
    6851            2
    6852            2
    6853            3
    6854            3
    6855            3
    6856            1
    6857            2
    6858            2
    6859            3
    6860            3
    6861            4
    6862            3
    6863            2
    6864            3
    6865            2
    6866            2
    6867            1
    6868            3
    6869            1
    6870            2
    6871            2
    6872            1
    6873            2
    6874            1
    6875            4
    6876            1
    6877            3
    6878            2
    6879            3
    6880            3
    6881            2
    6882            2
    6883            2
    6884            3
    6885            1
    6886            2
    6887            4
    6888            3
    6889            3
    6890            2
    6891            2
    6892            3
    6893            5
    6894            3
    6895            3
    6896            3
    6897            2
    6898            1
    6899            4
    6900            4
    6901            1
    6902            1
    6903            3
    6904            1
    6905            1
    6906            3
    6907            2
    6908            0
    6909            2
    6910            1
    6911            4
    6912            3
    6913            3
    6914            5
    6915            1
    6916            3
    6917            3
    6918            2
    6919            4
    6920            3
    6921            3
    6922            1
    6923            2
    6924            5
    6925            1
    6926            2
    6927            2
    6928            4
    6929            4
    6930            2
    6931            5
    6932            3
    6933            2
    6934            4
    6935            3
    6936            3
    6937            2
    6938            3
    6939            3
    6940            3
    6941            3
    6942            3
    6943            2
    6944            3
    6945            4
    6946            3
    6947            3
    6948            3
    6949            2
    6950            3
    6951            2
    6952            4
    6953            3
    6954            2
    6955            3
    6956            3
    6957            4
    6958            3
    6959            3
    6960            5
    6961            3
    6962            5
    6963            3
    6964            4
    6965            3
    6966            3
    6967            2
    6968            3
    6969            3
    6970            5
    6971            2
    6972            2
    6973            3
    6974            3
    6975            3
    6976            1
    6977            3
    6978            3
    6979            4
    6980            2
    6981            3
    6982            2
    6983            4
    6984            1
    6985            2
    6986            4
    6987            3
    6988            4
    6989            4
    6990            1
    6991            3
    6992            3
    6993            3
    6994            3
    6995            3
    6996            3
    6997            3
    6998            3
    6999            4
    7000            5
    7001            2
    7002            4
    7003            4
    7004            3
    7005            2
    7006            2
    7007            3
    7008            0
    7009            2
    7010            3
    7011            3
    7012            2
    7013            2
    7014            1
    7015            2
    7016            3
    7017            4
    7018            3
    7019            3
    7020            3
    7021            3
    7022            3
    7023            2
    7024            2
    7025            0
    7026            2
    7027            2
    7028            3
    7029            4
    7030            4
    7031            5
    7032            3
    7033            3
    7034            1
    7035            3
    7036            4
    7037            2
    7038            2
    7039            3
    7040            2
    7041            1
    7042            3
    7043            3
    7044            2
    7045            2
    7046            3
    7047            3
    7048            2
    7049            2
    7050            4
    7051            3
    7052            4
    7053            4
    7054            4
    7055            3
    7056            2
    7057            2
    7058            3
    7059            3
    7060            3
    7061            4
    7062            3
    7063            3
    7064            3
    7065            2
    7066            4
    7067            2
    7068            1
    7069            2
    7070            3
    7071            2
    7072            2
    7073            2
    7074            4
    7075            3
    7076            4
    7077            4
    7078            2
    7079            2
    7080            2
    7081            1
    7082            2
    7083            2
    7084            5
    7085            2
    7086            2
    7087            3
    7088            3
    7089            3
    7090            1
    7091            3
    7092            3
    7093            3
    7094            3
    7095            3
    7096            2
    7097            3
    7098            2
    7099            2
    7100            3
    7101            3
    7102            2
    7103            2
    7104            2
    7105            2
    7106            4
    7107            2
    7108            4
    7109            1
    7110            3
    7111            3
    7112            1
    7113            2
    7114            3
    7115            5
    7116            3
    7117            2
    7118            2
    7119            2
    7120            3
    7121            4
    7122            5
    7123            4
    7124            3
    7125            2
    7126            2
    7127            3
    7128            4
    7129            3
    7130            2
    7131            1
    7132            2
    7133            2
    7134            2
    7135            4
    7136            3
    7137            3
    7138            2
    7139            3
    7140            5
    7141            3
    7142            4
    7143            3
    7144            3
    7145            3
    7146            2
    7147            2
    7148            3
    7149            2
    7150            4
    7151            4
    7152            4
    7153            3
    7154            4
    7155            3
    7156            3
    7157            3
    7158            2
    7159            3
    7160            3
    7161            3
    7162            3
    7163            4
    7164            3
    7165            3
    7166            4
    7167            3
    7168            4
    7169            4
    7170            3
    7171            2
    7172            5
    7173            3
    7174            2
    7175            4
    7176            3
    7177            3
    7178            2
    7179            4
    7180            2
    7181            3
    7182            2
    7183            3
    7184            3
    7185            3
    7186            4
    7187            3
    7188            3
    7189            3
    7190            3
    7191            3
    7192            2
    7193            1
    7194            3
    7195            2
    7196            4
    7197            6
    7198            4
    7199            2
    7200            5
    7201            4
    7202            4
    7203            3
    7204            3
    7205            3
    7206            2
    7207            4
    7208            1
    7209            1
    7210            1
    7211            3
    7212            3
    7213            1
    7214            3
    7215            2
    7216            3
    7217            1
    7218            1
    7219            3
    7220            3
    7221            3
    7222            3
    7223            3
    7224            2
    7225            3
    7226            2
    7227            3
    7228            3
    7229            2
    7230            4
    7231            3
    7232            2
    7233            3
    7234            5
    7235            3
    7236            3
    7237            3
    7238            2
    7239            4
    7240            2
    7241            2
    7242            1
    7243            2
    7244            2
    7245            2
    7246            4
    7247            5
    7248            3
    7249            3
    7250            3
    7251            1
    7252            3
    7253            2
    7254            3
    7255            2
    7256            2
    7257            1
    7258            2
    7259            3
    7260            2
    7261            2
    7262            3
    7263            3
    7264            1
    7265            3
    7266            2
    7267            1
    7268            2
    7269            3
    7270            2
    7271            1
    7272            1
    7273            0
    7274            1
    7275            4
    7276            2
    7277            3
    7278            4
    7279            4
    7280            2
    7281            2
    7282            0
    7283            2
    7284            1
    7285            4
    7286            3
    7287            1
    7288            2
    7289            1
    7290            3
    7291            1
    7292            2
    7293            1
    7294            3
    7295            3
    7296            2
    7297            1
    7298            1
    7299            1
    7300            2
    7301            4
    7302            3
    7303            3
    7304            2
    7305            3
    7306            2
    7307            2
    7308            1
    7309            2
    7310            4
    7311            3
    7312            3
    7313            2
    7314            3
    7315            3
    7316            3
    7317            3
    7318            1
    7319            4
    7320            3
    7321            1
    7322            3
    7323            1
    7324            2
    7325            2
    7326            3
    7327            4
    7328            3
    7329            2
    7330            2
    7331            3
    7332            2
    7333            3
    7334            2
    7335            2
    7336            1
    7337            2
    7338            3
    7339            2
    7340            4
    7341            3
    7342            1
    7343            2
    7344            0
    7345            2
    7346            2
    7347            3
    7348            2
    7349            2
    7350            1
    7351            2
    7352            2
    7353            3
    7354            2
    7355            4
    7356            3
    7357            2
    7358            3
    7359            2
    7360            2
    7361            1
    7362            4
    7363            2
    7364            4
    7365            2
    7366            2
    7367            2
    7368            1
    7369            3
    7370            3
    7371            2
    7372            2
    7373            2
    7374            4
    7375            3
    7376            1
    7377            3
    7378            2
    7379            2
    7380            3
    7381            0
    7382            4
    7383            2
    7384            2
    7385            4
    7386            4
    7387            3
    7388            2
    7389            3
    7390            3
    7391            3
    7392            4
    7393            1
    7394            4
    7395            4
    7396            4
    7397            2
    7398            2
    7399            3
    7400            3
    7401            2
    7402            4
    7403            4
    7404            3
    7405            3
    7406            3
    7407            4
    7408            3
    7409            3
    7410            2
    7411            1
    7412            2
    7413            2
    7414            3
    7415            3
    7416            4
    7417            4
    7418            2
    7419            2
    7420            4
    7421            2
    7422            2
    7423            4
    7424            2
    7425            4
    7426            2
    7427            1
    7428            0
    7429            4
    7430            2
    7431            2
    7432            2
    7433            3
    7434            2
    7435            1
    7436            1
    7437            1
    7438            2
    7439            3
    7440            3
    7441            1
    7442            4
    7443            2
    7444            1
    7445            3
    7446            3
    7447            3
    7448            5
    7449            0
    7450            1
    7451            4
    7452            2
    7453            4
    7454            2
    7455            3
    7456            4
    7457            4
    7458            2
    7459            3
    7460            2
    7461            2
    7462            2
    7463            2
    7464            1
    7465            1
    7466            4
    7467            3
    7468            3
    7469            4
    7470            2
    7471            3
    7472            3
    7473            1
    7474            2
    7475            2
    7476            3
    7477            3
    7478            3
    7479            2
    7480            4
    7481            3
    7482            2
    7483            3
    7484            3
    7485            3
    7486            3
    7487            3
    7488            3
    7489            1
    7490            4
    7491            6
    7492            1
    7493            2
    7494            3
    7495            3
    7496            2
    7497            1
    7498            2
    7499            2
    7500            3
    7501            3
    7502            3
    7503            2
    7504            2
    7505            2
    7506            1
    7507            1
    7508            1
    7509            1
    7510            1
    7511            2
    7512            3
    7513            3
    7514            2
    7515            4
    7516            1
    7517            3
    7518            3
    7519            1
    7520            3
    7521            4
    7522            3
    7523            3
    7524            2
    7525            5
    7526            2
    7527            3
    7528            4
    7529            4
    7530            3
    7531            2
    7532            2
    7533            4
    7534            4
    7535            4
    7536            3
    7537            3
    7538            2
    7539            1
    7540            3
    7541            3
    7542            3
    7543            3
    7544            5
    7545            3
    7546            4
    7547            4
    7548            3
    7549            2
    7550            1
    7551            2
    7552            2
    7553            2
    7554            2
    7555            2
    7556            2
    7557            3
    7558            2
    7559            1
    7560            1
    7561            2
    7562            2
    7563            4
    7564            3
    7565            3
    7566            3
    7567            3
    7568            5
    7569            1
    7570            2
    7571            2
    7572            3
    7573            2
    7574            4
    7575            2
    7576            4
    7577            3
    7578            3
    7579            1
    7580            2
    7581            3
    7582            3
    7583            4
    7584            3
    7585            3
    7586            4
    7587            3
    7588            3
    7589            3
    7590            4
    7591            3
    7592            2
    7593            4
    7594            2
    7595            2
    7596            3
    7597            2
    7598            3
    7599            1
    7600            3
    7601            4
    7602            2
    7603            4
    7604            3
    7605            3
    7606            3
    7607            3
    7608            3
    7609            1
    7610            3
    7611            3
    7612            2
    7613            1
    7614            0
    7615            4
    7616            3
    7617            4
    7618            4
    7619            1
    7620            3
    7621            3
    7622            3
    7623            3
    7624            3
    7625            3
    7626            3
    7627            3
    7628            3
    7629            4
    7630            3
    7631            3
    7632            0
    7633            2
    7634            2
    7635            2
    7636            1
    7637            3
    7638            0
    7639            1
    7640            1
    7641            3
    7642            2
    7643            1
    7644            2
    7645            2
    7646            2
    7647            2
    7648            4
    7649            2
    7650            1
    7651            2
    7652            3
    7653            2
    7654            2
    7655            2
    7656            2
    7657            4
    7658            3
    7659            2
    7660            3
    7661            2
    7662            2
    7663            2
    7664            3
    7665            4
    7666            2
    7667            4
    7668            3
    7669            3
    7670            2
    7671            1
    7672            4
    7673            3
    7674            2
    7675            1
    7676            2
    7677            3
    7678            2
    7679            3
    7680            1
    7681            3
    7682            3
    7683            4
    7684            3
    7685            3
    7686            2
    7687            1
    7688            5
    7689            5
    7690            3
    7691            3
    7692            3
    7693            4
    7694            3
    7695            1
    7696            2
    7697            3
    7698            3
    7699            3
    7700            2
    7701            3
    7702            3
    7703            3
    7704            4
    7705            2
    7706            3
    7707            2
    7708            2
    7709            3
    7710            2
    7711            2
    7712            2
    7713            3
    7714            2
    7715            4
    7716            2
    7717            0
    7718            2
    7719            2
    7720            0
    7721            1
    7722            3
    7723            1
    7724            2
    7725            4
    7726            3
    7727            2
    7728            2
    7729            1
    7730            4
    7731            2
    7732            1
    7733            3
    7734            2
    7735            4
    7736            4
    7737            3
    7738            1
    7739            2
    7740            4
    7741            2
    7742            4
    7743            0
    7744            2
    7745            3
    7746            4
    7747            3
    7748            3
    7749            1
    7750            1
    7751            2
    7752            1
    7753            2
    7754            2
    7755            2
    7756            2
    7757            3
    7758            2
    7759            4
    7760            3
    7761            3
    7762            2
    7763            2
    7764            3
    7765            3
    7766            2
    7767            3
    7768            3
    7769            3
    7770            2
    7771            3
    7772            3
    7773            3
    7774            3
    7775            3
    7776            2
    7777            3
    7778            3
    7779            3
    7780            3
    7781            3
    7782            3
    7783            3
    7784            1
    7785            3
    7786            1
    7787            3
    7788            3
    7789            2
    7790            3
    7791            4
    7792            3
    7793            1
    7794            4
    7795            3
    7796            1
    7797            2
    7798            2
    7799            3
    7800            2
    7801            2
    7802            3
    7803            3
    7804            2
    7805            3
    7806            2
    7807            3
    7808            2
    7809            2
    7810            3
    7811            3
    7812            2
    7813            1
    7814            3
    7815            3
    7816            1
    7817            4
    7818            1
    7819            2
    7820            2
    7821            3
    7822            3
    7823            2
    7824            3
    7825            2
    7826            2
    7827            3
    7828            2
    7829            2
    7830            2
    7831            3
    7832            2
    7833            2
    7834            2
    7835            4
    7836            4
    7837            4
    7838            3
    7839            3
    7840            3
    7841            1
    7842            4
    7843            3
    7844            4
    7845            2
    7846            1
    7847            3
    7848            3
    7849            2
    7850            2
    7851            2
    7852            1
    7853            2
    7854            3
    7855            3
    7856            3
    7857            3
    7858            2
    7859            1
    7860            2
    7861            0
    7862            3
    7863            3
    7864            3
    7865            4
    7866            2
    7867            1
    7868            2
    7869            2
    7870            2
    7871            2
    7872            2
    7873            0
    7874            3
    7875            3
    7876            1
    7877            2
    7878            1
    7879            2
    7880            3
    7881            3
    7882            3
    7883            2
    7884            1
    7885            3
    7886            2
    7887            2
    7888            2
    7889            2
    7890            1
    7891            2
    7892            1
    7893            2
    7894            2
    7895            2
    7896            1
    7897            3
    7898            3
    7899            4
    7900            4
    7901            2
    7902            3
    7903            2
    7904            4
    7905            4
    7906            1
    7907            4
    7908            3
    7909            2
    7910            2
    7911            1
    7912            2
    7913            0
    7914            2
    7915            4
    7916            4
    7917            2
    7918            2
    7919            3
    7920            3
    7921            2
    7922            2
    7923            3
    7924            3
    7925            3
    7926            3
    7927            4
    7928            2
    7929            3
    7930            2
    7931            2
    7932            4
    7933            4
    7934            3
    7935            3
    7936            3
    7937            3
    7938            3
    7939            3
    7940            3
    7941            2
    7942            1
    7943            1
    7944            3
    7945            3
    7946            2
    7947            3
    7948            3
    7949            3
    7950            3
    7951            2
    7952            3
    7953            2
    7954            4
    7955            3
    7956            2
    7957            1
    7958            1
    7959            2
    7960            3
    7961            3
    7962            2
    7963            3
    7964            2
    7965            3
    7966            4
    7967            1
    7968            1
    7969            4
    7970            3
    7971            2
    7972            3
    7973            1
    7974            2
    7975            2
    7976            3
    7977            2
    7978            2
    7979            4
    7980            2
    7981            2
    7982            4
    7983            0
    7984            3
    7985            3
    7986            0
    7987            1
    7988            2
    7989            3
    7990            4
    7991            1
    7992            2
    7993            4
    7994            4
    7995            2
    7996            2
    7997            1
    7998            1
    7999            3
    8000            3
    8001            1
    8002            2
    8003            3
    8004            1
    8005            2
    8006            1
    8007            2
    8008            1
    8009            3
    8010            2
    8011            2
    8012            3
    8013            3
    8014            2
    8015            3
    8016            2
    8017            2
    8018            3
    8019            4
    8020            3
    8021            4
    8022            1
    8023            2
    8024            2
    8025            2
    8026            2
    8027            2
    8028            1
    8029            2
    8030            3
    8031            2
    8032            3
    8033            1
    8034            3
    8035            3
    8036            3
    8037            2
    8038            2
    8039            2
    8040            1
    8041            2
    8042            2
    8043            3
    8044            2
    8045            4
    8046            5
    8047            1
    8048            3
    8049            1
    8050            1
    8051            3
    8052            2
    8053            3
    8054            2
    8055            2
    8056            3
    8057            3
    8058            2
    8059            1
    8060            1
    8061            5
    8062            3
    8063            3
    8064            4
    8065            3
    8066            4
    8067            3
    8068            4
    8069            4
    8070            2
    8071            3
    8072            2
    8073            3
    8074            2
    8075            3
    8076            3
    8077            2
    8078            3
    8079            2
    8080            5
    8081            3
    8082            1
    8083            3
    8084            3
    8085            3
    8086            4
    8087            3
    8088            1
    8089            2
    8090            3
    8091            2
    8092            2
    8093            3
    8094            2
    8095            1
    8096            3
    8097            1
    8098            1
    8099            3
    8100            3
    8101            3
    8102            3
    8103            4
    8104            3
    8105            4
    8106            3
    8107            4
    8108            2
    8109            2
    8110            2
    8111            2
    8112            2
    8113            3
    8114            3
    8115            5
    8116            2
    8117            4
    8118            3
    8119            3
    8120            2
    8121            2
    8122            3
    8123            3
    8124            4
    8125            3
    8126            3
    8127            1
    8128            3
    8129            2
    8130            2
    8131            4
    8132            2
    8133            2
    8134            3
    8135            2
    8136            4
    8137            5
    8138            3
    8139            2
    8140            2
    8141            2
    8142            2
    8143            3
    8144            3
    8145            2
    8146            3
    8147            3
    8148            3
    8149            4
    8150            3
    8151            2
    8152            4
    8153            3
    8154            2
    8155            2
    8156            2
    8157            2
    8158            2
    8159            3
    8160            3
    8161            3
    8162            2
    8163            3
    8164            2
    8165            3
    8166            3
    8167            2
    8168            4
    8169            2
    8170            3
    8171            2
    8172            2
    8173            4
    8174            2
    8175            3
    8176            2
    8177            1
    8178            2
    8179            3
    8180            3
    8181            2
    8182            3
    8183            3
    8184            1
    8185            2
    8186            1
    8187            3
    8188            4
    8189            1
    8190            2
    8191            0
    8192            3
    8193            2
    8194            3
    8195            2
    8196            4
    8197            3
    8198            3
    8199            4
    8200            2
    8201            3
    8202            2
    8203            2
    8204            2
    8205            3
    8206            1
    8207            2
    8208            1
    8209            2
    8210            4
    8211            3
    8212            2
    8213            3
    8214            5
    8215            2
    8216            2
    8217            2
    8218            3
    8219            3
    8220            2
    8221            3
    8222            3
    8223            2
    8224            3
    8225            3
    8226            4
    8227            3
    8228            3
    8229            2
    8230            1
    8231            1
    8232            2
    8233            2
    8234            3
    8235            1
    8236            4
    8237            3
    8238            2
    8239            3
    8240            3
    8241            2
    8242            2
    8243            3
    8244            2
    8245            1
    8246            4
    8247            2
    8248            3
    8249            3
    8250            1
    8251            1
    8252            2
    8253            2
    8254            3
    8255            3
    8256            3
    8257            3
    8258            2
    8259            2
    8260            1
    8261            3
    8262            1
    8263            5
    8264            3
    8265            3
    8266            2
    8267            3
    8268            3
    8269            3
    8270            3
    8271            1
    8272            2
    8273            3
    8274            2
    8275            3
    8276            3
    8277            1
    8278            2
    8279            4
    8280            4
    8281            2
    8282            2
    8283            2
    8284            3
    8285            3
    8286            4
    8287            3
    8288            4
    8289            2
    8290            2
    8291            2
    8292            3
    8293            3
    8294            3
    8295            2
    8296            2
    8297            4
    8298            2
    8299            3
    8300            4
    8301            3
    8302            2
    8303            3
    8304            2
    8305            3
    8306            3
    8307            2
    8308            3
    8309            5
    8310            2
    8311            2
    8312            3
    8313            3
    8314            2
    8315            3
    8316            4
    8317            2
    8318            3
    8319            4
    8320            3
    8321            2
    8322            3
    8323            4
    8324            4
    8325            4
    8326            3
    8327            3
    8328            4
    8329            3
    8330            4
    8331            4
    8332            4
    8333            4
    8334            2
    8335            3
    8336            3
    8337            3
    8338            4
    8339            3
    8340            3
    8341            1
    8342            1
    8343            2
    8344            2
    8345            4
    8346            2
    8347            3
    8348            3
    8349            2
    8350            4
    8351            2
    8352            4
    8353            3
    8354            3
    8355            2
    8356            3
    8357            2
    8358            2
    8359            4
    8360            2
    8361            3
    8362            2
    8363            4
    8364            2
    8365            4
    8366            3
    8367            3
    8368            2
    8369            2
    8370            3
    8371            2
    8372            2
    8373            2
    8374            1
    8375            2
    8376            4
    8377            3
    8378            3
    8379            1
    8380            2
    8381            3
    8382            1
    8383            1
    8384            2
    8385            3
    8386            2
    8387            2
    8388            3
    8389            3
    8390            2
    8391            1
    8392            2
    8393            3
    8394            3
    8395            2
    8396            3
    8397            3
    8398            5
    8399            2
    8400            3
    8401            3
    8402            4
    8403            1
    8404            1
    8405            3
    8406            3
    8407            4
    8408            3
    8409            2
    8410            2
    8411            3
    8412            3
    8413            3
    8414            3
    8415            4
    8416            4
    8417            3
    8418            3
    8419            4
    8420            4
    8421            3
    8422            3
    8423            2
    8424            4
    8425            3
    8426            3
    8427            3
    8428            3
    8429            4
    8430            4
    8431            4
    8432            4
    8433            2
    8434            3
    8435            4
    8436            3
    8437            2
    8438            3
    8439            4
    8440            3
    8441            3
    8442            1
    8443            3
    8444            1
    8445            2
    8446            4
    8447            2
    8448            1
    8449            3
    8450            4
    8451            3
    8452            3
    8453            3
    8454            3
    8455            3
    8456            3
    8457            3
    8458            2
    8459            2
    8460            2
    8461            4
    8462            3
    8463            2
    8464            2
    8465            3
    8466            3
    8467            4
    8468            3
    8469            3
    8470            2
    8471            3
    8472            2
    8473            4
    8474            3
    8475            3
    8476            3
    8477            2
    8478            1
    8479            1
    8480            1
    8481            2
    8482            4
    8483            3
    8484            2
    8485            1
    8486            3
    8487            2
    8488            2
    8489            3
    8490            3
    8491            3
    8492            3
    8493            3
    8494            4
    8495            3
    8496            4
    8497            3
    8498            2
    8499            2
    8500            3
    8501            2
    8502            2
    8503            3
    8504            4
    8505            3
    8506            1
    8507            1
    8508            2
    8509            3
    8510            3
    8511            2
    8512            3
    8513            3
    8514            1
    8515            2
    8516            2
    8517            3
    8518            2
    8519            3
    8520            2
    8521            3
    8522            3
    8523            1
    8524            2
    8525            3
    8526            2
    8527            2
    8528            2
    8529            1
    8530            2
    8531            3
    8532            4
    8533            4
    8534            3
    8535            5
    8536            2
    8537            2
    8538            4
    8539            2
    8540            3
    8541            2
    8542            2
    8543            2
    8544            2
    8545            2
    8546            4
    8547            2
    8548            1
    8549            3
    8550            3
    8551            3
    8552            3
    8553            2
    8554            4
    8555            2
    8556            2
    8557            3
    8558            3
    8559            2
    8560            2
    8561            3
    8562            3
    8563            4
    8564            2
    8565            5
    8566            3
    8567            3
    8568            3
    8569            2
    8570            3
    8571            3
    8572            2
    8573            2
    8574            3
    8575            3
    8576            2
    8577            4
    8578            1
    8579            4
    8580            3
    8581            3
    8582            4
    8583            3
    8584            4
    8585            2
    8586            3
    8587            1
    8588            2
    8589            1
    8590            3
    8591            4
    8592            3
    8593            3
    8594            3
    8595            3
    8596            3
    8597            0
    8598            4
    8599            2
    8600            3
    8601            4
    8602            2
    8603            1
    8604            3
    8605            3
    8606            2
    8607            3
    8608            2
    8609            3
    8610            2
    8611            3
    8612            3
    8613            3
    8614            3
    8615            4
    8616            3
    8617            1
    8618            3
    8619            5
    8620            2
    8621            4
    8622            4
    8623            4
    8624            2
    8625            4
    8626            3
    8627            3
    8628            3
    8629            2
    8630            4
    8631            4
    8632            2
    8633            3
    8634            4
    8635            2
    8636            3
    8637            2
    8638            2
    8639            3
    8640            3
    8641            3
    8642            3
    8643            3
    8644            2
    8645            3
    8646            1
    8647            1
    8648            3
    8649            3
    8650            4
    8651            4
    8652            3
    8653            4
    8654            3
    8655            2
    8656            3
    8657            3
    8658            1
    8659            3
    8660            3
    8661            1
    8662            1
    8663            1
    8664            4
    8665            3
    8666            4
    8667            3
    8668            1
    8669            3
    8670            3
    8671            3
    8672            4
    8673            2
    8674            2
    8675            3
    8676            4
    8677            4
    8678            2
    8679            2
    8680            4
    8681            3
    8682            4
    8683            2
    8684            3
    8685            4
    8686            3
    8687            2
    8688            2
    8689            2
    8690            2
    8691            4
    8692            2
    8693            3
    8694            2
    8695            4
    8696            4
    8697            3
    8698            3
    8699            3
    8700            4
    8701            2
    8702            2
    8703            3
    8704            1
    8705            1
    8706            2
    8707            2
    8708            3
    8709            0
    8710            3
    8711            3
    8712            2
    8713            3
    8714            2
    8715            4
    8716            3
    8717            3
    8718            4
    8719            1
    8720            2
    8721            2
    8722            4
    8723            3
    8724            3
    8725            2
    8726            1
    8727            2
    8728            2
    8729            3
    8730            2
    8731            3
    8732            3
    8733            3
    8734            3
    8735            2
    8736            3
    8737            2
    8738            3
    8739            3
    8740            2
    8741            5
    8742            3
    8743            4
    8744            2
    8745            4
    8746            3
    8747            3
    8748            2
    8749            3
    8750            1
    8751            2
    8752            3
    8753            3
    8754            2
    8755            3
    8756            3
    8757            2
    8758            1
    8759            1
    8760            3
    8761            2
    8762            3
    8763            3
    8764            4
    8765            4
    8766            3
    8767            3
    8768            3
    8769            3
    8770            1
    8771            3
    8772            3
    8773            3
    8774            4
    8775            2
    8776            3
    8777            3
    8778            3
    8779            2
    8780            3
    8781            3
    8782            1
    8783            4
    8784            3
    8785            3
    8786            3
    8787            2
    8788            2
    8789            4
    8790            2
    8791            4
    8792            3
    8793            2
    8794            3
    8795            2
    8796            3
    8797            4
    8798            2
    8799            2
    8800            3
    8801            4
    8802            3
    8803            2
    8804            3
    8805            3
    8806            2
    8807            3
    8808            3
    8809            4
    8810            2
    8811            4
    8812            3
    8813            3
    8814            2
    8815            4
    8816            3
    8817            2
    8818            3
    8819            2
    8820            2
    8821            1
    8822            3
    8823            3
    8824            3
    8825            2
    8826            3
    8827            1
    8828            3
    8829            3
    8830            2
    8831            3
    8832            2
    8833            2
    8834            1
    8835            2
    8836            2
    8837            3
    8838            0
    8839            4
    8840            3
    8841            3
    8842            3
    8843            2
    8844            3
    8845            5
    8846            2
    8847            3
    8848            2
    8849            3
    8850            4
    8851            3
    8852            4
    8853            3
    8854            3
    8855            2
    8856            3
    8857            3
    8858            4
    8859            2
    8860            4
    8861            4
    8862            2
    8863            3
    8864            2
    8865            2
    8866            3
    8867            4
    8868            3
    8869            3
    8870            3
    8871            2
    8872            3
    8873            2
    8874            3
    8875            3
    8876            2
    8877            4
    8878            3
    8879            2
    8880            4
    8881            4
    8882            3
    8883            2
    8884            3
    8885            3
    8886            3
    8887            4
    8888            3
    8889            3
    8890            3
    8891            3
    8892            2
    8893            3
    8894            3
    8895            3
    8896            3
    8897            3
    8898            3
    8899            4
    8900            3
    8901            3
    8902            2
    8903            2
    8904            2
    8905            3
    8906            1
    8907            2
    8908            2
    8909            2
    8910            4
    8911            3
    8912            3
    8913            3
    8914            3
    8915            3
    8916            3
    8917            2
    8918            2
    8919            2
    8920            2
    8921            3
    8922            2
    8923            1
    8924            2
    8925            1
    8926            3
    8927            3
    8928            5
    8929            4
    8930            2
    8931            3
    8932            3
    8933            2
    8934            4
    8935            3
    8936            3
    8937            2
    8938            2
    8939            3
    8940            4
    8941            2
    8942            3
    8943            4
    8944            2
    8945            3
    8946            2
    8947            2
    8948            3
    8949            2
    8950            3
    8951            3
    8952            2
    8953            5
    8954            2
    8955            2
    8956            1
    8957            3
    8958            3
    8959            2
    8960            1
    8961            3
    8962            2
    8963            3
    8964            2
    8965            2
    8966            3
    8967            3
    8968            4
    8969            3
    8970            3
    8971            4
    8972            2
    8973            3
    8974            4
    8975            2
    8976            3
    8977            3
    8978            3
    8979            2
    8980            5
    8981            3
    8982            3
    8983            3
    8984            2
    8985            4
    8986            2
    8987            4
    8988            2
    8989            3
    8990            4
    8991            4
    8992            4
    8993            3
    8994            4
    8995            3
    8996            4
    8997            3
    8998            2
    8999            3
    9000            3
    9001            3
    9002            3
    9003            3
    9004            3
    9005            3
    9006            3
    9007            3
    9008            3
    9009            3
    9010            2
    9011            3
    9012            3
    9013            5
    9014            3
    9015            3
    9016            2
    9017            2
    9018            4
    9019            3
    9020            3
    9021            2
    9022            3
    9023            2
    9024            2
    9025            3
    9026            3
    9027            3
    9028            3
    9029            5
    9030            4
    9031            3
    9032            3
    9033            3
    9034            4
    9035            3
    9036            4
    9037            2
    9038            3
    9039            3
    9040            3
    9041            3
    9042            3
    9043            3
    9044            3
    9045            3
    9046            2
    9047            3
    9048            3
    9049            4
    9050            3
    9051            3
    9052            2
    9053            2
    9054            2
    9055            3
    9056            3
    9057            4
    9058            3
    9059            4
    9060            3
    9061            4
    9062            2
    9063            2
    9064            3
    9065            2
    9066            3
    9067            4
    9068            3
    9069            2
    9070            2
    9071            2
    9072            2
    9073            2
    9074            3
    9075            4
    9076            2
    9077            3
    9078            3
    9079            2
    9080            0
    9081            3
    9082            4
    9083            3
    9084            3
    9085            2
    9086            2
    9087            3
    9088            2
    9089            3
    9090            3
    9091            3
    9092            4
    9093            3
    9094            3
    9095            2
    9096            2
    9097            4
    9098            3
    9099            3
    9100            2
    9101            2
    9102            2
    9103            3
    9104            3
    9105            4
    9106            2
    9107            3
    9108            3
    9109            2
    9110            2
    9111            3
    9112            4
    9113            2
    9114            3
    9115            4
    9116            3
    9117            4
    9118            4
    9119            2
    9120            2
    9121            3
    9122            3
    9123            3
    9124            3
    9125            4
    9126            4
    9127            4
    9128            3
    9129            2
    9130            1
    9131            4
    9132            3
    9133            3
    9134            3
    9135            4
    9136            4
    9137            4
    9138            3
    9139            3
    9140            2
    9141            2
    9142            2
    9143            4
    9144            2
    9145            3
    9146            4
    9147            2
    9148            3
    9149            3
    9150            3
    9151            3
    9152            3
    9153            3
    9154            2
    9155            3
    9156            2
    9157            2
    9158            3
    9159            3
    9160            4
    9161            2
    9162            2
    9163            3
    9164            3
    9165            3
    9166            3
    9167            4
    9168            4
    9169            3
    9170            3
    9171            3
    9172            1
    9173            4
    9174            3
    9175            2
    9176            3
    9177            4
    9178            4
    9179            4
    9180            3
    9181            3
    9182            2
    9183            3
    9184            3
    9185            3
    9186            4
    9187            3
    9188            3
    9189            2
    9190            3
    9191            3
    9192            3
    9193            4
    9194            2
    9195            3
    9196            3
    9197            1
    9198            4
    9199            1
    9200            3
    9201            2
    9202            2
    9203            3
    9204            2
    9205            2
    9206            3
    9207            3
    9208            3
    9209            3
    9210            2
    9211            3
    9212            2
    9213            2
    9214            3
    9215            2
    9216            3
    9217            3
    9218            3
    9219            3
    9220            2
    9221            4
    9222            3
    9223            3
    9224            3
    9225            3
    9226            4
    9227            3
    9228            2
    9229            3
    9230            3
    9231            2
    9232            4
    9233            3
    9234            2
    9235            4
    9236            3
    9237            3
    9238            3
    9239            3
    9240            3
    9241            2
    9242            2
    9243            2
    9244            3
    9245            3
    9246            4
    9247            1
    9248            2
    9249            3
    9250            1
    9251            5
    9252            3
    9253            2
    9254            2
    9255            3
    9256            2
    9257            2
    9258            4
    9259            4
    9260            3
    9261            3
    9262            3
    9263            4
    9264            2
    9265            4
    9266            3
    9267            2
    9268            4
    9269            2
    9270            4
    9271            1
    9272            2
    9273            3
    9274            2
    9275            3
    9276            2
    9277            1
    9278            3
    9279            3
    9280            3
    9281            3
    9282            3
    9283            3
    9284            3
    9285            3
    9286            5
    9287            3
    9288            3
    9289            5
    9290            2
    9291            2
    9292            3
    9293            3
    9294            4
    9295            4
    9296            3
    9297            2
    9298            4
    9299            1
    9300            1
    9301            2
    9302            2
    9303            3
    9304            4
    9305            3
    9306            2
    9307            3
    9308            4
    9309            1
    9310            3
    9311            3
    9312            2
    9313            2
    9314            4
    9315            3
    9316            2
    9317            3
    9318            3
    9319            2
    9320            3
    9321            1
    9322            2
    9323            4
    9324            1
    9325            2
    9326            2
    9327            4
    9328            4
    9329            6
    9330            2
    9331            3
    9332            3
    9333            3
    9334            2
    9335            2
    9336            4
    9337            3
    9338            3
    9339            3
    9340            4
    9341            2
    9342            3
    9343            3
    9344            4
    9345            3
    9346            3
    9347            1
    9348            2
    9349            4
    9350            2
    9351            3
    9352            3
    9353            2
    9354            2
    9355            4
    9356            3
    9357            3
    9358            3
    9359            3
    9360            3
    9361            1
    9362            6
    9363            4
    9364            3
    9365            4
    9366            3
    9367            3
    9368            5
    9369            4
    9370            2
    9371            3
    9372            4
    9373            2
    9374            3
    9375            3
    9376            3
    9377            4
    9378            3
    9379            4
    9380            4
    9381            2
    9382            2
    9383            2
    9384            2
    9385            3
    9386            1
    9387            2
    9388            3
    9389            2
    9390            4
    9391            2
    9392            3
    9393            4
    9394            3
    9395            3
    9396            4
    9397            2
    9398            4
    9399            4
    9400            3
    9401            2
    9402            3
    9403            3
    9404            4
    9405            2
    9406            3
    9407            2
    9408            3
    9409            3
    9410            4
    9411            4
    9412            3
    9413            3
    9414            2
    9415            2
    9416            3
    9417            3
    9418            3
    9419            3
    9420            3
    9421            4
    9422            3
    9423            3
    9424            6
    9425            1
    9426            4
    9427            4
    9428            3
    9429            3
    9430            5
    9431            3
    9432            3
    9433            3
    9434            4
    9435            3
    9436            2
    9437            3
    9438            2
    9439            2
    9440            3
    9441            3
    9442            3
    9443            3
    9444            4
    9445            3
    9446            2
    9447            4
    9448            4
    9449            3
    9450            4
    9451            1
    9452            3
    9453            3
    9454            4
    9455            4
    9456            2
    9457            2
    9458            3
    9459            2
    9460            3
    9461            4
    9462            2
    9463            4
    9464            5
    9465            4
    9466            3
    9467            4
    9468            2
    9469            2
    9470            3
    9471            4
    9472            3
    9473            4
    9474            2
    9475            3
    9476            3
    9477            2
    9478            3
    9479            3
    9480            3
    9481            2
    9482            4
    9483            1
    9484            3
    9485            4
    9486            4
    9487            4
    9488            3
    9489            4
    9490            3
    9491            0
    9492            2
    9493            5
    9494            4
    9495            3
    9496            4
    9497            3
    9498            3
    9499            4
    9500            3
    9501            6
    9502            3
    9503            3
    9504            4
    9505            3
    9506            3
    9507            3
    9508            4
    9509            4
    9510            3
    9511            4
    9512            2
    9513            3
    9514            3
    9515            3
    9516            2
    9517            1
    9518            3
    9519            4
    9520            2
    9521            2
    9522            3
    9523            4
    9524            4
    9525            4
    9526            2
    9527            2
    9528            5
    9529            4
    9530            3
    9531            3
    9532            2
    9533            4
    9534            2
    9535            3
    9536            3
    9537            2
    9538            3
    9539            4
    9540            3
    9541            3
    9542            4
    9543            2
    9544            2
    9545            1
    9546            2
    9547            4
    9548            5
    9549            3
    9550            4
    9551            5
    9552            2
    9553            2
    9554            1
    9555            3
    9556            3
    9557            3
    9558            3
    9559            3
    9560            4
    9561            2
    9562            5
    9563            3
    9564            3
    9565            2
    9566            2
    9567            2
    9568            3
    9569            4
    9570            4
    9571            3
    9572            3
    9573            2
    9574            3
    9575            2
    9576            3
    9577            4
    9578            4
    9579            3
    9580            4
    9581            4
    9582            3
    9583            3
    9584            3
    9585            3
    9586            3
    9587            4
    9588            5
    9589            1
    9590            3
    9591            3
    9592            1
    9593            3
    9594            2
    9595            2
    9596            4
    9597            1
    9598            3
    9599            4
    9600            2
    9601            3
    9602            1
    9603            3
    9604            1
    9605            2
    9606            3
    9607            4
    9608            4
    9609            1
    9610            3
    9611            4
    9612            4
    9613            2
    9614            3
    9615            3
    9616            2
    9617            4
    9618            5
    9619            3
    9620            4
    9621            4
    9622            3
    9623            2
    9624            2
    9625            4
    9626            2
    9627            1
    9628            3
    9629            4
    9630            3
    9631            4
    9632            4
    9633            3
    9634            2
    9635            4
    9636            2
    9637            2
    9638            2
    9639            3
    9640            3
    9641            3
    9642            3
    9643            3
    9644            4
    9645            3
    9646            4
    9647            3
    9648            4
    9649            3
    9650            3
    9651            3
    9652            3
    9653            5
    9654            4
    9655            3
    9656            5
    9657            1
    9658            1
    9659            3
    9660            4
    9661            3
    9662            2
    9663            4
    9664            3
    9665            3
    9666            1
    9667            3
    9668            4
    9669            2
    9670            3
    9671            2
    9672            2
    9673            2
    9674            3
    9675            2
    9676            3
    9677            2
    9678            2
    9679            4
    9680            3
    9681            4
    9682            2
    9683            2
    9684            3
    9685            4
    9686            2
    9687            5
    9688            3
    9689            3
    9690            1
    9691            2
    9692            1
    9693            2
    9694            4
    9695            3
    9696            3
    9697            3
    9698            3
    9699            4
    9700            3
    9701            1
    9702            2
    9703            1
    9704            3
    9705            2
    9706            1
    9707            3
    9708            3
    9709            3
    9710            2
    9711            4
    9712            3
    9713            3
    9714            5
    9715            3
    9716            3
    9717            3
    9718            4
    9719            3
    9720            4
    9721            4
    9722            3
    9723            3
    9724            3
    9725            3
    9726            3
    9727            3
    9728            1
    9729            4
    9730            4
    9731            2
    9732            3
    9733            3
    9734            3
    9735            4
    9736            2
    9737            5
    9738            4
    9739            3
    9740            2
    9741            2
    9742            3
    9743            4
    9744            3
    9745            5
    9746            3
    9747            2
    9748            4
    9749            2
    9750            2
    9751            4
    9752            3
    9753            3
    9754            1
    9755            2
    9756            3
    9757            4
    9758            2
    9759            2
    9760            2
    9761            3
    9762            3
    9763            2
    9764            3
    9765            2
    9766            4
    9767            2
    9768            2
    9769            3
    9770            2
    9771            4
    9772            3
    9773            3
    9774            4
    9775            3
    9776            3
    9777            3
    9778            4
    9779            2
    9780            2
    9781            3
    9782            2
    9783            1
    9784            4
    9785            2
    9786            1
    9787            3
    9788            2
    9789            2
    9790            2
    9791            2
    9792            2
    9793            4
    9794            4
    9795            4
    9796            3
    9797            3
    9798            3
    9799            3
    9800            4
    9801            4
    9802            2
    9803            3
    9804            3
    9805            3
    9806            3
    9807            2
    9808            2
    9809            3
    9810            4
    9811            1
    9812            3
    9813            5
    9814            2
    9815            4
    9816            3
    9817            2
    9818            1
    9819            2
    9820            4
    9821            1
    9822            2
    9823            1
    9824            1
    9825            5
    9826            2
    9827            6
    9828            4
    9829            3
    9830            4
    9831            3
    9832            3
    9833            2
    9834            2
    9835            1
    9836            3
    9837            2
    9838            3
    9839            4
    9840            3
    9841            3
    9842            2
    9843            4
    9844            3
    9845            3
    9846            3
    9847            3
    9848            4
    9849            3
    9850            2
    9851            4
    9852            2
    9853            3
    9854            3
    9855            2
    9856            2
    9857            0
    9858            2
    9859            1
    9860            2
    9861            3
    9862            3
    9863            3
    9864            1
    9865            2
    9866            4
    9867            4
    9868            3
    9869            1
    9870            2
    9871            2
    9872            2
    9873            3
    9874            2
    9875            2
    9876            3
    9877            2
    9878            3
    9879            2
    9880            4
    9881            4
    9882            3
    9883            2
    9884            4
    9885            3
    9886            3
    9887            4
    9888            2
    9889            3
    9890            4
    9891            3
    9892            3
    9893            3
    9894            3
    9895            4
    9896            3
    9897            3
    9898            3
    9899            2
    9900            3
    9901            3
    9902            3
    9903            1
    9904            2
    9905            3
    9906            2
    9907            4
    9908            3
    9909            5
    9910            4
    9911            4
    9912            4
    9913            4
    9914            3
    9915            3
    9916            4
    9917            5
    9918            4
    9919            4
    9920            2
    9921            2
    9922            2
    9923            1
    9924            3
    9925            6
    9926            3
    9927            1
    9928            3
    9929            2
    9930            3
    9931            2
    9932            3
    9933            3
    9934            2
    9935            3
    9936            3
    9937            3
    9938            2
    9939            1
    9940            5
    9941            3
    9942            2
    9943            3
    9944            2
    9945            3
    9946            3
    9947            3
    9948            1
    9949            1
    9950            3
    9951            4
    9952            3
    9953            3
    9954            1
    9955            4
    9956            3
    9957            4
    9958            1
    9959            3
    9960            2
    9961            2
    9962            3
    9963            3
    9964            3
    9965            2
    9966            1
    9967            2
    9968            2
    9969            4
    9970            3
    9971            3
    9972            3
    9973            2
    9974            1
    9975            2
    9976            2
    9977            1
    9978            4
    9979            2
    9980            3
    9981            3
    9982            1
    9983            2
    9984            2
    9985            3
    9986            3
    9987            2
    9988            2
    9989            2
    9990            2
    9991            2
    9992            3
    9993            3
    9994            2
    9995            4
    9996            3
    9997            2
    9998            3
    9999            3
   10000            2
