# Supplementary material for: Discovery of novel RARα agonists using pharmacophore-based virtual screening, molecular docking, and molecular dynamics simulation studies
Source: PLoS One. 2023 Aug 24;18(8):e0289046. doi: 10.1371/journal.pone.0289046 (PMC10449137; doi:10.1371/journal.pone.0289046)
Supplement: S1 File — (ZIP) [file pone.0289046.s003.zip › Supplementary/Compound 8/MD/PCA/PCA.dat]

#Frame      Mode1    Mode2
       1    7.595   -1.183
       2    6.892   -1.347
       3    6.539   -1.798
       4    7.474   -2.530
       5    8.941   -2.742
       6    7.476   -3.157
       7    6.462   -1.541
       8    7.354   -1.953
       9    6.604    0.325
      10    6.161    1.010
      11    7.571   -0.683
      12    7.252   -1.907
      13    6.161   -0.867
      14    6.395   -0.317
      15    5.597    0.129
      16    5.426   -0.210
      17    6.933   -0.794
      18    7.509   -2.207
      19    5.652    0.578
      20    5.892    0.439
      21    6.550   -0.708
      22    6.763   -1.206
      23    5.520    1.508
      24    6.492   -0.447
      25    7.316    0.176
      26    7.002   -1.070
      27    6.592   -0.226
      28    7.386   -0.708
      29    6.408   -1.458
      30    6.512    0.294
      31    6.683    0.311
      32    5.293    0.339
      33    6.781   -0.553
      34    6.581   -0.869
      35    6.655   -0.773
      36    6.309   -0.175
      37    8.077    1.184
      38    8.831   -0.493
      39    7.396   -0.173
      40    7.482   -1.033
      41    6.109   -0.602
      42    7.678   -2.052
      43    6.839   -1.953
      44    6.224    1.300
      45    6.182   -0.384
      46    6.782   -0.722
      47    7.272    0.037
      48    6.523   -0.377
      49    6.089    0.424
      50    7.555   -1.171
      51    7.822    0.076
      52    6.240   -0.475
      53    5.636   -0.300
      54    8.727   -1.891
      55    6.901    0.132
      56    6.589   -0.914
      57    6.332    0.871
      58    6.207    0.938
      59    7.732   -0.941
      60    7.117    0.088
      61    7.214    0.590
      62    6.696    0.452
      63    8.514   -0.145
      64    7.262    1.040
      65    7.786   -0.700
      66    8.930   -0.332
      67    8.313    0.152
      68    7.296    1.619
      69    7.375    0.158
      70    8.193   -0.254
      71    8.457   -0.085
      72    8.544   -0.492
      73    7.260   -1.622
      74    7.622    0.426
      75    8.791    0.013
      76    8.363    1.500
      77    6.765    1.418
      78    7.318    0.125
      79    7.586    0.263
      80    8.269   -0.705
      81    8.674    0.308
      82    8.415    1.120
      83    7.462    1.855
      84    8.563    1.898
      85    8.851    1.079
      86    8.795    1.296
      87    9.023    0.478
      88    8.613    0.087
      89    8.356    2.101
      90    7.551    1.974
      91    7.675    2.349
      92    7.338    0.426
      93    6.852    2.446
      94    6.553    2.735
      95    7.568    1.778
      96    7.218    2.503
      97    8.336   -0.135
      98    8.184    0.030
      99    6.849    1.016
     100    6.487    0.504
     101    6.532    2.597
     102    5.714    3.064
     103    5.858    1.564
     104    5.074    0.482
     105    5.908    0.090
     106    6.631    0.507
     107    6.112    0.742
     108    5.351    2.079
     109    5.793    1.383
     110    6.077    2.020
     111    5.758   -0.314
     112    6.658    0.763
     113    7.437    0.236
     114    6.857    0.695
     115    6.733    1.689
     116    5.903    0.474
     117    6.938    1.894
     118    6.353    3.165
     119    7.971    2.194
     120    7.350    1.689
     121    6.165    1.993
     122    7.001    2.264
     123    7.364    1.272
     124    7.227    1.824
     125    7.906    0.914
     126    7.899   -0.862
     127    8.516   -2.329
     128    8.709    1.250
     129    7.213    0.844
     130    6.427    0.207
     131    7.280    1.167
     132    7.966   -0.920
     133    7.399    0.226
     134    8.547   -1.160
     135    7.367   -1.650
     136    8.329   -2.005
     137    8.151   -0.117
     138    8.037    0.290
     139    7.153   -0.331
     140    7.512    0.186
     141    8.010    1.243
     142    7.524    1.470
     143    6.661    1.531
     144    7.006    0.432
     145    7.762   -0.298
     146    7.532    1.564
     147    6.294    1.054
     148    6.358    0.843
     149    8.316    0.232
     150    7.637    1.336
     151    6.757    1.916
     152    7.382    1.125
     153    6.788    0.802
     154    7.333    1.021
     155    6.216   -0.415
     156    7.533    0.385
     157    7.919    1.201
     158    7.702    1.499
     159    8.549    1.207
     160    8.221    2.106
     161    7.344    0.821
     162    7.993    2.114
     163    6.567    1.713
     164    6.194    2.924
     165    6.428    1.453
     166    7.078    0.826
     167    7.543    3.558
     168    6.699    3.022
     169    6.027    1.567
     170    6.007    3.396
     171    5.931    3.216
     172    6.674    1.709
     173    8.318    0.547
     174    6.982    0.932
     175    8.199   -0.443
     176    8.647   -0.040
     177    8.354   -0.688
     178    8.573    2.008
     179    8.681   -0.131
     180    8.469    0.338
     181    8.376    0.155
     182    8.289    1.645
     183    8.355   -1.199
     184    9.408    0.442
     185    8.122    0.491
     186    6.684    2.183
     187    7.078    2.845
     188    6.651    1.721
     189    7.585    1.317
     190    8.136    1.156
     191    5.389    1.910
     192    7.168    3.013
     193    6.614    2.715
     194    8.933    3.074
     195    7.834    0.217
     196    7.951    0.666
     197    6.556    0.657
     198    7.731    1.739
     199    8.084    1.627
     200    9.734    1.741
     201    8.724    1.273
     202    8.038    2.298
     203    8.778    1.145
     204    9.571    1.565
     205    9.613   -0.506
     206    9.158    0.510
     207    8.259    0.403
     208    7.943    0.207
     209    8.516    0.263
     210    7.668    1.164
     211    8.284   -0.259
     212    7.894   -0.071
     213    9.445   -1.076
     214    8.360   -0.992
     215    8.298   -0.217
     216    7.918   -0.587
     217    9.051   -0.791
     218    9.113   -0.944
     219    8.164   -0.993
     220    8.182    1.279
     221    8.535    1.036
     222    8.468    0.889
     223    8.789    1.269
     224    9.199    0.611
     225    7.849    0.934
     226    7.988    0.960
     227    7.820    1.831
     228    7.579    1.170
     229    7.241    3.327
     230    6.819    2.110
     231    6.896   -0.358
     232    8.224   -1.140
     233    6.777    1.711
     234    7.882    1.279
     235    8.875   -0.021
     236    9.393   -0.816
     237    8.260   -2.449
     238    8.816   -1.598
     239    7.909    0.943
     240    8.087    0.296
     241    8.371    1.004
     242    7.816   -0.193
     243    7.856   -0.431
     244    8.646   -1.586
     245    9.655   -0.819
     246    8.447   -0.351
     247    6.890    0.642
     248    8.114    1.924
     249    8.459    0.629
     250    7.567    0.221
     251    9.139   -1.670
     252    6.601    0.735
     253    7.566    0.732
     254    8.207   -0.637
     255    8.097   -1.632
     256    7.376   -0.017
     257    7.182   -0.534
     258    8.904   -0.850
     259    8.992   -0.951
     260    9.331   -0.198
     261    9.075   -0.955
     262    7.785   -1.038
     263    8.046    1.814
     264    7.973    1.531
     265    7.673    1.054
     266    9.500    1.229
     267    8.877    0.158
     268    8.758    0.008
     269    8.398    0.620
     270   10.207   -2.250
     271    8.940   -0.576
     272    8.689    0.480
     273    8.286    0.143
     274    9.936   -0.260
     275    9.058   -1.966
     276    8.290    0.178
     277    8.413    0.496
     278    8.061   -1.365
     279    7.881    0.257
     280    7.679   -0.692
     281   10.534   -1.825
     282    9.001   -2.174
     283    8.623   -0.979
     284    9.723   -1.236
     285    8.481   -1.162
     286    8.482   -0.401
     287    9.966   -0.664
     288    9.076   -0.323
     289    7.251    0.155
     290    5.908    3.129
     291    6.757    1.228
     292    7.538   -0.091
     293    7.608    1.135
     294    8.080   -0.790
     295    8.653   -0.532
     296    7.968   -2.069
     297    8.972   -1.076
     298    8.801   -1.703
     299    9.993   -0.362
     300    9.111    0.218
     301    8.925    0.546
     302    8.176   -0.768
     303    9.619   -1.580
     304    8.714    0.282
     305    8.802    1.609
     306    7.876    2.885
     307    8.962    1.147
     308    7.198    2.234
     309    7.808    3.585
     310    8.005    0.319
     311    8.757   -0.906
     312   10.437    1.469
     313    8.839    1.065
     314    8.239    0.351
     315    8.496    0.054
     316    9.458    0.247
     317   10.121    0.704
     318    9.827   -0.275
     319    9.404    0.021
     320    9.978    0.014
     321   10.328   -0.251
     322   10.714   -0.304
     323   10.227   -2.217
     324   10.992   -1.562
     325   10.903   -1.159
     326   10.337   -2.117
     327   10.824   -2.739
     328   11.176   -2.322
     329   11.044   -2.078
     330   11.149   -2.236
     331   11.641   -2.934
     332   11.270   -3.397
     333   10.253   -0.680
     334   10.344   -0.690
     335   10.894   -2.210
     336   10.079   -1.285
     337   10.917   -0.871
     338   11.026   -0.261
     339   12.080   -1.638
     340   12.426   -2.239
     341   10.884   -2.138
     342   11.492   -2.825
     343   11.308   -1.482
     344   11.526   -0.219
     345   12.794   -1.566
     346   12.883   -0.642
     347   11.850    1.490
     348   11.266   -0.520
     349   13.106   -0.053
     350   13.375    0.141
     351   11.996   -1.975
     352   12.168   -2.020
     353   10.846    0.362
     354   11.574    0.984
     355   11.914    0.407
     356   11.773    1.247
     357   12.470   -0.205
     358   11.567   -0.821
     359   11.404    0.092
     360   11.400    0.518
     361   12.040   -0.111
     362   11.430    0.631
     363   11.711    2.070
     364   11.924    1.328
     365   12.027    0.750
     366   12.737    0.825
     367   11.787    0.909
     368   12.221    1.994
     369   11.734    1.228
     370   11.797    1.903
     371   12.537    0.199
     372   12.468   -1.785
     373   12.264   -0.893
     374   12.112   -1.747
     375   12.675   -2.119
     376   12.875   -0.566
     377   12.428    1.114
     378   11.828    0.543
     379   12.321   -1.166
     380   13.420   -0.970
     381   12.473   -1.949
     382   11.301   -1.819
     383   11.375   -1.399
     384   10.589    0.240
     385    9.804    1.396
     386    9.949    3.224
     387    9.960    2.676
     388    9.820    2.564
     389    9.532    1.413
     390   10.140    2.233
     391    9.822    0.939
     392   10.062    1.083
     393   10.203    0.832
     394   10.902    1.127
     395   11.371    2.693
     396   10.055    1.153
     397    8.710    2.137
     398    8.242    3.282
     399   10.291    0.952
     400    9.546    2.594
     401    9.059    1.719
     402    8.378    1.684
     403    9.336    2.663
     404    8.843    2.586
     405    9.562    2.496
     406    9.436    1.866
     407    9.500    2.915
     408    9.458    1.954
     409   10.189    1.771
     410    9.640    0.854
     411    8.942    1.387
     412    9.454    1.473
     413    9.250    3.214
     414   11.118    1.562
     415   10.053    4.142
     416    9.645    5.005
     417    8.734    4.229
     418    9.068    4.065
     419    8.955    0.419
     420    8.734    0.435
     421    9.606    2.730
     422    8.629    2.492
     423    8.599    3.139
     424    8.375    2.218
     425    7.924    2.564
     426    7.864    3.513
     427    7.412    3.875
     428    5.450    3.788
     429    6.237    5.367
     430    6.943    1.751
     431    7.399    2.728
     432    7.073    2.395
     433    7.994    1.054
     434    7.886    0.531
     435    7.885    0.039
     436    7.908    1.926
     437    7.957    1.254
     438    7.410    1.015
     439    7.670    2.068
     440    8.687    0.922
     441    8.904    2.193
     442    8.021    2.737
     443    8.319    3.183
     444    8.303    3.072
     445    8.650    2.597
     446    8.764    3.143
     447    9.793    2.830
     448   10.185    1.655
     449    9.719    2.487
     450    9.056    0.242
     451    9.171   -0.028
     452    8.657    2.534
     453   10.284    1.649
     454    9.326    1.066
     455    8.596    1.997
     456    9.104    1.862
     457    9.579    2.568
     458   10.229    2.185
     459    9.579    2.139
     460    9.979    1.487
     461    9.472   -0.113
     462    9.865    0.907
     463    9.136    1.947
     464    8.096    2.488
     465    9.189    1.985
     466    8.001    1.954
     467    7.702    1.143
     468    8.301    0.629
     469    8.858    0.416
     470    9.366    0.555
     471    7.693    0.085
     472    7.699    1.110
     473    8.519    2.159
     474    7.447    0.066
     475    9.209    0.284
     476    9.540    0.323
     477    9.446    2.173
     478    9.234    2.180
     479    9.404    0.252
     480   10.484    0.369
     481    9.734   -0.916
     482   10.304   -1.457
     483    9.733    0.244
     484    9.188   -1.460
     485    9.353   -1.490
     486    9.232   -0.477
     487    9.705   -0.683
     488    9.430    0.771
     489   10.230   -0.917
     490   10.679   -0.986
     491   10.401   -0.578
     492   10.775   -0.163
     493    9.418   -0.909
     494    8.350   -2.926
     495    9.522   -1.034
     496    9.579   -0.968
     497   10.248   -2.358
     498   11.281   -3.037
     499    9.824   -3.321
     500   10.998   -1.712
     501    9.947   -2.265
     502    9.649   -0.749
     503   11.580   -3.704
     504    8.541   -2.032
     505    9.469   -3.560
     506    9.989   -2.208
     507   10.459   -2.947
     508   10.735   -3.432
     509   10.677   -1.634
     510   10.362   -2.229
     511    9.652   -2.992
     512   10.876   -2.322
     513   10.127   -0.564
     514   11.243   -0.653
     515    9.186    0.368
     516    9.764   -0.426
     517   10.758   -1.472
     518   10.504   -0.313
     519   11.278   -0.879
     520    9.679   -1.377
     521   10.621   -0.250
     522   10.361    0.126
     523   10.444   -0.307
     524   10.848   -1.474
     525   10.671   -1.515
     526    8.971    0.633
     527    9.256    0.943
     528    9.974    1.491
     529    9.853   -0.858
     530   10.568   -0.736
     531   10.404   -2.087
     532    9.959   -0.683
     533   10.729   -2.183
     534    9.387   -1.033
     535    8.477   -0.848
     536    8.712   -0.727
     537    9.194    2.459
     538    7.010    0.770
     539    8.892    1.026
     540    9.954   -2.912
     541    9.362   -1.735
     542   10.693   -2.214
     543    9.925   -2.022
     544    9.753   -2.164
     545    9.710   -2.218
     546    9.149   -1.768
     547   10.460   -0.442
     548   10.507   -0.970
     549    9.837    0.490
     550   10.189   -1.503
     551    9.630   -0.058
     552   10.128    0.984
     553    9.222    1.202
     554    9.360    1.765
     555    8.637    1.469
     556    9.232    0.727
     557    9.430    0.850
     558    8.693    1.602
     559    9.988    1.099
     560    9.899   -0.348
     561    8.746    0.751
     562    9.189    1.276
     563   10.899   -1.352
     564    9.464   -1.532
     565    9.805   -0.535
     566    7.966    2.226
     567    8.072    0.454
     568    7.765    0.994
     569    8.088    1.803
     570    8.483    2.231
     571    8.502    0.317
     572    9.088   -0.507
     573    8.146    0.537
     574    9.039   -0.876
     575    7.533    1.074
     576    8.857    1.770
     577   10.104    1.800
     578    9.975    0.716
     579    8.575    0.885
     580    8.483    1.639
     581    8.617    1.232
     582    8.973    1.693
     583    8.815   -0.324
     584    7.511    1.547
     585    9.306    1.717
     586   10.328    0.144
     587    9.480    1.423
     588    7.949    1.452
     589    9.003    1.094
     590    8.366    1.286
     591    9.825    1.988
     592    9.261    2.204
     593    8.643    1.178
     594   10.000    0.607
     595    9.338    1.312
     596    9.088    1.551
     597   10.123    1.372
     598    8.136    1.491
     599    9.133    2.357
     600    8.220    3.263
     601    7.713    3.564
     602    7.899    4.060
     603    6.665    4.277
     604    5.883    4.618
     605    7.023    2.007
     606    8.437    1.500
     607    9.971    1.895
     608    8.295    2.007
     609    8.214    1.265
     610    7.782    0.267
     611    8.319    1.222
     612    7.702    1.325
     613    8.243    1.388
     614    8.537    1.038
     615    8.798    0.956
     616    8.789   -0.340
     617    8.763    1.334
     618    7.401    1.797
     619    6.428    3.223
     620    7.830    2.513
     621    7.738    2.299
     622    8.113    3.398
     623    7.038    1.399
     624    7.829    3.161
     625    7.295    2.718
     626    7.592    2.224
     627    8.165    1.812
     628    8.197    2.075
     629    7.175    3.025
     630    5.120    4.104
     631    5.676    3.818
     632    4.966    4.751
     633    6.667    3.850
     634    5.667    4.199
     635    5.703    4.198
     636    6.192    3.757
     637    7.103    3.271
     638    7.747    4.006
     639    8.481    2.180
     640    7.934    4.186
     641    6.805    4.949
     642    6.520    3.528
     643    6.638    2.796
     644    7.073    5.083
     645    7.993    3.135
     646    8.050    2.103
     647    8.583    1.269
     648    7.429    1.773
     649    7.566    0.957
     650    8.622    1.242
     651    7.823    2.282
     652    9.281    1.074
     653    9.418    2.102
     654    9.515    1.532
     655    7.314    3.390
     656    8.152    2.761
     657    7.343    2.914
     658    7.155    3.351
     659    6.249    3.407
     660    7.558    3.248
     661    8.134    3.362
     662    6.536    5.126
     663    7.377    3.131
     664    7.394    2.728
     665    6.476    4.125
     666    5.765    4.171
     667    6.574    4.496
     668    5.535    4.557
     669    7.615    4.453
     670    6.547    3.938
     671    6.578    3.632
     672    6.460    3.608
     673    7.815    1.953
     674    6.661    2.889
     675    6.174    2.531
     676    6.166    3.529
     677    5.807    2.683
     678    6.489    3.227
     679    5.368    2.377
     680    6.021    3.446
     681    5.937    3.343
     682    6.452    3.370
     683    4.736    4.370
     684    6.993    4.097
     685    7.200    5.196
     686    6.011    5.879
     687    6.935    4.533
     688    7.137    4.886
     689    6.271    4.953
     690    6.578    2.808
     691    6.023    2.987
     692    6.747    4.322
     693    4.914    3.744
     694    7.634    2.279
     695    6.501    2.473
     696    6.427    2.558
     697    6.838    3.629
     698    6.897    3.994
     699    5.780    5.017
     700    7.799    3.849
     701    7.922    4.350
     702    7.605    2.592
     703    7.441    3.377
     704    8.810    2.939
     705    9.476    2.651
     706    7.877    3.587
     707    7.648    2.535
     708    7.933    3.813
     709    8.734    3.197
     710    7.478    2.879
     711    8.647    0.961
     712    8.779    1.571
     713    8.309    3.149
     714    8.556    2.929
     715    8.892    3.927
     716    9.096    1.841
     717    8.460    0.723
     718    7.914    1.672
     719    8.701    0.573
     720    9.031    0.392
     721   11.047   -0.053
     722    9.221    0.905
     723    8.910    0.465
     724    9.356    0.625
     725    9.436    1.382
     726    9.212   -0.206
     727    8.618    0.563
     728    8.948    1.282
     729    9.217    0.472
     730    8.243   -0.797
     731    9.157    1.106
     732    8.744    1.526
     733    8.963   -0.955
     734    8.055    1.007
     735    8.356    2.764
     736    8.859    1.299
     737    9.292    0.816
     738    8.165    1.098
     739    9.239    0.226
     740    7.680   -0.013
     741    6.696   -0.224
     742    7.852    2.032
     743    7.737    0.739
     744    7.055    2.426
     745    7.915    3.434
     746    7.551    3.631
     747    8.645    2.883
     748    8.504    3.385
     749   10.492    2.575
     750    8.309    4.546
     751    8.602    3.965
     752    7.493    3.449
     753    8.858    5.473
     754    7.035    5.171
     755    9.086    3.093
     756    7.998    4.028
     757    8.094    2.193
     758    8.137    2.189
     759    9.068    2.793
     760    8.735    4.849
     761    6.870    4.305
     762    8.990    3.039
     763    9.000    2.775
     764    7.665    2.298
     765    8.725    2.804
     766    6.725    3.976
     767    6.545    4.689
     768    5.765    6.428
     769    5.816    7.409
     770    6.921    6.191
     771    7.729    4.763
     772    6.793    2.932
     773    6.709    4.002
     774    6.581    3.296
     775    6.435    4.373
     776    7.448    3.475
     777    6.854    5.713
     778    6.800    4.404
     779    7.840    3.205
     780    8.162    3.809
     781    6.673    4.015
     782    6.512    3.437
     783    6.619    4.483
     784    7.204    4.862
     785    6.005    5.073
     786    7.277    4.572
     787    8.865    2.296
     788    7.798    3.646
     789    7.634    3.797
     790    8.281    2.514
     791    8.477    3.106
     792    7.346    3.035
     793    7.047    2.978
     794    7.178    4.896
     795    6.461    6.126
     796    7.061    4.170
     797    7.744    5.855
     798    8.528    3.644
     799    7.467    3.180
     800    7.232    2.828
     801    8.228    3.217
     802    9.442    2.237
     803    8.182    2.818
     804    8.063    1.985
     805    7.149    2.524
     806    8.034    3.715
     807    8.972    3.692
     808    8.495    4.852
     809    8.466    3.491
     810    7.716    3.914
     811    9.108    0.798
     812    7.948    2.350
     813    8.964    3.036
     814    7.601    3.353
     815    7.332    1.412
     816    8.339    1.942
     817    8.664    1.826
     818    8.292    2.030
     819    7.536    2.488
     820    7.978    3.041
     821    7.241    2.503
     822    9.079    2.856
     823    9.565    3.531
     824    9.083    3.546
     825    9.868    3.094
     826    9.240    1.134
     827    8.246    0.678
     828    8.277    2.186
     829    9.149    2.172
     830    9.270    1.757
     831    9.410    1.039
     832    8.699    2.739
     833    9.529    2.281
     834    9.873    1.836
     835   10.500    2.217
     836    8.730    2.979
     837    8.928    3.656
     838    8.300    2.818
     839    8.833    2.748
     840    8.565    2.948
     841    8.453    3.230
     842    8.029    2.230
     843    8.624    3.861
     844    9.297    0.835
     845    8.999    3.671
     846    8.220    3.884
     847    8.603    3.716
     848    7.920    3.058
     849    7.162    4.289
     850    8.232    3.615
     851    8.054    2.347
     852    7.237    3.079
     853    8.146    2.494
     854    7.857    4.930
     855    7.742    5.454
     856    8.327    3.460
     857    6.734    3.151
     858    8.710    1.913
     859    8.140    2.553
     860    7.333    2.061
     861    8.069    3.053
     862    7.829    2.619
     863    7.635    2.477
     864    5.805    2.807
     865    7.599    3.105
     866    6.686    2.165
     867    6.803    3.714
     868    6.737    2.951
     869    6.876    3.165
     870    7.270    3.032
     871    8.176    3.507
     872    7.135    3.596
     873    7.038    2.701
     874    7.255    2.220
     875    8.135    3.272
     876    7.753    3.190
     877    6.962    4.098
     878    6.838    4.827
     879    8.304    3.913
     880    7.883    3.073
     881    7.344    2.992
     882    6.774    3.971
     883    8.721    3.000
     884    7.838    2.458
     885    6.465    4.369
     886    6.556    3.579
     887    6.546    3.846
     888    7.445    4.227
     889    6.885    2.856
     890    7.612    1.451
     891    6.643    3.621
     892    7.801    1.171
     893    7.111    2.130
     894    8.853    1.469
     895    9.369    0.840
     896    7.336    0.850
     897    8.538    1.183
     898    9.070    1.494
     899    8.218    1.593
     900    8.228    2.937
     901    8.947    1.922
     902    9.060    0.841
     903    9.031    1.003
     904    8.155    2.539
     905    7.925    1.536
     906    7.902    4.619
     907    8.475    3.207
     908    7.423    4.575
     909    7.117    5.461
     910    7.260    5.057
     911    7.834    1.844
     912    8.636    0.247
     913    8.760    3.411
     914    8.315    4.440
     915    9.013    2.254
     916    8.473    3.618
     917    8.054    4.652
     918    8.255    2.188
     919    7.745    2.731
     920    8.293    4.148
     921    9.083    2.517
     922    7.775    4.982
     923    7.210    5.216
     924    7.765    4.273
     925    7.207    4.807
     926    6.906    4.418
     927    6.782    4.469
     928    8.082    3.702
     929    7.081    4.973
     930    7.561    2.690
     931    8.787    1.718
     932    9.101    2.097
     933    8.790    1.429
     934    8.537    3.706
     935    7.752    3.272
     936    8.663    2.720
     937    9.268    1.588
     938    8.233    1.939
     939    8.444    1.389
     940    7.864    2.441
     941    8.566    3.281
     942    7.523    4.108
     943    8.019    2.942
     944    7.090    2.837
     945    7.835    1.153
     946    8.996    0.425
     947    7.901   -0.478
     948    7.461    1.092
     949    8.846    1.673
     950    8.501    2.047
     951    8.453    2.296
     952    9.235    0.698
     953   10.169    2.265
     954    9.977    2.907
     955    9.123    3.582
     956    8.364    6.572
     957    8.146    4.820
     958    7.534    5.849
     959    8.606    3.733
     960    8.749    2.596
     961    9.256    2.066
     962    7.473    2.893
     963    8.572    0.101
     964    7.383    3.500
     965    7.127    5.069
     966    5.792    5.431
     967    6.433    5.362
     968    7.045    3.184
     969    7.702    2.191
     970    7.374    2.740
     971    7.121    3.523
     972    6.819    3.515
     973    7.453    2.890
     974    6.423    2.761
     975    5.469    2.878
     976    6.007    2.335
     977    7.818    0.559
     978    8.152    1.178
     979    8.312    4.556
     980    7.743    3.755
     981    8.046    3.905
     982    8.179    3.529
     983    8.131    4.053
     984    6.670    4.973
     985    6.619    5.464
     986    4.856    6.175
     987    5.954    5.369
     988    6.514    5.343
     989    6.443    5.252
     990    7.284    4.521
     991    6.591    3.997
     992    6.580    2.342
     993    7.796    2.881
     994    7.538    3.591
     995    6.755    3.386
     996    7.151    3.648
     997    7.109    3.651
     998    6.717    3.548
     999    6.960    4.103
    1000    5.604    2.893
    1001    6.528    6.040
    1002    5.695    5.692
    1003    6.868    4.738
    1004    8.371    5.240
    1005    6.854    7.428
    1006    5.721    6.808
    1007    5.159    7.967
    1008    4.130    6.998
    1009    4.975    5.863
    1010    4.588    3.978
    1011    5.472    4.873
    1012    5.326    4.643
    1013    4.574    5.771
    1014    5.619    6.269
    1015    5.358    5.422
    1016    5.022    6.006
    1017    5.437    5.488
    1018    5.192    3.039
    1019    4.543    4.784
    1020    5.338    2.735
    1021    5.267    2.382
    1022    5.080    3.783
    1023    5.508    1.284
    1024    5.511    3.331
    1025    5.986    2.957
    1026    6.332    4.505
    1027    5.221    5.006
    1028    6.277    2.906
    1029    7.613    2.865
    1030    7.625    1.527
    1031    5.776    3.388
    1032    6.097    0.963
    1033    6.978    1.305
    1034    7.281    1.038
    1035    7.341   -0.114
    1036    7.726    0.160
    1037    6.936    0.064
    1038    6.466    0.883
    1039    5.541    1.844
    1040    6.019    0.518
    1041    6.885    2.582
    1042    7.672    3.903
    1043    6.338    1.909
    1044    5.939    4.582
    1045    6.310    3.461
    1046    6.270    2.792
    1047    6.503    1.752
    1048    6.350    1.887
    1049    7.264    2.244
    1050    7.344    2.161
    1051    7.646    2.334
    1052    7.913    3.152
    1053    6.675    4.520
    1054    6.586    1.724
    1055    5.816    2.641
    1056    5.206    3.647
    1057    5.301    1.189
    1058    6.326    3.484
    1059    6.144    2.923
    1060    6.649    3.752
    1061    6.354    4.935
    1062    5.084    6.684
    1063    5.967    4.340
    1064    6.591    4.771
    1065    6.551    5.212
    1066    7.931    3.217
    1067    6.708    2.898
    1068    8.517    3.805
    1069    8.744    1.523
    1070    8.089    2.573
    1071    8.225    2.159
    1072    6.723    1.687
    1073    5.838    0.011
    1074    6.750    2.638
    1075    6.721    1.301
    1076    7.670    2.257
    1077    9.174    1.398
    1078    8.843    0.845
    1079    7.262    0.743
    1080    7.470    1.705
    1081    7.404    0.859
    1082    7.320    1.552
    1083    8.545    1.343
    1084    8.257    1.545
    1085    6.842    2.068
    1086    6.736    0.300
    1087    5.810    0.566
    1088    5.066    1.633
    1089    5.175    2.404
    1090    4.854    1.416
    1091    4.629    4.331
    1092    4.320    1.179
    1093    2.741    1.938
    1094    5.189    0.368
    1095    4.984   -0.198
    1096    5.704   -1.972
    1097    5.721   -2.121
    1098    4.085   -1.736
    1099    5.003   -0.840
    1100    4.527    1.501
    1101    4.711    0.003
    1102    5.582   -0.961
    1103    4.738    0.323
    1104    5.179   -0.948
    1105    6.443   -1.049
    1106    5.130    1.296
    1107    6.114   -0.237
    1108    6.209   -0.145
    1109    4.930    1.553
    1110    5.459    2.822
    1111    5.283    4.885
    1112    4.794    2.633
    1113    4.092    4.173
    1114    5.236    2.569
    1115    4.973    0.267
    1116    5.165    1.006
    1117    5.273    1.409
    1118    5.835    2.219
    1119    6.130    2.190
    1120    6.138    4.712
    1121    4.813    3.642
    1122    4.516    1.878
    1123    5.211    4.775
    1124    5.745    5.609
    1125    5.249    4.867
    1126    5.061    6.685
    1127    4.989    3.822
    1128    4.567    3.920
    1129    4.480    4.997
    1130    5.657    2.362
    1131    4.774    4.119
    1132    5.267    4.959
    1133    4.557    4.560
    1134    5.130    5.665
    1135    4.526    4.948
    1136    5.013    4.402
    1137    5.051    4.122
    1138    6.343    3.935
    1139    5.548    4.346
    1140    5.466    2.832
    1141    5.604    1.088
    1142    6.013    3.047
    1143    5.873    3.479
    1144    5.920    4.380
    1145    5.419    2.904
    1146    7.237    4.456
    1147    6.991    4.244
    1148    7.777    3.439
    1149    8.057    2.501
    1150    6.507    2.994
    1151    6.109    3.168
    1152    5.398    3.770
    1153    6.190    5.440
    1154    5.727    4.239
    1155    5.487    6.254
    1156    6.016    5.312
    1157    7.834    4.541
    1158    7.565    2.629
    1159    5.761    2.539
    1160    5.999    4.585
    1161    5.831    6.071
    1162    5.846    5.532
    1163    5.839    4.277
    1164    6.831    5.061
    1165    6.878    4.227
    1166    5.970    3.454
    1167    4.862    3.003
    1168    6.467    2.801
    1169    6.727    1.950
    1170    6.728    1.209
    1171    6.112    2.944
    1172    4.959    2.999
    1173    5.490    4.130
    1174    5.527    5.746
    1175    6.919    2.933
    1176    6.355    1.631
    1177    6.672    2.632
    1178    6.030    3.630
    1179    4.867    3.153
    1180    5.169    3.461
    1181    5.056    3.671
    1182    5.009    3.695
    1183    5.272    5.112
    1184    4.872    3.506
    1185    5.115    3.823
    1186    4.974    3.572
    1187    4.920    3.218
    1188    5.205    4.908
    1189    5.050    5.841
    1190    6.092    4.174
    1191    6.351    2.530
    1192    4.934    3.945
    1193    7.204    3.368
    1194    5.974    2.116
    1195    6.417    2.214
    1196    6.540   -0.687
    1197    4.320    0.905
    1198    5.423    0.896
    1199    6.059    2.492
    1200    5.553    2.240
    1201    5.583    0.313
    1202    5.264    0.093
    1203    6.263    1.751
    1204    6.427    1.020
    1205    5.751    1.166
    1206    5.744    0.953
    1207    4.848    0.263
    1208    5.242   -0.014
    1209    5.210   -1.390
    1210    6.525   -2.091
    1211    7.098    0.522
    1212    7.254   -0.358
    1213    6.967   -0.077
    1214    6.569    0.659
    1215    5.951    2.137
    1216    5.763    2.361
    1217    6.170    2.248
    1218    6.227    1.950
    1219    6.060    1.956
    1220    5.467    3.062
    1221    6.618    2.598
    1222    7.541    1.812
    1223    7.200    3.736
    1224    6.677    0.866
    1225    7.678    0.466
    1226    8.578   -1.189
    1227    7.905   -1.072
    1228    7.415    0.224
    1229    8.248    1.939
    1230    7.895   -0.156
    1231    8.872   -1.630
    1232    9.325   -1.755
    1233   10.318   -2.716
    1234    9.464   -1.473
    1235   10.581   -1.155
    1236    9.461   -1.401
    1237   10.505   -0.727
    1238    9.142   -1.410
    1239    8.485   -0.470
    1240   10.083   -2.039
    1241    9.265    0.005
    1242   10.808    0.267
    1243   10.437    1.793
    1244    9.864    0.699
    1245    9.855    0.942
    1246    8.215    1.804
    1247    9.669    0.772
    1248    9.244   -0.773
    1249    9.955   -0.264
    1250    8.570    0.089
    1251    8.618   -0.259
    1252    8.110    0.733
    1253    9.687   -1.497
    1254    9.642   -0.174
    1255    9.349   -0.826
    1256    8.934   -0.553
    1257    9.310   -1.623
    1258    8.156   -0.443
    1259    9.719    0.025
    1260    9.541   -0.429
    1261   11.515   -2.582
    1262    8.906   -0.739
    1263    8.468   -4.030
    1264    8.306   -2.282
    1265   10.108   -2.636
    1266    9.004   -0.414
    1267    8.819   -1.356
    1268    7.272   -2.843
    1269    8.007   -2.455
    1270    8.916   -0.443
    1271    7.604   -1.627
    1272    8.378   -0.474
    1273    8.478   -1.010
    1274    7.438   -0.443
    1275    8.756    0.026
    1276    9.232   -0.563
    1277    8.730    0.469
    1278    8.326    0.021
    1279    8.400   -0.229
    1280    8.077   -0.247
    1281    7.494   -2.569
    1282    7.951   -2.773
    1283    8.384    0.595
    1284    8.337    0.933
    1285    8.603   -0.258
    1286    8.181   -0.183
    1287    8.244    0.746
    1288    8.927   -1.196
    1289    9.943   -1.733
    1290   10.473   -2.736
    1291    9.989   -2.355
    1292    9.870   -3.430
    1293    8.701   -2.824
    1294    8.896   -4.089
    1295    7.856   -5.480
    1296    6.854   -3.976
    1297    9.179   -4.990
    1298    8.886   -3.614
    1299    8.619   -4.961
    1300    9.217   -3.998
    1301    9.040   -3.230
    1302    8.139   -1.775
    1303    9.538   -4.466
    1304    9.097   -3.084
    1305    7.535   -3.525
    1306    8.438   -4.486
    1307   10.194   -4.396
    1308    7.155   -3.733
    1309    7.872   -3.197
    1310    6.661   -2.164
    1311    6.209   -1.717
    1312    7.140   -0.789
    1313    8.366   -0.861
    1314    8.381   -3.471
    1315    9.530   -0.938
    1316   10.601   -2.941
    1317    9.451   -2.224
    1318   10.220   -2.249
    1319    9.448   -1.204
    1320    9.683   -3.102
    1321    8.505   -1.643
    1322    9.865   -2.807
    1323    8.797   -3.087
    1324    8.596   -3.161
    1325    8.511   -3.641
    1326    8.061   -2.060
    1327    7.205    0.017
    1328    8.676   -2.150
    1329    9.139   -2.518
    1330    9.666   -4.610
    1331   10.156   -3.593
    1332    9.740   -2.153
    1333   10.165   -2.612
    1334    9.797   -2.432
    1335   10.454   -3.029
    1336    8.396   -2.158
    1337    8.658   -1.817
    1338    9.560   -2.846
    1339    9.914   -2.381
    1340    9.348   -0.210
    1341    9.917   -2.528
    1342   11.057   -2.479
    1343   11.992   -3.882
    1344   12.218   -4.609
    1345   11.411   -2.756
    1346   10.179   -3.521
    1347    9.959   -3.103
    1348   10.908   -1.584
    1349   10.603   -3.186
    1350    9.625   -1.991
    1351    8.687   -2.888
    1352    8.523   -2.262
    1353   10.489   -2.959
    1354    9.748   -2.794
    1355    9.708   -2.335
    1356    8.899   -2.552
    1357    7.892   -3.260
    1358    8.989   -1.982
    1359   10.471   -2.443
    1360   10.985   -3.482
    1361    9.429   -3.396
    1362    8.943   -4.023
    1363    7.342   -4.201
    1364    9.530   -4.393
    1365    8.276   -3.829
    1366    8.825   -3.759
    1367    8.342   -4.356
    1368    8.423   -3.675
    1369    8.451   -3.873
    1370    8.572   -3.776
    1371    9.671   -3.330
    1372    9.901   -4.301
    1373    8.607   -3.165
    1374   10.368   -2.735
    1375   10.435   -4.121
    1376    9.571   -4.880
    1377    9.507   -4.833
    1378    9.496   -4.149
    1379    9.705   -3.517
    1380    8.876   -6.210
    1381    8.967   -6.103
    1382    9.013   -3.172
    1383   10.213   -4.515
    1384    9.461   -4.985
    1385    9.780   -4.624
    1386   10.212   -3.050
    1387    9.430   -3.602
    1388    8.917   -0.531
    1389    8.545   -1.660
    1390   10.117   -1.989
    1391   10.749   -2.409
    1392    9.901   -1.282
    1393    7.953   -0.228
    1394    7.757   -0.660
    1395    7.947    0.070
    1396    7.141   -0.564
    1397    7.626   -1.066
    1398    8.037   -3.004
    1399    7.166   -2.493
    1400    8.814   -1.506
    1401    9.195   -2.141
    1402    7.402   -0.688
    1403    8.278   -1.992
    1404    8.228   -1.325
    1405    8.904   -2.519
    1406    7.459    0.557
    1407    8.449   -2.273
    1408    7.865   -2.391
    1409    9.407   -3.722
    1410    8.764   -2.824
    1411    9.130   -1.915
    1412   10.382   -1.561
    1413   10.407   -2.060
    1414   10.110   -2.891
    1415    9.047   -1.258
    1416    9.719   -3.770
    1417    8.853   -1.930
    1418    9.411   -1.685
    1419    9.127   -2.591
    1420   10.290   -3.071
    1421    9.548   -3.429
    1422   10.300   -3.928
    1423    9.575   -3.504
    1424    8.436   -3.738
    1425    8.088   -2.487
    1426    8.827   -3.269
    1427    8.021   -1.510
    1428    9.026   -2.311
    1429    9.668   -1.244
    1430    9.027   -1.504
    1431    8.490   -2.199
    1432    8.941   -0.198
    1433    8.267   -1.535
    1434    9.963   -2.649
    1435    9.231   -3.916
    1436    9.286   -2.975
    1437    7.476   -1.116
    1438   10.144   -2.058
    1439    8.060   -1.896
    1440    8.021   -1.907
    1441    8.089   -2.690
    1442    7.890   -2.131
    1443    7.622   -1.275
    1444    8.088   -0.702
    1445    7.177   -0.684
    1446    6.581   -0.752
    1447    6.426   -1.158
    1448    5.473   -0.113
    1449    7.126    0.459
    1450    7.352   -1.293
    1451    7.946    0.168
    1452    7.110   -0.762
    1453    7.352   -0.178
    1454    8.326   -0.880
    1455    8.890   -2.081
    1456    8.411   -1.661
    1457    8.459   -1.304
    1458    8.500   -0.628
    1459    7.492   -0.938
    1460    6.969   -0.040
    1461    7.966   -2.165
    1462    8.102   -2.694
    1463    9.180   -2.350
    1464    8.093   -2.430
    1465    8.596   -3.188
    1466    9.088   -1.999
    1467    8.338   -2.706
    1468   10.149   -2.364
    1469    9.492   -3.341
    1470    9.236   -4.549
    1471    9.652   -6.070
    1472    8.365   -6.380
    1473    7.519   -5.525
    1474    7.575   -4.508
    1475    8.271   -5.205
    1476    7.959   -4.802
    1477    8.114   -5.105
    1478    7.505   -4.262
    1479    7.743   -3.337
    1480    7.921   -4.483
    1481    7.666   -4.238
    1482    8.577   -0.558
    1483    9.276   -1.291
    1484    9.564   -4.001
    1485    8.949   -0.755
    1486    8.149   -0.652
    1487    7.357   -1.437
    1488    8.418   -2.358
    1489    9.353   -4.047
    1490    7.223   -2.004
    1491    7.397   -0.408
    1492    6.185   -0.465
    1493    5.489   -1.794
    1494    6.070    1.303
    1495    4.216   -1.454
    1496    5.898   -2.247
    1497    4.754   -1.474
    1498    6.011   -0.597
    1499    4.726   -0.542
    1500    5.464    0.128
    1501    6.852   -1.100
    1502    5.827    0.383
    1503    5.838   -2.379
    1504    5.695   -0.483
    1505    4.767    1.139
    1506    4.741    0.272
    1507    5.044   -1.159
    1508    4.406   -2.001
    1509    4.854   -1.653
    1510    5.239   -2.175
    1511    6.109   -1.991
    1512    5.208   -1.665
    1513    4.506   -0.884
    1514    4.117   -1.709
    1515    4.901   -1.135
    1516    4.425   -1.802
    1517    3.425    0.514
    1518    4.891    1.856
    1519    4.195    1.158
    1520    3.005   -0.656
    1521    4.221   -0.327
    1522    2.538   -0.219
    1523    4.211   -1.050
    1524    4.297   -0.662
    1525    4.636   -0.247
    1526    4.770   -0.131
    1527    4.968   -0.130
    1528    5.208    0.831
    1529    5.574   -1.409
    1530    5.466   -1.113
    1531    6.118   -2.587
    1532    5.142   -1.597
    1533    5.370    1.166
    1534    5.720   -1.810
    1535    6.734   -0.493
    1536    6.542    0.004
    1537    5.772   -0.798
    1538    6.515   -1.819
    1539    7.556   -4.036
    1540    7.677   -3.678
    1541    6.991   -4.331
    1542    8.151   -3.354
    1543    6.192   -3.865
    1544    6.403   -4.094
    1545    6.624   -3.518
    1546    5.759   -2.312
    1547    6.170   -2.287
    1548    6.401   -1.757
    1549    6.896   -1.037
    1550    6.661   -2.208
    1551    7.714    0.475
    1552    7.281   -0.863
    1553    6.951   -2.732
    1554    7.172   -2.951
    1555    7.343   -1.545
    1556    7.868   -1.377
    1557    6.723   -1.254
    1558    7.079   -0.275
    1559    7.372    0.083
    1560    8.036   -1.276
    1561    8.791   -0.628
    1562    8.700    0.241
    1563    8.017   -1.533
    1564    6.683    0.059
    1565    7.792   -1.395
    1566    9.128   -3.168
    1567    7.233   -2.845
    1568    6.851   -1.993
    1569    7.486   -3.035
    1570    7.869   -1.349
    1571    7.039    0.438
    1572    6.756   -0.586
    1573    6.539   -0.381
    1574    5.719    2.131
    1575    6.306    0.575
    1576    6.294    2.448
    1577    6.441    1.417
    1578    7.416    1.609
    1579    6.835    0.670
    1580    6.770   -1.362
    1581    6.771    0.193
    1582    7.049   -1.249
    1583    6.646   -1.973
    1584    7.119   -0.187
    1585    6.615    0.548
    1586    6.283    0.390
    1587    6.412   -0.768
    1588    7.569   -1.930
    1589    6.688   -0.930
    1590    7.569   -0.383
    1591    7.794    1.147
    1592    6.705    0.824
    1593    6.264   -0.486
    1594    6.808    0.662
    1595    6.246    0.941
    1596    8.349   -0.739
    1597    8.015   -1.845
    1598    8.577   -3.877
    1599    7.700   -2.212
    1600    7.187   -2.354
    1601    8.576   -1.763
    1602    7.878   -0.687
    1603    7.643   -1.411
    1604    9.350   -2.080
    1605    7.740   -2.153
    1606    8.487   -1.726
    1607    8.386   -1.442
    1608    8.845   -0.943
    1609    8.380   -1.876
    1610    8.527   -1.047
    1611    6.865   -3.258
    1612    8.630   -1.866
    1613    7.279   -2.349
    1614    8.432   -2.297
    1615    8.862    0.069
    1616    7.891   -2.055
    1617    7.267   -1.514
    1618    7.456   -0.718
    1619    7.563    0.406
    1620    7.366   -0.608
    1621    7.832    0.371
    1622    7.600   -0.504
    1623    7.477   -0.972
    1624    8.029   -0.512
    1625    8.482    0.306
    1626    6.661    1.142
    1627    6.519    0.835
    1628    7.534    0.640
    1629    7.528   -0.481
    1630    7.443    1.778
    1631    7.688    1.016
    1632    7.649   -0.871
    1633    8.314   -1.616
    1634    7.428   -1.834
    1635    7.829   -0.814
    1636    7.514   -0.810
    1637    6.785   -2.255
    1638    7.697   -1.174
    1639    6.712   -0.734
    1640    6.758   -1.202
    1641    7.399   -1.444
    1642    6.816    0.725
    1643    5.554   -0.843
    1644    7.435   -2.958
    1645    6.515    0.449
    1646    7.292   -0.706
    1647    6.713   -1.088
    1648    7.199   -2.056
    1649    6.733   -1.281
    1650    6.972   -0.506
    1651    7.857    0.077
    1652    6.855   -0.960
    1653    5.710   -0.984
    1654    7.774   -2.002
    1655    6.104   -1.876
    1656    7.746   -1.374
    1657    6.671   -0.630
    1658    6.818   -0.950
    1659    6.433    0.330
    1660    7.921   -1.313
    1661    7.180   -1.931
    1662    7.506    0.135
    1663    7.326   -0.539
    1664    8.789    1.360
    1665    8.251    0.281
    1666    8.442    0.085
    1667    6.827   -2.566
    1668    7.584   -1.031
    1669    8.064   -1.114
    1670    7.899    0.004
    1671    6.686   -2.888
    1672    6.291   -2.055
    1673    7.105   -2.205
    1674    7.713   -1.526
    1675    7.400   -1.403
    1676    7.427   -2.324
    1677    7.386   -1.375
    1678    7.877   -1.510
    1679    6.894   -0.489
    1680    7.486   -3.369
    1681    7.615   -1.038
    1682    8.518   -0.797
    1683    7.543   -0.230
    1684    7.235   -0.103
    1685    7.274    0.552
    1686    7.840    2.608
    1687    7.687    0.263
    1688    7.675   -1.470
    1689    8.133   -0.590
    1690    7.936    1.101
    1691    6.099    0.670
    1692    6.453   -0.144
    1693    7.481   -1.222
    1694    7.255   -1.934
    1695    7.719   -2.310
    1696    7.877   -2.834
    1697    8.340   -2.071
    1698    8.106   -1.592
    1699    8.591   -1.571
    1700    8.359   -0.082
    1701    7.437    0.847
    1702    9.316    0.831
    1703    8.640    0.492
    1704    8.575   -0.046
    1705    8.724    1.913
    1706    7.951    1.061
    1707    7.876    0.241
    1708    6.782   -0.064
    1709    6.130    2.079
    1710    6.730   -0.444
    1711    6.465   -1.752
    1712    7.347   -0.284
    1713    6.991    1.537
    1714    6.745    0.062
    1715    7.044    1.328
    1716    6.977   -0.098
    1717    8.087   -2.568
    1718    7.578   -0.686
    1719    7.781   -1.248
    1720    7.679   -0.446
    1721    7.561   -0.438
    1722    8.717   -1.159
    1723    6.901    0.252
    1724    6.130    1.468
    1725    6.266   -0.579
    1726    6.119    0.330
    1727    7.508   -0.085
    1728    6.290   -0.272
    1729    7.319   -0.654
    1730    5.916   -0.268
    1731    6.218   -0.413
    1732    5.888    2.003
    1733    6.925   -0.624
    1734    5.964   -1.749
    1735    4.989   -1.521
    1736    5.462    0.949
    1737    4.323    1.092
    1738    3.820    1.498
    1739    4.945   -0.008
    1740    5.045   -0.449
    1741    4.392   -1.635
    1742    5.353    0.110
    1743    5.822   -1.165
    1744    6.374   -1.664
    1745    5.516   -2.174
    1746    5.645   -0.497
    1747    5.648   -0.482
    1748    5.914   -0.285
    1749    6.558   -0.569
    1750    7.040   -1.702
    1751    6.532   -0.829
    1752    6.800   -0.248
    1753    5.842   -0.816
    1754    5.744   -0.731
    1755    6.827   -0.904
    1756    6.356    0.859
    1757    6.004   -0.160
    1758    6.638   -0.006
    1759    6.268    0.322
    1760    7.221   -0.564
    1761    6.746   -0.208
    1762    6.587   -0.088
    1763    5.400    1.084
    1764    5.749    0.648
    1765    5.143    1.415
    1766    4.910    2.281
    1767    5.537    0.359
    1768    5.468   -0.844
    1769    7.061   -0.765
    1770    4.837   -0.550
    1771    4.913   -0.717
    1772    5.732   -0.688
    1773    5.158   -0.788
    1774    6.178   -1.355
    1775    6.053   -1.654
    1776    7.059    0.649
    1777    4.883    0.600
    1778    6.661    1.413
    1779    6.293    0.238
    1780    5.139    0.490
    1781    5.675   -0.008
    1782    7.078    0.116
    1783    7.885    0.376
    1784    6.907    0.266
    1785    7.001    0.169
    1786    6.909    1.282
    1787    6.832    1.245
    1788    6.110   -0.084
    1789    5.711    1.122
    1790    4.839    1.423
    1791    5.157    0.916
    1792    5.386    0.725
    1793    4.005    2.861
    1794    4.369    3.255
    1795    4.003    4.622
    1796    3.266    3.444
    1797    2.445    2.976
    1798    4.142    2.435
    1799    4.990    3.262
    1800    4.453    2.462
    1801    3.920    2.741
    1802    3.505    2.736
    1803    3.479    2.926
    1804    4.395    2.809
    1805    3.980    3.539
    1806    5.063    2.688
    1807    5.157    1.551
    1808    5.510    2.955
    1809    4.881    3.733
    1810    5.190    3.455
    1811    3.972    2.850
    1812    5.011    1.692
    1813    5.369    0.846
    1814    5.020    2.328
    1815    4.278    1.826
    1816    4.909    3.121
    1817    4.817    0.686
    1818    4.464    1.486
    1819    4.600    2.571
    1820    5.602    1.117
    1821    5.206    2.131
    1822    6.614    1.337
    1823    5.989    1.123
    1824    5.821    0.999
    1825    3.847    3.080
    1826    3.672   -0.127
    1827    5.297    0.262
    1828    5.553   -1.802
    1829    5.995    0.275
    1830    5.237   -0.358
    1831    5.642    0.768
    1832    4.975   -0.837
    1833    5.798    0.768
    1834    5.266    1.305
    1835    7.548   -0.125
    1836    6.184    0.809
    1837    6.063   -0.056
    1838    6.680   -1.804
    1839    7.035   -0.186
    1840    7.569    0.832
    1841    7.023   -0.479
    1842    6.367    0.145
    1843    6.799    0.578
    1844    6.910    1.309
    1845    6.339   -0.035
    1846    6.600   -1.597
    1847    7.637   -2.001
    1848    7.944   -2.279
    1849    9.158   -0.886
    1850    7.776   -1.208
    1851    6.389    0.127
    1852    6.912   -0.694
    1853    6.543   -0.571
    1854    7.558   -0.061
    1855    8.274    0.078
    1856    6.464    1.580
    1857    8.198    0.089
    1858    6.696   -1.210
    1859    7.245   -0.173
    1860    6.360    0.411
    1861    6.668   -1.212
    1862    6.719   -2.848
    1863    7.114   -3.104
    1864    8.285   -1.358
    1865    5.985   -2.436
    1866    5.727   -1.898
    1867    6.539   -2.758
    1868    8.333   -4.889
    1869    8.324   -3.910
    1870    8.317   -2.635
    1871    7.498   -4.425
    1872    8.240   -6.168
    1873    7.185   -4.236
    1874    6.857   -3.680
    1875    6.820   -5.318
    1876    6.092   -2.449
    1877    6.810   -1.105
    1878    6.607   -0.445
    1879    5.962   -1.953
    1880    6.777   -0.487
    1881    4.824   -1.020
    1882    7.014   -0.243
    1883    7.751   -1.246
    1884    6.970   -0.259
    1885    6.199   -0.462
    1886    6.140   -1.976
    1887    5.784   -3.200
    1888    5.686   -0.563
    1889    7.231   -2.040
    1890    7.827   -1.628
    1891    7.815   -2.502
    1892    9.443   -1.033
    1893    8.213   -2.099
    1894    8.220   -1.406
    1895    7.908   -0.679
    1896    7.533   -0.728
    1897    7.878   -2.554
    1898    6.747   -1.979
    1899    7.278   -0.827
    1900    7.610   -0.884
    1901    7.704   -1.448
    1902    8.101   -4.356
    1903    7.844   -3.819
    1904    7.166    0.377
    1905    6.861   -1.907
    1906    8.631   -1.550
    1907    7.404   -0.192
    1908    7.142   -0.976
    1909    6.798   -1.818
    1910    6.762    0.763
    1911    6.978    0.467
    1912    7.118    1.772
    1913    7.427   -0.930
    1914    8.249   -1.252
    1915    5.170   -4.118
    1916    6.509   -3.054
    1917    7.284   -0.441
    1918    6.102   -2.180
    1919    6.146   -1.322
    1920    6.460   -2.709
    1921    6.909   -1.945
    1922    6.132   -2.194
    1923    6.879   -2.477
    1924    5.664   -0.208
    1925    7.340   -1.170
    1926    7.062    0.323
    1927    7.274   -2.080
    1928    5.895   -0.367
    1929    5.600   -1.719
    1930    7.559   -1.314
    1931    7.756   -3.515
    1932    7.065   -2.999
    1933    7.425   -2.467
    1934    7.382   -2.220
    1935    6.957   -3.023
    1936    7.024   -1.054
    1937    6.644   -1.588
    1938    6.676   -3.012
    1939    7.158   -1.431
    1940    7.082   -2.630
    1941    7.943   -2.872
    1942    8.074   -2.458
    1943    7.875   -1.889
    1944    6.543   -1.901
    1945    8.981   -3.743
    1946    9.247   -3.607
    1947    8.300   -2.679
    1948    7.859   -2.813
    1949    7.199   -1.434
    1950    8.192   -3.259
    1951    7.045   -3.375
    1952    6.405   -4.169
    1953    5.980   -4.037
    1954    6.263   -4.877
    1955    6.372   -3.894
    1956    7.112   -3.216
    1957    7.460   -3.098
    1958    7.663   -2.934
    1959    6.854   -3.141
    1960    7.120   -2.272
    1961    7.787   -2.294
    1962    7.089   -0.782
    1963    7.313   -1.255
    1964    7.718   -1.930
    1965    6.505    0.615
    1966    6.468    2.683
    1967    7.489    1.363
    1968    6.629    0.964
    1969    5.964    1.738
    1970    5.727    0.642
    1971    7.433    0.730
    1972    5.760    0.536
    1973    6.164    1.551
    1974    7.102   -0.849
    1975    6.709    0.401
    1976    6.569   -0.336
    1977    5.925    1.351
    1978    5.621    1.345
    1979    5.035    0.965
    1980    5.292    1.831
    1981    4.731    3.917
    1982    4.903    2.756
    1983    3.523    4.006
    1984    4.036    3.241
    1985    3.712    5.617
    1986    4.715    3.970
    1987    3.604    4.579
    1988    3.997    3.689
    1989    3.975    3.239
    1990    5.466    3.306
    1991    6.557    1.836
    1992    4.248    4.577
    1993    4.533    3.537
    1994    4.762    3.687
    1995    5.286    4.400
    1996    6.212    1.728
    1997    5.313    3.390
    1998    4.923    5.249
    1999    5.386    4.295
    2000    4.312    3.285
    2001    5.416    2.964
    2002    4.997    3.014
    2003    4.757    1.521
    2004    4.961    2.566
    2005    4.368    2.759
    2006    6.732    1.426
    2007    6.223    1.048
    2008    5.147    2.859
    2009    7.190    0.780
    2010    6.744    0.052
    2011    5.714   -0.954
    2012    7.084   -0.764
    2013    6.131    1.570
    2014    6.849    0.968
    2015    5.124    1.312
    2016    6.669   -0.889
    2017    5.007   -0.995
    2018    6.815   -1.014
    2019    4.773   -2.008
    2020    5.399   -2.455
    2021    7.778   -1.896
    2022    8.144   -2.260
    2023    7.664   -1.229
    2024    7.907   -0.265
    2025    5.409   -1.885
    2026    6.434   -2.187
    2027    5.609   -2.072
    2028    4.748   -2.845
    2029    5.914   -0.582
    2030    7.117    0.667
    2031    7.401   -0.829
    2032    5.816    0.191
    2033    5.807    0.188
    2034    5.950   -0.316
    2035    7.639    0.441
    2036    6.813    0.061
    2037    6.971    0.535
    2038    6.224   -0.838
    2039    7.301   -0.291
    2040    6.102   -0.816
    2041    6.365   -0.630
    2042    5.905   -1.837
    2043    6.006    0.224
    2044    6.398    1.164
    2045    5.295    1.461
    2046    5.892   -0.338
    2047    5.519    0.263
    2048    5.819    0.584
    2049    6.122   -2.671
    2050    5.963   -1.787
    2051    6.192   -2.280
    2052    6.405   -1.623
    2053    6.133   -2.075
    2054    7.422   -1.572
    2055    7.570   -2.722
    2056    6.836   -3.626
    2057    6.823   -2.683
    2058    8.098   -2.043
    2059    7.833   -1.410
    2060    7.405   -0.820
    2061    7.510   -2.400
    2062    6.555   -1.731
    2063    7.802   -2.052
    2064    6.565   -2.674
    2065    7.534   -1.915
    2066    8.033   -2.481
    2067    6.391    0.377
    2068    5.824   -1.889
    2069    5.664   -0.801
    2070    6.275   -1.662
    2071    5.453    0.309
    2072    5.849   -0.641
    2073    4.724    0.175
    2074    4.348    0.226
    2075    5.974    1.751
    2076    6.882    0.120
    2077    6.583   -0.838
    2078    6.149   -0.898
    2079    6.455   -0.381
    2080    5.191    0.098
    2081    5.604   -1.205
    2082    6.883    0.880
    2083    5.468    0.439
    2084    7.022    0.300
    2085    6.918    0.698
    2086    7.027    1.197
    2087    7.523    1.815
    2088    7.145    1.226
    2089    7.951    1.654
    2090    7.247   -0.776
    2091    7.467   -0.393
    2092    8.359    1.398
    2093    6.784    2.322
    2094    7.730    1.576
    2095    7.369    0.911
    2096    6.456    0.969
    2097    6.781    2.993
    2098    6.654    1.478
    2099    6.979    1.474
    2100    7.003    0.419
    2101    5.936   -0.636
    2102    7.267   -1.059
    2103    6.193    0.362
    2104    7.378    0.728
    2105    7.617   -1.548
    2106    8.372   -1.297
    2107    9.069   -2.679
    2108    8.742   -4.096
    2109    9.389   -2.649
    2110    7.870   -0.075
    2111    6.972    2.736
    2112    5.961    2.230
    2113    6.191    2.735
    2114    5.806    3.705
    2115    5.443    3.449
    2116    5.594    3.097
    2117    6.283    1.289
    2118    6.313    0.406
    2119    6.803    1.777
    2120    6.840    2.003
    2121    6.173    2.516
    2122    6.150    1.824
    2123    6.063    1.212
    2124    6.935    1.208
    2125    6.983    1.823
    2126    7.449    2.082
    2127    7.072    2.973
    2128    6.721    2.876
    2129    6.244    1.752
    2130    5.503   -1.248
    2131    6.756   -2.023
    2132    6.606   -0.229
    2133    8.194   -1.452
    2134    6.992   -1.941
    2135    6.212   -0.314
    2136    6.338   -1.202
    2137    7.172    0.354
    2138    6.766    2.213
    2139    5.231    1.502
    2140    6.145    0.041
    2141    6.486    0.532
    2142    6.546    1.499
    2143    6.929    0.602
    2144    7.511    0.554
    2145    6.189    0.325
    2146    5.919    2.394
    2147    6.150    1.251
    2148    5.139    1.734
    2149    4.204    1.802
    2150    4.982    1.111
    2151    4.236    2.638
    2152    5.090    2.114
    2153    4.423    2.033
    2154    4.859    4.758
    2155    5.141    2.197
    2156    5.775    1.963
    2157    4.574    2.908
    2158    5.343    2.639
    2159    5.625    2.008
    2160    4.537    1.470
    2161    3.116    3.381
    2162    5.423    1.948
    2163    6.689    0.383
    2164    6.322    3.972
    2165    5.473    2.927
    2166    5.274    1.306
    2167    5.611    2.580
    2168    5.168    2.679
    2169    5.149    2.826
    2170    5.543    0.711
    2171    5.971    2.213
    2172    5.861    3.761
    2173    5.757    2.600
    2174    6.554    1.617
    2175    5.161    1.817
    2176    4.688    1.797
    2177    6.555    0.992
    2178    6.431    2.190
    2179    6.820    1.420
    2180    5.411    1.268
    2181    6.644    1.637
    2182    5.251    1.875
    2183    5.707    1.801
    2184    5.579   -2.503
    2185    5.292    0.182
    2186    6.120   -0.668
    2187    5.533   -1.244
    2188    5.512    0.570
    2189    5.379    0.872
    2190    5.883    1.633
    2191    5.240    2.321
    2192    5.518    2.355
    2193    4.564    2.506
    2194    5.694    3.135
    2195    5.275    1.502
    2196    4.972    2.893
    2197    4.714    3.305
    2198    5.521    2.587
    2199    4.707    1.214
    2200    6.345   -0.816
    2201    6.007   -0.487
    2202    7.114   -2.333
    2203    8.123    0.110
    2204    6.133   -0.073
    2205    6.155    0.362
    2206    5.654    0.595
    2207    6.738    1.548
    2208    7.860    0.636
    2209    6.849    1.226
    2210    6.532    0.198
    2211    7.756    1.467
    2212    8.157    0.854
    2213    6.403   -0.006
    2214    7.756   -0.052
    2215    7.347   -2.189
    2216    7.245   -0.613
    2217    6.993    0.612
    2218    7.150    1.674
    2219    7.645    1.065
    2220    6.923   -0.515
    2221    7.423    0.412
    2222    7.159   -1.349
    2223    7.093    0.307
    2224    7.614    0.226
    2225    6.389    0.429
    2226    4.999   -1.791
    2227    6.740   -1.329
    2228    7.289   -0.314
    2229    5.653   -0.426
    2230    6.653   -0.912
    2231    6.204   -0.254
    2232    5.932   -0.971
    2233    6.053   -0.482
    2234    6.344   -1.225
    2235    5.366    1.630
    2236    4.997    0.867
    2237    5.177    2.915
    2238    5.832    1.073
    2239    5.720    1.082
    2240    6.444    0.056
    2241    6.066    1.357
    2242    5.504    1.862
    2243    7.577    1.110
    2244    7.016   -0.096
    2245    8.082   -0.024
    2246    7.959   -1.725
    2247    6.988   -1.482
    2248    6.782   -2.128
    2249    7.034   -1.261
    2250    6.495   -1.007
    2251    9.336   -1.388
    2252    7.724   -2.691
    2253    7.494   -0.885
    2254    8.159    1.032
    2255    7.409    0.062
    2256    6.619   -0.152
    2257    7.148   -2.174
    2258    6.013   -0.596
    2259    6.833   -1.629
    2260    6.918   -2.336
    2261    7.177   -1.096
    2262    7.609   -0.544
    2263    7.611    0.721
    2264    5.535    2.482
    2265    5.753    0.977
    2266    5.844    0.590
    2267    6.062    0.031
    2268    6.342    0.579
    2269    4.989   -0.151
    2270    5.286    1.902
    2271    5.912   -0.014
    2272    4.258    0.599
    2273    5.842   -1.079
    2274    5.446   -1.882
    2275    6.127   -0.848
    2276    6.131   -0.706
    2277    6.155   -2.458
    2278    6.530   -3.266
    2279    6.078   -2.281
    2280    7.203   -2.989
    2281    7.181   -1.755
    2282    7.421   -0.014
    2283    7.668    0.066
    2284    8.793   -1.682
    2285    9.926   -0.856
    2286    9.403   -1.129
    2287    8.793   -0.330
    2288    7.284    1.494
    2289    7.949    1.504
    2290    7.143   -1.136
    2291    7.592   -0.442
    2292    8.736   -2.012
    2293    7.828   -0.781
    2294    8.226    0.000
    2295    8.209   -1.064
    2296    7.128   -0.978
    2297    6.484   -2.815
    2298    6.512    0.490
    2299    8.648   -0.508
    2300    8.679    0.174
    2301    8.077   -0.728
    2302    5.661    1.645
    2303    5.442    0.545
    2304    5.736    1.460
    2305    6.236    1.512
    2306    5.387    2.831
    2307    5.496    3.767
    2308    4.587    3.301
    2309    5.509    0.736
    2310    4.515    1.416
    2311    6.191    1.417
    2312    5.777    1.535
    2313    5.883    4.682
    2314    5.518    3.980
    2315    5.243    4.082
    2316    5.026    3.281
    2317    3.784    3.249
    2318    5.155    3.237
    2319    5.789    2.852
    2320    5.959    2.039
    2321    6.506    3.029
    2322    5.371    2.764
    2323    5.593    2.304
    2324    5.248    2.219
    2325    5.288    2.275
    2326    4.384    2.353
    2327    5.498    2.305
    2328    5.129    1.002
    2329    5.322    0.073
    2330    4.403    0.736
    2331    4.597    1.240
    2332    4.761    1.713
    2333    5.333    2.194
    2334    5.053    2.149
    2335    4.208    2.352
    2336    4.320    0.920
    2337    4.737    2.424
    2338    4.844    1.027
    2339    5.581    0.307
    2340    4.455    0.013
    2341    3.022    2.241
    2342    4.390    1.373
    2343    3.136    2.622
    2344    4.005    1.229
    2345    5.235    0.023
    2346    3.292   -0.212
    2347    3.171    1.957
    2348    2.813    4.281
    2349    3.526    2.199
    2350    4.003    0.539
    2351    2.707    0.418
    2352    3.778    1.493
    2353    4.579    0.855
    2354    3.903    1.428
    2355    1.986    2.182
    2356    3.340    0.089
    2357    3.580   -1.532
    2358    3.044   -0.016
    2359    2.591   -0.599
    2360    4.179   -0.822
    2361    4.924    1.263
    2362    4.791    1.343
    2363    2.931    1.748
    2364    2.274    1.135
    2365    3.975    2.129
    2366    3.712    2.160
    2367    3.436    1.069
    2368    3.509    1.351
    2369    3.787    1.201
    2370    3.806   -0.693
    2371    3.653    1.116
    2372    2.922    2.529
    2373    3.596    3.303
    2374    4.244    2.888
    2375    3.646    4.549
    2376    3.504    3.194
    2377    2.069    2.447
    2378    3.575    1.545
    2379    4.737    1.720
    2380    3.231    3.592
    2381    3.548    2.990
    2382    3.404    1.387
    2383    5.591    2.796
    2384    4.279    2.898
    2385    4.623    0.071
    2386    4.442   -0.107
    2387    4.045    1.963
    2388    2.971    3.057
    2389    2.693    3.792
    2390    2.873    1.502
    2391    3.984    1.051
    2392    3.602    1.010
    2393    4.255   -0.970
    2394    5.910   -2.292
    2395    5.403   -1.125
    2396    6.491    1.810
    2397    4.943    2.515
    2398    5.959    0.460
    2399    4.681   -0.170
    2400    6.119   -0.418
    2401    4.276    0.773
    2402    3.295    0.071
    2403    4.466    0.757
    2404    4.722   -0.004
    2405    3.768    2.022
    2406    4.168    2.926
    2407    4.537    1.139
    2408    4.578    1.777
    2409    3.201   -0.923
    2410    5.496   -1.144
    2411    5.130   -0.997
    2412    6.213   -1.212
    2413    7.441   -1.569
    2414    6.222   -2.499
    2415    7.546   -1.570
    2416    6.357    0.512
    2417    5.909    0.984
    2418    5.732   -0.579
    2419    5.764   -0.049
    2420    7.783   -0.287
    2421    6.847    0.523
    2422    6.398    1.059
    2423    6.438    0.920
    2424    6.088    0.892
    2425    4.527    0.291
    2426    4.863    0.519
    2427    5.763   -0.101
    2428    4.186    0.362
    2429    4.593    0.499
    2430    5.716    1.318
    2431    4.879    2.669
    2432    5.531    3.371
    2433    3.822    3.251
    2434    3.821    2.686
    2435    4.002    3.286
    2436    4.070    1.702
    2437    4.945    0.238
    2438    4.422    1.775
    2439    4.868    2.133
    2440    5.557    2.734
    2441    6.059    1.827
    2442    5.356    1.547
    2443    6.810    2.467
    2444    8.237    0.021
    2445    9.268    3.187
    2446    7.724    3.718
    2447    8.033    2.304
    2448    8.293    2.624
    2449    6.910    2.210
    2450    7.729    2.609
    2451    7.390    1.727
    2452    6.655    2.482
    2453    7.754    1.527
    2454    7.061    2.042
    2455    7.873    0.455
    2456    6.395    2.708
    2457    6.485   -0.488
    2458    6.162    0.978
    2459    6.831    1.745
    2460    5.786    3.031
    2461    4.602    2.120
    2462    6.104    1.595
    2463    5.007    1.399
    2464    5.608    0.405
    2465    5.797   -2.107
    2466    6.594    0.855
    2467    4.608    0.744
    2468    5.429    0.083
    2469    4.421   -0.330
    2470    5.237    2.794
    2471    5.778    4.205
    2472    6.006    2.999
    2473    6.690    2.692
    2474    4.386    2.298
    2475    4.580    2.356
    2476    4.946    0.558
    2477    6.194    1.423
    2478    5.615    0.645
    2479    6.813   -1.033
    2480    6.478   -4.260
    2481    6.172   -1.214
    2482    8.937   -4.323
    2483    7.705   -2.539
    2484    7.795   -2.775
    2485   10.820   -4.055
    2486    9.655   -1.449
    2487    9.635   -1.904
    2488   10.761   -2.889
    2489    9.357   -2.525
    2490    8.937   -3.912
    2491    8.113   -2.221
    2492   10.161   -3.659
    2493    9.078   -3.415
    2494    9.127   -3.214
    2495    9.521   -2.764
    2496    9.319   -2.137
    2497   10.037   -2.232
    2498    9.822   -1.871
    2499    7.659   -3.911
    2500    8.671   -3.377
    2501    7.955   -2.775
    2502    8.549   -2.112
    2503    8.516   -1.637
    2504    8.269   -1.224
    2505    8.193   -0.999
    2506    8.443   -2.172
    2507    9.945   -2.562
    2508    8.286   -3.447
    2509    8.804   -4.645
    2510    9.779   -4.119
    2511   10.001   -3.017
    2512   10.944   -0.621
    2513   10.175   -1.853
    2514   10.680   -1.093
    2515    9.863   -0.857
    2516    9.557   -0.362
    2517    8.177   -2.468
    2518    9.702   -1.937
    2519    9.504   -3.302
    2520    8.004   -3.067
    2521    6.739   -3.774
    2522    7.474   -2.803
    2523    7.286   -2.384
    2524    8.430   -3.669
    2525    8.505   -1.113
    2526    8.813   -0.822
    2527    7.608   -1.381
    2528    7.961   -2.388
    2529    8.146   -0.295
    2530    9.173   -0.645
    2531    7.433   -0.409
    2532    7.435    0.330
    2533    7.234   -0.586
    2534    6.834   -0.196
    2535    8.165   -1.353
    2536    8.141   -2.287
    2537    7.192   -1.490
    2538    7.979   -0.196
    2539    6.950   -2.042
    2540    7.210   -0.199
    2541    6.869    1.095
    2542    6.503    1.530
    2543    6.339    1.453
    2544    7.697    1.891
    2545    6.366   -0.403
    2546    5.970    1.319
    2547    6.662    0.613
    2548    6.688    1.907
    2549    6.403   -0.576
    2550    7.047   -1.104
    2551    7.345   -1.519
    2552    7.784   -2.334
    2553    7.035   -2.965
    2554    7.964   -2.158
    2555    8.545   -2.337
    2556    7.569   -1.270
    2557    7.647   -0.012
    2558    7.848   -0.490
    2559    8.121   -1.209
    2560    8.426   -0.992
    2561    7.959   -1.476
    2562    9.357   -2.080
    2563    8.414   -0.811
    2564    7.610   -1.250
    2565    6.160   -0.574
    2566    6.603   -0.282
    2567    6.467   -0.530
    2568    5.775    1.372
    2569    7.817    0.707
    2570    7.506   -0.901
    2571    6.721   -1.030
    2572    6.106    0.561
    2573    5.650   -0.632
    2574    6.435   -3.073
    2575    6.700   -1.268
    2576    7.025   -3.661
    2577    6.999   -0.667
    2578    6.109   -0.193
    2579    4.952    1.313
    2580    4.549    0.937
    2581    5.590    1.452
    2582    6.194    0.138
    2583    5.938   -0.408
    2584    4.695    0.578
    2585    5.125    0.174
    2586    6.771    1.107
    2587    6.344    1.168
    2588    6.269   -0.067
    2589    6.871   -0.105
    2590    6.900    0.658
    2591    5.841   -1.231
    2592    6.050   -0.644
    2593    6.113   -0.016
    2594    6.408   -0.899
    2595    6.198    1.931
    2596    5.235    4.001
    2597    6.520    3.735
    2598    4.556    4.225
    2599    3.879    2.083
    2600    3.857    1.811
    2601    4.737    1.415
    2602    4.911   -0.318
    2603    4.731   -0.651
    2604    6.056    0.658
    2605    6.873   -1.242
    2606    6.472   -2.759
    2607    5.182   -1.364
    2608    6.560   -0.511
    2609    5.404   -0.641
    2610    6.952   -0.765
    2611    5.141   -0.849
    2612    7.105   -1.262
    2613    6.481   -1.065
    2614    6.764   -0.866
    2615    5.938   -1.198
    2616    7.026   -0.351
    2617    5.130    0.554
    2618    5.047   -0.553
    2619    4.236    0.164
    2620    6.373    1.396
    2621    4.868    0.825
    2622    4.128   -0.551
    2623    4.865   -0.451
    2624    6.061    1.227
    2625    5.721    0.016
    2626    4.484   -0.825
    2627    4.962   -0.410
    2628    6.745   -1.408
    2629    4.648   -1.394
    2630    6.829   -3.052
    2631    6.237   -2.818
    2632    4.838   -3.574
    2633    4.113   -1.725
    2634    5.867   -2.913
    2635    4.674   -0.694
    2636    5.007   -0.868
    2637    5.053   -1.288
    2638    3.859   -0.962
    2639    6.544   -1.513
    2640    6.145   -1.468
    2641    5.886   -2.354
    2642    6.550   -2.850
    2643    6.926   -1.666
    2644    7.643   -0.459
    2645    6.483   -0.062
    2646    6.364    1.233
    2647    6.375   -0.450
    2648    6.245   -0.081
    2649    5.947    0.174
    2650    4.593    0.809
    2651    5.757    1.524
    2652    6.162   -0.166
    2653    5.799   -1.828
    2654    5.988   -0.120
    2655    6.467   -1.891
    2656    6.973   -0.959
    2657    7.711   -0.972
    2658    7.876    0.137
    2659    6.443   -0.557
    2660    6.755   -0.992
    2661    6.101   -1.399
    2662    6.917   -2.373
    2663    7.307   -0.362
    2664    6.156   -0.208
    2665    6.583    0.129
    2666    4.984    0.918
    2667    5.179    3.008
    2668    5.541    1.185
    2669    5.486    2.277
    2670    4.623    1.958
    2671    5.185   -0.498
    2672    5.560   -0.120
    2673    5.488   -0.127
    2674    6.266    0.765
    2675    5.250    0.851
    2676    5.248   -0.400
    2677    5.279   -0.188
    2678    5.719    1.337
    2679    5.125    0.215
    2680    6.162    1.334
    2681    5.306    1.292
    2682    5.097    2.065
    2683    3.411    2.217
    2684    3.114    2.873
    2685    3.611    1.569
    2686    4.023    0.939
    2687    5.484    0.215
    2688    5.473    1.492
    2689    6.055   -0.346
    2690    5.939    0.803
    2691    5.294    0.988
    2692    4.307    0.991
    2693    4.430   -0.331
    2694    5.004    1.174
    2695    5.516   -1.376
    2696    5.537   -0.679
    2697    6.471   -0.365
    2698    5.461    0.161
    2699    6.592    0.790
    2700    5.566    2.046
    2701    7.340    1.855
    2702    7.074    1.651
    2703    5.407    3.991
    2704    5.538    1.697
    2705    5.261    0.638
    2706    5.286    0.089
    2707    5.487    0.570
    2708    5.639    0.140
    2709    4.931    0.513
    2710    6.218    1.020
    2711    6.043   -0.024
    2712    6.270   -0.356
    2713    7.268    0.201
    2714    6.543    1.114
    2715    6.875    1.967
    2716    6.694    3.079
    2717    7.955   -0.107
    2718    7.492   -0.589
    2719    6.655    1.812
    2720    5.773   -0.149
    2721    5.588    0.182
    2722    6.715   -0.855
    2723    5.958    1.698
    2724    5.383    1.300
    2725    7.684    0.726
    2726    6.858   -0.444
    2727    5.872    0.984
    2728    5.376    0.456
    2729    7.355   -0.587
    2730    5.720    0.232
    2731    5.784    1.119
    2732    5.504   -1.109
    2733    5.095   -0.218
    2734    5.217    0.076
    2735    5.005    0.594
    2736    4.677    2.343
    2737    5.981    1.086
    2738    5.428    1.646
    2739    4.282    2.272
    2740    3.754    2.654
    2741    4.534    3.130
    2742    5.423    0.471
    2743    5.124    0.330
    2744    6.017   -0.700
    2745    6.252    1.002
    2746    6.048    1.126
    2747    5.813    0.758
    2748    5.678    2.458
    2749    6.563    1.958
    2750    6.773    2.114
    2751    6.886    1.099
    2752    6.602    0.552
    2753    6.915    0.919
    2754    6.858    1.523
    2755    5.592    2.843
    2756    6.031    3.641
    2757    5.623    0.313
    2758    8.064    1.488
    2759    6.192    1.590
    2760    7.902    2.225
    2761    7.625    1.965
    2762    6.142    2.735
    2763    7.505    1.135
    2764    7.018    1.133
    2765    7.339   -0.393
    2766    7.907   -0.459
    2767    6.206    0.871
    2768    6.249    1.329
    2769    6.301   -0.888
    2770    6.918    0.709
    2771    6.332    0.747
    2772    6.589    0.803
    2773    6.677    1.640
    2774    6.515    1.288
    2775    6.717    1.533
    2776    5.868    0.879
    2777    6.253    2.466
    2778    5.344    3.860
    2779    5.578    3.401
    2780    4.795    0.407
    2781    5.470   -0.017
    2782    6.778    1.146
    2783    7.359    0.496
    2784    5.477    0.412
    2785    4.621    0.523
    2786    5.451    1.606
    2787    6.773    2.576
    2788    7.109    1.425
    2789    7.250    1.213
    2790    6.532    0.598
    2791    7.113   -0.110
    2792    5.202    2.004
    2793    6.340    1.823
    2794    6.594    3.571
    2795    8.450    0.509
    2796    7.028    0.049
    2797    6.493    2.892
    2798    6.993    2.013
    2799    7.021    2.002
    2800    7.591    1.577
    2801    8.019    3.183
    2802    8.687    0.840
    2803    8.279    1.813
    2804    7.278    2.388
    2805    7.758    2.250
    2806    6.827    3.331
    2807    6.984    2.204
    2808    6.354    2.138
    2809    8.025    1.799
    2810    7.449    0.940
    2811    9.235    0.851
    2812    9.798    0.752
    2813    8.710   -1.128
    2814    6.558   -0.515
    2815    7.427   -0.793
    2816    7.503    1.408
    2817    5.760    4.908
    2818    6.445    3.217
    2819    5.870    1.977
    2820    5.964    4.005
    2821    5.771    4.273
    2822    7.290    3.101
    2823    6.785    4.269
    2824    4.172    5.308
    2825    5.873    3.778
    2826    5.640    4.968
    2827    5.375    4.922
    2828    5.255    7.024
    2829    5.500    4.499
    2830    4.236    4.978
    2831    5.561    5.771
    2832    6.480    4.796
    2833    6.391    2.882
    2834    5.923    2.418
    2835    6.809    4.809
    2836    8.043    2.375
    2837    7.932    1.871
    2838    7.381    1.834
    2839    6.604    2.407
    2840    6.859    3.051
    2841    8.520    1.576
    2842    7.945    3.605
    2843    6.984    1.512
    2844    7.599    0.970
    2845    5.730    2.250
    2846    6.539    1.811
    2847    6.679    2.718
    2848    6.187    1.603
    2849    6.331    2.578
    2850    8.157    1.886
    2851    6.917    3.772
    2852    7.499    3.428
    2853    6.760    2.349
    2854    6.513    4.899
    2855    6.312    4.048
    2856    7.214    4.239
    2857    7.232    3.804
    2858    8.550    1.610
    2859    7.080    4.616
    2860    7.507    2.542
    2861    7.312    2.382
    2862    5.920    1.545
    2863    6.227    3.990
    2864    5.740    3.689
    2865    7.127    2.818
    2866    4.935    0.555
    2867    5.801    1.827
    2868    5.588    1.423
    2869    5.914    2.890
    2870    6.473    1.567
    2871    7.248    1.470
    2872    7.483    2.744
    2873    7.401    1.740
    2874    6.302    2.273
    2875    6.203    2.492
    2876    7.385    1.128
    2877    6.893    1.774
    2878    5.150    3.151
    2879    5.775    3.787
    2880    6.109    3.560
    2881    4.580    3.204
    2882    5.780    2.788
    2883    6.516    3.297
    2884    4.757    2.122
    2885    4.835    0.725
    2886    5.872    2.605
    2887    5.243    2.973
    2888    5.335    2.891
    2889    5.042    2.618
    2890    4.355    3.766
    2891    5.409    3.408
    2892    5.377    3.236
    2893    4.155    2.842
    2894    3.334    3.042
    2895    5.386    3.926
    2896    5.103    3.265
    2897    5.409    2.746
    2898    5.794    3.097
    2899    5.122    2.962
    2900    4.909    3.363
    2901    3.921    2.793
    2902    3.753    3.961
    2903    4.619    5.299
    2904    4.526    3.437
    2905    3.498    2.635
    2906    5.512    3.488
    2907    5.319    2.162
    2908    4.571    2.313
    2909    3.914    2.505
    2910    5.616    3.088
    2911    4.672    1.743
    2912    4.182    3.728
    2913    4.105    2.350
    2914    3.518    2.159
    2915    4.611    1.084
    2916    4.451    2.131
    2917    6.587    0.969
    2918    6.272    1.544
    2919    5.678    1.530
    2920    5.440    3.741
    2921    6.044    4.241
    2922    4.987    2.925
    2923    5.006    2.684
    2924    5.081    1.997
    2925    5.731    0.362
    2926    5.845    0.849
    2927    6.555    0.295
    2928    7.074    2.169
    2929    5.588    2.046
    2930    6.072    2.162
    2931    7.529    0.681
    2932    6.810    0.009
    2933    6.646    0.991
    2934    6.846    1.248
    2935    7.059    1.539
    2936    7.467    1.192
    2937    6.822    1.831
    2938    6.526    0.980
    2939    6.965    2.032
    2940    7.641    1.157
    2941    6.452    1.505
    2942    6.363    0.209
    2943    5.025    1.147
    2944    5.848    1.211
    2945    6.293    2.036
    2946    6.460    1.827
    2947    5.240    0.948
    2948    5.739    2.722
    2949    6.222    4.542
    2950    6.214    1.763
    2951    5.283    1.595
    2952    3.902    3.206
    2953    4.594    3.250
    2954    4.549    3.182
    2955    5.154    4.141
    2956    3.864    3.570
    2957    4.693    3.504
    2958    4.699    3.708
    2959    4.276    2.072
    2960    4.206    3.478
    2961    3.497    2.529
    2962    5.352    3.557
    2963    6.264    3.747
    2964    5.079    4.272
    2965    5.846    4.679
    2966    6.237    3.123
    2967    5.554    1.790
    2968    5.489    2.786
    2969    3.237    2.663
    2970    5.390    2.175
    2971    5.700    3.605
    2972    5.231    2.230
    2973    5.067    1.960
    2974    5.416    2.259
    2975    4.325    4.196
    2976    4.373    3.752
    2977    5.314    3.129
    2978    4.404    2.971
    2979    4.010    3.896
    2980    5.609    2.459
    2981    6.189    1.613
    2982    6.901    2.264
    2983    7.242    0.018
    2984    7.030    1.043
    2985    7.208    1.096
    2986    5.822    1.765
    2987    6.073    1.355
    2988    4.960    1.362
    2989    5.952    2.500
    2990    6.265    0.125
    2991    5.342    1.563
    2992    4.787    3.055
    2993    5.835    3.469
    2994    6.190    3.244
    2995    5.773    2.648
    2996    6.604    1.688
    2997    7.416    2.602
    2998    6.392    3.339
    2999    6.336    2.684
    3000    6.530    3.045
    3001    7.438    2.144
    3002    7.072    0.546
    3003    6.639    1.055
    3004    5.928    1.318
    3005    7.520    1.384
    3006    8.212    1.150
    3007    8.573    0.527
    3008    7.634    2.493
    3009    8.360    3.478
    3010    7.880    3.954
    3011    7.559    1.892
    3012    8.006    0.292
    3013    9.055    0.155
    3014    8.354    0.273
    3015    6.790    0.662
    3016    6.833    0.253
    3017    7.305    1.433
    3018    7.912    1.624
    3019    8.651    0.575
    3020    7.721    1.758
    3021    7.189    1.950
    3022    7.081    0.833
    3023    5.973    2.536
    3024    8.183    0.154
    3025    9.387   -0.098
    3026    8.520    0.131
    3027    8.062    1.404
    3028    9.603    1.657
    3029    7.199    0.366
    3030    7.826   -0.450
    3031    7.049    2.451
    3032    7.775    2.195
    3033    8.293    1.367
    3034    7.217    1.262
    3035    7.716    0.627
    3036    5.895    1.586
    3037    6.451    0.788
    3038    6.562    3.647
    3039    7.080    2.171
    3040    6.887    2.779
    3041    6.900    3.130
    3042    7.545    1.801
    3043    6.895   -0.377
    3044    5.268    2.185
    3045    6.916    1.588
    3046    6.477    2.259
    3047    6.296    0.844
    3048    6.107    3.308
    3049    6.169    3.576
    3050    6.314    2.765
    3051    6.690    2.689
    3052    7.052    1.929
    3053    7.569    3.114
    3054    7.986    3.349
    3055    8.118    0.995
    3056    6.981    0.064
    3057    7.408    0.206
    3058    7.764   -0.790
    3059    6.832    0.947
    3060    7.855    0.998
    3061    6.129    0.639
    3062    6.287    0.760
    3063    7.536    1.377
    3064    7.063    0.371
    3065    7.742   -0.681
    3066    7.126   -1.319
    3067    7.250    0.190
    3068    7.234    0.801
    3069    5.707    0.019
    3070    5.167    1.862
    3071    6.370    1.826
    3072    5.453    2.425
    3073    5.716    3.590
    3074    5.452    1.832
    3075    5.944   -1.442
    3076    6.107    0.974
    3077    5.583   -1.024
    3078    6.665    0.416
    3079    8.103   -0.141
    3080    7.254    0.907
    3081    7.380   -0.771
    3082    8.429   -0.550
    3083    9.206   -0.987
    3084    8.181   -1.439
    3085    6.755    0.724
    3086    7.116    1.014
    3087    6.961    1.101
    3088    7.542    0.675
    3089    7.141    0.642
    3090    7.125    0.107
    3091    6.254    0.064
    3092    5.935    1.769
    3093    6.616    1.453
    3094    5.690    1.063
    3095    5.795    2.245
    3096    6.477    1.656
    3097    4.960    1.631
    3098    5.000    0.539
    3099    4.355    0.250
    3100    5.131    1.138
    3101    4.731   -0.199
    3102    4.846    2.936
    3103    6.208    1.191
    3104    6.338    2.170
    3105    5.612    2.320
    3106    6.618    2.211
    3107    4.392    2.573
    3108    5.279    1.232
    3109    4.141    2.866
    3110    4.600    1.837
    3111    3.835    3.625
    3112    4.915    4.086
    3113    4.999    3.530
    3114    5.541    4.487
    3115    5.271    4.485
    3116    5.991    2.561
    3117    5.694    3.479
    3118    5.809    2.961
    3119    6.153    3.290
    3120    6.347    1.512
    3121    6.644    0.165
    3122    5.884    1.293
    3123    7.037    0.522
    3124    6.807    0.949
    3125    6.703   -0.511
    3126    7.462    0.406
    3127    6.135    2.341
    3128    6.123    1.797
    3129    7.498    0.386
    3130    8.440    0.680
    3131    7.052    0.004
    3132    7.448   -0.655
    3133    7.800    0.097
    3134    6.318    1.565
    3135    6.698    0.417
    3136    6.837    2.107
    3137    5.988    3.091
    3138    6.857    3.096
    3139    6.742    1.086
    3140    5.934    1.603
    3141    5.484    3.640
    3142    5.656    1.367
    3143    5.354    0.823
    3144    6.463    1.122
    3145    5.802    0.609
    3146    5.627    3.479
    3147    6.830    2.350
    3148    5.001    1.731
    3149    6.138    0.734
    3150    5.565    0.150
    3151    5.290    1.659
    3152    6.405    2.351
    3153    6.036    2.490
    3154    5.464    3.346
    3155    5.112    3.136
    3156    4.224    1.769
    3157    4.159    0.421
    3158    6.210    1.913
    3159    6.246    0.257
    3160    5.095    1.609
    3161    6.153   -0.094
    3162    7.142   -0.102
    3163    5.974    1.417
    3164    6.169   -0.015
    3165    5.291   -1.247
    3166    6.764   -1.450
    3167    6.425   -2.426
    3168    6.591   -0.873
    3169    6.732   -1.266
    3170    7.202   -3.288
    3171    6.753   -1.196
    3172    8.438   -3.322
    3173    6.758   -3.148
    3174    7.277   -1.124
    3175    7.032   -0.886
    3176    6.532   -0.314
    3177    7.653    0.724
    3178    7.699   -0.698
    3179    6.184    0.161
    3180    7.745   -0.343
    3181    8.284   -1.010
    3182    8.184   -1.297
    3183    7.618   -1.017
    3184    6.874    1.100
    3185    7.880    0.059
    3186    8.127   -0.501
    3187    7.900    1.791
    3188    7.837    1.023
    3189    7.313    0.048
    3190    7.478    1.437
    3191    8.139    0.504
    3192    6.535    2.748
    3193    6.800    1.060
    3194    6.511   -0.136
    3195    7.285   -0.623
    3196    8.459   -0.868
    3197    8.112   -2.011
    3198    7.154   -0.099
    3199    6.183   -0.389
    3200    6.548    0.801
    3201    6.202   -0.615
    3202    7.272    1.454
    3203    6.450   -0.041
    3204    5.814   -0.599
    3205    7.160   -0.271
    3206    6.547    0.100
    3207    5.371   -0.267
    3208    6.792    0.560
    3209    5.692    1.313
    3210    5.956    1.630
    3211    6.381    1.930
    3212    7.045    0.375
    3213    6.046   -1.814
    3214    7.211    0.280
    3215    6.642    0.155
    3216    6.103   -0.228
    3217    6.972   -0.555
    3218    7.643   -1.818
    3219    6.993   -0.397
    3220    7.390   -2.338
    3221    7.785   -1.939
    3222    8.602   -2.800
    3223    7.830   -1.634
    3224    7.936   -0.853
    3225    6.993   -1.308
    3226    7.901   -1.341
    3227    6.292   -1.500
    3228    5.874   -1.819
    3229    5.492   -2.034
    3230    5.257   -1.141
    3231    6.320   -0.056
    3232    6.510   -1.374
    3233    6.042   -0.458
    3234    5.923   -1.367
    3235    8.297   -1.492
    3236    7.325    0.232
    3237    8.359   -1.465
    3238    7.750   -1.675
    3239    6.797   -0.374
    3240    7.272    0.120
    3241    7.004   -0.292
    3242    7.743    0.862
    3243    6.953    0.461
    3244    5.773   -1.150
    3245    7.509    0.158
    3246    7.429    0.870
    3247    7.398   -0.376
    3248    8.423   -1.214
    3249    7.155    0.543
    3250    6.566    0.407
    3251    7.349    0.490
    3252    6.585    0.318
    3253    7.307   -0.369
    3254    6.598   -1.871
    3255    6.323    0.084
    3256    5.880    0.860
    3257    6.735   -0.748
    3258    5.806   -0.005
    3259    6.638    2.000
    3260    6.176    2.744
    3261    6.031    3.269
    3262    7.497    2.389
    3263    7.043    1.153
    3264    6.184    1.433
    3265    5.915    0.707
    3266    4.621    0.802
    3267    6.776   -0.436
    3268    6.666   -1.096
    3269    5.606    1.828
    3270    5.658    2.450
    3271    5.060    1.712
    3272    4.670    3.022
    3273    4.744    4.288
    3274    4.234    3.930
    3275    4.507    2.900
    3276    3.613    3.522
    3277    3.954    3.357
    3278    4.322    3.123
    3279    3.966    3.856
    3280    4.941    1.708
    3281    4.918    0.639
    3282    4.474    1.818
    3283    3.841    4.661
    3284    4.773    3.241
    3285    4.625    4.844
    3286    3.100    4.841
    3287    4.735    3.917
    3288    3.960    1.548
    3289    3.058    3.727
    3290    4.148    2.454
    3291    5.091    0.517
    3292    2.929    4.457
    3293    4.764    3.224
    3294    2.993    2.999
    3295    5.647    3.706
    3296    4.267    0.622
    3297    5.632    2.928
    3298    4.145    4.927
    3299    4.133    5.038
    3300    3.221    4.675
    3301    3.964    4.611
    3302    4.118    3.947
    3303    4.513    3.119
    3304    3.981    4.042
    3305    4.352    2.377
    3306    4.026    3.969
    3307    3.033    4.352
    3308    3.092    4.074
    3309    3.109    5.083
    3310    4.156    3.674
    3311    3.643    4.200
    3312    3.143    4.391
    3313    2.875    5.372
    3314    4.086    5.040
    3315    3.064    4.724
    3316    3.766    6.015
    3317    3.024    3.868
    3318    2.823    4.668
    3319    3.515    3.907
    3320    3.234    2.515
    3321    3.379    3.222
    3322    4.460    3.534
    3323    3.905    4.672
    3324    4.631    2.799
    3325    3.316    3.912
    3326    4.972    4.705
    3327    4.540    2.311
    3328    5.020    1.579
    3329    4.038    3.643
    3330    4.541    4.117
    3331    4.403    4.094
    3332    5.308    3.416
    3333    4.868    5.270
    3334    5.133    5.442
    3335    5.200    5.324
    3336    5.009    5.736
    3337    4.250    3.571
    3338    5.891    4.344
    3339    5.420    3.883
    3340    6.072    3.214
    3341    6.466    1.581
    3342    6.006    3.386
    3343    4.657    4.838
    3344    4.090    3.561
    3345    5.638    4.283
    3346    4.883    4.975
    3347    4.835    4.728
    3348    5.992    4.569
    3349    5.562    4.479
    3350    5.344    3.412
    3351    4.562    2.548
    3352    4.437    3.034
    3353    4.999    1.483
    3354    5.945    1.978
    3355    4.362    1.905
    3356    5.331    1.084
    3357    5.442    2.367
    3358    7.304    2.691
    3359    7.488    1.727
    3360    6.547    1.571
    3361    7.175    1.182
    3362    6.559    2.143
    3363    5.622    3.004
    3364    6.211    2.678
    3365    6.041    0.915
    3366    5.447    2.076
    3367    5.887    4.450
    3368    6.192    2.419
    3369    6.871    3.232
    3370    6.663    3.463
    3371    7.557    1.410
    3372    6.815    3.472
    3373    6.153    1.451
    3374    6.453    1.814
    3375    7.931    0.445
    3376    7.150    1.704
    3377    6.684    3.501
    3378    5.533    4.785
    3379    5.503    1.388
    3380    5.335    2.429
    3381    5.311    1.988
    3382    4.508    2.261
    3383    3.920    4.092
    3384    5.634    3.993
    3385    4.329    2.588
    3386    4.538    3.576
    3387    3.810    4.149
    3388    3.227    2.324
    3389    3.980    1.967
    3390    3.443    3.744
    3391    4.332    4.038
    3392    4.787    5.379
    3393    4.500    4.588
    3394    4.442    3.778
    3395    5.146    4.284
    3396    5.893    3.524
    3397    6.496    3.680
    3398    5.038    4.458
    3399    5.109    4.263
    3400    4.678    5.372
    3401    6.547    1.930
    3402    6.121    3.665
    3403    6.422    3.793
    3404    5.943    4.674
    3405    6.674    4.789
    3406    4.931    5.126
    3407    3.992    4.502
    3408    4.315    4.177
    3409    4.830    3.430
    3410    5.428    3.308
    3411    4.415    4.007
    3412    4.121    4.506
    3413    3.374    4.861
    3414    3.193    5.288
    3415    2.964    3.540
    3416    2.073    4.883
    3417    4.014    2.927
    3418    2.901    2.517
    3419    4.245    3.106
    3420    4.288    2.211
    3421    4.846    3.128
    3422    5.054    3.407
    3423    3.778    4.246
    3424    4.515    4.674
    3425    3.395    4.682
    3426    3.331    5.222
    3427    4.528    4.541
    3428    3.994    3.577
    3429    3.814    3.300
    3430    3.468    2.387
    3431    3.642    3.747
    3432    1.961    3.994
    3433    3.418    5.353
    3434    1.550    4.616
    3435    2.110    5.821
    3436    3.143    5.244
    3437    3.438    5.073
    3438    2.286    4.899
    3439    1.357    4.309
    3440    2.039    4.078
    3441    2.319    3.257
    3442    2.531    5.832
    3443    2.790    5.336
    3444    2.398    4.861
    3445    2.943    4.643
    3446    2.703    5.259
    3447    3.387    5.189
    3448    1.993    5.555
    3449    3.909    5.008
    3450    2.958    5.238
    3451    4.396    3.183
    3452    3.596    4.801
    3453    3.263    4.980
    3454    3.081    5.243
    3455    4.226    5.864
    3456    2.473    5.633
    3457    3.868    4.034
    3458    3.493    3.634
    3459    3.693    3.085
    3460    4.319    4.997
    3461    3.843    4.555
    3462    3.866    4.197
    3463    3.878    5.291
    3464    3.219    3.531
    3465    4.555    3.650
    3466    4.211    4.466
    3467    5.704    2.110
    3468    3.810    3.254
    3469    3.805    2.871
    3470    2.598    2.854
    3471    2.707    3.823
    3472    3.967    4.546
    3473    4.470    4.242
    3474    4.466    3.162
    3475    3.139    4.054
    3476    2.118    4.966
    3477    1.258    7.109
    3478    2.503    6.271
    3479    3.540    5.199
    3480    3.184    3.799
    3481    2.341    4.864
    3482    3.172    5.572
    3483    2.389    6.378
    3484    2.217    5.742
    3485    2.788    5.829
    3486    2.689    5.634
    3487    3.010    6.159
    3488    3.477    5.576
    3489    3.168    6.384
    3490    2.214    6.766
    3491    3.748    4.791
    3492    4.169    2.758
    3493    5.058    3.843
    3494    4.401    4.130
    3495    3.361    4.374
    3496    3.091    6.186
    3497    3.890    7.137
    3498    2.995    7.923
    3499    3.584    5.495
    3500    3.361    6.843
    3501    3.600    7.946
    3502    2.705    7.345
    3503    3.624    5.464
    3504    1.796    8.122
    3505    1.577    7.087
    3506    2.037    6.185
    3507    2.245    6.213
    3508    3.306    6.294
    3509    3.981    5.190
    3510    3.797    3.956
    3511    3.448    3.678
    3512    3.482    4.153
    3513    5.301    3.867
    3514    3.702    3.412
    3515    5.313    3.074
    3516    3.893    3.280
    3517    6.028    4.232
    3518    5.795    5.134
    3519    4.608    4.405
    3520    5.627    1.113
    3521    6.452    3.111
    3522    5.255    4.071
    3523    5.128    3.196
    3524    5.352    3.533
    3525    6.225    5.202
    3526    6.208    4.471
    3527    6.229    5.587
    3528    6.083    5.324
    3529    4.348    4.859
    3530    3.377    7.199
    3531    5.202    6.158
    3532    4.547    5.327
    3533    4.623    6.221
    3534    5.467    5.077
    3535    4.889    4.653
    3536    5.497    4.570
    3537    4.400    4.490
    3538    4.038    5.681
    3539    3.541    6.661
    3540    3.747    4.293
    3541    3.652    3.671
    3542    3.128    4.882
    3543    4.695    4.717
    3544    3.776    5.888
    3545    3.789    4.010
    3546    4.415    6.358
    3547    4.356    5.468
    3548    4.200    6.061
    3549    4.086    6.788
    3550    5.375    6.837
    3551    4.766    6.885
    3552    4.039    6.876
    3553    3.784    7.064
    3554    2.575    6.832
    3555    3.088    5.623
    3556    3.403    4.530
    3557    3.252    3.473
    3558    3.258    3.735
    3559    3.857    5.966
    3560    4.675    3.857
    3561    3.474    3.428
    3562    3.805    5.329
    3563    4.757    4.500
    3564    3.688    4.545
    3565    3.306    5.853
    3566    2.006    6.143
    3567    1.903    5.443
    3568    2.704    5.349
    3569    1.636    4.939
    3570    1.633    4.938
    3571    2.413    3.608
    3572    3.666    4.875
    3573    3.133    4.428
    3574    2.882    2.933
    3575    4.766    2.287
    3576    2.951    2.201
    3577    3.593    4.185
    3578    2.874    3.241
    3579    3.635    5.729
    3580    3.584    5.715
    3581    2.687    3.393
    3582    3.607    5.950
    3583    3.976    4.988
    3584    3.633    2.654
    3585    3.190    5.942
    3586    4.766    4.602
    3587    3.949    3.401
    3588    5.125    2.125
    3589    4.157    4.703
    3590    3.831    1.877
    3591    4.770    2.314
    3592    3.660    4.011
    3593    4.481    4.552
    3594    4.114    2.993
    3595    5.419    2.699
    3596    4.650    2.076
    3597    3.573    2.169
    3598    3.744    0.348
    3599    3.439    2.155
    3600    3.534    3.365
    3601    3.424    3.149
    3602    3.517    4.127
    3603    3.577    2.606
    3604    5.009    3.626
    3605    4.535    4.254
    3606    3.983    4.356
    3607    3.950    4.219
    3608    3.861    2.301
    3609    4.554    2.413
    3610    4.623    2.307
    3611    3.406    3.781
    3612    3.664    4.818
    3613    5.172    1.988
    3614    4.467    2.248
    3615    4.801    0.685
    3616    4.653    2.026
    3617    3.675    3.421
    3618    2.739    5.089
    3619    3.058    3.263
    3620    2.340    4.947
    3621    3.031    4.292
    3622    2.337    3.723
    3623    2.940    1.681
    3624    2.815    1.304
    3625    3.796    1.733
    3626    3.450    1.418
    3627    3.947    1.799
    3628    3.251    4.760
    3629    1.783    3.400
    3630    1.622    2.411
    3631    1.933    4.257
    3632    1.889    3.709
    3633    0.358    4.515
    3634    1.059    4.083
    3635    2.204    5.598
    3636    1.937    5.496
    3637    2.750    3.379
    3638    1.889    4.615
    3639    2.475    4.616
    3640    2.311    4.362
    3641    2.156    3.326
    3642    2.456    3.617
    3643    3.046    3.971
    3644    2.732    6.258
    3645    0.673    6.997
    3646    1.283    5.745
    3647    1.878    4.491
    3648    2.924    5.245
    3649    2.560    4.279
    3650    2.909    6.094
    3651    3.211    4.094
    3652    4.283    2.573
    3653    3.822    3.195
    3654    5.886    3.141
    3655    5.298    3.736
    3656    4.618    4.763
    3657    4.513    4.423
    3658    2.832    4.010
    3659    3.747    4.847
    3660    3.426    5.771
    3661    3.529    2.863
    3662    4.790    2.110
    3663    4.898    2.924
    3664    5.638    3.661
    3665    5.485    3.472
    3666    4.277    3.026
    3667    4.137    1.490
    3668    3.612    2.624
    3669    3.628    4.024
    3670    2.617    3.096
    3671    4.947    4.226
    3672    3.640    2.765
    3673    3.925    3.309
    3674    3.564    4.948
    3675    3.835    3.252
    3676    3.875    3.272
    3677    4.604    4.261
    3678    3.178    2.599
    3679    2.449    5.490
    3680    4.014    3.486
    3681    2.993    4.416
    3682    3.676    3.865
    3683    2.903    3.292
    3684    3.328    3.742
    3685    4.153    3.718
    3686    2.181    5.308
    3687    3.068    5.136
    3688    3.470    5.358
    3689    3.501    6.369
    3690    2.775    5.242
    3691    3.721    6.573
    3692    4.499    5.111
    3693    4.722    4.809
    3694    2.418    5.934
    3695    2.954    3.670
    3696    2.509    5.298
    3697    3.221    2.955
    3698    1.997    3.988
    3699    3.482    3.653
    3700    3.889    1.776
    3701    4.279    1.686
    3702    3.124    2.831
    3703    3.846    3.341
    3704    4.421    2.691
    3705    3.841    2.674
    3706    3.249    2.818
    3707    2.632    3.554
    3708    3.758    2.144
    3709    2.324    1.897
    3710    3.982    2.936
    3711    4.512    2.750
    3712    2.271    5.111
    3713    2.664    4.386
    3714    2.768    2.109
    3715    1.729    3.003
    3716    2.945    5.152
    3717    2.346    3.877
    3718    3.292    3.507
    3719    3.746    4.221
    3720    3.266    2.904
    3721    3.934    2.747
    3722    2.338    5.405
    3723    3.735    4.786
    3724    3.787    3.211
    3725    3.753    3.709
    3726    3.042    4.097
    3727    3.574    3.092
    3728    2.718    2.983
    3729    3.836    3.933
    3730    3.252    2.137
    3731    3.542    3.126
    3732    3.590    2.846
    3733    2.509    2.850
    3734    1.776    2.884
    3735    3.008    2.876
    3736    2.303    2.835
    3737    3.417    5.252
    3738    2.045    5.701
    3739    2.661    3.184
    3740    3.626    3.087
    3741    3.180    2.043
    3742    2.872    4.530
    3743    1.502    6.173
    3744    2.104    5.786
    3745    1.584    4.435
    3746    1.819    4.934
    3747    2.162    5.016
    3748    2.714    4.288
    3749    4.006    3.788
    3750    4.460    2.210
    3751    4.657    4.174
    3752    5.363    1.864
    3753    4.037    3.034
    3754    5.081    2.560
    3755    4.550    3.698
    3756    4.596    3.801
    3757    2.752    4.484
    3758    2.522    3.808
    3759    2.813    2.984
    3760    4.000    1.580
    3761    4.009    2.373
    3762    3.163    2.314
    3763    4.221    3.551
    3764    3.980    4.111
    3765    4.313    4.331
    3766    3.089    3.894
    3767    4.546    2.855
    3768    3.967    2.972
    3769    4.810    3.486
    3770    2.858    4.276
    3771    2.501    4.704
    3772    1.849    4.135
    3773    4.279    3.413
    3774    4.773    3.301
    3775    2.631    3.346
    3776    4.050    3.947
    3777    3.448    3.072
    3778    2.898    4.172
    3779    2.920    3.642
    3780    3.712    3.635
    3781    3.883    3.979
    3782    4.292    5.266
    3783    3.398    3.518
    3784    3.130    3.119
    3785    3.951    2.146
    3786    4.317    0.185
    3787    4.257    2.823
    3788    4.102   -0.855
    3789    5.691    0.537
    3790    4.715   -0.322
    3791    3.770    1.678
    3792    3.736    2.336
    3793    3.486    2.738
    3794    3.996    1.150
    3795    5.535    1.513
    3796    5.742    2.568
    3797    4.466    1.990
    3798    4.641    2.324
    3799    4.849    3.929
    3800    4.539    2.637
    3801    4.499    1.689
    3802    5.796    1.365
    3803    4.710    1.731
    3804    4.765    2.156
    3805    5.968    1.373
    3806    4.726    1.824
    3807    3.743    1.861
    3808    4.988    2.674
    3809    4.340    3.101
    3810    4.118    2.451
    3811    3.909    3.065
    3812    4.868    2.724
    3813    4.459    0.248
    3814    4.227    2.169
    3815    3.376    3.593
    3816    4.069    2.082
    3817    2.704    2.348
    3818    3.558    2.706
    3819    2.665    2.145
    3820    2.972    2.314
    3821    4.120    3.344
    3822    2.678    2.633
    3823    3.315    2.428
    3824    2.023    2.829
    3825    2.068   -0.597
    3826    2.239    0.170
    3827    3.611    0.171
    3828    3.463    0.848
    3829    2.933    0.383
    3830    3.141    0.802
    3831    1.634    2.407
    3832    2.173    4.290
    3833    0.890    2.342
    3834    2.760    1.051
    3835    1.987    2.382
    3836    2.530    0.347
    3837    1.102    2.845
    3838    1.099    3.754
    3839    2.196    2.379
    3840    1.953    2.711
    3841    1.133    2.445
    3842    1.955    2.643
    3843    1.904    0.742
    3844    2.715    2.201
    3845    3.439    0.563
    3846    2.735    1.841
    3847    2.596    3.086
    3848    2.857    3.057
    3849    2.531    1.805
    3850    2.270    1.221
    3851    2.424    1.438
    3852    3.183   -1.548
    3853    2.302    1.108
    3854    2.879    1.191
    3855    2.964    1.851
    3856    3.745    2.696
    3857    4.249    3.102
    3858    4.009    2.783
    3859    4.395    2.029
    3860    3.973    1.723
    3861    4.001    0.409
    3862    3.744    0.179
    3863    4.123   -1.343
    3864    3.860    1.559
    3865    5.439    2.278
    3866    3.703    1.967
    3867    4.668    0.284
    3868    4.117   -1.139
    3869    4.707    0.961
    3870    4.762    1.705
    3871    5.533    0.782
    3872    4.246    0.872
    3873    5.079    1.566
    3874    4.145    4.112
    3875    3.243    3.757
    3876    3.220    4.657
    3877    3.081    2.852
    3878    3.669    3.686
    3879    4.068    3.235
    3880    4.525    1.440
    3881    5.413    1.770
    3882    4.934   -1.952
    3883    3.315   -1.286
    3884    5.155    0.428
    3885    3.948    0.383
    3886    3.814   -0.214
    3887    5.414    0.163
    3888    3.880    0.044
    3889    4.744    1.141
    3890    6.765   -0.546
    3891    5.185   -0.721
    3892    5.286   -0.657
    3893    5.854    1.066
    3894    5.316    0.139
    3895    5.791   -0.276
    3896    7.525   -1.663
    3897    5.853   -1.768
    3898    5.179   -0.775
    3899    5.789    0.003
    3900    6.807   -0.118
    3901    7.335   -2.822
    3902    7.058   -3.065
    3903    4.796   -2.117
    3904    5.969   -3.169
    3905    5.603   -0.881
    3906    5.336   -1.684
    3907    5.274   -0.184
    3908    7.144   -3.068
    3909    6.233   -1.093
    3910    6.088   -0.419
    3911    6.804   -1.295
    3912    7.387   -0.397
    3913    6.238   -0.210
    3914    5.130   -1.790
    3915    4.756   -0.246
    3916    6.028    0.852
    3917    7.158   -0.711
    3918    5.849   -2.478
    3919    6.148   -2.347
    3920    6.874   -2.620
    3921    6.432   -2.948
    3922    6.840   -3.617
    3923    6.877   -1.952
    3924    6.882   -1.362
    3925    7.274   -2.845
    3926    6.971   -2.552
    3927    6.726   -3.003
    3928    6.879   -1.661
    3929    7.802   -2.412
    3930    6.957   -2.332
    3931    7.426   -1.077
    3932    5.468   -1.918
    3933    5.851   -1.143
    3934    5.294   -1.022
    3935    5.354   -2.032
    3936    5.954   -0.851
    3937    5.544   -0.059
    3938    7.463   -0.989
    3939    5.962    0.047
    3940    5.717    1.327
    3941    5.257    1.541
    3942    6.624    0.346
    3943    5.896   -0.009
    3944    6.068   -0.168
    3945    6.353   -0.065
    3946    5.827   -1.918
    3947    7.949   -0.696
    3948    8.254   -3.520
    3949    8.655   -2.154
    3950    8.095   -4.347
    3951    8.343   -2.790
    3952    6.088   -1.196
    3953    7.082    0.540
    3954    7.017   -2.804
    3955    6.528   -2.894
    3956    6.728   -3.033
    3957    6.202   -2.876
    3958    6.797   -2.134
    3959    6.921   -2.058
    3960    7.953   -2.719
    3961    8.541   -1.270
    3962    8.118   -1.166
    3963    8.412   -2.276
    3964    8.262   -1.771
    3965    7.807   -1.926
    3966    7.418   -0.082
    3967    6.766   -0.293
    3968    7.421   -0.134
    3969    7.327    0.593
    3970    7.283    1.198
    3971    8.107   -0.297
    3972    7.340    0.262
    3973    7.492   -0.251
    3974    7.408    0.053
    3975    7.366   -0.195
    3976    7.441   -0.919
    3977    6.324    1.432
    3978    5.708    1.819
    3979    4.776    1.607
    3980    4.467    0.404
    3981    4.983    0.846
    3982    5.801    0.864
    3983    4.162    2.249
    3984    3.313    1.465
    3985    5.046    3.328
    3986    5.091    3.964
    3987    5.104    2.083
    3988    6.377    2.119
    3989    5.687    2.773
    3990    5.534    1.141
    3991    5.837   -0.376
    3992    7.426   -2.255
    3993    6.468   -2.759
    3994    6.401   -1.654
    3995    7.409   -1.498
    3996    7.570   -0.744
    3997    8.915   -1.298
    3998    7.745   -0.632
    3999    9.248   -2.361
    4000    8.938   -0.708
    4001    9.249   -2.410
    4002    8.124   -0.495
    4003    8.387   -0.740
    4004    7.971   -1.639
    4005    7.672   -1.498
    4006    7.229   -2.360
    4007    6.495   -2.368
    4008    6.278   -1.163
    4009    7.461   -2.269
    4010    6.465   -1.885
    4011    7.213   -1.575
    4012    7.996   -0.729
    4013    8.516   -0.686
    4014    7.469    0.217
    4015    7.730   -1.522
    4016    7.361   -1.147
    4017    9.752   -3.655
    4018    9.238   -2.322
    4019    8.223   -2.220
    4020    8.577   -2.017
    4021    7.252   -2.343
    4022    8.335   -1.986
    4023    7.868   -2.094
    4024    6.717   -3.105
    4025    8.595   -4.529
    4026    7.558   -1.941
    4027    8.110   -4.385
    4028    7.142   -3.444
    4029    8.430   -3.982
    4030    8.898   -2.887
    4031    8.390   -4.256
    4032    8.005   -3.398
    4033    7.728   -3.108
    4034    6.814   -1.803
    4035    7.669   -2.806
    4036    8.391   -2.243
    4037    7.451   -1.330
    4038    7.930   -0.062
    4039    7.126   -0.680
    4040    7.682   -1.935
    4041    6.682   -0.521
    4042    6.631   -1.299
    4043    7.060   -1.164
    4044    7.236   -1.783
    4045    6.881   -0.771
    4046    6.893   -1.333
    4047    6.114   -2.248
    4048    6.291   -0.853
    4049    6.754   -1.353
    4050    6.838   -2.424
    4051    5.567   -0.788
    4052    7.312   -0.629
    4053    5.844   -1.224
    4054    7.875   -2.504
    4055    7.829   -4.197
    4056    8.313   -4.537
    4057    7.346   -3.073
    4058    7.015   -4.495
    4059    8.795   -3.806
    4060    7.619   -2.896
    4061    7.772   -2.005
    4062    8.944   -1.849
    4063    8.738   -2.174
    4064    8.452   -1.761
    4065    7.012   -0.893
    4066    8.920   -0.944
    4067    8.654   -0.143
    4068    8.832   -0.522
    4069    7.715   -1.775
    4070    8.877   -2.452
    4071    8.644   -2.266
    4072    8.375   -1.587
    4073    7.668   -1.141
    4074    6.593   -0.185
    4075    7.519    0.750
    4076    6.784    1.595
    4077    8.300    1.387
    4078    7.505   -0.129
    4079    7.661   -1.535
    4080    8.320   -2.219
    4081    8.279   -2.548
    4082    8.586   -3.842
    4083    8.048   -3.325
    4084    7.915   -2.835
    4085    8.364   -1.379
    4086    6.729   -0.905
    4087    6.672   -2.686
    4088    7.097   -2.544
    4089    7.341   -0.965
    4090    7.212   -1.340
    4091    8.278   -1.921
    4092    7.312   -0.373
    4093    7.290   -2.085
    4094    9.842   -4.144
    4095    8.862   -5.216
    4096   10.373   -7.004
    4097    9.186   -6.922
    4098    9.707   -6.317
    4099    9.210   -6.514
    4100    9.756   -7.635
    4101    8.884   -4.473
    4102    7.620   -4.573
    4103    8.436   -6.208
    4104    9.409   -2.945
    4105    9.065   -2.125
    4106    9.317   -1.480
    4107    9.762   -3.669
    4108    7.941   -1.601
    4109    9.073   -2.686
    4110    7.536   -3.678
    4111    8.318   -3.831
    4112    8.549   -3.014
    4113    9.697   -2.645
    4114    8.408   -2.594
    4115    7.099   -3.567
    4116    7.757   -3.041
    4117    7.596   -4.449
    4118    7.514   -4.986
    4119    8.050   -4.920
    4120    7.110   -5.799
    4121    6.506   -6.282
    4122    5.622   -4.718
    4123    6.599   -3.746
    4124    7.472   -4.729
    4125    6.990   -4.951
    4126    7.607   -3.548
    4127    7.726   -2.760
    4128    7.182   -3.091
    4129    7.841   -2.449
    4130    7.339   -1.944
    4131    7.464   -3.462
    4132    7.191   -3.456
    4133    7.593   -2.953
    4134    6.608   -2.835
    4135    6.455   -4.189
    4136    7.290   -3.454
    4137    7.564   -3.156
    4138    6.445   -2.492
    4139    5.984   -2.101
    4140    7.001   -3.249
    4141    6.806   -4.334
    4142    7.336   -1.900
    4143    7.828   -3.842
    4144    6.068   -3.054
    4145    6.340   -2.826
    4146    6.671   -0.840
    4147    4.324   -0.909
    4148    4.828   -2.394
    4149    5.816   -2.714
    4150    6.638   -5.598
    4151    6.531   -3.981
    4152    6.866   -2.787
    4153    6.254   -1.813
    4154    7.649   -1.806
    4155    6.813   -2.209
    4156    6.658   -1.367
    4157    6.124   -1.472
    4158    7.936   -0.761
    4159    6.119   -1.484
    4160    5.057   -2.639
    4161    7.039   -1.915
    4162    6.008   -2.192
    4163    6.286   -1.741
    4164    6.062   -2.315
    4165    5.154   -0.619
    4166    4.965   -0.188
    4167    5.101   -1.236
    4168    5.518   -0.277
    4169    5.133   -1.201
    4170    5.451   -0.538
    4171    4.978   -0.680
    4172    5.744   -1.168
    4173    4.691   -0.428
    4174    4.320    0.224
    4175    4.667   -0.053
    4176    4.033    0.436
    4177    3.863    1.215
    4178    5.351    1.445
    4179    6.711    1.153
    4180    4.909    0.956
    4181    6.017   -2.435
    4182    5.297   -0.057
    4183    5.325    1.004
    4184    5.254    3.073
    4185    5.551    3.578
    4186    4.755    2.960
    4187    4.160    4.114
    4188    2.684    4.184
    4189    3.435    4.226
    4190    3.087    4.662
    4191    4.643    3.481
    4192    4.846    3.119
    4193    5.074    2.151
    4194    3.199    1.058
    4195    3.679    1.266
    4196    4.506    0.570
    4197    3.854    3.078
    4198    3.463    1.857
    4199    4.365    6.659
    4200    3.787    2.549
    4201    3.862    2.004
    4202    4.915    1.726
    4203    4.909    2.320
    4204    4.042    1.432
    4205    4.903    1.828
    4206    3.498    3.476
    4207    3.809    4.542
    4208    4.014    3.673
    4209    5.713    3.313
    4210    5.496    3.468
    4211    5.227    2.563
    4212    5.482    1.114
    4213    6.681    0.341
    4214    5.736   -0.094
    4215    5.375    0.629
    4216    6.111    0.562
    4217    6.840    0.503
    4218    6.834    1.259
    4219    6.742    1.216
    4220    6.711    2.438
    4221    6.723    0.895
    4222    7.056    2.704
    4223    5.590    3.982
    4224    5.573    3.400
    4225    4.437    2.531
    4226    4.433    3.330
    4227    4.473    2.366
    4228    4.564    2.065
    4229    4.711    2.442
    4230    3.645    1.180
    4231    4.366    0.234
    4232    4.426    0.158
    4233    5.088   -0.656
    4234    4.409    0.511
    4235    5.019   -0.655
    4236    5.014    0.600
    4237    3.947   -0.701
    4238    3.029    0.373
    4239    2.977    0.922
    4240    3.494    0.340
    4241    4.686    0.909
    4242    4.696    1.159
    4243    3.085    2.413
    4244    4.371    3.010
    4245    3.000    1.305
    4246    3.776   -0.884
    4247    4.716   -0.481
    4248    4.974    1.180
    4249    5.007   -1.047
    4250    4.803    0.150
    4251    6.287   -1.801
    4252    4.037   -1.518
    4253    6.154   -1.063
    4254    6.061   -2.799
    4255    6.604   -3.786
    4256    6.073   -1.476
    4257    6.003   -1.033
    4258    6.978   -0.378
    4259    5.165   -3.626
    4260    5.880   -3.324
    4261    6.489   -1.664
    4262    5.772   -3.469
    4263    6.770   -1.371
    4264    4.630   -0.829
    4265    4.953   -1.354
    4266    3.660   -0.643
    4267    4.967   -0.196
    4268    2.578    2.486
    4269    4.387    1.782
    4270    4.875    3.041
    4271    5.240    3.586
    4272    3.520   -0.293
    4273    5.364   -0.023
    4274    5.154   -1.074
    4275    4.854   -0.366
    4276    4.237   -1.428
    4277    5.567   -2.061
    4278    5.721   -1.643
    4279    6.403   -2.438
    4280    5.783   -1.420
    4281    6.216    0.904
    4282    7.052    0.876
    4283    4.483    1.263
    4284    4.791   -0.748
    4285    3.705    0.436
    4286    5.508   -0.444
    4287    5.783    0.753
    4288    7.161    1.536
    4289    6.130   -1.400
    4290    5.988   -1.404
    4291    5.577    0.528
    4292    5.600    1.112
    4293    5.587    2.225
    4294    5.010    0.622
    4295    5.500    0.242
    4296    6.227    1.677
    4297    6.553    0.965
    4298    5.657    0.727
    4299    6.484    0.770
    4300    6.517    1.947
    4301    6.210   -0.841
    4302    5.862   -0.670
    4303    5.946    0.117
    4304    4.901   -1.102
    4305    5.800    0.062
    4306    4.428    0.813
    4307    6.351    0.172
    4308    5.371    0.324
    4309    5.351   -0.486
    4310    4.908    0.053
    4311    5.968    0.539
    4312    6.057    0.438
    4313    7.299    1.255
    4314    4.928    1.556
    4315    5.571    2.365
    4316    5.261    4.862
    4317    3.979    3.762
    4318    4.441    2.943
    4319    4.882    4.559
    4320    5.072    4.147
    4321    5.804    0.725
    4322    6.093    0.739
    4323    5.819    1.710
    4324    6.772    2.195
    4325    4.463    2.356
    4326    5.938    2.770
    4327    4.559   -0.661
    4328    5.281    0.950
    4329    4.488    1.270
    4330    4.423    0.091
    4331    5.448    0.328
    4332    4.181    2.621
    4333    5.086    2.943
    4334    4.800    0.526
    4335    5.397    0.461
    4336    4.765    0.551
    4337    4.955    1.037
    4338    4.723    0.249
    4339    4.594    2.007
    4340    5.488    1.800
    4341    5.748    1.114
    4342    4.257    1.633
    4343    2.736    0.049
    4344    3.592   -0.600
    4345    3.752   -0.462
    4346    4.269    0.257
    4347    3.384   -0.288
    4348    3.609    0.834
    4349    3.967    0.167
    4350    3.462   -1.952
    4351    3.821   -2.014
    4352    4.276   -0.710
    4353    4.586   -0.773
    4354    4.592   -1.218
    4355    4.815   -0.831
    4356    5.166    1.680
    4357    5.630    0.632
    4358    5.055    0.467
    4359    4.409    1.966
    4360    3.897    0.108
    4361    4.717    1.827
    4362    5.717   -0.260
    4363    5.475    0.521
    4364    6.238    0.858
    4365    6.295    1.190
    4366    5.371    2.457
    4367    5.542    1.504
    4368    4.044    1.815
    4369    3.721    3.224
    4370    3.507    2.811
    4371    4.440    2.388
    4372    4.056    3.110
    4373    4.323    0.543
    4374    3.734    0.911
    4375    3.002    2.285
    4376    3.698    2.888
    4377    2.629    3.878
    4378    2.993    3.032
    4379    2.271    3.381
    4380    2.859    4.318
    4381    2.746    4.912
    4382    3.843    2.544
    4383    3.971    3.325
    4384    3.700    1.905
    4385    3.123    0.080
    4386    4.913    1.681
    4387    3.702    3.010
    4388    3.194    0.606
    4389    3.124    1.372
    4390    5.058    0.202
    4391    4.992    1.766
    4392    3.729    1.035
    4393    3.215    1.431
    4394    3.465    2.253
    4395    4.071   -0.446
    4396    3.902   -0.526
    4397    4.299    2.237
    4398    5.342    1.514
    4399    5.274    1.495
    4400    5.906    4.970
    4401    5.521    6.242
    4402    5.729    5.813
    4403    5.735    5.471
    4404    6.158    6.187
    4405    7.278    5.696
    4406    5.574    6.931
    4407    5.376    6.809
    4408    5.406    6.182
    4409    4.332    6.352
    4410    4.161    3.833
    4411    3.951    4.315
    4412    4.081    5.184
    4413    4.665    6.614
    4414    4.816    5.308
    4415    5.384    4.785
    4416    4.233    4.026
    4417    5.289    3.287
    4418    3.635    3.253
    4419    4.576    1.695
    4420    5.028    2.668
    4421    3.402    2.828
    4422    3.370    4.343
    4423    4.560    3.716
    4424    4.679    4.870
    4425    4.592    5.722
    4426    4.695    6.065
    4427    3.378    4.013
    4428    4.502    4.828
    4429    3.651    3.228
    4430    4.803    4.124
    4431    5.943    3.231
    4432    5.052    3.378
    4433    4.608    3.130
    4434    4.729    3.877
    4435    5.350    3.507
    4436    4.810    3.603
    4437    3.892    3.360
    4438    4.290    4.706
    4439    3.914    4.396
    4440    5.205    3.716
    4441    3.125    4.550
    4442    5.134    2.221
    4443    4.580    2.599
    4444    3.802    3.349
    4445    2.905    2.211
    4446    2.312    2.365
    4447    1.269    3.804
    4448    0.471    4.965
    4449    1.976    3.955
    4450    2.956    4.630
    4451    1.879    6.815
    4452    1.214    6.905
    4453    1.568    6.777
    4454    0.651    7.350
    4455    1.059    7.131
    4456    1.628    5.828
    4457    1.118    5.541
    4458    0.610    8.155
    4459   -0.355    7.992
    4460    0.913    9.107
    4461    1.682    6.158
    4462    1.890    6.853
    4463    0.244    4.849
    4464   -0.231    6.037
    4465    1.117    5.949
    4466    0.683    5.837
    4467    2.191    4.413
    4468    1.012    3.922
    4469    1.632    4.379
    4470    2.085    5.638
    4471    3.060    4.583
    4472    1.626    6.087
    4473    1.056    4.859
    4474    1.611    4.833
    4475    0.047    4.135
    4476    0.063    4.162
    4477   -1.488    3.693
    4478    0.219    3.035
    4479   -0.547    4.514
    4480   -1.003    3.372
    4481   -0.701    4.525
    4482   -0.874    4.511
    4483    0.582    5.053
    4484   -1.116    7.292
    4485   -0.849    6.313
    4486   -1.079    5.936
    4487   -0.861    5.430
    4488   -0.376    5.044
    4489    0.754    4.947
    4490   -0.610    5.320
    4491    0.091    5.042
    4492   -1.186    5.295
    4493   -1.439    6.623
    4494   -1.421    6.775
    4495   -1.490    8.135
    4496   -0.082    5.841
    4497    0.139    7.448
    4498    1.630    7.773
    4499   -0.392    7.613
    4500    0.748    8.187
    4501    0.036    8.572
    4502    0.859    6.408
    4503    0.050    6.818
    4504    1.141    4.207
    4505    0.741    4.790
    4506    0.187    5.774
    4507   -0.493    5.680
    4508   -0.306    5.600
    4509   -0.044    8.057
    4510    0.691    7.124
    4511   -0.474    8.076
    4512   -0.829    7.871
    4513   -0.677    6.473
    4514   -0.378    5.600
    4515   -0.294    5.523
    4516   -0.850    5.072
    4517   -0.671    6.166
    4518   -0.874    4.796
    4519    0.387    4.543
    4520    0.661    5.673
    4521    1.071    5.047
    4522   -0.016    2.969
    4523    0.580    3.159
    4524   -1.301    3.448
    4525   -1.875    5.463
    4526   -1.134    5.689
    4527    0.172    7.292
    4528   -0.629    5.991
    4529   -0.505    3.085
    4530    0.369    6.225
    4531    0.119    5.331
    4532   -0.508    4.587
    4533   -0.637    5.152
    4534    1.146    5.058
    4535   -0.062    5.627
    4536    0.073    5.301
    4537    0.302    5.845
    4538   -0.764    2.978
    4539   -0.363    4.282
    4540    0.408    4.208
    4541    0.498    5.238
    4542   -0.434    7.365
    4543    0.941    7.563
    4544   -0.303    7.144
    4545   -0.110    6.987
    4546    1.052    5.563
    4547   -1.088    5.878
    4548    0.610    5.399
    4549    1.245    3.728
    4550    0.651    4.559
    4551    0.428    4.713
    4552    0.302    4.336
    4553   -0.373    4.729
    4554    0.782    5.561
    4555    0.305    4.342
    4556   -0.693    3.011
    4557   -0.011    2.346
    4558   -0.706    1.745
    4559    0.477    1.333
    4560    1.721    2.868
    4561    0.064    4.957
    4562    1.419    3.209
    4563    1.106    2.700
    4564    1.285    2.767
    4565   -0.323    4.807
    4566    1.011    3.936
    4567    1.084    4.917
    4568    0.389    5.512
    4569   -0.281    6.755
    4570    0.002    5.089
    4571   -1.719    6.525
    4572   -1.821    5.899
    4573   -2.118    5.085
    4574   -1.304    6.188
    4575   -1.422    6.951
    4576   -2.094    5.894
    4577   -1.767    5.946
    4578   -1.088    4.303
    4579   -1.237    4.869
    4580   -0.078    3.187
    4581    0.123    4.772
    4582   -1.268    5.597
    4583   -0.670    6.693
    4584   -1.064    7.496
    4585   -2.396    7.133
    4586   -1.390    6.656
    4587   -2.679    7.382
    4588   -2.130    6.009
    4589   -1.148    6.651
    4590   -3.228    5.492
    4591   -1.765    6.094
    4592   -1.918    6.694
    4593   -1.194    9.276
    4594   -2.518    8.661
    4595   -2.953    8.719
    4596   -1.376    5.625
    4597   -2.024    5.710
    4598   -2.853    8.436
    4599   -1.654    6.368
    4600   -2.018    6.662
    4601   -2.928    5.126
    4602   -2.443    4.975
    4603   -0.467    3.291
    4604   -2.092    5.809
    4605   -3.180    6.620
    4606   -2.557    5.411
    4607   -2.633    5.396
    4608   -0.744    5.660
    4609   -1.415    4.944
    4610   -1.435    6.073
    4611   -1.084    5.141
    4612   -0.593    4.797
    4613   -1.033    5.106
    4614   -0.285    5.440
    4615   -0.260    3.018
    4616   -0.867    4.053
    4617   -0.120    2.112
    4618   -0.145    3.533
    4619   -0.612    4.431
    4620    0.068    5.259
    4621    0.300    5.338
    4622   -0.156    5.533
    4623    0.522    4.934
    4624    0.525    4.650
    4625   -0.428    4.499
    4626    0.907    6.482
    4627   -0.313    4.257
    4628   -1.039    5.305
    4629   -0.676    6.471
    4630   -1.317    7.352
    4631   -0.764    6.298
    4632   -1.208    6.439
    4633   -0.262    4.142
    4634   -1.656    4.735
    4635   -2.171    4.879
    4636   -1.458    3.812
    4637   -0.655    4.926
    4638   -1.404    4.278
    4639   -0.775    5.007
    4640   -1.873    4.576
    4641   -0.710    4.022
    4642    0.245    3.254
    4643    0.082    4.728
    4644    0.208    5.380
    4645   -0.152    3.751
    4646   -1.555    3.718
    4647   -0.241    3.839
    4648   -1.448    4.191
    4649    0.187    4.016
    4650    0.584    3.982
    4651   -1.333    5.007
    4652   -1.411    3.919
    4653   -1.135    3.941
    4654   -0.931    5.069
    4655   -1.491    4.984
    4656   -0.947    5.058
    4657   -2.549    4.640
    4658   -1.615    3.934
    4659   -1.346    4.696
    4660   -0.911    2.897
    4661   -2.114    3.589
    4662   -0.790    3.016
    4663    0.238    3.692
    4664    0.268    1.262
    4665   -1.152    2.673
    4666   -1.145    3.245
    4667   -0.712    3.558
    4668   -0.646    3.923
    4669   -2.570    5.745
    4670   -1.830    4.053
    4671   -1.777    5.603
    4672   -1.765    5.098
    4673   -1.814    6.295
    4674   -1.533    6.540
    4675   -2.393    5.837
    4676   -1.865    6.903
    4677   -1.762    7.385
    4678   -0.978    6.286
    4679    0.231    5.775
    4680    0.907    4.155
    4681    1.674    4.133
    4682    2.277    4.391
    4683    2.508    3.355
    4684    3.913    3.773
    4685    2.000    3.386
    4686    1.387    4.499
    4687    0.556    3.653
    4688    1.069    4.604
    4689    0.737    6.960
    4690    0.952    5.127
    4691    1.041    4.460
    4692    1.037    3.583
    4693    1.434    3.415
    4694    0.114    3.363
    4695    0.231    3.851
    4696    0.698    2.967
    4697   -0.278    2.065
    4698   -1.753    4.051
    4699   -2.559    5.971
    4700   -2.302    5.971
    4701   -0.312    4.553
    4702   -0.443    4.327
    4703   -2.025    6.099
    4704   -1.625    4.674
    4705   -0.135    5.096
    4706   -1.590    3.924
    4707   -1.504    6.479
    4708   -1.401    6.845
    4709   -2.215    6.152
    4710   -1.732    5.834
    4711   -1.266    4.389
    4712   -2.106    3.921
    4713   -2.867    4.871
    4714   -2.434    6.840
    4715   -1.543    6.085
    4716   -1.173    3.745
    4717   -1.916    5.400
    4718   -1.554    6.006
    4719   -0.637    6.158
    4720   -1.796    6.047
    4721   -1.847    6.373
    4722   -1.444    5.056
    4723   -2.098    3.573
    4724   -0.585    2.878
    4725   -0.751    2.442
    4726   -1.201    3.629
    4727   -1.263    5.150
    4728   -2.584    4.724
    4729   -0.684    5.335
    4730   -1.868    5.461
    4731   -1.716    5.943
    4732   -1.446    6.179
    4733   -0.993    4.971
    4734   -0.358    4.578
    4735   -1.034    3.818
    4736   -1.556    3.580
    4737   -0.824    4.584
    4738   -1.850    3.901
    4739   -0.992    5.042
    4740   -0.425    5.276
    4741   -2.613    5.780
    4742   -1.455    4.690
    4743   -0.761    3.878
    4744   -0.234    6.609
    4745   -0.180    4.739
    4746   -0.687    4.885
    4747   -1.108    4.875
    4748   -1.204    7.460
    4749   -1.616    6.159
    4750   -2.275    6.269
    4751   -2.771    7.012
    4752   -1.853    6.260
    4753   -1.445    6.029
    4754   -1.041    6.771
    4755   -1.173    5.044
    4756   -0.613    6.448
    4757   -0.665    3.894
    4758   -1.789    4.844
    4759   -0.010    5.700
    4760   -0.210    4.731
    4761   -0.635    5.975
    4762   -1.671    5.545
    4763   -0.363    5.888
    4764   -2.035    7.457
    4765   -0.692    5.223
    4766    0.889    5.307
    4767   -0.801    3.830
    4768   -0.244    2.996
    4769   -0.612    3.502
    4770   -1.040    3.668
    4771   -1.057    3.573
    4772   -0.327    2.593
    4773   -0.020    5.080
    4774   -0.335    4.674
    4775   -1.067    5.030
    4776   -1.209    6.004
    4777    0.476    4.984
    4778   -0.540    3.473
    4779   -1.294    5.365
    4780   -1.251    5.485
    4781   -1.673    3.719
    4782   -1.050    4.451
    4783   -0.445    3.917
    4784   -1.159    4.017
    4785   -1.074    2.866
    4786   -2.222    4.601
    4787   -1.262    5.584
    4788   -1.045    6.190
    4789   -0.954    6.660
    4790   -1.570    6.974
    4791   -0.901    6.826
    4792   -0.145    4.864
    4793   -1.595    7.785
    4794   -2.275    7.617
    4795   -3.320    7.170
    4796   -2.025    6.452
    4797   -2.032    5.777
    4798   -3.662    5.276
    4799   -2.433    3.692
    4800   -1.814    3.675
    4801   -2.248    3.552
    4802   -1.168    3.740
    4803   -2.278    2.578
    4804   -2.780    3.366
    4805   -2.537    2.703
    4806   -0.569    3.082
    4807   -1.171    2.680
    4808   -1.752    2.185
    4809   -1.656    1.220
    4810   -1.875    2.561
    4811   -0.339    1.699
    4812   -1.046    2.504
    4813   -2.275    4.361
    4814   -1.688    4.113
    4815   -1.539    2.833
    4816   -1.055    4.797
    4817   -0.970    5.212
    4818   -1.068    5.255
    4819   -1.602    7.097
    4820   -1.183    6.208
    4821   -2.503    4.626
    4822   -2.022    4.982
    4823   -1.720    5.824
    4824   -1.604    5.857
    4825   -1.061    4.004
    4826   -1.773    5.990
    4827   -2.660    7.616
    4828   -2.082    5.947
    4829   -1.082    5.537
    4830   -0.759    7.478
    4831   -2.058    7.528
    4832   -2.391    6.109
    4833   -1.751    4.770
    4834   -1.768    5.642
    4835   -3.238    7.481
    4836   -3.278    5.729
    4837   -1.998    4.147
    4838   -1.659    5.040
    4839   -0.787    7.039
    4840   -0.327    6.614
    4841   -1.721    6.505
    4842   -1.481    5.452
    4843   -2.574    7.935
    4844   -3.715    9.462
    4845   -3.741    8.173
    4846   -2.943    8.466
    4847   -1.971    6.527
    4848   -1.636    7.478
    4849   -2.174    7.857
    4850   -2.593    5.691
    4851    0.036    8.228
    4852   -1.377    8.333
    4853    0.018    8.974
    4854   -0.783    7.523
    4855   -1.605    8.184
    4856   -0.363    7.039
    4857   -1.678    4.551
    4858   -1.529    5.340
    4859   -2.757    4.991
    4860   -2.864    5.478
    4861   -2.876    6.303
    4862   -0.567    5.181
    4863   -1.268    5.738
    4864   -1.098    5.863
    4865   -1.117    5.631
    4866   -1.024    3.384
    4867   -2.316    3.216
    4868   -1.914    5.422
    4869   -2.526    5.737
    4870   -0.746    4.644
    4871   -1.100    4.149
    4872   -2.942    6.432
    4873   -2.868    5.459
    4874   -1.759    7.018
    4875   -2.569    2.727
    4876   -3.731    4.164
    4877   -5.264    4.139
    4878   -4.773    6.971
    4879   -3.139    7.261
    4880   -3.995    7.110
    4881   -3.828    8.669
    4882   -3.721    8.711
    4883   -4.623    9.575
    4884   -3.991    8.211
    4885   -4.689    8.131
    4886   -5.563   11.096
    4887   -6.532   11.776
    4888   -6.774   10.512
    4889   -6.770   13.223
    4890   -6.160   11.537
    4891   -6.007    9.248
    4892   -5.623   11.667
    4893   -6.690   11.532
    4894   -6.655   12.899
    4895   -5.838   11.197
    4896   -6.570   11.783
    4897   -6.965    9.651
    4898   -7.708   11.096
    4899   -8.409   11.594
    4900   -7.273   10.758
    4901   -7.471    9.391
    4902   -8.281   12.435
    4903   -6.387   12.019
    4904   -6.209   10.070
    4905   -5.592    9.526
    4906   -6.051   11.567
    4907   -6.862   11.581
    4908   -6.179   11.104
    4909   -7.176   12.241
    4910   -7.774   11.617
    4911   -6.858   11.352
    4912   -6.336   11.033
    4913   -5.849   10.127
    4914   -5.313   10.409
    4915   -5.634    9.408
    4916   -6.351    9.655
    4917   -6.363    9.609
    4918   -6.689   11.619
    4919   -5.269    9.288
    4920   -4.285    8.264
    4921   -5.216    9.368
    4922   -5.267    7.060
    4923   -6.099   11.177
    4924   -6.199    9.679
    4925   -5.669    7.745
    4926   -6.014    8.442
    4927   -7.615   10.450
    4928   -6.164   12.863
    4929   -8.118   11.924
    4930   -8.673   11.762
    4931   -8.718   11.996
    4932   -7.887   11.769
    4933   -8.581   12.069
    4934   -7.130   11.373
    4935   -7.985   10.272
    4936   -7.921   11.497
    4937   -5.355   12.628
    4938   -5.053    9.743
    4939   -4.663   10.035
    4940   -4.193    8.895
    4941   -4.416    7.545
    4942   -3.040    7.814
    4943   -3.393    6.267
    4944   -3.303    8.339
    4945   -4.870    9.943
    4946   -4.649    9.436
    4947   -3.984   10.137
    4948   -5.660   10.336
    4949   -5.718   11.083
    4950   -5.407   10.652
    4951   -6.883   10.237
    4952   -5.099    7.900
    4953   -4.583    9.961
    4954   -5.543    9.096
    4955   -5.081    7.931
    4956   -4.684   10.047
    4957   -6.597   10.734
    4958   -5.613    8.774
    4959   -5.885   10.332
    4960   -6.023    9.158
    4961   -5.066    8.612
    4962   -4.667    6.964
    4963   -4.508    7.594
    4964   -4.675    8.515
    4965   -4.140    8.292
    4966   -4.913    8.637
    4967   -5.212    8.132
    4968   -4.598    6.934
    4969   -6.236    8.193
    4970   -5.777    9.704
    4971   -5.623    8.619
    4972   -5.188    8.541
    4973   -5.016    8.972
    4974   -4.871    8.216
    4975   -7.055    8.741
    4976   -5.962    9.135
    4977   -5.273    8.004
    4978   -4.270    9.535
    4979   -7.004    9.379
    4980   -5.452    8.840
    4981   -6.600    8.934
    4982   -6.216    9.889
    4983   -6.277    8.767
    4984   -5.898    9.368
    4985   -4.985    9.641
    4986   -6.855    9.137
    4987   -6.479    9.384
    4988   -6.792   10.183
    4989   -7.293   10.164
    4990   -7.344    8.438
    4991   -6.598    8.705
    4992   -6.757   10.309
    4993   -6.551    9.584
    4994   -7.694   12.062
    4995   -7.019    9.639
    4996   -7.260    7.959
    4997   -7.113    8.662
    4998   -6.972    9.397
    4999   -8.379    8.422
    5000   -7.049    8.116
    5001   -8.190    9.066
    5002   -6.609    8.591
    5003   -7.747   10.036
    5004   -6.466   12.007
    5005   -7.801   10.079
    5006   -7.389   10.014
    5007   -8.370   10.698
    5008   -7.206    8.994
    5009   -7.905   10.261
    5010   -8.198   10.560
    5011   -8.759   10.372
    5012   -7.932    9.531
    5013   -8.270    9.025
    5014   -7.089    8.263
    5015   -7.572    9.378
    5016   -7.589    8.919
    5017   -7.675    9.864
    5018   -8.445   10.221
    5019   -7.050   10.768
    5020   -7.835    9.373
    5021   -7.131   10.612
    5022   -8.030   12.450
    5023   -8.622   10.566
    5024   -7.207    9.244
    5025   -7.369   10.900
    5026   -6.990   12.860
    5027   -7.948   12.705
    5028   -6.655   13.583
    5029   -8.010   13.263
    5030   -9.125   14.212
    5031   -8.639   14.621
    5032   -8.773   12.966
    5033   -8.259   12.740
    5034   -8.243   11.985
    5035   -7.571   11.499
    5036   -7.683   12.241
    5037   -6.794   11.391
    5038   -8.281   11.013
    5039   -8.105   11.898
    5040   -8.394    9.727
    5041   -8.696   10.695
    5042   -8.626   10.810
    5043   -7.304   12.425
    5044   -9.168   12.142
    5045   -8.494   11.672
    5046   -9.286   13.575
    5047   -8.198   13.856
    5048   -8.178   13.772
    5049   -8.664   12.771
    5050   -8.218   12.290
    5051   -9.488   11.922
    5052  -10.229   13.268
    5053  -10.630   12.190
    5054   -9.039   10.960
    5055   -9.604   11.694
    5056   -8.969   11.246
    5057   -9.406   12.017
    5058   -8.946   11.768
    5059   -9.275   10.577
    5060  -10.148   10.897
    5061   -9.654   11.413
    5062   -9.750   11.761
    5063   -9.732   11.037
    5064  -10.051   11.840
    5065   -8.996   12.045
    5066  -10.033   10.789
    5067   -8.778   11.709
    5068   -7.746   10.931
    5069   -8.866   12.058
    5070   -8.670   10.846
    5071   -8.376   10.684
    5072   -8.923    9.239
    5073   -8.675    9.679
    5074   -9.521   10.996
    5075   -9.860   10.870
    5076   -9.780   10.236
    5077   -8.835   10.942
    5078   -8.634   10.515
    5079   -7.784    9.695
    5080   -8.329   10.182
    5081   -7.799    9.270
    5082   -7.812   10.823
    5083   -6.818   11.287
    5084   -6.924   12.449
    5085   -7.210   12.742
    5086   -8.372   11.835
    5087   -7.083   13.783
    5088   -8.066   12.629
    5089   -6.282   13.228
    5090   -5.731   11.199
    5091   -5.355   12.089
    5092   -6.079   11.790
    5093   -7.640   11.183
    5094   -7.660   12.429
    5095   -7.324    9.813
    5096   -7.265    9.704
    5097   -7.876   10.317
    5098   -6.645   11.097
    5099   -8.095   12.871
    5100   -7.811   12.436
    5101   -6.739   11.296
    5102   -6.969   11.451
    5103   -8.631   12.985
    5104   -6.894   11.752
    5105   -7.647   11.034
    5106   -8.406   12.578
    5107   -7.362   11.855
    5108   -6.776   13.054
    5109   -6.911   12.353
    5110   -7.410   14.002
    5111   -6.378   13.457
    5112   -8.477   11.176
    5113   -7.678   13.261
    5114   -8.533   10.940
    5115   -8.091   12.871
    5116   -9.456   12.632
    5117   -8.709   13.827
    5118   -8.304   13.652
    5119   -8.555   13.646
    5120   -7.870   12.754
    5121   -7.649   13.780
    5122   -9.362   11.281
    5123   -8.565   12.843
    5124   -8.078   11.877
    5125   -8.596   13.203
    5126   -8.023   13.245
    5127   -7.532   13.989
    5128   -5.847   12.805
    5129   -6.624   12.528
    5130   -7.769   13.402
    5131   -7.772   10.998
    5132   -7.704   10.683
    5133   -6.875   11.178
    5134   -8.168    9.770
    5135   -7.425   11.086
    5136   -8.446   12.740
    5137   -7.693   11.603
    5138   -7.405   12.385
    5139   -7.521   12.645
    5140   -6.294   12.121
    5141   -6.172   13.519
    5142   -6.645   12.758
    5143   -6.352   13.108
    5144   -6.557   12.285
    5145   -6.815   11.790
    5146   -6.698   12.909
    5147   -6.538   15.187
    5148   -6.127   12.858
    5149   -7.514   14.013
    5150   -7.055   14.176
    5151   -7.378   14.025
    5152   -7.360   13.428
    5153   -7.497   13.426
    5154   -8.118   13.637
    5155   -8.142   13.076
    5156   -7.002   12.219
    5157   -7.163   12.585
    5158   -6.212   13.135
    5159   -7.797   13.316
    5160   -7.878   13.197
    5161   -9.870   12.977
    5162   -7.485   14.144
    5163   -6.787   13.350
    5164   -7.115   12.263
    5165   -6.252   12.843
    5166   -7.449   13.047
    5167   -6.811   13.782
    5168   -7.868   12.806
    5169   -6.471   12.365
    5170   -6.345   12.604
    5171   -7.282   13.028
    5172   -5.589   13.638
    5173   -7.188   14.363
    5174   -7.202   12.490
    5175   -6.739   12.629
    5176   -6.824   12.310
    5177   -6.335   13.857
    5178   -6.880   13.429
    5179   -7.683   12.741
    5180   -7.633   12.169
    5181   -7.691   13.376
    5182   -8.018   15.096
    5183   -7.384   13.752
    5184   -6.708   14.454
    5185   -7.404   12.725
    5186   -7.249   13.182
    5187   -8.088   11.777
    5188   -7.257   10.448
    5189   -7.927   12.618
    5190   -7.384   11.957
    5191   -6.823   12.466
    5192   -7.853   11.215
    5193   -7.183   12.660
    5194   -8.267   12.392
    5195   -8.265   12.423
    5196   -8.177   10.210
    5197   -9.200   12.305
    5198   -8.613   11.479
    5199   -8.192    9.829
    5200   -8.244    8.807
    5201   -8.644    9.179
    5202   -7.796   10.716
    5203   -7.861   10.224
    5204   -8.338   11.159
    5205   -6.588   12.731
    5206   -8.781   11.516
    5207   -9.830   10.273
    5208   -7.496    9.571
    5209   -8.964    9.776
    5210   -9.823   10.299
    5211   -8.091   10.361
    5212   -8.559    9.164
    5213   -9.360    9.974
    5214   -8.748    8.947
    5215   -8.417   10.433
    5216   -7.687   11.532
    5217   -8.970    9.847
    5218   -9.122   13.145
    5219   -9.584   10.378
    5220   -9.184    9.309
    5221   -7.934   10.736
    5222   -9.121   10.210
    5223   -9.457    9.022
    5224   -9.054   10.697
    5225   -9.829   11.641
    5226   -8.376   11.755
    5227   -8.805    9.728
    5228   -9.559    8.627
    5229   -8.396    8.602
    5230   -9.278   11.353
    5231   -7.465    9.946
    5232   -7.554    7.674
    5233   -9.557    8.527
    5234   -9.793   10.347
    5235  -10.395   10.843
    5236  -10.326   10.493
    5237  -10.470   12.296
    5238   -9.772   11.804
    5239   -8.806   10.976
    5240   -9.324   12.446
    5241   -9.370   11.758
    5242   -8.291   11.434
    5243   -9.202    9.707
    5244   -8.889    8.724
    5245   -8.271   10.552
    5246   -9.094   10.630
    5247   -9.287   10.626
    5248   -9.541   10.530
    5249   -9.637   10.694
    5250   -9.351    9.523
    5251   -8.435    9.157
    5252   -8.923    9.324
    5253  -10.267    9.925
    5254  -10.269    8.788
    5255   -9.078   10.430
    5256   -9.439    8.975
    5257   -8.776   11.171
    5258   -9.185    9.165
    5259   -8.931   10.488
    5260   -9.428   10.156
    5261   -9.332    9.436
    5262   -8.156    9.569
    5263   -9.490    9.787
    5264   -7.946    9.118
    5265   -9.405    8.371
    5266   -9.390    9.048
    5267  -10.351    8.814
    5268  -10.200    9.589
    5269  -10.133   10.813
    5270   -9.678    8.829
    5271   -9.179    8.111
    5272   -9.989    7.888
    5273   -9.182    7.939
    5274   -9.415    8.813
    5275   -8.973    9.335
    5276   -9.530   11.333
    5277   -9.681   11.684
    5278  -10.874   10.373
    5279   -9.340    8.718
    5280   -7.280    9.421
    5281   -9.625   10.053
    5282   -9.871    9.652
    5283  -10.233   10.993
    5284   -9.569   10.178
    5285   -9.204    8.816
    5286   -9.488    9.413
    5287  -10.525   10.518
    5288  -10.678   11.005
    5289   -9.866    8.630
    5290  -10.391    9.029
    5291  -10.862    9.889
    5292  -10.328    9.499
    5293   -9.596    9.054
    5294  -11.146    8.402
    5295  -10.518    7.083
    5296  -11.188    9.228
    5297  -11.075    8.614
    5298  -11.289   10.529
    5299  -11.210    8.632
    5300   -9.465    8.967
    5301   -9.008   10.444
    5302   -8.482    8.504
    5303   -9.285    9.258
    5304   -9.144    9.415
    5305  -10.440    9.736
    5306  -10.424   10.227
    5307  -10.091   10.254
    5308  -10.789   10.738
    5309  -10.468    9.875
    5310   -9.795    9.562
    5311   -9.719   10.917
    5312   -9.455   10.508
    5313   -9.637   10.452
    5314   -9.505    9.731
    5315   -9.798    9.153
    5316   -9.213    9.655
    5317   -9.942    9.889
    5318   -9.801   11.074
    5319   -9.722   10.610
    5320   -9.191    9.847
    5321   -9.442   10.094
    5322   -8.647   10.750
    5323   -8.127   10.120
    5324   -8.462   10.613
    5325   -9.038   11.009
    5326   -8.544   10.281
    5327   -8.865   11.232
    5328   -8.107   10.175
    5329   -9.736   11.041
    5330   -9.405    9.423
    5331   -8.541    8.876
    5332   -8.765    7.578
    5333   -8.943    9.210
    5334   -9.254   10.718
    5335   -9.354   10.271
    5336   -9.235   10.298
    5337   -9.115    8.518
    5338   -8.954    7.791
    5339   -8.441    7.801
    5340   -8.682    7.693
    5341   -8.738    6.752
    5342   -8.119    7.219
    5343   -8.393    8.278
    5344   -7.650    9.909
    5345   -9.675    8.843
    5346   -9.607    9.698
    5347   -9.050   10.439
    5348   -8.583    9.888
    5349   -9.275    6.283
    5350   -9.187    7.532
    5351   -9.883    8.620
    5352   -9.220    9.560
    5353   -9.293    8.601
    5354   -8.546    9.379
    5355   -9.537    8.947
    5356   -9.030    8.400
    5357   -9.244    8.307
    5358   -8.357    8.627
    5359   -8.095    9.416
    5360   -9.282    9.827
    5361   -7.202    9.728
    5362   -7.384    8.354
    5363   -8.362    7.508
    5364   -7.931    6.373
    5365   -8.594    8.251
    5366   -7.851    7.315
    5367   -8.267    6.626
    5368   -9.232    7.538
    5369   -9.780    9.255
    5370   -9.809    9.137
    5371   -9.218    9.547
    5372  -10.198   10.064
    5373   -8.753    9.172
    5374   -8.626    9.968
    5375  -10.622    9.987
    5376   -8.754    9.260
    5377   -8.733    8.281
    5378   -9.579    8.699
    5379   -8.511    9.309
    5380   -7.727    8.213
    5381   -8.653    7.307
    5382   -8.381    8.068
    5383   -8.647    6.476
    5384   -9.814    5.619
    5385   -9.284    8.361
    5386   -9.854    7.924
    5387  -10.166    8.989
    5388  -10.021    7.875
    5389   -9.245    7.466
    5390   -9.397    5.767
    5391   -9.492    5.788
    5392  -10.117    6.891
    5393  -10.742    7.272
    5394   -9.812    8.137
    5395   -9.491    7.007
    5396  -10.486    7.145
    5397  -10.959    6.863
    5398   -9.770    5.329
    5399   -9.358    5.023
    5400   -9.427    4.281
    5401   -7.747    5.507
    5402   -8.067    6.643
    5403   -8.969    6.062
    5404   -9.765    5.712
    5405  -10.016    5.725
    5406  -10.158    6.211
    5407   -8.986    6.073
    5408   -9.380    7.044
    5409   -8.615    6.992
    5410   -9.737    6.148
    5411   -9.907    7.022
    5412  -10.058    7.997
    5413   -9.235    6.002
    5414  -10.168    7.582
    5415  -10.040    6.161
    5416   -9.996    7.043
    5417  -10.041    7.027
    5418   -8.410    6.833
    5419   -8.465    6.279
    5420   -9.143    7.964
    5421   -8.722    6.296
    5422   -8.331    6.187
    5423   -9.467    5.824
    5424   -8.396    6.512
    5425   -9.074    6.916
    5426   -9.247    5.978
    5427   -8.702    6.684
    5428   -8.799    7.680
    5429   -8.522    6.671
    5430   -8.327    7.643
    5431   -9.579    8.392
    5432   -9.615    7.896
    5433   -8.626    9.792
    5434  -10.227    9.197
    5435   -9.759    9.100
    5436  -10.266   10.246
    5437  -10.626    9.353
    5438   -9.147    9.212
    5439  -10.083    9.438
    5440   -9.173    9.120
    5441   -9.612    8.397
    5442   -9.474    7.562
    5443  -10.075    6.828
    5444   -9.489    8.183
    5445  -10.822    8.817
    5446  -10.048    8.678
    5447   -9.324    7.371
    5448   -9.393    7.418
    5449   -9.723    9.213
    5450   -9.305    8.196
    5451   -8.544    8.276
    5452   -8.940    7.572
    5453   -9.425    8.293
    5454   -9.628    7.767
    5455   -9.010    9.275
    5456   -8.189    8.534
    5457   -9.208    8.966
    5458   -9.770    7.943
    5459   -9.865    8.037
    5460  -10.504    8.157
    5461   -8.296    7.226
    5462   -8.880    5.332
    5463   -9.909    8.780
    5464   -9.017    8.661
    5465  -11.296    7.287
    5466   -9.848    7.446
    5467   -9.457    7.958
    5468   -9.507    8.045
    5469   -9.934    7.615
    5470   -8.357    8.519
    5471   -9.049    6.900
    5472   -9.387    7.900
    5473  -10.299    9.124
    5474  -10.173    7.582
    5475   -8.327    8.732
    5476   -8.790    7.096
    5477  -10.374    7.251
    5478   -9.698    7.955
    5479   -9.092    7.412
    5480   -9.127    8.191
    5481   -8.946    6.007
    5482   -9.293    5.647
    5483   -8.188    7.215
    5484   -8.990    7.247
    5485   -8.749    7.349
    5486   -7.839    6.435
    5487   -8.803    5.986
    5488  -11.256    8.335
    5489   -9.939    7.196
    5490   -9.430    7.599
    5491   -9.666    7.830
    5492   -9.895    6.145
    5493  -10.136    6.917
    5494   -9.787    8.940
    5495   -9.382    7.530
    5496   -9.165    7.170
    5497   -8.602    7.015
    5498   -8.849    7.822
    5499   -8.307    8.068
    5500   -8.386    6.114
    5501   -7.679    6.960
    5502   -7.781    5.283
    5503   -7.671    7.623
    5504   -8.489    6.069
    5505   -8.868    5.102
    5506   -7.338    3.620
    5507   -8.288    4.083
    5508   -9.993    2.526
    5509   -9.795    4.846
    5510   -7.674    6.550
    5511   -8.619    7.271
    5512   -8.713    7.285
    5513   -9.686    7.337
    5514   -8.542    8.683
    5515   -6.701    9.629
    5516   -7.310    8.032
    5517   -7.381    9.411
    5518   -8.189    8.956
    5519   -8.351    7.787
    5520   -7.132    6.619
    5521   -7.213    7.522
    5522   -6.984    6.883
    5523   -7.552    5.664
    5524   -7.371    5.713
    5525   -7.255    5.527
    5526   -8.018    6.119
    5527   -7.423    8.328
    5528   -8.856    7.790
    5529   -8.914    8.688
    5530   -8.827    6.003
    5531   -7.691    5.401
    5532   -8.203    5.755
    5533   -7.912    5.649
    5534   -8.003    8.051
    5535   -7.169    6.303
    5536   -7.415    6.354
    5537   -7.015    6.580
    5538   -8.454    5.348
    5539   -7.027    5.680
    5540   -6.519    7.043
    5541   -8.014    7.849
    5542   -8.225    8.169
    5543   -8.498    8.512
    5544   -8.247   10.034
    5545   -8.843    7.990
    5546   -7.081    7.696
    5547   -6.582    8.562
    5548   -8.151    8.218
    5549   -7.297    7.814
    5550   -8.146    8.415
    5551   -8.249    8.256
    5552   -7.842    7.233
    5553   -6.868    7.480
    5554   -7.341    8.662
    5555   -8.603    6.959
    5556   -8.315    7.152
    5557   -8.815    8.155
    5558   -9.657    7.582
    5559   -9.613    7.263
    5560   -8.170    7.981
    5561   -7.879    6.671
    5562   -7.250    7.301
    5563   -6.925    7.078
    5564   -6.181    6.277
    5565   -6.171    5.967
    5566   -6.150    7.337
    5567   -7.458    7.170
    5568   -5.706    7.717
    5569   -7.561    8.707
    5570   -7.132    7.918
    5571   -7.416    8.158
    5572   -7.088    6.707
    5573   -7.631    6.905
    5574   -6.111    4.270
    5575   -6.349    4.048
    5576   -5.526    6.160
    5577   -5.254    4.465
    5578   -6.229    3.905
    5579   -6.676    4.906
    5580   -6.628    5.431
    5581   -6.068    5.885
    5582   -7.666    5.746
    5583   -8.462    6.367
    5584   -8.157    5.237
    5585   -8.669    6.645
    5586   -9.582    7.858
    5587   -8.308    5.016
    5588   -8.263    5.207
    5589   -5.719    6.226
    5590   -7.098    7.400
    5591   -6.983    7.935
    5592   -6.636    8.919
    5593   -6.184    7.142
    5594   -5.751    6.421
    5595   -5.394    4.896
    5596   -6.436    5.876
    5597   -6.552    8.503
    5598   -7.010    5.485
    5599   -6.197    4.068
    5600   -6.727    4.262
    5601   -5.535    5.139
    5602   -5.950    4.717
    5603   -7.137    4.919
    5604   -5.474    5.554
    5605   -6.801    5.394
    5606   -6.202    4.557
    5607   -6.486    5.192
    5608   -5.661    3.954
    5609   -5.894    4.235
    5610   -6.994    6.137
    5611   -6.228    6.976
    5612   -7.202    6.655
    5613   -6.524    5.909
    5614   -6.423    3.837
    5615   -6.625    5.277
    5616   -6.128    6.603
    5617   -6.709    7.350
    5618   -6.411    6.378
    5619   -7.449    5.407
    5620   -7.922    8.128
    5621   -7.585    7.777
    5622   -7.828    8.600
    5623   -8.170    6.979
    5624   -6.339    8.448
    5625   -7.183    7.916
    5626   -7.542    7.772
    5627   -7.305    6.904
    5628   -8.072    7.181
    5629   -9.258    5.676
    5630   -8.665    6.349
    5631   -8.310    8.947
    5632   -6.908    7.353
    5633   -8.064    8.378
    5634   -7.108    8.363
    5635   -6.982    6.833
    5636   -6.866    7.072
    5637   -7.133    8.702
    5638   -6.120    7.110
    5639   -8.047    8.332
    5640   -7.855    7.187
    5641   -6.474    4.501
    5642   -7.909    6.657
    5643   -7.851    6.600
    5644   -8.128    6.475
    5645   -7.778    6.324
    5646   -6.038    6.298
    5647   -8.105    7.338
    5648   -8.127    7.494
    5649   -7.177    9.169
    5650   -7.847   10.514
    5651   -7.670    7.727
    5652   -8.524    6.919
    5653   -8.441    7.732
    5654   -9.606    7.374
    5655   -7.226    5.647
    5656   -7.812    6.703
    5657   -8.099    7.707
    5658   -6.906    8.683
    5659   -7.028    9.141
    5660   -8.027    7.554
    5661   -8.967    9.243
    5662   -8.830    9.390
    5663   -8.207    9.583
    5664   -9.238    9.399
    5665   -8.365   12.933
    5666   -9.239    9.065
    5667   -7.739    8.812
    5668   -5.719    7.914
    5669   -8.174    9.349
    5670   -8.645    7.156
    5671   -8.892    6.079
    5672   -9.285    7.245
    5673   -9.065    7.654
    5674   -8.441    7.263
    5675   -7.294    7.677
    5676   -6.960    5.748
    5677   -6.538    5.445
    5678   -8.290    9.308
    5679   -7.922    9.202
    5680   -7.189    8.910
    5681   -7.077    7.997
    5682   -6.526    7.813
    5683   -6.903    8.975
    5684   -8.199   10.152
    5685   -8.289    8.020
    5686   -9.882    7.573
    5687   -9.328   10.120
    5688  -10.120   10.237
    5689  -10.086   10.386
    5690  -10.860    9.586
    5691  -10.910   10.002
    5692   -9.911    7.998
    5693  -10.162    8.853
    5694   -9.413    8.785
    5695  -10.742    9.545
    5696   -9.268    7.740
    5697   -8.858    8.437
    5698   -8.287    6.944
    5699   -8.810    8.048
    5700   -9.134    7.739
    5701   -8.292    6.122
    5702   -7.877    7.132
    5703   -7.555    6.448
    5704   -8.476    5.179
    5705   -8.147    7.459
    5706   -7.907    6.377
    5707   -7.645    7.568
    5708   -8.102    6.499
    5709   -7.297    6.035
    5710   -6.807    9.211
    5711   -8.733    8.536
    5712   -8.947    6.161
    5713   -8.063    5.354
    5714   -7.417    5.624
    5715   -6.868    6.850
    5716   -7.437    8.544
    5717   -7.281    6.215
    5718   -7.662    6.452
    5719   -7.689    3.627
    5720   -7.135    3.524
    5721   -7.691    4.800
    5722   -8.012    3.721
    5723   -8.398    4.630
    5724   -7.055    3.566
    5725   -7.608    4.584
    5726   -7.873    4.396
    5727   -8.034    2.756
    5728   -8.209    3.610
    5729   -6.915    3.227
    5730   -7.925    3.297
    5731   -8.086    2.628
    5732   -8.074    4.351
    5733   -9.177    5.157
    5734   -9.184    5.508
    5735   -7.172    4.018
    5736   -7.332    4.079
    5737   -5.052    4.328
    5738   -6.495    5.487
    5739   -6.284    5.500
    5740   -6.468    5.095
    5741   -6.721    2.851
    5742   -4.516    4.267
    5743   -5.931    3.585
    5744   -6.019    3.842
    5745   -4.139    3.392
    5746   -5.148    1.633
    5747   -5.433    1.653
    5748   -4.442    1.767
    5749   -4.175    2.306
    5750   -2.984    1.875
    5751   -4.709    1.160
    5752   -4.990    2.706
    5753   -4.340    2.424
    5754   -4.483    0.482
    5755   -5.211    1.766
    5756   -5.347    2.340
    5757   -5.547    1.973
    5758   -5.190    2.613
    5759   -5.235    0.780
    5760   -6.082    3.631
    5761   -5.149    3.597
    5762   -5.265    3.704
    5763   -4.789    3.617
    5764   -5.514    4.163
    5765   -5.854    2.986
    5766   -4.568    3.548
    5767   -5.107    4.013
    5768   -5.776    3.523
    5769   -7.236    4.378
    5770   -7.108    3.977
    5771   -5.578    2.737
    5772   -5.713    0.682
    5773   -4.080    2.521
    5774   -6.020    3.956
    5775   -4.039    2.496
    5776   -5.241    2.461
    5777   -5.380    3.436
    5778   -7.133    4.402
    5779   -6.780    2.905
    5780   -7.654    3.235
    5781   -6.934    4.090
    5782   -7.290    2.386
    5783   -7.843    3.214
    5784   -8.824    2.822
    5785   -7.171    3.613
    5786   -5.342    1.157
    5787   -6.286   -0.698
    5788   -6.556   -0.868
    5789   -7.663    2.117
    5790   -6.682    1.393
    5791   -6.209    2.768
    5792   -8.152    3.198
    5793   -9.435    3.687
    5794   -8.547    3.956
    5795   -8.339    2.350
    5796   -7.952    2.421
    5797   -8.246    3.769
    5798   -6.706    2.650
    5799   -6.425    1.617
    5800   -6.502    0.789
    5801   -5.893    0.339
    5802   -7.093    3.192
    5803   -7.810    3.724
    5804   -7.547    3.631
    5805   -6.796    3.270
    5806   -6.458    5.378
    5807   -6.589    3.128
    5808   -6.942    3.095
    5809   -7.282    0.974
    5810   -7.306    1.367
    5811   -7.157    2.445
    5812   -8.387    1.687
    5813   -5.300    1.317
    5814   -5.714    1.286
    5815   -6.817    1.753
    5816   -8.101    4.145
    5817   -8.019    2.020
    5818   -6.664    2.248
    5819   -7.284    3.015
    5820   -7.004    4.572
    5821   -6.411    4.081
    5822   -5.652    3.996
    5823   -6.052    5.044
    5824   -7.361    4.350
    5825   -7.049    5.040
    5826   -6.684    5.544
    5827   -5.820    3.437
    5828   -5.524    5.459
    5829   -8.267    6.152
    5830   -6.806    4.754
    5831   -7.651    5.834
    5832   -6.268    3.963
    5833   -6.213    4.139
    5834   -6.858    4.333
    5835   -6.161    4.224
    5836   -5.484    5.130
    5837   -5.734    4.405
    5838   -5.469    5.586
    5839   -5.367    4.515
    5840   -4.419    3.918
    5841   -5.524    4.157
    5842   -7.372    2.843
    5843   -6.641    5.054
    5844   -5.786    2.923
    5845   -5.869    3.698
    5846   -6.705    4.930
    5847   -5.841    3.619
    5848   -7.238    4.098
    5849   -7.423    5.395
    5850   -8.013    4.709
    5851   -6.895    5.177
    5852   -6.486    4.785
    5853   -5.996    3.787
    5854   -6.985    3.443
    5855   -6.669    4.830
    5856   -5.393    3.118
    5857   -5.703    3.570
    5858   -8.190    4.428
    5859   -7.413    2.593
    5860   -7.022    2.886
    5861   -7.122    2.406
    5862   -6.463    2.418
    5863   -7.119    0.805
    5864   -6.717    0.049
    5865   -6.746    1.379
    5866   -7.279    3.592
    5867   -6.513    4.560
    5868   -6.426    2.170
    5869   -6.891    1.161
    5870   -7.028    2.375
    5871   -6.884    2.105
    5872   -6.615    2.093
    5873   -7.003    1.375
    5874   -6.822    1.876
    5875   -7.827    2.635
    5876   -7.204    1.286
    5877   -8.052    1.223
    5878   -7.553    2.536
    5879   -8.099    3.773
    5880   -7.486    3.404
    5881   -8.626    2.750
    5882   -8.402    3.548
    5883   -8.137    2.339
    5884   -8.358    3.080
    5885   -8.577    5.720
    5886   -8.354    5.966
    5887   -9.103    4.680
    5888   -8.716    5.126
    5889   -7.738    5.103
    5890   -8.667    6.226
    5891   -8.537    5.014
    5892   -8.794    6.352
    5893   -9.368    5.625
    5894  -10.589    6.582
    5895   -8.845    5.667
    5896   -8.800    5.841
    5897   -9.362    4.503
    5898  -11.052    3.588
    5899  -10.433    2.877
    5900   -8.808    4.316
    5901   -8.158    4.420
    5902   -7.934    4.388
    5903   -7.884    4.358
    5904   -7.218    3.891
    5905   -8.148    4.272
    5906   -8.363    5.070
    5907   -6.325    3.536
    5908   -7.056    2.129
    5909   -7.949    2.314
    5910   -8.328    3.907
    5911   -8.623    6.213
    5912   -8.002    3.854
    5913   -7.341    4.039
    5914   -8.049    4.112
    5915   -8.171    5.292
    5916   -8.287    4.718
    5917   -8.181    6.361
    5918   -7.865    4.742
    5919   -7.406    4.797
    5920   -8.243    3.907
    5921   -7.718    3.985
    5922   -8.592    4.918
    5923   -7.580    2.732
    5924   -8.850    4.982
    5925   -7.733    4.946
    5926   -7.687    3.156
    5927   -7.128    2.901
    5928   -8.215    3.485
    5929   -6.790    2.726
    5930   -7.025    2.504
    5931   -6.646    4.437
    5932   -6.127    2.518
    5933   -5.904    0.523
    5934   -5.709    2.399
    5935   -6.368    1.111
    5936   -6.039    3.334
    5937   -6.751    1.318
    5938   -6.506    2.389
    5939   -6.203    0.238
    5940   -6.185    0.867
    5941   -6.947    2.161
    5942   -6.154    2.256
    5943   -5.888    1.830
    5944   -6.310    2.178
    5945   -5.879    0.716
    5946   -5.547    0.489
    5947   -6.757   -0.213
    5948   -6.654    1.825
    5949   -6.458    2.651
    5950   -6.138    2.418
    5951   -7.386    3.957
    5952   -6.836    3.222
    5953   -6.204    1.066
    5954   -5.514    1.907
    5955   -7.023    2.856
    5956   -5.646    2.784
    5957   -6.717    2.276
    5958   -8.634    4.233
    5959   -8.456    4.490
    5960   -8.654    4.000
    5961   -8.508    3.287
    5962   -9.018    3.260
    5963   -7.473    3.089
    5964   -8.282    1.882
    5965   -8.056    2.562
    5966   -7.930    3.232
    5967   -8.080    3.912
    5968   -9.112    4.389
    5969   -7.047    2.928
    5970   -8.065    7.138
    5971   -8.014    6.425
    5972   -8.203    3.774
    5973   -7.706    3.046
    5974   -7.920    4.527
    5975   -8.473    4.113
    5976   -7.641    5.405
    5977   -6.927    2.872
    5978   -7.631    2.884
    5979   -7.463    2.711
    5980   -7.958    4.096
    5981   -6.529    4.061
    5982   -7.170    3.732
    5983   -7.078    3.914
    5984   -6.549    4.700
    5985   -7.028    4.339
    5986   -7.147    5.472
    5987   -6.874    2.901
    5988   -7.796    3.095
    5989   -7.199    4.746
    5990   -8.269    4.093
    5991   -7.398    3.521
    5992   -6.685    3.388
    5993   -7.516    4.146
    5994   -8.084    5.311
    5995   -9.528    4.658
    5996   -6.954    4.756
    5997   -8.382    5.429
    5998   -8.683    3.930
    5999   -6.838    2.241
    6000   -6.900    2.662
    6001   -8.030    3.506
    6002   -7.295    2.627
    6003   -6.847    3.004
    6004   -7.043    3.723
    6005   -7.570    4.137
    6006   -6.377    3.673
    6007   -7.412    4.365
    6008   -9.000    4.247
    6009   -7.298    4.016
    6010   -7.625    4.855
    6011   -7.664    3.764
    6012   -7.990    5.226
    6013   -9.857    4.320
    6014   -8.242    3.508
    6015   -7.948    4.027
    6016   -9.179    6.708
    6017   -7.641    6.376
    6018   -7.463    5.788
    6019   -7.829    7.267
    6020   -8.135    6.076
    6021   -8.879    8.194
    6022   -8.387    7.585
    6023   -8.685    7.328
    6024   -8.733    7.501
    6025   -9.280    7.056
    6026   -9.089    4.232
    6027   -9.481    3.993
    6028   -9.404    3.518
    6029   -8.193    2.625
    6030   -9.031    2.158
    6031   -8.292    1.592
    6032   -8.306   -0.178
    6033   -7.170    0.624
    6034   -8.212    2.532
    6035   -8.365    3.136
    6036   -9.330    3.808
    6037   -8.344    3.497
    6038   -8.361    3.499
    6039   -8.944    3.580
    6040   -9.004    4.368
    6041   -8.430    3.933
    6042   -8.801    3.985
    6043   -9.084    4.732
    6044   -8.768    4.628
    6045   -9.894    3.263
    6046   -9.109    3.803
    6047   -8.822    5.588
    6048   -8.725    4.855
    6049   -9.403    3.245
    6050   -9.638    5.787
    6051  -10.378    5.528
    6052   -9.853    3.524
    6053   -9.633    3.099
    6054   -9.869    2.929
    6055   -8.885    4.494
    6056   -7.874    2.106
    6057   -8.586    3.798
    6058   -9.259    3.886
    6059   -7.416    4.203
    6060   -7.101    6.386
    6061   -8.920    6.469
    6062   -8.295    5.860
    6063   -8.614    4.779
    6064   -9.600    3.719
    6065   -9.139    5.405
    6066   -8.687    5.706
    6067   -9.181    4.515
    6068   -9.224    4.706
    6069   -9.113    4.279
    6070   -8.369    4.622
    6071   -8.408    2.124
    6072   -8.091    3.262
    6073   -8.470    2.710
    6074   -7.697    4.623
    6075   -8.893    3.129
    6076   -7.779    3.275
    6077   -8.847    5.240
    6078   -8.227    4.904
    6079   -8.562    2.519
    6080   -7.872    3.616
    6081   -6.739    4.248
    6082   -7.242    3.200
    6083   -8.458    1.929
    6084   -8.488    4.037
    6085   -7.954    1.965
    6086   -8.072    3.095
    6087   -7.126    3.758
    6088   -6.811    3.408
    6089   -7.391    3.414
    6090   -8.350    4.235
    6091   -8.182    4.202
    6092  -10.376    5.817
    6093  -10.252    4.706
    6094   -9.729    5.284
    6095  -10.030    4.745
    6096   -9.853    2.489
    6097   -9.589    1.945
    6098  -10.336    3.514
    6099   -9.740    4.853
    6100   -7.728    6.840
    6101   -8.796    4.281
    6102   -8.318    4.463
    6103   -8.395    4.538
    6104   -7.362    4.786
    6105   -6.685    2.304
    6106   -8.038    3.617
    6107   -7.667    2.858
    6108   -8.442    3.118
    6109   -8.907    5.049
    6110   -8.671    4.366
    6111  -10.578    4.584
    6112   -9.412    4.424
    6113   -9.929    5.511
    6114   -9.637    5.569
    6115  -10.554    5.499
    6116  -10.791    5.558
    6117   -8.853    4.134
    6118   -8.922    6.706
    6119  -10.119    4.589
    6120   -8.998    4.554
    6121   -9.346    4.001
    6122   -9.535    3.536
    6123  -10.647    5.852
    6124   -9.318    4.674
    6125   -9.764    1.394
    6126   -8.686    4.005
    6127   -8.208    2.750
    6128   -8.567    3.780
    6129   -7.398    3.318
    6130   -7.288    3.116
    6131   -8.081    3.473
    6132   -8.919    3.796
    6133   -8.622    4.596
    6134   -9.776    5.310
    6135  -10.107    6.493
    6136  -10.350    7.790
    6137  -10.293    6.815
    6138   -9.689    6.950
    6139   -9.430    7.918
    6140   -9.281    4.415
    6141   -8.589    4.482
    6142   -9.233    4.745
    6143   -9.574    5.638
    6144   -8.379    7.580
    6145   -9.056    4.140
    6146   -8.770    4.293
    6147   -9.990    3.593
    6148   -7.923    4.154
    6149   -9.388    5.635
    6150  -10.011    4.594
    6151   -9.888    5.509
    6152  -10.072    4.873
    6153   -9.920    5.137
    6154   -9.386    5.358
    6155   -8.794    6.486
    6156   -8.111    3.680
    6157   -8.802    6.291
    6158   -8.994    5.632
    6159   -8.875    5.241
    6160   -9.265    5.040
    6161   -9.329    7.412
    6162  -10.083    7.312
    6163   -8.997    5.802
    6164   -8.481    6.284
    6165   -7.609    6.423
    6166   -7.935    6.104
    6167   -6.973    5.118
    6168   -8.015    5.742
    6169   -7.964    5.129
    6170   -9.196    5.945
    6171  -10.057    6.180
    6172  -11.189    6.292
    6173  -10.058    6.516
    6174  -10.158    7.516
    6175   -9.372    9.457
    6176   -9.199    7.985
    6177   -9.936    7.181
    6178   -8.887    8.334
    6179   -9.758    8.238
    6180   -9.635    8.498
    6181   -9.056    7.922
    6182   -8.597    6.781
    6183   -8.700    7.219
    6184   -9.307    7.691
    6185   -9.171    7.473
    6186   -9.187    6.036
    6187   -9.560    6.603
    6188  -10.261    7.583
    6189   -9.553    7.184
    6190   -8.967    7.872
    6191   -9.188    9.805
    6192   -8.972    9.539
    6193  -10.274    8.580
    6194   -8.995    8.878
    6195   -8.933    9.584
    6196   -8.167    8.219
    6197   -8.810    8.794
    6198   -9.517    6.623
    6199   -8.873    6.747
    6200   -9.451    7.277
    6201   -8.429    7.074
    6202   -9.291    5.765
    6203  -10.112    4.795
    6204   -9.451    5.296
    6205   -8.651    4.592
    6206   -8.854    3.344
    6207   -9.623    4.191
    6208   -9.873    5.017
    6209  -10.447    5.334
    6210   -9.654    4.962
    6211   -9.388    5.613
    6212   -7.749    4.996
    6213   -8.715    6.342
    6214   -8.488    5.944
    6215   -7.981    5.428
    6216   -8.478    5.282
    6217   -8.719    7.346
    6218   -8.247    8.239
    6219   -7.537    7.869
    6220   -5.735    7.654
    6221   -6.935    9.892
    6222   -7.088    9.569
    6223   -6.748    7.096
    6224   -7.840    9.867
    6225   -8.358    7.033
    6226   -8.338    4.458
    6227   -6.967    2.859
    6228   -8.570    7.055
    6229   -9.351    5.740
    6230   -9.696    7.083
    6231   -8.817    6.668
    6232   -8.535    7.037
    6233   -8.514    8.026
    6234   -8.704    9.198
    6235   -9.209    9.559
    6236   -9.279   10.372
    6237   -9.500    9.400
    6238   -9.136    9.686
    6239   -9.329    7.547
    6240   -7.836    7.126
    6241   -8.403    6.453
    6242   -8.666    7.117
    6243   -9.211    7.346
    6244   -8.429    8.692
    6245   -9.050    8.550
    6246   -9.452    8.352
    6247   -9.697    7.601
    6248   -8.936    8.905
    6249   -9.209    6.990
    6250   -9.583    8.468
    6251   -9.077   10.167
    6252   -9.871    9.443
    6253   -9.191    8.163
    6254   -8.863    7.948
    6255   -9.068    9.564
    6256   -9.087    8.768
    6257   -8.941    8.264
    6258   -9.699    8.564
    6259   -7.990    7.948
    6260  -10.062    7.005
    6261   -8.186    5.510
    6262   -8.859    6.562
    6263   -7.837    7.730
    6264   -9.673    9.781
    6265   -8.485    9.130
    6266  -10.812    9.411
    6267  -10.144    9.109
    6268   -9.140    6.854
    6269   -8.729    9.051
    6270  -10.382    7.122
    6271   -9.264    8.504
    6272   -9.531    8.275
    6273   -9.112    8.224
    6274   -9.339   10.415
    6275  -10.745    8.919
    6276   -9.863    9.562
    6277  -10.445    9.642
    6278  -10.901    7.480
    6279   -9.128    7.685
    6280  -10.055    7.758
    6281   -9.757    7.463
    6282   -8.107    9.086
    6283   -8.752    9.253
    6284   -8.438    8.715
    6285   -9.001    8.720
    6286   -7.764    7.454
    6287   -8.403    5.949
    6288   -7.802    7.253
    6289   -8.305    8.128
    6290   -8.228    6.802
    6291   -8.125    7.404
    6292   -8.074    7.310
    6293   -8.421    7.875
    6294   -8.352    6.524
    6295   -8.598    5.565
    6296   -9.172    6.044
    6297  -10.144    6.299
    6298   -8.408    6.568
    6299   -8.781    2.654
    6300   -8.344    5.207
    6301  -10.011    3.295
    6302   -9.861    5.666
    6303   -9.566    3.234
    6304   -9.360    3.555
    6305   -8.144    5.084
    6306   -8.512    6.289
    6307   -9.290    5.688
    6308   -9.622    6.497
    6309   -8.874    7.138
    6310  -10.219    6.199
    6311   -8.864    6.977
    6312   -8.482    7.698
    6313   -8.486    7.068
    6314   -8.587    9.331
    6315   -9.168    7.482
    6316   -9.325    8.713
    6317   -8.802    8.143
    6318   -9.963    9.309
    6319   -9.648    8.595
    6320   -9.204    8.901
    6321   -9.400    9.017
    6322  -10.151    8.186
    6323   -9.514    9.881
    6324   -8.504    8.376
    6325   -9.819    7.818
    6326   -9.239    5.205
    6327   -8.532    5.477
    6328   -8.952    4.645
    6329   -9.959    6.337
    6330   -8.906    7.499
    6331   -8.309    7.027
    6332   -9.103    6.124
    6333   -8.702    6.098
    6334   -8.403    6.220
    6335   -9.124    8.115
    6336   -9.569    7.072
    6337  -10.542    6.160
    6338   -9.673    4.633
    6339   -9.932    4.419
    6340  -10.432    5.602
    6341   -9.576    4.311
    6342   -7.668    3.995
    6343   -7.663    3.964
    6344   -6.561    2.872
    6345   -6.962    0.989
    6346   -7.407    2.172
    6347   -6.129    2.406
    6348   -6.445    0.119
    6349   -6.375   -0.139
    6350   -5.886    0.113
    6351   -6.171    0.337
    6352   -6.260    1.282
    6353   -7.522    3.355
    6354   -6.850    2.359
    6355   -5.227    3.226
    6356   -7.147    3.422
    6357   -7.313    5.094
    6358   -6.408    5.564
    6359   -7.759    4.962
    6360   -7.601    3.057
    6361   -7.894    3.892
    6362   -6.945    5.492
    6363   -7.833    6.875
    6364   -8.890    6.099
    6365   -7.078    4.990
    6366   -7.330    3.964
    6367   -6.301    5.151
    6368   -7.643    5.025
    6369   -7.090    5.836
    6370   -6.926    4.938
    6371   -7.064    5.660
    6372   -7.040    3.505
    6373   -6.773    2.398
    6374   -7.459    2.864
    6375   -6.937    3.052
    6376   -6.353    5.059
    6377   -8.125    5.353
    6378   -7.692    6.299
    6379   -7.512    5.410
    6380   -8.453    3.943
    6381   -8.729    4.779
    6382   -8.469    5.528
    6383   -9.142    3.587
    6384   -9.274    3.919
    6385   -9.035    3.502
    6386   -9.311    4.083
    6387   -7.422    3.638
    6388   -6.617    2.147
    6389   -7.067    1.621
    6390   -6.283    0.732
    6391   -6.805    0.468
    6392   -7.184    2.458
    6393   -6.408    1.647
    6394   -7.052    1.773
    6395   -7.037    3.226
    6396   -6.976    4.989
    6397   -8.764    3.880
    6398   -8.479    4.926
    6399   -9.017    4.791
    6400   -8.667    4.067
    6401   -8.495    2.771
    6402   -8.080    4.956
    6403   -7.187    2.893
    6404   -7.972    3.066
    6405   -7.041    2.426
    6406   -7.919    3.603
    6407   -8.259    3.832
    6408   -7.945    4.451
    6409   -7.631    3.557
    6410   -7.636    4.081
    6411   -8.294    3.603
    6412   -8.080    3.694
    6413   -8.970    2.466
    6414   -8.523    1.597
    6415   -8.937    3.544
    6416   -9.153    3.872
    6417   -7.941    4.368
    6418   -7.741    2.718
    6419   -7.805    2.268
    6420   -8.287    1.865
    6421   -6.781    4.019
    6422   -6.490    3.127
    6423   -6.622    2.171
    6424   -6.727    2.413
    6425   -8.280    2.826
    6426   -6.734    1.817
    6427   -6.060    1.004
    6428   -5.391    1.780
    6429   -6.039    2.425
    6430   -8.293    2.709
    6431   -7.118    3.120
    6432   -7.469    3.670
    6433   -7.016    4.205
    6434   -6.898    4.393
    6435   -6.733    2.967
    6436   -7.460    3.664
    6437   -6.711    3.126
    6438   -6.621    2.733
    6439   -6.886    2.518
    6440   -5.896    3.565
    6441   -6.921    3.535
    6442   -6.221    4.204
    6443   -7.724    4.551
    6444   -7.236    4.165
    6445   -6.490    3.869
    6446   -6.706    3.045
    6447   -6.681    3.951
    6448   -7.504    3.734
    6449   -6.584    5.350
    6450   -7.392    5.586
    6451   -6.710    5.389
    6452   -7.070    4.770
    6453   -6.910    4.777
    6454   -6.479    4.329
    6455   -5.377    4.642
    6456   -6.696    4.533
    6457   -8.387    6.768
    6458   -7.671    6.614
    6459   -6.895    5.904
    6460   -6.763    4.581
    6461   -7.850    5.114
    6462   -6.913    7.114
    6463   -8.084    6.324
    6464   -7.494    5.988
    6465   -8.174    7.135
    6466   -8.983    6.350
    6467   -7.535    5.540
    6468   -6.306    4.250
    6469   -5.679    4.004
    6470   -5.724    3.787
    6471   -6.075    4.912
    6472   -7.254    6.287
    6473   -7.114    8.987
    6474   -4.753    8.048
    6475   -6.745    5.726
    6476   -6.229    4.835
    6477   -4.163    6.058
    6478   -4.740    5.637
    6479   -5.426    4.060
    6480   -5.467    4.735
    6481   -5.582    3.935
    6482   -5.031    4.526
    6483   -5.687    4.227
    6484   -5.606    4.676
    6485   -4.418    4.168
    6486   -4.023    2.752
    6487   -4.195    2.714
    6488   -4.324    1.445
    6489   -5.562    1.140
    6490   -5.250    1.806
    6491   -5.781    3.672
    6492   -5.240    3.779
    6493   -5.328    3.433
    6494   -4.955    3.632
    6495   -6.127    3.120
    6496   -5.114    2.988
    6497   -6.355    2.015
    6498   -6.150    2.381
    6499   -6.740    2.253
    6500   -7.263    2.323
    6501   -6.911    1.327
    6502   -5.802    0.844
    6503   -6.822    0.414
    6504   -5.876    0.200
    6505   -6.131    0.684
    6506   -6.999    0.426
    6507   -7.815    3.379
    6508   -6.721    1.484
    6509   -7.476    2.740
    6510   -7.493    2.536
    6511   -6.452    2.567
    6512   -6.069    0.639
    6513   -7.013    1.416
    6514   -5.690    0.421
    6515   -6.670    0.293
    6516   -5.293    1.005
    6517   -4.808    1.590
    6518   -5.973    2.959
    6519   -5.869    2.060
    6520   -5.949    2.057
    6521   -6.493    3.037
    6522   -5.707    2.483
    6523   -5.669    1.671
    6524   -7.036    1.280
    6525   -5.483    2.734
    6526   -5.432    0.943
    6527   -5.757    2.031
    6528   -6.423    3.021
    6529   -5.688    1.142
    6530   -6.547    0.378
    6531   -5.585    0.922
    6532   -4.682   -1.862
    6533   -5.302   -0.391
    6534   -6.343   -1.370
    6535   -5.585   -1.401
    6536   -4.715   -0.532
    6537   -6.103   -1.560
    6538   -5.496   -1.710
    6539   -5.055   -2.992
    6540   -5.734   -0.943
    6541   -6.854    1.763
    6542   -6.171    0.597
    6543   -7.927    0.017
    6544   -6.447    1.543
    6545   -6.516    1.644
    6546   -5.186    0.512
    6547   -6.179   -0.136
    6548   -6.284    0.174
    6549   -6.909   -3.352
    6550   -5.410   -3.101
    6551   -5.783   -1.801
    6552   -6.672   -2.439
    6553   -7.385   -1.660
    6554   -6.603   -0.115
    6555   -5.105   -1.636
    6556   -5.948    0.273
    6557   -5.724   -0.762
    6558   -7.565    1.337
    6559   -6.234    0.718
    6560   -5.430    0.359
    6561   -6.928   -0.205
    6562   -6.322    0.102
    6563   -6.335   -1.961
    6564   -6.870   -0.289
    6565   -5.566    0.224
    6566   -7.150   -1.042
    6567   -6.257    1.178
    6568   -6.332   -1.345
    6569   -6.682   -0.353
    6570   -5.889   -1.903
    6571   -6.111   -1.372
    6572   -5.722   -1.407
    6573   -6.213   -1.433
    6574   -6.364   -2.512
    6575   -5.980   -2.080
    6576   -5.488   -1.125
    6577   -5.505    0.227
    6578   -3.584   -0.743
    6579   -4.670    0.390
    6580   -5.728   -0.299
    6581   -6.014   -0.006
    6582   -6.609    1.542
    6583   -5.908    1.660
    6584   -6.247   -1.210
    6585   -5.626   -0.186
    6586   -7.279    1.632
    6587   -7.291    0.447
    6588   -7.502    1.010
    6589   -6.935    3.042
    6590   -6.491    2.847
    6591   -6.566   -0.233
    6592   -7.243    1.371
    6593   -6.503    0.255
    6594   -6.607   -0.435
    6595   -7.617   -1.978
    6596   -6.488   -1.326
    6597   -7.480   -0.128
    6598   -7.571    0.206
    6599   -7.344    1.009
    6600   -7.903   -1.489
    6601   -8.384    1.801
    6602   -6.710    0.836
    6603   -7.439    0.388
    6604   -7.943   -0.364
    6605   -6.594    0.864
    6606   -5.735    1.224
    6607   -6.552    0.545
    6608   -6.329    1.602
    6609   -5.426    2.179
    6610   -5.260    3.388
    6611   -6.022    3.260
    6612   -5.835    2.837
    6613   -6.175    2.660
    6614   -6.922    2.389
    6615   -5.694    2.534
    6616   -5.867    0.405
    6617   -7.900    1.498
    6618   -6.947    2.775
    6619   -6.511    3.583
    6620   -7.205    2.683
    6621   -6.951    4.118
    6622   -8.686    4.214
    6623   -7.780    4.256
    6624   -7.546    2.209
    6625   -6.173    0.301
    6626   -7.358    1.279
    6627   -7.774    2.670
    6628   -5.999    1.728
    6629   -5.826    1.919
    6630   -5.037    2.189
    6631   -5.712   -1.427
    6632   -6.136    0.316
    6633   -5.403    0.922
    6634   -3.613    0.537
    6635   -3.449    0.426
    6636   -4.246    1.950
    6637   -4.166    1.138
    6638   -5.081   -0.552
    6639   -5.110    0.425
    6640   -6.172    0.795
    6641   -5.854    0.570
    6642   -4.910    1.066
    6643   -6.758    1.603
    6644   -3.960   -0.212
    6645   -4.844   -0.418
    6646   -5.326   -0.084
    6647   -5.271   -0.214
    6648   -5.185    1.109
    6649   -5.388    0.258
    6650   -6.122    0.495
    6651   -5.700    1.072
    6652   -4.667    0.743
    6653   -4.712    2.261
    6654   -3.731    0.896
    6655   -4.627    0.284
    6656   -5.366    1.852
    6657   -3.772    1.239
    6658   -5.527    0.918
    6659   -5.290   -2.404
    6660   -4.514   -1.412
    6661   -4.298   -2.941
    6662   -4.378   -2.208
    6663   -3.662   -1.375
    6664   -3.174   -1.717
    6665   -2.820   -1.086
    6666   -3.939   -1.594
    6667   -4.450   -0.324
    6668   -4.956   -1.686
    6669   -4.243   -2.949
    6670   -3.908   -2.439
    6671   -5.000   -1.041
    6672   -5.088    0.667
    6673   -5.890    0.387
    6674   -5.599    0.667
    6675   -5.450    0.475
    6676   -5.551   -0.764
    6677   -5.532   -0.251
    6678   -5.568    0.061
    6679   -4.946   -1.499
    6680   -5.578   -2.659
    6681   -6.341   -2.154
    6682   -5.267   -1.610
    6683   -4.899   -2.277
    6684   -5.484    0.911
    6685   -6.670    0.890
    6686   -4.614   -0.870
    6687   -4.719   -0.112
    6688   -5.754   -0.029
    6689   -5.963   -1.146
    6690   -4.270   -3.240
    6691   -4.361   -2.402
    6692   -5.141   -3.160
    6693   -5.754   -3.477
    6694   -5.157   -2.411
    6695   -3.811   -3.968
    6696   -4.476   -3.452
    6697   -5.938   -2.278
    6698   -5.975   -1.552
    6699   -7.013   -3.690
    6700   -6.400   -1.974
    6701   -4.979   -2.851
    6702   -4.700   -2.542
    6703   -5.606   -3.364
    6704   -7.026   -2.599
    6705   -6.171   -1.504
    6706   -6.859   -1.464
    6707   -6.990   -0.360
    6708   -7.414    0.496
    6709   -7.669    2.351
    6710   -8.715   -0.737
    6711   -8.079    0.391
    6712   -8.036    0.542
    6713   -8.033    2.209
    6714   -8.970    1.516
    6715   -8.561    0.225
    6716   -8.489   -0.820
    6717   -7.502   -0.312
    6718   -6.855   -1.859
    6719   -6.938   -1.919
    6720   -5.526   -0.032
    6721   -6.435   -0.754
    6722   -6.252   -0.322
    6723   -5.742   -0.208
    6724   -6.441   -1.980
    6725   -6.660   -0.310
    6726   -5.801   -0.747
    6727   -6.118    0.205
    6728   -6.585    0.381
    6729   -4.949   -1.544
    6730   -7.279   -1.697
    6731   -6.330   -3.553
    6732   -5.778   -3.388
    6733   -5.854   -3.152
    6734   -5.887   -4.194
    6735   -5.706   -4.104
    6736   -6.964   -3.784
    6737   -7.097   -5.746
    6738   -5.723   -5.610
    6739   -7.580   -4.196
    6740   -6.641   -4.615
    6741   -6.477   -3.235
    6742   -6.790   -3.191
    6743   -6.167   -5.410
    6744   -5.168   -5.895
    6745   -5.634   -5.455
    6746   -7.801   -6.824
    6747   -7.309   -3.401
    6748   -5.021   -5.234
    6749   -6.390   -4.030
    6750   -6.869   -3.305
    6751   -6.137   -3.452
    6752   -6.907   -2.164
    6753   -5.837   -3.621
    6754   -6.700   -2.071
    6755   -4.114   -0.790
    6756   -5.584   -1.225
    6757   -5.885   -1.713
    6758   -6.761   -2.691
    6759   -6.234   -2.409
    6760   -6.367   -0.998
    6761   -5.106   -3.060
    6762   -5.386   -1.411
    6763   -5.653   -1.256
    6764   -5.090    0.290
    6765   -5.882   -0.865
    6766   -5.504   -1.242
    6767   -6.029   -2.610
    6768   -5.483   -1.806
    6769   -4.669   -1.681
    6770   -5.931   -3.059
    6771   -5.520   -2.991
    6772   -6.182   -3.642
    6773   -5.605   -3.319
    6774   -4.470   -4.034
    6775   -4.796   -3.855
    6776   -3.059   -4.732
    6777   -3.592   -5.028
    6778   -3.824   -4.470
    6779   -4.285   -3.359
    6780   -5.940   -2.995
    6781   -4.152   -3.503
    6782   -4.621   -1.303
    6783   -4.745   -2.210
    6784   -6.158   -4.030
    6785   -6.593   -6.450
    6786   -5.705   -4.066
    6787   -5.168   -4.467
    6788   -6.276   -3.774
    6789   -5.631   -4.872
    6790   -6.482   -5.503
    6791   -5.414   -5.861
    6792   -6.404   -3.963
    6793   -6.153   -4.946
    6794   -6.525   -4.917
    6795   -5.411   -5.169
    6796   -5.299   -5.660
    6797   -5.272   -5.667
    6798   -5.152   -4.603
    6799   -5.687   -4.552
    6800   -4.751   -5.108
    6801   -4.698   -6.001
    6802   -6.363   -5.516
    6803   -4.647   -7.179
    6804   -4.851   -4.997
    6805   -5.952   -4.031
    6806   -5.252   -6.837
    6807   -4.307   -6.134
    6808   -4.716   -6.656
    6809   -5.965   -6.500
    6810   -6.368   -7.022
    6811   -6.729   -7.484
    6812   -4.899   -7.040
    6813   -5.982   -5.035
    6814   -5.144   -4.646
    6815   -5.860   -4.037
    6816   -5.038   -3.685
    6817   -4.244   -5.672
    6818   -6.124   -5.682
    6819   -5.424   -5.168
    6820   -6.636   -3.932
    6821   -6.688   -3.918
    6822   -5.475   -3.929
    6823   -4.522   -4.526
    6824   -5.198   -4.923
    6825   -5.685   -3.153
    6826   -5.272   -0.944
    6827   -5.746   -4.009
    6828   -5.497   -2.891
    6829   -5.334   -3.464
    6830   -5.266   -3.651
    6831   -4.598   -5.729
    6832   -4.402   -6.242
    6833   -4.239   -5.083
    6834   -4.145   -7.064
    6835   -4.493   -5.694
    6836   -4.186   -5.288
    6837   -5.993   -4.133
    6838   -3.924   -1.508
    6839   -6.670   -2.416
    6840   -5.682   -3.332
    6841   -5.385   -4.040
    6842   -4.028   -4.603
    6843   -4.904   -4.070
    6844   -6.279   -4.303
    6845   -7.121   -3.013
    6846   -4.462   -4.785
    6847   -5.369   -4.591
    6848   -4.620   -3.620
    6849   -5.643   -2.864
    6850   -5.435   -1.592
    6851   -4.537   -1.871
    6852   -5.338   -1.530
    6853   -5.039   -2.496
    6854   -6.155   -3.524
    6855   -4.837   -2.026
    6856   -4.181   -2.638
    6857   -4.581   -3.281
    6858   -4.785   -2.303
    6859   -5.016   -0.664
    6860   -6.235    0.704
    6861   -5.391   -0.717
    6862   -4.914   -1.424
    6863   -4.102    0.318
    6864   -6.004   -1.138
    6865   -4.977   -2.152
    6866   -5.000   -1.955
    6867   -4.511   -2.332
    6868   -4.139   -2.069
    6869   -4.078   -2.942
    6870   -3.887   -0.954
    6871   -4.733   -1.174
    6872   -4.392   -3.325
    6873   -4.490   -2.533
    6874   -2.867   -1.708
    6875   -2.575   -0.385
    6876   -1.034    0.832
    6877   -1.235   -1.409
    6878   -2.939   -1.402
    6879   -3.383   -2.350
    6880   -2.581   -1.529
    6881   -2.164   -2.657
    6882   -1.134   -3.163
    6883   -1.732   -1.546
    6884   -2.706   -0.374
    6885   -3.708    0.221
    6886   -2.307   -0.390
    6887   -3.160   -1.864
    6888   -2.456   -2.456
    6889   -2.362   -2.729
    6890   -2.861   -2.121
    6891   -3.268   -0.105
    6892   -3.720   -1.580
    6893   -2.844   -1.702
    6894   -3.768   -1.020
    6895   -4.842   -0.607
    6896   -5.232   -0.081
    6897   -4.893   -1.137
    6898   -4.061   -1.523
    6899   -3.594   -1.618
    6900   -2.588   -1.443
    6901   -4.269   -0.681
    6902   -4.216   -0.752
    6903   -4.390   -0.918
    6904   -3.604    0.927
    6905   -3.887    1.611
    6906   -2.717   -0.597
    6907   -1.947   -0.322
    6908   -3.504   -1.115
    6909   -4.057   -0.902
    6910   -3.608   -1.249
    6911   -2.553   -1.338
    6912   -2.953   -0.468
    6913   -5.030    2.165
    6914   -5.342    1.593
    6915   -5.341    3.291
    6916   -4.387    2.234
    6917   -4.532    3.600
    6918   -4.388    6.150
    6919   -5.774    3.582
    6920   -4.419    1.860
    6921   -5.592   -0.677
    6922   -4.490    0.641
    6923   -4.655   -1.217
    6924   -3.732    0.106
    6925   -4.355   -0.132
    6926   -4.039   -0.892
    6927   -3.621   -0.847
    6928   -4.775   -1.810
    6929   -3.599   -0.822
    6930   -4.236   -0.104
    6931   -3.827    1.452
    6932   -5.096    1.697
    6933   -4.207    1.139
    6934   -4.452    1.064
    6935   -4.882    0.099
    6936   -5.912    2.187
    6937   -3.805    1.375
    6938   -3.707    2.886
    6939   -3.018    1.732
    6940   -2.149   -2.103
    6941   -2.315   -0.735
    6942   -0.280   -1.978
    6943   -2.419   -2.515
    6944   -1.523   -0.220
    6945   -3.569    1.962
    6946   -4.865    3.076
    6947   -5.271    1.229
    6948   -5.332    1.667
    6949   -4.829    1.094
    6950   -4.115    0.069
    6951   -3.421    0.620
    6952   -3.347   -0.283
    6953   -3.953   -0.794
    6954   -4.108   -0.336
    6955   -5.297    0.356
    6956   -3.665   -1.595
    6957   -3.676   -1.165
    6958   -4.170    0.373
    6959   -4.194    1.015
    6960   -3.560    1.124
    6961   -3.756    0.442
    6962   -3.696    0.199
    6963   -4.761    1.151
    6964   -5.343    2.120
    6965   -3.954    1.485
    6966   -3.374    1.972
    6967   -3.406    2.453
    6968   -2.966    1.420
    6969   -2.841    1.056
    6970   -1.768   -1.777
    6971   -2.626   -2.373
    6972   -2.968   -0.793
    6973   -1.424   -1.827
    6974   -1.846   -0.266
    6975   -3.119   -0.095
    6976   -2.877   -2.986
    6977   -3.045   -0.757
    6978   -1.437   -1.714
    6979   -2.628   -0.273
    6980   -2.437   -1.929
    6981   -2.598   -2.784
    6982   -3.287   -0.907
    6983   -3.629   -1.238
    6984   -3.636    0.617
    6985   -4.853   -0.380
    6986   -4.621    0.712
    6987   -3.796   -1.044
    6988   -5.958   -2.021
    6989   -4.743   -1.872
    6990   -6.007    0.851
    6991   -6.392    0.337
    6992   -7.187    1.226
    6993   -7.454    1.085
    6994   -5.427    0.262
    6995   -5.575    0.181
    6996   -5.097    1.190
    6997   -5.608   -1.005
    6998   -6.090   -2.511
    6999   -6.262   -0.644
    7000   -4.472   -1.777
    7001   -3.674   -1.230
    7002   -4.171   -2.839
    7003   -4.023   -1.437
    7004   -3.971   -0.488
    7005   -4.698   -1.816
    7006   -4.417   -3.718
    7007   -6.130   -3.308
    7008   -5.000   -1.654
    7009   -6.088   -0.411
    7010   -5.475   -1.824
    7011   -6.425    0.165
    7012   -6.462    1.194
    7013   -6.230    2.176
    7014   -4.407    1.448
    7015   -5.216   -0.736
    7016   -5.945    0.539
    7017   -4.666   -0.386
    7018   -5.520   -0.734
    7019   -3.864   -2.306
    7020   -4.934   -1.759
    7021   -5.791   -2.258
    7022   -6.103   -2.885
    7023   -6.015   -1.846
    7024   -4.514   -1.009
    7025   -4.973    1.584
    7026   -5.695   -0.426
    7027   -4.640   -1.755
    7028   -4.112    0.578
    7029   -4.903   -0.341
    7030   -2.751   -0.116
    7031   -3.764   -0.494
    7032   -3.576   -0.379
    7033   -3.157   -0.276
    7034   -3.565   -0.553
    7035   -3.147   -0.947
    7036   -3.162   -0.955
    7037   -2.797   -2.322
    7038   -4.751   -0.345
    7039   -3.698    0.114
    7040   -4.158   -0.665
    7041   -3.288   -0.204
    7042   -3.194    1.654
    7043   -4.718    2.038
    7044   -3.951    1.862
    7045   -3.744   -1.027
    7046   -2.493   -2.851
    7047   -3.234   -1.099
    7048   -3.066   -0.635
    7049   -4.020   -1.378
    7050   -3.883   -2.220
    7051   -2.974   -1.112
    7052   -2.809   -2.054
    7053   -4.425   -0.694
    7054   -2.581   -1.039
    7055   -2.072    0.168
    7056   -3.683   -1.059
    7057   -3.719   -1.516
    7058   -5.064   -1.109
    7059   -4.698   -0.514
    7060   -4.355   -0.535
    7061   -3.227   -1.052
    7062   -5.316   -0.572
    7063   -4.166    1.882
    7064   -3.725    2.927
    7065   -4.983    2.368
    7066   -5.107    3.840
    7067   -5.481    0.553
    7068   -4.644    0.380
    7069   -3.847    2.097
    7070   -2.760    1.503
    7071   -3.752   -0.160
    7072   -4.250    0.831
    7073   -4.096    2.860
    7074   -4.768    2.984
    7075   -4.234    2.470
    7076   -5.398    2.525
    7077   -4.339    3.117
    7078   -2.706    2.953
    7079   -2.944    2.551
    7080   -3.154    2.961
    7081   -3.596    1.786
    7082   -3.610    1.586
    7083   -3.804    1.095
    7084   -2.244    0.041
    7085   -2.160    1.005
    7086   -2.511    1.253
    7087   -2.901    0.526
    7088   -4.396    1.165
    7089   -2.683    0.280
    7090   -3.708    0.449
    7091   -2.805    0.744
    7092   -3.379   -0.255
    7093   -3.279    1.326
    7094   -3.635    1.894
    7095   -2.497    0.835
    7096   -3.460    0.112
    7097   -1.790   -2.245
    7098   -2.770    0.185
    7099   -3.585    1.180
    7100   -2.864    0.317
    7101   -4.818   -1.231
    7102   -3.415   -1.418
    7103   -2.900   -0.220
    7104   -3.909   -2.031
    7105   -3.362   -1.843
    7106   -3.346   -1.261
    7107   -2.642    0.724
    7108   -1.947   -0.485
    7109   -2.681   -1.145
    7110   -2.493   -2.476
    7111   -2.215    0.188
    7112   -2.743    0.192
    7113   -3.219   -1.269
    7114   -2.611   -2.130
    7115   -2.626   -0.710
    7116   -3.318   -0.994
    7117   -2.086   -1.848
    7118   -2.970   -2.808
    7119   -2.427   -0.911
    7120   -2.772   -0.561
    7121   -2.050   -0.562
    7122   -4.765    2.051
    7123   -4.470    2.930
    7124   -4.595    4.109
    7125   -4.967    2.301
    7126   -4.130    0.143
    7127   -3.671   -0.691
    7128   -6.464    0.790
    7129   -4.703    2.578
    7130   -5.174    1.336
    7131   -4.992    1.691
    7132   -6.085    2.582
    7133   -5.463    2.902
    7134   -5.173    2.324
    7135   -5.354    1.601
    7136   -5.876    1.442
    7137   -6.323    1.816
    7138   -7.098    2.819
    7139   -5.746    2.362
    7140   -7.098    2.036
    7141   -5.420    1.223
    7142   -4.689    1.781
    7143   -3.376    1.087
    7144   -2.985    2.534
    7145   -3.110    0.781
    7146   -3.683    2.130
    7147   -2.832    0.669
    7148   -2.496    0.994
    7149   -3.481   -0.954
    7150   -4.335   -2.020
    7151   -4.592   -1.355
    7152   -4.974   -0.420
    7153   -5.412    0.130
    7154   -2.736    0.926
    7155   -4.457    0.519
    7156   -5.033    0.565
    7157   -4.688    1.552
    7158   -5.118    0.378
    7159   -6.470    0.093
    7160   -6.065    0.821
    7161   -6.548    1.814
    7162   -5.066    1.869
    7163   -5.042    2.722
    7164   -5.169    2.475
    7165   -4.826    0.390
    7166   -4.453    3.301
    7167   -4.989    2.251
    7168   -4.733    0.763
    7169   -4.317   -0.145
    7170   -5.990    1.754
    7171   -5.997    1.365
    7172   -5.399    1.934
    7173   -5.000    0.073
    7174   -4.401   -0.532
    7175   -5.483    0.955
    7176   -6.710    2.890
    7177   -6.099    1.989
    7178   -6.609    1.932
    7179   -4.738    1.105
    7180   -4.829    2.161
    7181   -5.823   -0.424
    7182   -5.509    0.304
    7183   -6.288    0.761
    7184   -4.350    2.993
    7185   -4.457    1.882
    7186   -3.271    0.045
    7187   -3.753    0.297
    7188   -4.670   -0.621
    7189   -3.726   -0.474
    7190   -3.964   -0.806
    7191   -1.913   -2.063
    7192   -3.485   -1.680
    7193   -4.287   -2.281
    7194   -3.724   -0.050
    7195   -3.434   -1.829
    7196   -4.314   -2.224
    7197   -3.067   -2.494
    7198   -3.418   -3.010
    7199   -4.543   -3.784
    7200   -4.284   -1.563
    7201   -5.931   -2.618
    7202   -4.097   -1.937
    7203   -2.333   -0.719
    7204   -2.686    0.916
    7205   -4.158   -0.075
    7206   -1.932   -0.655
    7207   -1.197   -3.034
    7208   -0.046   -3.575
    7209   -0.209   -2.670
    7210    0.205   -4.329
    7211   -0.196   -2.277
    7212   -0.223   -0.532
    7213   -0.590   -1.354
    7214   -1.179    0.399
    7215   -0.779   -1.101
    7216    0.358   -3.112
    7217   -1.175   -2.393
    7218   -0.427   -1.852
    7219   -0.693   -2.825
    7220   -0.419   -1.976
    7221   -0.904   -0.976
    7222   -0.995   -3.677
    7223   -3.366   -2.506
    7224   -2.958   -2.492
    7225   -1.061   -2.593
    7226   -1.644   -1.839
    7227   -1.257   -3.392
    7228   -2.456   -3.514
    7229   -3.836   -1.108
    7230   -2.364   -2.415
    7231   -3.321   -1.610
    7232   -2.013   -4.043
    7233   -1.340   -4.347
    7234   -0.664   -6.053
    7235   -1.818   -3.729
    7236   -2.522   -4.189
    7237   -2.059   -4.676
    7238   -2.129   -4.389
    7239   -2.951   -2.945
    7240   -2.402   -2.588
    7241   -2.451   -3.862
    7242   -2.700   -4.449
    7243   -2.370   -4.559
    7244   -2.285   -1.474
    7245   -2.752   -1.186
    7246   -2.634   -1.756
    7247   -3.112   -2.249
    7248   -3.461   -1.814
    7249   -2.810   -3.530
    7250   -1.490   -2.653
    7251   -1.686   -2.580
    7252   -2.653   -1.246
    7253   -1.618   -1.412
    7254   -1.867   -1.448
    7255   -3.242   -1.412
    7256   -4.555   -0.926
    7257   -4.237   -1.242
    7258   -3.006   -4.079
    7259   -2.716   -4.475
    7260   -3.135   -4.798
    7261   -3.894   -2.202
    7262   -3.952   -1.150
    7263   -4.360   -2.087
    7264   -4.153   -3.894
    7265   -2.558   -4.932
    7266   -2.870   -3.734
    7267   -3.477   -2.260
    7268   -3.269   -1.142
    7269   -3.469   -1.438
    7270   -3.448   -1.886
    7271   -2.346   -1.177
    7272   -3.805   -0.640
    7273   -4.478   -0.843
    7274   -3.111   -2.569
    7275   -3.269   -2.542
    7276   -4.036   -2.110
    7277   -4.135   -0.959
    7278   -3.324   -2.202
    7279   -3.729   -1.686
    7280   -3.466   -0.782
    7281   -2.739   -0.811
    7282   -2.416   -0.689
    7283   -1.599   -2.244
    7284   -1.806   -1.935
    7285   -1.910   -3.693
    7286   -1.868   -2.833
    7287   -1.267   -4.846
    7288   -0.785   -4.572
    7289   -0.495   -5.820
    7290   -0.968   -4.463
    7291    0.188   -4.791
    7292    0.168   -6.861
    7293    0.181   -6.537
    7294    0.755   -4.696
    7295   -1.189   -5.111
    7296   -1.545   -4.719
    7297   -0.461   -4.615
    7298   -1.486   -3.656
    7299   -2.263   -0.790
    7300   -1.183   -1.961
    7301   -1.594   -2.632
    7302   -2.572   -4.441
    7303   -1.859   -4.927
    7304   -3.673   -3.314
    7305   -3.429   -3.014
    7306   -3.266   -6.255
    7307   -3.007   -4.793
    7308   -2.834   -4.843
    7309   -2.657   -4.887
    7310   -2.002   -4.819
    7311   -2.213   -4.731
    7312   -2.135   -2.298
    7313   -2.262   -4.176
    7314   -2.085   -3.641
    7315   -3.770   -2.469
    7316   -1.693   -4.072
    7317   -2.097   -5.566
    7318   -2.778   -2.497
    7319   -1.528   -2.720
    7320   -1.678   -3.956
    7321   -0.716   -3.388
    7322   -0.329   -2.200
    7323   -0.689   -3.544
    7324   -0.571   -3.777
    7325   -2.026   -0.790
    7326   -1.415   -2.636
    7327   -1.702   -2.951
    7328   -2.096   -0.902
    7329   -0.947   -3.725
    7330   -2.706   -1.987
    7331   -2.883   -2.383
    7332   -2.655   -0.481
    7333   -3.875   -2.232
    7334   -1.648   -3.377
    7335   -2.660   -1.782
    7336   -2.815   -1.682
    7337   -2.970   -2.020
    7338   -1.635   -3.015
    7339   -0.327   -1.754
    7340   -2.463   -0.753
    7341   -3.305   -0.482
    7342   -4.613    0.543
    7343   -2.893   -0.686
    7344   -3.233   -3.150
    7345   -2.134   -1.180
    7346   -1.520   -2.116
    7347   -1.579   -1.742
    7348   -1.166   -2.404
    7349   -2.772   -1.769
    7350   -1.988   -1.467
    7351   -1.434   -2.631
    7352   -2.961   -1.108
    7353   -4.214   -1.567
    7354   -2.494   -1.143
    7355   -2.010   -1.663
    7356   -1.631   -3.823
    7357   -1.789   -3.304
    7358   -2.899   -0.059
    7359   -2.340    1.540
    7360   -3.024   -0.662
    7361   -3.896   -1.525
    7362   -2.551   -1.186
    7363   -2.183   -2.795
    7364   -3.234   -1.358
    7365   -2.373   -1.129
    7366   -4.310   -1.086
    7367   -3.254   -1.881
    7368   -4.693   -1.654
    7369   -3.558   -4.121
    7370   -2.879   -2.965
    7371   -2.319   -3.788
    7372   -1.576   -0.998
    7373   -1.588   -0.027
    7374   -0.700   -2.192
    7375   -1.196   -1.469
    7376   -2.035   -0.625
    7377   -1.264   -1.192
    7378   -2.102   -1.568
    7379   -1.140   -2.501
    7380   -0.870   -2.657
    7381   -2.209   -3.684
    7382   -1.565   -2.944
    7383   -1.171   -3.587
    7384   -1.293   -3.194
    7385   -0.499   -3.186
    7386   -1.038   -5.768
    7387   -0.915   -6.032
    7388   -1.029   -6.711
    7389   -0.973   -6.651
    7390   -1.928   -4.565
    7391   -2.863   -6.187
    7392   -2.228   -5.121
    7393   -2.756   -5.620
    7394   -1.609   -4.473
    7395   -2.206   -5.067
    7396   -1.940   -4.444
    7397   -3.021   -4.254
    7398   -4.107   -3.651
    7399   -3.266   -4.207
    7400   -1.904   -3.301
    7401   -3.352   -3.745
    7402   -3.135   -2.552
    7403   -1.625   -0.753
    7404   -1.929   -2.703
    7405   -2.189   -2.755
    7406   -2.657   -3.455
    7407   -2.588   -2.942
    7408   -1.973   -1.683
    7409   -2.546   -4.637
    7410   -1.739   -3.697
    7411   -0.604   -3.546
    7412   -0.074   -1.930
    7413   -1.152   -2.676
    7414   -1.829   -2.790
    7415   -0.733   -4.377
    7416   -1.650   -3.653
    7417   -0.581   -3.601
    7418   -0.971   -6.148
    7419   -2.040   -3.690
    7420   -2.155   -3.454
    7421   -1.531   -3.435
    7422   -1.603   -3.038
    7423   -1.686   -3.223
    7424   -0.974   -3.430
    7425   -2.019   -2.281
    7426   -3.192   -3.486
    7427   -2.568   -2.516
    7428   -3.428   -0.665
    7429   -4.565   -1.075
    7430   -4.632   -2.314
    7431   -4.851   -1.216
    7432   -4.739   -1.638
    7433   -3.587   -1.910
    7434   -3.232   -1.231
    7435   -3.678   -0.728
    7436   -4.189   -0.975
    7437   -3.206   -0.147
    7438   -3.929    0.382
    7439   -4.284   -0.167
    7440   -3.264   -2.200
    7441   -4.715   -1.446
    7442   -3.874    0.150
    7443   -3.077    0.078
    7444   -2.784   -0.937
    7445   -2.830    0.214
    7446   -3.644    0.346
    7447   -2.310   -0.762
    7448   -2.755   -2.327
    7449   -5.332    0.312
    7450   -4.876    0.392
    7451   -4.777   -0.186
    7452   -2.533   -1.763
    7453   -4.946   -0.866
    7454   -3.308   -0.684
    7455   -3.330   -1.456
    7456   -3.506    0.211
    7457   -2.810   -0.717
    7458   -3.254   -1.249
    7459   -4.077   -0.845
    7460   -4.010   -2.787
    7461   -3.502   -3.367
    7462   -3.138   -3.447
    7463   -2.830   -3.131
    7464   -2.610   -2.933
    7465   -4.148   -4.062
    7466   -3.181   -3.850
    7467   -2.620   -4.089
    7468   -3.192   -3.623
    7469   -1.406   -6.788
    7470   -2.152   -5.792
    7471   -2.163   -4.578
    7472   -2.417   -4.142
    7473   -2.681   -3.996
    7474   -2.493   -3.075
    7475   -3.985   -4.595
    7476   -4.417   -4.669
    7477   -4.626   -2.664
    7478   -5.000   -5.244
    7479   -4.242   -3.629
    7480   -3.845   -5.334
    7481   -2.008   -5.921
    7482   -3.069   -5.338
    7483   -3.993   -2.518
    7484   -3.872   -3.339
    7485   -3.185   -2.443
    7486   -3.842   -2.051
    7487   -5.330   -2.264
    7488   -4.199   -3.103
    7489   -4.170   -4.293
    7490   -5.004   -3.508
    7491   -3.456   -4.469
    7492   -4.392   -3.069
    7493   -2.843   -2.503
    7494   -3.949   -1.626
    7495   -4.942   -1.769
    7496   -4.693   -2.461
    7497   -4.189   -2.695
    7498   -3.121   -4.238
    7499   -5.233   -2.582
    7500   -3.956   -1.558
    7501   -3.322   -2.696
    7502   -3.677   -2.264
    7503   -3.397   -4.587
    7504   -3.314   -4.493
    7505   -3.938   -3.988
    7506   -3.900   -2.837
    7507   -3.779   -3.313
    7508   -4.028   -4.784
    7509   -4.746   -3.691
    7510   -4.028   -4.042
    7511   -5.064   -3.406
    7512   -5.414   -3.025
    7513   -5.531   -3.338
    7514   -5.877   -2.116
    7515   -6.426   -3.229
    7516   -5.009   -0.053
    7517   -5.064    1.015
    7518   -4.889   -0.864
    7519   -4.079   -0.484
    7520   -4.865   -0.993
    7521   -5.139   -3.103
    7522   -4.733    0.049
    7523   -4.890    0.119
    7524   -4.663    1.267
    7525   -4.851    0.374
    7526   -3.003   -0.801
    7527   -3.737   -0.542
    7528   -3.591   -2.427
    7529   -3.351   -2.068
    7530   -5.856   -1.778
    7531   -5.433    0.571
    7532   -6.544   -0.667
    7533   -6.116   -1.803
    7534   -5.707   -1.700
    7535   -5.325   -1.280
    7536   -4.045   -2.686
    7537   -4.381   -3.720
    7538   -3.841   -3.734
    7539   -3.529   -4.360
    7540   -3.753   -5.146
    7541   -3.547   -3.830
    7542   -3.849   -3.492
    7543   -3.783   -3.053
    7544   -3.913   -3.106
    7545   -2.911   -4.015
    7546   -3.718   -4.530
    7547   -5.514   -3.304
    7548   -5.151   -1.866
    7549   -4.821   -3.246
    7550   -3.858   -4.279
    7551   -4.648   -3.037
    7552   -5.379   -2.954
    7553   -5.403   -3.175
    7554   -5.321   -4.027
    7555   -4.474   -3.663
    7556   -3.941   -3.172
    7557   -4.527   -1.562
    7558   -4.420   -2.363
    7559   -4.754   -2.776
    7560   -5.352   -2.199
    7561   -3.753   -2.991
    7562   -3.661   -4.048
    7563   -3.177   -5.134
    7564   -3.752   -4.987
    7565   -2.484   -5.066
    7566   -3.120   -4.682
    7567   -3.448   -4.760
    7568   -2.935   -6.124
    7569   -2.275   -5.685
    7570   -3.069   -4.512
    7571   -3.026   -4.552
    7572   -3.619   -4.088
    7573   -1.410   -3.678
    7574   -2.817   -4.377
    7575   -2.907   -5.872
    7576   -3.277   -5.259
    7577   -3.249   -3.766
    7578   -3.642   -4.523
    7579   -4.702   -4.193
    7580   -4.163   -3.721
    7581   -3.991   -3.684
    7582   -3.163   -2.633
    7583   -3.887   -2.294
    7584   -2.040   -2.429
    7585   -2.795   -3.500
    7586   -3.057   -3.598
    7587   -2.589   -3.761
    7588   -2.959   -3.579
    7589   -3.772   -4.428
    7590   -2.960   -3.896
    7591   -2.834   -3.913
    7592   -1.739   -3.796
    7593   -2.883   -3.827
    7594   -3.642   -4.103
    7595   -2.834   -4.283
    7596   -2.687   -2.836
    7597   -3.508   -2.745
    7598   -3.410   -1.608
    7599   -2.346   -2.223
    7600   -2.909   -2.408
    7601   -3.997   -3.840
    7602   -2.067   -4.529
    7603   -2.252   -3.590
    7604   -1.000   -6.094
    7605   -1.566   -5.506
    7606   -2.168   -5.408
    7607   -1.165   -4.004
    7608   -2.498   -2.531
    7609   -2.326   -4.901
    7610   -1.599   -4.936
    7611   -3.231   -4.784
    7612   -3.046   -3.421
    7613   -2.806   -3.029
    7614   -2.738   -3.463
    7615   -3.373   -2.814
    7616   -2.749   -3.121
    7617   -2.093   -2.607
    7618   -3.269   -2.440
    7619   -3.224   -1.831
    7620   -2.469   -2.586
    7621   -2.539   -0.486
    7622   -3.125   -2.364
    7623   -3.248   -1.105
    7624   -2.271   -1.675
    7625   -2.726   -0.437
    7626   -2.287   -0.767
    7627   -1.160   -0.936
    7628   -2.533   -0.327
    7629   -2.313   -0.446
    7630   -2.996   -1.032
    7631   -4.923    0.349
    7632   -2.740   -0.625
    7633   -2.591   -0.291
    7634   -2.089   -0.297
    7635   -2.480    0.401
    7636   -3.207    2.738
    7637   -4.277    2.350
    7638   -4.975   -0.181
    7639   -3.680   -0.435
    7640   -3.627   -1.998
    7641   -3.419   -1.890
    7642   -3.399   -1.719
    7643   -2.220   -1.925
    7644   -3.222   -1.139
    7645   -2.254   -0.689
    7646   -2.415   -0.965
    7647   -2.886   -0.682
    7648   -3.538   -1.060
    7649   -3.227   -0.058
    7650   -4.038    0.379
    7651   -3.541    0.560
    7652   -2.891    0.249
    7653   -2.865   -0.211
    7654   -3.375    0.201
    7655   -2.236   -1.209
    7656   -2.281    0.677
    7657   -3.931    1.390
    7658   -2.833    2.086
    7659   -2.863    0.141
    7660   -3.805   -0.200
    7661   -3.965   -2.301
    7662   -3.717   -1.822
    7663   -4.345   -0.459
    7664   -2.886    2.207
    7665   -2.783    2.741
    7666   -3.022    0.642
    7667   -4.336    2.409
    7668   -3.063    1.535
    7669   -4.530    0.520
    7670   -3.590    2.593
    7671   -2.700    2.454
    7672   -3.534    0.622
    7673   -4.211    1.561
    7674   -2.954    1.988
    7675   -3.529    2.070
    7676   -3.754    1.590
    7677   -2.159    2.429
    7678   -4.125    2.140
    7679   -3.422    0.459
    7680   -2.478    1.263
    7681   -2.461   -0.587
    7682   -2.657   -0.022
    7683   -2.789   -0.041
    7684   -3.629   -0.216
    7685   -3.226    0.424
    7686   -4.389    0.474
    7687   -4.456    0.944
    7688   -3.996   -1.566
    7689   -4.774   -0.653
    7690   -5.085   -0.985
    7691   -3.778   -3.476
    7692   -4.297   -3.993
    7693   -4.883   -1.942
    7694   -3.543   -2.204
    7695   -4.189   -1.708
    7696   -4.131   -1.461
    7697   -4.900   -0.957
    7698   -4.800   -1.583
    7699   -4.503    0.037
    7700   -5.718   -2.761
    7701   -4.264   -3.278
    7702   -5.043   -2.638
    7703   -4.979   -2.360
    7704   -5.158    0.105
    7705   -3.254   -0.592
    7706   -4.924    0.275
    7707   -4.421   -2.219
    7708   -4.590   -1.104
    7709   -4.629   -1.055
    7710   -4.534   -0.405
    7711   -5.551    0.678
    7712   -5.273   -0.596
    7713   -4.127    0.184
    7714   -4.288   -2.036
    7715   -4.365   -2.085
    7716   -3.955   -1.405
    7717   -4.621   -2.423
    7718   -4.119   -1.256
    7719   -4.113    0.822
    7720   -3.880   -1.078
    7721   -4.250   -0.760
    7722   -4.142    0.591
    7723   -3.191   -0.292
    7724   -3.205   -1.702
    7725   -3.257    0.642
    7726   -4.406    0.872
    7727   -2.987   -0.297
    7728   -2.523    0.365
    7729   -2.605   -0.322
    7730   -2.469    0.572
    7731   -2.615    1.147
    7732   -2.668   -0.796
    7733   -0.824   -2.378
    7734   -2.822   -2.034
    7735   -3.027   -1.910
    7736   -3.365   -2.258
    7737   -3.969   -0.541
    7738   -4.300   -1.306
    7739   -3.561   -1.139
    7740   -4.526   -1.364
    7741   -4.103   -0.189
    7742   -4.188   -0.406
    7743   -4.916   -0.885
    7744   -4.873   -1.002
    7745   -4.849   -3.074
    7746   -4.364   -3.237
    7747   -3.968   -2.058
    7748   -3.654   -2.034
    7749   -3.604   -1.436
    7750   -2.763   -1.481
    7751   -2.922   -1.960
    7752   -4.613   -0.365
    7753   -3.511    0.449
    7754   -3.698    0.460
    7755   -4.086    0.254
    7756   -4.408   -1.307
    7757   -5.898   -0.839
    7758   -5.164   -0.405
    7759   -4.677   -0.882
    7760   -3.861    1.288
    7761   -5.875    2.137
    7762   -4.977    3.221
    7763   -6.228    1.819
    7764   -5.121    0.797
    7765   -5.447   -0.046
    7766   -4.114   -0.315
    7767   -4.488    0.663
    7768   -5.800    1.738
    7769   -4.311   -1.343
    7770   -5.390   -0.092
    7771   -5.006   -0.525
    7772   -5.187   -2.023
    7773   -4.539   -0.928
    7774   -4.882   -1.153
    7775   -5.129   -1.141
    7776   -6.770   -1.269
    7777   -5.302   -2.971
    7778   -4.327   -2.065
    7779   -4.262   -0.832
    7780   -4.587   -2.785
    7781   -4.005   -1.705
    7782   -5.037   -1.241
    7783   -4.726   -2.587
    7784   -5.331   -0.028
    7785   -5.838   -1.759
    7786   -3.571   -1.126
    7787   -4.113   -1.958
    7788   -5.728   -1.533
    7789   -6.805   -0.384
    7790   -5.915    0.794
    7791   -5.695    0.701
    7792   -5.691   -0.271
    7793   -5.429    0.425
    7794   -4.158    0.755
    7795   -6.701    1.040
    7796   -4.822    0.869
    7797   -6.826    1.858
    7798   -7.002    2.645
    7799   -4.401    1.487
    7800   -4.847    0.190
    7801   -4.428    0.381
    7802   -2.449    0.965
    7803   -3.340   -0.188
    7804   -4.301    0.205
    7805   -4.252   -0.148
    7806   -5.023   -1.696
    7807   -4.904   -1.338
    7808   -4.868   -2.179
    7809   -4.348   -2.692
    7810   -3.651   -1.983
    7811   -3.341   -1.378
    7812   -1.686   -2.146
    7813   -3.428   -0.301
    7814   -3.379   -2.072
    7815   -4.674   -3.514
    7816   -4.288   -2.795
    7817   -4.692   -2.912
    7818   -4.473   -2.342
    7819   -2.715    0.168
    7820   -3.922    1.812
    7821   -5.642   -0.403
    7822   -4.923    0.377
    7823   -4.702    0.034
    7824   -3.143   -0.128
    7825   -4.967    0.359
    7826   -3.543   -1.045
    7827   -3.667   -2.207
    7828   -4.370   -1.530
    7829   -2.306    0.245
    7830   -2.599   -1.531
    7831   -3.388   -1.657
    7832   -2.299   -2.605
    7833   -2.984   -0.616
    7834   -3.624   -1.574
    7835   -3.442   -1.065
    7836   -2.141   -1.274
    7837   -2.420   -1.418
    7838   -2.922   -1.643
    7839   -1.652   -0.428
    7840   -2.286   -1.680
    7841   -3.315   -3.198
    7842   -4.013   -1.382
    7843   -3.619   -2.183
    7844   -3.864   -1.017
    7845   -3.884   -2.267
    7846   -4.690   -1.327
    7847   -5.209    0.482
    7848   -3.575   -1.898
    7849   -5.153   -0.412
    7850   -5.385   -0.268
    7851   -5.382    0.101
    7852   -3.873    1.060
    7853   -4.102   -1.077
    7854   -4.106   -1.914
    7855   -4.896   -0.782
    7856   -3.332   -2.671
    7857   -3.591   -2.635
    7858   -4.044   -2.635
    7859   -5.303   -1.818
    7860   -3.126   -2.073
    7861   -4.124   -1.702
    7862   -3.422   -1.691
    7863   -4.334   -2.708
    7864   -4.097   -3.463
    7865   -5.904    0.745
    7866   -6.327   -0.448
    7867   -4.120   -1.222
    7868   -6.472    1.731
    7869   -6.108    0.286
    7870   -5.351   -0.179
    7871   -6.145   -0.859
    7872   -6.153    0.400
    7873   -6.349    2.636
    7874   -6.803   -0.803
    7875   -6.129    0.314
    7876   -5.287   -1.005
    7877   -5.855    0.114
    7878   -5.409    2.389
    7879   -6.843    2.190
    7880   -6.214    3.342
    7881   -7.263    3.734
    7882   -6.696    1.745
    7883   -7.738    3.060
    7884   -6.533    2.485
    7885   -7.454    2.841
    7886   -7.427    1.185
    7887   -7.162    0.484
    7888   -8.061    1.817
    7889   -7.671    2.651
    7890   -7.017    2.885
    7891   -6.991    2.212
    7892   -6.011    3.308
    7893   -5.997    2.966
    7894   -7.078    2.274
    7895   -5.844    0.554
    7896   -6.392   -0.465
    7897   -5.484    0.105
    7898   -6.344    0.600
    7899   -4.398   -1.214
    7900   -4.127   -0.148
    7901   -5.251   -1.309
    7902   -6.157    0.294
    7903   -6.759    2.239
    7904   -7.032    0.371
    7905   -6.795    0.147
    7906   -6.446   -1.140
    7907   -7.237    2.059
    7908   -6.460    3.561
    7909   -5.364    3.636
    7910   -6.875    2.437
    7911   -5.837    2.502
    7912   -5.634    2.165
    7913   -6.466    0.463
    7914   -5.965    0.269
    7915   -6.529    0.733
    7916   -6.149    1.308
    7917   -5.390    0.334
    7918   -4.370   -1.968
    7919   -5.227   -3.898
    7920   -2.768   -5.696
    7921   -2.781   -2.708
    7922   -3.543   -0.919
    7923   -2.314   -1.738
    7924   -3.983   -2.242
    7925   -3.281   -1.237
    7926   -2.791   -0.988
    7927   -3.204   -1.732
    7928   -3.241   -1.975
    7929   -3.007   -3.232
    7930   -3.128   -5.018
    7931   -3.190   -3.842
    7932   -4.846   -2.350
    7933   -1.992   -4.062
    7934   -3.616   -2.385
    7935   -2.979   -0.971
    7936   -3.007   -1.125
    7937   -3.233   -1.455
    7938   -4.317   -1.297
    7939   -4.969   -0.765
    7940   -4.638   -1.239
    7941   -3.866   -1.531
    7942   -4.544   -0.747
    7943   -4.903   -0.824
    7944   -4.474   -1.523
    7945   -6.255   -1.932
    7946   -6.286    0.233
    7947   -5.561   -2.535
    7948   -5.126   -1.179
    7949   -4.152   -1.803
    7950   -3.774   -2.430
    7951   -4.673   -2.572
    7952   -4.664   -1.423
    7953   -2.917   -3.021
    7954   -3.075   -2.315
    7955   -4.358   -2.413
    7956   -4.618   -2.023
    7957   -5.510   -1.389
    7958   -3.629   -2.769
    7959   -3.710   -2.080
    7960   -4.711   -0.950
    7961   -5.599   -0.469
    7962   -6.656    0.405
    7963   -6.240   -0.582
    7964   -4.612   -1.047
    7965   -5.882   -1.462
    7966   -4.414   -1.856
    7967   -5.131   -1.536
    7968   -6.591   -1.609
    7969   -4.953   -2.295
    7970   -5.659   -3.133
    7971   -4.227   -4.138
    7972   -3.841   -2.173
    7973   -4.313   -2.184
    7974   -3.625   -3.687
    7975   -3.604   -2.998
    7976   -4.690   -2.734
    7977   -3.312   -5.727
    7978   -3.227   -2.188
    7979   -4.552   -2.098
    7980   -3.652   -1.854
    7981   -5.239   -0.925
    7982   -4.396   -1.543
    7983   -4.500   -1.103
    7984   -3.416   -1.253
    7985   -4.253   -0.950
    7986   -4.092   -0.624
    7987   -5.517    0.537
    7988   -4.467   -3.179
    7989   -5.662   -3.631
    7990   -5.719   -2.349
    7991   -5.138   -3.708
    7992   -5.239   -3.663
    7993   -4.855   -3.513
    7994   -4.709   -3.710
    7995   -5.188   -2.940
    7996   -5.714   -1.211
    7997   -5.642   -2.709
    7998   -5.251   -1.415
    7999   -5.441   -1.270
    8000   -5.647   -0.860
    8001   -6.768    0.448
    8002   -5.431   -1.068
    8003   -6.438   -1.351
    8004   -4.598   -0.923
    8005   -6.490   -1.692
    8006   -5.544   -4.453
    8007   -5.877   -3.560
    8008   -3.951   -2.812
    8009   -4.584   -1.996
    8010   -5.381   -1.883
    8011   -5.290   -3.293
    8012   -5.139   -5.069
    8013   -4.595   -4.579
    8014   -4.729   -1.743
    8015   -5.528   -2.203
    8016   -6.174   -2.351
    8017   -5.459   -3.419
    8018   -5.098   -1.878
    8019   -5.918   -0.807
    8020   -6.089   -3.264
    8021   -7.240   -2.017
    8022   -7.001   -2.672
    8023   -6.951   -0.958
    8024   -6.201   -0.387
    8025   -4.742   -1.023
    8026   -5.371   -2.100
    8027   -5.795   -1.169
    8028   -5.051   -2.217
    8029   -4.212   -1.013
    8030   -2.433   -0.852
    8031   -4.677   -0.944
    8032   -2.750   -0.957
    8033   -2.304   -0.252
    8034   -2.367   -1.038
    8035   -2.885   -1.385
    8036   -3.209   -1.452
    8037   -3.582   -0.208
    8038   -3.749   -1.556
    8039   -5.327   -0.540
    8040   -4.445   -1.670
    8041   -3.511   -1.598
    8042   -4.386   -0.246
    8043   -3.540   -0.795
    8044   -5.763   -2.328
    8045   -4.667   -1.852
    8046   -4.931   -1.348
    8047   -5.464   -2.406
    8048   -4.592   -2.365
    8049   -6.073   -2.048
    8050   -5.272   -3.228
    8051   -4.587   -2.830
    8052   -6.219   -0.921
    8053   -6.562   -3.632
    8054   -7.377   -4.141
    8055   -6.317   -3.104
    8056   -5.047   -4.131
    8057   -5.425   -1.859
    8058   -4.644   -0.960
    8059   -5.475   -2.284
    8060   -5.554   -2.369
    8061   -4.067   -2.799
    8062   -5.937   -3.799
    8063   -5.394   -1.276
    8064   -4.965   -1.550
    8065   -4.343   -4.041
    8066   -5.444   -1.343
    8067   -7.086   -2.001
    8068   -5.351   -1.611
    8069   -6.482   -1.271
    8070   -5.336   -0.375
    8071   -5.854    0.134
    8072   -5.523   -0.422
    8073   -4.864    0.672
    8074   -3.956   -1.330
    8075   -5.720    0.515
    8076   -5.514   -2.233
    8077   -6.347   -1.607
    8078   -5.836   -0.494
    8079   -5.164   -1.084
    8080   -5.005   -1.865
    8081   -3.981   -2.025
    8082   -4.681   -2.495
    8083   -3.673   -2.834
    8084   -3.970   -2.917
    8085   -4.508   -2.042
    8086   -5.854   -3.500
    8087   -4.762   -3.641
    8088   -5.800   -3.613
    8089   -6.349   -1.153
    8090   -5.166   -1.413
    8091   -5.841   -2.826
    8092   -3.893   -2.320
    8093   -5.670   -3.859
    8094   -4.711   -4.189
    8095   -4.602   -3.796
    8096   -5.552   -2.678
    8097   -4.568   -4.034
    8098   -4.887   -1.462
    8099   -4.951   -1.533
    8100   -4.894   -3.321
    8101   -5.062   -4.128
    8102   -4.590   -4.076
    8103   -4.937   -5.286
    8104   -3.987   -4.791
    8105   -4.610   -4.613
    8106   -2.419   -5.861
    8107   -3.896   -5.592
    8108   -5.551   -4.808
    8109   -6.174   -0.312
    8110   -5.047   -3.855
    8111   -5.322   -2.305
    8112   -5.429   -2.982
    8113   -6.211   -2.289
    8114   -5.069   -3.909
    8115   -4.506   -3.232
    8116   -5.532   -4.276
    8117   -6.088   -2.953
    8118   -7.094   -3.187
    8119   -5.793   -2.957
    8120   -5.231   -3.394
    8121   -5.747   -0.979
    8122   -6.658   -3.434
    8123   -5.297   -2.842
    8124   -5.181   -4.410
    8125   -5.157   -5.620
    8126   -6.782   -4.547
    8127   -7.029   -2.972
    8128   -9.384    0.028
    8129   -7.805   -0.735
    8130   -7.695   -1.138
    8131   -7.306    0.695
    8132   -7.704    0.234
    8133   -6.351    0.324
    8134   -5.892   -1.405
    8135   -4.845   -1.859
    8136   -5.860    0.117
    8137   -6.615    0.052
    8138   -5.783   -1.441
    8139   -4.868   -2.887
    8140   -5.665   -2.604
    8141   -4.860   -3.112
    8142   -7.117   -2.511
    8143   -7.513   -1.263
    8144   -7.427   -0.353
    8145   -6.219   -0.974
    8146   -6.356   -1.198
    8147   -6.010   -0.118
    8148   -5.541   -1.099
    8149   -5.986   -1.135
    8150   -5.868    0.082
    8151   -5.582   -3.280
    8152   -5.745   -1.796
    8153   -4.752   -0.755
    8154   -4.068   -1.863
    8155   -1.281   -4.517
    8156   -3.446   -2.424
    8157   -4.812   -4.096
    8158   -4.764   -3.528
    8159   -5.840   -1.979
    8160   -4.638   -3.333
    8161   -4.196   -3.805
    8162   -4.747   -3.681
    8163   -3.859   -3.212
    8164   -2.636   -4.708
    8165   -3.481   -3.987
    8166   -3.441   -4.860
    8167   -2.343   -5.542
    8168   -3.484   -2.021
    8169   -3.244   -3.567
    8170   -2.341   -4.877
    8171   -1.620   -5.908
    8172   -2.843   -5.158
    8173   -2.698   -5.697
    8174   -3.708   -3.455
    8175   -4.666   -2.184
    8176   -4.492   -3.000
    8177   -3.707   -2.123
    8178   -4.503   -3.141
    8179   -2.871   -3.920
    8180   -3.802   -3.376
    8181   -3.631   -4.711
    8182   -3.392   -6.002
    8183   -3.009   -6.071
    8184   -1.612   -6.911
    8185   -3.308   -5.806
    8186   -1.984   -6.844
    8187   -3.224   -4.947
    8188   -3.121   -4.056
    8189   -3.552   -4.348
    8190   -4.378   -4.128
    8191   -3.031   -5.094
    8192   -3.485   -5.162
    8193   -1.472   -6.004
    8194   -3.748   -4.889
    8195   -2.852   -4.682
    8196   -3.625   -2.538
    8197   -5.304   -1.690
    8198   -4.892   -3.158
    8199   -5.526   -3.349
    8200   -3.892   -4.402
    8201   -3.785   -4.854
    8202   -4.974   -2.583
    8203   -4.913   -3.684
    8204   -4.920   -3.421
    8205   -4.379   -4.525
    8206   -4.642   -4.774
    8207   -3.754   -4.268
    8208   -3.884   -3.354
    8209   -1.507   -3.486
    8210   -3.951   -2.683
    8211   -4.429   -1.318
    8212   -3.053   -2.219
    8213   -3.809   -3.845
    8214   -4.057   -1.682
    8215   -3.040   -3.424
    8216   -6.666   -2.154
    8217   -4.714   -2.428
    8218   -4.541   -4.660
    8219   -4.874   -4.853
    8220   -5.248   -5.529
    8221   -6.074   -5.963
    8222   -6.182   -4.275
    8223   -6.720   -2.633
    8224   -5.448   -3.594
    8225   -5.445   -3.021
    8226   -5.743   -2.621
    8227   -5.709   -2.557
    8228   -5.796   -2.609
    8229   -4.926   -2.350
    8230   -5.040   -3.421
    8231   -6.227   -2.386
    8232   -5.660   -2.953
    8233   -5.559   -1.037
    8234   -6.721   -3.468
    8235   -4.937   -5.581
    8236   -4.557   -3.705
    8237   -5.230   -4.884
    8238   -4.716   -5.879
    8239   -4.628   -5.180
    8240   -5.606   -3.852
    8241   -4.765   -5.133
    8242   -3.882   -4.726
    8243   -6.079   -4.456
    8244   -5.183   -5.827
    8245   -4.885   -4.544
    8246   -4.072   -3.961
    8247   -5.330   -3.724
    8248   -5.167   -3.739
    8249   -3.839   -3.717
    8250   -4.134   -4.401
    8251   -4.172   -2.781
    8252   -4.719   -5.155
    8253   -5.173   -4.807
    8254   -4.958   -5.980
    8255   -5.498   -4.198
    8256   -6.512   -3.598
    8257   -6.790   -3.179
    8258   -4.845   -4.221
    8259   -5.155   -2.883
    8260   -5.640   -0.659
    8261   -5.654   -1.505
    8262   -5.391   -3.893
    8263   -4.649   -3.009
    8264   -4.902   -2.682
    8265   -4.273   -2.164
    8266   -4.659   -2.869
    8267   -4.684   -1.292
    8268   -6.890   -0.474
    8269   -6.272   -2.211
    8270   -7.065   -1.925
    8271   -6.458   -4.398
    8272   -5.915   -4.138
    8273   -5.406   -3.208
    8274   -5.341   -3.378
    8275   -6.856   -1.522
    8276   -6.092   -1.737
    8277   -7.364   -2.218
    8278   -7.232   -2.305
    8279   -6.798   -2.672
    8280   -6.621   -2.765
    8281   -6.188   -1.643
    8282   -8.306   -0.595
    8283   -7.739   -0.539
    8284   -7.593   -1.308
    8285   -7.657   -1.374
    8286   -7.593   -0.315
    8287   -8.041    0.440
    8288   -7.356    0.500
    8289   -7.226   -2.323
    8290   -6.072   -2.652
    8291   -6.611   -3.227
    8292   -5.164   -3.346
    8293   -6.024   -4.818
    8294   -5.358   -4.260
    8295   -4.564   -4.893
    8296   -6.101   -4.877
    8297   -5.985   -3.859
    8298   -5.690   -3.430
    8299   -7.078   -2.119
    8300   -6.752   -3.378
    8301   -8.181   -2.021
    8302   -6.662   -3.534
    8303   -7.149   -3.853
    8304   -6.664   -1.440
    8305   -5.774   -1.993
    8306   -7.595   -2.822
    8307   -5.556   -1.991
    8308   -6.995   -1.404
    8309   -7.722    0.604
    8310   -7.677   -2.864
    8311   -7.761   -2.002
    8312   -7.238   -2.246
    8313   -8.055   -0.215
    8314   -7.620    0.118
    8315   -6.789   -0.891
    8316   -6.219   -0.594
    8317   -6.929   -1.142
    8318   -5.400   -3.565
    8319   -7.122   -1.306
    8320   -6.348   -2.403
    8321   -6.843   -2.491
    8322   -5.644   -1.345
    8323   -7.370   -3.682
    8324   -6.721   -3.869
    8325   -3.429   -3.632
    8326   -4.121   -4.893
    8327   -5.558   -3.841
    8328   -6.288   -3.648
    8329   -3.532   -5.592
    8330   -4.218   -4.682
    8331   -4.837   -3.440
    8332   -4.330   -2.791
    8333   -4.352   -2.670
    8334   -3.409   -2.028
    8335   -5.435   -1.162
    8336   -4.142   -2.277
    8337   -4.271   -3.022
    8338   -4.353   -4.911
    8339   -5.254   -5.465
    8340   -4.605   -5.714
    8341   -4.456   -5.065
    8342   -4.913   -4.071
    8343   -3.787   -3.588
    8344   -3.435   -3.489
    8345   -3.896   -1.739
    8346   -4.246   -2.215
    8347   -5.131   -3.534
    8348   -4.773   -3.530
    8349   -4.203   -2.625
    8350   -6.491   -3.189
    8351   -6.022   -5.764
    8352   -6.272   -3.473
    8353   -4.969   -2.151
    8354   -6.821   -4.666
    8355   -6.966   -2.554
    8356   -5.857   -1.889
    8357   -7.215   -3.343
    8358   -6.184   -2.401
    8359   -7.110   -0.992
    8360   -7.541   -3.168
    8361   -4.803   -2.246
    8362   -5.551   -0.013
    8363   -4.707   -0.492
    8364   -5.309   -1.749
    8365   -4.161   -1.381
    8366   -5.383   -0.860
    8367   -5.177   -1.681
    8368   -5.299   -0.630
    8369   -5.949   -2.783
    8370   -6.488   -4.037
    8371   -6.633   -4.130
    8372   -7.586   -2.614
    8373   -6.744   -4.118
    8374   -5.812   -4.890
    8375   -6.167   -2.799
    8376   -7.697   -1.867
    8377   -6.806   -1.181
    8378   -7.229   -0.273
    8379   -6.028   -2.713
    8380   -7.434   -3.241
    8381   -6.206   -2.699
    8382   -5.679   -3.225
    8383   -4.270   -3.262
    8384   -5.422   -5.534
    8385   -4.945   -3.288
    8386   -6.672   -4.092
    8387   -6.708   -5.245
    8388   -7.151   -5.538
    8389   -5.849   -4.071
    8390   -5.839   -3.733
    8391   -6.131   -3.664
    8392   -6.355   -3.644
    8393   -5.160   -4.896
    8394   -4.799   -4.863
    8395   -4.833   -7.109
    8396   -5.818   -5.675
    8397   -5.334   -5.669
    8398   -4.587   -5.738
    8399   -5.265   -4.384
    8400   -5.487   -3.709
    8401   -5.467   -2.782
    8402   -5.605   -4.504
    8403   -7.025   -4.876
    8404   -5.987   -4.833
    8405   -6.441   -5.537
    8406   -5.825   -5.632
    8407   -6.673   -4.842
    8408   -6.049   -7.217
    8409   -6.229   -5.323
    8410   -5.381   -5.708
    8411   -5.451   -6.475
    8412   -5.995   -5.033
    8413   -6.384   -4.778
    8414   -6.887   -4.956
    8415   -6.226   -7.756
    8416   -6.763   -6.438
    8417   -6.742   -6.362
    8418   -6.215   -6.184
    8419   -4.852   -7.597
    8420   -4.422   -7.773
    8421   -5.843   -6.290
    8422   -4.952   -5.554
    8423   -6.687   -6.436
    8424   -6.459   -5.185
    8425   -5.777   -5.833
    8426   -5.203   -5.937
    8427   -5.910   -4.466
    8428   -4.693   -7.800
    8429   -4.612   -7.134
    8430   -4.903   -7.945
    8431   -5.631   -7.645
    8432   -6.449   -7.392
    8433   -5.789   -6.525
    8434   -5.968   -7.172
    8435   -6.126   -5.793
    8436   -6.007   -5.055
    8437   -7.028   -6.626
    8438   -6.545   -5.591
    8439   -6.902   -3.094
    8440   -6.958   -3.284
    8441   -6.624   -4.530
    8442   -7.197   -4.739
    8443   -7.473   -6.035
    8444   -5.570   -4.674
    8445   -6.665   -4.406
    8446   -6.289   -3.975
    8447   -5.728   -3.173
    8448   -5.944   -2.990
    8449   -5.779   -4.954
    8450   -6.076   -6.092
    8451   -5.762   -5.950
    8452   -5.952   -6.890
    8453   -4.544   -7.337
    8454   -2.924   -8.674
    8455   -4.078   -6.787
    8456   -4.745   -5.190
    8457   -5.125   -6.359
    8458   -4.621   -6.129
    8459   -5.040   -6.159
    8460   -5.309   -4.515
    8461   -3.275   -5.455
    8462   -4.613   -5.275
    8463   -4.628   -6.020
    8464   -5.372   -6.390
    8465   -4.579   -7.065
    8466   -5.611   -8.505
    8467   -4.400   -6.030
    8468   -5.570   -7.305
    8469   -4.706   -9.374
    8470   -6.042   -4.916
    8471   -5.325   -5.287
    8472   -4.816   -6.311
    8473   -5.554   -5.685
    8474   -5.367   -5.619
    8475   -4.949   -5.034
    8476   -5.942   -4.232
    8477   -4.333   -5.136
    8478   -3.149   -6.526
    8479   -4.820   -5.612
    8480   -4.595   -4.716
    8481   -5.389   -6.122
    8482   -3.824   -5.844
    8483   -5.165   -6.486
    8484   -4.814   -5.281
    8485   -4.211   -6.145
    8486   -4.053   -4.311
    8487   -3.543   -7.347
    8488   -2.670   -6.590
    8489   -3.886   -5.534
    8490   -5.308   -7.029
    8491   -6.364   -4.468
    8492   -5.273   -5.376
    8493   -6.894   -2.261
    8494   -5.975   -4.633
    8495   -6.498   -5.393
    8496   -6.101   -7.888
    8497   -6.016   -5.817
    8498   -7.128   -6.271
    8499   -6.208   -8.655
    8500   -6.551   -6.125
    8501   -5.735   -5.232
    8502   -5.377   -5.756
    8503   -5.043   -6.963
    8504   -4.082   -8.256
    8505   -2.516   -9.696
    8506   -1.952   -9.064
    8507   -2.586   -7.872
    8508   -3.010   -8.436
    8509   -2.909   -8.289
    8510   -2.188   -8.440
    8511   -3.684   -8.446
    8512   -4.160   -6.263
    8513   -1.941   -7.205
    8514   -3.253   -6.073
    8515   -2.714   -7.304
    8516   -3.034   -6.739
    8517   -3.097   -8.173
    8518   -3.397   -8.332
    8519   -3.301   -7.353
    8520   -2.947   -7.952
    8521   -2.564   -6.831
    8522   -2.671   -5.832
    8523   -2.899   -4.843
    8524   -2.607   -4.966
    8525   -4.326   -4.867
    8526   -4.234   -6.668
    8527   -3.650   -4.038
    8528   -3.402   -4.738
    8529   -3.553   -5.142
    8530   -5.389   -3.801
    8531   -4.531   -6.219
    8532   -5.409   -5.024
    8533   -4.190   -5.219
    8534   -4.875   -5.547
    8535   -4.546   -5.059
    8536   -4.205   -5.736
    8537   -3.687   -8.822
    8538   -2.843   -7.325
    8539   -3.416   -8.446
    8540   -2.053   -7.357
    8541   -4.426   -7.803
    8542   -2.698   -6.401
    8543   -1.619   -5.616
    8544   -3.572   -5.241
    8545   -3.546   -3.487
    8546   -3.834   -7.347
    8547   -3.220   -7.464
    8548   -3.452   -8.658
    8549   -2.775   -7.982
    8550   -3.772   -6.205
    8551   -3.701   -6.964
    8552   -3.792   -7.074
    8553   -3.769   -6.024
    8554   -3.808   -7.882
    8555   -3.114   -6.436
    8556   -3.683   -6.503
    8557   -4.090   -7.445
    8558   -3.649   -8.356
    8559   -2.396   -6.510
    8560   -2.675   -8.633
    8561   -3.073   -7.634
    8562   -3.796   -8.077
    8563   -4.837   -5.898
    8564   -4.130   -5.943
    8565   -4.576   -5.636
    8566   -4.426   -5.595
    8567   -4.257   -5.991
    8568   -3.894   -5.804
    8569   -4.868   -5.325
    8570   -6.754   -4.497
    8571   -6.234   -4.552
    8572   -6.773   -3.068
    8573   -5.853   -3.488
    8574   -4.024   -5.563
    8575   -4.776   -4.262
    8576   -3.107   -4.613
    8577   -5.022   -6.125
    8578   -5.056   -5.249
    8579   -4.699   -3.945
    8580   -5.208   -4.788
    8581   -8.040   -2.115
    8582   -5.323   -3.596
    8583   -5.865   -1.560
    8584   -7.622    0.739
    8585   -7.183    0.198
    8586   -7.683   -1.976
    8587   -8.865   -0.058
    8588   -8.396    0.573
    8589   -7.979   -0.880
    8590   -7.785   -0.787
    8591   -7.942   -4.565
    8592   -7.235   -3.418
    8593   -5.469   -2.575
    8594   -6.070   -3.811
    8595   -5.111   -3.300
    8596   -4.678   -5.457
    8597   -6.816   -3.662
    8598   -5.704   -3.744
    8599   -6.843   -2.580
    8600   -7.202   -2.110
    8601   -4.883   -4.827
    8602   -5.388   -6.301
    8603   -5.185   -5.216
    8604   -5.289   -7.137
    8605   -4.847   -6.629
    8606   -5.659   -5.176
    8607   -2.766   -6.054
    8608   -5.131   -6.066
    8609   -4.297   -7.646
    8610   -5.576   -5.975
    8611   -5.487   -4.880
    8612   -6.276   -4.912
    8613   -6.646   -3.939
    8614   -6.493   -2.427
    8615   -6.750   -4.319
    8616   -6.914   -3.296
    8617   -5.859   -5.316
    8618   -5.713   -4.520
    8619   -5.395   -4.157
    8620   -5.159   -5.287
    8621   -5.869   -5.956
    8622   -6.303   -4.274
    8623   -8.473   -2.838
    8624   -7.394   -3.862
    8625   -5.734   -3.142
    8626   -5.773   -2.027
    8627   -6.876   -4.687
    8628   -7.483   -4.615
    8629   -7.870   -4.699
    8630   -7.360   -3.558
    8631   -8.230   -3.625
    8632   -5.777   -3.417
    8633   -6.427   -3.410
    8634   -7.212   -4.121
    8635   -5.560   -4.948
    8636   -5.278   -6.424
    8637   -5.074   -5.673
    8638   -5.424   -5.458
    8639   -6.770   -5.074
    8640   -6.889   -5.862
    8641   -6.119   -6.980
    8642   -6.585   -6.673
    8643   -5.997   -5.560
    8644   -7.015   -4.642
    8645   -5.836   -6.281
    8646   -4.665   -7.252
    8647   -5.482   -6.133
    8648   -4.811   -4.883
    8649   -5.823   -4.666
    8650   -6.705   -4.475
    8651   -6.080   -5.970
    8652   -7.500   -5.503
    8653   -5.761   -6.368
    8654   -6.618   -7.962
    8655   -6.303   -6.501
    8656   -5.567   -8.977
    8657   -6.298   -6.438
    8658   -6.006   -8.598
    8659   -5.942   -7.063
    8660   -6.828   -8.335
    8661   -6.072   -7.380
    8662   -6.996   -5.712
    8663   -7.022   -5.013
    8664   -7.559   -3.685
    8665   -7.724   -5.474
    8666   -8.267   -6.907
    8667   -6.330   -6.774
    8668   -7.466   -6.359
    8669   -7.450   -7.021
    8670   -8.406   -7.012
    8671   -5.639   -7.509
    8672   -7.165   -7.936
    8673   -6.757   -8.075
    8674   -8.110   -7.521
    8675   -8.249   -5.998
    8676   -7.573   -7.739
    8677   -7.028   -7.115
    8678   -6.459   -7.090
    8679   -5.448   -7.072
    8680   -6.324   -7.779
    8681   -6.314   -6.895
    8682   -7.039   -5.418
    8683   -6.053   -6.839
    8684   -5.460   -7.657
    8685   -7.043   -7.537
    8686   -8.618   -5.253
    8687   -6.364   -7.304
    8688   -7.391   -8.739
    8689   -6.585   -8.699
    8690   -5.905   -6.841
    8691   -7.168   -7.446
    8692   -7.079   -6.026
    8693   -7.163   -5.946
    8694   -7.822   -6.435
    8695   -7.720   -3.412
    8696   -6.917   -5.691
    8697   -7.339   -6.091
    8698   -7.657   -4.672
    8699   -7.756   -4.931
    8700   -8.871   -4.235
    8701   -7.848   -2.621
    8702   -8.093   -3.275
    8703   -7.155   -4.557
    8704   -6.687   -5.200
    8705   -6.256   -4.939
    8706   -6.730   -4.424
    8707   -5.581   -3.946
    8708   -6.380   -2.656
    8709   -6.755   -2.340
    8710   -7.016   -4.094
    8711   -7.273   -2.779
    8712   -7.570   -2.059
    8713   -6.465   -3.050
    8714   -7.052   -5.492
    8715   -6.984   -6.505
    8716   -6.234   -6.014
    8717   -6.083   -4.997
    8718   -7.870   -5.097
    8719   -6.449   -5.421
    8720   -5.817   -7.789
    8721   -7.051   -8.199
    8722   -6.773   -7.936
    8723   -6.526   -6.654
    8724   -6.472   -6.054
    8725   -6.771   -5.427
    8726   -6.090   -6.045
    8727   -5.244   -5.719
    8728   -6.446   -5.726
    8729   -5.967   -7.143
    8730   -6.046   -8.794
    8731   -9.039   -5.991
    8732   -6.924   -8.738
    8733   -4.891   -9.628
    8734   -4.860   -8.622
    8735   -5.796   -5.699
    8736   -5.502   -6.663
    8737   -4.766   -9.021
    8738   -4.179   -8.614
    8739   -3.208   -9.345
    8740   -5.679   -7.457
    8741   -4.377   -7.620
    8742   -4.047   -7.463
    8743   -5.293   -5.188
    8744   -4.283   -6.932
    8745   -5.345   -7.691
    8746   -5.917   -7.275
    8747   -5.468   -6.280
    8748   -6.879   -7.469
    8749   -5.861   -6.795
    8750   -6.434   -7.104
    8751   -6.154   -7.870
    8752   -5.651   -8.114
    8753   -6.097   -8.383
    8754   -5.675   -9.019
    8755   -5.384   -7.618
    8756   -6.681   -5.205
    8757   -6.548   -6.936
    8758   -7.309   -5.238
    8759   -6.406   -7.107
    8760   -6.812   -7.129
    8761   -6.708   -7.832
    8762   -7.537   -6.778
    8763   -7.505   -6.318
    8764   -8.170   -4.228
    8765   -8.577   -6.034
    8766   -8.587   -5.715
    8767   -8.451   -7.280
    8768   -8.182   -5.063
    8769   -6.914   -8.404
    8770   -6.707   -6.920
    8771   -7.853   -7.591
    8772   -7.779   -7.847
    8773   -7.755   -7.136
    8774   -6.713   -7.855
    8775   -6.044  -10.562
    8776   -6.932   -7.995
    8777   -7.412   -8.069
    8778   -7.352   -7.226
    8779   -7.470   -8.149
    8780   -6.340   -8.668
    8781   -7.048   -8.087
    8782   -5.860   -8.415
    8783   -6.799   -8.098
    8784   -7.543   -6.903
    8785   -7.654   -5.879
    8786   -7.467   -4.718
    8787   -6.880   -4.899
    8788   -7.686   -4.981
    8789   -7.184   -5.148
    8790   -8.305   -5.177
    8791   -8.557   -4.701
    8792   -8.915   -2.215
    8793   -8.524   -3.299
    8794   -8.000   -3.926
    8795   -8.533   -4.383
    8796   -8.193   -4.561
    8797   -6.576   -6.146
    8798   -6.807   -8.014
    8799   -8.219   -5.842
    8800   -7.130   -5.864
    8801   -6.456   -8.109
    8802   -7.495   -6.178
    8803   -6.118   -7.188
    8804   -6.594   -8.235
    8805   -6.067   -8.041
    8806   -6.420   -6.286
    8807   -7.581   -6.920
    8808   -6.225   -7.108
    8809   -4.711   -7.738
    8810   -3.874   -6.812
    8811   -4.718   -8.417
    8812   -4.887   -8.086
    8813   -4.872   -7.229
    8814   -5.739   -9.106
    8815   -4.873   -9.496
    8816   -4.641  -10.342
    8817   -4.282   -9.150
    8818   -3.643   -9.737
    8819   -5.035   -9.123
    8820   -5.078   -8.948
    8821   -5.709   -9.838
    8822   -3.902  -11.676
    8823   -3.104  -10.092
    8824   -4.067   -9.750
    8825   -3.551   -9.808
    8826   -3.142   -9.975
    8827   -4.611  -10.424
    8828   -4.856   -8.994
    8829   -5.458   -9.659
    8830   -4.925   -9.503
    8831   -6.858   -8.144
    8832   -5.136   -8.089
    8833   -6.251   -7.801
    8834   -6.220   -8.122
    8835   -5.009   -8.634
    8836   -5.579   -6.657
    8837   -5.757   -6.578
    8838   -8.255   -6.881
    8839   -6.344   -4.964
    8840   -7.367   -8.039
    8841   -6.797   -8.652
    8842   -6.561   -8.669
    8843   -6.047   -7.615
    8844   -5.841   -8.339
    8845   -5.843   -8.691
    8846   -3.873   -8.877
    8847   -5.239   -8.627
    8848   -5.077   -9.991
    8849   -5.362   -9.427
    8850   -5.233   -8.756
    8851   -7.436   -9.521
    8852   -6.147   -8.264
    8853   -6.478   -8.486
    8854   -6.180   -9.368
    8855   -6.906   -7.384
    8856   -6.026   -9.371
    8857   -6.935   -8.292
    8858   -7.235   -6.712
    8859   -6.205   -7.197
    8860   -6.779   -7.066
    8861   -6.744   -8.133
    8862   -5.963   -8.662
    8863   -6.975   -7.622
    8864   -7.133   -8.357
    8865   -7.454   -6.608
    8866   -7.241   -8.244
    8867   -5.997   -8.801
    8868   -6.535   -8.968
    8869   -6.523  -11.394
    8870   -6.653   -9.005
    8871   -6.888   -6.512
    8872   -7.405   -7.760
    8873   -7.261   -7.694
    8874   -7.279   -6.982
    8875   -6.759   -6.298
    8876   -7.177   -8.490
    8877   -7.120   -7.533
    8878   -6.467   -8.945
    8879   -5.573   -8.230
    8880   -6.185   -8.271
    8881   -6.415   -8.074
    8882   -7.020   -6.661
    8883   -7.427   -8.892
    8884   -6.300   -9.105
    8885   -6.516   -8.481
    8886   -6.191   -8.032
    8887   -6.097   -8.592
    8888   -6.316   -9.369
    8889   -5.817   -9.480
    8890   -6.797   -7.298
    8891   -6.927   -7.898
    8892   -7.947   -5.856
    8893   -7.124   -7.422
    8894   -7.900   -4.901
    8895   -8.825   -6.822
    8896   -7.884   -7.098
    8897   -8.221   -6.908
    8898   -7.853   -5.025
    8899   -7.413   -5.663
    8900   -7.932   -4.582
    8901   -8.765   -5.227
    8902   -7.496   -3.709
    8903   -7.579   -3.826
    8904   -8.704   -5.661
    8905   -8.345   -5.120
    8906   -6.871   -8.663
    8907   -6.207   -8.061
    8908   -6.425   -6.392
    8909   -5.394   -6.022
    8910   -6.701   -7.324
    8911   -8.048   -5.053
    8912   -7.008   -4.711
    8913   -7.479   -8.138
    8914   -9.666   -6.359
    8915   -9.265   -7.634
    8916   -7.577   -6.232
    8917   -7.767   -6.344
    8918   -7.249   -7.628
    8919   -9.389   -7.643
    8920   -9.665   -8.137
    8921   -8.900   -8.298
    8922   -8.489   -7.728
    8923   -7.964   -7.152
    8924   -8.647   -6.237
    8925   -8.331   -6.920
    8926   -7.929   -6.639
    8927   -7.671   -8.732
    8928   -6.738   -8.820
    8929   -7.061   -7.027
    8930   -8.431   -5.922
    8931   -8.241   -6.021
    8932   -7.297   -5.303
    8933   -7.451   -6.394
    8934   -7.074   -7.425
    8935   -7.697   -4.473
    8936   -7.069   -7.138
    8937   -7.538   -5.621
    8938   -7.000   -7.704
    8939   -5.985   -9.171
    8940   -6.189   -8.590
    8941   -5.795   -8.756
    8942   -6.287   -7.207
    8943   -7.005   -8.656
    8944   -7.306   -6.317
    8945   -5.738   -7.494
    8946   -7.774   -5.667
    8947   -6.765   -4.806
    8948   -7.272   -8.808
    8949   -6.663   -7.636
    8950   -5.821   -7.421
    8951   -6.459   -5.757
    8952   -6.326   -7.933
    8953   -6.376   -7.326
    8954   -6.723   -8.020
    8955   -5.069   -8.777
    8956   -5.005   -9.808
    8957   -5.459  -10.507
    8958   -5.453  -10.463
    8959   -5.927   -8.913
    8960   -5.387   -8.995
    8961   -4.237  -10.386
    8962   -5.079  -10.885
    8963   -5.535  -10.622
    8964   -5.074   -8.492
    8965   -5.644   -8.959
    8966   -5.772   -9.113
    8967   -5.443   -8.708
    8968   -6.751   -9.801
    8969   -5.585   -8.279
    8970   -6.473   -9.937
    8971   -6.415   -8.652
    8972   -6.641   -8.868
    8973   -7.205   -9.707
    8974   -6.351   -8.967
    8975   -6.350   -9.639
    8976   -6.567   -9.141
    8977   -6.460   -9.590
    8978   -7.386   -8.587
    8979   -6.982   -7.997
    8980   -7.105  -10.613
    8981   -6.823  -10.997
    8982   -5.663  -10.786
    8983   -6.915  -10.284
    8984   -6.246   -9.532
    8985   -6.144  -10.682
    8986   -6.389  -12.446
    8987   -6.611  -10.946
    8988   -5.974  -11.161
    8989   -5.806  -10.750
    8990   -6.019  -10.876
    8991   -5.340   -9.387
    8992   -6.474   -9.441
    8993   -5.433   -8.453
    8994   -6.720   -6.338
    8995   -7.136   -8.193
    8996   -4.929   -9.966
    8997   -5.449  -10.895
    8998   -5.119   -9.600
    8999   -5.472   -9.614
    9000   -5.257   -9.709
    9001   -4.949  -10.090
    9002   -4.384  -10.626
    9003   -5.468  -11.092
    9004   -5.468  -10.016
    9005   -6.434   -8.809
    9006   -6.102  -10.542
    9007   -7.770  -10.150
    9008   -7.198  -10.592
    9009   -7.930   -9.729
    9010   -8.469   -7.777
    9011   -6.852   -8.543
    9012   -8.097   -9.960
    9013   -7.431   -9.257
    9014   -6.313   -7.792
    9015   -6.945   -9.290
    9016   -7.669   -9.880
    9017   -6.708  -10.375
    9018   -5.440   -8.498
    9019   -5.130   -9.395
    9020   -5.959  -10.452
    9021   -3.844  -11.217
    9022   -3.905  -10.543
    9023   -4.029   -8.858
    9024   -4.747   -9.703
    9025   -3.391  -10.302
    9026   -4.070  -11.265
    9027   -4.252  -12.160
    9028   -2.630  -13.370
    9029   -4.546  -14.000
    9030   -4.451  -12.655
    9031   -3.493  -13.053
    9032   -3.999  -13.989
    9033   -3.812  -13.689
    9034   -2.315  -12.123
    9035   -2.229  -12.545
    9036   -2.413  -12.601
    9037   -4.041  -13.029
    9038   -3.011  -11.793
    9039   -2.149  -14.420
    9040   -2.819  -11.827
    9041   -2.592  -12.272
    9042   -2.817  -13.429
    9043   -2.126  -14.242
    9044   -2.036  -11.622
    9045   -2.711  -12.734
    9046   -2.158  -12.481
    9047   -2.831  -12.983
    9048   -1.246  -12.605
    9049   -1.446  -11.844
    9050   -2.114  -12.062
    9051   -2.906  -13.305
    9052   -1.762  -13.638
    9053   -2.180  -13.383
    9054   -1.769  -13.596
    9055   -2.291  -14.607
    9056   -2.324  -15.195
    9057   -3.314  -13.464
    9058   -3.328  -12.914
    9059   -3.107  -13.923
    9060   -3.665  -11.346
    9061   -4.235  -11.071
    9062   -4.527  -12.176
    9063   -4.924  -10.607
    9064   -4.557  -11.621
    9065   -3.537  -13.864
    9066   -3.837  -12.346
    9067   -3.164  -12.351
    9068   -3.292  -11.189
    9069   -3.870  -10.253
    9070   -4.294  -10.804
    9071   -2.397  -10.870
    9072   -1.737  -10.799
    9073   -2.230  -12.657
    9074   -2.156  -13.963
    9075   -2.055  -13.401
    9076   -1.490  -11.410
    9077   -2.244  -11.724
    9078   -2.076  -13.338
    9079   -3.138  -12.174
    9080   -3.818  -11.335
    9081   -2.888  -11.322
    9082   -1.111  -11.821
    9083   -1.260  -11.990
    9084   -2.865  -10.876
    9085   -4.094  -12.567
    9086   -4.119  -13.027
    9087   -2.353  -12.260
    9088   -1.963  -12.984
    9089   -3.253  -12.989
    9090   -2.554  -13.359
    9091   -2.995  -13.740
    9092   -3.142  -13.897
    9093   -2.970  -14.228
    9094   -2.727  -14.643
    9095   -2.716  -13.848
    9096   -3.621  -12.411
    9097   -3.195  -13.367
    9098   -2.945  -12.900
    9099   -3.031  -10.455
    9100   -1.826  -12.048
    9101   -1.695  -11.281
    9102   -2.181  -12.232
    9103   -3.487  -10.533
    9104   -4.159  -10.218
    9105   -2.241  -11.067
    9106   -2.609  -10.719
    9107   -2.623  -11.435
    9108   -3.180  -12.926
    9109   -3.212  -14.029
    9110   -2.215  -13.120
    9111   -2.004  -12.670
    9112   -3.989  -12.921
    9113   -3.430  -10.890
    9114   -2.230   -9.656
    9115   -3.105   -9.443
    9116   -4.189  -10.704
    9117   -2.880  -11.117
    9118   -3.183  -12.515
    9119   -1.584  -12.541
    9120   -2.751  -11.183
    9121   -2.509  -11.222
    9122   -3.485  -11.977
    9123   -2.473  -12.871
    9124   -2.750  -11.373
    9125   -3.167  -11.403
    9126   -4.420  -10.893
    9127   -2.102  -11.760
    9128   -4.376  -12.914
    9129   -4.094  -13.105
    9130   -2.885  -13.617
    9131   -3.483  -12.630
    9132   -2.968  -11.689
    9133   -3.573  -11.094
    9134   -2.631  -12.199
    9135   -3.008  -12.622
    9136   -2.942  -12.908
    9137   -2.392  -12.653
    9138   -2.356  -12.707
    9139   -3.009  -11.195
    9140   -3.606  -10.185
    9141   -2.939  -12.297
    9142   -2.947  -13.117
    9143   -2.949  -13.986
    9144   -3.675  -14.687
    9145   -4.491  -11.355
    9146   -4.247  -14.172
    9147   -3.959  -13.411
    9148   -4.981  -13.794
    9149   -3.221  -13.839
    9150   -3.313  -12.762
    9151   -3.701  -13.046
    9152   -4.725  -11.530
    9153   -5.855  -11.752
    9154   -4.854  -10.672
    9155   -5.602  -12.789
    9156   -5.110  -11.799
    9157   -4.852  -12.769
    9158   -3.483  -13.116
    9159   -2.785  -11.475
    9160   -4.815  -12.014
    9161   -4.941  -10.908
    9162   -5.014  -10.737
    9163   -4.768  -11.705
    9164   -4.934  -14.056
    9165   -6.377  -12.931
    9166   -5.457  -13.410
    9167   -4.385  -12.556
    9168   -4.997  -13.513
    9169   -4.163  -12.802
    9170   -3.750  -13.656
    9171   -2.658  -13.562
    9172   -3.530  -11.522
    9173   -4.894  -10.815
    9174   -4.295  -10.201
    9175   -4.108  -12.952
    9176   -3.714  -11.329
    9177   -5.742  -10.724
    9178   -4.588  -11.185
    9179   -4.738  -12.225
    9180   -3.824  -11.312
    9181   -4.968  -13.182
    9182   -3.862  -13.157
    9183   -4.318  -13.337
    9184   -5.638  -11.002
    9185   -4.675  -12.028
    9186   -5.042  -10.697
    9187   -5.848   -9.796
    9188   -3.593  -11.372
    9189   -3.587  -11.794
    9190   -5.862  -12.107
    9191   -5.452  -11.396
    9192   -4.955  -10.185
    9193   -5.307  -10.554
    9194   -6.474   -9.097
    9195   -6.882  -11.467
    9196   -4.991  -11.419
    9197   -5.246  -11.920
    9198   -5.997  -10.417
    9199   -5.395  -11.979
    9200   -4.448  -12.575
    9201   -5.646  -12.826
    9202   -5.869  -12.257
    9203   -4.945  -10.691
    9204   -6.181  -12.725
    9205   -5.966  -12.687
    9206   -6.509  -12.256
    9207   -5.517  -11.140
    9208   -5.361  -11.535
    9209   -5.621  -11.862
    9210   -5.568  -11.121
    9211   -4.245  -12.958
    9212   -5.023  -12.123
    9213   -4.770  -12.466
    9214   -4.720  -13.732
    9215   -4.029  -12.753
    9216   -4.938  -13.037
    9217   -3.626  -12.255
    9218   -3.790  -12.465
    9219   -4.479  -13.295
    9220   -3.363  -12.954
    9221   -2.252  -13.883
    9222   -2.031  -14.214
    9223   -2.497  -14.068
    9224   -3.925  -12.648
    9225   -2.789  -14.787
    9226   -3.608  -13.551
    9227   -3.105  -12.905
    9228   -4.776  -15.390
    9229   -4.709  -13.527
    9230   -4.343  -14.212
    9231   -3.184  -15.023
    9232   -4.011  -15.051
    9233   -4.202  -12.433
    9234   -4.953  -11.904
    9235   -6.210  -12.558
    9236   -4.921  -13.358
    9237   -5.632  -13.271
    9238   -3.674  -14.005
    9239   -3.985  -12.554
    9240   -3.171  -13.029
    9241   -2.911  -15.014
    9242   -4.217  -13.875
    9243   -4.755  -13.646
    9244   -3.190  -14.258
    9245   -4.946  -13.231
    9246   -4.738  -13.024
    9247   -4.547  -12.539
    9248   -6.061  -13.852
    9249   -4.425  -15.286
    9250   -4.923  -12.703
    9251   -4.671  -14.168
    9252   -4.920  -13.067
    9253   -3.409  -13.735
    9254   -4.619  -13.824
    9255   -4.986  -14.552
    9256   -4.956  -14.729
    9257   -4.832  -13.390
    9258   -4.382  -15.089
    9259   -4.871  -14.155
    9260   -4.556  -12.568
    9261   -3.966  -14.097
    9262   -4.655  -16.626
    9263   -3.938  -14.721
    9264   -3.801  -14.783
    9265   -4.300  -16.033
    9266   -4.466  -14.932
    9267   -3.745  -14.957
    9268   -3.608  -13.794
    9269   -4.824  -13.815
    9270   -3.652  -14.166
    9271   -4.195  -12.662
    9272   -3.994  -12.478
    9273   -5.287  -11.536
    9274   -5.383  -11.677
    9275   -5.263  -12.027
    9276   -6.971  -11.414
    9277   -6.203  -12.685
    9278   -7.172  -12.356
    9279   -6.383  -11.051
    9280   -6.726  -11.839
    9281   -6.264  -11.709
    9282   -4.335  -12.791
    9283   -4.741  -13.538
    9284   -4.537  -11.504
    9285   -5.735  -10.382
    9286   -3.653  -10.894
    9287   -4.402  -12.072
    9288   -3.181  -13.101
    9289   -3.963  -12.100
    9290   -4.777  -11.956
    9291   -5.326  -11.337
    9292   -4.377  -12.669
    9293   -3.260  -13.932
    9294   -3.991  -13.290
    9295   -3.761  -12.843
    9296   -3.162  -12.653
    9297   -4.107  -13.081
    9298   -4.372  -12.444
    9299   -4.271  -12.401
    9300   -4.991  -12.233
    9301   -4.162  -12.874
    9302   -4.655  -13.058
    9303   -3.639  -12.081
    9304   -4.184  -13.780
    9305   -4.618  -16.084
    9306   -3.890  -13.574
    9307   -3.610  -13.078
    9308   -5.127  -11.487
    9309   -4.860  -11.989
    9310   -5.737  -10.544
    9311   -6.004  -12.098
    9312   -5.952  -12.317
    9313   -6.155  -11.318
    9314   -6.305  -11.220
    9315   -4.959  -12.090
    9316   -6.704  -11.034
    9317   -5.675  -11.786
    9318   -4.140  -12.033
    9319   -4.959  -11.390
    9320   -5.330  -10.408
    9321   -3.642  -11.382
    9322   -2.951   -9.725
    9323   -2.505   -9.992
    9324   -2.907  -10.683
    9325   -2.456  -12.016
    9326   -2.411  -10.325
    9327   -3.642  -10.714
    9328   -4.892   -9.855
    9329   -3.696   -8.640
    9330   -3.984   -7.946
    9331   -3.353   -8.916
    9332   -2.293  -10.629
    9333   -3.207  -10.887
    9334   -4.247  -10.345
    9335   -3.646  -11.912
    9336   -4.415  -10.244
    9337   -4.364  -11.900
    9338   -5.222  -11.163
    9339   -4.810  -11.203
    9340   -4.728   -9.934
    9341   -5.746  -10.079
    9342   -4.217  -11.888
    9343   -4.349  -11.927
    9344   -4.681  -10.771
    9345   -5.112  -10.473
    9346   -5.474   -9.788
    9347   -5.169   -8.060
    9348   -4.168  -12.056
    9349   -4.869  -11.390
    9350   -4.221  -11.651
    9351   -3.985  -11.605
    9352   -3.389  -10.469
    9353   -4.101  -10.445
    9354   -5.487  -10.117
    9355   -4.321  -11.849
    9356   -4.617  -10.787
    9357   -4.405  -10.880
    9358   -3.692  -10.889
    9359   -4.520  -10.045
    9360   -5.099  -10.905
    9361   -5.690  -10.977
    9362   -5.482  -10.343
    9363   -6.670  -10.493
    9364   -6.827  -10.700
    9365   -5.968  -10.909
    9366   -5.324  -10.339
    9367   -5.886  -12.001
    9368   -5.581  -10.736
    9369   -4.830  -10.866
    9370   -5.141  -10.736
    9371   -3.563  -11.142
    9372   -4.999  -12.407
    9373   -2.010  -12.769
    9374   -2.180  -11.533
    9375   -3.059  -12.162
    9376   -3.354  -13.187
    9377   -3.385  -12.767
    9378   -3.019  -11.900
    9379   -3.703  -10.099
    9380   -3.745  -11.693
    9381   -4.246   -9.658
    9382   -4.394   -9.738
    9383   -4.884   -8.762
    9384   -6.156   -8.649
    9385   -5.911  -10.148
    9386   -5.250  -10.311
    9387   -3.995  -10.763
    9388   -5.028  -12.464
    9389   -4.214  -11.085
    9390   -5.306  -11.699
    9391   -5.610  -11.016
    9392   -5.068  -12.185
    9393   -4.134  -12.458
    9394   -4.822  -12.482
    9395   -5.981   -9.916
    9396   -3.835   -8.873
    9397   -4.677  -11.346
    9398   -5.020   -9.787
    9399   -4.141  -11.012
    9400   -3.816  -11.608
    9401   -4.162   -9.454
    9402   -4.750   -9.944
    9403   -3.974   -9.741
    9404   -4.029   -8.007
    9405   -4.386   -8.497
    9406   -4.550  -11.407
    9407   -4.719  -11.160
    9408   -3.265  -10.581
    9409   -2.066  -10.340
    9410   -2.506  -10.428
    9411   -3.092  -10.183
    9412   -2.979   -9.932
    9413   -4.159   -9.568
    9414   -4.027   -9.427
    9415   -3.411   -9.164
    9416   -4.449   -8.574
    9417   -4.935   -8.895
    9418   -3.853   -9.144
    9419   -4.293   -7.695
    9420   -3.882   -6.974
    9421   -4.457   -8.459
    9422   -3.854  -10.127
    9423   -3.719  -10.262
    9424   -3.431   -8.618
    9425   -4.681   -8.464
    9426   -3.878   -9.695
    9427   -5.349   -9.980
    9428   -3.693   -9.556
    9429   -3.188   -9.052
    9430   -4.094  -11.438
    9431   -2.542   -8.581
    9432   -3.709   -8.818
    9433   -2.474   -9.839
    9434   -3.152   -9.019
    9435   -3.004  -10.651
    9436   -1.520  -10.957
    9437   -2.946  -10.759
    9438   -3.741  -10.755
    9439   -4.869   -9.811
    9440   -3.932  -10.960
    9441   -4.381   -9.302
    9442   -4.475   -9.175
    9443   -5.039   -8.452
    9444   -5.227   -9.402
    9445   -4.351  -11.467
    9446   -4.381   -9.901
    9447   -4.978   -8.723
    9448   -2.944  -10.521
    9449   -1.891  -10.945
    9450   -2.853  -10.750
    9451   -2.715   -9.303
    9452   -2.275   -9.635
    9453   -2.221   -9.563
    9454   -2.563   -9.926
    9455   -2.331  -10.601
    9456   -1.887  -10.424
    9457   -3.082   -9.897
    9458   -3.350   -7.867
    9459   -2.408   -9.015
    9460   -3.196   -9.969
    9461   -4.964   -8.174
    9462   -2.497   -9.939
    9463   -2.679  -10.189
    9464   -2.491   -9.459
    9465   -2.376   -9.965
    9466   -4.375   -9.204
    9467   -2.988  -11.690
    9468   -3.428  -11.499
    9469   -2.213  -10.859
    9470   -2.937  -10.591
    9471   -4.193  -12.165
    9472   -4.135  -11.226
    9473   -5.372  -10.235
    9474   -4.407  -10.359
    9475   -3.546  -10.199
    9476   -4.338   -8.817
    9477   -4.259   -8.786
    9478   -3.923   -7.884
    9479   -4.186   -9.764
    9480   -3.285   -8.209
    9481   -4.702   -9.423
    9482   -2.575   -9.721
    9483   -3.192  -11.162
    9484   -2.845  -11.319
    9485   -3.119  -10.328
    9486   -4.088   -8.718
    9487   -3.812  -10.343
    9488   -4.187  -10.878
    9489   -3.394  -10.800
    9490   -4.284  -10.889
    9491   -4.496  -10.925
    9492   -3.486  -12.943
    9493   -4.135  -10.979
    9494   -3.618   -9.293
    9495   -3.390  -10.230
    9496   -4.337   -9.550
    9497   -3.857  -10.609
    9498   -2.224  -10.517
    9499   -3.411  -12.097
    9500   -3.209  -10.394
    9501   -3.711  -12.027
    9502   -4.183  -10.511
    9503   -4.396  -11.784
    9504   -3.507   -8.804
    9505   -4.074   -8.897
    9506   -5.146   -8.924
    9507   -4.555   -9.406
    9508   -4.238   -9.703
    9509   -5.399   -9.757
    9510   -4.372   -9.709
    9511   -3.622   -8.952
    9512   -5.208  -10.670
    9513   -4.581  -10.737
    9514   -5.301   -9.981
    9515   -4.817  -11.274
    9516   -5.195  -10.663
    9517   -4.772  -10.827
    9518   -5.305  -11.146
    9519   -4.716   -9.228
    9520   -4.984   -9.429
    9521   -5.953   -7.747
    9522   -5.619  -10.982
    9523   -3.933  -11.113
    9524   -4.507   -9.757
    9525   -4.631   -8.856
    9526   -3.120   -8.426
    9527   -3.162   -8.278
    9528   -3.036   -8.545
    9529   -2.812   -7.813
    9530   -3.009   -7.777
    9531   -3.274   -9.320
    9532   -4.151   -9.151
    9533   -3.746   -8.024
    9534   -4.515   -6.950
    9535   -4.069   -7.806
    9536   -4.992   -8.345
    9537   -4.740   -8.658
    9538   -4.654   -8.161
    9539   -3.721   -8.149
    9540   -5.549   -9.383
    9541   -5.305   -9.344
    9542   -5.626   -9.635
    9543   -5.943   -8.078
    9544   -6.356   -8.873
    9545   -5.852   -8.099
    9546   -5.914   -6.494
    9547   -5.699   -6.744
    9548   -4.737   -8.273
    9549   -4.873   -6.854
    9550   -5.399   -9.019
    9551   -4.494   -9.351
    9552   -4.964   -7.366
    9553   -5.196   -6.737
    9554   -5.634   -6.415
    9555   -5.375   -8.052
    9556   -5.438   -8.216
    9557   -5.643   -8.390
    9558   -4.966   -8.401
    9559   -4.686   -8.218
    9560   -5.046   -7.720
    9561   -4.643   -8.784
    9562   -5.296   -8.318
    9563   -4.526   -8.131
    9564   -4.998   -8.420
    9565   -6.696   -7.488
    9566   -6.948   -7.111
    9567   -6.128   -7.891
    9568   -5.738   -9.668
    9569   -6.709   -9.427
    9570   -4.922   -8.713
    9571   -4.907   -9.495
    9572   -4.357   -9.408
    9573   -5.503   -9.258
    9574   -5.328   -9.455
    9575   -5.408   -9.259
    9576   -4.100  -10.292
    9577   -4.452  -10.082
    9578   -3.679  -11.573
    9579   -3.325  -12.410
    9580   -3.437  -11.188
    9581   -3.455   -9.948
    9582   -4.594  -11.441
    9583   -4.375  -10.991
    9584   -5.097   -8.088
    9585   -4.215   -9.156
    9586   -3.374   -9.375
    9587   -4.124   -9.905
    9588   -4.606   -9.602
    9589   -4.010  -10.606
    9590   -4.226  -10.774
    9591   -3.172   -9.691
    9592   -4.642  -10.940
    9593   -3.926  -10.139
    9594   -3.479   -9.137
    9595   -3.893   -9.757
    9596   -2.899   -9.729
    9597   -4.728  -12.346
    9598   -2.373  -12.524
    9599   -3.183  -11.397
    9600   -3.058  -11.435
    9601   -2.886  -11.539
    9602   -2.533  -12.643
    9603   -3.077  -12.514
    9604   -4.279  -12.126
    9605   -2.882  -10.623
    9606   -3.829  -11.840
    9607   -4.668  -11.625
    9608   -2.803  -11.171
    9609   -2.858  -10.474
    9610   -4.724   -9.368
    9611   -4.989   -9.146
    9612   -3.991   -8.125
    9613   -2.761   -9.412
    9614   -2.622   -9.194
    9615   -4.105   -8.795
    9616   -3.213   -8.753
    9617   -4.647   -7.970
    9618   -4.782   -9.175
    9619   -3.757   -8.789
    9620   -3.876   -9.612
    9621   -4.809  -10.905
    9622   -4.262   -8.369
    9623   -3.782   -8.727
    9624   -4.258   -7.768
    9625   -5.218   -7.738
    9626   -4.772   -9.304
    9627   -3.885   -8.483
    9628   -4.825   -8.956
    9629   -5.328   -9.291
    9630   -5.132   -7.928
    9631   -4.524   -9.364
    9632   -4.008   -8.603
    9633   -4.021  -10.478
    9634   -5.827   -6.903
    9635   -6.720   -6.729
    9636   -5.074   -7.105
    9637   -4.806   -8.158
    9638   -4.119   -9.844
    9639   -5.413  -11.359
    9640   -4.801  -10.305
    9641   -4.548   -8.966
    9642   -4.966   -8.616
    9643   -4.633   -7.761
    9644   -3.466   -5.864
    9645   -4.407   -6.393
    9646   -5.798   -7.551
    9647   -4.742   -6.907
    9648   -5.611   -7.709
    9649   -5.602   -8.402
    9650   -4.924   -8.223
    9651   -4.910   -7.188
    9652   -3.156   -7.990
    9653   -5.406   -8.129
    9654   -4.630   -7.512
    9655   -5.927   -6.685
    9656   -6.930   -7.136
    9657   -5.219   -8.691
    9658   -5.230   -6.542
    9659   -6.005   -8.978
    9660   -6.000   -9.557
    9661   -5.403   -8.519
    9662   -5.348   -8.045
    9663   -5.427   -6.515
    9664   -5.326   -6.703
    9665   -6.061   -5.996
    9666   -4.525   -7.652
    9667   -4.188   -9.472
    9668   -4.686   -7.287
    9669   -5.373   -7.992
    9670   -5.157   -6.915
    9671   -4.457   -7.150
    9672   -5.701   -9.514
    9673   -4.456   -9.976
    9674   -4.601   -9.206
    9675   -4.228   -8.806
    9676   -5.395   -6.722
    9677   -5.038   -7.886
    9678   -5.033   -9.308
    9679   -4.305   -8.697
    9680   -2.775   -8.836
    9681   -4.731   -6.787
    9682   -5.174   -6.191
    9683   -3.780   -7.709
    9684   -4.045   -9.488
    9685   -3.380   -8.605
    9686   -2.910   -7.469
    9687   -1.436   -8.783
    9688   -3.715  -10.907
    9689   -3.638  -10.775
    9690   -2.742  -10.846
    9691   -2.968   -9.442
    9692   -2.407   -7.383
    9693   -0.901   -8.591
    9694   -2.499   -9.787
    9695   -2.270   -9.336
    9696   -2.643   -9.147
    9697   -3.748  -10.477
    9698   -2.613   -9.798
    9699   -3.812   -9.618
    9700   -2.705   -8.616
    9701   -1.734  -10.908
    9702   -2.065   -9.090
    9703   -3.864   -7.986
    9704   -3.152   -7.503
    9705   -2.217   -8.107
    9706   -1.495   -8.175
    9707   -1.660  -10.110
    9708   -2.880  -10.903
    9709   -3.234   -9.171
    9710   -2.743   -9.290
    9711   -1.558   -8.932
    9712   -4.420   -7.590
    9713   -5.106   -7.739
    9714   -4.491   -9.232
    9715   -4.039   -9.638
    9716   -3.694   -8.088
    9717   -3.009   -7.562
    9718   -1.773   -8.897
    9719   -3.248   -7.812
    9720   -2.881   -8.255
    9721   -3.881  -11.118
    9722   -2.934   -8.922
    9723   -3.885  -10.827
    9724   -4.070  -10.138
    9725   -4.316   -6.545
    9726   -2.987   -6.293
    9727   -3.284   -6.834
    9728   -3.368   -5.127
    9729   -2.990   -6.757
    9730   -3.010   -5.419
    9731   -2.613   -5.104
    9732   -3.184   -7.344
    9733   -2.468   -6.892
    9734   -1.189   -8.005
    9735   -1.406   -8.823
    9736   -0.995   -9.588
    9737   -1.257   -9.749
    9738   -0.755   -9.600
    9739   -0.720  -10.989
    9740   -1.511  -11.261
    9741   -0.308  -11.825
    9742    0.615  -11.849
    9743    0.451  -10.502
    9744    1.500  -11.679
    9745    1.685  -12.208
    9746    0.592  -10.051
    9747    1.752  -12.768
    9748    0.391  -10.987
    9749    0.604  -10.535
    9750    1.136   -9.797
    9751    0.608  -11.362
    9752    0.653  -11.409
    9753    0.156  -12.820
    9754    0.304  -11.586
    9755    0.295  -11.533
    9756    0.343  -11.207
    9757   -0.126  -10.430
    9758   -0.161   -9.724
    9759    0.291   -8.592
    9760   -0.548  -10.980
    9761   -0.720  -11.209
    9762   -0.684   -7.914
    9763   -2.264   -9.189
    9764   -0.910  -10.884
    9765   -2.044   -8.901
    9766   -0.572  -10.500
    9767   -3.363   -8.305
    9768   -3.715   -9.577
    9769   -3.853   -9.370
    9770   -3.504   -8.899
    9771   -2.418  -10.015
    9772   -2.653   -9.864
    9773   -3.125  -10.225
    9774   -3.268   -9.240
    9775   -3.671   -9.560
    9776   -3.708   -8.934
    9777   -3.977   -8.271
    9778   -3.721   -8.814
    9779   -3.498   -8.518
    9780   -2.355   -8.314
    9781   -2.687   -8.430
    9782   -3.843   -8.552
    9783   -2.201   -9.827
    9784   -2.486   -8.985
    9785   -4.276   -9.924
    9786   -4.875   -8.289
    9787   -4.108   -8.165
    9788   -5.171   -7.353
    9789   -4.206   -6.818
    9790   -3.667   -8.734
    9791   -3.891   -8.284
    9792   -4.623   -8.055
    9793   -5.478   -7.524
    9794   -6.117   -8.805
    9795   -4.121   -8.807
    9796   -4.881  -10.542
    9797   -4.594  -10.815
    9798   -4.419  -11.145
    9799   -5.105  -11.089
    9800   -4.100  -12.788
    9801   -4.221  -10.939
    9802   -4.558   -9.169
    9803   -3.668   -9.062
    9804   -4.196   -7.899
    9805   -4.654   -9.248
    9806   -4.997   -9.152
    9807   -4.011   -9.247
    9808   -5.074   -7.269
    9809   -5.489   -7.744
    9810   -4.577   -8.320
    9811   -3.760   -9.238
    9812   -2.654   -9.281
    9813   -2.989  -10.596
    9814   -3.204  -10.688
    9815   -3.680   -9.290
    9816   -3.802  -10.579
    9817   -3.195  -11.252
    9818   -2.328  -10.560
    9819   -2.833   -9.888
    9820   -2.917  -10.674
    9821   -3.499  -10.183
    9822   -2.758  -10.281
    9823   -2.110  -11.348
    9824   -1.992   -8.739
    9825    1.074  -10.433
    9826   -2.166   -7.414
    9827   -2.568   -8.229
    9828   -2.390   -6.043
    9829   -2.890   -8.593
    9830   -1.792  -10.711
    9831   -1.608  -10.223
    9832   -2.519   -9.763
    9833   -3.259  -10.236
    9834   -2.010  -11.131
    9835   -2.661  -10.522
    9836   -2.560  -10.080
    9837   -1.802   -9.881
    9838   -2.652  -11.376
    9839   -3.740  -10.599
    9840   -3.838  -11.619
    9841   -2.303  -13.606
    9842   -2.480  -10.692
    9843   -1.674  -11.709
    9844   -3.394  -11.871
    9845   -1.122  -12.056
    9846   -1.052  -10.062
    9847   -2.574   -8.471
    9848   -2.669  -12.989
    9849   -2.365  -13.438
    9850   -2.564  -11.740
    9851   -1.176  -12.157
    9852   -2.393  -11.860
    9853   -1.970   -9.868
    9854   -2.969  -12.030
    9855   -2.749  -12.471
    9856   -2.227  -12.257
    9857   -2.234  -13.758
    9858   -3.241  -12.178
    9859   -1.700  -14.365
    9860   -1.246  -14.497
    9861   -2.074  -14.883
    9862   -2.658  -16.370
    9863   -1.727  -14.130
    9864   -2.943  -14.428
    9865   -2.225  -13.548
    9866   -3.304  -13.939
    9867   -3.080  -14.596
    9868   -1.839  -12.796
    9869   -2.821  -13.047
    9870   -1.162  -12.250
    9871   -2.738  -11.859
    9872   -4.125  -12.602
    9873   -3.378  -11.075
    9874   -1.273  -10.910
    9875   -1.350  -12.124
    9876   -2.566  -10.553
    9877   -2.303  -10.635
    9878   -2.390  -10.049
    9879   -2.928  -10.537
    9880   -3.163  -10.984
    9881   -3.014  -10.353
    9882   -2.390  -10.600
    9883   -2.907  -10.493
    9884   -3.388  -11.326
    9885   -3.558  -10.573
    9886   -4.010   -9.900
    9887   -3.544  -12.095
    9888   -2.467  -10.608
    9889   -2.511  -10.753
    9890   -4.645   -8.386
    9891   -4.113   -8.629
    9892   -5.455  -10.927
    9893   -5.213   -9.346
    9894   -4.134   -9.346
    9895   -4.791   -9.457
    9896   -4.955  -10.254
    9897   -5.352  -11.566
    9898   -4.618  -12.579
    9899   -4.835  -11.387
    9900   -3.236  -11.386
    9901   -4.366  -12.899
    9902   -2.925  -12.854
    9903   -3.745  -12.979
    9904   -2.971  -12.898
    9905   -4.362  -12.835
    9906   -3.745  -12.978
    9907   -3.619  -14.260
    9908   -3.142  -13.180
    9909   -3.919  -12.687
    9910   -2.978  -14.166
    9911   -3.156  -14.543
    9912   -3.454  -14.775
    9913   -3.335  -15.463
    9914   -2.575  -17.056
    9915   -3.114  -16.376
    9916   -4.125  -14.471
    9917   -3.229  -14.044
    9918   -4.097  -13.102
    9919   -3.052  -11.526
    9920   -3.581  -13.289
    9921   -3.093  -12.407
    9922   -2.112  -11.590
    9923   -3.170  -13.315
    9924   -3.151  -12.444
    9925   -3.160  -12.466
    9926   -2.682  -13.599
    9927   -3.077  -12.121
    9928   -2.808  -11.649
    9929   -2.026  -12.606
    9930   -3.162  -13.447
    9931   -2.527  -14.202
    9932   -2.951  -10.888
    9933   -2.888  -11.073
    9934   -2.951  -10.223
    9935   -2.051  -11.845
    9936   -1.985  -11.468
    9937   -1.543  -11.438
    9938    0.139  -11.331
    9939   -0.534  -13.119
    9940   -0.800  -12.713
    9941   -0.271  -12.159
    9942   -1.496  -12.430
    9943   -1.263  -13.283
    9944   -1.874  -11.429
    9945   -0.959  -10.687
    9946   -1.933  -13.910
    9947   -1.213  -13.017
    9948   -2.358  -13.106
    9949   -1.728  -11.782
    9950   -1.889  -11.565
    9951   -2.603  -11.957
    9952   -0.428   -9.275
    9953   -3.191  -10.688
    9954   -3.133   -9.471
    9955   -2.783  -11.903
    9956   -4.127  -11.908
    9957   -3.568  -11.681
    9958   -2.829  -11.806
    9959   -2.243  -10.729
    9960   -1.920  -11.619
    9961   -1.484   -9.675
    9962   -1.320  -11.692
    9963   -0.600  -12.458
    9964   -2.277  -11.271
    9965   -1.436  -10.611
    9966   -1.886   -8.736
    9967   -3.610   -9.061
    9968   -4.458   -9.173
    9969   -3.859   -9.496
    9970   -2.935  -11.271
    9971   -2.593  -11.327
    9972   -2.511  -11.570
    9973   -2.345  -10.564
    9974   -2.266  -12.063
    9975   -2.495   -9.599
    9976   -2.447   -9.656
    9977   -2.335  -11.092
    9978   -2.689  -12.751
    9979   -3.197  -11.313
    9980   -1.282  -12.310
    9981   -2.695  -13.162
    9982   -1.408  -13.120
    9983   -2.084  -13.914
    9984   -3.795  -13.248
    9985   -3.769  -14.164
    9986   -2.949  -13.935
    9987   -2.890  -13.669
    9988   -3.142  -14.144
    9989   -3.542  -13.778
    9990   -4.943  -14.000
    9991   -3.537  -13.240
    9992   -3.744  -11.893
    9993   -3.845  -11.573
    9994   -4.332  -12.785
    9995   -3.833  -13.429
    9996   -4.766  -13.132
    9997   -3.722  -13.778
    9998   -3.245  -13.671
    9999   -5.679  -13.312
   10000   -5.929  -14.968
