# Supplementary material for: Discovery of novel RARα agonists using pharmacophore-based virtual screening, molecular docking, and molecular dynamics simulation studies
Source: PLoS One. 2023 Aug 24;18(8):e0289046. doi: 10.1371/journal.pone.0289046 (PMC10449137; doi:10.1371/journal.pone.0289046)
Supplement: S1 File — (ZIP) [file pone.0289046.s003.zip › Supplementary/Compound 8/MD/RMSD/RMSD.xvg]

#Frame     RMSD_00001
       1       0.0000
       2       0.6403
       3       0.7169
       4       0.8416
       5       0.9115
       6       0.8434
       7       0.7676
       8       0.8350
       9       0.9232
      10       0.9272
      11       0.8960
      12       0.8945
      13       0.8778
      14       0.8702
      15       0.9121
      16       0.9191
      17       0.9614
      18       0.9219
      19       0.9594
      20       0.9451
      21       0.9581
      22       0.8686
      23       0.9360
      24       0.9500
      25       0.9869
      26       0.9299
      27       0.9151
      28       1.0732
      29       1.0713
      30       1.1140
      31       1.1714
      32       1.0874
      33       1.1129
      34       1.1036
      35       1.0487
      36       1.1101
      37       1.0454
      38       1.0863
      39       1.0801
      40       1.0538
      41       0.9703
      42       1.0106
      43       0.9964
      44       1.0824
      45       1.0696
      46       1.0177
      47       0.9547
      48       0.9641
      49       1.0182
      50       1.0266
      51       1.0888
      52       1.0881
      53       1.0022
      54       0.9716
      55       0.9669
      56       1.0026
      57       1.0379
      58       1.0390
      59       1.0038
      60       1.0187
      61       1.0723
      62       1.1097
      63       0.9912
      64       1.0373
      65       1.0085
      66       1.0483
      67       1.0146
      68       1.0857
      69       1.0496
      70       1.0131
      71       0.9753
      72       1.0193
      73       0.9843
      74       1.0022
      75       0.9731
      76       0.9631
      77       0.9750
      78       0.9479
      79       0.9884
      80       1.0029
      81       0.9792
      82       1.0262
      83       1.0320
      84       0.9900
      85       0.9710
      86       0.9869
      87       1.0544
      88       1.0380
      89       1.0305
      90       0.8376
      91       0.9512
      92       1.0440
      93       1.0822
      94       1.0145
      95       1.0143
      96       0.9458
      97       1.0207
      98       0.9927
      99       0.9818
     100       0.9485
     101       1.0159
     102       0.9943
     103       0.9604
     104       1.0234
     105       0.9730
     106       1.0106
     107       1.0241
     108       0.9832
     109       1.0243
     110       0.9791
     111       0.9931
     112       0.9669
     113       1.0182
     114       0.9810
     115       0.9285
     116       1.1508
     117       1.0636
     118       1.0852
     119       1.0247
     120       1.1013
     121       1.1781
     122       1.0766
     123       1.0803
     124       1.1781
     125       1.0787
     126       1.0428
     127       1.0635
     128       1.0318
     129       1.1122
     130       1.0251
     131       1.0034
     132       1.0220
     133       0.9740
     134       1.0821
     135       1.0096
     136       1.0483
     137       1.0901
     138       1.0883
     139       1.1263
     140       1.0178
     141       1.0331
     142       0.9811
     143       1.0675
     144       1.0057
     145       1.1153
     146       1.1310
     147       1.1079
     148       1.0424
     149       1.1065
     150       1.0853
     151       1.1230
     152       1.0769
     153       1.0810
     154       1.1893
     155       1.1130
     156       1.1165
     157       1.1388
     158       1.0954
     159       1.0926
     160       1.1036
     161       1.1492
     162       1.0638
     163       1.0417
     164       1.1898
     165       1.1092
     166       1.0763
     167       1.0405
     168       0.9882
     169       0.9842
     170       1.0538
     171       1.0720
     172       1.0005
     173       1.0392
     174       1.0307
     175       0.9940
     176       1.0028
     177       1.0959
     178       1.1018
     179       1.1969
     180       1.2096
     181       1.1259
     182       1.2435
     183       1.2428
     184       1.1960
     185       1.1704
     186       1.1529
     187       1.1671
     188       1.1831
     189       1.2572
     190       1.2189
     191       1.1384
     192       1.0536
     193       1.1637
     194       1.0845
     195       1.2381
     196       1.1641
     197       1.1934
     198       1.0946
     199       1.3286
     200       1.1914
     201       1.3090
     202       1.2489
     203       1.2988
     204       1.1735
     205       1.2235
     206       1.2505
     207       1.2120
     208       1.2418
     209       1.2351
     210       1.3473
     211       1.2316
     212       1.2750
     213       1.2034
     214       1.1727
     215       1.2185
     216       1.1480
     217       1.2517
     218       1.2162
     219       1.1262
     220       1.2793
     221       1.2589
     222       1.1636
     223       1.1010
     224       1.1411
     225       1.1182
     226       1.1480
     227       1.0722
     228       1.1313
     229       1.2479
     230       1.2118
     231       1.2255
     232       1.2749
     233       1.4013
     234       1.3326
     235       1.2855
     236       1.1570
     237       1.2115
     238       1.2185
     239       1.1627
     240       1.1926
     241       1.2691
     242       1.2917
     243       1.1717
     244       1.2794
     245       1.2504
     246       1.1457
     247       1.1786
     248       1.0866
     249       1.1689
     250       1.1289
     251       1.2488
     252       1.2108
     253       1.2176
     254       1.2416
     255       1.2237
     256       1.3673
     257       1.3110
     258       1.3168
     259       1.3248
     260       1.3933
     261       1.2572
     262       1.2816
     263       1.3815
     264       1.3768
     265       1.3688
     266       1.2724
     267       1.2769
     268       1.2474
     269       1.2606
     270       1.2421
     271       1.2710
     272       1.1839
     273       1.1879
     274       1.2543
     275       1.1003
     276       1.2064
     277       1.2212
     278       1.2458
     279       1.2603
     280       1.1972
     281       1.2160
     282       1.2266
     283       1.2121
     284       1.2861
     285       1.2432
     286       1.1997
     287       1.2285
     288       1.2388
     289       1.3074
     290       1.3660
     291       1.3134
     292       1.3263
     293       1.2564
     294       1.3049
     295       1.3682
     296       1.4683
     297       1.2967
     298       1.2995
     299       1.3714
     300       1.3986
     301       1.3399
     302       1.2928
     303       1.3038
     304       1.3932
     305       1.4430
     306       1.4255
     307       1.4047
     308       1.3802
     309       1.4822
     310       1.3959
     311       1.4108
     312       1.4247
     313       1.3803
     314       1.3688
     315       1.4144
     316       1.3674
     317       1.3269
     318       1.3619
     319       1.3402
     320       1.3168
     321       1.3838
     322       1.4716
     323       1.3754
     324       1.4231
     325       1.4485
     326       1.4785
     327       1.3924
     328       1.3275
     329       1.3892
     330       1.3445
     331       1.2787
     332       1.1968
     333       1.2247
     334       1.2012
     335       1.2769
     336       1.2660
     337       1.2672
     338       1.3154
     339       1.3635
     340       1.3642
     341       1.2887
     342       1.2964
     343       1.3665
     344       1.2725
     345       1.2690
     346       1.4017
     347       1.3117
     348       1.4016
     349       1.2435
     350       1.3041
     351       1.1945
     352       1.1977
     353       1.1387
     354       1.2156
     355       1.2092
     356       1.2045
     357       1.2519
     358       1.2568
     359       1.2792
     360       1.2785
     361       1.2928
     362       1.3013
     363       1.2390
     364       1.2745
     365       1.2277
     366       1.1702
     367       1.2167
     368       1.3248
     369       1.2372
     370       1.2309
     371       1.2240
     372       1.3065
     373       1.2276
     374       1.2637
     375       1.1631
     376       1.2294
     377       1.1518
     378       1.1802
     379       1.1459
     380       1.1709
     381       1.1758
     382       1.1070
     383       1.1074
     384       1.1547
     385       1.2157
     386       1.1563
     387       1.1662
     388       1.1128
     389       1.0706
     390       1.2037
     391       1.1672
     392       1.1179
     393       1.1553
     394       1.1926
     395       1.1559
     396       1.2007
     397       1.1588
     398       1.1527
     399       1.1672
     400       1.2035
     401       1.1549
     402       1.1924
     403       1.1929
     404       1.2293
     405       1.1962
     406       1.1414
     407       1.1102
     408       1.1339
     409       1.1263
     410       1.1425
     411       1.2175
     412       1.1941
     413       1.2762
     414       1.2195
     415       1.2045
     416       1.1577
     417       1.1736
     418       1.2218
     419       1.1863
     420       1.1869
     421       1.2671
     422       1.2876
     423       1.1444
     424       1.1334
     425       1.1638
     426       1.1506
     427       1.1899
     428       1.2865
     429       1.2163
     430       1.2164
     431       1.1486
     432       1.1735
     433       1.1748
     434       1.1340
     435       1.1437
     436       1.2113
     437       1.2483
     438       1.2187
     439       1.1406
     440       1.2070
     441       1.2637
     442       1.2599
     443       1.2418
     444       1.2230
     445       1.2540
     446       1.1917
     447       1.2492
     448       1.2203
     449       1.3017
     450       1.2736
     451       1.1774
     452       1.2938
     453       1.3198
     454       1.3003
     455       1.3841
     456       1.2639
     457       1.2604
     458       1.2233
     459       1.2089
     460       1.2398
     461       1.1717
     462       1.1990
     463       1.2096
     464       1.1905
     465       1.2356
     466       1.2312
     467       1.2984
     468       1.3119
     469       1.2150
     470       1.2415
     471       1.1868
     472       1.2222
     473       1.2363
     474       1.2502
     475       1.2538
     476       1.2910
     477       1.3341
     478       1.2808
     479       1.2567
     480       1.1548
     481       1.2241
     482       1.2013
     483       1.1912
     484       1.2280
     485       1.1255
     486       1.1380
     487       1.1470
     488       1.1980
     489       1.1822
     490       1.1130
     491       1.1004
     492       1.0867
     493       1.1780
     494       1.2503
     495       1.2161
     496       1.2337
     497       1.2657
     498       1.2251
     499       1.1868
     500       1.1373
     501       1.1400
     502       1.1583
     503       1.1897
     504       1.2207
     505       1.2228
     506       1.2583
     507       1.3297
     508       1.3062
     509       1.2955
     510       1.2317
     511       1.2594
     512       1.1713
     513       1.2037
     514       1.1349
     515       1.1199
     516       1.1489
     517       1.2228
     518       1.2320
     519       1.1935
     520       1.2636
     521       1.3088
     522       1.2070
     523       1.2196
     524       1.1397
     525       1.2627
     526       1.2390
     527       1.2029
     528       1.1641
     529       1.1745
     530       1.1558
     531       1.2195
     532       1.1425
     533       1.2196
     534       1.2734
     535       1.2699
     536       1.2438
     537       1.2217
     538       1.3102
     539       1.2082
     540       1.2487
     541       1.2331
     542       1.2645
     543       1.3046
     544       1.2910
     545       1.3587
     546       1.2911
     547       1.2312
     548       1.1969
     549       1.2257
     550       1.2432
     551       1.2276
     552       1.2151
     553       1.1966
     554       1.2096
     555       1.2092
     556       1.1527
     557       1.1414
     558       1.1588
     559       1.1064
     560       1.1848
     561       1.1165
     562       1.1499
     563       1.1403
     564       1.0861
     565       1.1071
     566       1.2076
     567       1.1621
     568       1.1396
     569       1.2590
     570       1.2041
     571       1.1633
     572       1.2146
     573       1.2090
     574       1.2493
     575       1.1922
     576       1.2437
     577       1.3682
     578       1.3275
     579       1.3334
     580       1.3004
     581       1.2750
     582       1.1415
     583       1.1763
     584       1.2234
     585       1.2358
     586       1.1899
     587       1.2273
     588       1.1986
     589       1.2277
     590       1.2345
     591       1.2415
     592       1.2003
     593       1.2358
     594       1.2485
     595       1.2907
     596       1.2402
     597       1.1637
     598       1.2064
     599       1.1636
     600       1.2577
     601       1.2451
     602       1.3771
     603       1.1807
     604       1.2028
     605       1.1436
     606       1.1965
     607       1.3145
     608       1.2708
     609       1.2946
     610       1.2753
     611       1.3387
     612       1.4219
     613       1.2533
     614       1.2573
     615       1.2786
     616       1.2967
     617       1.3528
     618       1.2811
     619       1.2373
     620       1.2471
     621       1.3238
     622       1.1673
     623       1.1715
     624       1.1139
     625       1.2503
     626       1.2660
     627       1.1738
     628       1.1774
     629       1.2902
     630       1.2746
     631       1.1959
     632       1.2883
     633       1.1972
     634       1.2767
     635       1.2518
     636       1.2093
     637       1.1915
     638       1.1159
     639       1.1625
     640       1.3036
     641       1.3967
     642       1.2762
     643       1.2919
     644       1.3445
     645       1.3167
     646       1.1840
     647       1.3346
     648       1.3585
     649       1.3270
     650       1.3025
     651       1.3165
     652       1.3132
     653       1.3609
     654       1.3403
     655       1.3177
     656       1.3687
     657       1.3112
     658       1.2595
     659       1.2965
     660       1.2961
     661       1.3536
     662       1.3080
     663       1.2697
     664       1.3226
     665       1.3241
     666       1.2463
     667       1.3261
     668       1.2206
     669       1.2559
     670       1.2217
     671       1.2783
     672       1.3112
     673       1.3188
     674       1.4477
     675       1.3422
     676       1.3281
     677       1.2616
     678       1.3748
     679       1.2482
     680       1.3523
     681       1.3565
     682       1.3017
     683       1.2616
     684       1.3634
     685       1.3420
     686       1.3160
     687       1.3638
     688       1.2808
     689       1.3750
     690       1.2824
     691       1.2273
     692       1.2388
     693       1.2292
     694       1.2743
     695       1.2031
     696       1.1696
     697       1.1864
     698       1.1695
     699       1.1842
     700       1.2018
     701       1.1911
     702       1.1019
     703       1.1077
     704       1.0559
     705       1.0738
     706       1.0960
     707       1.0994
     708       1.1054
     709       1.0981
     710       1.1564
     711       1.1468
     712       1.2489
     713       1.1306
     714       1.1234
     715       1.1271
     716       1.1814
     717       1.2507
     718       1.2048
     719       1.2246
     720       1.1577
     721       1.1319
     722       1.2258
     723       1.2594
     724       1.2597
     725       1.2055
     726       1.1933
     727       1.2088
     728       1.2146
     729       1.2203
     730       1.1816
     731       1.2446
     732       1.1833
     733       1.2546
     734       1.2553
     735       1.2015
     736       1.2058
     737       1.1451
     738       1.1312
     739       1.2192
     740       1.1945
     741       1.2114
     742       1.2213
     743       1.2966
     744       1.1419
     745       1.1941
     746       1.2785
     747       1.3095
     748       1.2681
     749       1.3077
     750       1.3599
     751       1.3443
     752       1.2860
     753       1.1698
     754       1.2577
     755       1.2762
     756       1.1813
     757       1.2003
     758       1.1614
     759       1.1854
     760       1.1803
     761       1.1326
     762       1.1879
     763       1.2023
     764       1.1818
     765       1.3563
     766       1.3049
     767       1.3083
     768       1.2762
     769       1.2056
     770       1.2234
     771       1.2400
     772       1.2674
     773       1.2976
     774       1.3303
     775       1.3385
     776       1.3430
     777       1.3234
     778       1.2768
     779       1.2918
     780       1.4747
     781       1.4694
     782       1.4232
     783       1.3548
     784       1.4156
     785       1.3504
     786       1.3197
     787       1.2903
     788       1.2971
     789       1.3862
     790       1.3996
     791       1.4789
     792       1.3013
     793       1.2649
     794       1.2592
     795       1.2804
     796       1.2183
     797       1.2538
     798       1.3015
     799       1.2967
     800       1.3425
     801       1.3299
     802       1.3412
     803       1.3037
     804       1.2532
     805       1.3303
     806       1.1611
     807       1.2397
     808       1.3715
     809       1.2662
     810       1.2666
     811       1.3411
     812       1.4431
     813       1.2882
     814       1.2855
     815       1.3028
     816       1.3256
     817       1.3527
     818       1.3234
     819       1.4252
     820       1.3830
     821       1.5002
     822       1.3836
     823       1.4219
     824       1.3599
     825       1.3745
     826       1.4990
     827       1.5098
     828       1.4307
     829       1.4497
     830       1.4912
     831       1.5295
     832       1.4817
     833       1.3899
     834       1.2786
     835       1.2601
     836       1.3084
     837       1.3473
     838       1.3914
     839       1.4091
     840       1.4290
     841       1.3007
     842       1.3956
     843       1.3383
     844       1.1940
     845       1.2470
     846       1.3149
     847       1.3700
     848       1.1926
     849       1.1692
     850       1.1222
     851       1.2246
     852       1.2293
     853       1.1969
     854       1.2738
     855       1.2398
     856       1.1972
     857       1.2422
     858       1.2712
     859       1.2278
     860       1.2872
     861       1.2123
     862       1.3254
     863       1.2929
     864       1.3758
     865       1.3284
     866       1.3976
     867       1.3423
     868       1.3333
     869       1.3536
     870       1.2934
     871       1.3167
     872       1.2403
     873       1.3055
     874       1.1998
     875       1.2183
     876       1.3024
     877       1.3456
     878       1.3535
     879       1.3475
     880       1.3092
     881       1.2650
     882       1.2120
     883       1.2589
     884       1.3100
     885       1.2362
     886       1.2485
     887       1.2896
     888       1.2899
     889       1.3613
     890       1.3129
     891       1.3462
     892       1.3009
     893       1.3593
     894       1.3462
     895       1.2774
     896       1.4011
     897       1.3578
     898       1.4463
     899       1.4033
     900       1.3993
     901       1.2927
     902       1.3609
     903       1.3058
     904       1.3329
     905       1.3974
     906       1.3188
     907       1.2381
     908       1.3406
     909       1.3475
     910       1.3632
     911       1.3063
     912       1.3501
     913       1.3168
     914       1.4339
     915       1.4480
     916       1.4359
     917       1.3278
     918       1.2609
     919       1.3354
     920       1.3954
     921       1.3509
     922       1.4005
     923       1.3893
     924       1.4654
     925       1.3844
     926       1.3650
     927       1.3673
     928       1.4178
     929       1.4983
     930       1.5322
     931       1.3916
     932       1.3233
     933       1.3404
     934       1.3946
     935       1.3700
     936       1.4981
     937       1.3749
     938       1.4274
     939       1.4134
     940       1.3102
     941       1.3695
     942       1.3675
     943       1.5217
     944       1.4942
     945       1.3949
     946       1.4014
     947       1.3920
     948       1.3427
     949       1.4011
     950       1.3304
     951       1.4314
     952       1.4972
     953       1.5996
     954       1.4314
     955       1.4865
     956       1.4989
     957       1.5235
     958       1.5335
     959       1.6057
     960       1.5279
     961       1.3840
     962       1.4148
     963       1.4135
     964       1.4070
     965       1.5143
     966       1.4712
     967       1.5914
     968       1.6713
     969       1.6319
     970       1.5619
     971       1.4391
     972       1.4235
     973       1.4680
     974       1.5107
     975       1.5524
     976       1.4097
     977       1.4917
     978       1.3617
     979       1.4009
     980       1.4401
     981       1.5297
     982       1.4268
     983       1.4829
     984       1.4097
     985       1.4633
     986       1.3833
     987       1.3457
     988       1.2823
     989       1.4640
     990       1.4283
     991       1.3360
     992       1.3907
     993       1.4061
     994       1.4481
     995       1.4697
     996       1.3833
     997       1.4433
     998       1.4412
     999       1.4292
    1000       1.3410
    1001       1.3128
    1002       1.3152
    1003       1.2646
    1004       1.3478
    1005       1.2734
    1006       1.2549
    1007       1.2880
    1008       1.2938
    1009       1.3770
    1010       1.3406
    1011       1.3661
    1012       1.4060
    1013       1.4029
    1014       1.3561
    1015       1.3535
    1016       1.4118
    1017       1.3254
    1018       1.2876
    1019       1.2550
    1020       1.2962
    1021       1.4039
    1022       1.4090
    1023       1.3926
    1024       1.4163
    1025       1.4525
    1026       1.3845
    1027       1.4496
    1028       1.4161
    1029       1.4009
    1030       1.4301
    1031       1.3342
    1032       1.3656
    1033       1.3308
    1034       1.2911
    1035       1.3966
    1036       1.3883
    1037       1.4733
    1038       1.3364
    1039       1.3458
    1040       1.3361
    1041       1.4015
    1042       1.3831
    1043       1.3658
    1044       1.4065
    1045       1.3938
    1046       1.4818
    1047       1.4180
    1048       1.3616
    1049       1.3789
    1050       1.3956
    1051       1.3785
    1052       1.3717
    1053       1.4045
    1054       1.3523
    1055       1.3949
    1056       1.4048
    1057       1.4019
    1058       1.4427
    1059       1.5200
    1060       1.5218
    1061       1.3994
    1062       1.4378
    1063       1.4770
    1064       1.4331
    1065       1.4937
    1066       1.4121
    1067       1.4138
    1068       1.4524
    1069       1.4045
    1070       1.4994
    1071       1.5045
    1072       1.5338
    1073       1.5507
    1074       1.6477
    1075       1.7369
    1076       1.5418
    1077       1.5402
    1078       1.5334
    1079       1.5187
    1080       1.5236
    1081       1.4888
    1082       1.4350
    1083       1.5217
    1084       1.5081
    1085       1.5027
    1086       1.4833
    1087       1.4421
    1088       1.5241
    1089       1.5793
    1090       1.4960
    1091       1.5286
    1092       1.4957
    1093       1.3870
    1094       1.4233
    1095       1.5277
    1096       1.4317
    1097       1.5322
    1098       1.4396
    1099       1.3585
    1100       1.5040
    1101       1.4634
    1102       1.5345
    1103       1.5133
    1104       1.4663
    1105       1.5221
    1106       1.4929
    1107       1.4723
    1108       1.3939
    1109       1.4313
    1110       1.4477
    1111       1.5135
    1112       1.4289
    1113       1.4013
    1114       1.4113
    1115       1.4197
    1116       1.4349
    1117       1.5756
    1118       1.3760
    1119       1.4650
    1120       1.4706
    1121       1.4578
    1122       1.4407
    1123       1.3939
    1124       1.4128
    1125       1.4248
    1126       1.4564
    1127       1.4209
    1128       1.4494
    1129       1.4580
    1130       1.3717
    1131       1.4621
    1132       1.4244
    1133       1.3908
    1134       1.3848
    1135       1.2734
    1136       1.3225
    1137       1.3482
    1138       1.3911
    1139       1.4512
    1140       1.4726
    1141       1.3460
    1142       1.3377
    1143       1.2629
    1144       1.3347
    1145       1.4835
    1146       1.4374
    1147       1.5130
    1148       1.6689
    1149       1.5917
    1150       1.3737
    1151       1.4175
    1152       1.4117
    1153       1.4174
    1154       1.4250
    1155       1.4607
    1156       1.6002
    1157       1.4920
    1158       1.5365
    1159       1.4323
    1160       1.5235
    1161       1.4706
    1162       1.6468
    1163       1.5600
    1164       1.5979
    1165       1.5493
    1166       1.4996
    1167       1.5157
    1168       1.4145
    1169       1.3918
    1170       1.3754
    1171       1.4215
    1172       1.4064
    1173       1.4216
    1174       1.4183
    1175       1.4053
    1176       1.5515
    1177       1.4556
    1178       1.4919
    1179       1.4807
    1180       1.4952
    1181       1.5754
    1182       1.4972
    1183       1.5755
    1184       1.5549
    1185       1.4800
    1186       1.5279
    1187       1.6199
    1188       1.5436
    1189       1.5696
    1190       1.5794
    1191       1.5278
    1192       1.6028
    1193       1.5592
    1194       1.5195
    1195       1.5092
    1196       1.5641
    1197       1.4996
    1198       1.5247
    1199       1.5799
    1200       1.5001
    1201       1.4781
    1202       1.4268
    1203       1.4932
    1204       1.3753
    1205       1.5099
    1206       1.4661
    1207       1.4853
    1208       1.4276
    1209       1.4977
    1210       1.5326
    1211       1.4919
    1212       1.6690
    1213       1.6247
    1214       1.5939
    1215       1.7026
    1216       1.5675
    1217       1.5957
    1218       1.6210
    1219       1.5322
    1220       1.5804
    1221       1.5386
    1222       1.5289
    1223       1.6270
    1224       1.7140
    1225       1.6488
    1226       1.5307
    1227       1.4887
    1228       1.4455
    1229       1.5541
    1230       1.4492
    1231       1.4724
    1232       1.5876
    1233       1.5395
    1234       1.5537
    1235       1.5876
    1236       1.4986
    1237       1.5913
    1238       1.5210
    1239       1.5168
    1240       1.5898
    1241       1.5059
    1242       1.4457
    1243       1.4892
    1244       1.6067
    1245       1.6153
    1246       1.5474
    1247       1.6247
    1248       1.6519
    1249       1.6519
    1250       1.5220
    1251       1.5490
    1252       1.5673
    1253       1.5763
    1254       1.7077
    1255       1.7117
    1256       1.6656
    1257       1.7809
    1258       1.6297
    1259       1.7244
    1260       1.6979
    1261       1.6420
    1262       1.5473
    1263       1.6151
    1264       1.5975
    1265       1.6627
    1266       1.5253
    1267       1.5777
    1268       1.6152
    1269       1.6046
    1270       1.5718
    1271       1.5698
    1272       1.5979
    1273       1.5398
    1274       1.5971
    1275       1.5950
    1276       1.5782
    1277       1.5441
    1278       1.5976
    1279       1.6677
    1280       1.6398
    1281       1.5819
    1282       1.7278
    1283       1.6375
    1284       1.6025
    1285       1.5845
    1286       1.6447
    1287       1.6932
    1288       1.7386
    1289       1.7162
    1290       1.7097
    1291       1.7459
    1292       1.7254
    1293       1.6996
    1294       1.7703
    1295       1.6661
    1296       1.7660
    1297       1.9758
    1298       1.8700
    1299       1.8164
    1300       1.7721
    1301       1.5833
    1302       1.6459
    1303       1.7686
    1304       1.5363
    1305       1.4283
    1306       1.5736
    1307       1.4397
    1308       1.5388
    1309       1.5683
    1310       1.4869
    1311       1.4866
    1312       1.4004
    1313       1.5205
    1314       1.4942
    1315       1.6197
    1316       1.6091
    1317       1.6053
    1318       1.6927
    1319       1.6099
    1320       1.6022
    1321       1.5336
    1322       1.6335
    1323       1.6790
    1324       1.6877
    1325       1.6365
    1326       1.6519
    1327       1.5926
    1328       1.5789
    1329       1.5373
    1330       1.5498
    1331       1.6746
    1332       1.7716
    1333       1.6034
    1334       1.6864
    1335       1.5392
    1336       1.6070
    1337       1.5569
    1338       1.6346
    1339       1.6981
    1340       1.5987
    1341       1.6086
    1342       1.6820
    1343       1.5730
    1344       1.5515
    1345       1.5860
    1346       1.4719
    1347       1.5335
    1348       1.5226
    1349       1.6013
    1350       1.6724
    1351       1.7205
    1352       1.6807
    1353       1.7202
    1354       1.6266
    1355       1.6608
    1356       1.6116
    1357       1.5806
    1358       1.5687
    1359       1.5379
    1360       1.6304
    1361       1.6416
    1362       1.6344
    1363       1.5469
    1364       1.6327
    1365       1.7073
    1366       1.6753
    1367       1.6413
    1368       1.6820
    1369       1.6251
    1370       1.4899
    1371       1.4782
    1372       1.5445
    1373       1.4968
    1374       1.4368
    1375       1.5613
    1376       1.5975
    1377       1.4403
    1378       1.5661
    1379       1.5530
    1380       1.6041
    1381       1.5100
    1382       1.4829
    1383       1.5003
    1384       1.6151
    1385       1.5907
    1386       1.5675
    1387       1.5350
    1388       1.5790
    1389       1.4515
    1390       1.5102
    1391       1.5125
    1392       1.5798
    1393       1.5100
    1394       1.5938
    1395       1.6092
    1396       1.5989
    1397       1.5062
    1398       1.4535
    1399       1.4960
    1400       1.4639
    1401       1.5179
    1402       1.5948
    1403       1.6726
    1404       1.7103
    1405       1.5725
    1406       1.5966
    1407       1.4409
    1408       1.5295
    1409       1.5133
    1410       1.6197
    1411       1.6472
    1412       1.6011
    1413       1.7871
    1414       1.8052
    1415       1.6065
    1416       1.6889
    1417       1.5789
    1418       1.6716
    1419       1.7468
    1420       1.7496
    1421       1.6579
    1422       1.6065
    1423       1.5981
    1424       1.5518
    1425       1.6017
    1426       1.5976
    1427       1.4990
    1428       1.4601
    1429       1.4688
    1430       1.4356
    1431       1.4385
    1432       1.4088
    1433       1.3885
    1434       1.3931
    1435       1.4743
    1436       1.4552
    1437       1.5498
    1438       1.6569
    1439       1.5935
    1440       1.6825
    1441       1.5676
    1442       1.5782
    1443       1.5670
    1444       1.4050
    1445       1.5307
    1446       1.4606
    1447       1.4456
    1448       1.5281
    1449       1.5548
    1450       1.5139
    1451       1.4878
    1452       1.4975
    1453       1.5840
    1454       1.4581
    1455       1.5538
    1456       1.5252
    1457       1.4959
    1458       1.4764
    1459       1.4283
    1460       1.5033
    1461       1.5179
    1462       1.5594
    1463       1.4437
    1464       1.5144
    1465       1.5266
    1466       1.4631
    1467       1.4806
    1468       1.5497
    1469       1.5728
    1470       1.6626
    1471       1.6681
    1472       1.7173
    1473       1.6849
    1474       1.6335
    1475       1.5565
    1476       1.5848
    1477       1.6080
    1478       1.6988
    1479       1.7218
    1480       1.6801
    1481       1.7687
    1482       1.7801
    1483       1.6693
    1484       1.6509
    1485       1.6644
    1486       1.6006
    1487       1.6411
    1488       1.6728
    1489       1.6746
    1490       1.6889
    1491       1.6470
    1492       1.5700
    1493       1.6306
    1494       1.5082
    1495       1.6826
    1496       1.5693
    1497       1.6019
    1498       1.5610
    1499       1.5354
    1500       1.5480
    1501       1.5426
    1502       1.6257
    1503       1.6694
    1504       1.5963
    1505       1.5505
    1506       1.5917
    1507       1.5520
    1508       1.5788
    1509       1.4982
    1510       1.5054
    1511       1.5526
    1512       1.5142
    1513       1.5602
    1514       1.6518
    1515       1.6602
    1516       1.6412
    1517       1.6431
    1518       1.5532
    1519       1.6293
    1520       1.6417
    1521       1.6395
    1522       1.7464
    1523       1.7235
    1524       1.6466
    1525       1.5878
    1526       1.5615
    1527       1.5260
    1528       1.5512
    1529       1.6025
    1530       1.6122
    1531       1.6101
    1532       1.6788
    1533       1.6987
    1534       1.5255
    1535       1.5596
    1536       1.4787
    1537       1.6315
    1538       1.6889
    1539       1.5313
    1540       1.5187
    1541       1.5737
    1542       1.4656
    1543       1.4655
    1544       1.4267
    1545       1.5963
    1546       1.4904
    1547       1.4361
    1548       1.4251
    1549       1.4387
    1550       1.4395
    1551       1.4164
    1552       1.4361
    1553       1.4476
    1554       1.3676
    1555       1.6096
    1556       1.5196
    1557       1.4918
    1558       1.5170
    1559       1.4526
    1560       1.5130
    1561       1.5340
    1562       1.5949
    1563       1.7360
    1564       1.4866
    1565       1.5993
    1566       1.5983
    1567       1.6284
    1568       1.5490
    1569       1.5279
    1570       1.4696
    1571       1.5015
    1572       1.4695
    1573       1.4897
    1574       1.5629
    1575       1.5576
    1576       1.5234
    1577       1.5818
    1578       1.5410
    1579       1.5335
    1580       1.4243
    1581       1.5115
    1582       1.5211
    1583       1.5090
    1584       1.5713
    1585       1.6168
    1586       1.5647
    1587       1.4614
    1588       1.4020
    1589       1.4377
    1590       1.4676
    1591       1.4567
    1592       1.3980
    1593       1.5375
    1594       1.5439
    1595       1.4630
    1596       1.5143
    1597       1.4742
    1598       1.4924
    1599       1.4092
    1600       1.4310
    1601       1.4117
    1602       1.4574
    1603       1.5093
    1604       1.5497
    1605       1.4638
    1606       1.4879
    1607       1.5720
    1608       1.5154
    1609       1.5406
    1610       1.5590
    1611       1.5364
    1612       1.5488
    1613       1.4814
    1614       1.5188
    1615       1.5264
    1616       1.6037
    1617       1.5935
    1618       1.5836
    1619       1.5168
    1620       1.4589
    1621       1.4519
    1622       1.5044
    1623       1.5591
    1624       1.7132
    1625       1.5574
    1626       1.5744
    1627       1.4474
    1628       1.5406
    1629       1.4320
    1630       1.4457
    1631       1.5768
    1632       1.6005
    1633       1.6134
    1634       1.4848
    1635       1.4636
    1636       1.6000
    1637       1.5407
    1638       1.5315
    1639       1.5923
    1640       1.6602
    1641       1.4601
    1642       1.5608
    1643       1.5889
    1644       1.5654
    1645       1.5553
    1646       1.5210
    1647       1.4574
    1648       1.4773
    1649       1.3922
    1650       1.5293
    1651       1.5195
    1652       1.5388
    1653       1.4129
    1654       1.4324
    1655       1.4791
    1656       1.6217
    1657       1.5755
    1658       1.5113
    1659       1.5135
    1660       1.6028
    1661       1.5430
    1662       1.5348
    1663       1.4956
    1664       1.5585
    1665       1.4940
    1666       1.6245
    1667       1.5353
    1668       1.5086
    1669       1.5079
    1670       1.5180
    1671       1.5373
    1672       1.4917
    1673       1.4462
    1674       1.4193
    1675       1.5639
    1676       1.6033
    1677       1.5519
    1678       1.5420
    1679       1.5505
    1680       1.6132
    1681       1.5968
    1682       1.6137
    1683       1.5846
    1684       1.5465
    1685       1.5944
    1686       1.5740
    1687       1.6375
    1688       1.5883
    1689       1.5539
    1690       1.5142
    1691       1.4603
    1692       1.5095
    1693       1.5619
    1694       1.4906
    1695       1.5668
    1696       1.4969
    1697       1.5625
    1698       1.5551
    1699       1.6077
    1700       1.6224
    1701       1.6953
    1702       1.7377
    1703       1.7191
    1704       1.5761
    1705       1.5725
    1706       1.7912
    1707       1.7733
    1708       1.6404
    1709       1.7302
    1710       1.6462
    1711       1.7635
    1712       1.7518
    1713       1.6992
    1714       1.7249
    1715       1.7245
    1716       1.5736
    1717       1.6712
    1718       1.6168
    1719       1.5594
    1720       1.6330
    1721       1.5935
    1722       1.6174
    1723       1.6144
    1724       1.6195
    1725       1.5983
    1726       1.5670
    1727       1.5974
    1728       1.6064
    1729       1.5634
    1730       1.4844
    1731       1.5697
    1732       1.5496
    1733       1.4998
    1734       1.5449
    1735       1.5710
    1736       1.6232
    1737       1.5932
    1738       1.7338
    1739       1.7088
    1740       1.6377
    1741       1.5058
    1742       1.5508
    1743       1.7011
    1744       1.5780
    1745       1.7340
    1746       1.6751
    1747       1.6232
    1748       1.5600
    1749       1.5490
    1750       1.6387
    1751       1.6426
    1752       1.6671
    1753       1.6139
    1754       1.6943
    1755       1.5805
    1756       1.5423
    1757       1.7131
    1758       1.6244
    1759       1.4750
    1760       1.5663
    1761       1.5419
    1762       1.4617
    1763       1.4788
    1764       1.5039
    1765       1.5499
    1766       1.5637
    1767       1.5929
    1768       1.5674
    1769       1.5111
    1770       1.4686
    1771       1.3828
    1772       1.3917
    1773       1.4528
    1774       1.3687
    1775       1.4817
    1776       1.5065
    1777       1.4905
    1778       1.4965
    1779       1.4556
    1780       1.4997
    1781       1.5087
    1782       1.5601
    1783       1.4160
    1784       1.4248
    1785       1.3750
    1786       1.3602
    1787       1.4375
    1788       1.4864
    1789       1.4567
    1790       1.5167
    1791       1.4456
    1792       1.5478
    1793       1.4803
    1794       1.4658
    1795       1.5249
    1796       1.5251
    1797       1.5763
    1798       1.5379
    1799       1.4663
    1800       1.4683
    1801       1.5368
    1802       1.4875
    1803       1.4596
    1804       1.4591
    1805       1.4324
    1806       1.3876
    1807       1.4156
    1808       1.4374
    1809       1.3748
    1810       1.4130
    1811       1.3844
    1812       1.5120
    1813       1.4278
    1814       1.3357
    1815       1.4576
    1816       1.4568
    1817       1.4398
    1818       1.4752
    1819       1.4614
    1820       1.4666
    1821       1.5128
    1822       1.5098
    1823       1.4305
    1824       1.4895
    1825       1.4266
    1826       1.4547
    1827       1.4270
    1828       1.4947
    1829       1.4866
    1830       1.4056
    1831       1.3492
    1832       1.4126
    1833       1.4492
    1834       1.3621
    1835       1.4689
    1836       1.4104
    1837       1.4546
    1838       1.4479
    1839       1.4309
    1840       1.3975
    1841       1.5076
    1842       1.4139
    1843       1.4024
    1844       1.5094
    1845       1.4947
    1846       1.3270
    1847       1.5240
    1848       1.4372
    1849       1.4204
    1850       1.5096
    1851       1.4470
    1852       1.5029
    1853       1.4480
    1854       1.5249
    1855       1.3944
    1856       1.3984
    1857       1.3925
    1858       1.3310
    1859       1.4333
    1860       1.4296
    1861       1.4638
    1862       1.3726
    1863       1.4095
    1864       1.4066
    1865       1.4846
    1866       1.4119
    1867       1.4355
    1868       1.4106
    1869       1.4589
    1870       1.4674
    1871       1.5441
    1872       1.4445
    1873       1.3652
    1874       1.4402
    1875       1.4566
    1876       1.4774
    1877       1.3598
    1878       1.3716
    1879       1.4338
    1880       1.3544
    1881       1.3184
    1882       1.3528
    1883       1.4018
    1884       1.3763
    1885       1.3213
    1886       1.3343
    1887       1.3590
    1888       1.3283
    1889       1.4418
    1890       1.4600
    1891       1.4904
    1892       1.4323
    1893       1.4274
    1894       1.4562
    1895       1.4496
    1896       1.4971
    1897       1.4652
    1898       1.5060
    1899       1.5312
    1900       1.5554
    1901       1.6252
    1902       1.5605
    1903       1.5506
    1904       1.6008
    1905       1.5148
    1906       1.5032
    1907       1.4922
    1908       1.4995
    1909       1.4173
    1910       1.4253
    1911       1.3728
    1912       1.4447
    1913       1.4639
    1914       1.4995
    1915       1.4482
    1916       1.5043
    1917       1.5101
    1918       1.4774
    1919       1.5153
    1920       1.6689
    1921       1.5417
    1922       1.5258
    1923       1.5085
    1924       1.4444
    1925       1.5009
    1926       1.4842
    1927       1.5420
    1928       1.5660
    1929       1.4541
    1930       1.5434
    1931       1.4496
    1932       1.5140
    1933       1.5268
    1934       1.4051
    1935       1.4767
    1936       1.4767
    1937       1.4758
    1938       1.5505
    1939       1.4874
    1940       1.4155
    1941       1.3888
    1942       1.4978
    1943       1.4299
    1944       1.3722
    1945       1.5024
    1946       1.4427
    1947       1.6593
    1948       1.5235
    1949       1.6039
    1950       1.5113
    1951       1.4709
    1952       1.4751
    1953       1.6130
    1954       1.5343
    1955       1.4720
    1956       1.4660
    1957       1.5100
    1958       1.5171
    1959       1.4773
    1960       1.3989
    1961       1.5398
    1962       1.6316
    1963       1.6131
    1964       1.4286
    1965       1.5425
    1966       1.5044
    1967       1.6017
    1968       1.6125
    1969       1.6298
    1970       1.5858
    1971       1.5960
    1972       1.5828
    1973       1.6551
    1974       1.6481
    1975       1.6353
    1976       1.6051
    1977       1.6367
    1978       1.6324
    1979       1.5831
    1980       1.6877
    1981       1.7010
    1982       1.7355
    1983       1.7766
    1984       1.7918
    1985       1.7114
    1986       1.7151
    1987       1.6711
    1988       1.7367
    1989       1.6698
    1990       1.7476
    1991       1.7427
    1992       1.6819
    1993       1.7156
    1994       1.7347
    1995       1.6464
    1996       1.5439
    1997       1.6276
    1998       1.6295
    1999       1.5507
    2000       1.6296
    2001       1.6079
    2002       1.6544
    2003       1.7384
    2004       1.6795
    2005       1.6417
    2006       1.7154
    2007       1.6908
    2008       1.6176
    2009       1.5910
    2010       1.6412
    2011       1.7116
    2012       1.5824
    2013       1.7080
    2014       1.6881
    2015       1.8265
    2016       1.6804
    2017       1.6835
    2018       1.6661
    2019       1.6246
    2020       1.6301
    2021       1.7025
    2022       1.6879
    2023       1.7607
    2024       1.7122
    2025       1.7436
    2026       1.8575
    2027       1.8359
    2028       1.8298
    2029       1.7607
    2030       1.7125
    2031       1.7016
    2032       1.7548
    2033       1.8972
    2034       1.7318
    2035       1.7529
    2036       1.6833
    2037       1.6736
    2038       1.7054
    2039       1.6117
    2040       1.7549
    2041       1.8053
    2042       1.8358
    2043       1.9269
    2044       1.9194
    2045       1.8442
    2046       1.8789
    2047       1.9120
    2048       1.8088
    2049       1.8885
    2050       1.9681
    2051       1.9536
    2052       1.8321
    2053       1.7854
    2054       1.7223
    2055       1.8264
    2056       1.8053
    2057       1.8146
    2058       1.7995
    2059       1.7607
    2060       1.7076
    2061       1.7323
    2062       1.7466
    2063       1.7898
    2064       1.9014
    2065       1.8943
    2066       1.8296
    2067       1.7648
    2068       1.8595
    2069       1.8205
    2070       1.7823
    2071       1.8575
    2072       1.7396
    2073       1.8496
    2074       1.8904
    2075       1.9270
    2076       1.9498
    2077       1.8148
    2078       1.8727
    2079       1.8370
    2080       1.7475
    2081       1.8258
    2082       1.7319
    2083       1.6817
    2084       1.6917
    2085       1.6995
    2086       1.8901
    2087       1.7596
    2088       1.7964
    2089       1.8997
    2090       1.8630
    2091       1.8815
    2092       1.8574
    2093       2.0134
    2094       2.0336
    2095       1.8746
    2096       1.9640
    2097       1.6979
    2098       1.7502
    2099       1.6864
    2100       1.6984
    2101       1.7401
    2102       1.7352
    2103       1.7063
    2104       1.7456
    2105       1.6572
    2106       1.6807
    2107       1.7444
    2108       1.7075
    2109       1.8122
    2110       1.7947
    2111       1.8432
    2112       1.7834
    2113       1.8407
    2114       1.8145
    2115       1.7831
    2116       1.7281
    2117       1.7165
    2118       1.7247
    2119       1.6963
    2120       1.6796
    2121       1.7655
    2122       1.7604
    2123       1.7224
    2124       1.7447
    2125       1.7480
    2126       1.7551
    2127       1.7881
    2128       1.7007
    2129       1.7100
    2130       1.7408
    2131       1.8075
    2132       1.7355
    2133       1.7607
    2134       1.6899
    2135       1.6891
    2136       1.8031
    2137       1.7311
    2138       1.7558
    2139       1.7673
    2140       1.7109
    2141       1.6915
    2142       1.7069
    2143       1.6115
    2144       1.6489
    2145       1.5563
    2146       1.6326
    2147       1.7562
    2148       1.6650
    2149       1.6719
    2150       1.6714
    2151       1.7247
    2152       1.6479
    2153       1.6522
    2154       1.7233
    2155       1.6321
    2156       1.7799
    2157       1.7304
    2158       1.7584
    2159       1.7120
    2160       1.7911
    2161       1.7395
    2162       1.8217
    2163       1.7179
    2164       1.7945
    2165       1.8790
    2166       1.8188
    2167       1.8217
    2168       1.7950
    2169       1.7257
    2170       1.7546
    2171       1.8567
    2172       1.8739
    2173       1.8558
    2174       1.8159
    2175       1.8164
    2176       1.8784
    2177       1.8173
    2178       1.7404
    2179       1.8000
    2180       1.7197
    2181       1.7281
    2182       1.7544
    2183       1.7798
    2184       1.7987
    2185       1.7540
    2186       1.7502
    2187       1.7470
    2188       1.7462
    2189       1.7965
    2190       1.7048
    2191       1.6945
    2192       1.7632
    2193       1.7948
    2194       1.7481
    2195       1.8170
    2196       1.7579
    2197       1.8640
    2198       1.8016
    2199       1.7262
    2200       1.7473
    2201       1.7681
    2202       1.6762
    2203       1.7059
    2204       1.7399
    2205       1.8449
    2206       1.8006
    2207       1.7335
    2208       1.7973
    2209       1.8716
    2210       1.7684
    2211       1.7953
    2212       1.7913
    2213       1.7448
    2214       1.8135
    2215       1.9326
    2216       1.8625
    2217       1.9338
    2218       1.9408
    2219       1.9401
    2220       1.9627
    2221       1.9504
    2222       1.8545
    2223       1.7941
    2224       1.8361
    2225       1.8360
    2226       1.8403
    2227       1.7623
    2228       1.7276
    2229       1.7580
    2230       1.7179
    2231       1.8215
    2232       1.8300
    2233       1.7974
    2234       1.7832
    2235       1.8848
    2236       1.7957
    2237       1.9369
    2238       1.8758
    2239       1.8562
    2240       1.8747
    2241       1.8707
    2242       1.8235
    2243       1.9154
    2244       1.7629
    2245       1.8094
    2246       1.7783
    2247       1.7753
    2248       1.7832
    2249       1.7700
    2250       1.8094
    2251       1.8285
    2252       1.8113
    2253       1.7984
    2254       1.8307
    2255       1.7879
    2256       1.7831
    2257       1.7448
    2258       1.7830
    2259       1.6923
    2260       1.8234
    2261       1.7715
    2262       1.7524
    2263       1.6942
    2264       1.7791
    2265       1.8030
    2266       1.8208
    2267       1.8013
    2268       1.8820
    2269       1.8982
    2270       1.9673
    2271       1.8897
    2272       2.0219
    2273       1.8912
    2274       1.7710
    2275       1.9047
    2276       1.8677
    2277       1.8826
    2278       1.7965
    2279       1.8759
    2280       1.8805
    2281       1.9358
    2282       1.9722
    2283       1.8211
    2284       1.8637
    2285       1.9480
    2286       1.8856
    2287       1.9506
    2288       1.9133
    2289       1.8636
    2290       1.7268
    2291       1.7519
    2292       1.7915
    2293       1.7126
    2294       1.7829
    2295       1.8780
    2296       1.8228
    2297       1.7534
    2298       1.7952
    2299       1.9765
    2300       2.0034
    2301       1.9318
    2302       1.8956
    2303       2.0445
    2304       1.8505
    2305       1.8098
    2306       1.9304
    2307       1.9086
    2308       1.8565
    2309       1.8947
    2310       1.9352
    2311       1.8495
    2312       1.8748
    2313       1.9831
    2314       1.9267
    2315       1.8947
    2316       2.0353
    2317       1.9552
    2318       1.9568
    2319       1.8854
    2320       1.8097
    2321       1.7635
    2322       1.8637
    2323       1.8688
    2324       1.8237
    2325       1.7778
    2326       1.7478
    2327       1.7424
    2328       1.7861
    2329       1.7642
    2330       1.7758
    2331       1.8384
    2332       1.8612
    2333       1.8303
    2334       1.8437
    2335       1.9151
    2336       1.9659
    2337       1.9178
    2338       1.9446
    2339       1.9821
    2340       1.8717
    2341       1.9179
    2342       1.8287
    2343       1.9862
    2344       1.8401
    2345       1.9731
    2346       1.9065
    2347       1.9651
    2348       1.9140
    2349       1.9492
    2350       1.8517
    2351       1.9006
    2352       1.8364
    2353       1.8278
    2354       1.8346
    2355       1.7706
    2356       1.8199
    2357       1.8123
    2358       1.9049
    2359       1.8992
    2360       1.9066
    2361       1.9253
    2362       1.9004
    2363       2.0219
    2364       1.9839
    2365       2.0092
    2366       1.8906
    2367       1.9471
    2368       2.0052
    2369       2.0198
    2370       2.0737
    2371       2.0014
    2372       2.0280
    2373       2.0405
    2374       1.9269
    2375       1.9529
    2376       1.9492
    2377       1.9081
    2378       2.0096
    2379       1.9310
    2380       1.9287
    2381       1.8887
    2382       1.8557
    2383       1.8634
    2384       1.9291
    2385       1.8395
    2386       1.7309
    2387       1.7755
    2388       1.8469
    2389       1.8434
    2390       1.8975
    2391       1.8191
    2392       1.9220
    2393       1.8946
    2394       1.9249
    2395       1.8925
    2396       1.9429
    2397       1.9321
    2398       1.8667
    2399       1.8422
    2400       1.8643
    2401       1.8137
    2402       1.9689
    2403       1.8426
    2404       1.9433
    2405       1.9351
    2406       1.8020
    2407       1.7879
    2408       1.8479
    2409       1.8426
    2410       1.7712
    2411       1.8095
    2412       1.7862
    2413       1.8269
    2414       1.7594
    2415       1.8148
    2416       1.8714
    2417       1.8874
    2418       1.8595
    2419       1.9077
    2420       1.9871
    2421       1.9828
    2422       1.8378
    2423       1.8829
    2424       1.8739
    2425       1.8318
    2426       1.8498
    2427       1.9481
    2428       1.9100
    2429       1.9039
    2430       1.9392
    2431       1.8696
    2432       1.8383
    2433       1.7888
    2434       1.8791
    2435       1.8798
    2436       1.9563
    2437       1.9838
    2438       1.8668
    2439       1.8270
    2440       1.7714
    2441       1.8818
    2442       1.8095
    2443       1.9654
    2444       1.9619
    2445       1.9570
    2446       1.8512
    2447       1.7681
    2448       1.7670
    2449       1.8424
    2450       1.7547
    2451       1.8343
    2452       1.8787
    2453       2.0106
    2454       2.0139
    2455       1.9404
    2456       2.1042
    2457       2.0568
    2458       2.0889
    2459       2.0676
    2460       2.0192
    2461       1.9193
    2462       1.9982
    2463       2.0426
    2464       2.0246
    2465       2.0202
    2466       2.0147
    2467       2.0164
    2468       1.9390
    2469       2.0359
    2470       1.9731
    2471       1.9637
    2472       1.9100
    2473       1.9320
    2474       1.9007
    2475       1.9938
    2476       1.9355
    2477       2.0230
    2478       2.0090
    2479       1.9035
    2480       2.0834
    2481       2.0243
    2482       2.0504
    2483       1.9059
    2484       1.9437
    2485       1.9114
    2486       1.8994
    2487       1.9230
    2488       1.8577
    2489       1.8948
    2490       1.9991
    2491       1.9749
    2492       1.9863
    2493       1.9243
    2494       1.8494
    2495       1.9239
    2496       1.8948
    2497       1.7735
    2498       1.8289
    2499       1.7364
    2500       1.9111
    2501       1.9488
    2502       1.9070
    2503       1.9650
    2504       1.9511
    2505       1.8282
    2506       1.7757
    2507       1.9301
    2508       1.8980
    2509       1.9108
    2510       1.9972
    2511       1.9280
    2512       2.0273
    2513       1.8629
    2514       1.9695
    2515       1.8704
    2516       1.9110
    2517       1.8781
    2518       1.8991
    2519       1.9570
    2520       1.9253
    2521       1.8558
    2522       1.9247
    2523       1.8305
    2524       1.8436
    2525       1.8648
    2526       1.8580
    2527       1.8370
    2528       1.8781
    2529       1.9736
    2530       1.9466
    2531       1.9228
    2532       1.8636
    2533       1.9489
    2534       1.8291
    2535       1.9443
    2536       1.9196
    2537       1.8729
    2538       1.8100
    2539       1.7576
    2540       1.8291
    2541       1.8460
    2542       1.7973
    2543       1.9177
    2544       1.9822
    2545       2.0453
    2546       2.1035
    2547       2.0261
    2548       1.8496
    2549       1.8900
    2550       2.0111
    2551       2.0225
    2552       1.9507
    2553       2.0018
    2554       2.0196
    2555       2.0391
    2556       2.1018
    2557       2.0860
    2558       2.0797
    2559       2.0179
    2560       2.0519
    2561       2.0228
    2562       2.0466
    2563       1.9118
    2564       1.9543
    2565       2.0453
    2566       1.9631
    2567       2.0462
    2568       2.0937
    2569       2.1326
    2570       2.1422
    2571       2.0729
    2572       2.0773
    2573       2.1896
    2574       2.1761
    2575       2.0874
    2576       2.0356
    2577       2.0980
    2578       2.0258
    2579       1.9507
    2580       2.0174
    2581       2.1489
    2582       2.0805
    2583       2.1336
    2584       1.9594
    2585       2.0055
    2586       2.0768
    2587       2.0285
    2588       2.0488
    2589       2.0555
    2590       2.0654
    2591       2.0269
    2592       1.9950
    2593       2.0090
    2594       1.9502
    2595       2.0002
    2596       2.0616
    2597       2.1019
    2598       2.0999
    2599       2.1180
    2600       2.0311
    2601       2.0017
    2602       1.9129
    2603       1.9413
    2604       1.9981
    2605       2.0469
    2606       2.0120
    2607       1.9597
    2608       2.0467
    2609       2.0335
    2610       2.0498
    2611       1.9701
    2612       2.0194
    2613       2.0301
    2614       2.0752
    2615       2.0532
    2616       2.0476
    2617       2.1403
    2618       1.9443
    2619       2.1031
    2620       2.0794
    2621       1.9843
    2622       1.9803
    2623       1.9547
    2624       1.9467
    2625       1.8561
    2626       1.9253
    2627       1.9062
    2628       1.8386
    2629       1.7637
    2630       1.9670
    2631       1.9437
    2632       1.8910
    2633       1.9173
    2634       2.0397
    2635       2.0243
    2636       1.9902
    2637       1.9793
    2638       1.9866
    2639       2.0698
    2640       2.1285
    2641       2.1036
    2642       2.1711
    2643       2.2254
    2644       2.1507
    2645       2.1347
    2646       2.1998
    2647       2.2090
    2648       2.0874
    2649       2.1570
    2650       2.2007
    2651       2.2289
    2652       2.2630
    2653       2.1686
    2654       2.1642
    2655       2.0361
    2656       2.0138
    2657       2.0790
    2658       2.0498
    2659       2.1641
    2660       2.1214
    2661       2.0410
    2662       2.1922
    2663       2.0726
    2664       2.1162
    2665       1.9924
    2666       2.1255
    2667       2.0607
    2668       2.0554
    2669       2.1189
    2670       2.1176
    2671       2.1029
    2672       2.2372
    2673       2.2284
    2674       2.1934
    2675       2.0041
    2676       2.0483
    2677       2.1180
    2678       2.1634
    2679       1.9674
    2680       2.0584
    2681       2.1456
    2682       2.1880
    2683       2.0764
    2684       2.2020
    2685       2.2629
    2686       2.1790
    2687       2.1035
    2688       2.2028
    2689       2.1278
    2690       2.0945
    2691       1.9984
    2692       2.0150
    2693       2.0326
    2694       2.1097
    2695       2.0457
    2696       2.1904
    2697       2.2265
    2698       2.1160
    2699       2.0540
    2700       2.0731
    2701       1.9327
    2702       2.0020
    2703       2.0318
    2704       2.0327
    2705       1.9121
    2706       2.0121
    2707       1.9963
    2708       1.9538
    2709       1.9761
    2710       1.9851
    2711       2.0719
    2712       1.9282
    2713       1.9829
    2714       1.9653
    2715       2.0698
    2716       2.0579
    2717       2.1240
    2718       2.0817
    2719       1.9674
    2720       1.9484
    2721       1.9685
    2722       2.0935
    2723       2.0793
    2724       2.1720
    2725       2.1455
    2726       2.1208
    2727       2.0669
    2728       2.0939
    2729       2.1571
    2730       2.1326
    2731       2.0493
    2732       1.9688
    2733       2.0799
    2734       2.0051
    2735       2.1214
    2736       2.1231
    2737       2.2017
    2738       2.0426
    2739       2.1667
    2740       2.1333
    2741       2.2596
    2742       2.2242
    2743       2.1523
    2744       2.0770
    2745       2.1647
    2746       2.2788
    2747       2.2079
    2748       2.2707
    2749       2.2610
    2750       2.1866
    2751       2.1852
    2752       2.1498
    2753       2.1610
    2754       2.0701
    2755       2.0353
    2756       2.0844
    2757       1.9654
    2758       2.0432
    2759       2.1253
    2760       1.9807
    2761       1.9716
    2762       1.9865
    2763       1.9265
    2764       1.9954
    2765       1.9849
    2766       2.0925
    2767       1.9968
    2768       2.0367
    2769       2.0594
    2770       2.0679
    2771       2.0638
    2772       2.1109
    2773       2.0114
    2774       1.9391
    2775       1.9775
    2776       1.9889
    2777       1.9524
    2778       1.8442
    2779       1.8872
    2780       2.1034
    2781       2.0571
    2782       1.9974
    2783       1.9705
    2784       1.9469
    2785       1.9444
    2786       2.0028
    2787       1.9055
    2788       1.9728
    2789       1.9481
    2790       2.0573
    2791       2.0252
    2792       2.0320
    2793       1.9667
    2794       1.8807
    2795       1.9472
    2796       1.8601
    2797       1.8623
    2798       1.8943
    2799       1.9910
    2800       1.9349
    2801       2.1038
    2802       2.1859
    2803       2.0996
    2804       2.0868
    2805       1.9627
    2806       2.0740
    2807       2.0089
    2808       1.8848
    2809       2.0593
    2810       2.1863
    2811       1.9956
    2812       2.1378
    2813       2.1784
    2814       2.2442
    2815       2.1667
    2816       2.0834
    2817       2.1552
    2818       2.2272
    2819       2.1322
    2820       2.0352
    2821       1.9302
    2822       1.9503
    2823       1.9805
    2824       1.9109
    2825       1.9457
    2826       1.9057
    2827       1.9165
    2828       2.0407
    2829       1.9278
    2830       2.0758
    2831       2.1817
    2832       2.1777
    2833       2.0475
    2834       2.0508
    2835       2.0823
    2836       2.0313
    2837       2.0831
    2838       2.0613
    2839       2.0254
    2840       2.2190
    2841       2.2023
    2842       2.1957
    2843       2.2259
    2844       2.1931
    2845       2.1402
    2846       2.1548
    2847       2.1540
    2848       2.1884
    2849       2.1460
    2850       2.1980
    2851       2.2041
    2852       2.1426
    2853       2.1535
    2854       2.2175
    2855       2.1433
    2856       2.2698
    2857       2.2392
    2858       2.1573
    2859       2.0849
    2860       2.1414
    2861       2.0308
    2862       2.1702
    2863       2.0559
    2864       2.0286
    2865       2.0660
    2866       2.1385
    2867       2.0536
    2868       2.0838
    2869       2.0255
    2870       2.1720
    2871       2.2302
    2872       2.2025
    2873       2.0872
    2874       2.1276
    2875       2.1018
    2876       2.0920
    2877       2.0470
    2878       1.9895
    2879       1.9866
    2880       2.1021
    2881       2.0504
    2882       2.1071
    2883       2.0293
    2884       2.1144
    2885       2.0377
    2886       1.9537
    2887       1.9399
    2888       2.0104
    2889       2.0787
    2890       2.0581
    2891       2.0241
    2892       1.9753
    2893       2.0606
    2894       2.0531
    2895       1.9995
    2896       2.0059
    2897       2.0457
    2898       2.0369
    2899       2.0775
    2900       2.0882
    2901       2.1638
    2902       2.1085
    2903       2.0932
    2904       2.1214
    2905       2.0380
    2906       2.1017
    2907       2.0426
    2908       2.1407
    2909       2.0896
    2910       2.0559
    2911       2.1834
    2912       2.1890
    2913       2.0424
    2914       2.0917
    2915       2.0049
    2916       2.0676
    2917       2.0914
    2918       2.0963
    2919       2.1717
    2920       2.2443
    2921       2.1747
    2922       2.1006
    2923       2.0890
    2924       2.1658
    2925       2.1318
    2926       2.1110
    2927       2.2649
    2928       2.1757
    2929       2.3095
    2930       2.2579
    2931       2.1660
    2932       2.2152
    2933       2.1157
    2934       2.1210
    2935       2.0558
    2936       1.9986
    2937       2.1322
    2938       2.2166
    2939       2.1417
    2940       2.2067
    2941       2.1222
    2942       2.1210
    2943       2.2403
    2944       2.1347
    2945       2.0639
    2946       2.0393
    2947       2.0487
    2948       2.0337
    2949       2.1102
    2950       2.1887
    2951       2.1645
    2952       2.1401
    2953       2.1045
    2954       2.1442
    2955       2.1690
    2956       2.1386
    2957       2.1557
    2958       2.2496
    2959       2.2185
    2960       2.2592
    2961       2.1938
    2962       2.2321
    2963       2.1284
    2964       2.1794
    2965       2.1935
    2966       2.1689
    2967       2.0908
    2968       2.1785
    2969       2.1513
    2970       2.0772
    2971       1.9952
    2972       2.1194
    2973       2.0975
    2974       2.1351
    2975       2.1260
    2976       2.0689
    2977       2.0393
    2978       1.9449
    2979       1.9456
    2980       2.0417
    2981       1.9565
    2982       2.0116
    2983       1.9882
    2984       2.1268
    2985       1.9907
    2986       2.0415
    2987       1.9784
    2988       2.0860
    2989       2.1799
    2990       2.0333
    2991       1.9930
    2992       2.0115
    2993       1.8769
    2994       1.8685
    2995       1.9476
    2996       1.8742
    2997       1.8348
    2998       1.8005
    2999       1.8097
    3000       1.7714
    3001       1.9190
    3002       1.9181
    3003       1.9031
    3004       1.9070
    3005       1.9356
    3006       1.9515
    3007       1.9262
    3008       1.8291
    3009       1.8298
    3010       1.7377
    3011       1.8519
    3012       1.8542
    3013       1.8558
    3014       1.9729
    3015       1.8186
    3016       1.8881
    3017       1.8784
    3018       1.9075
    3019       1.9679
    3020       1.9851
    3021       2.1316
    3022       2.0885
    3023       2.0578
    3024       2.0357
    3025       2.1909
    3026       2.1187
    3027       2.1977
    3028       2.0938
    3029       2.0804
    3030       2.1957
    3031       2.1073
    3032       2.1631
    3033       2.1260
    3034       2.1832
    3035       2.1637
    3036       2.0967
    3037       2.1512
    3038       2.1306
    3039       2.0556
    3040       1.9891
    3041       2.0002
    3042       1.9295
    3043       2.0810
    3044       1.9677
    3045       2.0587
    3046       2.0423
    3047       2.0224
    3048       1.9808
    3049       2.0196
    3050       2.0288
    3051       2.0748
    3052       2.0170
    3053       2.0762
    3054       2.0139
    3055       2.0159
    3056       2.0428
    3057       2.0707
    3058       2.0490
    3059       2.1004
    3060       2.1749
    3061       2.0925
    3062       2.2126
    3063       2.0637
    3064       1.9736
    3065       2.0750
    3066       2.1785
    3067       2.2804
    3068       2.2009
    3069       2.1655
    3070       2.1123
    3071       2.1422
    3072       2.0227
    3073       2.0556
    3074       2.1106
    3075       2.1497
    3076       2.0092
    3077       2.0309
    3078       1.9974
    3079       1.9578
    3080       2.0624
    3081       2.1805
    3082       2.0764
    3083       2.1025
    3084       1.9704
    3085       1.9647
    3086       1.8210
    3087       1.9510
    3088       1.9358
    3089       1.9290
    3090       1.9217
    3091       1.9423
    3092       1.9873
    3093       1.8670
    3094       1.9179
    3095       1.8832
    3096       1.9909
    3097       1.8985
    3098       1.9632
    3099       2.0125
    3100       1.8618
    3101       1.8281
    3102       1.9301
    3103       1.9261
    3104       1.9066
    3105       1.8724
    3106       1.7853
    3107       1.8617
    3108       1.8368
    3109       1.9381
    3110       1.9355
    3111       1.9578
    3112       1.8960
    3113       1.9350
    3114       1.9424
    3115       1.9394
    3116       1.9282
    3117       1.9443
    3118       1.9462
    3119       1.9534
    3120       2.0756
    3121       2.0689
    3122       1.9179
    3123       1.7474
    3124       1.7954
    3125       1.9133
    3126       1.8658
    3127       1.9896
    3128       2.0055
    3129       1.9835
    3130       1.9590
    3131       1.9509
    3132       1.9578
    3133       1.9809
    3134       2.0315
    3135       1.9686
    3136       1.8532
    3137       1.9208
    3138       1.9281
    3139       2.0737
    3140       1.9900
    3141       2.1405
    3142       1.9835
    3143       2.0475
    3144       1.9928
    3145       2.1268
    3146       2.0725
    3147       2.1421
    3148       2.0950
    3149       2.1715
    3150       2.0875
    3151       2.0095
    3152       2.0113
    3153       2.0584
    3154       2.0099
    3155       1.9665
    3156       2.0325
    3157       2.0616
    3158       2.0776
    3159       2.0471
    3160       2.0986
    3161       1.9961
    3162       1.9931
    3163       2.0378
    3164       2.0429
    3165       2.0655
    3166       1.9389
    3167       1.9373
    3168       1.9887
    3169       2.0615
    3170       2.0074
    3171       1.9395
    3172       1.9462
    3173       1.9606
    3174       1.9624
    3175       1.9745
    3176       1.9738
    3177       1.9691
    3178       2.0529
    3179       2.0460
    3180       2.0529
    3181       2.1491
    3182       2.0767
    3183       1.9793
    3184       1.9625
    3185       1.8839
    3186       1.9656
    3187       2.0443
    3188       1.9802
    3189       1.9273
    3190       2.0347
    3191       2.1026
    3192       1.9486
    3193       1.8686
    3194       1.8543
    3195       1.8547
    3196       1.9368
    3197       1.9399
    3198       1.9079
    3199       1.9145
    3200       1.9368
    3201       1.9178
    3202       1.8429
    3203       1.8611
    3204       1.8456
    3205       1.8247
    3206       1.8286
    3207       1.7619
    3208       1.8476
    3209       1.8906
    3210       1.8353
    3211       1.7585
    3212       1.8692
    3213       1.9196
    3214       1.8390
    3215       1.9793
    3216       2.0160
    3217       1.9875
    3218       2.0675
    3219       1.9753
    3220       1.9133
    3221       1.9950
    3222       1.9218
    3223       1.9450
    3224       1.8592
    3225       1.9495
    3226       1.9292
    3227       2.0379
    3228       1.9822
    3229       2.0855
    3230       2.0007
    3231       2.1248
    3232       1.9712
    3233       2.0258
    3234       1.9589
    3235       1.9556
    3236       2.0124
    3237       1.9718
    3238       1.9732
    3239       1.9593
    3240       1.9803
    3241       2.0290
    3242       2.0427
    3243       1.9794
    3244       2.0126
    3245       1.9581
    3246       1.8519
    3247       1.9366
    3248       1.9740
    3249       1.9271
    3250       1.9029
    3251       1.9378
    3252       1.9243
    3253       1.9867
    3254       1.9299
    3255       1.8540
    3256       1.9814
    3257       1.9708
    3258       1.9193
    3259       1.9771
    3260       2.0862
    3261       2.0826
    3262       2.0483
    3263       1.9524
    3264       1.9560
    3265       1.9394
    3266       1.9490
    3267       1.9818
    3268       2.0533
    3269       2.2105
    3270       2.0738
    3271       2.1358
    3272       2.0649
    3273       2.0967
    3274       2.1467
    3275       2.1761
    3276       2.2385
    3277       2.2171
    3278       2.1590
    3279       2.1175
    3280       2.2702
    3281       2.2822
    3282       2.1829
    3283       2.1000
    3284       2.2088
    3285       2.1773
    3286       2.0761
    3287       2.0561
    3288       2.0497
    3289       1.9941
    3290       2.0259
    3291       2.0012
    3292       2.0427
    3293       2.0591
    3294       2.0047
    3295       2.1138
    3296       2.0612
    3297       1.9869
    3298       1.9035
    3299       1.9884
    3300       1.9349
    3301       2.0049
    3302       1.9641
    3303       1.9370
    3304       2.0315
    3305       2.0472
    3306       2.0226
    3307       2.0175
    3308       2.0167
    3309       1.9834
    3310       2.1212
    3311       2.0876
    3312       2.1340
    3313       1.9722
    3314       1.9093
    3315       2.0130
    3316       1.9060
    3317       1.9977
    3318       2.0011
    3319       2.0229
    3320       1.9601
    3321       1.9304
    3322       1.8398
    3323       1.9610
    3324       1.8942
    3325       2.0012
    3326       1.9660
    3327       2.0640
    3328       2.1062
    3329       2.1609
    3330       1.9727
    3331       2.0316
    3332       1.9750
    3333       1.9787
    3334       2.0573
    3335       2.1430
    3336       1.9614
    3337       2.0736
    3338       2.0910
    3339       2.0808
    3340       2.0783
    3341       2.1228
    3342       2.0586
    3343       2.1152
    3344       2.0872
    3345       2.0165
    3346       2.1159
    3347       1.9721
    3348       2.0377
    3349       2.0838
    3350       2.0453
    3351       1.9537
    3352       2.0209
    3353       2.1137
    3354       2.1275
    3355       2.0246
    3356       2.1989
    3357       2.1034
    3358       2.1682
    3359       2.2285
    3360       2.2755
    3361       2.1162
    3362       2.1320
    3363       2.0501
    3364       2.1247
    3365       2.1826
    3366       2.2632
    3367       2.0792
    3368       2.0457
    3369       2.0073
    3370       2.2455
    3371       2.1657
    3372       2.2539
    3373       2.1357
    3374       2.0679
    3375       2.0448
    3376       2.0207
    3377       2.0758
    3378       2.1749
    3379       2.0301
    3380       2.0617
    3381       1.9774
    3382       2.0782
    3383       2.0130
    3384       2.0974
    3385       2.0123
    3386       1.9836
    3387       2.0917
    3388       2.0645
    3389       2.1103
    3390       2.0404
    3391       2.1379
    3392       2.1411
    3393       2.1357
    3394       2.0076
    3395       2.0181
    3396       2.0439
    3397       2.0036
    3398       2.0243
    3399       2.0309
    3400       2.0834
    3401       2.0620
    3402       2.0446
    3403       1.9525
    3404       1.9598
    3405       1.8985
    3406       1.9262
    3407       1.8956
    3408       1.9178
    3409       1.9505
    3410       2.0576
    3411       1.9037
    3412       2.0160
    3413       2.0134
    3414       1.9151
    3415       1.9315
    3416       2.0147
    3417       1.8587
    3418       1.9058
    3419       1.9205
    3420       2.0257
    3421       2.0346
    3422       1.9965
    3423       1.9632
    3424       1.9371
    3425       1.9779
    3426       1.9922
    3427       1.9599
    3428       1.9518
    3429       1.9768
    3430       2.0315
    3431       1.9981
    3432       1.9551
    3433       1.9967
    3434       1.9002
    3435       1.9435
    3436       1.9294
    3437       1.8795
    3438       1.9127
    3439       1.9289
    3440       2.0149
    3441       2.0086
    3442       1.8705
    3443       1.8518
    3444       1.9338
    3445       1.8220
    3446       1.8574
    3447       1.8304
    3448       1.8681
    3449       1.9941
    3450       2.0600
    3451       2.0179
    3452       1.9802
    3453       1.9631
    3454       1.9253
    3455       1.9855
    3456       2.0941
    3457       2.0897
    3458       1.9920
    3459       1.9260
    3460       1.9495
    3461       1.8802
    3462       1.9571
    3463       1.9665
    3464       2.0950
    3465       2.0879
    3466       2.1041
    3467       2.1256
    3468       1.9770
    3469       2.1118
    3470       2.0317
    3471       2.0045
    3472       2.0739
    3473       1.9870
    3474       1.9684
    3475       2.0152
    3476       2.0703
    3477       2.0101
    3478       1.9814
    3479       1.9985
    3480       2.0572
    3481       2.0243
    3482       2.0741
    3483       1.9401
    3484       1.9121
    3485       1.9649
    3486       1.9006
    3487       1.9596
    3488       1.8846
    3489       1.9953
    3490       1.9815
    3491       2.0629
    3492       2.0553
    3493       2.0546
    3494       1.9912
    3495       2.0763
    3496       2.0926
    3497       2.0616
    3498       2.1225
    3499       2.0934
    3500       2.0318
    3501       2.0855
    3502       2.0944
    3503       1.9684
    3504       2.0013
    3505       2.2227
    3506       2.1619
    3507       2.0213
    3508       2.0704
    3509       2.1234
    3510       2.0969
    3511       2.1262
    3512       2.1629
    3513       2.0112
    3514       2.0550
    3515       2.1108
    3516       2.0457
    3517       2.0395
    3518       2.0925
    3519       2.0441
    3520       1.9350
    3521       2.0403
    3522       2.0535
    3523       2.0912
    3524       1.9758
    3525       2.0289
    3526       2.1349
    3527       2.0927
    3528       2.1478
    3529       2.1343
    3530       2.1491
    3531       2.1343
    3532       2.1486
    3533       2.1232
    3534       2.1038
    3535       1.9503
    3536       1.9825
    3537       1.9680
    3538       2.0501
    3539       1.9034
    3540       1.9200
    3541       1.9475
    3542       2.0118
    3543       1.9698
    3544       2.1074
    3545       1.9726
    3546       1.9657
    3547       2.1116
    3548       2.1462
    3549       2.0128
    3550       1.9410
    3551       1.8637
    3552       1.9579
    3553       2.0887
    3554       2.0915
    3555       2.0697
    3556       2.0701
    3557       2.0768
    3558       2.0686
    3559       2.0075
    3560       1.9711
    3561       2.0477
    3562       2.0491
    3563       1.9665
    3564       1.9032
    3565       1.9734
    3566       1.8432
    3567       1.9392
    3568       1.9571
    3569       2.0178
    3570       2.0680
    3571       1.9749
    3572       2.0836
    3573       2.0369
    3574       2.0663
    3575       2.1147
    3576       2.0241
    3577       2.0946
    3578       2.1710
    3579       2.1103
    3580       2.1458
    3581       2.0701
    3582       2.0844
    3583       2.0777
    3584       2.0433
    3585       2.1251
    3586       1.9823
    3587       1.9245
    3588       2.1321
    3589       2.0736
    3590       2.0534
    3591       2.0771
    3592       2.1263
    3593       2.0183
    3594       1.9705
    3595       1.9986
    3596       2.0094
    3597       2.0174
    3598       1.9381
    3599       2.0385
    3600       2.0701
    3601       2.0818
    3602       2.0588
    3603       2.0480
    3604       2.0376
    3605       2.1269
    3606       2.1279
    3607       2.1724
    3608       2.0737
    3609       1.9798
    3610       1.9319
    3611       1.8958
    3612       1.9817
    3613       2.0520
    3614       2.1118
    3615       2.1918
    3616       2.0088
    3617       2.0667
    3618       2.1376
    3619       2.1447
    3620       2.1186
    3621       2.1589
    3622       2.0185
    3623       2.0797
    3624       2.0738
    3625       2.0318
    3626       1.9308
    3627       1.9829
    3628       1.9870
    3629       2.0236
    3630       2.0426
    3631       2.0925
    3632       2.0159
    3633       1.9877
    3634       2.0382
    3635       2.1334
    3636       2.1087
    3637       2.0379
    3638       2.1503
    3639       2.1701
    3640       2.1666
    3641       2.1719
    3642       2.0930
    3643       2.0148
    3644       2.0234
    3645       2.0599
    3646       2.1033
    3647       2.0275
    3648       2.0699
    3649       2.0688
    3650       2.1315
    3651       2.0239
    3652       2.0320
    3653       2.0022
    3654       2.0692
    3655       2.0553
    3656       2.0821
    3657       1.9729
    3658       1.9599
    3659       1.8972
    3660       1.9150
    3661       2.0264
    3662       2.0391
    3663       2.0532
    3664       2.0590
    3665       2.1311
    3666       2.1114
    3667       2.0683
    3668       2.0344
    3669       2.0455
    3670       2.0226
    3671       2.1121
    3672       2.0913
    3673       2.1625
    3674       2.1486
    3675       2.1040
    3676       2.0319
    3677       2.1202
    3678       2.0218
    3679       1.9857
    3680       1.9710
    3681       1.8961
    3682       1.8745
    3683       1.8949
    3684       1.9493
    3685       1.9033
    3686       1.8639
    3687       1.9258
    3688       1.9481
    3689       2.0218
    3690       2.0309
    3691       2.1199
    3692       2.0546
    3693       2.0801
    3694       2.1172
    3695       2.0711
    3696       1.9351
    3697       2.1225
    3698       2.0131
    3699       1.9863
    3700       2.0985
    3701       2.0739
    3702       2.0316
    3703       2.0068
    3704       2.0110
    3705       2.0341
    3706       1.9493
    3707       1.9918
    3708       1.9286
    3709       2.0464
    3710       2.0576
    3711       2.0249
    3712       2.0754
    3713       2.0442
    3714       2.1278
    3715       2.1796
    3716       2.0976
    3717       2.1467
    3718       2.0297
    3719       1.9491
    3720       1.9916
    3721       2.0395
    3722       1.9461
    3723       1.9828
    3724       2.0551
    3725       2.0079
    3726       2.0466
    3727       2.0884
    3728       1.9914
    3729       1.9392
    3730       2.1743
    3731       2.0531
    3732       2.0036
    3733       2.1484
    3734       2.1037
    3735       2.0607
    3736       2.2002
    3737       2.0863
    3738       1.9854
    3739       2.0081
    3740       2.0440
    3741       2.1534
    3742       2.1100
    3743       2.0610
    3744       2.1084
    3745       2.2018
    3746       2.1540
    3747       2.1785
    3748       2.1615
    3749       2.1980
    3750       2.1060
    3751       2.0628
    3752       2.1383
    3753       2.1789
    3754       2.2638
    3755       2.1512
    3756       2.1168
    3757       2.2420
    3758       2.3682
    3759       2.3354
    3760       2.3412
    3761       2.2960
    3762       2.2344
    3763       2.1826
    3764       2.1858
    3765       2.2142
    3766       2.1971
    3767       2.2550
    3768       2.2373
    3769       2.2912
    3770       2.2378
    3771       2.2639
    3772       2.2349
    3773       2.2167
    3774       2.2766
    3775       2.2428
    3776       2.1855
    3777       2.1113
    3778       2.1227
    3779       2.1561
    3780       2.0406
    3781       1.9999
    3782       2.0175
    3783       1.9473
    3784       1.8943
    3785       1.9611
    3786       2.1138
    3787       2.1342
    3788       2.1067
    3789       2.1646
    3790       2.1555
    3791       2.0435
    3792       2.0745
    3793       1.9870
    3794       2.0183
    3795       2.0946
    3796       1.9905
    3797       2.0451
    3798       2.0774
    3799       2.0458
    3800       2.0223
    3801       1.9972
    3802       2.0867
    3803       2.0183
    3804       2.0299
    3805       1.9501
    3806       1.9952
    3807       2.0091
    3808       2.0682
    3809       2.0523
    3810       2.0633
    3811       2.0093
    3812       2.0803
    3813       2.1056
    3814       1.9001
    3815       1.9616
    3816       1.9945
    3817       1.9364
    3818       1.9454
    3819       1.9490
    3820       2.1014
    3821       2.0502
    3822       2.0888
    3823       2.0266
    3824       2.0122
    3825       2.0104
    3826       1.9693
    3827       2.0588
    3828       2.0367
    3829       1.8754
    3830       2.0078
    3831       2.0086
    3832       1.9941
    3833       1.8814
    3834       1.9710
    3835       1.9909
    3836       1.9094
    3837       1.9663
    3838       2.0390
    3839       1.9500
    3840       1.9561
    3841       1.9428
    3842       1.8528
    3843       1.8270
    3844       1.8761
    3845       2.0243
    3846       2.1267
    3847       2.0047
    3848       2.1144
    3849       1.9658
    3850       2.0225
    3851       2.0640
    3852       2.0110
    3853       2.1550
    3854       2.0250
    3855       2.0753
    3856       1.9992
    3857       2.1338
    3858       2.1288
    3859       1.9863
    3860       1.9451
    3861       2.0385
    3862       2.0441
    3863       2.0365
    3864       1.9504
    3865       2.0107
    3866       1.9988
    3867       1.9895
    3868       2.1735
    3869       2.1661
    3870       2.1897
    3871       2.1307
    3872       2.0445
    3873       2.0336
    3874       2.1147
    3875       2.1048
    3876       2.1220
    3877       2.0720
    3878       2.1122
    3879       2.0675
    3880       2.0258
    3881       2.1034
    3882       2.1855
    3883       2.1977
    3884       2.1797
    3885       2.2083
    3886       2.1209
    3887       2.2059
    3888       2.2105
    3889       2.0472
    3890       2.0023
    3891       1.9708
    3892       1.9806
    3893       2.0490
    3894       2.0283
    3895       2.0163
    3896       2.0317
    3897       2.0246
    3898       1.8750
    3899       1.8488
    3900       1.8919
    3901       1.8349
    3902       1.8365
    3903       1.8947
    3904       1.9617
    3905       1.9095
    3906       2.0902
    3907       1.9868
    3908       1.9776
    3909       1.9493
    3910       2.0169
    3911       2.0108
    3912       2.0170
    3913       2.0559
    3914       2.1597
    3915       2.0914
    3916       2.1248
    3917       2.1054
    3918       2.1064
    3919       2.0086
    3920       2.0117
    3921       1.9151
    3922       1.9799
    3923       1.9956
    3924       1.9304
    3925       2.0635
    3926       2.0492
    3927       2.0788
    3928       1.9847
    3929       2.0581
    3930       2.0687
    3931       2.0924
    3932       2.0916
    3933       2.0140
    3934       2.1393
    3935       2.0641
    3936       1.9852
    3937       1.9550
    3938       2.0066
    3939       2.0431
    3940       2.0001
    3941       1.9329
    3942       1.9603
    3943       1.9013
    3944       1.8224
    3945       1.9376
    3946       1.9234
    3947       1.9003
    3948       1.9026
    3949       1.9645
    3950       1.9448
    3951       1.9093
    3952       1.9692
    3953       1.9354
    3954       1.8893
    3955       1.9037
    3956       1.9710
    3957       1.8923
    3958       1.9008
    3959       1.8446
    3960       1.9608
    3961       1.9562
    3962       1.8884
    3963       1.8964
    3964       1.9327
    3965       1.9442
    3966       2.0192
    3967       2.1103
    3968       2.1137
    3969       2.0966
    3970       2.1659
    3971       2.1413
    3972       1.9899
    3973       2.0371
    3974       2.0935
    3975       2.1431
    3976       2.1837
    3977       2.0416
    3978       2.0257
    3979       2.0629
    3980       2.1236
    3981       2.0267
    3982       2.0362
    3983       2.0038
    3984       1.9985
    3985       1.8952
    3986       1.8832
    3987       1.9836
    3988       1.9036
    3989       1.8834
    3990       1.8800
    3991       1.9232
    3992       2.0163
    3993       1.9723
    3994       1.9985
    3995       1.9319
    3996       1.8724
    3997       1.9375
    3998       1.8102
    3999       1.8828
    4000       1.9484
    4001       1.8803
    4002       1.9877
    4003       2.0054
    4004       1.9305
    4005       1.9739
    4006       2.1322
    4007       2.0113
    4008       2.0914
    4009       2.0488
    4010       2.0908
    4011       2.1162
    4012       1.9782
    4013       1.9421
    4014       2.0104
    4015       2.0398
    4016       1.9748
    4017       1.9219
    4018       1.9942
    4019       1.8914
    4020       1.9644
    4021       2.0068
    4022       1.9679
    4023       1.8871
    4024       1.9035
    4025       1.8825
    4026       1.9117
    4027       1.9099
    4028       1.9257
    4029       1.9379
    4030       1.9005
    4031       1.8994
    4032       1.9002
    4033       1.9573
    4034       1.9163
    4035       2.0270
    4036       2.0046
    4037       1.9248
    4038       1.8221
    4039       1.8094
    4040       1.8581
    4041       1.8793
    4042       1.8968
    4043       1.8314
    4044       1.8254
    4045       1.7324
    4046       1.7511
    4047       1.6999
    4048       1.7698
    4049       1.6673
    4050       1.5947
    4051       1.6197
    4052       1.6719
    4053       1.6553
    4054       1.6211
    4055       1.6404
    4056       1.5584
    4057       1.5878
    4058       1.6783
    4059       1.6175
    4060       1.6437
    4061       1.6445
    4062       1.7929
    4063       1.8223
    4064       1.8924
    4065       1.7140
    4066       1.7098
    4067       1.7098
    4068       1.7696
    4069       1.7986
    4070       1.8516
    4071       1.8854
    4072       1.7568
    4073       1.8449
    4074       1.8358
    4075       1.8154
    4076       1.8186
    4077       1.7971
    4078       1.9065
    4079       1.9608
    4080       1.8890
    4081       1.8798
    4082       1.9184
    4083       1.9081
    4084       1.9041
    4085       1.9505
    4086       1.9497
    4087       1.9624
    4088       1.8558
    4089       1.8829
    4090       1.9296
    4091       2.0062
    4092       2.0694
    4093       2.0160
    4094       2.0055
    4095       1.9485
    4096       2.0002
    4097       1.8909
    4098       1.9872
    4099       2.0142
    4100       2.0296
    4101       2.0134
    4102       1.9611
    4103       1.9945
    4104       1.9387
    4105       1.8565
    4106       1.8786
    4107       1.7913
    4108       1.7089
    4109       1.7775
    4110       1.8173
    4111       1.8422
    4112       1.7098
    4113       1.8327
    4114       1.8538
    4115       1.8163
    4116       1.8792
    4117       1.9824
    4118       1.8921
    4119       1.8923
    4120       2.0919
    4121       1.9811
    4122       2.0152
    4123       1.9669
    4124       1.9714
    4125       2.0338
    4126       2.0336
    4127       1.9770
    4128       2.0175
    4129       1.9899
    4130       1.9432
    4131       1.9329
    4132       1.9342
    4133       1.8934
    4134       1.9201
    4135       1.9590
    4136       2.0068
    4137       1.9605
    4138       2.0526
    4139       2.0439
    4140       1.9406
    4141       2.0013
    4142       1.9938
    4143       1.9468
    4144       1.8528
    4145       1.7623
    4146       1.8610
    4147       1.8999
    4148       1.8997
    4149       1.8992
    4150       1.8059
    4151       1.9620
    4152       1.9357
    4153       1.9970
    4154       2.0554
    4155       2.0019
    4156       2.0257
    4157       2.0381
    4158       2.0017
    4159       2.0319
    4160       1.9821
    4161       1.9178
    4162       1.8658
    4163       1.9504
    4164       2.0005
    4165       1.9244
    4166       1.9682
    4167       1.9864
    4168       2.0141
    4169       1.9579
    4170       2.0391
    4171       2.0868
    4172       2.1096
    4173       2.1915
    4174       2.0643
    4175       2.0352
    4176       2.1365
    4177       2.1181
    4178       2.1556
    4179       2.0630
    4180       1.9668
    4181       1.9099
    4182       1.8674
    4183       1.9226
    4184       1.9336
    4185       1.9935
    4186       1.8566
    4187       1.7985
    4188       1.9620
    4189       1.9592
    4190       2.0162
    4191       2.0517
    4192       2.0458
    4193       2.0445
    4194       1.9875
    4195       1.9975
    4196       2.0648
    4197       2.1733
    4198       2.1288
    4199       2.0037
    4200       2.1165
    4201       1.9832
    4202       1.9652
    4203       1.9975
    4204       1.9367
    4205       2.0629
    4206       1.9916
    4207       1.9298
    4208       2.1316
    4209       2.1110
    4210       2.2089
    4211       2.0513
    4212       2.0147
    4213       2.0342
    4214       2.0009
    4215       2.1629
    4216       2.0570
    4217       2.1228
    4218       2.0875
    4219       2.1111
    4220       2.0291
    4221       2.1539
    4222       2.1623
    4223       2.1612
    4224       2.1168
    4225       2.0221
    4226       2.0762
    4227       2.0179
    4228       1.9962
    4229       2.0238
    4230       1.8965
    4231       2.0081
    4232       1.9192
    4233       1.9747
    4234       1.9621
    4235       2.0825
    4236       1.9910
    4237       2.0097
    4238       1.9751
    4239       1.9441
    4240       2.0182
    4241       2.0187
    4242       1.9507
    4243       1.9141
    4244       1.9116
    4245       1.8384
    4246       1.9110
    4247       1.8027
    4248       1.8566
    4249       1.9594
    4250       1.8890
    4251       1.8664
    4252       1.9024
    4253       1.8982
    4254       2.0440
    4255       1.9314
    4256       1.9104
    4257       1.8721
    4258       1.9851
    4259       1.9306
    4260       2.0112
    4261       1.9043
    4262       1.8745
    4263       1.9985
    4264       1.9773
    4265       2.0011
    4266       1.9248
    4267       1.9615
    4268       1.9357
    4269       2.0151
    4270       1.9492
    4271       1.9979
    4272       1.9005
    4273       1.8830
    4274       1.8447
    4275       1.8504
    4276       1.8663
    4277       1.8700
    4278       1.9671
    4279       1.9269
    4280       2.0388
    4281       2.0561
    4282       1.9798
    4283       1.9402
    4284       1.9940
    4285       1.9847
    4286       2.0770
    4287       1.9954
    4288       1.9545
    4289       1.9280
    4290       1.9572
    4291       1.9078
    4292       1.9255
    4293       2.0396
    4294       2.0268
    4295       1.9511
    4296       1.9470
    4297       1.9376
    4298       1.9661
    4299       1.9541
    4300       1.9679
    4301       1.7934
    4302       1.9189
    4303       2.0480
    4304       1.9545
    4305       2.0123
    4306       2.0376
    4307       1.9694
    4308       1.8128
    4309       1.9467
    4310       1.8694
    4311       1.8995
    4312       1.8495
    4313       1.8998
    4314       2.0097
    4315       1.9698
    4316       2.0077
    4317       2.1171
    4318       2.0313
    4319       2.0533
    4320       2.1186
    4321       2.1448
    4322       2.0896
    4323       2.1385
    4324       2.1292
    4325       1.9938
    4326       2.1019
    4327       2.1296
    4328       2.2000
    4329       2.1282
    4330       2.1561
    4331       2.3163
    4332       2.1124
    4333       2.1020
    4334       2.0685
    4335       2.0515
    4336       2.1875
    4337       2.0735
    4338       2.2037
    4339       2.1436
    4340       2.1699
    4341       2.1954
    4342       2.1960
    4343       2.3713
    4344       2.3093
    4345       2.2098
    4346       2.1336
    4347       2.1299
    4348       2.2057
    4349       2.0854
    4350       2.1022
    4351       2.0772
    4352       2.1076
    4353       2.1583
    4354       2.1831
    4355       2.2494
    4356       2.1274
    4357       2.0575
    4358       2.0827
    4359       2.0827
    4360       2.0170
    4361       2.0465
    4362       2.2010
    4363       2.0240
    4364       2.0341
    4365       2.0881
    4366       2.1972
    4367       2.0952
    4368       2.1227
    4369       2.1421
    4370       2.0885
    4371       2.1439
    4372       2.1698
    4373       2.1682
    4374       2.2968
    4375       2.2075
    4376       2.2426
    4377       2.1442
    4378       2.2249
    4379       2.1276
    4380       2.2233
    4381       2.1209
    4382       2.1804
    4383       2.1860
    4384       2.1079
    4385       2.1158
    4386       2.0427
    4387       2.1901
    4388       2.0942
    4389       2.0533
    4390       2.0823
    4391       2.1434
    4392       2.1326
    4393       2.1783
    4394       2.0593
    4395       2.0602
    4396       2.0204
    4397       2.1450
    4398       2.0582
    4399       2.0609
    4400       2.0591
    4401       2.1339
    4402       2.0829
    4403       2.0907
    4404       2.0942
    4405       2.0610
    4406       2.0498
    4407       2.0950
    4408       2.1355
    4409       2.1365
    4410       2.0528
    4411       2.0409
    4412       1.9789
    4413       1.8930
    4414       1.9446
    4415       2.0257
    4416       1.9501
    4417       2.0270
    4418       1.9996
    4419       2.0258
    4420       1.9979
    4421       1.9598
    4422       1.9971
    4423       1.8954
    4424       1.9033
    4425       1.9780
    4426       1.9962
    4427       2.0718
    4428       2.0811
    4429       2.0146
    4430       2.1111
    4431       2.1477
    4432       2.1589
    4433       2.2352
    4434       2.2448
    4435       2.1606
    4436       2.1363
    4437       2.2149
    4438       2.1177
    4439       2.1117
    4440       2.0606
    4441       2.0477
    4442       2.0189
    4443       2.0852
    4444       2.1693
    4445       2.1264
    4446       2.0863
    4447       2.0813
    4448       2.1507
    4449       2.0288
    4450       2.0763
    4451       2.0613
    4452       1.9118
    4453       1.9307
    4454       1.8806
    4455       1.9854
    4456       2.1097
    4457       2.0160
    4458       2.0728
    4459       1.9989
    4460       1.9474
    4461       1.9556
    4462       1.9742
    4463       1.9894
    4464       1.8729
    4465       1.9184
    4466       1.9516
    4467       1.9964
    4468       1.9889
    4469       1.9114
    4470       1.9612
    4471       2.1199
    4472       2.0491
    4473       2.0619
    4474       2.2329
    4475       2.1300
    4476       2.1142
    4477       2.0893
    4478       2.2015
    4479       2.2153
    4480       2.0753
    4481       2.1226
    4482       2.1137
    4483       2.1633
    4484       2.2003
    4485       2.1225
    4486       2.1140
    4487       2.0021
    4488       1.9557
    4489       1.9293
    4490       2.0702
    4491       2.1482
    4492       2.0963
    4493       2.0561
    4494       1.9753
    4495       2.0243
    4496       1.9935
    4497       2.0215
    4498       1.9935
    4499       2.0537
    4500       2.0396
    4501       2.0671
    4502       1.9616
    4503       2.0741
    4504       2.0602
    4505       2.1941
    4506       2.0988
    4507       2.0978
    4508       2.0597
    4509       2.0482
    4510       1.9846
    4511       1.9919
    4512       2.0115
    4513       2.0210
    4514       1.9884
    4515       1.9397
    4516       1.9073
    4517       2.0247
    4518       1.9689
    4519       1.9586
    4520       1.9745
    4521       1.9176
    4522       1.9541
    4523       2.0129
    4524       1.9582
    4525       2.0090
    4526       1.9814
    4527       2.0855
    4528       2.0318
    4529       2.0773
    4530       1.9746
    4531       2.0875
    4532       2.0669
    4533       2.2011
    4534       2.0932
    4535       2.0269
    4536       2.0940
    4537       2.1182
    4538       2.0074
    4539       2.0433
    4540       1.9708
    4541       1.9867
    4542       1.9640
    4543       2.0705
    4544       2.1122
    4545       1.9499
    4546       1.8788
    4547       1.9820
    4548       1.9676
    4549       2.0702
    4550       2.0671
    4551       2.1174
    4552       2.0272
    4553       2.0054
    4554       2.1668
    4555       2.0229
    4556       2.0490
    4557       2.0933
    4558       2.1189
    4559       1.9672
    4560       2.0476
    4561       2.0979
    4562       2.0198
    4563       2.0729
    4564       2.0111
    4565       1.9264
    4566       1.9611
    4567       1.9607
    4568       2.0952
    4569       1.9970
    4570       1.9949
    4571       2.0670
    4572       2.0504
    4573       2.1013
    4574       2.2012
    4575       2.2862
    4576       2.2465
    4577       2.1825
    4578       2.0950
    4579       2.1557
    4580       2.0971
    4581       2.0966
    4582       2.1575
    4583       2.2217
    4584       2.1972
    4585       2.1180
    4586       2.1667
    4587       2.0225
    4588       2.1868
    4589       2.1009
    4590       2.0478
    4591       2.0291
    4592       2.0406
    4593       2.0882
    4594       2.1158
    4595       2.0612
    4596       2.0358
    4597       2.1221
    4598       2.0472
    4599       2.0226
    4600       1.9940
    4601       2.0405
    4602       2.0448
    4603       1.9686
    4604       2.0381
    4605       1.9800
    4606       2.0011
    4607       1.9008
    4608       1.9837
    4609       1.9826
    4610       1.8497
    4611       1.8247
    4612       1.8039
    4613       1.8203
    4614       1.7854
    4615       1.8327
    4616       1.7673
    4617       1.8160
    4618       1.8069
    4619       1.8653
    4620       1.8991
    4621       1.8934
    4622       1.8338
    4623       1.8711
    4624       1.8814
    4625       1.8380
    4626       1.9317
    4627       1.8617
    4628       2.0069
    4629       1.9565
    4630       1.9296
    4631       1.9245
    4632       1.9134
    4633       1.9141
    4634       1.9436
    4635       1.9520
    4636       1.9265
    4637       1.8760
    4638       1.7829
    4639       1.8057
    4640       1.8831
    4641       1.9091
    4642       1.8703
    4643       1.7617
    4644       1.8840
    4645       1.8977
    4646       1.9326
    4647       1.8774
    4648       1.9141
    4649       2.0331
    4650       1.9523
    4651       1.9759
    4652       2.0498
    4653       2.0998
    4654       1.9636
    4655       1.9664
    4656       1.9163
    4657       1.9823
    4658       1.8413
    4659       1.9430
    4660       1.9502
    4661       2.0560
    4662       2.0885
    4663       2.0964
    4664       1.9960
    4665       1.9623
    4666       1.9662
    4667       2.0619
    4668       2.0277
    4669       1.9858
    4670       2.0645
    4671       1.9797
    4672       2.0672
    4673       2.0223
    4674       1.9404
    4675       1.9786
    4676       2.0981
    4677       2.0311
    4678       2.0230
    4679       1.9437
    4680       2.1236
    4681       2.1299
    4682       2.0950
    4683       1.9802
    4684       2.0547
    4685       2.0424
    4686       2.1255
    4687       1.9574
    4688       1.9401
    4689       1.8765
    4690       1.9410
    4691       1.8084
    4692       1.8093
    4693       1.8528
    4694       1.8080
    4695       1.9544
    4696       2.0003
    4697       2.0727
    4698       2.0952
    4699       1.9517
    4700       1.9808
    4701       1.9905
    4702       2.0311
    4703       1.9434
    4704       1.9107
    4705       1.9222
    4706       2.0583
    4707       1.9944
    4708       2.0245
    4709       2.1522
    4710       2.0131
    4711       2.0060
    4712       1.9046
    4713       1.9817
    4714       1.8795
    4715       1.9466
    4716       1.9472
    4717       1.9144
    4718       1.8993
    4719       1.9300
    4720       1.8536
    4721       1.8102
    4722       1.9337
    4723       1.8795
    4724       1.9484
    4725       2.0344
    4726       2.0134
    4727       2.0560
    4728       2.1051
    4729       1.9909
    4730       1.9682
    4731       1.9759
    4732       2.0445
    4733       2.0027
    4734       1.9332
    4735       2.0952
    4736       2.0531
    4737       2.1135
    4738       2.1412
    4739       2.1032
    4740       1.9930
    4741       1.9771
    4742       2.0709
    4743       1.9819
    4744       1.9784
    4745       1.8968
    4746       1.7872
    4747       1.7491
    4748       1.9550
    4749       1.9584
    4750       2.1216
    4751       1.9515
    4752       1.9501
    4753       1.9839
    4754       1.9091
    4755       1.8656
    4756       1.9034
    4757       1.9751
    4758       2.0132
    4759       2.1225
    4760       2.0942
    4761       2.1864
    4762       2.0797
    4763       1.9442
    4764       1.8469
    4765       1.8576
    4766       1.9053
    4767       2.0624
    4768       1.9323
    4769       1.8213
    4770       1.9484
    4771       1.9857
    4772       1.8683
    4773       1.9099
    4774       1.8332
    4775       1.8062
    4776       1.7656
    4777       1.9229
    4778       1.8634
    4779       1.8945
    4780       1.9117
    4781       1.9064
    4782       1.8653
    4783       1.8967
    4784       1.8337
    4785       1.8187
    4786       1.9505
    4787       1.8401
    4788       1.8038
    4789       1.8592
    4790       1.8556
    4791       1.9035
    4792       1.8455
    4793       1.9676
    4794       2.0382
    4795       1.9106
    4796       1.9858
    4797       1.8787
    4798       1.8371
    4799       2.0305
    4800       2.0672
    4801       1.9328
    4802       1.9638
    4803       1.9614
    4804       1.9899
    4805       2.0481
    4806       1.9252
    4807       2.0222
    4808       1.8721
    4809       1.8569
    4810       1.7917
    4811       1.8003
    4812       1.8346
    4813       1.8740
    4814       1.9353
    4815       1.7064
    4816       1.7555
    4817       1.9596
    4818       1.9074
    4819       2.1211
    4820       2.0427
    4821       2.1472
    4822       2.0883
    4823       2.0870
    4824       2.0613
    4825       2.0974
    4826       2.1361
    4827       2.0932
    4828       2.0120
    4829       2.0378
    4830       2.0066
    4831       2.0293
    4832       2.0338
    4833       1.9700
    4834       2.0033
    4835       2.0516
    4836       1.9950
    4837       1.9810
    4838       1.9548
    4839       1.9831
    4840       1.8900
    4841       2.0460
    4842       1.9082
    4843       1.8629
    4844       1.8592
    4845       1.7937
    4846       1.8221
    4847       1.9471
    4848       1.8254
    4849       1.8276
    4850       1.8460
    4851       1.9122
    4852       1.7479
    4853       1.9295
    4854       2.0438
    4855       1.9920
    4856       1.9429
    4857       1.9521
    4858       1.9903
    4859       1.9823
    4860       1.8593
    4861       1.9143
    4862       1.9475
    4863       2.0066
    4864       2.0359
    4865       1.9366
    4866       1.9379
    4867       1.9915
    4868       2.0394
    4869       1.9875
    4870       1.9482
    4871       2.0458
    4872       1.9510
    4873       1.9559
    4874       2.0253
    4875       2.1168
    4876       1.9657
    4877       2.0599
    4878       2.0994
    4879       2.1316
    4880       2.0227
    4881       1.9870
    4882       2.0761
    4883       1.9419
    4884       2.0566
    4885       1.9664
    4886       2.0333
    4887       1.9159
    4888       2.0154
    4889       1.9683
    4890       2.0289
    4891       1.9874
    4892       2.0550
    4893       2.0773
    4894       2.1058
    4895       2.1111
    4896       2.0720
    4897       2.0961
    4898       1.9765
    4899       1.9224
    4900       1.7981
    4901       1.7314
    4902       1.8906
    4903       1.9275
    4904       1.9275
    4905       1.8711
    4906       1.9816
    4907       1.9662
    4908       1.9772
    4909       1.9596
    4910       1.8798
    4911       1.9828
    4912       2.0478
    4913       1.9663
    4914       1.9013
    4915       2.0150
    4916       2.0806
    4917       1.8323
    4918       1.9043
    4919       1.8942
    4920       1.9252
    4921       1.9947
    4922       2.0523
    4923       1.9917
    4924       2.0373
    4925       1.9390
    4926       2.0498
    4927       1.9382
    4928       1.7792
    4929       1.8824
    4930       1.8440
    4931       1.8706
    4932       1.8204
    4933       1.7481
    4934       1.7292
    4935       1.8266
    4936       1.7339
    4937       1.7226
    4938       1.8582
    4939       1.9301
    4940       1.8102
    4941       1.7944
    4942       1.8695
    4943       1.7842
    4944       1.7638
    4945       1.7651
    4946       1.8344
    4947       1.8575
    4948       1.8214
    4949       1.8575
    4950       1.8112
    4951       1.7702
    4952       1.9062
    4953       1.9024
    4954       1.8224
    4955       1.8097
    4956       1.9639
    4957       1.9722
    4958       1.9023
    4959       2.0098
    4960       1.9016
    4961       1.9172
    4962       1.9880
    4963       1.8022
    4964       1.7816
    4965       1.7435
    4966       1.8077
    4967       1.8022
    4968       1.9484
    4969       2.0023
    4970       1.9110
    4971       1.9197
    4972       1.9997
    4973       1.9161
    4974       2.0374
    4975       1.9216
    4976       1.8904
    4977       1.8840
    4978       1.8774
    4979       1.9189
    4980       1.8857
    4981       1.8150
    4982       1.8037
    4983       1.8124
    4984       1.8439
    4985       1.8305
    4986       1.7497
    4987       1.7812
    4988       1.7909
    4989       1.9326
    4990       1.9758
    4991       1.9479
    4992       1.9147
    4993       1.9689
    4994       1.9509
    4995       1.9176
    4996       1.9298
    4997       1.9784
    4998       1.9140
    4999       1.9453
    5000       1.8931
    5001       1.9462
    5002       1.9401
    5003       1.9092
    5004       1.9347
    5005       1.9552
    5006       1.9117
    5007       1.9739
    5008       2.0069
    5009       1.9878
    5010       1.9129
    5011       1.8802
    5012       1.7531
    5013       1.7031
    5014       1.9783
    5015       1.9181
    5016       2.0325
    5017       1.9888
    5018       1.9900
    5019       1.9699
    5020       2.0429
    5021       1.9476
    5022       1.9302
    5023       1.9410
    5024       1.8708
    5025       1.9136
    5026       1.9117
    5027       1.8684
    5028       1.9779
    5029       1.9687
    5030       1.9693
    5031       1.9421
    5032       2.0085
    5033       1.9563
    5034       1.8821
    5035       1.9049
    5036       1.7989
    5037       1.9084
    5038       2.0221
    5039       2.0467
    5040       1.9867
    5041       2.0709
    5042       1.9935
    5043       1.9080
    5044       1.9488
    5045       2.0379
    5046       2.0195
    5047       1.9068
    5048       1.9674
    5049       2.0093
    5050       2.0053
    5051       2.0044
    5052       1.9727
    5053       1.8960
    5054       1.8538
    5055       1.8636
    5056       1.8717
    5057       1.8354
    5058       1.8211
    5059       1.9978
    5060       1.9646
    5061       1.8917
    5062       1.9257
    5063       1.8566
    5064       1.8614
    5065       1.9811
    5066       1.9399
    5067       1.9871
    5068       1.7218
    5069       1.8172
    5070       1.8557
    5071       1.8745
    5072       1.8810
    5073       1.9211
    5074       1.9601
    5075       1.7910
    5076       1.9542
    5077       1.9534
    5078       1.9260
    5079       1.8598
    5080       1.9027
    5081       1.9323
    5082       1.9057
    5083       1.9151
    5084       1.9965
    5085       1.9321
    5086       1.9865
    5087       1.8703
    5088       1.9160
    5089       2.0393
    5090       1.9567
    5091       2.1050
    5092       1.9823
    5093       2.0221
    5094       2.0406
    5095       1.9099
    5096       1.9348
    5097       1.8573
    5098       1.9091
    5099       1.9581
    5100       2.0513
    5101       1.9743
    5102       2.0242
    5103       1.9132
    5104       1.9935
    5105       1.9636
    5106       1.9535
    5107       1.9350
    5108       1.9533
    5109       1.9472
    5110       2.0773
    5111       2.0018
    5112       1.8709
    5113       1.8095
    5114       1.9262
    5115       1.9011
    5116       1.8472
    5117       1.8528
    5118       1.9776
    5119       1.8715
    5120       1.8959
    5121       1.9165
    5122       1.9339
    5123       2.0430
    5124       1.9355
    5125       1.9151
    5126       1.8817
    5127       1.9669
    5128       1.9855
    5129       1.9936
    5130       1.9140
    5131       1.9061
    5132       1.8551
    5133       1.9674
    5134       1.9452
    5135       1.9372
    5136       1.8746
    5137       1.9907
    5138       1.9316
    5139       1.7363
    5140       1.7347
    5141       1.7637
    5142       1.8700
    5143       1.8548
    5144       1.8208
    5145       1.7366
    5146       1.7108
    5147       1.8220
    5148       1.7221
    5149       1.8269
    5150       1.7854
    5151       1.8414
    5152       1.9356
    5153       1.8283
    5154       1.8331
    5155       1.7690
    5156       1.8333
    5157       1.7847
    5158       1.8300
    5159       1.6750
    5160       1.7360
    5161       1.8633
    5162       1.7924
    5163       1.7601
    5164       1.7017
    5165       1.8498
    5166       1.9870
    5167       1.8822
    5168       1.9411
    5169       1.9960
    5170       1.9476
    5171       1.8593
    5172       1.8857
    5173       1.9088
    5174       2.0225
    5175       1.7779
    5176       1.9455
    5177       1.8621
    5178       1.9901
    5179       1.8682
    5180       1.8978
    5181       1.8596
    5182       1.9446
    5183       1.9182
    5184       1.8786
    5185       1.8924
    5186       1.8088
    5187       1.8401
    5188       1.8433
    5189       1.8339
    5190       1.8951
    5191       1.9875
    5192       1.9137
    5193       1.9131
    5194       1.9474
    5195       1.8855
    5196       1.9739
    5197       2.1511
    5198       2.0547
    5199       1.9046
    5200       1.8277
    5201       1.8686
    5202       1.9402
    5203       1.9086
    5204       1.9094
    5205       1.9395
    5206       1.9263
    5207       2.0031
    5208       1.9715
    5209       1.9258
    5210       1.9517
    5211       1.9038
    5212       1.7953
    5213       1.7855
    5214       1.8938
    5215       1.8839
    5216       1.9757
    5217       1.8539
    5218       1.8700
    5219       1.8476
    5220       1.9092
    5221       1.9238
    5222       1.8703
    5223       1.9528
    5224       1.8974
    5225       2.0186
    5226       2.0814
    5227       2.0716
    5228       2.0314
    5229       1.9450
    5230       2.0395
    5231       1.8996
    5232       1.9541
    5233       1.9574
    5234       1.8658
    5235       1.9184
    5236       1.9386
    5237       2.0304
    5238       1.9017
    5239       1.9351
    5240       1.9522
    5241       1.9829
    5242       1.9788
    5243       2.0500
    5244       1.9648
    5245       2.0509
    5246       1.8987
    5247       1.9590
    5248       1.9629
    5249       1.9912
    5250       1.9662
    5251       1.9207
    5252       1.9908
    5253       1.9496
    5254       1.9148
    5255       1.9729
    5256       1.8726
    5257       1.8610
    5258       1.9053
    5259       1.9407
    5260       1.9557
    5261       1.9829
    5262       1.9197
    5263       1.9092
    5264       2.0246
    5265       2.0507
    5266       1.9588
    5267       2.0034
    5268       2.1069
    5269       2.1117
    5270       2.0656
    5271       2.0248
    5272       1.9516
    5273       2.0300
    5274       1.8981
    5275       1.9197
    5276       1.8949
    5277       1.9845
    5278       1.9480
    5279       1.9302
    5280       1.9222
    5281       1.8998
    5282       1.9986
    5283       1.9244
    5284       1.8661
    5285       1.7873
    5286       1.8762
    5287       1.9379
    5288       1.9407
    5289       1.9047
    5290       1.8792
    5291       1.9225
    5292       2.0265
    5293       2.0309
    5294       1.9898
    5295       2.0224
    5296       2.0570
    5297       2.0562
    5298       2.0708
    5299       2.0946
    5300       2.0298
    5301       2.0022
    5302       2.0509
    5303       1.9811
    5304       1.9912
    5305       2.0437
    5306       2.1010
    5307       2.1024
    5308       2.0752
    5309       2.1251
    5310       2.1652
    5311       2.0066
    5312       2.0601
    5313       2.0023
    5314       1.9470
    5315       2.1021
    5316       1.9465
    5317       2.1508
    5318       2.0795
    5319       2.0435
    5320       1.9786
    5321       2.0661
    5322       2.0024
    5323       1.9893
    5324       2.0474
    5325       2.0036
    5326       1.9951
    5327       2.0722
    5328       2.1563
    5329       2.1512
    5330       2.2323
    5331       2.2509
    5332       2.2638
    5333       2.2955
    5334       2.2272
    5335       2.2327
    5336       2.2128
    5337       2.2596
    5338       2.1389
    5339       2.1490
    5340       1.9912
    5341       2.0786
    5342       2.0995
    5343       2.1443
    5344       2.0236
    5345       2.0451
    5346       1.9651
    5347       2.0003
    5348       1.9316
    5349       1.9820
    5350       2.0075
    5351       1.9301
    5352       1.8871
    5353       2.1116
    5354       2.0825
    5355       1.9372
    5356       1.9191
    5357       2.0180
    5358       1.9755
    5359       1.8654
    5360       2.0225
    5361       1.9450
    5362       1.9025
    5363       1.9899
    5364       1.8137
    5365       1.9428
    5366       1.8945
    5367       1.8984
    5368       1.8700
    5369       1.8591
    5370       1.8853
    5371       1.9878
    5372       1.9859
    5373       1.9842
    5374       1.9443
    5375       2.0096
    5376       1.9707
    5377       1.9698
    5378       2.0277
    5379       1.9520
    5380       2.0922
    5381       2.0394
    5382       1.9842
    5383       2.1405
    5384       2.1249
    5385       2.0678
    5386       2.0701
    5387       2.1455
    5388       2.0791
    5389       2.0649
    5390       1.9952
    5391       2.1050
    5392       2.0461
    5393       2.1753
    5394       2.0003
    5395       2.1313
    5396       1.9573
    5397       2.1137
    5398       2.1527
    5399       1.9514
    5400       2.0078
    5401       1.9636
    5402       2.0608
    5403       1.9387
    5404       2.0231
    5405       2.0040
    5406       1.9460
    5407       1.9218
    5408       1.9044
    5409       2.0042
    5410       1.9808
    5411       1.9612
    5412       1.9521
    5413       2.0132
    5414       2.0249
    5415       1.9314
    5416       1.8722
    5417       1.8643
    5418       1.8597
    5419       1.9031
    5420       2.0418
    5421       2.0357
    5422       1.9816
    5423       1.9515
    5424       2.0051
    5425       1.9847
    5426       2.0343
    5427       2.1381
    5428       2.1087
    5429       2.1301
    5430       2.0120
    5431       2.0680
    5432       2.1387
    5433       2.1029
    5434       2.0900
    5435       2.0918
    5436       2.1375
    5437       2.1308
    5438       2.1813
    5439       2.0616
    5440       2.0862
    5441       2.1564
    5442       2.2154
    5443       2.1615
    5444       2.2048
    5445       2.1696
    5446       2.2093
    5447       2.2144
    5448       2.1229
    5449       2.1418
    5450       2.0709
    5451       1.9889
    5452       2.0509
    5453       2.0809
    5454       2.0553
    5455       2.0202
    5456       1.9919
    5457       2.0457
    5458       2.0693
    5459       2.0933
    5460       2.0134
    5461       2.1340
    5462       2.0952
    5463       2.0736
    5464       2.1075
    5465       2.1349
    5466       2.2505
    5467       2.2429
    5468       2.2197
    5469       2.2283
    5470       2.1577
    5471       2.1217
    5472       2.0107
    5473       1.9544
    5474       1.9811
    5475       2.1103
    5476       2.0319
    5477       2.1097
    5478       2.1014
    5479       2.2503
    5480       2.1242
    5481       2.0686
    5482       2.0895
    5483       2.0112
    5484       2.0145
    5485       1.9375
    5486       1.9158
    5487       1.9920
    5488       2.0198
    5489       2.0547
    5490       2.0792
    5491       2.0167
    5492       2.0456
    5493       2.0280
    5494       2.0395
    5495       2.1549
    5496       2.2403
    5497       2.1474
    5498       2.1760
    5499       2.0098
    5500       2.0200
    5501       2.0421
    5502       2.0615
    5503       2.1028
    5504       2.1556
    5505       2.0958
    5506       2.0277
    5507       1.9665
    5508       2.1092
    5509       1.9698
    5510       2.0169
    5511       1.9830
    5512       1.9854
    5513       2.0543
    5514       1.9766
    5515       1.9645
    5516       2.0103
    5517       1.9149
    5518       1.9100
    5519       1.9512
    5520       1.9480
    5521       1.9489
    5522       2.0788
    5523       2.0347
    5524       2.0287
    5525       2.0710
    5526       2.0408
    5527       2.0312
    5528       2.1188
    5529       2.1121
    5530       2.0150
    5531       2.0501
    5532       2.0926
    5533       2.0470
    5534       2.0741
    5535       2.1303
    5536       2.0250
    5537       2.0223
    5538       2.0641
    5539       1.9680
    5540       2.0400
    5541       2.0582
    5542       2.0686
    5543       2.0024
    5544       1.9647
    5545       1.9464
    5546       2.0034
    5547       2.0042
    5548       2.0434
    5549       1.9157
    5550       2.0168
    5551       2.0503
    5552       2.0894
    5553       2.0914
    5554       2.0068
    5555       2.0625
    5556       2.0071
    5557       2.0360
    5558       2.1106
    5559       2.1225
    5560       2.2101
    5561       2.1739
    5562       2.0230
    5563       2.0063
    5564       2.0620
    5565       2.0081
    5566       2.0599
    5567       2.0242
    5568       2.0169
    5569       1.8404
    5570       1.8183
    5571       1.9897
    5572       1.9404
    5573       1.8689
    5574       1.9738
    5575       1.9874
    5576       2.1255
    5577       2.1612
    5578       2.0306
    5579       1.9350
    5580       1.9375
    5581       1.9409
    5582       1.9362
    5583       1.9002
    5584       1.9376
    5585       1.8762
    5586       1.8914
    5587       1.9409
    5588       1.9076
    5589       2.0012
    5590       1.9359
    5591       2.0219
    5592       1.9628
    5593       1.9572
    5594       1.9990
    5595       1.9815
    5596       1.9140
    5597       1.9508
    5598       1.9593
    5599       1.9191
    5600       1.9992
    5601       2.0742
    5602       2.0133
    5603       1.8847
    5604       2.0048
    5605       1.9429
    5606       1.9118
    5607       1.9522
    5608       1.9604
    5609       1.9730
    5610       1.9398
    5611       2.0957
    5612       1.9914
    5613       2.0349
    5614       2.0702
    5615       2.0264
    5616       1.9945
    5617       1.9683
    5618       1.9927
    5619       1.8919
    5620       1.8702
    5621       2.0341
    5622       2.0981
    5623       2.0311
    5624       2.0511
    5625       2.0626
    5626       2.1239
    5627       2.0661
    5628       1.9895
    5629       2.0098
    5630       2.0093
    5631       2.1303
    5632       2.0746
    5633       2.0594
    5634       2.1390
    5635       2.1732
    5636       2.0334
    5637       2.1726
    5638       2.1335
    5639       2.0580
    5640       2.0322
    5641       2.1669
    5642       2.0947
    5643       2.1654
    5644       2.2014
    5645       2.0630
    5646       2.0129
    5647       1.9965
    5648       1.8933
    5649       1.9686
    5650       1.8959
    5651       1.9682
    5652       1.8755
    5653       2.0714
    5654       2.0796
    5655       1.9969
    5656       1.9723
    5657       1.9792
    5658       1.9379
    5659       2.0422
    5660       1.9744
    5661       1.9766
    5662       1.9865
    5663       2.0382
    5664       1.9775
    5665       2.0074
    5666       1.9342
    5667       1.9949
    5668       1.9685
    5669       1.9701
    5670       1.9801
    5671       1.9721
    5672       1.9870
    5673       2.0009
    5674       2.0188
    5675       2.0708
    5676       1.9778
    5677       1.9696
    5678       2.0962
    5679       2.0980
    5680       2.0819
    5681       2.0259
    5682       1.9950
    5683       2.0871
    5684       2.1190
    5685       2.1610
    5686       2.0600
    5687       2.0102
    5688       2.1383
    5689       2.0199
    5690       2.1102
    5691       2.0755
    5692       1.9806
    5693       2.1350
    5694       2.0948
    5695       2.1689
    5696       2.0174
    5697       2.1214
    5698       2.1449
    5699       2.1132
    5700       2.1086
    5701       2.0592
    5702       2.1137
    5703       2.1331
    5704       2.0718
    5705       2.1042
    5706       2.0166
    5707       2.0461
    5708       2.1113
    5709       2.2015
    5710       2.0816
    5711       2.0354
    5712       1.8814
    5713       1.9565
    5714       2.0062
    5715       2.0615
    5716       2.0195
    5717       1.9556
    5718       1.9817
    5719       1.9643
    5720       2.0628
    5721       2.0806
    5722       2.0873
    5723       2.0722
    5724       2.1006
    5725       2.0246
    5726       2.0921
    5727       2.1294
    5728       2.0897
    5729       2.2347
    5730       2.1401
    5731       2.0490
    5732       2.0287
    5733       2.0685
    5734       2.0520
    5735       2.0178
    5736       2.0544
    5737       2.0270
    5738       1.9379
    5739       1.8834
    5740       1.9859
    5741       2.1621
    5742       2.0727
    5743       2.1187
    5744       1.9565
    5745       2.0617
    5746       2.1494
    5747       2.1520
    5748       2.1064
    5749       2.2024
    5750       2.1554
    5751       2.1916
    5752       2.2421
    5753       2.1614
    5754       2.1007
    5755       2.1131
    5756       2.2660
    5757       2.1351
    5758       2.1743
    5759       2.1703
    5760       2.1587
    5761       2.1826
    5762       2.1950
    5763       2.1090
    5764       2.0521
    5765       2.0120
    5766       2.1706
    5767       2.1176
    5768       2.0962
    5769       2.0433
    5770       2.0230
    5771       1.9637
    5772       2.0369
    5773       1.9005
    5774       1.9402
    5775       1.9718
    5776       2.0156
    5777       2.0044
    5778       2.0200
    5779       2.1199
    5780       2.2518
    5781       2.0646
    5782       2.0364
    5783       2.0278
    5784       1.9366
    5785       1.8878
    5786       2.0068
    5787       1.9950
    5788       2.0379
    5789       1.8888
    5790       1.7595
    5791       1.8296
    5792       1.8765
    5793       1.8623
    5794       1.8627
    5795       1.7661
    5796       1.7950
    5797       1.9611
    5798       1.9842
    5799       1.9554
    5800       1.9952
    5801       1.9907
    5802       1.8719
    5803       1.8799
    5804       1.9409
    5805       2.0494
    5806       2.0333
    5807       1.9274
    5808       1.9322
    5809       1.9723
    5810       1.9385
    5811       2.0252
    5812       2.0634
    5813       2.0704
    5814       1.9724
    5815       2.0307
    5816       1.9902
    5817       2.0102
    5818       2.0299
    5819       2.1385
    5820       2.1457
    5821       2.0731
    5822       2.0808
    5823       2.0590
    5824       2.1045
    5825       1.9794
    5826       1.9448
    5827       1.9199
    5828       1.9273
    5829       2.0100
    5830       2.0090
    5831       2.0533
    5832       2.0586
    5833       2.0224
    5834       2.0016
    5835       2.0702
    5836       2.0364
    5837       2.1659
    5838       2.0904
    5839       2.0927
    5840       2.1261
    5841       1.9695
    5842       1.9440
    5843       2.0545
    5844       2.0864
    5845       2.0354
    5846       2.0477
    5847       2.1276
    5848       2.0664
    5849       1.9992
    5850       2.0097
    5851       1.8871
    5852       2.0689
    5853       2.0188
    5854       2.0198
    5855       2.0021
    5856       2.0341
    5857       2.1290
    5858       1.9157
    5859       1.8277
    5860       1.8957
    5861       1.9269
    5862       2.0264
    5863       1.9896
    5864       1.9616
    5865       1.9866
    5866       1.9136
    5867       1.7882
    5868       1.8305
    5869       1.7920
    5870       1.7880
    5871       1.7993
    5872       1.7973
    5873       1.8883
    5874       1.9830
    5875       1.8575
    5876       1.8031
    5877       1.9098
    5878       1.8914
    5879       1.8282
    5880       1.7793
    5881       1.9554
    5882       1.9735
    5883       2.0205
    5884       2.0414
    5885       1.9294
    5886       2.0443
    5887       1.9909
    5888       1.9639
    5889       1.9565
    5890       1.9892
    5891       2.0020
    5892       2.0691
    5893       1.9956
    5894       2.0287
    5895       1.9790
    5896       2.0919
    5897       2.1051
    5898       2.0351
    5899       1.9678
    5900       1.8483
    5901       1.9297
    5902       1.9619
    5903       1.9523
    5904       1.8898
    5905       1.8471
    5906       1.9219
    5907       1.7853
    5908       1.8352
    5909       1.8411
    5910       1.8455
    5911       1.8715
    5912       1.9633
    5913       1.9387
    5914       1.9122
    5915       1.9461
    5916       1.9907
    5917       1.9333
    5918       1.9082
    5919       1.8251
    5920       1.8654
    5921       1.8844
    5922       1.8487
    5923       1.9443
    5924       2.0614
    5925       1.9265
    5926       1.8877
    5927       1.8959
    5928       2.0205
    5929       2.0124
    5930       2.1037
    5931       1.9450
    5932       1.9901
    5933       1.8888
    5934       1.9790
    5935       2.0043
    5936       1.9996
    5937       2.0556
    5938       2.0931
    5939       2.1528
    5940       1.9947
    5941       2.0220
    5942       2.0398
    5943       2.1050
    5944       2.1439
    5945       2.1278
    5946       2.0861
    5947       2.0974
    5948       2.1313
    5949       2.0383
    5950       1.9789
    5951       1.9863
    5952       2.0032
    5953       1.9735
    5954       1.9984
    5955       2.0235
    5956       2.0515
    5957       2.1351
    5958       2.2240
    5959       2.2040
    5960       2.2475
    5961       2.1111
    5962       2.0782
    5963       2.1610
    5964       2.0573
    5965       2.1780
    5966       2.1468
    5967       2.1611
    5968       2.1643
    5969       2.2580
    5970       2.0710
    5971       2.0640
    5972       2.0247
    5973       1.9935
    5974       1.9313
    5975       1.9540
    5976       1.9122
    5977       1.9831
    5978       1.8063
    5979       1.8184
    5980       1.8473
    5981       1.8754
    5982       1.9800
    5983       1.9438
    5984       1.9376
    5985       1.8926
    5986       1.7921
    5987       1.8695
    5988       1.9527
    5989       1.8822
    5990       1.9235
    5991       1.8638
    5992       1.9690
    5993       1.8709
    5994       1.8341
    5995       1.7956
    5996       1.8015
    5997       1.7791
    5998       1.9302
    5999       1.7803
    6000       1.8648
    6001       1.9927
    6002       1.9090
    6003       1.8792
    6004       1.8171
    6005       1.8072
    6006       1.9418
    6007       1.9948
    6008       1.9673
    6009       2.0108
    6010       2.0533
    6011       1.9505
    6012       1.9605
    6013       1.8998
    6014       1.9058
    6015       1.9191
    6016       1.8493
    6017       1.9516
    6018       1.9163
    6019       1.9418
    6020       1.9568
    6021       1.9371
    6022       1.9268
    6023       1.9375
    6024       1.9108
    6025       1.8740
    6026       1.9248
    6027       1.9066
    6028       1.7775
    6029       1.8165
    6030       1.8079
    6031       1.8754
    6032       1.8078
    6033       1.7409
    6034       1.8618
    6035       1.8792
    6036       1.8135
    6037       1.8612
    6038       1.8043
    6039       1.8324
    6040       1.8607
    6041       1.8626
    6042       1.8484
    6043       1.8003
    6044       1.7633
    6045       1.8436
    6046       1.8082
    6047       1.9843
    6048       1.8737
    6049       1.8520
    6050       1.9417
    6051       1.9778
    6052       1.8541
    6053       1.8115
    6054       1.9235
    6055       1.8818
    6056       1.9378
    6057       1.9044
    6058       1.8001
    6059       1.9242
    6060       1.9517
    6061       1.9799
    6062       1.9281
    6063       2.0163
    6064       1.9898
    6065       2.0417
    6066       2.1541
    6067       2.1471
    6068       2.0339
    6069       2.0764
    6070       2.0266
    6071       1.9958
    6072       1.9716
    6073       1.9982
    6074       1.9880
    6075       1.9490
    6076       1.8898
    6077       1.8856
    6078       1.9754
    6079       1.9057
    6080       1.8988
    6081       1.8679
    6082       1.7776
    6083       1.8504
    6084       1.9357
    6085       2.0197
    6086       1.9578
    6087       1.9166
    6088       1.9138
    6089       1.9031
    6090       1.8826
    6091       1.7958
    6092       1.8332
    6093       1.9268
    6094       1.9567
    6095       1.9905
    6096       1.9792
    6097       1.9925
    6098       2.0077
    6099       1.8602
    6100       1.8976
    6101       1.9405
    6102       2.0077
    6103       1.9919
    6104       2.0080
    6105       1.9349
    6106       1.9268
    6107       1.9327
    6108       1.8926
    6109       2.1068
    6110       1.9395
    6111       2.0040
    6112       2.1192
    6113       2.0996
    6114       1.9899
    6115       2.1570
    6116       2.0594
    6117       1.9075
    6118       1.9871
    6119       1.9979
    6120       1.9341
    6121       1.8595
    6122       1.7888
    6123       1.8240
    6124       1.7685
    6125       1.9414
    6126       1.9161
    6127       1.9767
    6128       1.9310
    6129       1.8886
    6130       1.9179
    6131       1.8989
    6132       1.9400
    6133       1.8358
    6134       1.8981
    6135       2.0053
    6136       1.9715
    6137       2.0938
    6138       1.9852
    6139       1.9123
    6140       1.9102
    6141       1.8399
    6142       1.8740
    6143       1.9485
    6144       1.9678
    6145       1.8907
    6146       1.8803
    6147       1.9180
    6148       2.0067
    6149       1.9878
    6150       1.9007
    6151       1.9976
    6152       2.1592
    6153       2.1045
    6154       1.9598
    6155       1.8954
    6156       2.0428
    6157       1.8928
    6158       1.9753
    6159       2.0299
    6160       1.8773
    6161       1.9652
    6162       2.0387
    6163       2.0358
    6164       2.0084
    6165       2.0710
    6166       1.8658
    6167       1.8413
    6168       1.8899
    6169       1.9908
    6170       2.0293
    6171       1.9759
    6172       2.0642
    6173       2.0175
    6174       1.9897
    6175       2.0598
    6176       1.9821
    6177       2.0131
    6178       1.9753
    6179       1.8968
    6180       1.9649
    6181       1.9511
    6182       1.9405
    6183       1.9721
    6184       1.9973
    6185       1.9656
    6186       2.0722
    6187       1.9087
    6188       1.8801
    6189       1.8672
    6190       1.9153
    6191       1.8615
    6192       1.9378
    6193       1.8437
    6194       1.9721
    6195       1.9659
    6196       1.9632
    6197       1.9467
    6198       1.8390
    6199       1.9650
    6200       1.9286
    6201       1.8773
    6202       1.8774
    6203       1.8912
    6204       1.9036
    6205       1.8870
    6206       2.0345
    6207       1.8471
    6208       1.8367
    6209       1.7955
    6210       1.8621
    6211       1.9086
    6212       1.8098
    6213       1.8711
    6214       1.9145
    6215       1.9967
    6216       1.9231
    6217       1.7365
    6218       1.9028
    6219       2.1227
    6220       1.9700
    6221       2.0664
    6222       1.9559
    6223       1.9769
    6224       1.9432
    6225       1.9000
    6226       1.9013
    6227       1.9195
    6228       2.0682
    6229       1.9681
    6230       1.9889
    6231       1.8560
    6232       1.8864
    6233       2.0338
    6234       1.9855
    6235       1.9271
    6236       1.8532
    6237       1.8014
    6238       1.7657
    6239       1.6438
    6240       1.7576
    6241       1.8543
    6242       1.8068
    6243       2.0002
    6244       1.8876
    6245       1.7643
    6246       1.7966
    6247       1.8886
    6248       1.8777
    6249       1.8786
    6250       2.0659
    6251       1.9252
    6252       1.9659
    6253       1.8647
    6254       1.8180
    6255       1.7512
    6256       1.8174
    6257       1.8666
    6258       1.6506
    6259       1.6876
    6260       1.7603
    6261       1.8491
    6262       1.9033
    6263       1.8792
    6264       1.8108
    6265       1.7533
    6266       1.8475
    6267       1.8604
    6268       1.9334
    6269       1.9274
    6270       1.8143
    6271       1.9156
    6272       1.8270
    6273       1.8731
    6274       1.8329
    6275       1.8833
    6276       1.8041
    6277       1.7553
    6278       1.8320
    6279       1.8784
    6280       1.7760
    6281       1.7725
    6282       1.7815
    6283       1.7931
    6284       1.8346
    6285       1.7949
    6286       1.7960
    6287       1.8079
    6288       1.7175
    6289       1.6832
    6290       1.7050
    6291       1.8581
    6292       1.8341
    6293       1.7389
    6294       1.8667
    6295       1.8346
    6296       1.7814
    6297       1.9984
    6298       1.9306
    6299       1.8918
    6300       1.7117
    6301       1.8406
    6302       1.7789
    6303       1.8067
    6304       1.7034
    6305       1.7556
    6306       1.7500
    6307       1.7302
    6308       1.8129
    6309       1.7945
    6310       1.7750
    6311       1.8458
    6312       1.6992
    6313       1.8787
    6314       1.8125
    6315       1.8480
    6316       1.9869
    6317       1.8997
    6318       1.9473
    6319       1.8872
    6320       1.7195
    6321       1.7614
    6322       1.7418
    6323       1.7940
    6324       1.7363
    6325       1.8223
    6326       1.8763
    6327       1.8484
    6328       1.8455
    6329       1.8609
    6330       1.8986
    6331       1.9715
    6332       1.9719
    6333       2.0205
    6334       2.0839
    6335       1.9564
    6336       1.8554
    6337       1.8984
    6338       2.0310
    6339       1.7952
    6340       1.8681
    6341       1.8993
    6342       1.8985
    6343       1.9556
    6344       1.9731
    6345       2.0648
    6346       1.9698
    6347       1.8760
    6348       1.9306
    6349       1.9468
    6350       2.1095
    6351       2.0609
    6352       1.9747
    6353       2.0482
    6354       2.0474
    6355       1.9282
    6356       1.9390
    6357       1.9246
    6358       1.9943
    6359       1.9745
    6360       2.1406
    6361       2.0948
    6362       1.9662
    6363       2.0166
    6364       2.0488
    6365       2.0580
    6366       1.9779
    6367       1.8853
    6368       1.9251
    6369       1.9845
    6370       2.0618
    6371       1.9286
    6372       1.9155
    6373       2.0619
    6374       1.8914
    6375       1.9301
    6376       1.9594
    6377       2.0768
    6378       2.1829
    6379       2.1475
    6380       2.1369
    6381       2.1317
    6382       2.0998
    6383       2.0488
    6384       2.0414
    6385       1.9772
    6386       1.9432
    6387       1.9142
    6388       1.8055
    6389       1.8722
    6390       1.9289
    6391       1.9310
    6392       2.0227
    6393       2.0215
    6394       1.9052
    6395       1.9477
    6396       1.8574
    6397       1.8494
    6398       1.9073
    6399       1.8646
    6400       1.9161
    6401       1.9142
    6402       1.9464
    6403       1.9308
    6404       1.9017
    6405       1.9948
    6406       1.8956
    6407       1.8886
    6408       1.8131
    6409       1.8589
    6410       1.8403
    6411       1.8606
    6412       1.9929
    6413       1.9913
    6414       2.0138
    6415       1.9388
    6416       1.9383
    6417       1.8245
    6418       1.9206
    6419       2.0526
    6420       1.9312
    6421       2.0273
    6422       1.9619
    6423       1.9518
    6424       1.9730
    6425       1.9845
    6426       1.9308
    6427       2.0243
    6428       1.9524
    6429       1.9995
    6430       2.0180
    6431       2.1157
    6432       2.0448
    6433       2.0609
    6434       1.9979
    6435       1.9448
    6436       2.0284
    6437       1.9899
    6438       2.0052
    6439       2.1151
    6440       1.9985
    6441       2.0458
    6442       2.0105
    6443       2.0087
    6444       2.0755
    6445       2.0397
    6446       2.1012
    6447       2.0978
    6448       2.1398
    6449       2.0745
    6450       2.0968
    6451       2.0792
    6452       2.1016
    6453       2.0405
    6454       1.9649
    6455       2.0563
    6456       2.0588
    6457       2.1184
    6458       2.1034
    6459       2.0508
    6460       2.0328
    6461       2.0246
    6462       1.9676
    6463       1.9266
    6464       2.0217
    6465       1.9576
    6466       2.0927
    6467       2.0455
    6468       2.0679
    6469       2.0665
    6470       2.0653
    6471       2.0791
    6472       2.1070
    6473       2.0801
    6474       2.0398
    6475       2.1368
    6476       2.1510
    6477       2.2073
    6478       2.2641
    6479       2.1119
    6480       2.1318
    6481       2.0213
    6482       2.0618
    6483       2.0646
    6484       2.1356
    6485       2.1998
    6486       2.0586
    6487       2.1855
    6488       2.2123
    6489       2.2787
    6490       2.1692
    6491       2.1050
    6492       2.1391
    6493       2.2375
    6494       2.0427
    6495       2.0621
    6496       2.0507
    6497       2.1413
    6498       2.0992
    6499       2.1436
    6500       2.0713
    6501       1.9613
    6502       2.0132
    6503       2.0943
    6504       2.1609
    6505       2.2059
    6506       2.0043
    6507       2.1227
    6508       1.9905
    6509       2.1201
    6510       2.0085
    6511       2.0409
    6512       2.1240
    6513       2.0497
    6514       2.0775
    6515       2.1801
    6516       2.0830
    6517       2.0349
    6518       2.1653
    6519       2.1306
    6520       2.1552
    6521       2.1589
    6522       2.2592
    6523       2.2038
    6524       2.2618
    6525       2.1676
    6526       2.2045
    6527       2.2597
    6528       2.2031
    6529       2.1161
    6530       2.1262
    6531       2.0692
    6532       2.0773
    6533       2.1675
    6534       2.1084
    6535       2.1966
    6536       2.1289
    6537       2.0684
    6538       2.2083
    6539       2.1267
    6540       2.2332
    6541       2.1375
    6542       2.1363
    6543       2.1225
    6544       1.9888
    6545       2.0116
    6546       2.0271
    6547       2.0617
    6548       2.0718
    6549       2.0062
    6550       2.0260
    6551       2.0389
    6552       2.0230
    6553       2.0278
    6554       2.0094
    6555       2.0934
    6556       2.0497
    6557       2.0579
    6558       2.1110
    6559       2.0751
    6560       2.1519
    6561       2.2959
    6562       2.2271
    6563       2.1726
    6564       2.1429
    6565       2.1290
    6566       2.1096
    6567       2.1808
    6568       2.0533
    6569       1.9958
    6570       2.0354
    6571       2.1204
    6572       2.1597
    6573       2.1706
    6574       2.1003
    6575       2.0929
    6576       2.1612
    6577       2.2428
    6578       2.0905
    6579       2.1230
    6580       2.2306
    6581       2.2880
    6582       2.2710
    6583       2.2463
    6584       2.2273
    6585       2.2165
    6586       2.1926
    6587       2.2160
    6588       2.1690
    6589       2.1096
    6590       2.2233
    6591       2.1463
    6592       2.1253
    6593       2.1113
    6594       2.1322
    6595       2.0886
    6596       2.2009
    6597       2.1312
    6598       2.2154
    6599       2.1592
    6600       2.2745
    6601       2.3185
    6602       2.2030
    6603       2.2401
    6604       2.3040
    6605       2.2756
    6606       2.2332
    6607       2.2306
    6608       2.1905
    6609       2.2172
    6610       2.1272
    6611       2.0334
    6612       2.0319
    6613       2.0230
    6614       2.1139
    6615       2.0612
    6616       1.9976
    6617       2.0939
    6618       2.1405
    6619       2.1467
    6620       2.1547
    6621       2.2152
    6622       2.1109
    6623       2.1179
    6624       2.2064
    6625       2.2527
    6626       2.1634
    6627       2.0619
    6628       2.0917
    6629       2.0824
    6630       2.1554
    6631       2.1463
    6632       2.1461
    6633       2.0837
    6634       2.1173
    6635       2.0580
    6636       2.0609
    6637       2.1875
    6638       2.1822
    6639       2.2790
    6640       2.2040
    6641       2.2145
    6642       2.0672
    6643       2.2011
    6644       2.1948
    6645       2.1195
    6646       2.1891
    6647       2.2391
    6648       2.1559
    6649       2.0631
    6650       2.1305
    6651       2.1254
    6652       2.1211
    6653       2.0928
    6654       2.0732
    6655       2.0787
    6656       2.1239
    6657       2.1255
    6658       2.1008
    6659       2.0513
    6660       2.1485
    6661       2.1878
    6662       2.1578
    6663       2.1267
    6664       2.0427
    6665       2.1427
    6666       2.0372
    6667       1.9820
    6668       1.9764
    6669       2.0492
    6670       2.0099
    6671       1.9638
    6672       1.9990
    6673       1.9421
    6674       1.8767
    6675       1.8766
    6676       1.8608
    6677       1.8591
    6678       1.8165
    6679       1.9121
    6680       1.9280
    6681       2.0093
    6682       1.9838
    6683       1.9850
    6684       1.9253
    6685       1.9542
    6686       1.8856
    6687       1.9011
    6688       2.0081
    6689       1.9901
    6690       1.9995
    6691       2.0424
    6692       2.0696
    6693       2.0688
    6694       1.9891
    6695       2.0005
    6696       2.0276
    6697       1.9374
    6698       1.9542
    6699       1.9218
    6700       1.9904
    6701       2.0579
    6702       1.9527
    6703       1.9430
    6704       2.0343
    6705       2.0860
    6706       2.0621
    6707       2.1816
    6708       2.1503
    6709       2.0703
    6710       2.1204
    6711       2.1100
    6712       2.1095
    6713       2.0383
    6714       2.0497
    6715       2.0451
    6716       2.0590
    6717       2.1286
    6718       2.0693
    6719       1.9801
    6720       2.0533
    6721       2.1547
    6722       2.1791
    6723       2.1963
    6724       2.1244
    6725       2.0921
    6726       2.1102
    6727       2.2833
    6728       2.2063
    6729       2.1569
    6730       2.0873
    6731       2.0377
    6732       2.0721
    6733       2.1381
    6734       2.1337
    6735       2.2193
    6736       2.1822
    6737       2.2970
    6738       2.2087
    6739       2.0881
    6740       2.0864
    6741       2.1418
    6742       2.0707
    6743       2.1500
    6744       2.1910
    6745       2.1249
    6746       2.1439
    6747       2.1279
    6748       2.0894
    6749       2.0799
    6750       2.0629
    6751       2.1791
    6752       2.1221
    6753       2.1637
    6754       2.1618
    6755       2.1235
    6756       2.1571
    6757       2.2351
    6758       2.1264
    6759       2.1485
    6760       2.2393
    6761       2.1399
    6762       2.1166
    6763       2.1254
    6764       2.1139
    6765       2.2733
    6766       2.0704
    6767       2.0912
    6768       2.1913
    6769       2.2491
    6770       2.1505
    6771       2.0741
    6772       2.1412
    6773       2.1079
    6774       2.0987
    6775       2.0656
    6776       2.0042
    6777       1.9659
    6778       2.0328
    6779       2.1251
    6780       2.1318
    6781       2.0850
    6782       2.0259
    6783       2.0053
    6784       2.1691
    6785       2.0902
    6786       2.1475
    6787       2.1347
    6788       2.1006
    6789       2.0919
    6790       2.1257
    6791       2.1232
    6792       2.0634
    6793       2.1320
    6794       2.1194
    6795       2.0595
    6796       2.0866
    6797       2.0708
    6798       2.1295
    6799       2.1622
    6800       2.2095
    6801       2.2103
    6802       2.1891
    6803       2.1285
    6804       2.0716
    6805       2.0514
    6806       2.0368
    6807       2.0194
    6808       2.1363
    6809       2.0754
    6810       2.0635
    6811       2.0438
    6812       2.1854
    6813       2.1851
    6814       2.0794
    6815       2.1608
    6816       2.0516
    6817       1.9387
    6818       1.9962
    6819       2.1201
    6820       2.0882
    6821       2.0635
    6822       2.0746
    6823       2.1888
    6824       2.1849
    6825       2.1971
    6826       2.1628
    6827       2.1429
    6828       2.1298
    6829       2.0311
    6830       2.1328
    6831       2.0962
    6832       2.0951
    6833       2.1243
    6834       1.9899
    6835       2.1039
    6836       2.0789
    6837       2.0872
    6838       2.2028
    6839       2.1951
    6840       2.1593
    6841       2.0811
    6842       2.1782
    6843       2.0446
    6844       2.0604
    6845       2.2186
    6846       2.1346
    6847       2.1112
    6848       2.2280
    6849       2.1344
    6850       2.0646
    6851       1.9760
    6852       2.1019
    6853       2.1536
    6854       2.2210
    6855       2.1658
    6856       2.1853
    6857       2.1037
    6858       2.0020
    6859       2.0477
    6860       2.1342
    6861       2.0288
    6862       2.0236
    6863       2.0177
    6864       2.0724
    6865       2.0629
    6866       2.0437
    6867       2.0446
    6868       1.9575
    6869       2.0495
    6870       2.0972
    6871       2.0764
    6872       2.0635
    6873       2.0530
    6874       2.1757
    6875       2.1776
    6876       2.1230
    6877       2.1847
    6878       2.1491
    6879       2.1916
    6880       2.1248
    6881       2.1655
    6882       2.0649
    6883       2.1408
    6884       2.1353
    6885       2.0757
    6886       2.1112
    6887       2.0201
    6888       2.0373
    6889       2.0493
    6890       2.0037
    6891       2.0407
    6892       2.0415
    6893       1.9755
    6894       2.0859
    6895       2.0046
    6896       2.0061
    6897       1.9384
    6898       2.0840
    6899       2.0856
    6900       2.0712
    6901       2.0934
    6902       2.0708
    6903       2.1252
    6904       2.1220
    6905       2.2054
    6906       2.3145
    6907       2.1209
    6908       2.0964
    6909       2.1502
    6910       2.1123
    6911       2.0811
    6912       2.0753
    6913       2.1004
    6914       2.1812
    6915       2.0276
    6916       2.0479
    6917       1.9984
    6918       2.0306
    6919       2.1899
    6920       2.1625
    6921       2.1868
    6922       2.1333
    6923       2.0564
    6924       2.1078
    6925       2.1335
    6926       2.1276
    6927       2.1070
    6928       2.0612
    6929       2.0741
    6930       2.0739
    6931       2.1383
    6932       2.1217
    6933       2.1551
    6934       2.0974
    6935       2.1179
    6936       2.2130
    6937       2.2094
    6938       2.2605
    6939       2.1808
    6940       2.2708
    6941       2.2536
    6942       2.2264
    6943       2.2230
    6944       2.2406
    6945       2.2660
    6946       2.2531
    6947       2.1667
    6948       2.2135
    6949       2.2035
    6950       2.2167
    6951       2.2020
    6952       2.1774
    6953       2.1889
    6954       2.1752
    6955       2.2405
    6956       2.2548
    6957       2.1383
    6958       2.1874
    6959       2.1446
    6960       2.2154
    6961       2.0358
    6962       2.0686
    6963       2.1219
    6964       2.1197
    6965       2.1716
    6966       2.1747
    6967       2.0434
    6968       2.0029
    6969       2.0012
    6970       1.9378
    6971       1.9622
    6972       2.0308
    6973       2.1280
    6974       2.0349
    6975       2.0443
    6976       2.0083
    6977       2.0824
    6978       2.0719
    6979       2.0754
    6980       2.0140
    6981       2.0589
    6982       2.0800
    6983       1.9667
    6984       1.9839
    6985       2.1241
    6986       2.0925
    6987       2.1518
    6988       2.1121
    6989       2.0110
    6990       2.1904
    6991       2.0158
    6992       2.0835
    6993       2.0458
    6994       2.0639
    6995       1.9825
    6996       2.0906
    6997       2.1339
    6998       2.1892
    6999       2.0744
    7000       2.1181
    7001       2.1288
    7002       2.1136
    7003       2.0316
    7004       1.9670
    7005       2.0281
    7006       2.0104
    7007       2.0414
    7008       2.0029
    7009       2.0800
    7010       2.1281
    7011       2.0716
    7012       2.0999
    7013       2.0193
    7014       1.9813
    7015       2.0478
    7016       2.0769
    7017       2.0075
    7018       1.8104
    7019       1.9343
    7020       1.9342
    7021       2.0155
    7022       1.9617
    7023       2.0254
    7024       2.0525
    7025       2.0079
    7026       2.0385
    7027       1.9577
    7028       2.0120
    7029       2.0529
    7030       2.0816
    7031       1.9169
    7032       2.0013
    7033       1.9252
    7034       1.9064
    7035       1.9902
    7036       1.9814
    7037       2.0169
    7038       2.0876
    7039       2.0768
    7040       1.9943
    7041       2.0692
    7042       2.0342
    7043       2.0577
    7044       2.1090
    7045       2.0418
    7046       2.1400
    7047       1.9732
    7048       1.8558
    7049       1.9378
    7050       1.9077
    7051       2.0207
    7052       1.9231
    7053       2.0290
    7054       2.2284
    7055       2.0763
    7056       2.1457
    7057       2.0689
    7058       2.0803
    7059       2.0840
    7060       2.0682
    7061       2.1711
    7062       2.0279
    7063       1.8940
    7064       2.0142
    7065       1.9865
    7066       1.8854
    7067       1.9387
    7068       1.9840
    7069       2.0296
    7070       2.0327
    7071       1.9903
    7072       2.0629
    7073       2.0859
    7074       2.0159
    7075       2.0293
    7076       2.0236
    7077       2.0201
    7078       1.9520
    7079       2.0107
    7080       1.8668
    7081       1.9062
    7082       1.9881
    7083       2.0789
    7084       2.0238
    7085       1.9649
    7086       1.9851
    7087       1.9509
    7088       2.0556
    7089       2.0392
    7090       2.1502
    7091       2.0169
    7092       2.0540
    7093       2.1192
    7094       2.0620
    7095       1.9473
    7096       1.9715
    7097       1.9370
    7098       1.9111
    7099       2.1281
    7100       2.0131
    7101       1.9266
    7102       1.9288
    7103       1.9087
    7104       1.8824
    7105       1.8804
    7106       1.9113
    7107       1.8903
    7108       1.9130
    7109       1.9954
    7110       2.0302
    7111       1.9941
    7112       2.0366
    7113       1.9018
    7114       1.9311
    7115       1.9364
    7116       1.9198
    7117       1.8797
    7118       1.9138
    7119       1.9014
    7120       1.9476
    7121       1.8565
    7122       1.9696
    7123       1.9916
    7124       2.0501
    7125       1.9806
    7126       2.0748
    7127       2.0156
    7128       1.9633
    7129       2.0384
    7130       2.0102
    7131       2.0069
    7132       2.0144
    7133       2.1532
    7134       2.1481
    7135       2.1495
    7136       2.1170
    7137       2.0572
    7138       2.1479
    7139       1.9955
    7140       2.0986
    7141       2.0814
    7142       2.0227
    7143       2.2323
    7144       2.1689
    7145       2.2164
    7146       2.0264
    7147       2.0775
    7148       2.0008
    7149       1.9925
    7150       2.0971
    7151       1.9651
    7152       2.0812
    7153       2.1304
    7154       2.0439
    7155       2.0182
    7156       2.1177
    7157       2.0168
    7158       2.1920
    7159       2.0933
    7160       2.0919
    7161       2.0492
    7162       2.0983
    7163       2.0200
    7164       2.1168
    7165       2.0064
    7166       2.1133
    7167       1.9679
    7168       2.1363
    7169       2.0732
    7170       2.0007
    7171       1.9719
    7172       2.0796
    7173       1.9936
    7174       2.0734
    7175       2.0059
    7176       1.9719
    7177       2.0176
    7178       1.9705
    7179       2.0002
    7180       2.0630
    7181       2.1604
    7182       2.0720
    7183       2.0118
    7184       2.0731
    7185       2.0924
    7186       2.0722
    7187       2.0879
    7188       2.0962
    7189       2.1014
    7190       2.0291
    7191       1.9873
    7192       2.0105
    7193       2.0296
    7194       2.0292
    7195       2.0338
    7196       1.9686
    7197       2.0318
    7198       2.0802
    7199       1.9777
    7200       2.0571
    7201       1.9916
    7202       2.0291
    7203       2.0510
    7204       2.0095
    7205       1.9617
    7206       2.0493
    7207       2.0171
    7208       1.9556
    7209       2.0554
    7210       2.0339
    7211       2.0476
    7212       2.0893
    7213       1.9402
    7214       2.0909
    7215       2.0385
    7216       2.0634
    7217       2.0166
    7218       1.9489
    7219       2.0178
    7220       2.0797
    7221       1.9265
    7222       2.0177
    7223       2.0212
    7224       2.0074
    7225       2.0081
    7226       2.0201
    7227       2.0278
    7228       2.1112
    7229       2.2145
    7230       2.0412
    7231       2.0542
    7232       1.9375
    7233       1.9848
    7234       1.9704
    7235       2.0799
    7236       2.0838
    7237       2.0494
    7238       1.8993
    7239       1.8659
    7240       1.9494
    7241       1.9846
    7242       2.1120
    7243       2.0775
    7244       2.0607
    7245       2.1325
    7246       2.1109
    7247       1.9752
    7248       1.9648
    7249       2.1030
    7250       2.0342
    7251       2.1054
    7252       2.0506
    7253       2.0094
    7254       2.0462
    7255       2.0965
    7256       2.1474
    7257       2.1710
    7258       2.1924
    7259       2.1719
    7260       2.0121
    7261       2.0581
    7262       2.1346
    7263       2.1158
    7264       1.9935
    7265       2.0210
    7266       2.0049
    7267       2.0480
    7268       2.0292
    7269       2.0729
    7270       1.9560
    7271       2.0325
    7272       2.0614
    7273       2.1331
    7274       2.0248
    7275       2.0830
    7276       2.0377
    7277       2.0275
    7278       1.8772
    7279       1.9472
    7280       2.0190
    7281       2.1117
    7282       2.0834
    7283       2.0775
    7284       2.0339
    7285       2.0493
    7286       2.1743
    7287       2.0553
    7288       2.0463
    7289       2.0779
    7290       1.9766
    7291       2.0412
    7292       2.0065
    7293       1.9338
    7294       1.9577
    7295       1.9687
    7296       2.0647
    7297       2.1773
    7298       2.1163
    7299       2.0965
    7300       2.1301
    7301       2.0223
    7302       1.9872
    7303       2.0701
    7304       1.9742
    7305       1.8165
    7306       2.0531
    7307       1.9375
    7308       2.0693
    7309       1.9774
    7310       1.9415
    7311       1.9048
    7312       2.0200
    7313       1.9698
    7314       1.9804
    7315       2.0751
    7316       2.1535
    7317       2.1245
    7318       2.0059
    7319       2.1131
    7320       1.9470
    7321       2.0195
    7322       2.0274
    7323       2.0826
    7324       2.1077
    7325       2.0641
    7326       2.0838
    7327       2.1451
    7328       2.1130
    7329       2.1432
    7330       2.1213
    7331       2.0272
    7332       1.9916
    7333       2.1432
    7334       2.1520
    7335       2.1116
    7336       2.2247
    7337       2.0627
    7338       2.0547
    7339       2.1404
    7340       2.0208
    7341       1.9484
    7342       1.9427
    7343       2.0545
    7344       1.9637
    7345       2.0789
    7346       2.1169
    7347       2.0529
    7348       2.0530
    7349       1.8667
    7350       1.8027
    7351       1.7807
    7352       1.9750
    7353       1.9409
    7354       1.9898
    7355       2.0166
    7356       1.9237
    7357       2.0140
    7358       2.0372
    7359       1.9900
    7360       2.0101
    7361       1.9298
    7362       2.1466
    7363       2.0067
    7364       1.9812
    7365       2.0012
    7366       2.0431
    7367       1.9380
    7368       1.9492
    7369       1.8813
    7370       2.0244
    7371       2.0458
    7372       2.0198
    7373       1.9801
    7374       1.9808
    7375       1.9429
    7376       2.0602
    7377       1.9749
    7378       1.9191
    7379       1.9911
    7380       2.0297
    7381       2.0256
    7382       1.9646
    7383       1.9817
    7384       2.0178
    7385       1.9210
    7386       1.9649
    7387       1.9884
    7388       1.9683
    7389       1.9151
    7390       2.0948
    7391       1.9931
    7392       1.9911
    7393       1.8863
    7394       1.9947
    7395       2.0178
    7396       1.9845
    7397       2.0166
    7398       1.9824
    7399       1.9485
    7400       1.9915
    7401       1.9998
    7402       1.8735
    7403       1.9106
    7404       1.9520
    7405       1.7944
    7406       1.9516
    7407       1.9905
    7408       1.8888
    7409       1.9097
    7410       1.9566
    7411       2.0147
    7412       2.0518
    7413       1.9571
    7414       1.8559
    7415       1.9336
    7416       1.8546
    7417       1.9188
    7418       1.9333
    7419       1.9714
    7420       1.8663
    7421       1.8221
    7422       1.9448
    7423       1.9808
    7424       2.0294
    7425       1.9911
    7426       1.9306
    7427       1.9884
    7428       1.9161
    7429       1.9195
    7430       1.8091
    7431       1.9679
    7432       1.9559
    7433       1.8641
    7434       1.9549
    7435       1.9205
    7436       1.9924
    7437       1.9798
    7438       1.8323
    7439       1.9339
    7440       1.9470
    7441       1.9037
    7442       1.8776
    7443       1.8790
    7444       1.8800
    7445       1.9398
    7446       1.9169
    7447       1.8618
    7448       1.9778
    7449       1.8511
    7450       1.8423
    7451       1.9023
    7452       1.8480
    7453       1.8545
    7454       1.8376
    7455       1.8493
    7456       1.8592
    7457       1.8834
    7458       1.8908
    7459       1.9400
    7460       1.8819
    7461       1.8891
    7462       1.8704
    7463       1.8683
    7464       1.8311
    7465       1.8876
    7466       1.8528
    7467       1.8824
    7468       1.9657
    7469       1.9906
    7470       1.9039
    7471       1.9555
    7472       2.0745
    7473       2.0345
    7474       1.9954
    7475       1.9562
    7476       1.9433
    7477       1.8951
    7478       1.8319
    7479       2.0281
    7480       2.0034
    7481       1.9355
    7482       1.9953
    7483       1.8462
    7484       1.8598
    7485       1.9217
    7486       1.8689
    7487       1.8299
    7488       1.7745
    7489       1.8438
    7490       1.8099
    7491       1.7619
    7492       1.8182
    7493       1.7848
    7494       1.8612
    7495       1.9429
    7496       1.9303
    7497       1.8294
    7498       1.8859
    7499       1.9401
    7500       1.9482
    7501       1.9764
    7502       1.9540
    7503       1.9431
    7504       1.8789
    7505       1.8377
    7506       1.9060
    7507       1.9148
    7508       1.9927
    7509       1.9253
    7510       1.8812
    7511       1.9890
    7512       1.8610
    7513       1.8693
    7514       1.8062
    7515       1.9758
    7516       1.9844
    7517       1.8551
    7518       1.8652
    7519       1.7652
    7520       1.9852
    7521       1.9428
    7522       1.9522
    7523       1.8757
    7524       1.9087
    7525       1.8626
    7526       1.8607
    7527       2.0058
    7528       2.0159
    7529       2.0270
    7530       1.9758
    7531       2.0828
    7532       1.9173
    7533       2.0152
    7534       2.0341
    7535       1.9840
    7536       1.9782
    7537       1.8674
    7538       1.8831
    7539       1.9051
    7540       1.9810
    7541       1.9661
    7542       1.9985
    7543       1.8966
    7544       1.8295
    7545       1.9250
    7546       1.9779
    7547       1.8341
    7548       1.7774
    7549       1.7641
    7550       1.8656
    7551       1.9355
    7552       1.8492
    7553       1.8050
    7554       1.9128
    7555       1.8568
    7556       1.9140
    7557       2.0416
    7558       1.9924
    7559       1.9907
    7560       1.9309
    7561       1.9366
    7562       1.9162
    7563       2.0081
    7564       1.8978
    7565       2.0006
    7566       1.9572
    7567       1.9185
    7568       1.9352
    7569       1.9064
    7570       1.7970
    7571       1.9046
    7572       1.8714
    7573       1.8786
    7574       1.9304
    7575       1.8469
    7576       1.8590
    7577       1.8629
    7578       1.8255
    7579       1.8193
    7580       1.9407
    7581       1.7935
    7582       1.7358
    7583       1.8848
    7584       1.8377
    7585       1.8468
    7586       1.8617
    7587       1.9663
    7588       1.9956
    7589       1.9637
    7590       1.9762
    7591       1.8695
    7592       1.7933
    7593       1.7421
    7594       1.7877
    7595       1.7778
    7596       1.8599
    7597       1.7488
    7598       1.7592
    7599       1.7938
    7600       1.8055
    7601       1.7890
    7602       1.8634
    7603       1.8647
    7604       1.8458
    7605       1.8024
    7606       1.7503
    7607       1.8671
    7608       1.9024
    7609       1.7160
    7610       1.8649
    7611       1.9765
    7612       1.9289
    7613       1.8221
    7614       1.8977
    7615       1.8622
    7616       1.8310
    7617       1.8019
    7618       1.9085
    7619       1.8633
    7620       1.7859
    7621       1.7798
    7622       1.8485
    7623       1.8366
    7624       1.7837
    7625       1.8281
    7626       1.8162
    7627       1.9085
    7628       1.8161
    7629       1.8495
    7630       1.8316
    7631       1.8138
    7632       1.8726
    7633       1.8416
    7634       1.7912
    7635       1.7519
    7636       1.7821
    7637       1.8081
    7638       1.8176
    7639       1.8816
    7640       1.9484
    7641       1.9827
    7642       1.9180
    7643       1.9284
    7644       1.9253
    7645       1.8905
    7646       1.9224
    7647       1.9955
    7648       1.9506
    7649       1.9800
    7650       1.9612
    7651       2.0586
    7652       2.0074
    7653       1.9234
    7654       1.9732
    7655       1.9630
    7656       1.8947
    7657       1.9542
    7658       2.0213
    7659       2.1101
    7660       1.8897
    7661       1.8746
    7662       1.8203
    7663       1.8280
    7664       1.8727
    7665       1.9138
    7666       1.9706
    7667       2.0008
    7668       1.8808
    7669       2.0700
    7670       2.0339
    7671       1.9740
    7672       1.9138
    7673       1.7951
    7674       1.9196
    7675       1.9244
    7676       1.9478
    7677       1.8885
    7678       1.8912
    7679       1.7732
    7680       1.8485
    7681       1.6977
    7682       1.7598
    7683       1.8842
    7684       1.8819
    7685       1.8452
    7686       1.7985
    7687       1.8650
    7688       1.9251
    7689       2.0036
    7690       1.9071
    7691       1.8270
    7692       1.8512
    7693       1.7554
    7694       1.8224
    7695       1.7376
    7696       1.7870
    7697       1.8327
    7698       1.8210
    7699       1.7848
    7700       1.8368
    7701       1.7699
    7702       1.7523
    7703       1.8659
    7704       1.7825
    7705       1.7591
    7706       1.7863
    7707       1.7487
    7708       1.7421
    7709       1.8820
    7710       1.8611
    7711       1.8458
    7712       1.8926
    7713       1.8588
    7714       1.8770
    7715       1.9470
    7716       1.9572
    7717       1.9371
    7718       1.9962
    7719       1.9899
    7720       1.9051
    7721       1.9447
    7722       1.9955
    7723       1.9549
    7724       2.0158
    7725       1.9020
    7726       1.8811
    7727       1.8024
    7728       1.7071
    7729       1.7995
    7730       1.8435
    7731       1.8205
    7732       1.9537
    7733       1.8593
    7734       1.8282
    7735       1.8974
    7736       1.7829
    7737       1.8183
    7738       1.7848
    7739       1.9161
    7740       1.9218
    7741       1.8583
    7742       1.8592
    7743       1.9171
    7744       1.9072
    7745       1.8924
    7746       1.9266
    7747       1.8051
    7748       1.9239
    7749       1.9810
    7750       2.0992
    7751       2.1886
    7752       2.1381
    7753       2.0896
    7754       2.0392
    7755       1.9217
    7756       1.9705
    7757       1.9976
    7758       2.0041
    7759       2.0126
    7760       2.0691
    7761       1.9426
    7762       2.0678
    7763       2.0757
    7764       2.1688
    7765       2.1003
    7766       1.9342
    7767       1.9696
    7768       1.9885
    7769       2.0101
    7770       1.9732
    7771       1.9253
    7772       1.8601
    7773       1.9847
    7774       1.8954
    7775       1.9641
    7776       1.9887
    7777       1.9800
    7778       1.9930
    7779       1.9162
    7780       1.8534
    7781       1.8564
    7782       1.9391
    7783       1.8917
    7784       1.9280
    7785       1.9033
    7786       1.8561
    7787       1.9632
    7788       2.0180
    7789       1.9640
    7790       1.9287
    7791       1.9593
    7792       1.8451
    7793       1.7281
    7794       1.7508
    7795       1.7854
    7796       1.8569
    7797       1.7911
    7798       1.9079
    7799       2.0243
    7800       1.9512
    7801       1.9687
    7802       1.8184
    7803       1.8365
    7804       1.9479
    7805       1.9420
    7806       1.9133
    7807       1.9895
    7808       1.9267
    7809       1.9274
    7810       1.7623
    7811       1.9739
    7812       1.8542
    7813       1.9088
    7814       1.9813
    7815       2.0155
    7816       1.9895
    7817       1.9024
    7818       2.0953
    7819       2.0014
    7820       1.8799
    7821       1.9033
    7822       2.0141
    7823       1.9045
    7824       1.9529
    7825       1.9756
    7826       1.9572
    7827       1.9057
    7828       2.0165
    7829       1.9402
    7830       1.9746
    7831       2.0454
    7832       1.9907
    7833       2.0914
    7834       2.2315
    7835       2.1482
    7836       2.0783
    7837       2.0550
    7838       2.0700
    7839       2.0132
    7840       1.9265
    7841       2.0865
    7842       2.1414
    7843       2.2151
    7844       2.1546
    7845       2.1690
    7846       2.0017
    7847       1.9839
    7848       1.9428
    7849       1.9306
    7850       1.9958
    7851       2.0894
    7852       1.9749
    7853       2.1432
    7854       2.1469
    7855       2.0793
    7856       2.0131
    7857       1.9724
    7858       2.0217
    7859       2.0700
    7860       1.9535
    7861       1.9408
    7862       2.1460
    7863       2.0534
    7864       2.0499
    7865       1.9802
    7866       1.9698
    7867       2.0818
    7868       2.1011
    7869       2.1245
    7870       2.1523
    7871       2.1046
    7872       2.1589
    7873       2.1129
    7874       2.1079
    7875       2.0907
    7876       2.2086
    7877       2.0550
    7878       2.2397
    7879       2.2149
    7880       2.1547
    7881       2.2750
    7882       2.1233
    7883       2.1627
    7884       2.1464
    7885       2.1903
    7886       2.0536
    7887       2.1042
    7888       1.9659
    7889       1.9100
    7890       1.9317
    7891       1.9545
    7892       1.9465
    7893       1.9440
    7894       1.9831
    7895       2.0400
    7896       2.0256
    7897       1.9668
    7898       1.9806
    7899       2.0731
    7900       2.0537
    7901       1.9786
    7902       1.9675
    7903       1.9517
    7904       2.0156
    7905       1.8426
    7906       2.0027
    7907       2.0280
    7908       1.9448
    7909       1.9331
    7910       1.9816
    7911       2.0260
    7912       2.0861
    7913       2.0522
    7914       2.0272
    7915       2.1159
    7916       2.0831
    7917       2.0511
    7918       2.0899
    7919       2.0020
    7920       2.0430
    7921       2.1125
    7922       2.0729
    7923       2.0574
    7924       2.0821
    7925       2.0277
    7926       2.0089
    7927       2.1106
    7928       2.0332
    7929       2.1145
    7930       2.0634
    7931       2.1465
    7932       2.0722
    7933       2.0726
    7934       1.9686
    7935       1.9844
    7936       2.0286
    7937       1.9520
    7938       1.8967
    7939       1.8813
    7940       1.8320
    7941       1.8538
    7942       1.9613
    7943       1.9550
    7944       2.1058
    7945       2.0061
    7946       1.9343
    7947       1.9657
    7948       1.9655
    7949       2.0339
    7950       2.0384
    7951       2.0295
    7952       1.9208
    7953       1.9096
    7954       1.9867
    7955       1.9573
    7956       1.8834
    7957       1.9205
    7958       1.9069
    7959       1.9909
    7960       1.8908
    7961       1.8717
    7962       1.8130
    7963       1.7918
    7964       1.7891
    7965       1.8164
    7966       1.8794
    7967       1.8531
    7968       1.9854
    7969       1.9801
    7970       1.9535
    7971       1.9399
    7972       1.9356
    7973       2.1116
    7974       1.9505
    7975       1.9848
    7976       1.8884
    7977       1.9646
    7978       1.9446
    7979       1.9163
    7980       1.9019
    7981       1.9364
    7982       1.9143
    7983       1.9364
    7984       1.9516
    7985       1.9656
    7986       1.8976
    7987       1.9814
    7988       2.0031
    7989       2.0126
    7990       1.9725
    7991       2.0070
    7992       1.9897
    7993       2.0249
    7994       1.9909
    7995       2.0302
    7996       2.0338
    7997       1.9645
    7998       2.0681
    7999       1.9638
    8000       2.0010
    8001       2.1156
    8002       2.0491
    8003       1.8934
    8004       2.0037
    8005       2.0172
    8006       2.0128
    8007       1.9687
    8008       2.0001
    8009       2.1070
    8010       2.1773
    8011       2.0754
    8012       2.0406
    8013       2.0994
    8014       2.0873
    8015       2.1535
    8016       1.9954
    8017       1.9389
    8018       2.0164
    8019       2.0385
    8020       2.0775
    8021       1.9587
    8022       1.9836
    8023       2.0886
    8024       2.0773
    8025       2.0802
    8026       2.1260
    8027       2.0217
    8028       2.0287
    8029       2.0576
    8030       2.1729
    8031       2.2258
    8032       2.1769
    8033       2.1519
    8034       2.1048
    8035       2.0610
    8036       2.0164
    8037       2.0156
    8038       2.0272
    8039       2.1076
    8040       2.0337
    8041       2.0866
    8042       2.1445
    8043       2.1253
    8044       2.1359
    8045       2.1863
    8046       2.0925
    8047       2.0245
    8048       1.9574
    8049       2.0661
    8050       2.1624
    8051       2.0734
    8052       1.9924
    8053       1.9730
    8054       2.0034
    8055       2.0279
    8056       1.9894
    8057       2.0079
    8058       2.0008
    8059       1.9526
    8060       1.9276
    8061       1.9736
    8062       1.9860
    8063       1.9569
    8064       2.0412
    8065       2.0771
    8066       2.1777
    8067       2.0778
    8068       2.0533
    8069       2.1381
    8070       2.1535
    8071       2.2069
    8072       2.1446
    8073       2.1225
    8074       2.1325
    8075       2.1421
    8076       2.0543
    8077       2.0668
    8078       2.0640
    8079       1.9806
    8080       2.0405
    8081       2.0411
    8082       2.0031
    8083       2.0244
    8084       2.0141
    8085       1.9987
    8086       1.9667
    8087       1.9945
    8088       2.0166
    8089       2.0629
    8090       1.8972
    8091       1.9977
    8092       1.9772
    8093       2.0697
    8094       2.0370
    8095       2.0592
    8096       1.9817
    8097       2.0581
    8098       2.0317
    8099       2.0849
    8100       2.0569
    8101       2.0658
    8102       2.0248
    8103       2.0214
    8104       1.9957
    8105       2.0755
    8106       2.0073
    8107       1.9707
    8108       1.9479
    8109       2.0182
    8110       1.9588
    8111       2.0389
    8112       2.0132
    8113       1.9819
    8114       1.9198
    8115       2.0259
    8116       1.9776
    8117       2.0752
    8118       2.0434
    8119       1.9229
    8120       2.0845
    8121       1.9899
    8122       2.0183
    8123       1.9689
    8124       1.9839
    8125       1.9925
    8126       2.0228
    8127       2.0918
    8128       2.0481
    8129       2.0287
    8130       2.0583
    8131       2.0598
    8132       2.1174
    8133       1.9883
    8134       2.0228
    8135       2.1267
    8136       2.1025
    8137       2.1484
    8138       2.1333
    8139       2.1264
    8140       2.1199
    8141       2.0110
    8142       1.9298
    8143       1.8900
    8144       1.9417
    8145       2.0437
    8146       2.0396
    8147       2.1144
    8148       2.2692
    8149       2.1797
    8150       2.0423
    8151       2.0754
    8152       2.1269
    8153       2.0700
    8154       2.1097
    8155       2.1641
    8156       1.9871
    8157       1.9178
    8158       1.9507
    8159       2.0290
    8160       2.0516
    8161       2.1013
    8162       1.9790
    8163       1.9434
    8164       2.0264
    8165       2.0112
    8166       1.9663
    8167       1.9585
    8168       2.0371
    8169       2.0314
    8170       2.0083
    8171       2.0022
    8172       2.0389
    8173       1.9402
    8174       1.9398
    8175       1.8351
    8176       1.9945
    8177       1.9669
    8178       1.9792
    8179       2.0333
    8180       2.0662
    8181       2.0812
    8182       1.9649
    8183       1.9554
    8184       1.9485
    8185       1.9713
    8186       1.9929
    8187       1.9730
    8188       1.9576
    8189       1.9064
    8190       1.9670
    8191       2.0842
    8192       2.0103
    8193       1.9846
    8194       1.9303
    8195       1.9217
    8196       2.0004
    8197       1.9680
    8198       1.9649
    8199       1.8754
    8200       1.9659
    8201       1.9898
    8202       1.9530
    8203       1.9441
    8204       2.0516
    8205       2.0873
    8206       2.1865
    8207       2.1651
    8208       2.0486
    8209       2.0430
    8210       2.0277
    8211       1.9054
    8212       1.9825
    8213       2.0297
    8214       2.0710
    8215       2.0050
    8216       1.9839
    8217       1.9967
    8218       2.0448
    8219       1.9779
    8220       2.0032
    8221       1.9629
    8222       1.9962
    8223       1.9189
    8224       1.9999
    8225       1.8838
    8226       1.9620
    8227       2.0436
    8228       2.1006
    8229       2.0126
    8230       2.0058
    8231       2.0749
    8232       2.0562
    8233       2.0163
    8234       2.0237
    8235       2.0911
    8236       2.0363
    8237       1.9826
    8238       1.9858
    8239       1.9930
    8240       2.0220
    8241       1.9767
    8242       1.9997
    8243       2.0657
    8244       2.0592
    8245       1.9799
    8246       1.9167
    8247       1.8450
    8248       1.8523
    8249       1.8937
    8250       1.8873
    8251       1.8127
    8252       1.9132
    8253       1.9697
    8254       1.9754
    8255       1.9852
    8256       1.9216
    8257       1.9372
    8258       1.9695
    8259       2.0071
    8260       1.9884
    8261       1.9949
    8262       1.9771
    8263       1.9380
    8264       1.9135
    8265       1.9309
    8266       1.9974
    8267       1.9020
    8268       1.9897
    8269       1.9208
    8270       2.0180
    8271       2.0246
    8272       1.9845
    8273       1.9529
    8274       1.9010
    8275       1.9245
    8276       1.8893
    8277       1.9670
    8278       1.9493
    8279       2.0328
    8280       1.9477
    8281       2.0381
    8282       2.0254
    8283       2.0608
    8284       2.0561
    8285       2.0292
    8286       1.9958
    8287       2.0772
    8288       2.0286
    8289       1.9442
    8290       2.0487
    8291       2.0503
    8292       2.0249
    8293       1.9853
    8294       1.9609
    8295       1.9154
    8296       1.9040
    8297       1.9731
    8298       1.9939
    8299       2.0743
    8300       2.0220
    8301       1.9510
    8302       1.9269
    8303       1.9755
    8304       2.0498
    8305       1.9222
    8306       1.9342
    8307       2.0152
    8308       2.0292
    8309       1.9903
    8310       1.8771
    8311       2.0686
    8312       2.0407
    8313       2.0606
    8314       2.1217
    8315       1.9971
    8316       1.9053
    8317       2.0430
    8318       2.0628
    8319       1.9947
    8320       1.9507
    8321       1.9579
    8322       1.9640
    8323       1.9580
    8324       1.8662
    8325       1.7915
    8326       1.8902
    8327       2.0132
    8328       1.8957
    8329       1.9444
    8330       1.9388
    8331       1.9295
    8332       1.9334
    8333       1.9170
    8334       1.9715
    8335       2.0006
    8336       1.9975
    8337       1.8307
    8338       1.8606
    8339       1.9128
    8340       1.9694
    8341       1.9701
    8342       1.9490
    8343       1.9837
    8344       1.8561
    8345       2.0084
    8346       2.0709
    8347       2.0497
    8348       2.0926
    8349       1.9930
    8350       2.1232
    8351       2.1737
    8352       2.1504
    8353       2.1004
    8354       2.0684
    8355       1.9629
    8356       1.9455
    8357       1.9894
    8358       1.9509
    8359       2.0695
    8360       1.9931
    8361       2.0879
    8362       2.0605
    8363       1.9372
    8364       1.8490
    8365       1.9000
    8366       2.0392
    8367       2.0216
    8368       1.8398
    8369       1.9307
    8370       1.9318
    8371       1.9751
    8372       1.9069
    8373       1.8940
    8374       1.8355
    8375       1.9285
    8376       1.8953
    8377       1.9923
    8378       2.1345
    8379       1.9969
    8380       2.0567
    8381       2.0814
    8382       1.9978
    8383       2.0222
    8384       1.9700
    8385       1.8456
    8386       1.8957
    8387       1.9491
    8388       1.9791
    8389       1.9507
    8390       1.9507
    8391       1.8535
    8392       1.8490
    8393       1.8806
    8394       1.8568
    8395       1.8238
    8396       1.9165
    8397       1.8939
    8398       1.9059
    8399       1.9417
    8400       1.9948
    8401       1.9150
    8402       1.9171
    8403       1.9645
    8404       1.9873
    8405       1.9968
    8406       1.9543
    8407       1.8934
    8408       1.9069
    8409       1.8511
    8410       1.8955
    8411       1.8812
    8412       2.0002
    8413       1.9745
    8414       2.0014
    8415       1.9168
    8416       1.8687
    8417       1.8446
    8418       2.0072
    8419       1.9167
    8420       1.8928
    8421       1.9479
    8422       1.9028
    8423       1.9236
    8424       1.8429
    8425       1.9502
    8426       1.9177
    8427       2.0319
    8428       1.9810
    8429       2.0050
    8430       2.1122
    8431       2.0687
    8432       2.0214
    8433       1.9283
    8434       1.9342
    8435       1.9523
    8436       1.9167
    8437       1.9311
    8438       1.9074
    8439       1.8960
    8440       1.8567
    8441       1.8309
    8442       1.8322
    8443       1.9232
    8444       1.8915
    8445       1.9253
    8446       1.8138
    8447       1.9408
    8448       1.8964
    8449       1.7646
    8450       1.8806
    8451       1.8018
    8452       1.7865
    8453       1.8054
    8454       1.7525
    8455       1.8334
    8456       1.8242
    8457       1.9078
    8458       1.8429
    8459       1.8920
    8460       2.0336
    8461       2.0031
    8462       2.0301
    8463       2.0049
    8464       1.9136
    8465       1.9970
    8466       2.0239
    8467       1.9462
    8468       1.8805
    8469       1.8440
    8470       1.8838
    8471       2.0222
    8472       1.9761
    8473       2.0720
    8474       2.0322
    8475       1.9806
    8476       1.9007
    8477       1.8960
    8478       1.9376
    8479       1.9019
    8480       1.9666
    8481       2.0941
    8482       2.0592
    8483       2.1514
    8484       2.0860
    8485       2.0055
    8486       2.0869
    8487       2.0164
    8488       2.0465
    8489       2.1658
    8490       2.1709
    8491       2.0407
    8492       1.9960
    8493       2.0969
    8494       1.9946
    8495       2.0535
    8496       2.0574
    8497       2.0342
    8498       1.9608
    8499       1.9323
    8500       1.8201
    8501       1.8283
    8502       1.9334
    8503       2.0312
    8504       2.0389
    8505       2.0343
    8506       2.0043
    8507       2.0007
    8508       1.9464
    8509       1.9833
    8510       2.0250
    8511       1.9507
    8512       2.0709
    8513       2.0517
    8514       2.0224
    8515       1.9616
    8516       2.0383
    8517       2.0006
    8518       1.9914
    8519       1.9625
    8520       1.9430
    8521       1.8937
    8522       1.9880
    8523       1.8948
    8524       1.9830
    8525       2.0613
    8526       2.0383
    8527       2.0175
    8528       2.0668
    8529       1.9083
    8530       1.8898
    8531       1.8085
    8532       1.8824
    8533       1.8779
    8534       1.8456
    8535       1.9965
    8536       1.9417
    8537       1.8378
    8538       1.9163
    8539       2.0230
    8540       1.9444
    8541       1.9374
    8542       1.9482
    8543       2.0114
    8544       2.0238
    8545       1.8787
    8546       1.9931
    8547       1.9328
    8548       1.8538
    8549       1.7624
    8550       1.9404
    8551       1.9004
    8552       2.0239
    8553       1.9712
    8554       2.0110
    8555       1.8234
    8556       1.8393
    8557       1.9591
    8558       2.0312
    8559       1.9461
    8560       1.9728
    8561       1.8933
    8562       1.8809
    8563       1.9829
    8564       2.0805
    8565       1.9745
    8566       1.9279
    8567       1.7779
    8568       1.9076
    8569       1.8806
    8570       1.8901
    8571       1.9770
    8572       1.9538
    8573       1.9714
    8574       1.9314
    8575       2.0075
    8576       1.8963
    8577       1.9964
    8578       1.9035
    8579       1.9312
    8580       1.9778
    8581       1.9572
    8582       1.9792
    8583       2.0152
    8584       1.9532
    8585       1.9680
    8586       1.9896
    8587       1.8323
    8588       1.9002
    8589       1.9016
    8590       1.8972
    8591       1.8954
    8592       1.9631
    8593       1.9642
    8594       1.8583
    8595       1.9675
    8596       1.8571
    8597       1.8317
    8598       1.7752
    8599       1.9302
    8600       1.8818
    8601       1.8866
    8602       1.8514
    8603       1.9802
    8604       1.8887
    8605       1.8113
    8606       1.8252
    8607       1.9199
    8608       1.9314
    8609       1.8583
    8610       1.9244
    8611       1.9453
    8612       1.9081
    8613       1.8711
    8614       1.9130
    8615       1.9179
    8616       1.9616
    8617       1.9014
    8618       1.8741
    8619       1.8935
    8620       1.9183
    8621       1.8854
    8622       1.9523
    8623       1.9056
    8624       1.9536
    8625       1.8579
    8626       1.8870
    8627       1.8674
    8628       1.8792
    8629       1.8930
    8630       1.9402
    8631       2.0851
    8632       2.0206
    8633       1.9622
    8634       2.0042
    8635       2.0807
    8636       2.1078
    8637       2.1254
    8638       2.0646
    8639       2.0020
    8640       2.0188
    8641       2.0555
    8642       2.1321
    8643       2.1006
    8644       2.0174
    8645       2.0258
    8646       1.9838
    8647       2.0643
    8648       2.1578
    8649       2.1102
    8650       2.1625
    8651       2.0903
    8652       2.0398
    8653       2.1182
    8654       2.0682
    8655       2.1358
    8656       1.9543
    8657       1.9601
    8658       1.8693
    8659       1.9078
    8660       1.9493
    8661       1.9303
    8662       1.9926
    8663       1.9542
    8664       2.0804
    8665       2.1124
    8666       2.1319
    8667       2.1479
    8668       2.1181
    8669       2.1664
    8670       2.1623
    8671       2.2013
    8672       2.0630
    8673       1.9838
    8674       2.0666
    8675       2.1764
    8676       2.1461
    8677       2.0391
    8678       2.1067
    8679       2.0037
    8680       2.0977
    8681       2.1472
    8682       1.9916
    8683       2.0315
    8684       2.0601
    8685       2.1763
    8686       2.2486
    8687       2.0748
    8688       2.0873
    8689       1.9462
    8690       1.9831
    8691       2.0422
    8692       2.0405
    8693       1.9213
    8694       1.9676
    8695       2.0224
    8696       1.9970
    8697       2.0026
    8698       1.9061
    8699       1.9470
    8700       1.9423
    8701       1.9201
    8702       1.8789
    8703       1.9448
    8704       1.9416
    8705       1.8626
    8706       1.9421
    8707       1.9726
    8708       1.9546
    8709       2.0531
    8710       2.0127
    8711       1.8990
    8712       1.9673
    8713       1.9763
    8714       2.0107
    8715       1.8679
    8716       1.8679
    8717       1.8935
    8718       1.8552
    8719       1.8989
    8720       1.9548
    8721       1.9285
    8722       1.9789
    8723       1.9103
    8724       1.9384
    8725       1.9863
    8726       1.9525
    8727       1.9348
    8728       1.9735
    8729       1.9619
    8730       1.9334
    8731       1.9480
    8732       1.8844
    8733       1.8179
    8734       1.8571
    8735       1.8544
    8736       1.7373
    8737       1.7776
    8738       1.8355
    8739       1.7869
    8740       1.8470
    8741       1.8014
    8742       1.8247
    8743       1.9040
    8744       1.8649
    8745       1.9006
    8746       1.8102
    8747       1.8519
    8748       1.8348
    8749       1.8745
    8750       1.8240
    8751       1.7329
    8752       1.7901
    8753       1.7981
    8754       1.9046
    8755       1.9359
    8756       2.0414
    8757       1.9769
    8758       1.9581
    8759       2.0419
    8760       2.0149
    8761       2.0128
    8762       1.9636
    8763       1.9813
    8764       1.8647
    8765       1.9560
    8766       1.9460
    8767       2.1323
    8768       1.9598
    8769       2.0040
    8770       1.9261
    8771       1.9970
    8772       1.9589
    8773       1.8910
    8774       1.9580
    8775       2.0068
    8776       2.0603
    8777       2.0519
    8778       2.0017
    8779       2.0675
    8780       2.0666
    8781       2.0801
    8782       2.0913
    8783       2.0773
    8784       2.1214
    8785       2.0679
    8786       2.0992
    8787       2.1266
    8788       2.0767
    8789       2.0902
    8790       1.9674
    8791       2.0130
    8792       1.9909
    8793       1.9871
    8794       1.9460
    8795       1.8530
    8796       1.8036
    8797       1.9416
    8798       2.0004
    8799       1.9490
    8800       1.9239
    8801       1.9573
    8802       1.8967
    8803       2.0550
    8804       2.1952
    8805       1.9467
    8806       1.8441
    8807       1.9423
    8808       1.8939
    8809       1.9512
    8810       1.9163
    8811       1.9027
    8812       1.8756
    8813       1.8622
    8814       1.7798
    8815       1.7660
    8816       1.7438
    8817       1.7948
    8818       1.8174
    8819       1.7024
    8820       1.8026
    8821       1.9126
    8822       1.8948
    8823       1.9087
    8824       1.8283
    8825       1.9328
    8826       1.9901
    8827       2.0073
    8828       2.0842
    8829       1.9936
    8830       1.9818
    8831       2.0400
    8832       2.0405
    8833       1.9364
    8834       2.0803
    8835       2.1195
    8836       2.0353
    8837       2.0320
    8838       1.9930
    8839       2.0459
    8840       2.0089
    8841       1.9476
    8842       1.8448
    8843       2.0251
    8844       1.8502
    8845       1.9151
    8846       1.8825
    8847       1.8849
    8848       1.8754
    8849       1.9103
    8850       1.8335
    8851       1.8607
    8852       1.8881
    8853       1.8426
    8854       1.8100
    8855       1.8000
    8856       1.8766
    8857       1.8882
    8858       1.9035
    8859       1.9903
    8860       1.8998
    8861       1.8340
    8862       1.9267
    8863       1.8252
    8864       1.8280
    8865       1.9399
    8866       1.8137
    8867       1.9573
    8868       1.8648
    8869       1.8553
    8870       1.8455
    8871       1.7897
    8872       1.8178
    8873       1.8074
    8874       1.8444
    8875       1.8794
    8876       1.7187
    8877       1.7712
    8878       1.8313
    8879       1.7415
    8880       1.8472
    8881       1.8706
    8882       1.7855
    8883       1.7982
    8884       1.8323
    8885       1.6767
    8886       1.7376
    8887       1.8081
    8888       1.8188
    8889       1.8077
    8890       1.7921
    8891       1.8001
    8892       1.7800
    8893       1.8042
    8894       1.7292
    8895       1.7349
    8896       1.7981
    8897       1.7609
    8898       1.6507
    8899       1.7772
    8900       1.7200
    8901       1.7052
    8902       1.7153
    8903       1.7585
    8904       1.6824
    8905       1.7172
    8906       1.6912
    8907       1.6628
    8908       1.6707
    8909       1.7436
    8910       1.6884
    8911       1.7303
    8912       1.7393
    8913       1.7004
    8914       1.7618
    8915       1.7812
    8916       1.7439
    8917       1.7447
    8918       1.7744
    8919       1.7736
    8920       1.7641
    8921       1.7024
    8922       1.6406
    8923       1.6691
    8924       1.7083
    8925       1.6524
    8926       1.6651
    8927       1.6764
    8928       1.6574
    8929       1.7448
    8930       1.7892
    8931       1.7183
    8932       1.6327
    8933       1.7252
    8934       1.6701
    8935       1.8165
    8936       1.8285
    8937       1.9156
    8938       1.8483
    8939       1.8177
    8940       1.9048
    8941       2.0009
    8942       2.0074
    8943       1.8929
    8944       1.8476
    8945       1.7427
    8946       1.8708
    8947       1.9096
    8948       2.0058
    8949       1.7677
    8950       1.7748
    8951       1.7604
    8952       1.7317
    8953       1.6641
    8954       1.7654
    8955       1.8609
    8956       1.8358
    8957       1.9021
    8958       1.8409
    8959       1.7793
    8960       1.6322
    8961       1.7640
    8962       1.6963
    8963       1.7226
    8964       1.6506
    8965       1.6243
    8966       1.6418
    8967       1.6624
    8968       1.6634
    8969       1.7175
    8970       1.6891
    8971       1.7198
    8972       1.7376
    8973       1.7010
    8974       1.7732
    8975       1.8210
    8976       1.8325
    8977       1.8097
    8978       1.8385
    8979       1.8601
    8980       1.8609
    8981       1.8953
    8982       1.7890
    8983       1.9488
    8984       1.9382
    8985       1.9319
    8986       1.9482
    8987       1.9501
    8988       1.9138
    8989       1.9213
    8990       1.8210
    8991       1.8336
    8992       1.8928
    8993       1.9377
    8994       1.9798
    8995       1.9128
    8996       2.0474
    8997       1.9675
    8998       1.8527
    8999       1.9167
    9000       2.0702
    9001       1.9874
    9002       1.9460
    9003       1.8574
    9004       1.8926
    9005       1.9026
    9006       1.9347
    9007       1.8967
    9008       1.8254
    9009       1.8715
    9010       1.9072
    9011       1.9263
    9012       1.9090
    9013       1.8876
    9014       1.9273
    9015       1.9193
    9016       1.8640
    9017       1.7735
    9018       1.8074
    9019       1.8237
    9020       1.9309
    9021       1.8655
    9022       1.8181
    9023       1.8652
    9024       1.9188
    9025       1.9329
    9026       2.0491
    9027       2.0505
    9028       2.0256
    9029       1.9377
    9030       1.9608
    9031       1.9880
    9032       1.8863
    9033       1.8779
    9034       1.8900
    9035       1.9656
    9036       1.9288
    9037       1.9140
    9038       1.8944
    9039       1.9912
    9040       1.9307
    9041       1.9926
    9042       2.0923
    9043       2.0326
    9044       1.9280
    9045       1.9166
    9046       1.9212
    9047       2.0060
    9048       1.9850
    9049       2.0276
    9050       1.9388
    9051       1.9763
    9052       1.9210
    9053       1.9775
    9054       1.9096
    9055       2.0322
    9056       2.0832
    9057       2.0811
    9058       1.9497
    9059       2.0086
    9060       1.9548
    9061       2.0340
    9062       1.9428
    9063       1.9605
    9064       1.9301
    9065       1.9377
    9066       2.0040
    9067       1.9632
    9068       1.9376
    9069       1.9722
    9070       2.0494
    9071       1.9903
    9072       2.0809
    9073       1.9597
    9074       2.0207
    9075       1.9905
    9076       2.0858
    9077       1.9884
    9078       1.9921
    9079       2.0056
    9080       1.9651
    9081       1.9147
    9082       1.9237
    9083       1.9472
    9084       1.9535
    9085       1.9478
    9086       1.9516
    9087       1.9110
    9088       1.8593
    9089       1.9116
    9090       1.9211
    9091       1.9251
    9092       1.9816
    9093       1.8100
    9094       1.7933
    9095       1.8075
    9096       1.8234
    9097       1.7074
    9098       1.7292
    9099       1.7561
    9100       1.7349
    9101       1.7036
    9102       1.7229
    9103       1.8223
    9104       1.7831
    9105       1.7163
    9106       1.7965
    9107       1.8185
    9108       1.8328
    9109       1.8818
    9110       1.8838
    9111       1.8224
    9112       1.8337
    9113       1.8038
    9114       1.7249
    9115       1.8086
    9116       1.8995
    9117       1.9035
    9118       1.8965
    9119       1.9410
    9120       1.8794
    9121       1.8009
    9122       1.8632
    9123       1.8163
    9124       1.7798
    9125       1.7235
    9126       1.7484
    9127       1.8529
    9128       1.8009
    9129       1.7495
    9130       1.7789
    9131       1.9453
    9132       1.9045
    9133       1.8466
    9134       1.7928
    9135       1.8591
    9136       1.8910
    9137       2.0018
    9138       2.0455
    9139       2.0089
    9140       2.0432
    9141       1.9159
    9142       1.9176
    9143       1.7729
    9144       1.8672
    9145       1.7572
    9146       1.8517
    9147       1.7689
    9148       1.8502
    9149       1.7761
    9150       1.8022
    9151       1.8296
    9152       1.7668
    9153       1.7277
    9154       1.7492
    9155       1.8574
    9156       1.9093
    9157       1.8948
    9158       1.9856
    9159       1.9222
    9160       1.9106
    9161       1.9789
    9162       1.9407
    9163       2.0468
    9164       2.0022
    9165       1.9616
    9166       1.8519
    9167       1.9294
    9168       1.9197
    9169       1.8826
    9170       1.9150
    9171       1.8002
    9172       1.8416
    9173       2.0071
    9174       2.0232
    9175       1.9317
    9176       1.9409
    9177       1.9935
    9178       2.0084
    9179       2.0370
    9180       2.0759
    9181       2.0243
    9182       1.9860
    9183       1.9976
    9184       1.9558
    9185       1.8873
    9186       1.9241
    9187       1.8982
    9188       2.0329
    9189       2.0040
    9190       2.0709
    9191       2.0634
    9192       2.0221
    9193       1.9959
    9194       1.9314
    9195       1.9450
    9196       2.0024
    9197       2.0345
    9198       1.9645
    9199       2.0213
    9200       1.9528
    9201       2.0678
    9202       2.0726
    9203       2.1095
    9204       2.0678
    9205       2.0644
    9206       2.0371
    9207       1.9872
    9208       1.9230
    9209       1.9242
    9210       1.9352
    9211       1.9705
    9212       1.9633
    9213       1.9485
    9214       1.9968
    9215       1.9202
    9216       2.0053
    9217       2.0251
    9218       2.0774
    9219       2.1123
    9220       2.0890
    9221       2.0064
    9222       1.9904
    9223       1.9913
    9224       2.0700
    9225       2.1581
    9226       2.1294
    9227       2.0454
    9228       2.0309
    9229       1.9752
    9230       1.9843
    9231       2.0393
    9232       2.0939
    9233       2.0304
    9234       1.9988
    9235       1.9432
    9236       2.0400
    9237       1.8894
    9238       1.9300
    9239       1.9589
    9240       1.9420
    9241       1.8798
    9242       1.8765
    9243       1.8871
    9244       1.9439
    9245       1.9529
    9246       2.0311
    9247       1.9305
    9248       1.9143
    9249       1.9164
    9250       2.0909
    9251       1.9941
    9252       2.0470
    9253       1.9576
    9254       1.9169
    9255       1.9863
    9256       1.9405
    9257       2.0307
    9258       2.0280
    9259       1.9780
    9260       1.9669
    9261       1.9718
    9262       2.0510
    9263       2.0572
    9264       1.9779
    9265       1.9292
    9266       2.0346
    9267       1.9228
    9268       1.8491
    9269       1.9069
    9270       1.9162
    9271       2.0540
    9272       2.0827
    9273       2.0165
    9274       2.0443
    9275       2.0440
    9276       1.9819
    9277       2.0606
    9278       2.0657
    9279       2.1384
    9280       2.0456
    9281       1.9941
    9282       2.0875
    9283       2.0591
    9284       1.9835
    9285       2.0177
    9286       2.1104
    9287       2.0546
    9288       2.0044
    9289       2.1535
    9290       2.0207
    9291       2.0036
    9292       2.0273
    9293       2.0057
    9294       1.9890
    9295       1.8919
    9296       2.0774
    9297       2.1048
    9298       1.9227
    9299       1.9885
    9300       1.8942
    9301       1.9436
    9302       1.9500
    9303       1.9354
    9304       1.8542
    9305       1.9386
    9306       1.8740
    9307       1.9647
    9308       1.9604
    9309       2.0021
    9310       1.8766
    9311       1.8640
    9312       1.9369
    9313       1.9031
    9314       1.6794
    9315       1.7074
    9316       1.6632
    9317       1.7816
    9318       1.7831
    9319       1.8254
    9320       1.8000
    9321       1.8420
    9322       1.7875
    9323       1.7504
    9324       1.7944
    9325       1.8549
    9326       1.8823
    9327       1.8981
    9328       1.9508
    9329       2.0498
    9330       1.8864
    9331       1.8648
    9332       1.8944
    9333       1.9186
    9334       1.9944
    9335       2.0257
    9336       2.0186
    9337       1.8636
    9338       1.8775
    9339       1.9209
    9340       1.9595
    9341       1.9953
    9342       1.9236
    9343       1.9074
    9344       1.9137
    9345       1.9718
    9346       1.9799
    9347       2.0190
    9348       1.9503
    9349       1.9595
    9350       2.0000
    9351       2.0663
    9352       1.8879
    9353       1.8632
    9354       1.8776
    9355       1.8976
    9356       1.8626
    9357       1.9407
    9358       1.9168
    9359       2.0659
    9360       1.9356
    9361       1.9268
    9362       1.9328
    9363       2.0133
    9364       1.9752
    9365       2.0515
    9366       2.0673
    9367       2.0896
    9368       1.9642
    9369       1.9217
    9370       1.9782
    9371       1.9953
    9372       2.0542
    9373       2.0035
    9374       1.9924
    9375       1.9991
    9376       1.9475
    9377       1.9744
    9378       1.9313
    9379       1.8632
    9380       1.7841
    9381       1.8791
    9382       1.8622
    9383       1.9171
    9384       1.8642
    9385       1.9472
    9386       1.9081
    9387       1.8153
    9388       1.8359
    9389       1.8628
    9390       1.8230
    9391       1.8537
    9392       1.9540
    9393       1.9258
    9394       1.9970
    9395       1.9261
    9396       1.9136
    9397       1.9286
    9398       1.9401
    9399       1.8916
    9400       1.9159
    9401       1.9573
    9402       1.8646
    9403       1.8016
    9404       1.7823
    9405       1.7983
    9406       1.9154
    9407       1.9294
    9408       1.9166
    9409       1.8633
    9410       1.9463
    9411       1.9257
    9412       1.8290
    9413       1.8548
    9414       1.7934
    9415       1.8843
    9416       1.9152
    9417       2.0320
    9418       1.9700
    9419       1.8980
    9420       1.8633
    9421       1.8479
    9422       1.9806
    9423       1.9001
    9424       1.9339
    9425       1.8738
    9426       1.9038
    9427       1.8043
    9428       1.8723
    9429       1.8708
    9430       1.8609
    9431       1.8592
    9432       1.8868
    9433       1.7654
    9434       1.7547
    9435       1.8130
    9436       1.9125
    9437       1.9950
    9438       1.9246
    9439       2.0185
    9440       2.0129
    9441       1.9671
    9442       1.8862
    9443       1.9380
    9444       1.9055
    9445       1.9255
    9446       1.9294
    9447       1.8654
    9448       1.8809
    9449       1.8843
    9450       1.8293
    9451       1.8865
    9452       1.8650
    9453       1.8104
    9454       1.8934
    9455       1.8080
    9456       1.8386
    9457       1.8583
    9458       1.8058
    9459       1.8045
    9460       1.8670
    9461       1.8693
    9462       1.7073
    9463       1.8572
    9464       1.7691
    9465       1.8640
    9466       1.9415
    9467       1.8646
    9468       1.8872
    9469       1.9079
    9470       1.9677
    9471       1.9309
    9472       1.8194
    9473       1.7878
    9474       1.8330
    9475       1.8997
    9476       1.8196
    9477       1.7554
    9478       1.8096
    9479       1.8748
    9480       1.9370
    9481       1.9702
    9482       1.9833
    9483       1.9007
    9484       1.9364
    9485       2.0300
    9486       2.0089
    9487       2.0975
    9488       2.0985
    9489       2.2324
    9490       2.0763
    9491       2.0479
    9492       2.0449
    9493       2.0605
    9494       2.0631
    9495       2.0869
    9496       1.9396
    9497       1.9345
    9498       1.9056
    9499       1.9243
    9500       1.9702
    9501       1.8549
    9502       1.8440
    9503       1.9232
    9504       1.9781
    9505       1.8677
    9506       1.8103
    9507       1.9154
    9508       1.8211
    9509       1.8632
    9510       1.8411
    9511       1.9497
    9512       1.9901
    9513       1.9505
    9514       1.7936
    9515       1.7998
    9516       1.8484
    9517       1.8043
    9518       1.8393
    9519       1.8486
    9520       1.9006
    9521       1.8298
    9522       1.9247
    9523       1.8879
    9524       1.8758
    9525       1.8120
    9526       1.9434
    9527       1.9116
    9528       1.8797
    9529       1.8804
    9530       1.9141
    9531       1.9335
    9532       1.8545
    9533       1.9776
    9534       1.9744
    9535       2.0027
    9536       1.9498
    9537       1.9930
    9538       1.8881
    9539       1.8613
    9540       1.9008
    9541       1.9183
    9542       1.8478
    9543       1.9440
    9544       1.8402
    9545       1.9365
    9546       1.9889
    9547       1.9334
    9548       1.9648
    9549       1.9310
    9550       1.9414
    9551       1.9639
    9552       1.9178
    9553       1.8876
    9554       1.8259
    9555       1.8099
    9556       1.8077
    9557       1.8604
    9558       1.9338
    9559       1.8135
    9560       1.7778
    9561       1.6869
    9562       1.7642
    9563       1.8262
    9564       1.7746
    9565       1.7478
    9566       1.7365
    9567       1.7781
    9568       1.7455
    9569       1.7196
    9570       1.7334
    9571       1.7684
    9572       1.8356
    9573       1.8183
    9574       1.8522
    9575       1.8189
    9576       1.9408
    9577       1.8909
    9578       1.9110
    9579       1.8751
    9580       1.8512
    9581       1.9329
    9582       1.9241
    9583       1.9161
    9584       1.9006
    9585       2.0570
    9586       1.9912
    9587       1.9986
    9588       1.9083
    9589       1.8527
    9590       1.9441
    9591       1.9796
    9592       1.9659
    9593       1.9160
    9594       1.9257
    9595       1.8799
    9596       1.8079
    9597       1.8387
    9598       1.9345
    9599       1.8872
    9600       1.9259
    9601       2.0323
    9602       2.0232
    9603       2.0355
    9604       2.0011
    9605       1.8625
    9606       1.8663
    9607       1.9886
    9608       1.8639
    9609       1.8377
    9610       1.8456
    9611       1.8823
    9612       1.8971
    9613       1.8553
    9614       1.9414
    9615       1.9332
    9616       1.9245
    9617       1.9094
    9618       1.9459
    9619       1.9512
    9620       1.9099
    9621       1.9593
    9622       1.7705
    9623       1.7168
    9624       1.9094
    9625       1.8892
    9626       1.8528
    9627       1.8726
    9628       1.8960
    9629       1.9314
    9630       1.9243
    9631       1.9387
    9632       1.9076
    9633       1.9425
    9634       1.8995
    9635       1.8954
    9636       1.9099
    9637       2.0078
    9638       1.8751
    9639       1.8996
    9640       1.8866
    9641       1.9867
    9642       1.9980
    9643       2.0628
    9644       1.8815
    9645       2.0153
    9646       2.0018
    9647       1.9129
    9648       1.8777
    9649       1.8809
    9650       1.7978
    9651       1.9135
    9652       1.8412
    9653       1.9557
    9654       1.9621
    9655       1.9439
    9656       2.1023
    9657       2.0173
    9658       2.0620
    9659       2.0551
    9660       2.1035
    9661       2.0462
    9662       2.0282
    9663       1.9751
    9664       1.9279
    9665       2.0437
    9666       2.0778
    9667       2.1602
    9668       2.0412
    9669       2.0516
    9670       2.0235
    9671       1.9699
    9672       2.1459
    9673       2.1751
    9674       2.0658
    9675       2.0501
    9676       2.0378
    9677       2.0416
    9678       2.0974
    9679       2.0815
    9680       2.0752
    9681       2.1451
    9682       2.2440
    9683       2.1535
    9684       2.1960
    9685       2.1864
    9686       2.0682
    9687       2.1438
    9688       2.0710
    9689       2.1097
    9690       2.1669
    9691       2.1389
    9692       2.0566
    9693       2.0063
    9694       1.8102
    9695       1.9054
    9696       1.9950
    9697       1.9742
    9698       1.9937
    9699       2.0817
    9700       2.0096
    9701       2.0587
    9702       2.0520
    9703       2.0199
    9704       1.9276
    9705       1.9566
    9706       1.9558
    9707       1.9691
    9708       2.0347
    9709       2.1300
    9710       2.1313
    9711       2.1150
    9712       2.1153
    9713       2.0902
    9714       2.1314
    9715       2.0706
    9716       2.0987
    9717       1.9898
    9718       2.0280
    9719       2.0144
    9720       1.9881
    9721       1.9658
    9722       1.9571
    9723       2.0932
    9724       2.1124
    9725       2.1296
    9726       2.1925
    9727       2.0871
    9728       1.9616
    9729       1.9554
    9730       1.9678
    9731       1.9137
    9732       1.9274
    9733       1.8850
    9734       1.8986
    9735       2.0299
    9736       2.0446
    9737       2.0321
    9738       1.9213
    9739       1.9437
    9740       1.8792
    9741       1.8998
    9742       1.9610
    9743       1.9358
    9744       1.9808
    9745       1.9229
    9746       1.9896
    9747       2.0163
    9748       1.9516
    9749       2.0651
    9750       1.9762
    9751       2.0677
    9752       1.9944
    9753       1.8958
    9754       1.9429
    9755       2.0338
    9756       1.9653
    9757       2.0111
    9758       1.9035
    9759       1.9036
    9760       2.0775
    9761       2.0284
    9762       2.1164
    9763       2.0874
    9764       2.0365
    9765       2.1917
    9766       2.2424
    9767       2.1196
    9768       2.1325
    9769       2.1150
    9770       2.1619
    9771       2.1265
    9772       2.1201
    9773       2.0815
    9774       2.1106
    9775       2.0798
    9776       2.0383
    9777       2.0590
    9778       2.0316
    9779       1.9916
    9780       2.0588
    9781       2.0605
    9782       2.0289
    9783       1.9855
    9784       2.0203
    9785       1.9974
    9786       2.0147
    9787       2.0496
    9788       1.9621
    9789       1.8991
    9790       1.9083
    9791       1.9319
    9792       2.0668
    9793       2.0116
    9794       2.0005
    9795       1.9699
    9796       1.8941
    9797       1.9420
    9798       1.9705
    9799       1.9278
    9800       1.9555
    9801       1.8774
    9802       1.8424
    9803       1.9574
    9804       1.9304
    9805       1.9346
    9806       1.9228
    9807       2.0406
    9808       2.1024
    9809       2.0574
    9810       2.0356
    9811       1.9205
    9812       1.8437
    9813       1.7924
    9814       1.8379
    9815       1.7632
    9816       1.6487
    9817       1.7410
    9818       1.7599
    9819       1.8349
    9820       1.8402
    9821       1.6555
    9822       1.7308
    9823       1.7899
    9824       1.8381
    9825       1.7358
    9826       1.8026
    9827       1.8825
    9828       1.8759
    9829       1.8274
    9830       1.9008
    9831       1.8639
    9832       1.8600
    9833       1.8209
    9834       1.8391
    9835       1.9181
    9836       1.9608
    9837       1.9059
    9838       1.8853
    9839       1.8992
    9840       1.7361
    9841       1.8752
    9842       1.8779
    9843       1.9807
    9844       1.9271
    9845       1.8022
    9846       1.9520
    9847       1.9914
    9848       1.9821
    9849       1.9923
    9850       1.9798
    9851       1.9738
    9852       1.9558
    9853       1.8246
    9854       1.9004
    9855       1.8991
    9856       1.8402
    9857       1.8991
    9858       1.7790
    9859       1.8544
    9860       1.8525
    9861       1.7334
    9862       1.7337
    9863       1.6959
    9864       1.7825
    9865       1.8117
    9866       1.7964
    9867       1.7667
    9868       1.8341
    9869       1.8638
    9870       1.8668
    9871       1.8340
    9872       1.7560
    9873       1.7639
    9874       1.7619
    9875       1.7544
    9876       1.7838
    9877       1.7995
    9878       1.8366
    9879       1.8157
    9880       1.9204
    9881       1.8430
    9882       1.9427
    9883       1.9892
    9884       1.9403
    9885       2.0431
    9886       1.8766
    9887       1.9153
    9888       1.8458
    9889       1.8101
    9890       1.8412
    9891       1.7850
    9892       1.8300
    9893       1.7556
    9894       1.7974
    9895       1.7286
    9896       1.7826
    9897       1.7750
    9898       1.8103
    9899       1.6440
    9900       1.6797
    9901       1.6872
    9902       1.7454
    9903       1.7492
    9904       1.7788
    9905       1.7504
    9906       1.8299
    9907       1.8222
    9908       1.7923
    9909       1.7779
    9910       1.8286
    9911       1.9399
    9912       1.9162
    9913       1.9101
    9914       1.8896
    9915       1.9202
    9916       1.8595
    9917       1.8525
    9918       1.8190
    9919       1.7963
    9920       1.8340
    9921       1.8038
    9922       1.8632
    9923       1.8133
    9924       1.7483
    9925       1.6974
    9926       1.7418
    9927       1.8656
    9928       1.8767
    9929       1.9325
    9930       1.9712
    9931       1.8954
    9932       1.8328
    9933       1.9261
    9934       1.8539
    9935       1.8108
    9936       1.7253
    9937       1.7509
    9938       1.8390
    9939       1.7151
    9940       1.6243
    9941       1.7185
    9942       1.7250
    9943       1.7745
    9944       1.8097
    9945       1.7413
    9946       1.7337
    9947       1.8040
    9948       1.7488
    9949       1.7815
    9950       1.7688
    9951       1.7765
    9952       1.7887
    9953       1.7883
    9954       1.8162
    9955       1.9252
    9956       1.8517
    9957       1.8265
    9958       1.8545
    9959       1.7083
    9960       1.8502
    9961       1.8066
    9962       1.7662
    9963       1.7623
    9964       1.9004
    9965       1.7747
    9966       1.8534
    9967       1.7620
    9968       1.8534
    9969       1.6769
    9970       1.7722
    9971       1.7662
    9972       1.7322
    9973       1.7522
    9974       1.7804
    9975       1.7656
    9976       1.7532
    9977       1.7858
    9978       1.6772
    9979       1.6972
    9980       1.6843
    9981       1.6528
    9982       1.7197
    9983       1.7166
    9984       1.6914
    9985       1.7176
    9986       1.7284
    9987       1.5570
    9988       1.6645
    9989       1.7053
    9990       1.8132
    9991       1.8066
    9992       1.8151
    9993       1.8295
    9994       1.7915
    9995       1.8403
    9996       1.7787
    9997       1.8655
    9998       1.7242
    9999       1.8664
   10000       1.8655
