# Supplementary material for: Discovery of novel RARα agonists using pharmacophore-based virtual screening, molecular docking, and molecular dynamics simulation studies
Source: PLoS One. 2023 Aug 24;18(8):e0289046. doi: 10.1371/journal.pone.0289046 (PMC10449137; doi:10.1371/journal.pone.0289046)
Supplement: S1 File — (ZIP) [file pone.0289046.s003.zip › Supplementary/Compound 8/MD/RMSF/RMSF.xvg]

#Res        AtomicFlx
   1.000       3.3722
   2.000       3.0147
   3.000       1.8036
   4.000       1.2440
   5.000       1.0009
   6.000       0.9066
   7.000       0.7251
   8.000       0.7006
   9.000       0.6483
  10.000       0.5258
  11.000       0.5500
  12.000       0.6041
  13.000       0.5511
  14.000       0.4668
  15.000       0.5547
  16.000       0.5245
  17.000       0.4290
  18.000       0.4603
  19.000       0.5442
  20.000       0.6604
  21.000       0.7252
  22.000       1.0862
  23.000       1.0776
  24.000       0.9584
  25.000       1.0386
  26.000       0.8624
  27.000       0.7356
  28.000       0.7473
  29.000       0.7663
  30.000       0.8310
  31.000       0.7066
  32.000       0.7047
  33.000       0.8004
  34.000       0.8883
  35.000       0.9023
  36.000       0.7874
  37.000       0.7120
  38.000       0.7712
  39.000       0.5676
  40.000       0.5010
  41.000       0.6262
  42.000       0.6083
  43.000       0.4384
  44.000       0.4554
  45.000       0.5798
  46.000       0.4977
  47.000       0.4438
  48.000       0.4837
  49.000       0.4374
  50.000       0.3756
  51.000       0.3746
  52.000       0.3976
  53.000       0.4023
  54.000       0.3826
  55.000       0.3612
  56.000       0.3786
  57.000       0.3888
  58.000       0.3980
  59.000       0.4243
  60.000       0.4352
  61.000       0.4130
  62.000       0.4362
  63.000       0.5861
  64.000       0.8059
  65.000       0.6341
  66.000       0.8240
  67.000       1.0704
  68.000       0.7397
  69.000       1.1519
  70.000       1.1054
  71.000       0.8815
  72.000       1.1041
  73.000       0.9563
  74.000       0.8606
  75.000       0.6747
  76.000       0.4779
  77.000       0.4583
  78.000       0.5182
  79.000       0.4624
  80.000       0.4193
  81.000       0.4708
  82.000       0.5749
  83.000       0.5300
  84.000       0.4714
  85.000       0.4431
  86.000       0.3931
  87.000       0.3670
  88.000       0.3613
  89.000       0.3748
  90.000       0.3923
  91.000       0.3757
  92.000       0.3735
  93.000       0.4221
  94.000       0.4359
  95.000       0.4512
  96.000       0.4563
  97.000       0.5529
  98.000       0.7274
  99.000       0.8270
 100.000       0.6687
 101.000       0.5155
 102.000       0.4345
 103.000       0.3914
 104.000       0.4028
 105.000       0.4181
 106.000       0.4834
 107.000       0.6189
 108.000       0.5730
 109.000       0.4775
 110.000       0.4317
 111.000       0.4221
 112.000       0.4628
 113.000       0.4753
 114.000       0.4887
 115.000       0.4125
 116.000       0.3907
 117.000       0.4322
 118.000       0.4030
 119.000       0.4095
 120.000       0.5571
 121.000       0.5348
 122.000       0.5821
 123.000       0.7175
 124.000       0.5754
 125.000       0.4987
 126.000       0.5709
 127.000       0.5701
 128.000       0.4911
 129.000       0.4637
 130.000       0.5484
 131.000       0.5259
 132.000       0.4812
 133.000       0.5684
 134.000       0.6435
 135.000       0.6234
 136.000       0.8573
 137.000       0.8983
 138.000       0.6827
 139.000       0.7150
 140.000       0.6173
 141.000       0.5846
 142.000       0.6235
 143.000       0.5472
 144.000       0.4682
 145.000       0.4884
 146.000       0.4603
 147.000       0.4078
 148.000       0.4362
 149.000       0.4455
 150.000       0.3958
 151.000       0.4626
 152.000       0.5265
 153.000       0.4574
 154.000       0.4554
 155.000       0.5828
 156.000       0.7165
 157.000       0.7694
 158.000       0.7260
 159.000       0.9473
 160.000       1.0255
 161.000       0.8926
 162.000       1.3869
 163.000       1.1117
 164.000       0.8809
 165.000       1.0482
 166.000       1.1261
 167.000       0.7457
 168.000       1.0061
 169.000       1.1242
 170.000       0.7563
 171.000       0.6067
 172.000       0.7327
 173.000       0.7007
 174.000       0.5860
 175.000       0.6197
 176.000       0.6749
 177.000       0.6528
 178.000       0.5799
 179.000       0.6749
 180.000       0.7912
 181.000       0.5879
 182.000       0.5867
 183.000       0.7729
 184.000       0.9074
 185.000       0.9295
 186.000       0.8861
 187.000       1.4159
 188.000       1.4645
 189.000       1.1569
 190.000       1.0823
 191.000       1.0147
 192.000       0.7376
 193.000       0.7016
 194.000       0.7512
 195.000       0.6552
 196.000       0.7080
 197.000       0.8039
 198.000       0.6547
 199.000       0.6873
 200.000       0.8132
 201.000       0.7492
 202.000       0.6159
 203.000       0.5341
 204.000       0.5796
 205.000       0.6978
 206.000       0.5511
 207.000       0.5185
 208.000       0.6296
 209.000       0.5913
 210.000       0.5334
 211.000       0.6566
 212.000       0.6493
 213.000       0.5176
 214.000       0.6121
 215.000       0.7468
 216.000       0.6877
 217.000       0.5677
 218.000       0.7319
 219.000       0.9206
 220.000       0.7441
 221.000       0.6413
 222.000       0.9305
 223.000       1.0566
 224.000       0.9286
 225.000       0.8328
 226.000       0.6876
 227.000       0.7171
 228.000       0.5630
 229.000       0.6131
 230.000       0.7671
 231.000       0.6937
 232.000       1.0120
 233.000       1.4414
 234.000       1.5765
 235.000       0.7683
 236.000       0.7804
 237.000       0.6832
 238.000       0.5234
 239.000       0.6180
 240.000       0.7346
 241.000       0.6504
 242.000       0.5955
 243.000       0.9556
 244.000       2.2671
