# Supplementary material for: Discovery of novel RARα agonists using pharmacophore-based virtual screening, molecular docking, and molecular dynamics simulation studies
Source: PLoS One. 2023 Aug 24;18(8):e0289046. doi: 10.1371/journal.pone.0289046 (PMC10449137; doi:10.1371/journal.pone.0289046)
Supplement: S1 File — (ZIP) [file pone.0289046.s003.zip › Supplementary/Compound 8/MD/RMSF_PC1/RMSF_PC1.dat]

#Atom_no.       FLUCT_00002[rms]
        1             2.2885
        2             1.3909
        3             0.4854
        4             0.4452
        5             0.2684
        6             0.1693
        7             0.0962
        8             0.1371
        9             0.1204
       10             0.1417
       11             0.1263
       12             0.1773
       13             0.1666
       14             0.1169
       15             0.1266
       16             0.1573
       17             0.1463
       18             0.1693
       19             0.1737
       20             0.1893
       21             0.1761
       22             0.1345
       23             0.2836
       24             0.2496
       25             0.1668
       26             0.1949
       27             0.1227
       28             0.0728
       29             0.0695
       30             0.1240
       31             0.1369
       32             0.0985
       33             0.0477
       34             0.0970
       35             0.2358
       36             0.2788
       37             0.1284
       38             0.1170
       39             0.0974
       40             0.0810
       41             0.1593
       42             0.1676
       43             0.1050
       44             0.0561
       45             0.0881
       46             0.1159
       47             0.1036
       48             0.1016
       49             0.1734
       50             0.1276
       51             0.1180
       52             0.2075
       53             0.2187
       54             0.1257
       55             0.1768
       56             0.0870
       57             0.0118
       58             0.1284
       59             0.1570
       60             0.0810
       61             0.1414
       62             0.1201
       63             0.0495
       64             0.1660
       65             0.1236
       66             0.1557
       67             0.2302
       68             0.0712
       69             0.2829
       70             0.1849
       71             0.2217
       72             0.2743
       73             0.1178
       74             0.1542
       75             0.1913
       76             0.0836
       77             0.0802
       78             0.1673
       79             0.1056
       80             0.1122
       81             0.1192
       82             0.1458
       83             0.1678
       84             0.2882
       85             0.2713
       86             0.2060
       87             0.2031
       88             0.2155
       89             0.1563
       90             0.1311
       91             0.1185
       92             0.0743
       93             0.0742
       94             0.0671
       95             0.0477
       96             0.0588
       97             0.1011
       98             0.1257
       99             0.1185
      100             0.0818
      101             0.0750
      102             0.0480
      103             0.0496
      104             0.0594
      105             0.0579
      106             0.0394
      107             0.0802
      108             0.0900
      109             0.0715
      110             0.0475
      111             0.0345
      112             0.0415
      113             0.1045
      114             0.0588
      115             0.0496
      116             0.1081
      117             0.1416
      118             0.1162
      119             0.1374
      120             0.1871
      121             0.2302
      122             0.2367
      123             0.2677
      124             0.2299
      125             0.1768
      126             0.1861
      127             0.1885
      128             0.1289
      129             0.1150
      130             0.1405
      131             0.1367
      132             0.1078
      133             0.1170
      134             0.1079
      135             0.1003
      136             0.1282
      137             0.1269
      138             0.1049
      139             0.1118
      140             0.0503
      141             0.0993
      142             0.1294
      143             0.1413
      144             0.1194
      145             0.1253
      146             0.1628
      147             0.1694
      148             0.1533
      149             0.1741
      150             0.1985
      151             0.2237
      152             0.1915
      153             0.1448
      154             0.0692
      155             0.2469
      156             0.3790
      157             0.4301
      158             0.4055
      159             0.6442
      160             0.6308
      161             0.5861
      162             0.7867
      163             0.8544
      164             0.1988
      165             0.4311
      166             0.7914
      167             0.1925
      168             0.3934
      169             0.3202
      170             0.1506
      171             0.2002
      172             0.2356
      173             0.2069
      174             0.2148
      175             0.1669
      176             0.1455
      177             0.1123
      178             0.1571
      179             0.1982
      180             0.0961
      181             0.0620
      182             0.0478
      183             0.3328
      184             0.4570
      185             0.4665
      186             0.3247
      187             0.5416
      188             0.3620
      189             0.8286
      190             0.5953
      191             0.2640
      192             0.2194
      193             0.2353
      194             0.1392
      195             0.1148
      196             0.1636
      197             0.1755
      198             0.1917
      199             0.2300
      200             0.2919
      201             0.3640
      202             0.3345
      203             0.2849
      204             0.3493
      205             0.3693
      206             0.2729
      207             0.2843
      208             0.3546
      209             0.3339
      210             0.3111
      211             0.3910
      212             0.4295
      213             0.3746
      214             0.4029
      215             0.4545
      216             0.3093
      217             0.2279
      218             0.3204
      219             0.2219
      220             0.0761
      221             0.1039
      222             0.1988
      223             0.3432
      224             0.4042
      225             0.5357
      226             0.5003
      227             0.6880
      228             0.6768
      229             0.6168
      230             0.7952
      231             0.9473
      232             1.0573
      233             1.2347
      234             1.8312
      235             2.4035
      236             0.9110
      237             0.8107
      238             0.7172
      239             0.6604
      240             0.7131
      241             0.4729
      242             0.1613
      243            0.4785
      244             0.7198
