# Supplementary material for: Discovery of novel RARα agonists using pharmacophore-based virtual screening, molecular docking, and molecular dynamics simulation studies
Source: PLoS One. 2023 Aug 24;18(8):e0289046. doi: 10.1371/journal.pone.0289046 (PMC10449137; doi:10.1371/journal.pone.0289046)
Supplement: S1 File — (ZIP) [file pone.0289046.s003.zip › Supplementary/Compound 8/MMPBSA/0-10ns MMPBSA.dat]

| Run on Thu Dec 22 22:53:00 2022
|
|Input file:
|--------------------------------------------------------------
|Input file for running PB and GB in serial
|&general
|   startframe=1, endframe=50, keep_files=2,
|/
|&pb
|  istrng=0.100, 
|/
|
|--------------------------------------------------------------
|MMPBSA.py Version=14.0
|Solvated complex topology file:  prmtop
|Complex topology file:           complex.prmtop
|Receptor topology file:          PROT.prmtop
|Ligand topology file:            LIG.prmtop
|Initial mdcrd(s):                extracted.mdcrd
|
|Receptor mask:                  ":1-244"
|Ligand mask:                    ":245"
|Ligand residue name is "UNK"
|
|Calculations performed using 50 complex frames.
|Poisson Boltzmann calculations performed using internal PBSA solver in mmpbsa_py_energy
|
|All units are reported in kcal/mole.
-------------------------------------------------------------------------------
-------------------------------------------------------------------------------

POISSON BOLTZMANN:

WARNING: INCONSISTENCIES EXIST WITHIN INTERNAL POTENTIAL
TERMS. THE VALIDITY OF THESE RESULTS ARE HIGHLY QUESTIONABLE
Complex:
Energy Component            Average              Std. Dev.   Std. Err. of Mean
-------------------------------------------------------------------------------
BOND                       759.0682               22.0674              3.1208
ANGLE                     2067.9616               37.2871              5.2732
DIHED                     2722.8610               18.8444              2.6650
VDWAALS                  -2036.5411               18.6618              2.6392
EEL                     -17287.0053               69.7799              9.8684
1-4 VDW                    920.7864               15.5784              2.2031
1-4 EEL                   9578.0000               58.5183              8.2757
EPB                      -3088.8385               92.5839             13.0933
ENPOLAR                   1935.3097                7.5083              1.0618
EDISPER                  -1057.8408                9.6098              1.3590

G gas                    -3274.8692               79.7237             11.2746
G solv                   -2211.3696               94.5526             13.3718

TOTAL                    -5486.2388               53.8849              7.6205


Receptor:
Energy Component            Average              Std. Dev.   Std. Err. of Mean
-------------------------------------------------------------------------------
BOND                       749.9855               21.5371              3.0458
ANGLE                     2041.6568               37.4453              5.2956
DIHED                     2706.0634               19.1403              2.7068
VDWAALS                  -1990.9473               18.3566              2.5960
EEL                     -17229.4219               72.4588             10.2472
1-4 VDW                    907.7971               15.2064              2.1505
1-4 EEL                   9597.1997               58.6218              8.2904
EPB                      -3054.2814               96.6839             13.6732
ENPOLAR                   1931.1962                7.5346              1.0656
EDISPER                  -1079.7784                9.5446              1.3498

G gas                    -3217.6668               82.9002             11.7239
G solv                   -2202.8636               98.6218             13.9472

TOTAL                    -5420.5304               54.3432              7.6853


Ligand:
Energy Component            Average              Std. Dev.   Std. Err. of Mean
-------------------------------------------------------------------------------
BOND                         9.0827                2.4381              0.3448
ANGLE                       26.3048                3.9944              0.5649
DIHED                       16.7976                1.9691              0.2785
VDWAALS                     -0.3701                1.4004              0.1980
EEL                         -7.6683                1.0394              0.1470
1-4 VDW                     17.6953                2.7483              0.3887
1-4 EEL                    -19.6742                0.8913              0.1260
EPB                        -77.4477                0.5746              0.0813
ENPOLAR                     37.4680                0.2111              0.0299
EDISPER                    -36.0887                0.1929              0.0273

G gas                       42.1679                4.6628              0.6594
G solv                     -76.0684                0.6008              0.0850

TOTAL                      -33.9005                4.7338              0.6695


Differences (Complex - Receptor - Ligand):
Energy Component            Average              Std. Dev.   Std. Err. of Mean
-------------------------------------------------------------------------------
BOND                        -0.0000                0.0000              0.0000
ANGLE                        0.0000                0.0000              0.0000
DIHED                       -0.0000                0.0000              0.0000
VDWAALS                    -45.2238                2.8143              0.3980
EEL                        -49.9151                8.1986              1.1595
1-4 VDW                     -4.7059                2.1700              0.3069
1-4 EEL                      0.4745                0.2061              0.0291
EPB                         42.8906                6.2815              0.8883
ENPOLAR                    -33.3545                0.4975              0.0704
EDISPER                     58.0263                0.7854              0.1111

DELTA G gas                -99.3703                8.1137              1.1475
DELTA G solv                67.5624                6.5365              0.9244

DELTA TOTAL                -31.8079                5.9048              0.8351


-------------------------------------------------------------------------------
-------------------------------------------------------------------------------
