# Supplementary material for: Discovery of novel RARα agonists using pharmacophore-based virtual screening, molecular docking, and molecular dynamics simulation studies
Source: PLoS One. 2023 Aug 24;18(8):e0289046. doi: 10.1371/journal.pone.0289046 (PMC10449137; doi:10.1371/journal.pone.0289046)
Supplement: S1 File — (ZIP) [file pone.0289046.s003.zip › Supplementary/Compound 8/MMPBSA/10-20ns MMPBSA.dat]

| Run on Thu Dec 22 22:44:21 2022
|
|Input file:
|--------------------------------------------------------------
|Input file for running PB and GB in serial
|&general
|   startframe=51, endframe=100, keep_files=2,
|/
|&pb
|  istrng=0.100, 
|/
|
|--------------------------------------------------------------
|MMPBSA.py Version=14.0
|Solvated complex topology file:  prmtop
|Complex topology file:           complex.prmtop
|Receptor topology file:          PROT.prmtop
|Ligand topology file:            LIG.prmtop
|Initial mdcrd(s):                extracted.mdcrd
|
|Receptor mask:                  ":1-244"
|Ligand mask:                    ":245"
|Ligand residue name is "UNK"
|
|Calculations performed using 50 complex frames.
|Poisson Boltzmann calculations performed using internal PBSA solver in mmpbsa_py_energy
|
|All units are reported in kcal/mole.
-------------------------------------------------------------------------------
-------------------------------------------------------------------------------

POISSON BOLTZMANN:

WARNING: INCONSISTENCIES EXIST WITHIN INTERNAL POTENTIAL
TERMS. THE VALIDITY OF THESE RESULTS ARE HIGHLY QUESTIONABLE
Complex:
Energy Component            Average              Std. Dev.   Std. Err. of Mean
-------------------------------------------------------------------------------
BOND                       756.2107               22.6207              3.1991
ANGLE                     2071.1751               34.1437              4.8287
DIHED                     2722.2730               22.0762              3.1220
VDWAALS                  -2036.3369               21.5466              3.0472
EEL                     -17240.2155               96.6297             13.6655
1-4 VDW                    923.0975               12.9412              1.8302
1-4 EEL                   9630.2149               39.0375              5.5207
EPB                      -3193.7023               61.7955              8.7392
ENPOLAR                   1939.0817                9.6186              1.3603
EDISPER                  -1064.4670                9.2061              1.3019

G gas                    -3173.5811               86.7603             12.2698
G solv                   -2319.0876               62.0971              8.7819

TOTAL                    -5492.6688               50.3274              7.1174


Receptor:
Energy Component            Average              Std. Dev.   Std. Err. of Mean
-------------------------------------------------------------------------------
BOND                       746.9293               22.1964              3.1390
ANGLE                     2044.8350               33.9958              4.8077
DIHED                     2705.9091               22.2194              3.1423
VDWAALS                  -1990.3518               20.9100              2.9571
EEL                     -17178.4752               94.5028             13.3647
1-4 VDW                    910.3930               12.9653              1.8336
1-4 EEL                   9649.2597               39.0685              5.5251
EPB                      -3163.1898               61.4915              8.6962
ENPOLAR                   1935.0913                9.5493              1.3505
EDISPER                  -1086.2507                9.1534              1.2945

G gas                    -3111.5009               85.2104             12.0506
G solv                   -2314.3492               61.9030              8.7544

TOTAL                    -5425.8501               49.8375              7.0481


Ligand:
Energy Component            Average              Std. Dev.   Std. Err. of Mean
-------------------------------------------------------------------------------
BOND                         9.2814                2.7178              0.3844
ANGLE                       26.3401                3.7804              0.5346
DIHED                       16.3639                1.8337              0.2593
VDWAALS                     -0.0518                1.5349              0.2171
EEL                         -7.7799                1.1945              0.1689
1-4 VDW                     16.9694                1.8244              0.2580
1-4 EEL                    -19.6788                0.7950              0.1124
EPB                        -77.4373                0.8495              0.1201
ENPOLAR                     37.4456                0.2098              0.0297
EDISPER                    -36.1072                0.2321              0.0328

G gas                       41.4442                4.7660              0.6740
G solv                     -76.0989                0.8655              0.1224

TOTAL                      -34.6547                4.5151              0.6385


Differences (Complex - Receptor - Ligand):
Energy Component            Average              Std. Dev.   Std. Err. of Mean
-------------------------------------------------------------------------------
BOND                         0.0000                0.0001              0.0000
ANGLE                        0.0000                0.0001              0.0000
DIHED                        0.0000                0.0000              0.0000
VDWAALS                    -45.9333                2.5780              0.3646
EEL                        -53.9603                6.2389              0.8823
1-4 VDW                     -4.2649                1.6828              0.2380
1-4 EEL                      0.6340                0.1735              0.0245
EPB                         46.9248                4.5499              0.6435
ENPOLAR                    -33.4552                0.3925              0.0555
EDISPER                     57.8909                0.8196              0.1159

DELTA G gas               -103.5245                6.5249              0.9228
DELTA G solv                71.3605                4.6008              0.6507

DELTA TOTAL                -32.1639                5.3483              0.7564


-------------------------------------------------------------------------------
-------------------------------------------------------------------------------
