# Supplementary material for: Discovery of novel RARα agonists using pharmacophore-based virtual screening, molecular docking, and molecular dynamics simulation studies
Source: PLoS One. 2023 Aug 24;18(8):e0289046. doi: 10.1371/journal.pone.0289046 (PMC10449137; doi:10.1371/journal.pone.0289046)
Supplement: S1 File — (ZIP) [file pone.0289046.s003.zip › Supplementary/Compound 8/MMPBSA/20-30ns MMPBSA.dat]

| Run on Thu Dec 22 23:00:48 2022
|
|Input file:
|--------------------------------------------------------------
|Input file for running PB and GB in serial
|&general
|   startframe=101, endframe=150, keep_files=2,
|/
|&pb
|  istrng=0.100, 
|/
|
|--------------------------------------------------------------
|MMPBSA.py Version=14.0
|Solvated complex topology file:  prmtop
|Complex topology file:           complex.prmtop
|Receptor topology file:          PROT.prmtop
|Ligand topology file:            LIG.prmtop
|Initial mdcrd(s):                extracted.mdcrd
|
|Receptor mask:                  ":1-244"
|Ligand mask:                    ":245"
|Ligand residue name is "UNK"
|
|Calculations performed using 50 complex frames.
|Poisson Boltzmann calculations performed using internal PBSA solver in mmpbsa_py_energy
|
|All units are reported in kcal/mole.
-------------------------------------------------------------------------------
-------------------------------------------------------------------------------

POISSON BOLTZMANN:

WARNING: INCONSISTENCIES EXIST WITHIN INTERNAL POTENTIAL
TERMS. THE VALIDITY OF THESE RESULTS ARE HIGHLY QUESTIONABLE
Complex:
Energy Component            Average              Std. Dev.   Std. Err. of Mean
-------------------------------------------------------------------------------
BOND                       747.8879               23.2450              3.2873
ANGLE                     2058.3982               33.7235              4.7692
DIHED                     2714.5276               18.5921              2.6293
VDWAALS                  -2024.2864               21.0168              2.9722
EEL                     -17130.9764              106.6206             15.0784
1-4 VDW                    926.5250               14.2955              2.0217
1-4 EEL                   9623.3613               34.5770              4.8899
EPB                      -3274.9077               79.1677             11.1960
ENPOLAR                   1953.5062                7.6299              1.0790
EDISPER                  -1077.7199                6.8940              0.9750

G gas                    -3084.5628               96.6477             13.6681
G solv                   -2399.1214               78.8564             11.1520

TOTAL                    -5483.6842               48.8724              6.9116


Receptor:
Energy Component            Average              Std. Dev.   Std. Err. of Mean
-------------------------------------------------------------------------------
BOND                       738.5897               23.3572              3.3032
ANGLE                     2033.0736               33.4200              4.7263
DIHED                     2697.8577               18.5163              2.6186
VDWAALS                  -1977.8764               20.0751              2.8390
EEL                     -17065.6689              104.8142             14.8230
1-4 VDW                    913.7646               14.3257              2.0260
1-4 EEL                   9642.6729               34.7052              4.9081
EPB                      -3240.0472               77.6263             10.9780
ENPOLAR                   1949.5290                7.4975              1.0603
EDISPER                  -1099.8177                6.9467              0.9824

G gas                    -3017.5868               95.0487             13.4419
G solv                   -2390.3359               77.4292             10.9501

TOTAL                    -5407.9227               48.9896              6.9282


Ligand:
Energy Component            Average              Std. Dev.   Std. Err. of Mean
-------------------------------------------------------------------------------
BOND                         9.2982                1.9606              0.2773
ANGLE                       25.3246                2.9642              0.4192
DIHED                       16.6699                1.9417              0.2746
VDWAALS                     -0.1078                1.6315              0.2307
EEL                         -7.3734                0.8721              0.1233
1-4 VDW                     17.0663                1.9030              0.2691
1-4 EEL                    -19.8380                0.5993              0.0847
EPB                        -77.6297                0.6212              0.0879
ENPOLAR                     37.4534                0.1689              0.0239
EDISPER                    -36.1148                0.1990              0.0281

G gas                       41.0399                4.3146              0.6102
G solv                     -76.2910                0.6285              0.0889

TOTAL                      -35.2511                4.1667              0.5893


Differences (Complex - Receptor - Ligand):
Energy Component            Average              Std. Dev.   Std. Err. of Mean
-------------------------------------------------------------------------------
BOND                        -0.0000                0.0001              0.0000
ANGLE                       -0.0000                0.0000              0.0000
DIHED                        0.0000                0.0000              0.0000
VDWAALS                    -46.3022                3.2923              0.4656
EEL                        -57.9341                9.2779              1.3121
1-4 VDW                     -4.3059                1.4780              0.2090
1-4 EEL                      0.5264                0.1449              0.0205
EPB                         42.7691                6.0826              0.8602
ENPOLAR                    -33.4763                0.5061              0.0716
EDISPER                     58.2126                0.8712              0.1232

DELTA G gas               -108.0159                8.3308              1.1782
DELTA G solv                67.5054                6.5586              0.9275

DELTA TOTAL                -40.5104                6.3323              0.8955


-------------------------------------------------------------------------------
-------------------------------------------------------------------------------
