# Supplementary material for: Discovery of novel RARα agonists using pharmacophore-based virtual screening, molecular docking, and molecular dynamics simulation studies
Source: PLoS One. 2023 Aug 24;18(8):e0289046. doi: 10.1371/journal.pone.0289046 (PMC10449137; doi:10.1371/journal.pone.0289046)
Supplement: S1 File — (ZIP) [file pone.0289046.s003.zip › Supplementary/Compound 8/MMPBSA/30-40ns MMPBSA.dat]

| Run on Fri Dec 23 00:58:09 2022
|
|Input file:
|--------------------------------------------------------------
|Input file for running PB and GB in serial
|&general
|   startframe=151, endframe=200, keep_files=2,
|/
|&pb
|  istrng=0.100, 
|/
|
|--------------------------------------------------------------
|MMPBSA.py Version=14.0
|Solvated complex topology file:  prmtop
|Complex topology file:           complex.prmtop
|Receptor topology file:          PROT.prmtop
|Ligand topology file:            LIG.prmtop
|Initial mdcrd(s):                extracted.mdcrd
|
|Receptor mask:                  ":1-244"
|Ligand mask:                    ":245"
|Ligand residue name is "UNK"
|
|Calculations performed using 50 complex frames.
|Poisson Boltzmann calculations performed using internal PBSA solver in mmpbsa_py_energy
|
|All units are reported in kcal/mole.
-------------------------------------------------------------------------------
-------------------------------------------------------------------------------

POISSON BOLTZMANN:

WARNING: INCONSISTENCIES EXIST WITHIN INTERNAL POTENTIAL
TERMS. THE VALIDITY OF THESE RESULTS ARE HIGHLY QUESTIONABLE
Complex:
Energy Component            Average              Std. Dev.   Std. Err. of Mean
-------------------------------------------------------------------------------
BOND                       758.4929               21.9054              3.0979
ANGLE                     2070.9445               35.2906              4.9908
DIHED                     2708.9232               14.5598              2.0591
VDWAALS                  -2023.7814               19.0932              2.7002
EEL                     -17350.8716               99.6329             14.0902
1-4 VDW                    926.9532               13.0975              1.8523
1-4 EEL                   9634.6324               25.6919              3.6334
EPB                      -3100.6327               86.3436             12.2108
ENPOLAR                   1944.3762                7.0788              1.0011
EDISPER                  -1071.4965                6.5890              0.9318

G gas                    -3274.7069               97.7489             13.8238
G solv                   -2227.7530               85.5106             12.0930

TOTAL                    -5502.4599               39.7327              5.6191


Receptor:
Energy Component            Average              Std. Dev.   Std. Err. of Mean
-------------------------------------------------------------------------------
BOND                       748.9618               22.2556              3.1474
ANGLE                     2045.2509               35.6779              5.0456
DIHED                     2692.4673               14.3131              2.0242
VDWAALS                  -1978.2423               18.8309              2.6631
EEL                     -17280.9895               98.3940             13.9150
1-4 VDW                    913.9917               13.1113              1.8542
1-4 EEL                   9653.9225               25.9121              3.6645
EPB                      -3070.2777               86.2091             12.1918
ENPOLAR                   1940.2805                6.9657              0.9851
EDISPER                  -1092.8318                6.5353              0.9242

G gas                    -3204.6377               97.8257             13.8346
G solv                   -2222.8290               85.9212             12.1511

TOTAL                    -5427.4667               40.8053              5.7707


Ligand:
Energy Component            Average              Std. Dev.   Std. Err. of Mean
-------------------------------------------------------------------------------
BOND                         9.5310                2.7125              0.3836
ANGLE                       25.6936                3.2754              0.4632
DIHED                       16.4559                2.0297              0.2870
VDWAALS                     -0.2748                1.6243              0.2297
EEL                         -7.4795                1.1253              0.1591
1-4 VDW                     17.5198                2.2802              0.3225
1-4 EEL                    -19.7823                0.8209              0.1161
EPB                        -77.4940                0.7458              0.1055
ENPOLAR                     37.4122                0.1615              0.0228
EDISPER                    -36.0624                0.2188              0.0309

G gas                       41.6637                5.5020              0.7781
G solv                     -76.1442                0.7755              0.1097

TOTAL                      -34.4805                5.4869              0.7760


Differences (Complex - Receptor - Ligand):
Energy Component            Average              Std. Dev.   Std. Err. of Mean
-------------------------------------------------------------------------------
BOND                         0.0000                0.0001              0.0000
ANGLE                       -0.0000                0.0000              0.0000
DIHED                        0.0000                0.0000              0.0000
VDWAALS                    -45.2644                2.9567              0.4181
EEL                        -62.4026                6.5163              0.9215
1-4 VDW                     -4.5582                1.9148              0.2708
1-4 EEL                      0.4922                0.1122              0.0159
EPB                         47.1390                6.4641              0.9142
ENPOLAR                    -33.3165                0.5229              0.0740
EDISPER                     57.3977                0.9506              0.1344

DELTA G gas               -111.7329                6.5182              0.9218
DELTA G solv                71.2202                6.6154              0.9356

DELTA TOTAL                -40.5127                6.2738              0.8872


-------------------------------------------------------------------------------
-------------------------------------------------------------------------------
