# Supplementary material for: Discovery of novel RARα agonists using pharmacophore-based virtual screening, molecular docking, and molecular dynamics simulation studies
Source: PLoS One. 2023 Aug 24;18(8):e0289046. doi: 10.1371/journal.pone.0289046 (PMC10449137; doi:10.1371/journal.pone.0289046)
Supplement: S1 File — (ZIP) [file pone.0289046.s003.zip › Supplementary/Compound 8/MMPBSA/40-50ns MMPBSA.dat]

| Run on Fri Dec 23 00:50:17 2022
|
|Input file:
|--------------------------------------------------------------
|Input file for running PB and GB in serial
|&general
|   startframe=201, endframe=250, keep_files=2,
|/
|&pb
|  istrng=0.100, 
|/
|
|--------------------------------------------------------------
|MMPBSA.py Version=14.0
|Solvated complex topology file:  prmtop
|Complex topology file:           complex.prmtop
|Receptor topology file:          PROT.prmtop
|Ligand topology file:            LIG.prmtop
|Initial mdcrd(s):                extracted.mdcrd
|
|Receptor mask:                  ":1-244"
|Ligand mask:                    ":245"
|Ligand residue name is "UNK"
|
|Calculations performed using 50 complex frames.
|Poisson Boltzmann calculations performed using internal PBSA solver in mmpbsa_py_energy
|
|All units are reported in kcal/mole.
-------------------------------------------------------------------------------
-------------------------------------------------------------------------------

POISSON BOLTZMANN:

WARNING: INCONSISTENCIES EXIST WITHIN INTERNAL POTENTIAL
TERMS. THE VALIDITY OF THESE RESULTS ARE HIGHLY QUESTIONABLE
Complex:
Energy Component            Average              Std. Dev.   Std. Err. of Mean
-------------------------------------------------------------------------------
BOND                       756.7576               25.4303              3.5964
ANGLE                     2072.4238               32.2323              4.5583
DIHED                     2709.2800               19.5900              2.7705
VDWAALS                  -2030.2562               17.7375              2.5085
EEL                     -17472.6820               81.8529             11.5757
1-4 VDW                    925.3340               11.6131              1.6423
1-4 EEL                   9649.0187               30.4848              4.3112
EPB                      -2979.3793               63.8015              9.0229
ENPOLAR                   1939.4009                4.9731              0.7033
EDISPER                  -1063.6345                5.6228              0.7952

G gas                    -3390.1242               80.3087             11.3574
G solv                   -2103.6129               63.7411              9.0143

TOTAL                    -5493.7371               48.4815              6.8563


Receptor:
Energy Component            Average              Std. Dev.   Std. Err. of Mean
-------------------------------------------------------------------------------
BOND                       747.7411               24.6187              3.4816
ANGLE                     2046.1611               32.3017              4.5681
DIHED                     2691.9970               19.6823              2.7835
VDWAALS                  -1984.1189               17.3833              2.4584
EEL                     -17407.8771               81.3848             11.5096
1-4 VDW                    912.4322               11.6433              1.6466
1-4 EEL                   9668.4383               30.3536              4.2926
EPB                      -2944.0650               65.4662              9.2583
ENPOLAR                   1935.2303                4.9935              0.7062
EDISPER                  -1085.0329                5.6499              0.7990

G gas                    -3325.2263               79.3356             11.2197
G solv                   -2093.8676               65.1041              9.2071

TOTAL                    -5419.0938               47.4660              6.7127


Ligand:
Energy Component            Average              Std. Dev.   Std. Err. of Mean
-------------------------------------------------------------------------------
BOND                         9.0164                2.5464              0.3601
ANGLE                       26.2627                3.2911              0.4654
DIHED                       17.2829                2.0125              0.2846
VDWAALS                     -0.4762                1.4075              0.1991
EEL                         -7.5218                0.9169              0.1297
1-4 VDW                     16.9177                1.7775              0.2514
1-4 EEL                    -19.8998                0.7080              0.1001
EPB                        -77.4646                0.7311              0.1034
ENPOLAR                     37.4236                0.1928              0.0273
EDISPER                    -36.0221                0.1679              0.0237

G gas                       41.5820                4.6518              0.6579
G solv                     -76.0631                0.7392              0.1045

TOTAL                      -34.4811                4.6505              0.6577


Differences (Complex - Receptor - Ligand):
Energy Component            Average              Std. Dev.   Std. Err. of Mean
-------------------------------------------------------------------------------
BOND                         0.0000                0.0000              0.0000
ANGLE                        0.0000                0.0001              0.0000
DIHED                        0.0000                0.0001              0.0000
VDWAALS                    -45.6611                3.0627              0.4331
EEL                        -57.2832               11.2241              1.5873
1-4 VDW                     -4.0159                1.5285              0.2162
1-4 EEL                      0.4802                0.1868              0.0264
EPB                         42.1503                6.7021              0.9478
ENPOLAR                    -33.2530                0.4264              0.0603
EDISPER                     57.4205                0.6343              0.0897

DELTA G gas               -106.4799               10.0556              1.4221
DELTA G solv                66.3178                6.5795              0.9305

DELTA TOTAL                -40.1621                7.4887              1.0591


-------------------------------------------------------------------------------
-------------------------------------------------------------------------------
