# Supplementary material for: Discovery of novel RARα agonists using pharmacophore-based virtual screening, molecular docking, and molecular dynamics simulation studies
Source: PLoS One. 2023 Aug 24;18(8):e0289046. doi: 10.1371/journal.pone.0289046 (PMC10449137; doi:10.1371/journal.pone.0289046)
Supplement: S1 File — (ZIP) [file pone.0289046.s003.zip › Supplementary/Compound 8/MMPBSA/50-60ns MMPBSA.dat]

| Run on Fri Dec 23 00:43:53 2022
|
|Input file:
|--------------------------------------------------------------
|Input file for running PB and GB in serial
|&general
|   startframe=251, endframe=300, keep_files=2,
|/
|&pb
|  istrng=0.100, 
|/
|
|--------------------------------------------------------------
|MMPBSA.py Version=14.0
|Solvated complex topology file:  prmtop
|Complex topology file:           complex.prmtop
|Receptor topology file:          PROT.prmtop
|Ligand topology file:            LIG.prmtop
|Initial mdcrd(s):                extracted.mdcrd
|
|Receptor mask:                  ":1-244"
|Ligand mask:                    ":245"
|Ligand residue name is "UNK"
|
|Calculations performed using 50 complex frames.
|Poisson Boltzmann calculations performed using internal PBSA solver in mmpbsa_py_energy
|
|All units are reported in kcal/mole.
-------------------------------------------------------------------------------
-------------------------------------------------------------------------------

POISSON BOLTZMANN:

WARNING: INCONSISTENCIES EXIST WITHIN INTERNAL POTENTIAL
TERMS. THE VALIDITY OF THESE RESULTS ARE HIGHLY QUESTIONABLE
Complex:
Energy Component            Average              Std. Dev.   Std. Err. of Mean
-------------------------------------------------------------------------------
BOND                       751.2023               18.6434              2.6366
ANGLE                     2075.1046               29.7163              4.2025
DIHED                     2703.7135               19.3318              2.7339
VDWAALS                  -2024.3166               19.8962              2.8138
EEL                     -17479.7921               63.6128              8.9962
1-4 VDW                    923.5473               13.9939              1.9790
1-4 EEL                   9676.5661               32.1956              4.5531
EPB                      -3001.4406               49.0467              6.9362
ENPOLAR                   1944.1337                7.2292              1.0224
EDISPER                  -1069.7568                7.0934              1.0032

G gas                    -3373.9749               69.6479              9.8497
G solv                   -2127.0638               48.9466              6.9221

TOTAL                    -5501.0387               44.8411              6.3415


Receptor:
Energy Component            Average              Std. Dev.   Std. Err. of Mean
-------------------------------------------------------------------------------
BOND                       742.1716               18.8390              2.6642
ANGLE                     2049.0449               29.4303              4.1621
DIHED                     2686.8906               19.2505              2.7224
VDWAALS                  -1978.2537               19.4492              2.7505
EEL                     -17418.0360               63.6598              9.0029
1-4 VDW                    910.3039               13.8627              1.9605
1-4 EEL                   9695.5072               32.0444              4.5318
EPB                      -2967.1655               48.3545              6.8384
ENPOLAR                   1940.1225                7.1646              1.0132
EDISPER                  -1090.8982                7.0120              0.9916

G gas                    -3312.3715               70.4372              9.9613
G solv                   -2117.9412               48.2106              6.8180

TOTAL                    -5430.3127               44.2317              6.2553


Ligand:
Energy Component            Average              Std. Dev.   Std. Err. of Mean
-------------------------------------------------------------------------------
BOND                         9.0307                2.4214              0.3424
ANGLE                       26.0597                3.3247              0.4702
DIHED                       16.8230                1.9655              0.2780
VDWAALS                     -0.0444                1.5533              0.2197
EEL                         -7.8374                1.0996              0.1555
1-4 VDW                     17.6843                2.1244              0.3004
1-4 EEL                    -19.6366                0.8826              0.1248
EPB                        -77.4044                0.8000              0.1131
ENPOLAR                     37.3271                0.1828              0.0259
EDISPER                    -35.9719                0.2291              0.0324

G gas                       42.0792                4.8811              0.6903
G solv                     -76.0492                0.8354              0.1181

TOTAL                      -33.9700                5.0953              0.7206


Differences (Complex - Receptor - Ligand):
Energy Component            Average              Std. Dev.   Std. Err. of Mean
-------------------------------------------------------------------------------
BOND                         0.0000                0.0000              0.0000
ANGLE                       -0.0000                0.0001              0.0000
DIHED                       -0.0000                0.0001              0.0000
VDWAALS                    -46.0185                3.0207              0.4272
EEL                        -53.9187                7.8417              1.1090
1-4 VDW                     -4.4409                1.7258              0.2441
1-4 EEL                      0.6955                0.1520              0.0215
EPB                         43.1292                5.4896              0.7763
ENPOLAR                    -33.3159                0.4633              0.0655
EDISPER                     57.1133                0.9390              0.1328

DELTA G gas               -103.6827                8.0925              1.1444
DELTA G solv                66.9266                5.5641              0.7869

DELTA TOTAL                -36.7560                7.4913              1.0594


-------------------------------------------------------------------------------
-------------------------------------------------------------------------------
