# Supplementary material for: Discovery of novel RARα agonists using pharmacophore-based virtual screening, molecular docking, and molecular dynamics simulation studies
Source: PLoS One. 2023 Aug 24;18(8):e0289046. doi: 10.1371/journal.pone.0289046 (PMC10449137; doi:10.1371/journal.pone.0289046)
Supplement: S1 File — (ZIP) [file pone.0289046.s003.zip › Supplementary/Compound 8/MMPBSA/60-70ns MMPBSA.dat]

| Run on Fri Dec 23 09:34:53 2022
|
|Input file:
|--------------------------------------------------------------
|Input file for running PB and GB in serial
|&general
|   startframe=301, endframe=350, keep_files=2,
|/
|&pb
|  istrng=0.100, 
|/
|
|--------------------------------------------------------------
|MMPBSA.py Version=14.0
|Solvated complex topology file:  prmtop
|Complex topology file:           complex.prmtop
|Receptor topology file:          PROT.prmtop
|Ligand topology file:            LIG.prmtop
|Initial mdcrd(s):                extracted.mdcrd
|
|Receptor mask:                  ":1-244"
|Ligand mask:                    ":245"
|Ligand residue name is "UNK"
|
|Calculations performed using 50 complex frames.
|Poisson Boltzmann calculations performed using internal PBSA solver in mmpbsa_py_energy
|
|All units are reported in kcal/mole.
-------------------------------------------------------------------------------
-------------------------------------------------------------------------------

POISSON BOLTZMANN:

WARNING: INCONSISTENCIES EXIST WITHIN INTERNAL POTENTIAL
TERMS. THE VALIDITY OF THESE RESULTS ARE HIGHLY QUESTIONABLE
Complex:
Energy Component            Average              Std. Dev.   Std. Err. of Mean
-------------------------------------------------------------------------------
BOND                       753.5676               27.4980              3.8888
ANGLE                     2075.7638               33.8163              4.7823
DIHED                     2711.9966               19.5227              2.7609
VDWAALS                  -2018.4790               18.7896              2.6573
EEL                     -17470.5053               70.9559             10.0347
1-4 VDW                    921.0769               13.0306              1.8428
1-4 EEL                   9663.1304               29.7672              4.2097
EPB                      -3021.9787               49.2547              6.9657
ENPOLAR                   1945.1735                7.5822              1.0723
EDISPER                  -1069.7409                7.1287              1.0082

G gas                    -3363.4490               71.0726             10.0512
G solv                   -2146.5461               48.8386              6.9068

TOTAL                    -5509.9951               51.8902              7.3384


Receptor:
Energy Component            Average              Std. Dev.   Std. Err. of Mean
-------------------------------------------------------------------------------
BOND                       744.9113               27.7865              3.9296
ANGLE                     2049.2911               33.4610              4.7321
DIHED                     2694.8479               18.8164              2.6610
VDWAALS                  -1972.4905               18.5553              2.6241
EEL                     -17409.7387               68.9105              9.7454
1-4 VDW                    908.1691               13.1077              1.8537
1-4 EEL                   9682.3710               29.9242              4.2319
EPB                      -2987.6467               49.0879              6.9421
ENPOLAR                   1940.9905                7.4910              1.0594
EDISPER                  -1090.8334                7.2894              1.0309

G gas                    -3302.6388               69.5313              9.8332
G solv                   -2137.4896               48.8647              6.9105

TOTAL                    -5440.1285               50.0337              7.0758


Ligand:
Energy Component            Average              Std. Dev.   Std. Err. of Mean
-------------------------------------------------------------------------------
BOND                         8.6563                2.6594              0.3761
ANGLE                       26.4727                3.5014              0.4952
DIHED                       17.1487                1.9911              0.2816
VDWAALS                     -0.5104                1.3185              0.1865
EEL                         -7.6183                1.0872              0.1538
1-4 VDW                     16.8600                1.6050              0.2270
1-4 EEL                    -19.5607                0.7653              0.1082
EPB                        -77.5814                0.7492              0.1060
ENPOLAR                     37.4045                0.1439              0.0203
EDISPER                    -35.9732                0.1944              0.0275

G gas                       41.4483                4.4518              0.6296
G solv                     -76.1502                0.7480              0.1058

TOTAL                      -34.7019                4.3699              0.6180


Differences (Complex - Receptor - Ligand):
Energy Component            Average              Std. Dev.   Std. Err. of Mean
-------------------------------------------------------------------------------
BOND                         0.0000                0.0001              0.0000
ANGLE                        0.0000                0.0000              0.0000
DIHED                       -0.0000                0.0001              0.0000
VDWAALS                    -45.4780                2.4375              0.3447
EEL                        -53.1483                9.8209              1.3889
1-4 VDW                     -3.9521                1.1395              0.1611
1-4 EEL                      0.3200                0.1049              0.0148
EPB                         43.2495                7.2866              1.0305
ENPOLAR                    -33.2214                0.4048              0.0572
EDISPER                     57.0657                0.7598              0.1074

DELTA G gas               -102.2584               10.0857              1.4263
DELTA G solv                67.0937                7.3790              1.0435

DELTA TOTAL                -35.1647                6.2647              0.8860


-------------------------------------------------------------------------------
-------------------------------------------------------------------------------
