# Supplementary material for: Discovery of novel RARα agonists using pharmacophore-based virtual screening, molecular docking, and molecular dynamics simulation studies
Source: PLoS One. 2023 Aug 24;18(8):e0289046. doi: 10.1371/journal.pone.0289046 (PMC10449137; doi:10.1371/journal.pone.0289046)
Supplement: S1 File — (ZIP) [file pone.0289046.s003.zip › Supplementary/Compound 8/MMPBSA/70-80ns MMPBSA.dat]

| Run on Fri Dec 23 09:15:00 2022
|
|Input file:
|--------------------------------------------------------------
|Input file for running PB and GB in serial
|&general
|   startframe=351, endframe=400, keep_files=2,
|/
|&pb
|  istrng=0.100, 
|/
|
|--------------------------------------------------------------
|MMPBSA.py Version=14.0
|Solvated complex topology file:  prmtop
|Complex topology file:           complex.prmtop
|Receptor topology file:          PROT.prmtop
|Ligand topology file:            LIG.prmtop
|Initial mdcrd(s):                extracted.mdcrd
|
|Receptor mask:                  ":1-244"
|Ligand mask:                    ":245"
|Ligand residue name is "UNK"
|
|Calculations performed using 50 complex frames.
|Poisson Boltzmann calculations performed using internal PBSA solver in mmpbsa_py_energy
|
|All units are reported in kcal/mole.
-------------------------------------------------------------------------------
-------------------------------------------------------------------------------

POISSON BOLTZMANN:

WARNING: INCONSISTENCIES EXIST WITHIN INTERNAL POTENTIAL
TERMS. THE VALIDITY OF THESE RESULTS ARE HIGHLY QUESTIONABLE
Complex:
Energy Component            Average              Std. Dev.   Std. Err. of Mean
-------------------------------------------------------------------------------
BOND                       755.3898               21.5040              3.0411
ANGLE                     2068.8164               23.4418              3.3152
DIHED                     2708.7529               19.5740              2.7682
VDWAALS                  -2019.7268               15.9858              2.2607
EEL                     -17390.6082               80.8426             11.4329
1-4 VDW                    925.2373               11.9566              1.6909
1-4 EEL                   9675.5849               34.4885              4.8774
EPB                      -3098.2517               78.9674             11.1677
ENPOLAR                   1951.8947                6.2813              0.8883
EDISPER                  -1080.1500                8.8834              1.2563

G gas                    -3276.5537               80.8765             11.4377
G solv                   -2226.5070               82.1733             11.6211

TOTAL                    -5503.0607               51.7822              7.3231


Receptor:
Energy Component            Average              Std. Dev.   Std. Err. of Mean
-------------------------------------------------------------------------------
BOND                       746.6335               21.5383              3.0460
ANGLE                     2042.7527               23.3700              3.3050
DIHED                     2691.9687               19.5566              2.7657
VDWAALS                  -1974.6910               16.1317              2.2814
EEL                     -17326.0104               81.9355             11.5874
1-4 VDW                    912.3601               12.0253              1.7006
1-4 EEL                   9694.7695               34.5310              4.8834
EPB                      -3066.9871               79.6155             11.2593
ENPOLAR                   1947.6724                6.2332              0.8815
EDISPER                  -1101.2666                8.6591              1.2246

G gas                    -3212.2169               82.7010             11.6957
G solv                   -2220.5812               82.7723             11.7058

TOTAL                    -5432.7981               51.2402              7.2465


Ligand:
Energy Component            Average              Std. Dev.   Std. Err. of Mean
-------------------------------------------------------------------------------
BOND                         8.7563                2.4873              0.3518
ANGLE                       26.0637                3.9228              0.5548
DIHED                       16.7842                2.1209              0.2999
VDWAALS                     -0.5478                1.5035              0.2126
EEL                         -7.6106                1.0618              0.1502
1-4 VDW                     17.1012                2.3470              0.3319
1-4 EEL                    -19.5877                0.7568              0.1070
EPB                        -77.5428                0.6988              0.0988
ENPOLAR                     37.3942                0.2230              0.0315
EDISPER                    -35.9583                0.2347              0.0332

G gas                       40.9594                4.9793              0.7042
G solv                     -76.1070                0.7143              0.1010

TOTAL                      -35.1476                4.9821              0.7046


Differences (Complex - Receptor - Ligand):
Energy Component            Average              Std. Dev.   Std. Err. of Mean
-------------------------------------------------------------------------------
BOND                        -0.0000                0.0000              0.0000
ANGLE                       -0.0000                0.0001              0.0000
DIHED                       -0.0000                0.0001              0.0000
VDWAALS                    -44.4880                2.6190              0.3704
EEL                        -56.9872                7.7951              1.1024
1-4 VDW                     -4.2240                1.6580              0.2345
1-4 EEL                      0.4031                0.1047              0.0148
EPB                         46.2782                5.0558              0.7150
ENPOLAR                    -33.1719                0.4768              0.0674
EDISPER                     57.0749                0.6796              0.0961

DELTA G gas               -105.2962                7.9079              1.1183
DELTA G solv                70.1812                5.1410              0.7270

DELTA TOTAL                -35.1150                6.2159              0.8791


-------------------------------------------------------------------------------
-------------------------------------------------------------------------------
