# Supplementary material for: Discovery of novel RARα agonists using pharmacophore-based virtual screening, molecular docking, and molecular dynamics simulation studies
Source: PLoS One. 2023 Aug 24;18(8):e0289046. doi: 10.1371/journal.pone.0289046 (PMC10449137; doi:10.1371/journal.pone.0289046)
Supplement: S1 File — (ZIP) [file pone.0289046.s003.zip › Supplementary/Compound 8/MMPBSA/80-90ns MMPBSA.dat]

| Run on Fri Dec 23 09:38:11 2022
|
|Input file:
|--------------------------------------------------------------
|Input file for running PB and GB in serial
|&general
|   startframe=401, endframe=450, keep_files=2,
|/
|&pb
|  istrng=0.100, 
|/
|
|--------------------------------------------------------------
|MMPBSA.py Version=14.0
|Solvated complex topology file:  prmtop
|Complex topology file:           complex.prmtop
|Receptor topology file:          PROT.prmtop
|Ligand topology file:            LIG.prmtop
|Initial mdcrd(s):                extracted.mdcrd
|
|Receptor mask:                  ":1-244"
|Ligand mask:                    ":245"
|Ligand residue name is "UNK"
|
|Calculations performed using 50 complex frames.
|Poisson Boltzmann calculations performed using internal PBSA solver in mmpbsa_py_energy
|
|All units are reported in kcal/mole.
-------------------------------------------------------------------------------
-------------------------------------------------------------------------------

POISSON BOLTZMANN:

WARNING: INCONSISTENCIES EXIST WITHIN INTERNAL POTENTIAL
TERMS. THE VALIDITY OF THESE RESULTS ARE HIGHLY QUESTIONABLE
Complex:
Energy Component            Average              Std. Dev.   Std. Err. of Mean
-------------------------------------------------------------------------------
BOND                       757.4365               21.7629              3.0777
ANGLE                     2076.9774               28.6254              4.0482
DIHED                     2715.4663               16.3921              2.3182
VDWAALS                  -2019.9948               20.7753              2.9381
EEL                     -17378.8713               92.5681             13.0911
1-4 VDW                    921.5627               12.1095              1.7125
1-4 EEL                   9665.4457               33.8929              4.7932
EPB                      -3098.5960               93.6228             13.2403
ENPOLAR                   1948.3566                5.9982              0.8483
EDISPER                  -1073.5031                6.8543              0.9693

G gas                    -3261.9776               95.3756             13.4881
G solv                   -2223.7425               91.9759             13.0074

TOTAL                    -5485.7201               38.2855              5.4144


Receptor:
Energy Component            Average              Std. Dev.   Std. Err. of Mean
-------------------------------------------------------------------------------
BOND                       749.0135               21.0818              2.9814
ANGLE                     2050.9144               28.5621              4.0393
DIHED                     2698.8352               16.2028              2.2914
VDWAALS                  -1976.1229               20.4411              2.8908
EEL                     -17316.3970               94.4408             13.3560
1-4 VDW                    908.3255               12.0633              1.7060
1-4 EEL                   9684.3558               33.8299              4.7843
EPB                      -3064.3660               95.6871             13.5322
ENPOLAR                   1944.1097                5.9475              0.8411
EDISPER                  -1093.9845                6.7393              0.9531

G gas                    -3201.0754               95.8238             13.5515
G solv                   -2214.2408               93.8397             13.2709

TOTAL                    -5415.3162               36.5653              5.1711


Ligand:
Energy Component            Average              Std. Dev.   Std. Err. of Mean
-------------------------------------------------------------------------------
BOND                         8.4230                2.4743              0.3499
ANGLE                       26.0630                3.4638              0.4899
DIHED                       16.6311                2.1094              0.2983
VDWAALS                      0.4202                1.4784              0.2091
EEL                         -7.7859                1.1819              0.1671
1-4 VDW                     17.6638                1.9046              0.2694
1-4 EEL                    -19.3337                0.8901              0.1259
EPB                        -77.4888                0.7936              0.1122
ENPOLAR                     37.3619                0.1817              0.0257
EDISPER                    -36.0139                0.1856              0.0262

G gas                       42.0814                4.4566              0.6303
G solv                     -76.1408                0.7560              0.1069

TOTAL                      -34.0594                4.5804              0.6478


Differences (Complex - Receptor - Ligand):
Energy Component            Average              Std. Dev.   Std. Err. of Mean
-------------------------------------------------------------------------------
BOND                         0.0000                0.0001              0.0000
ANGLE                       -0.0000                0.0000              0.0000
DIHED                        0.0000                0.0001              0.0000
VDWAALS                    -44.2922                2.7665              0.3912
EEL                        -54.6884                9.0330              1.2775
1-4 VDW                     -4.4266                1.5810              0.2236
1-4 EEL                      0.4236                0.1245              0.0176
EPB                         43.2588                6.1771              0.8736
ENPOLAR                    -33.1150                0.4561              0.0645
EDISPER                     56.4952                0.6819              0.0964

DELTA G gas               -102.9836                9.2402              1.3068
DELTA G solv                66.6390                6.3994              0.9050

DELTA TOTAL                -36.3446                6.9482              0.9826


-------------------------------------------------------------------------------
-------------------------------------------------------------------------------
