# Supplementary material for: Discovery of novel RARα agonists using pharmacophore-based virtual screening, molecular docking, and molecular dynamics simulation studies
Source: PLoS One. 2023 Aug 24;18(8):e0289046. doi: 10.1371/journal.pone.0289046 (PMC10449137; doi:10.1371/journal.pone.0289046)
Supplement: S1 File — (ZIP) [file pone.0289046.s003.zip › Supplementary/Compound 8/MMPBSA/90-100ns MMPBSA.dat]

| Run on Fri Dec 23 11:09:00 2022
|
|Input file:
|--------------------------------------------------------------
|Input file for running PB and GB in serial
|&general
|   startframe=451, endframe=500, keep_files=2,
|/
|&pb
|  istrng=0.100, 
|/
|
|--------------------------------------------------------------
|MMPBSA.py Version=14.0
|Solvated complex topology file:  prmtop
|Complex topology file:           complex.prmtop
|Receptor topology file:          PROT.prmtop
|Ligand topology file:            LIG.prmtop
|Initial mdcrd(s):                extracted.mdcrd
|
|Receptor mask:                  ":1-244"
|Ligand mask:                    ":245"
|Ligand residue name is "UNK"
|
|Calculations performed using 50 complex frames.
|Poisson Boltzmann calculations performed using internal PBSA solver in mmpbsa_py_energy
|
|All units are reported in kcal/mole.
-------------------------------------------------------------------------------
-------------------------------------------------------------------------------

POISSON BOLTZMANN:

WARNING: INCONSISTENCIES EXIST WITHIN INTERNAL POTENTIAL
TERMS. THE VALIDITY OF THESE RESULTS ARE HIGHLY QUESTIONABLE
Complex:
Energy Component            Average              Std. Dev.   Std. Err. of Mean
-------------------------------------------------------------------------------
BOND                       754.0705               24.4048              3.4514
ANGLE                     2073.2705               32.3778              4.5789
DIHED                     2712.7316               16.7099              2.3631
VDWAALS                  -2038.8816               18.7789              2.6557
EEL                     -17236.2183               77.3430             10.9379
1-4 VDW                    924.0813               12.6029              1.7823
1-4 EEL                   9660.9050               42.4682              6.0059
EPB                      -3241.2292               59.0976              8.3577
ENPOLAR                   1943.1612                6.6939              0.9467
EDISPER                  -1065.5404                5.6404              0.7977

G gas                    -3150.0409               69.9788              9.8965
G solv                   -2363.6085               59.8321              8.4615

TOTAL                    -5513.6493               50.5687              7.1515


Receptor:
Energy Component            Average              Std. Dev.   Std. Err. of Mean
-------------------------------------------------------------------------------
BOND                       744.5492               24.2842              3.4343
ANGLE                     2046.6982               32.4908              4.5949
DIHED                     2695.8623               16.3444              2.3114
VDWAALS                  -1993.4296               17.6789              2.5002
EEL                     -17169.0486               76.5184             10.8213
1-4 VDW                    911.4269               12.6068              1.7829
1-4 EEL                   9680.3433               42.3104              5.9836
EPB                      -3213.5824               59.9481              8.4779
ENPOLAR                   1938.7122                6.5661              0.9286
EDISPER                  -1086.9520                5.6766              0.8028

G gas                    -3083.5984               69.5385              9.8342
G solv                   -2361.8223               60.8957              8.6120

TOTAL                    -5445.4207               49.6446              7.0208


Ligand:
Energy Component            Average              Std. Dev.   Std. Err. of Mean
-------------------------------------------------------------------------------
BOND                         9.5213                2.9200              0.4130
ANGLE                       26.5724                3.2177              0.4550
DIHED                       16.8693                2.0235              0.2862
VDWAALS                     -0.5748                1.3097              0.1852
EEL                         -7.2895                1.0445              0.1477
1-4 VDW                     17.0264                2.1641              0.3061
1-4 EEL                    -19.8134                0.7806              0.1104
EPB                        -77.7019                0.6404              0.0906
ENPOLAR                     37.4885                0.1707              0.0241
EDISPER                    -36.0692                0.1871              0.0265

G gas                       42.3117                4.7267              0.6685
G solv                     -76.2826                0.7029              0.0994

TOTAL                      -33.9709                4.8281              0.6828


Differences (Complex - Receptor - Ligand):
Energy Component            Average              Std. Dev.   Std. Err. of Mean
-------------------------------------------------------------------------------
BOND                        -0.0000                0.0001              0.0000
ANGLE                       -0.0000                0.0000              0.0000
DIHED                       -0.0000                0.0001              0.0000
VDWAALS                    -44.8772                2.7304              0.3861
EEL                        -59.8801                6.6613              0.9420
1-4 VDW                     -4.3719                1.5739              0.2226
1-4 EEL                      0.3751                0.1730              0.0245
EPB                         50.0551                4.7780              0.6757
ENPOLAR                    -33.0395                0.5194              0.0735
EDISPER                     57.4809                0.8833              0.1249

DELTA G gas               -108.7541                6.2152              0.8790
DELTA G solv                74.4964                5.2017              0.7356

DELTA TOTAL                -34.2577                6.2131              0.8787


-------------------------------------------------------------------------------
-------------------------------------------------------------------------------
