# Supplementary material for: Discovery of novel RARα agonists using pharmacophore-based virtual screening, molecular docking, and molecular dynamics simulation studies
Source: PLoS One. 2023 Aug 24;18(8):e0289046. doi: 10.1371/journal.pone.0289046 (PMC10449137; doi:10.1371/journal.pone.0289046)
Supplement: S1 File — (ZIP) [file pone.0289046.s003.zip › Supplementary/Compound 8/MMPBSA/Total MMPBSA.dat]

| Run on Thu Jan 14 03:49:11 2021
|
|Input file:
|--------------------------------------------------------------
|Input file for running PB and GB in serial
|&general
|   endframe=501, keep_files=2,
|/
|&pb
|  istrng=0.100, 
|/
|
|--------------------------------------------------------------
|MMPBSA.py Version=14.0
|Solvated complex topology file:  prmtop
|Complex topology file:           complex.prmtop
|Receptor topology file:          PROT.prmtop
|Ligand topology file:            LIG.prmtop
|Initial mdcrd(s):                extracted.mdcrd
|
|Receptor mask:                  ":1-244"
|Ligand mask:                    ":245"
|Ligand residue name is "LIG"
|
|Calculations performed using 501 complex frames.
|Poisson Boltzmann calculations performed using internal PBSA solver in mmpbsa_py_energy
|
|All units are reported in kcal/mole.
-------------------------------------------------------------------------------
-------------------------------------------------------------------------------

POISSON BOLTZMANN:

WARNING: INCONSISTENCIES EXIST WITHIN INTERNAL POTENTIAL
TERMS. THE VALIDITY OF THESE RESULTS ARE HIGHLY QUESTIONABLE
Complex:
Energy Component            Average              Std. Dev.   Std. Err. of Mean
-------------------------------------------------------------------------------
BOND                       756.0565               22.9489              1.0253
ANGLE                     2066.4529               33.8804              1.5137
DIHED                     2691.1571               19.2762              0.8612
VDWAALS                  -1997.7169               22.9397              1.0249
EEL                     -17370.8848              125.3728              5.6012
1-4 VDW                    927.5113               13.6323              0.6090
1-4 EEL                   9701.9980               38.0560              1.7002
EPB                      -3164.3188              109.0113              4.8703
ENPOLAR                   1959.2360                9.7836              0.4371
EDISPER                  -1094.3576               11.1328              0.4974

G gas                    -3225.4258              123.9668              5.5384
G solv                   -2299.4405              108.8396              4.8626

TOTAL                    -5524.8663               51.3438              2.2939


Receptor:
Energy Component            Average              Std. Dev.   Std. Err. of Mean
-------------------------------------------------------------------------------
BOND                       746.9014               22.8348              1.0202
ANGLE                     2051.2505               33.8479              1.5122
DIHED                     2678.6736               19.0705              0.8520
VDWAALS                  -1951.2667               22.8238              1.0197
EEL                     -17304.5569              124.9266              5.5813
1-4 VDW                    907.0337               13.5421              0.6050
1-4 EEL                   9708.2021               38.0624              1.7005
EPB                      -3128.7751              109.2727              4.8819
ENPOLAR                   1956.7943                9.7120              0.4339
EDISPER                  -1113.3418               11.0956              0.4957

G gas                    -3163.7623              124.1017              5.5445
G solv                   -2285.3226              109.0957              4.8740

TOTAL                    -5449.0849               51.1223              2.2840


Ligand:
Energy Component            Average              Std. Dev.   Std. Err. of Mean
-------------------------------------------------------------------------------
BOND                         9.1551                2.4195              0.1081
ANGLE                       15.2023                2.5974              0.1160
DIHED                       12.4844                2.5990              0.1161
VDWAALS                     -0.9024                1.2092              0.0540
EEL                        -18.5093                0.7769              0.0347
1-4 VDW                     20.4776                1.3780              0.0616
1-4 EEL                     -6.2040                0.5376              0.0240
EPB                        -75.4342                0.5820              0.0260
ENPOLAR                     33.5968                0.1900              0.0085
EDISPER                    -34.4092                0.1913              0.0085

G gas                       31.7038                3.9036              0.1744
G solv                     -76.2466                0.6752              0.0302

TOTAL                      -44.5428                3.8178              0.1706


Differences (Complex - Receptor - Ligand):
Energy Component            Average              Std. Dev.   Std. Err. of Mean
-------------------------------------------------------------------------------
BOND                         0.0000                0.0000              0.0000
ANGLE                       -0.0000                0.0001              0.0000
DIHED                       -0.0009                0.0069              0.0003
VDWAALS                    -45.5478                2.7295              0.1219
EEL                        -47.8187               10.5998              0.4736
1-4 VDW                      0.0000                0.0000              0.0000
1-4 EEL                      0.0000                0.0001              0.0000
EPB                         39.8905                7.1681              0.3202
ENPOLAR                    -31.1551                0.4118              0.0184
EDISPER                     53.3934                0.8582              0.0383

DELTA G gas                -93.3673               10.2377              0.4574
DELTA G solv                62.1287                7.3633              0.3290

DELTA TOTAL                -31.2386                6.6564              0.2974


-------------------------------------------------------------------------------
-------------------------------------------------------------------------------
