# Supplementary material for: Discovery of novel RARα agonists using pharmacophore-based virtual screening, molecular docking, and molecular dynamics simulation studies
Source: PLoS One. 2023 Aug 24;18(8):e0289046. doi: 10.1371/journal.pone.0289046 (PMC10449137; doi:10.1371/journal.pone.0289046)
Supplement: S1 File — (ZIP) [file pone.0289046.s003.zip › Supplementary/Free Protein/MD/FEL/ener.xvg]

 3258  8.26039e+00  0.00000e+00  0.00000e+00
 3266  8.26039e+00  0.00000e+00  0.00000e+00
 3455  8.26039e+00  0.00000e+00  0.00000e+00
 3458  8.26039e+00  0.00000e+00  0.00000e+00
 3459  8.26039e+00  0.00000e+00  0.00000e+00
 3460  6.54211e+00  0.00000e+00  1.71828e+00
 3468  8.26039e+00  0.00000e+00  0.00000e+00
 3559  8.26039e+00  0.00000e+00  0.00000e+00
 3561  6.54211e+00  0.00000e+00  1.71828e+00
 3562  8.26039e+00  0.00000e+00  0.00000e+00
 3563  8.26039e+00  0.00000e+00  0.00000e+00
 3658  8.26039e+00  0.00000e+00  0.00000e+00
 3661  8.26039e+00  0.00000e+00  0.00000e+00
 3666  6.54211e+00  0.00000e+00  1.71828e+00
 3670  8.26039e+00  0.00000e+00  0.00000e+00
 3755  6.54211e+00  0.00000e+00  1.71828e+00
 3757  6.54211e+00  0.00000e+00  1.71828e+00
 3758  6.54211e+00  0.00000e+00  1.71828e+00
 3760  6.54211e+00  0.00000e+00  1.71828e+00
 3765  8.26039e+00  0.00000e+00  0.00000e+00
 3766  8.26039e+00  0.00000e+00  0.00000e+00
 3842  8.26039e+00  0.00000e+00  0.00000e+00
 3854  8.26039e+00  0.00000e+00  0.00000e+00
 3857  8.26039e+00  0.00000e+00  0.00000e+00
 3858  8.26039e+00  0.00000e+00  0.00000e+00
 3859  6.54211e+00  0.00000e+00  1.71828e+00
 3861  5.53698e+00  0.00000e+00  2.72341e+00
 3863  8.26039e+00  0.00000e+00  0.00000e+00
 3866  8.26039e+00  0.00000e+00  0.00000e+00
 3867  8.26039e+00  0.00000e+00  0.00000e+00
 3868  8.26039e+00  0.00000e+00  0.00000e+00
 3931  8.26039e+00  0.00000e+00  0.00000e+00
 3934  8.26039e+00  0.00000e+00  0.00000e+00
 3944  8.26039e+00  0.00000e+00  0.00000e+00
 3952  8.26039e+00  0.00000e+00  0.00000e+00
 3954  8.26039e+00  0.00000e+00  0.00000e+00
 3956  5.53698e+00  0.00000e+00  2.72341e+00
 3957  6.54211e+00  0.00000e+00  1.71828e+00
 3959  8.26039e+00  0.00000e+00  0.00000e+00
 3960  8.26039e+00  0.00000e+00  0.00000e+00
 3962  8.26039e+00  0.00000e+00  0.00000e+00
 3963  6.54211e+00  0.00000e+00  1.71828e+00
 3964  4.82383e+00  0.00000e+00  3.43656e+00
 3965  8.26039e+00  0.00000e+00  0.00000e+00
 3966  4.82383e+00  0.00000e+00  3.43656e+00
 3967  6.54211e+00  0.00000e+00  1.71828e+00
 3970  8.26039e+00  0.00000e+00  0.00000e+00
 4051  8.26039e+00  0.00000e+00  0.00000e+00
 4053  6.54211e+00  0.00000e+00  1.71828e+00
 4054  6.54211e+00  0.00000e+00  1.71828e+00
 4055  4.27066e+00  0.00000e+00  3.98973e+00
 4056  5.53698e+00  0.00000e+00  2.72341e+00
 4057  6.54211e+00  0.00000e+00  1.71828e+00
 4058  5.53698e+00  0.00000e+00  2.72341e+00
 4059  5.53698e+00  0.00000e+00  2.72341e+00
 4060  5.53698e+00  0.00000e+00  2.72341e+00
 4061  3.81870e+00  0.00000e+00  4.44169e+00
 4062  8.26039e+00  0.00000e+00  0.00000e+00
 4063  6.54211e+00  0.00000e+00  1.71828e+00
 4064  4.82383e+00  0.00000e+00  3.43656e+00
 4065  5.53698e+00  0.00000e+00  2.72341e+00
 4066  6.54211e+00  0.00000e+00  1.71828e+00
 4067  4.82383e+00  0.00000e+00  3.43656e+00
 4068  8.26039e+00  0.00000e+00  0.00000e+00
 4069  8.26039e+00  0.00000e+00  0.00000e+00
 4132  8.26039e+00  0.00000e+00  0.00000e+00
 4134  8.26039e+00  0.00000e+00  0.00000e+00
 4144  8.26039e+00  0.00000e+00  0.00000e+00
 4152  8.26039e+00  0.00000e+00  0.00000e+00
 4153  8.26039e+00  0.00000e+00  0.00000e+00
 4154  6.54211e+00  0.00000e+00  1.71828e+00
 4155  4.82383e+00  0.00000e+00  3.43656e+00
 4156  5.53698e+00  0.00000e+00  2.72341e+00
 4157  4.82383e+00  0.00000e+00  3.43656e+00
 4158  5.53698e+00  0.00000e+00  2.72341e+00
 4159  4.27066e+00  0.00000e+00  3.98973e+00
 4160  5.53698e+00  0.00000e+00  2.72341e+00
 4161  4.27066e+00  0.00000e+00  3.98973e+00
 4162  4.27066e+00  0.00000e+00  3.98973e+00
 4163  5.53698e+00  0.00000e+00  2.72341e+00
 4164  6.54211e+00  0.00000e+00  1.71828e+00
 4165  5.53698e+00  0.00000e+00  2.72341e+00
 4167  8.26039e+00  0.00000e+00  0.00000e+00
 4168  5.53698e+00  0.00000e+00  2.72341e+00
 4170  8.26039e+00  0.00000e+00  0.00000e+00
 4171  6.54211e+00  0.00000e+00  1.71828e+00
 4175  8.26039e+00  0.00000e+00  0.00000e+00
 4235  8.26039e+00  0.00000e+00  0.00000e+00
 4237  6.54211e+00  0.00000e+00  1.71828e+00
 4240  8.26039e+00  0.00000e+00  0.00000e+00
 4252  8.26039e+00  0.00000e+00  0.00000e+00
 4253  4.82383e+00  0.00000e+00  3.43656e+00
 4254  4.27066e+00  0.00000e+00  3.98973e+00
 4255  6.54211e+00  0.00000e+00  1.71828e+00
 4256  4.82383e+00  0.00000e+00  3.43656e+00
 4257  3.81870e+00  0.00000e+00  4.44169e+00
 4258  4.27066e+00  0.00000e+00  3.98973e+00
 4259  3.10555e+00  0.00000e+00  5.15485e+00
 4260  4.27066e+00  0.00000e+00  3.98973e+00
 4261  6.54211e+00  0.00000e+00  1.71828e+00
 4262  3.81870e+00  0.00000e+00  4.44169e+00
 4263  4.27066e+00  0.00000e+00  3.98973e+00
 4264  5.53698e+00  0.00000e+00  2.72341e+00
 4265  4.27066e+00  0.00000e+00  3.98973e+00
 4266  3.43656e+00  0.00000e+00  4.82383e+00
 4267  6.54211e+00  0.00000e+00  1.71828e+00
 4268  8.26039e+00  0.00000e+00  0.00000e+00
 4269  4.82383e+00  0.00000e+00  3.43656e+00
 4270  4.82383e+00  0.00000e+00  3.43656e+00
 4271  6.54211e+00  0.00000e+00  1.71828e+00
 4272  8.26039e+00  0.00000e+00  0.00000e+00
 4274  8.26039e+00  0.00000e+00  0.00000e+00
 4276  8.26039e+00  0.00000e+00  0.00000e+00
 4329  8.26039e+00  0.00000e+00  0.00000e+00
 4331  8.26039e+00  0.00000e+00  0.00000e+00
 4332  8.26039e+00  0.00000e+00  0.00000e+00
 4338  6.54211e+00  0.00000e+00  1.71828e+00
 4339  8.26039e+00  0.00000e+00  0.00000e+00
 4343  8.26039e+00  0.00000e+00  0.00000e+00
 4346  8.26039e+00  0.00000e+00  0.00000e+00
 4350  8.26039e+00  0.00000e+00  0.00000e+00
 4351  6.54211e+00  0.00000e+00  1.71828e+00
 4352  3.81870e+00  0.00000e+00  4.44169e+00
 4354  5.53698e+00  0.00000e+00  2.72341e+00
 4355  3.81870e+00  0.00000e+00  4.44169e+00
 4356  4.27066e+00  0.00000e+00  3.98973e+00
 4357  2.31611e+00  0.00000e+00  5.94428e+00
 4358  4.82383e+00  0.00000e+00  3.43656e+00
 4359  4.27066e+00  0.00000e+00  3.98973e+00
 4360  5.53698e+00  0.00000e+00  2.72341e+00
 4361  5.53698e+00  0.00000e+00  2.72341e+00
 4362  3.81870e+00  0.00000e+00  4.44169e+00
 4363  5.53698e+00  0.00000e+00  2.72341e+00
 4364  2.81357e+00  0.00000e+00  5.44683e+00
 4365  5.53698e+00  0.00000e+00  2.72341e+00
 4366  4.27066e+00  0.00000e+00  3.98973e+00
 4367  4.27066e+00  0.00000e+00  3.98973e+00
 4369  5.53698e+00  0.00000e+00  2.72341e+00
 4370  4.82383e+00  0.00000e+00  3.43656e+00
 4371  8.26039e+00  0.00000e+00  0.00000e+00
 4373  8.26039e+00  0.00000e+00  0.00000e+00
 4374  8.26039e+00  0.00000e+00  0.00000e+00
 4425  8.26039e+00  0.00000e+00  0.00000e+00
 4431  6.54211e+00  0.00000e+00  1.71828e+00
 4432  6.54211e+00  0.00000e+00  1.71828e+00
 4434  8.26039e+00  0.00000e+00  0.00000e+00
 4435  8.26039e+00  0.00000e+00  0.00000e+00
 4436  5.53698e+00  0.00000e+00  2.72341e+00
 4437  8.26039e+00  0.00000e+00  0.00000e+00
 4438  6.54211e+00  0.00000e+00  1.71828e+00
 4439  6.54211e+00  0.00000e+00  1.71828e+00
 4441  6.54211e+00  0.00000e+00  1.71828e+00
 4442  6.54211e+00  0.00000e+00  1.71828e+00
 4443  6.54211e+00  0.00000e+00  1.71828e+00
 4447  8.26039e+00  0.00000e+00  0.00000e+00
 4448  6.54211e+00  0.00000e+00  1.71828e+00
 4450  8.26039e+00  0.00000e+00  0.00000e+00
 4452  5.53698e+00  0.00000e+00  2.72341e+00
 4453  6.54211e+00  0.00000e+00  1.71828e+00
 4454  4.82383e+00  0.00000e+00  3.43656e+00
 4455  5.53698e+00  0.00000e+00  2.72341e+00
 4456  4.27066e+00  0.00000e+00  3.98973e+00
 4457  4.27066e+00  0.00000e+00  3.98973e+00
 4458  3.81870e+00  0.00000e+00  4.44169e+00
 4459  2.31611e+00  0.00000e+00  5.94428e+00
 4460  2.81357e+00  0.00000e+00  5.44683e+00
 4461  2.31611e+00  0.00000e+00  5.94428e+00
 4462  3.43656e+00  0.00000e+00  4.82383e+00
 4463  2.31611e+00  0.00000e+00  5.94428e+00
 4464  6.54211e+00  0.00000e+00  1.71828e+00
 4465  8.26039e+00  0.00000e+00  0.00000e+00
 4466  3.81870e+00  0.00000e+00  4.44169e+00
 4467  6.54211e+00  0.00000e+00  1.71828e+00
 4468  3.81870e+00  0.00000e+00  4.44169e+00
 4469  8.26039e+00  0.00000e+00  0.00000e+00
 4470  3.81870e+00  0.00000e+00  4.44169e+00
 4471  8.26039e+00  0.00000e+00  0.00000e+00
 4472  8.26039e+00  0.00000e+00  0.00000e+00
 4473  5.53698e+00  0.00000e+00  2.72341e+00
 4474  8.26039e+00  0.00000e+00  0.00000e+00
 4476  8.26039e+00  0.00000e+00  0.00000e+00
 4531  8.26039e+00  0.00000e+00  0.00000e+00
 4534  8.26039e+00  0.00000e+00  0.00000e+00
 4535  8.26039e+00  0.00000e+00  0.00000e+00
 4536  6.54211e+00  0.00000e+00  1.71828e+00
 4537  8.26039e+00  0.00000e+00  0.00000e+00
 4538  6.54211e+00  0.00000e+00  1.71828e+00
 4539  8.26039e+00  0.00000e+00  0.00000e+00
 4540  6.54211e+00  0.00000e+00  1.71828e+00
 4541  8.26039e+00  0.00000e+00  0.00000e+00
 4542  6.54211e+00  0.00000e+00  1.71828e+00
 4543  8.26039e+00  0.00000e+00  0.00000e+00
 4544  8.26039e+00  0.00000e+00  0.00000e+00
 4545  6.54211e+00  0.00000e+00  1.71828e+00
 4546  8.26039e+00  0.00000e+00  0.00000e+00
 4547  6.54211e+00  0.00000e+00  1.71828e+00
 4548  8.26039e+00  0.00000e+00  0.00000e+00
 4550  5.53698e+00  0.00000e+00  2.72341e+00
 4551  8.26039e+00  0.00000e+00  0.00000e+00
 4552  5.53698e+00  0.00000e+00  2.72341e+00
 4553  3.81870e+00  0.00000e+00  4.44169e+00
 4554  8.26039e+00  0.00000e+00  0.00000e+00
 4555  2.81357e+00  0.00000e+00  5.44683e+00
 4556  4.27066e+00  0.00000e+00  3.98973e+00
 4557  2.10041e+00  0.00000e+00  6.15998e+00
 4558  3.81870e+00  0.00000e+00  4.44169e+00
 4559  2.81357e+00  0.00000e+00  5.44683e+00
 4560  3.43656e+00  0.00000e+00  4.82383e+00
 4561  2.31611e+00  0.00000e+00  5.94428e+00
 4562  2.81357e+00  0.00000e+00  5.44683e+00
 4563  3.81870e+00  0.00000e+00  4.44169e+00
 4564  2.81357e+00  0.00000e+00  5.44683e+00
 4565  4.82383e+00  0.00000e+00  3.43656e+00
 4566  4.27066e+00  0.00000e+00  3.98973e+00
 4567  3.43656e+00  0.00000e+00  4.82383e+00
 4568  3.43656e+00  0.00000e+00  4.82383e+00
 4569  8.26039e+00  0.00000e+00  0.00000e+00
 4570  6.54211e+00  0.00000e+00  1.71828e+00
 4571  6.54211e+00  0.00000e+00  1.71828e+00
 4572  6.54211e+00  0.00000e+00  1.71828e+00
 4574  8.26039e+00  0.00000e+00  0.00000e+00
 4622  8.26039e+00  0.00000e+00  0.00000e+00
 4629  6.54211e+00  0.00000e+00  1.71828e+00
 4630  6.54211e+00  0.00000e+00  1.71828e+00
 4631  8.26039e+00  0.00000e+00  0.00000e+00
 4632  5.53698e+00  0.00000e+00  2.72341e+00
 4633  5.53698e+00  0.00000e+00  2.72341e+00
 4634  3.43656e+00  0.00000e+00  4.82383e+00
 4635  8.26039e+00  0.00000e+00  0.00000e+00
 4636  6.54211e+00  0.00000e+00  1.71828e+00
 4637  8.26039e+00  0.00000e+00  0.00000e+00
 4641  6.54211e+00  0.00000e+00  1.71828e+00
 4642  8.26039e+00  0.00000e+00  0.00000e+00
 4644  8.26039e+00  0.00000e+00  0.00000e+00
 4645  4.27066e+00  0.00000e+00  3.98973e+00
 4646  6.54211e+00  0.00000e+00  1.71828e+00
 4647  4.27066e+00  0.00000e+00  3.98973e+00
 4649  8.26039e+00  0.00000e+00  0.00000e+00
 4650  3.81870e+00  0.00000e+00  4.44169e+00
 4651  6.54211e+00  0.00000e+00  1.71828e+00
 4652  5.53698e+00  0.00000e+00  2.72341e+00
 4653  4.82383e+00  0.00000e+00  3.43656e+00
 4654  5.53698e+00  0.00000e+00  2.72341e+00
 4655  1.71828e+00  0.00000e+00  6.54211e+00
 4656  3.43656e+00  0.00000e+00  4.82383e+00
 4657  3.81870e+00  0.00000e+00  4.44169e+00
 4658  2.81357e+00  0.00000e+00  5.44683e+00
 4659  2.81357e+00  0.00000e+00  5.44683e+00
 4660  1.90199e+00  0.00000e+00  6.35840e+00
 4661  3.10555e+00  0.00000e+00  5.15485e+00
 4662  3.81870e+00  0.00000e+00  4.44169e+00
 4663  3.10555e+00  0.00000e+00  5.15485e+00
 4664  4.27066e+00  0.00000e+00  3.98973e+00
 4665  3.43656e+00  0.00000e+00  4.82383e+00
 4666  3.81870e+00  0.00000e+00  4.44169e+00
 4667  6.54211e+00  0.00000e+00  1.71828e+00
 4668  5.53698e+00  0.00000e+00  2.72341e+00
 4669  8.26039e+00  0.00000e+00  0.00000e+00
 4670  5.53698e+00  0.00000e+00  2.72341e+00
 4671  5.53698e+00  0.00000e+00  2.72341e+00
 4675  6.54211e+00  0.00000e+00  1.71828e+00
 4678  8.26039e+00  0.00000e+00  0.00000e+00
 4724  6.54211e+00  0.00000e+00  1.71828e+00
 4725  6.54211e+00  0.00000e+00  1.71828e+00
 4728  8.26039e+00  0.00000e+00  0.00000e+00
 4729  8.26039e+00  0.00000e+00  0.00000e+00
 4730  6.54211e+00  0.00000e+00  1.71828e+00
 4731  6.54211e+00  0.00000e+00  1.71828e+00
 4732  8.26039e+00  0.00000e+00  0.00000e+00
 4733  8.26039e+00  0.00000e+00  0.00000e+00
 4735  8.26039e+00  0.00000e+00  0.00000e+00
 4736  6.54211e+00  0.00000e+00  1.71828e+00
 4737  8.26039e+00  0.00000e+00  0.00000e+00
 4738  8.26039e+00  0.00000e+00  0.00000e+00
 4739  5.53698e+00  0.00000e+00  2.72341e+00
 4740  4.82383e+00  0.00000e+00  3.43656e+00
 4741  8.26039e+00  0.00000e+00  0.00000e+00
 4742  6.54211e+00  0.00000e+00  1.71828e+00
 4744  5.53698e+00  0.00000e+00  2.72341e+00
 4745  5.53698e+00  0.00000e+00  2.72341e+00
 4746  3.81870e+00  0.00000e+00  4.44169e+00
 4747  5.53698e+00  0.00000e+00  2.72341e+00
 4748  5.53698e+00  0.00000e+00  2.72341e+00
 4749  3.43656e+00  0.00000e+00  4.82383e+00
 4750  5.53698e+00  0.00000e+00  2.72341e+00
 4751  4.27066e+00  0.00000e+00  3.98973e+00
 4752  2.55238e+00  0.00000e+00  5.70801e+00
 4753  4.27066e+00  0.00000e+00  3.98973e+00
 4754  4.27066e+00  0.00000e+00  3.98973e+00
 4755  3.43656e+00  0.00000e+00  4.82383e+00
 4756  2.55238e+00  0.00000e+00  5.70801e+00
 4757  2.55238e+00  0.00000e+00  5.70801e+00
 4758  1.71828e+00  0.00000e+00  6.54211e+00
 4759  1.90199e+00  0.00000e+00  6.35840e+00
 4760  2.31611e+00  0.00000e+00  5.94428e+00
 4761  2.81357e+00  0.00000e+00  5.44683e+00
 4762  2.81357e+00  0.00000e+00  5.44683e+00
 4763  2.10041e+00  0.00000e+00  6.15998e+00
 4764  2.81357e+00  0.00000e+00  5.44683e+00
 4765  3.10555e+00  0.00000e+00  5.15485e+00
 4766  3.81870e+00  0.00000e+00  4.44169e+00
 4768  5.53698e+00  0.00000e+00  2.72341e+00
 4769  5.53698e+00  0.00000e+00  2.72341e+00
 4770  6.54211e+00  0.00000e+00  1.71828e+00
 4771  8.26039e+00  0.00000e+00  0.00000e+00
 4775  8.26039e+00  0.00000e+00  0.00000e+00
 4826  8.26039e+00  0.00000e+00  0.00000e+00
 4827  8.26039e+00  0.00000e+00  0.00000e+00
 4828  8.26039e+00  0.00000e+00  0.00000e+00
 4832  5.53698e+00  0.00000e+00  2.72341e+00
 4833  5.53698e+00  0.00000e+00  2.72341e+00
 4834  5.53698e+00  0.00000e+00  2.72341e+00
 4835  6.54211e+00  0.00000e+00  1.71828e+00
 4836  4.27066e+00  0.00000e+00  3.98973e+00
 4837  3.81870e+00  0.00000e+00  4.44169e+00
 4838  2.55238e+00  0.00000e+00  5.70801e+00
 4839  3.43656e+00  0.00000e+00  4.82383e+00
 4840  5.53698e+00  0.00000e+00  2.72341e+00
 4841  3.43656e+00  0.00000e+00  4.82383e+00
 4842  3.81870e+00  0.00000e+00  4.44169e+00
 4843  4.82383e+00  0.00000e+00  3.43656e+00
 4844  4.82383e+00  0.00000e+00  3.43656e+00
 4845  4.27066e+00  0.00000e+00  3.98973e+00
 4846  4.27066e+00  0.00000e+00  3.98973e+00
 4847  4.27066e+00  0.00000e+00  3.98973e+00
 4848  3.81870e+00  0.00000e+00  4.44169e+00
 4849  3.81870e+00  0.00000e+00  4.44169e+00
 4850  4.27066e+00  0.00000e+00  3.98973e+00
 4851  5.53698e+00  0.00000e+00  2.72341e+00
 4852  3.10555e+00  0.00000e+00  5.15485e+00
 4853  6.54211e+00  0.00000e+00  1.71828e+00
 4854  3.43656e+00  0.00000e+00  4.82383e+00
 4855  4.27066e+00  0.00000e+00  3.98973e+00
 4856  1.90199e+00  0.00000e+00  6.35840e+00
 4857  2.55238e+00  0.00000e+00  5.70801e+00
 4858  1.38726e+00  0.00000e+00  6.87313e+00
 4859  1.90199e+00  0.00000e+00  6.35840e+00
 4860  2.31611e+00  0.00000e+00  5.94428e+00
 4861  3.43656e+00  0.00000e+00  4.82383e+00
 4862  2.10041e+00  0.00000e+00  6.15998e+00
 4863  9.61254e-01  0.00000e+00  7.29914e+00
 4864  4.27066e+00  0.00000e+00  3.98973e+00
 4865  2.81357e+00  0.00000e+00  5.44683e+00
 4866  6.54211e+00  0.00000e+00  1.71828e+00
 4867  5.53698e+00  0.00000e+00  2.72341e+00
 4868  3.81870e+00  0.00000e+00  4.44169e+00
 4869  5.53698e+00  0.00000e+00  2.72341e+00
 4870  5.53698e+00  0.00000e+00  2.72341e+00
 4871  6.54211e+00  0.00000e+00  1.71828e+00
 4872  8.26039e+00  0.00000e+00  0.00000e+00
 4924  6.54211e+00  0.00000e+00  1.71828e+00
 4925  8.26039e+00  0.00000e+00  0.00000e+00
 4927  8.26039e+00  0.00000e+00  0.00000e+00
 4928  6.54211e+00  0.00000e+00  1.71828e+00
 4930  8.26039e+00  0.00000e+00  0.00000e+00
 4931  8.26039e+00  0.00000e+00  0.00000e+00
 4932  2.81357e+00  0.00000e+00  5.44683e+00
 4933  5.53698e+00  0.00000e+00  2.72341e+00
 4934  4.82383e+00  0.00000e+00  3.43656e+00
 4935  4.82383e+00  0.00000e+00  3.43656e+00
 4936  3.81870e+00  0.00000e+00  4.44169e+00
 4937  5.53698e+00  0.00000e+00  2.72341e+00
 4938  4.82383e+00  0.00000e+00  3.43656e+00
 4939  2.81357e+00  0.00000e+00  5.44683e+00
 4940  6.54211e+00  0.00000e+00  1.71828e+00
 4941  3.81870e+00  0.00000e+00  4.44169e+00
 4942  4.27066e+00  0.00000e+00  3.98973e+00
 4943  3.43656e+00  0.00000e+00  4.82383e+00
 4944  5.53698e+00  0.00000e+00  2.72341e+00
 4945  2.55238e+00  0.00000e+00  5.70801e+00
 4946  3.81870e+00  0.00000e+00  4.44169e+00
 4947  4.27066e+00  0.00000e+00  3.98973e+00
 4948  3.81870e+00  0.00000e+00  4.44169e+00
 4949  3.43656e+00  0.00000e+00  4.82383e+00
 4950  4.82383e+00  0.00000e+00  3.43656e+00
 4951  4.82383e+00  0.00000e+00  3.43656e+00
 4952  4.82383e+00  0.00000e+00  3.43656e+00
 4953  3.43656e+00  0.00000e+00  4.82383e+00
 4954  3.43656e+00  0.00000e+00  4.82383e+00
 4955  3.43656e+00  0.00000e+00  4.82383e+00
 4956  1.71828e+00  0.00000e+00  6.54211e+00
 4957  3.43656e+00  0.00000e+00  4.82383e+00
 4958  1.90199e+00  0.00000e+00  6.35840e+00
 4959  1.90199e+00  0.00000e+00  6.35840e+00
 4960  2.31611e+00  0.00000e+00  5.94428e+00
 4961  1.90199e+00  0.00000e+00  6.35840e+00
 4962  2.31611e+00  0.00000e+00  5.94428e+00
 4963  3.10555e+00  0.00000e+00  5.15485e+00
 4964  2.55238e+00  0.00000e+00  5.70801e+00
 4965  2.55238e+00  0.00000e+00  5.70801e+00
 4966  5.53698e+00  0.00000e+00  2.72341e+00
 4967  4.82383e+00  0.00000e+00  3.43656e+00
 4968  6.54211e+00  0.00000e+00  1.71828e+00
 4969  2.81357e+00  0.00000e+00  5.44683e+00
 4971  8.26039e+00  0.00000e+00  0.00000e+00
 4973  8.26039e+00  0.00000e+00  0.00000e+00
 5023  8.26039e+00  0.00000e+00  0.00000e+00
 5025  8.26039e+00  0.00000e+00  0.00000e+00
 5027  8.26039e+00  0.00000e+00  0.00000e+00
 5028  5.53698e+00  0.00000e+00  2.72341e+00
 5029  6.54211e+00  0.00000e+00  1.71828e+00
 5030  6.54211e+00  0.00000e+00  1.71828e+00
 5031  3.81870e+00  0.00000e+00  4.44169e+00
 5032  4.82383e+00  0.00000e+00  3.43656e+00
 5033  6.54211e+00  0.00000e+00  1.71828e+00
 5034  6.54211e+00  0.00000e+00  1.71828e+00
 5035  3.10555e+00  0.00000e+00  5.15485e+00
 5036  3.43656e+00  0.00000e+00  4.82383e+00
 5037  4.82383e+00  0.00000e+00  3.43656e+00
 5038  2.55238e+00  0.00000e+00  5.70801e+00
 5039  1.54725e+00  0.00000e+00  6.71314e+00
 5040  1.90199e+00  0.00000e+00  6.35840e+00
 5041  1.71828e+00  0.00000e+00  6.54211e+00
 5042  5.53698e+00  0.00000e+00  2.72341e+00
 5043  3.43656e+00  0.00000e+00  4.82383e+00
 5044  3.10555e+00  0.00000e+00  5.15485e+00
 5045  2.81357e+00  0.00000e+00  5.44683e+00
 5046  3.10555e+00  0.00000e+00  5.15485e+00
 5047  3.81870e+00  0.00000e+00  4.44169e+00
 5048  2.55238e+00  0.00000e+00  5.70801e+00
 5049  3.43656e+00  0.00000e+00  4.82383e+00
 5050  6.54211e+00  0.00000e+00  1.71828e+00
 5051  2.81357e+00  0.00000e+00  5.44683e+00
 5052  3.81870e+00  0.00000e+00  4.44169e+00
 5053  2.55238e+00  0.00000e+00  5.70801e+00
 5054  3.10555e+00  0.00000e+00  5.15485e+00
 5055  3.43656e+00  0.00000e+00  4.82383e+00
 5056  2.31611e+00  0.00000e+00  5.94428e+00
 5057  1.71828e+00  0.00000e+00  6.54211e+00
 5058  3.43656e+00  0.00000e+00  4.82383e+00
 5059  1.54725e+00  0.00000e+00  6.71314e+00
 5060  2.55238e+00  0.00000e+00  5.70801e+00
 5061  1.09528e+00  0.00000e+00  7.16511e+00
 5062  3.10555e+00  0.00000e+00  5.15485e+00
 5063  1.38726e+00  0.00000e+00  6.87313e+00
 5064  2.81357e+00  0.00000e+00  5.44683e+00
 5065  2.10041e+00  0.00000e+00  6.15998e+00
 5066  2.81357e+00  0.00000e+00  5.44683e+00
 5067  3.81870e+00  0.00000e+00  4.44169e+00
 5068  5.53698e+00  0.00000e+00  2.72341e+00
 5069  3.81870e+00  0.00000e+00  4.44169e+00
 5071  8.26039e+00  0.00000e+00  0.00000e+00
 5072  8.26039e+00  0.00000e+00  0.00000e+00
 5073  8.26039e+00  0.00000e+00  0.00000e+00
 5124  8.26039e+00  0.00000e+00  0.00000e+00
 5125  5.53698e+00  0.00000e+00  2.72341e+00
 5126  5.53698e+00  0.00000e+00  2.72341e+00
 5127  8.26039e+00  0.00000e+00  0.00000e+00
 5128  8.26039e+00  0.00000e+00  0.00000e+00
 5129  5.53698e+00  0.00000e+00  2.72341e+00
 5130  6.54211e+00  0.00000e+00  1.71828e+00
 5131  6.54211e+00  0.00000e+00  1.71828e+00
 5132  8.26039e+00  0.00000e+00  0.00000e+00
 5133  3.81870e+00  0.00000e+00  4.44169e+00
 5134  3.43656e+00  0.00000e+00  4.82383e+00
 5135  4.27066e+00  0.00000e+00  3.98973e+00
 5136  2.81357e+00  0.00000e+00  5.44683e+00
 5137  2.10041e+00  0.00000e+00  6.15998e+00
 5138  3.43656e+00  0.00000e+00  4.82383e+00
 5139  3.43656e+00  0.00000e+00  4.82383e+00
 5140  6.54211e+00  0.00000e+00  1.71828e+00
 5141  3.10555e+00  0.00000e+00  5.15485e+00
 5142  1.71828e+00  0.00000e+00  6.54211e+00
 5143  4.27066e+00  0.00000e+00  3.98973e+00
 5144  2.31611e+00  0.00000e+00  5.94428e+00
 5145  2.31611e+00  0.00000e+00  5.94428e+00
 5146  3.10555e+00  0.00000e+00  5.15485e+00
 5147  2.81357e+00  0.00000e+00  5.44683e+00
 5148  3.43656e+00  0.00000e+00  4.82383e+00
 5149  3.43656e+00  0.00000e+00  4.82383e+00
 5150  1.71828e+00  0.00000e+00  6.54211e+00
 5151  3.10555e+00  0.00000e+00  5.15485e+00
 5152  3.81870e+00  0.00000e+00  4.44169e+00
 5153  2.55238e+00  0.00000e+00  5.70801e+00
 5154  2.55238e+00  0.00000e+00  5.70801e+00
 5155  1.71828e+00  0.00000e+00  6.54211e+00
 5156  3.81870e+00  0.00000e+00  4.44169e+00
 5157  3.10555e+00  0.00000e+00  5.15485e+00
 5158  3.43656e+00  0.00000e+00  4.82383e+00
 5159  2.31611e+00  0.00000e+00  5.94428e+00
 5160  1.90199e+00  0.00000e+00  6.35840e+00
 5161  1.71828e+00  0.00000e+00  6.54211e+00
 5162  2.81357e+00  0.00000e+00  5.44683e+00
 5163  2.81357e+00  0.00000e+00  5.44683e+00
 5164  3.10555e+00  0.00000e+00  5.15485e+00
 5165  4.27066e+00  0.00000e+00  3.98973e+00
 5166  5.53698e+00  0.00000e+00  2.72341e+00
 5167  4.82383e+00  0.00000e+00  3.43656e+00
 5168  8.26039e+00  0.00000e+00  0.00000e+00
 5169  6.54211e+00  0.00000e+00  1.71828e+00
 5170  8.26039e+00  0.00000e+00  0.00000e+00
 5174  8.26039e+00  0.00000e+00  0.00000e+00
 5222  8.26039e+00  0.00000e+00  0.00000e+00
 5224  8.26039e+00  0.00000e+00  0.00000e+00
 5225  8.26039e+00  0.00000e+00  0.00000e+00
 5226  8.26039e+00  0.00000e+00  0.00000e+00
 5227  6.54211e+00  0.00000e+00  1.71828e+00
 5229  5.53698e+00  0.00000e+00  2.72341e+00
 5230  8.26039e+00  0.00000e+00  0.00000e+00
 5231  4.82383e+00  0.00000e+00  3.43656e+00
 5232  4.82383e+00  0.00000e+00  3.43656e+00
 5233  4.82383e+00  0.00000e+00  3.43656e+00
 5234  4.82383e+00  0.00000e+00  3.43656e+00
 5235  3.10555e+00  0.00000e+00  5.15485e+00
 5236  3.43656e+00  0.00000e+00  4.82383e+00
 5237  2.81357e+00  0.00000e+00  5.44683e+00
 5238  4.27066e+00  0.00000e+00  3.98973e+00
 5239  1.38726e+00  0.00000e+00  6.87313e+00
 5240  1.54725e+00  0.00000e+00  6.71314e+00
 5241  3.43656e+00  0.00000e+00  4.82383e+00
 5242  1.09528e+00  0.00000e+00  7.16511e+00
 5243  2.31611e+00  0.00000e+00  5.94428e+00
 5244  2.55238e+00  0.00000e+00  5.70801e+00
 5245  2.10041e+00  0.00000e+00  6.15998e+00
 5246  1.90199e+00  0.00000e+00  6.35840e+00
 5247  2.31611e+00  0.00000e+00  5.94428e+00
 5248  3.43656e+00  0.00000e+00  4.82383e+00
 5249  4.82383e+00  0.00000e+00  3.43656e+00
 5250  2.31611e+00  0.00000e+00  5.94428e+00
 5251  3.81870e+00  0.00000e+00  4.44169e+00
 5252  4.27066e+00  0.00000e+00  3.98973e+00
 5253  3.81870e+00  0.00000e+00  4.44169e+00
 5254  2.81357e+00  0.00000e+00  5.44683e+00
 5255  2.81357e+00  0.00000e+00  5.44683e+00
 5256  1.71828e+00  0.00000e+00  6.54211e+00
 5257  1.54725e+00  0.00000e+00  6.71314e+00
 5258  1.90199e+00  0.00000e+00  6.35840e+00
 5259  1.71828e+00  0.00000e+00  6.54211e+00
 5260  1.54725e+00  0.00000e+00  6.71314e+00
 5261  3.81870e+00  0.00000e+00  4.44169e+00
 5262  2.81357e+00  0.00000e+00  5.44683e+00
 5263  2.55238e+00  0.00000e+00  5.70801e+00
 5264  2.81357e+00  0.00000e+00  5.44683e+00
 5265  4.82383e+00  0.00000e+00  3.43656e+00
 5266  5.53698e+00  0.00000e+00  2.72341e+00
 5267  5.53698e+00  0.00000e+00  2.72341e+00
 5268  6.54211e+00  0.00000e+00  1.71828e+00
 5269  5.53698e+00  0.00000e+00  2.72341e+00
 5270  8.26039e+00  0.00000e+00  0.00000e+00
 5274  8.26039e+00  0.00000e+00  0.00000e+00
 5319  8.26039e+00  0.00000e+00  0.00000e+00
 5324  8.26039e+00  0.00000e+00  0.00000e+00
 5325  8.26039e+00  0.00000e+00  0.00000e+00
 5327  4.82383e+00  0.00000e+00  3.43656e+00
 5328  5.53698e+00  0.00000e+00  2.72341e+00
 5329  4.82383e+00  0.00000e+00  3.43656e+00
 5330  5.53698e+00  0.00000e+00  2.72341e+00
 5331  6.54211e+00  0.00000e+00  1.71828e+00
 5332  3.81870e+00  0.00000e+00  4.44169e+00
 5333  3.43656e+00  0.00000e+00  4.82383e+00
 5334  3.81870e+00  0.00000e+00  4.44169e+00
 5335  3.43656e+00  0.00000e+00  4.82383e+00
 5336  1.23698e+00  0.00000e+00  7.02341e+00
 5337  1.90199e+00  0.00000e+00  6.35840e+00
 5338  1.90199e+00  0.00000e+00  6.35840e+00
 5339  3.10555e+00  0.00000e+00  5.15485e+00
 5340  2.31611e+00  0.00000e+00  5.94428e+00
 5341  1.90199e+00  0.00000e+00  6.35840e+00
 5342  2.10041e+00  0.00000e+00  6.15998e+00
 5343  8.34101e-01  0.00000e+00  7.42629e+00
 5344  1.54725e+00  0.00000e+00  6.71314e+00
 5345  8.34101e-01  0.00000e+00  7.42629e+00
 5346  3.81870e+00  0.00000e+00  4.44169e+00
 5347  2.31611e+00  0.00000e+00  5.94428e+00
 5348  2.10041e+00  0.00000e+00  6.15998e+00
 5349  2.81357e+00  0.00000e+00  5.44683e+00
 5350  2.81357e+00  0.00000e+00  5.44683e+00
 5351  3.81870e+00  0.00000e+00  4.44169e+00
 5352  3.43656e+00  0.00000e+00  4.82383e+00
 5353  4.27066e+00  0.00000e+00  3.98973e+00
 5354  4.82383e+00  0.00000e+00  3.43656e+00
 5355  3.81870e+00  0.00000e+00  4.44169e+00
 5356  1.71828e+00  0.00000e+00  6.54211e+00
 5357  3.10555e+00  0.00000e+00  5.15485e+00
 5358  3.81870e+00  0.00000e+00  4.44169e+00
 5359  2.81357e+00  0.00000e+00  5.44683e+00
 5360  3.10555e+00  0.00000e+00  5.15485e+00
 5361  3.10555e+00  0.00000e+00  5.15485e+00
 5362  2.55238e+00  0.00000e+00  5.70801e+00
 5363  3.10555e+00  0.00000e+00  5.15485e+00
 5364  3.43656e+00  0.00000e+00  4.82383e+00
 5365  4.27066e+00  0.00000e+00  3.98973e+00
 5366  4.27066e+00  0.00000e+00  3.98973e+00
 5367  5.53698e+00  0.00000e+00  2.72341e+00
 5368  6.54211e+00  0.00000e+00  1.71828e+00
 5369  4.82383e+00  0.00000e+00  3.43656e+00
 5370  6.54211e+00  0.00000e+00  1.71828e+00
 5423  4.82383e+00  0.00000e+00  3.43656e+00
 5425  6.54211e+00  0.00000e+00  1.71828e+00
 5426  8.26039e+00  0.00000e+00  0.00000e+00
 5427  6.54211e+00  0.00000e+00  1.71828e+00
 5428  5.53698e+00  0.00000e+00  2.72341e+00
 5429  6.54211e+00  0.00000e+00  1.71828e+00
 5430  3.81870e+00  0.00000e+00  4.44169e+00
 5431  3.81870e+00  0.00000e+00  4.44169e+00
 5432  3.43656e+00  0.00000e+00  4.82383e+00
 5433  2.10041e+00  0.00000e+00  6.15998e+00
 5434  2.55238e+00  0.00000e+00  5.70801e+00
 5435  2.55238e+00  0.00000e+00  5.70801e+00
 5436  3.10555e+00  0.00000e+00  5.15485e+00
 5437  3.82133e-01  0.00000e+00  7.87826e+00
 5438  8.34101e-01  0.00000e+00  7.42629e+00
 5439  1.23698e+00  0.00000e+00  7.02341e+00
 5440  1.54725e+00  0.00000e+00  6.71314e+00
 5441  9.61254e-01  0.00000e+00  7.29914e+00
 5442  1.38726e+00  0.00000e+00  6.87313e+00
 5443  5.97831e-01  0.00000e+00  7.66256e+00
 5444  1.38726e+00  0.00000e+00  6.87313e+00
 5445  1.09528e+00  0.00000e+00  7.16511e+00
 5446  1.54725e+00  0.00000e+00  6.71314e+00
 5447  2.31611e+00  0.00000e+00  5.94428e+00
 5448  2.55238e+00  0.00000e+00  5.70801e+00
 5449  3.10555e+00  0.00000e+00  5.15485e+00
 5450  3.43656e+00  0.00000e+00  4.82383e+00
 5451  3.81870e+00  0.00000e+00  4.44169e+00
 5452  2.31611e+00  0.00000e+00  5.94428e+00
 5453  1.71828e+00  0.00000e+00  6.54211e+00
 5454  3.10555e+00  0.00000e+00  5.15485e+00
 5455  4.82383e+00  0.00000e+00  3.43656e+00
 5456  2.81357e+00  0.00000e+00  5.44683e+00
 5457  2.10041e+00  0.00000e+00  6.15998e+00
 5458  6.54211e+00  0.00000e+00  1.71828e+00
 5459  2.10041e+00  0.00000e+00  6.15998e+00
 5460  3.10555e+00  0.00000e+00  5.15485e+00
 5461  3.81870e+00  0.00000e+00  4.44169e+00
 5462  4.82383e+00  0.00000e+00  3.43656e+00
 5463  4.82383e+00  0.00000e+00  3.43656e+00
 5464  2.81357e+00  0.00000e+00  5.44683e+00
 5465  3.81870e+00  0.00000e+00  4.44169e+00
 5466  4.82383e+00  0.00000e+00  3.43656e+00
 5467  5.53698e+00  0.00000e+00  2.72341e+00
 5468  6.54211e+00  0.00000e+00  1.71828e+00
 5475  8.26039e+00  0.00000e+00  0.00000e+00
 5519  8.26039e+00  0.00000e+00  0.00000e+00
 5521  8.26039e+00  0.00000e+00  0.00000e+00
 5522  8.26039e+00  0.00000e+00  0.00000e+00
 5524  6.54211e+00  0.00000e+00  1.71828e+00
 5525  8.26039e+00  0.00000e+00  0.00000e+00
 5526  8.26039e+00  0.00000e+00  0.00000e+00
 5527  6.54211e+00  0.00000e+00  1.71828e+00
 5528  5.53698e+00  0.00000e+00  2.72341e+00
 5529  3.43656e+00  0.00000e+00  4.82383e+00
 5530  3.81870e+00  0.00000e+00  4.44169e+00
 5531  4.27066e+00  0.00000e+00  3.98973e+00
 5532  1.90199e+00  0.00000e+00  6.35840e+00
 5533  2.10041e+00  0.00000e+00  6.15998e+00
 5534  2.81357e+00  0.00000e+00  5.44683e+00
 5535  1.90199e+00  0.00000e+00  6.35840e+00
 5536  2.55238e+00  0.00000e+00  5.70801e+00
 5537  1.23698e+00  0.00000e+00  7.02341e+00
 5538  1.71828e+00  0.00000e+00  6.54211e+00
 5539  1.38726e+00  0.00000e+00  6.87313e+00
 5540  1.09528e+00  0.00000e+00  7.16511e+00
 5541  8.34101e-01  0.00000e+00  7.42629e+00
 5542  7.13152e-01  0.00000e+00  7.54724e+00
 5543  1.83711e-01  0.00000e+00  8.07668e+00
 5544  1.71828e+00  0.00000e+00  6.54211e+00
 5545  8.34101e-01  0.00000e+00  7.42629e+00
 5546  1.38726e+00  0.00000e+00  6.87313e+00
 5547  7.13152e-01  0.00000e+00  7.54724e+00
 5548  1.71828e+00  0.00000e+00  6.54211e+00
 5549  2.55238e+00  0.00000e+00  5.70801e+00
 5550  3.81870e+00  0.00000e+00  4.44169e+00
 5551  2.81357e+00  0.00000e+00  5.44683e+00
 5552  1.90199e+00  0.00000e+00  6.35840e+00
 5553  2.81357e+00  0.00000e+00  5.44683e+00
 5554  5.53698e+00  0.00000e+00  2.72341e+00
 5555  2.31611e+00  0.00000e+00  5.94428e+00
 5556  3.43656e+00  0.00000e+00  4.82383e+00
 5557  4.27066e+00  0.00000e+00  3.98973e+00
 5558  3.43656e+00  0.00000e+00  4.82383e+00
 5559  4.27066e+00  0.00000e+00  3.98973e+00
 5560  2.81357e+00  0.00000e+00  5.44683e+00
 5561  2.81357e+00  0.00000e+00  5.44683e+00
 5562  5.53698e+00  0.00000e+00  2.72341e+00
 5563  5.53698e+00  0.00000e+00  2.72341e+00
 5564  4.82383e+00  0.00000e+00  3.43656e+00
 5565  5.53698e+00  0.00000e+00  2.72341e+00
 5568  6.54211e+00  0.00000e+00  1.71828e+00
 5569  8.26039e+00  0.00000e+00  0.00000e+00
 5572  8.26039e+00  0.00000e+00  0.00000e+00
 5574  8.26039e+00  0.00000e+00  0.00000e+00
 5619  8.26039e+00  0.00000e+00  0.00000e+00
 5625  5.53698e+00  0.00000e+00  2.72341e+00
 5626  8.26039e+00  0.00000e+00  0.00000e+00
 5627  4.82383e+00  0.00000e+00  3.43656e+00
 5628  5.53698e+00  0.00000e+00  2.72341e+00
 5629  4.82383e+00  0.00000e+00  3.43656e+00
 5630  3.10555e+00  0.00000e+00  5.15485e+00
 5631  4.27066e+00  0.00000e+00  3.98973e+00
 5632  2.31611e+00  0.00000e+00  5.94428e+00
 5633  2.81357e+00  0.00000e+00  5.44683e+00
 5634  2.81357e+00  0.00000e+00  5.44683e+00
 5635  1.90199e+00  0.00000e+00  6.35840e+00
 5636  2.81357e+00  0.00000e+00  5.44683e+00
 5637  8.34101e-01  0.00000e+00  7.42629e+00
 5638  1.38726e+00  0.00000e+00  6.87313e+00
 5639  2.10041e+00  0.00000e+00  6.15998e+00
 5640  7.13152e-01  0.00000e+00  7.54724e+00
 5641  5.97831e-01  0.00000e+00  7.66256e+00
 5642  3.82133e-01  0.00000e+00  7.87826e+00
 5643  1.23698e+00  0.00000e+00  7.02341e+00
 5644  2.10041e+00  0.00000e+00  6.15998e+00
 5645  9.61254e-01  0.00000e+00  7.29914e+00
 5646  9.61254e-01  0.00000e+00  7.29914e+00
 5647  1.54725e+00  0.00000e+00  6.71314e+00
 5648  4.27066e+00  0.00000e+00  3.98973e+00
 5649  3.43656e+00  0.00000e+00  4.82383e+00
 5650  1.54725e+00  0.00000e+00  6.71314e+00
 5651  1.90199e+00  0.00000e+00  6.35840e+00
 5652  3.81870e+00  0.00000e+00  4.44169e+00
 5653  5.53698e+00  0.00000e+00  2.72341e+00
 5654  3.81870e+00  0.00000e+00  4.44169e+00
 5655  2.31611e+00  0.00000e+00  5.94428e+00
 5656  2.81357e+00  0.00000e+00  5.44683e+00
 5657  4.27066e+00  0.00000e+00  3.98973e+00
 5658  8.26039e+00  0.00000e+00  0.00000e+00
 5659  5.53698e+00  0.00000e+00  2.72341e+00
 5660  6.54211e+00  0.00000e+00  1.71828e+00
 5661  4.82383e+00  0.00000e+00  3.43656e+00
 5662  3.81870e+00  0.00000e+00  4.44169e+00
 5663  5.53698e+00  0.00000e+00  2.72341e+00
 5664  4.27066e+00  0.00000e+00  3.98973e+00
 5665  6.54211e+00  0.00000e+00  1.71828e+00
 5666  6.54211e+00  0.00000e+00  1.71828e+00
 5667  8.26039e+00  0.00000e+00  0.00000e+00
 5668  6.54211e+00  0.00000e+00  1.71828e+00
 5669  8.26039e+00  0.00000e+00  0.00000e+00
 5670  8.26039e+00  0.00000e+00  0.00000e+00
 5720  8.26039e+00  0.00000e+00  0.00000e+00
 5723  6.54211e+00  0.00000e+00  1.71828e+00
 5724  6.54211e+00  0.00000e+00  1.71828e+00
 5726  6.54211e+00  0.00000e+00  1.71828e+00
 5728  5.53698e+00  0.00000e+00  2.72341e+00
 5729  4.27066e+00  0.00000e+00  3.98973e+00
 5730  3.43656e+00  0.00000e+00  4.82383e+00
 5731  4.27066e+00  0.00000e+00  3.98973e+00
 5732  4.27066e+00  0.00000e+00  3.98973e+00
 5733  2.81357e+00  0.00000e+00  5.44683e+00
 5734  3.10555e+00  0.00000e+00  5.15485e+00
 5735  2.55238e+00  0.00000e+00  5.70801e+00
 5736  1.38726e+00  0.00000e+00  6.87313e+00
 5737  2.31611e+00  0.00000e+00  5.94428e+00
 5738  1.23698e+00  0.00000e+00  7.02341e+00
 5739  1.23698e+00  0.00000e+00  7.02341e+00
 5740  1.71828e+00  0.00000e+00  6.54211e+00
 5741  3.82133e-01  0.00000e+00  7.87826e+00
 5742  1.09528e+00  0.00000e+00  7.16511e+00
 5743  1.54725e+00  0.00000e+00  6.71314e+00
 5744  1.71828e+00  0.00000e+00  6.54211e+00
 5745  0.00000e+00  0.00000e+00  8.26039e+00
 5746  1.71828e+00  0.00000e+00  6.54211e+00
 5747  2.10041e+00  0.00000e+00  6.15998e+00
 5748  2.10041e+00  0.00000e+00  6.15998e+00
 5749  2.31611e+00  0.00000e+00  5.94428e+00
 5750  2.81357e+00  0.00000e+00  5.44683e+00
 5751  2.81357e+00  0.00000e+00  5.44683e+00
 5752  3.43656e+00  0.00000e+00  4.82383e+00
 5753  3.10555e+00  0.00000e+00  5.15485e+00
 5754  3.43656e+00  0.00000e+00  4.82383e+00
 5755  3.81870e+00  0.00000e+00  4.44169e+00
 5756  3.43656e+00  0.00000e+00  4.82383e+00
 5757  3.43656e+00  0.00000e+00  4.82383e+00
 5758  6.54211e+00  0.00000e+00  1.71828e+00
 5759  3.81870e+00  0.00000e+00  4.44169e+00
 5760  4.27066e+00  0.00000e+00  3.98973e+00
 5761  3.81870e+00  0.00000e+00  4.44169e+00
 5762  8.26039e+00  0.00000e+00  0.00000e+00
 5763  4.82383e+00  0.00000e+00  3.43656e+00
 5764  6.54211e+00  0.00000e+00  1.71828e+00
 5765  6.54211e+00  0.00000e+00  1.71828e+00
 5766  5.53698e+00  0.00000e+00  2.72341e+00
 5767  6.54211e+00  0.00000e+00  1.71828e+00
 5768  8.26039e+00  0.00000e+00  0.00000e+00
 5825  8.26039e+00  0.00000e+00  0.00000e+00
 5827  5.53698e+00  0.00000e+00  2.72341e+00
 5828  8.26039e+00  0.00000e+00  0.00000e+00
 5829  4.82383e+00  0.00000e+00  3.43656e+00
 5830  4.82383e+00  0.00000e+00  3.43656e+00
 5831  8.26039e+00  0.00000e+00  0.00000e+00
 5832  5.53698e+00  0.00000e+00  2.72341e+00
 5833  4.27066e+00  0.00000e+00  3.98973e+00
 5834  2.10041e+00  0.00000e+00  6.15998e+00
 5835  2.55238e+00  0.00000e+00  5.70801e+00
 5836  2.31611e+00  0.00000e+00  5.94428e+00
 5837  1.90199e+00  0.00000e+00  6.35840e+00
 5838  1.54725e+00  0.00000e+00  6.71314e+00
 5839  2.55238e+00  0.00000e+00  5.70801e+00
 5840  3.82133e-01  0.00000e+00  7.87826e+00
 5841  1.38726e+00  0.00000e+00  6.87313e+00
 5842  4.87637e-01  0.00000e+00  7.77275e+00
 5843  1.23698e+00  0.00000e+00  7.02341e+00
 5844  7.13152e-01  0.00000e+00  7.54724e+00
 5845  8.34101e-01  0.00000e+00  7.42629e+00
 5846  1.71828e+00  0.00000e+00  6.54211e+00
 5847  8.34101e-01  0.00000e+00  7.42629e+00
 5848  2.31611e+00  0.00000e+00  5.94428e+00
 5849  2.81357e+00  0.00000e+00  5.44683e+00
 5850  2.10041e+00  0.00000e+00  6.15998e+00
 5851  2.10041e+00  0.00000e+00  6.15998e+00
 5852  3.43656e+00  0.00000e+00  4.82383e+00
 5853  3.43656e+00  0.00000e+00  4.82383e+00
 5854  2.81357e+00  0.00000e+00  5.44683e+00
 5855  2.55238e+00  0.00000e+00  5.70801e+00
 5856  3.43656e+00  0.00000e+00  4.82383e+00
 5857  6.54211e+00  0.00000e+00  1.71828e+00
 5858  6.54211e+00  0.00000e+00  1.71828e+00
 5859  4.82383e+00  0.00000e+00  3.43656e+00
 5860  4.27066e+00  0.00000e+00  3.98973e+00
 5861  8.26039e+00  0.00000e+00  0.00000e+00
 5862  5.53698e+00  0.00000e+00  2.72341e+00
 5863  4.82383e+00  0.00000e+00  3.43656e+00
 5864  6.54211e+00  0.00000e+00  1.71828e+00
 5865  8.26039e+00  0.00000e+00  0.00000e+00
 5867  8.26039e+00  0.00000e+00  0.00000e+00
 5868  8.26039e+00  0.00000e+00  0.00000e+00
 5925  8.26039e+00  0.00000e+00  0.00000e+00
 5926  4.82383e+00  0.00000e+00  3.43656e+00
 5927  6.54211e+00  0.00000e+00  1.71828e+00
 5928  5.53698e+00  0.00000e+00  2.72341e+00
 5929  2.81357e+00  0.00000e+00  5.44683e+00
 5930  4.82383e+00  0.00000e+00  3.43656e+00
 5931  5.53698e+00  0.00000e+00  2.72341e+00
 5932  3.10555e+00  0.00000e+00  5.15485e+00
 5933  3.43656e+00  0.00000e+00  4.82383e+00
 5934  4.27066e+00  0.00000e+00  3.98973e+00
 5935  2.81357e+00  0.00000e+00  5.44683e+00
 5936  3.10555e+00  0.00000e+00  5.15485e+00
 5937  1.09528e+00  0.00000e+00  7.16511e+00
 5938  1.23698e+00  0.00000e+00  7.02341e+00
 5939  2.10041e+00  0.00000e+00  6.15998e+00
 5940  1.38726e+00  0.00000e+00  6.87313e+00
 5941  5.97831e-01  0.00000e+00  7.66256e+00
 5942  1.23698e+00  0.00000e+00  7.02341e+00
 5943  1.09528e+00  0.00000e+00  7.16511e+00
 5944  3.82133e-01  0.00000e+00  7.87826e+00
 5945  1.83711e-01  0.00000e+00  8.07668e+00
 5946  1.90199e+00  0.00000e+00  6.35840e+00
 5947  1.54725e+00  0.00000e+00  6.71314e+00
 5948  3.10555e+00  0.00000e+00  5.15485e+00
 5949  2.55238e+00  0.00000e+00  5.70801e+00
 5950  2.31611e+00  0.00000e+00  5.94428e+00
 5951  3.43656e+00  0.00000e+00  4.82383e+00
 5952  3.10555e+00  0.00000e+00  5.15485e+00
 5953  3.10555e+00  0.00000e+00  5.15485e+00
 5954  2.81357e+00  0.00000e+00  5.44683e+00
 5955  3.81870e+00  0.00000e+00  4.44169e+00
 5956  3.10555e+00  0.00000e+00  5.15485e+00
 5957  4.82383e+00  0.00000e+00  3.43656e+00
 5958  2.81357e+00  0.00000e+00  5.44683e+00
 5959  4.82383e+00  0.00000e+00  3.43656e+00
 5961  8.26039e+00  0.00000e+00  0.00000e+00
 5962  4.82383e+00  0.00000e+00  3.43656e+00
 5963  4.82383e+00  0.00000e+00  3.43656e+00
 5964  8.26039e+00  0.00000e+00  0.00000e+00
 5965  6.54211e+00  0.00000e+00  1.71828e+00
 5966  8.26039e+00  0.00000e+00  0.00000e+00
 5967  8.26039e+00  0.00000e+00  0.00000e+00
 6023  6.54211e+00  0.00000e+00  1.71828e+00
 6025  5.53698e+00  0.00000e+00  2.72341e+00
 6027  4.27066e+00  0.00000e+00  3.98973e+00
 6028  5.53698e+00  0.00000e+00  2.72341e+00
 6029  4.82383e+00  0.00000e+00  3.43656e+00
 6030  5.53698e+00  0.00000e+00  2.72341e+00
 6031  2.31611e+00  0.00000e+00  5.94428e+00
 6032  3.10555e+00  0.00000e+00  5.15485e+00
 6033  3.81870e+00  0.00000e+00  4.44169e+00
 6034  3.81870e+00  0.00000e+00  4.44169e+00
 6035  3.81870e+00  0.00000e+00  4.44169e+00
 6036  1.71828e+00  0.00000e+00  6.54211e+00
 6037  2.55238e+00  0.00000e+00  5.70801e+00
 6038  2.81357e+00  0.00000e+00  5.44683e+00
 6039  1.38726e+00  0.00000e+00  6.87313e+00
 6040  8.34101e-01  0.00000e+00  7.42629e+00
 6041  1.09528e+00  0.00000e+00  7.16511e+00
 6042  7.13152e-01  0.00000e+00  7.54724e+00
 6043  1.71828e+00  0.00000e+00  6.54211e+00
 6044  2.31611e+00  0.00000e+00  5.94428e+00
 6045  1.54725e+00  0.00000e+00  6.71314e+00
 6046  1.90199e+00  0.00000e+00  6.35840e+00
 6047  2.31611e+00  0.00000e+00  5.94428e+00
 6048  2.55238e+00  0.00000e+00  5.70801e+00
 6049  3.81870e+00  0.00000e+00  4.44169e+00
 6050  2.10041e+00  0.00000e+00  6.15998e+00
 6051  2.81357e+00  0.00000e+00  5.44683e+00
 6052  4.27066e+00  0.00000e+00  3.98973e+00
 6053  2.31611e+00  0.00000e+00  5.94428e+00
 6054  3.10555e+00  0.00000e+00  5.15485e+00
 6055  3.43656e+00  0.00000e+00  4.82383e+00
 6056  2.81357e+00  0.00000e+00  5.44683e+00
 6057  4.27066e+00  0.00000e+00  3.98973e+00
 6058  4.82383e+00  0.00000e+00  3.43656e+00
 6059  3.81870e+00  0.00000e+00  4.44169e+00
 6061  6.54211e+00  0.00000e+00  1.71828e+00
 6062  4.82383e+00  0.00000e+00  3.43656e+00
 6063  5.53698e+00  0.00000e+00  2.72341e+00
 6064  6.54211e+00  0.00000e+00  1.71828e+00
 6065  8.26039e+00  0.00000e+00  0.00000e+00
 6066  8.26039e+00  0.00000e+00  0.00000e+00
 6067  8.26039e+00  0.00000e+00  0.00000e+00
 6072  8.26039e+00  0.00000e+00  0.00000e+00
 6125  8.26039e+00  0.00000e+00  0.00000e+00
 6126  8.26039e+00  0.00000e+00  0.00000e+00
 6128  5.53698e+00  0.00000e+00  2.72341e+00
 6129  6.54211e+00  0.00000e+00  1.71828e+00
 6130  5.53698e+00  0.00000e+00  2.72341e+00
 6131  8.26039e+00  0.00000e+00  0.00000e+00
 6132  4.82383e+00  0.00000e+00  3.43656e+00
 6133  6.54211e+00  0.00000e+00  1.71828e+00
 6134  4.27066e+00  0.00000e+00  3.98973e+00
 6135  2.81357e+00  0.00000e+00  5.44683e+00
 6136  4.27066e+00  0.00000e+00  3.98973e+00
 6137  1.71828e+00  0.00000e+00  6.54211e+00
 6138  2.55238e+00  0.00000e+00  5.70801e+00
 6139  1.71828e+00  0.00000e+00  6.54211e+00
 6140  9.61254e-01  0.00000e+00  7.29914e+00
 6141  2.10041e+00  0.00000e+00  6.15998e+00
 6142  1.71828e+00  0.00000e+00  6.54211e+00
 6143  1.54725e+00  0.00000e+00  6.71314e+00
 6144  2.55238e+00  0.00000e+00  5.70801e+00
 6145  1.54725e+00  0.00000e+00  6.71314e+00
 6146  1.90199e+00  0.00000e+00  6.35840e+00
 6147  2.55238e+00  0.00000e+00  5.70801e+00
 6148  3.10555e+00  0.00000e+00  5.15485e+00
 6149  4.27066e+00  0.00000e+00  3.98973e+00
 6150  1.54725e+00  0.00000e+00  6.71314e+00
 6151  1.90199e+00  0.00000e+00  6.35840e+00
 6152  3.10555e+00  0.00000e+00  5.15485e+00
 6153  1.90199e+00  0.00000e+00  6.35840e+00
 6154  2.81357e+00  0.00000e+00  5.44683e+00
 6155  4.27066e+00  0.00000e+00  3.98973e+00
 6156  2.10041e+00  0.00000e+00  6.15998e+00
 6157  5.53698e+00  0.00000e+00  2.72341e+00
 6158  3.81870e+00  0.00000e+00  4.44169e+00
 6159  4.27066e+00  0.00000e+00  3.98973e+00
 6160  6.54211e+00  0.00000e+00  1.71828e+00
 6161  6.54211e+00  0.00000e+00  1.71828e+00
 6162  4.27066e+00  0.00000e+00  3.98973e+00
 6163  5.53698e+00  0.00000e+00  2.72341e+00
 6165  5.53698e+00  0.00000e+00  2.72341e+00
 6166  8.26039e+00  0.00000e+00  0.00000e+00
 6225  8.26039e+00  0.00000e+00  0.00000e+00
 6228  6.54211e+00  0.00000e+00  1.71828e+00
 6229  8.26039e+00  0.00000e+00  0.00000e+00
 6231  4.27066e+00  0.00000e+00  3.98973e+00
 6232  5.53698e+00  0.00000e+00  2.72341e+00
 6233  4.82383e+00  0.00000e+00  3.43656e+00
 6234  5.53698e+00  0.00000e+00  2.72341e+00
 6235  2.55238e+00  0.00000e+00  5.70801e+00
 6236  2.81357e+00  0.00000e+00  5.44683e+00
 6237  1.90199e+00  0.00000e+00  6.35840e+00
 6238  3.81870e+00  0.00000e+00  4.44169e+00
 6239  1.54725e+00  0.00000e+00  6.71314e+00
 6240  1.71828e+00  0.00000e+00  6.54211e+00
 6241  2.55238e+00  0.00000e+00  5.70801e+00
 6242  2.55238e+00  0.00000e+00  5.70801e+00
 6243  1.54725e+00  0.00000e+00  6.71314e+00
 6244  1.90199e+00  0.00000e+00  6.35840e+00
 6245  1.90199e+00  0.00000e+00  6.35840e+00
 6246  1.38726e+00  0.00000e+00  6.87313e+00
 6247  1.90199e+00  0.00000e+00  6.35840e+00
 6248  2.55238e+00  0.00000e+00  5.70801e+00
 6249  1.09528e+00  0.00000e+00  7.16511e+00
 6250  2.10041e+00  0.00000e+00  6.15998e+00
 6251  1.71828e+00  0.00000e+00  6.54211e+00
 6252  1.90199e+00  0.00000e+00  6.35840e+00
 6253  3.81870e+00  0.00000e+00  4.44169e+00
 6254  3.81870e+00  0.00000e+00  4.44169e+00
 6255  3.10555e+00  0.00000e+00  5.15485e+00
 6256  2.55238e+00  0.00000e+00  5.70801e+00
 6257  4.27066e+00  0.00000e+00  3.98973e+00
 6258  3.81870e+00  0.00000e+00  4.44169e+00
 6259  4.82383e+00  0.00000e+00  3.43656e+00
 6260  3.43656e+00  0.00000e+00  4.82383e+00
 6261  3.43656e+00  0.00000e+00  4.82383e+00
 6262  4.82383e+00  0.00000e+00  3.43656e+00
 6263  5.53698e+00  0.00000e+00  2.72341e+00
 6264  8.26039e+00  0.00000e+00  0.00000e+00
 6266  5.53698e+00  0.00000e+00  2.72341e+00
 6267  8.26039e+00  0.00000e+00  0.00000e+00
 6268  8.26039e+00  0.00000e+00  0.00000e+00
 6271  8.26039e+00  0.00000e+00  0.00000e+00
 6326  8.26039e+00  0.00000e+00  0.00000e+00
 6328  8.26039e+00  0.00000e+00  0.00000e+00
 6330  8.26039e+00  0.00000e+00  0.00000e+00
 6331  3.81870e+00  0.00000e+00  4.44169e+00
 6332  8.26039e+00  0.00000e+00  0.00000e+00
 6333  4.82383e+00  0.00000e+00  3.43656e+00
 6334  3.81870e+00  0.00000e+00  4.44169e+00
 6335  3.10555e+00  0.00000e+00  5.15485e+00
 6336  4.82383e+00  0.00000e+00  3.43656e+00
 6337  4.82383e+00  0.00000e+00  3.43656e+00
 6338  3.81870e+00  0.00000e+00  4.44169e+00
 6339  3.10555e+00  0.00000e+00  5.15485e+00
 6340  2.31611e+00  0.00000e+00  5.94428e+00
 6341  1.90199e+00  0.00000e+00  6.35840e+00
 6342  1.23698e+00  0.00000e+00  7.02341e+00
 6343  1.54725e+00  0.00000e+00  6.71314e+00
 6344  1.38726e+00  0.00000e+00  6.87313e+00
 6345  1.09528e+00  0.00000e+00  7.16511e+00
 6346  2.10041e+00  0.00000e+00  6.15998e+00
 6347  1.90199e+00  0.00000e+00  6.35840e+00
 6348  2.31611e+00  0.00000e+00  5.94428e+00
 6349  1.90199e+00  0.00000e+00  6.35840e+00
 6350  1.71828e+00  0.00000e+00  6.54211e+00
 6351  2.31611e+00  0.00000e+00  5.94428e+00
 6352  2.10041e+00  0.00000e+00  6.15998e+00
 6353  2.81357e+00  0.00000e+00  5.44683e+00
 6354  2.55238e+00  0.00000e+00  5.70801e+00
 6355  2.81357e+00  0.00000e+00  5.44683e+00
 6356  5.53698e+00  0.00000e+00  2.72341e+00
 6357  2.81357e+00  0.00000e+00  5.44683e+00
 6358  3.10555e+00  0.00000e+00  5.15485e+00
 6359  3.81870e+00  0.00000e+00  4.44169e+00
 6360  5.53698e+00  0.00000e+00  2.72341e+00
 6361  3.81870e+00  0.00000e+00  4.44169e+00
 6362  8.26039e+00  0.00000e+00  0.00000e+00
 6363  4.82383e+00  0.00000e+00  3.43656e+00
 6364  6.54211e+00  0.00000e+00  1.71828e+00
 6366  8.26039e+00  0.00000e+00  0.00000e+00
 6367  8.26039e+00  0.00000e+00  0.00000e+00
 6368  8.26039e+00  0.00000e+00  0.00000e+00
 6370  8.26039e+00  0.00000e+00  0.00000e+00
 6422  6.54211e+00  0.00000e+00  1.71828e+00
 6427  8.26039e+00  0.00000e+00  0.00000e+00
 6429  8.26039e+00  0.00000e+00  0.00000e+00
 6431  6.54211e+00  0.00000e+00  1.71828e+00
 6432  8.26039e+00  0.00000e+00  0.00000e+00
 6433  4.82383e+00  0.00000e+00  3.43656e+00
 6434  8.26039e+00  0.00000e+00  0.00000e+00
 6435  4.27066e+00  0.00000e+00  3.98973e+00
 6436  2.55238e+00  0.00000e+00  5.70801e+00
 6437  5.53698e+00  0.00000e+00  2.72341e+00
 6438  5.53698e+00  0.00000e+00  2.72341e+00
 6439  1.90199e+00  0.00000e+00  6.35840e+00
 6440  2.81357e+00  0.00000e+00  5.44683e+00
 6441  3.10555e+00  0.00000e+00  5.15485e+00
 6442  2.31611e+00  0.00000e+00  5.94428e+00
 6443  8.34101e-01  0.00000e+00  7.42629e+00
 6444  2.81357e+00  0.00000e+00  5.44683e+00
 6445  2.81357e+00  0.00000e+00  5.44683e+00
 6446  2.10041e+00  0.00000e+00  6.15998e+00
 6447  1.90199e+00  0.00000e+00  6.35840e+00
 6448  1.38726e+00  0.00000e+00  6.87313e+00
 6449  2.55238e+00  0.00000e+00  5.70801e+00
 6450  3.43656e+00  0.00000e+00  4.82383e+00
 6451  2.31611e+00  0.00000e+00  5.94428e+00
 6452  1.71828e+00  0.00000e+00  6.54211e+00
 6453  3.43656e+00  0.00000e+00  4.82383e+00
 6454  1.90199e+00  0.00000e+00  6.35840e+00
 6455  2.55238e+00  0.00000e+00  5.70801e+00
 6456  1.54725e+00  0.00000e+00  6.71314e+00
 6457  3.10555e+00  0.00000e+00  5.15485e+00
 6458  3.43656e+00  0.00000e+00  4.82383e+00
 6459  4.82383e+00  0.00000e+00  3.43656e+00
 6460  4.27066e+00  0.00000e+00  3.98973e+00
 6461  4.27066e+00  0.00000e+00  3.98973e+00
 6462  4.82383e+00  0.00000e+00  3.43656e+00
 6463  4.82383e+00  0.00000e+00  3.43656e+00
 6464  4.82383e+00  0.00000e+00  3.43656e+00
 6465  4.82383e+00  0.00000e+00  3.43656e+00
 6466  6.54211e+00  0.00000e+00  1.71828e+00
 6467  6.54211e+00  0.00000e+00  1.71828e+00
 6468  8.26039e+00  0.00000e+00  0.00000e+00
 6470  6.54211e+00  0.00000e+00  1.71828e+00
 6529  8.26039e+00  0.00000e+00  0.00000e+00
 6530  5.53698e+00  0.00000e+00  2.72341e+00
 6531  6.54211e+00  0.00000e+00  1.71828e+00
 6533  8.26039e+00  0.00000e+00  0.00000e+00
 6534  4.82383e+00  0.00000e+00  3.43656e+00
 6535  5.53698e+00  0.00000e+00  2.72341e+00
 6536  4.82383e+00  0.00000e+00  3.43656e+00
 6537  3.81870e+00  0.00000e+00  4.44169e+00
 6538  4.82383e+00  0.00000e+00  3.43656e+00
 6539  4.27066e+00  0.00000e+00  3.98973e+00
 6540  3.81870e+00  0.00000e+00  4.44169e+00
 6541  2.55238e+00  0.00000e+00  5.70801e+00
 6542  2.31611e+00  0.00000e+00  5.94428e+00
 6543  3.43656e+00  0.00000e+00  4.82383e+00
 6544  3.81870e+00  0.00000e+00  4.44169e+00
 6545  3.10555e+00  0.00000e+00  5.15485e+00
 6546  2.81357e+00  0.00000e+00  5.44683e+00
 6547  2.81357e+00  0.00000e+00  5.44683e+00
 6548  1.71828e+00  0.00000e+00  6.54211e+00
 6549  2.10041e+00  0.00000e+00  6.15998e+00
 6550  1.90199e+00  0.00000e+00  6.35840e+00
 6551  3.43656e+00  0.00000e+00  4.82383e+00
 6552  2.81357e+00  0.00000e+00  5.44683e+00
 6553  2.10041e+00  0.00000e+00  6.15998e+00
 6554  1.54725e+00  0.00000e+00  6.71314e+00
 6555  1.90199e+00  0.00000e+00  6.35840e+00
 6556  2.55238e+00  0.00000e+00  5.70801e+00
 6557  2.55238e+00  0.00000e+00  5.70801e+00
 6558  3.81870e+00  0.00000e+00  4.44169e+00
 6559  2.81357e+00  0.00000e+00  5.44683e+00
 6560  2.31611e+00  0.00000e+00  5.94428e+00
 6561  3.10555e+00  0.00000e+00  5.15485e+00
 6562  5.53698e+00  0.00000e+00  2.72341e+00
 6563  3.81870e+00  0.00000e+00  4.44169e+00
 6564  4.27066e+00  0.00000e+00  3.98973e+00
 6565  5.53698e+00  0.00000e+00  2.72341e+00
 6566  6.54211e+00  0.00000e+00  1.71828e+00
 6567  8.26039e+00  0.00000e+00  0.00000e+00
 6568  8.26039e+00  0.00000e+00  0.00000e+00
 6631  5.53698e+00  0.00000e+00  2.72341e+00
 6633  5.53698e+00  0.00000e+00  2.72341e+00
 6634  4.27066e+00  0.00000e+00  3.98973e+00
 6635  5.53698e+00  0.00000e+00  2.72341e+00
 6636  4.27066e+00  0.00000e+00  3.98973e+00
 6637  3.81870e+00  0.00000e+00  4.44169e+00
 6638  3.10555e+00  0.00000e+00  5.15485e+00
 6639  4.82383e+00  0.00000e+00  3.43656e+00
 6640  4.82383e+00  0.00000e+00  3.43656e+00
 6641  3.10555e+00  0.00000e+00  5.15485e+00
 6642  2.81357e+00  0.00000e+00  5.44683e+00
 6643  3.43656e+00  0.00000e+00  4.82383e+00
 6644  2.10041e+00  0.00000e+00  6.15998e+00
 6645  3.81870e+00  0.00000e+00  4.44169e+00
 6646  2.10041e+00  0.00000e+00  6.15998e+00
 6647  1.54725e+00  0.00000e+00  6.71314e+00
 6648  1.23698e+00  0.00000e+00  7.02341e+00
 6649  1.71828e+00  0.00000e+00  6.54211e+00
 6650  1.09528e+00  0.00000e+00  7.16511e+00
 6651  3.43656e+00  0.00000e+00  4.82383e+00
 6652  2.10041e+00  0.00000e+00  6.15998e+00
 6653  8.34101e-01  0.00000e+00  7.42629e+00
 6654  2.10041e+00  0.00000e+00  6.15998e+00
 6655  2.55238e+00  0.00000e+00  5.70801e+00
 6656  2.31611e+00  0.00000e+00  5.94428e+00
 6657  2.55238e+00  0.00000e+00  5.70801e+00
 6658  4.27066e+00  0.00000e+00  3.98973e+00
 6659  3.10555e+00  0.00000e+00  5.15485e+00
 6660  4.27066e+00  0.00000e+00  3.98973e+00
 6661  5.53698e+00  0.00000e+00  2.72341e+00
 6662  4.82383e+00  0.00000e+00  3.43656e+00
 6663  6.54211e+00  0.00000e+00  1.71828e+00
 6664  4.82383e+00  0.00000e+00  3.43656e+00
 6665  8.26039e+00  0.00000e+00  0.00000e+00
 6667  5.53698e+00  0.00000e+00  2.72341e+00
 6726  8.26039e+00  0.00000e+00  0.00000e+00
 6729  8.26039e+00  0.00000e+00  0.00000e+00
 6733  6.54211e+00  0.00000e+00  1.71828e+00
 6735  4.82383e+00  0.00000e+00  3.43656e+00
 6736  5.53698e+00  0.00000e+00  2.72341e+00
 6737  4.27066e+00  0.00000e+00  3.98973e+00
 6738  5.53698e+00  0.00000e+00  2.72341e+00
 6739  4.27066e+00  0.00000e+00  3.98973e+00
 6740  3.10555e+00  0.00000e+00  5.15485e+00
 6741  2.81357e+00  0.00000e+00  5.44683e+00
 6742  4.27066e+00  0.00000e+00  3.98973e+00
 6743  1.54725e+00  0.00000e+00  6.71314e+00
 6744  2.55238e+00  0.00000e+00  5.70801e+00
 6745  3.10555e+00  0.00000e+00  5.15485e+00
 6746  3.81870e+00  0.00000e+00  4.44169e+00
 6747  4.27066e+00  0.00000e+00  3.98973e+00
 6748  2.10041e+00  0.00000e+00  6.15998e+00
 6749  9.61254e-01  0.00000e+00  7.29914e+00
 6750  3.82133e-01  0.00000e+00  7.87826e+00
 6751  1.71828e+00  0.00000e+00  6.54211e+00
 6752  1.90199e+00  0.00000e+00  6.35840e+00
 6753  1.71828e+00  0.00000e+00  6.54211e+00
 6754  1.54725e+00  0.00000e+00  6.71314e+00
 6755  1.90199e+00  0.00000e+00  6.35840e+00
 6756  2.31611e+00  0.00000e+00  5.94428e+00
 6757  1.71828e+00  0.00000e+00  6.54211e+00
 6758  1.90199e+00  0.00000e+00  6.35840e+00
 6759  2.10041e+00  0.00000e+00  6.15998e+00
 6760  3.43656e+00  0.00000e+00  4.82383e+00
 6761  4.27066e+00  0.00000e+00  3.98973e+00
 6762  5.53698e+00  0.00000e+00  2.72341e+00
 6763  6.54211e+00  0.00000e+00  1.71828e+00
 6764  4.82383e+00  0.00000e+00  3.43656e+00
 6765  6.54211e+00  0.00000e+00  1.71828e+00
 6766  8.26039e+00  0.00000e+00  0.00000e+00
 6767  8.26039e+00  0.00000e+00  0.00000e+00
 6771  8.26039e+00  0.00000e+00  0.00000e+00
 6774  8.26039e+00  0.00000e+00  0.00000e+00
 6829  8.26039e+00  0.00000e+00  0.00000e+00
 6831  6.54211e+00  0.00000e+00  1.71828e+00
 6832  4.82383e+00  0.00000e+00  3.43656e+00
 6833  6.54211e+00  0.00000e+00  1.71828e+00
 6834  8.26039e+00  0.00000e+00  0.00000e+00
 6836  5.53698e+00  0.00000e+00  2.72341e+00
 6837  5.53698e+00  0.00000e+00  2.72341e+00
 6838  3.81870e+00  0.00000e+00  4.44169e+00
 6839  3.43656e+00  0.00000e+00  4.82383e+00
 6840  4.27066e+00  0.00000e+00  3.98973e+00
 6841  4.82383e+00  0.00000e+00  3.43656e+00
 6842  3.43656e+00  0.00000e+00  4.82383e+00
 6843  3.10555e+00  0.00000e+00  5.15485e+00
 6844  1.54725e+00  0.00000e+00  6.71314e+00
 6845  2.55238e+00  0.00000e+00  5.70801e+00
 6846  2.55238e+00  0.00000e+00  5.70801e+00
 6847  9.61254e-01  0.00000e+00  7.29914e+00
 6848  1.54725e+00  0.00000e+00  6.71314e+00
 6849  1.23698e+00  0.00000e+00  7.02341e+00
 6850  1.38726e+00  0.00000e+00  6.87313e+00
 6851  1.90199e+00  0.00000e+00  6.35840e+00
 6852  1.54725e+00  0.00000e+00  6.71314e+00
 6853  1.71828e+00  0.00000e+00  6.54211e+00
 6854  1.38726e+00  0.00000e+00  6.87313e+00
 6855  7.13152e-01  0.00000e+00  7.54724e+00
 6856  2.81357e+00  0.00000e+00  5.44683e+00
 6857  1.90199e+00  0.00000e+00  6.35840e+00
 6858  1.71828e+00  0.00000e+00  6.54211e+00
 6859  2.31611e+00  0.00000e+00  5.94428e+00
 6860  3.43656e+00  0.00000e+00  4.82383e+00
 6861  3.10555e+00  0.00000e+00  5.15485e+00
 6862  4.82383e+00  0.00000e+00  3.43656e+00
 6863  3.81870e+00  0.00000e+00  4.44169e+00
 6864  5.53698e+00  0.00000e+00  2.72341e+00
 6865  6.54211e+00  0.00000e+00  1.71828e+00
 6866  6.54211e+00  0.00000e+00  1.71828e+00
 6867  8.26039e+00  0.00000e+00  0.00000e+00
 6868  8.26039e+00  0.00000e+00  0.00000e+00
 6933  5.53698e+00  0.00000e+00  2.72341e+00
 6934  8.26039e+00  0.00000e+00  0.00000e+00
 6935  8.26039e+00  0.00000e+00  0.00000e+00
 6936  8.26039e+00  0.00000e+00  0.00000e+00
 6937  5.53698e+00  0.00000e+00  2.72341e+00
 6938  4.82383e+00  0.00000e+00  3.43656e+00
 6939  3.10555e+00  0.00000e+00  5.15485e+00
 6940  4.27066e+00  0.00000e+00  3.98973e+00
 6941  3.81870e+00  0.00000e+00  4.44169e+00
 6942  3.81870e+00  0.00000e+00  4.44169e+00
 6943  3.10555e+00  0.00000e+00  5.15485e+00
 6944  3.10555e+00  0.00000e+00  5.15485e+00
 6945  3.81870e+00  0.00000e+00  4.44169e+00
 6946  2.10041e+00  0.00000e+00  6.15998e+00
 6947  1.90199e+00  0.00000e+00  6.35840e+00
 6948  1.09528e+00  0.00000e+00  7.16511e+00
 6949  1.71828e+00  0.00000e+00  6.54211e+00
 6950  3.10555e+00  0.00000e+00  5.15485e+00
 6951  2.31611e+00  0.00000e+00  5.94428e+00
 6952  9.61254e-01  0.00000e+00  7.29914e+00
 6953  1.23698e+00  0.00000e+00  7.02341e+00
 6954  1.23698e+00  0.00000e+00  7.02341e+00
 6955  2.10041e+00  0.00000e+00  6.15998e+00
 6956  4.87637e-01  0.00000e+00  7.77275e+00
 6957  2.81357e+00  0.00000e+00  5.44683e+00
 6958  2.10041e+00  0.00000e+00  6.15998e+00
 6959  3.10555e+00  0.00000e+00  5.15485e+00
 6960  2.55238e+00  0.00000e+00  5.70801e+00
 6961  3.43656e+00  0.00000e+00  4.82383e+00
 6962  3.43656e+00  0.00000e+00  4.82383e+00
 6963  4.27066e+00  0.00000e+00  3.98973e+00
 6964  3.81870e+00  0.00000e+00  4.44169e+00
 6965  4.27066e+00  0.00000e+00  3.98973e+00
 6967  4.82383e+00  0.00000e+00  3.43656e+00
 6970  6.54211e+00  0.00000e+00  1.71828e+00
 7030  8.26039e+00  0.00000e+00  0.00000e+00
 7035  8.26039e+00  0.00000e+00  0.00000e+00
 7036  5.53698e+00  0.00000e+00  2.72341e+00
 7037  8.26039e+00  0.00000e+00  0.00000e+00
 7038  5.53698e+00  0.00000e+00  2.72341e+00
 7039  6.54211e+00  0.00000e+00  1.71828e+00
 7040  6.54211e+00  0.00000e+00  1.71828e+00
 7041  4.82383e+00  0.00000e+00  3.43656e+00
 7042  3.81870e+00  0.00000e+00  4.44169e+00
 7043  4.27066e+00  0.00000e+00  3.98973e+00
 7044  3.10555e+00  0.00000e+00  5.15485e+00
 7045  2.81357e+00  0.00000e+00  5.44683e+00
 7046  3.81870e+00  0.00000e+00  4.44169e+00
 7047  3.10555e+00  0.00000e+00  5.15485e+00
 7048  2.31611e+00  0.00000e+00  5.94428e+00
 7049  1.71828e+00  0.00000e+00  6.54211e+00
 7050  2.10041e+00  0.00000e+00  6.15998e+00
 7051  8.34101e-01  0.00000e+00  7.42629e+00
 7052  9.61254e-01  0.00000e+00  7.29914e+00
 7053  1.71828e+00  0.00000e+00  6.54211e+00
 7054  4.87637e-01  0.00000e+00  7.77275e+00
 7055  8.34101e-01  0.00000e+00  7.42629e+00
 7056  5.97831e-01  0.00000e+00  7.66256e+00
 7057  1.54725e+00  0.00000e+00  6.71314e+00
 7058  2.10041e+00  0.00000e+00  6.15998e+00
 7059  2.55238e+00  0.00000e+00  5.70801e+00
 7060  2.31611e+00  0.00000e+00  5.94428e+00
 7061  4.27066e+00  0.00000e+00  3.98973e+00
 7062  4.82383e+00  0.00000e+00  3.43656e+00
 7063  3.10555e+00  0.00000e+00  5.15485e+00
 7064  4.27066e+00  0.00000e+00  3.98973e+00
 7065  6.54211e+00  0.00000e+00  1.71828e+00
 7066  8.26039e+00  0.00000e+00  0.00000e+00
 7068  8.26039e+00  0.00000e+00  0.00000e+00
 7071  8.26039e+00  0.00000e+00  0.00000e+00
 7133  8.26039e+00  0.00000e+00  0.00000e+00
 7138  6.54211e+00  0.00000e+00  1.71828e+00
 7139  5.53698e+00  0.00000e+00  2.72341e+00
 7140  5.53698e+00  0.00000e+00  2.72341e+00
 7141  5.53698e+00  0.00000e+00  2.72341e+00
 7142  6.54211e+00  0.00000e+00  1.71828e+00
 7143  3.81870e+00  0.00000e+00  4.44169e+00
 7144  6.54211e+00  0.00000e+00  1.71828e+00
 7145  2.55238e+00  0.00000e+00  5.70801e+00
 7146  3.10555e+00  0.00000e+00  5.15485e+00
 7147  1.90199e+00  0.00000e+00  6.35840e+00
 7148  1.23698e+00  0.00000e+00  7.02341e+00
 7149  3.10555e+00  0.00000e+00  5.15485e+00
 7150  9.61254e-01  0.00000e+00  7.29914e+00
 7151  1.38726e+00  0.00000e+00  6.87313e+00
 7152  1.09528e+00  0.00000e+00  7.16511e+00
 7153  2.10041e+00  0.00000e+00  6.15998e+00
 7154  1.90199e+00  0.00000e+00  6.35840e+00
 7155  1.71828e+00  0.00000e+00  6.54211e+00
 7156  1.71828e+00  0.00000e+00  6.54211e+00
 7157  1.38726e+00  0.00000e+00  6.87313e+00
 7158  1.71828e+00  0.00000e+00  6.54211e+00
 7159  1.90199e+00  0.00000e+00  6.35840e+00
 7160  2.55238e+00  0.00000e+00  5.70801e+00
 7161  3.81870e+00  0.00000e+00  4.44169e+00
 7162  3.81870e+00  0.00000e+00  4.44169e+00
 7163  3.81870e+00  0.00000e+00  4.44169e+00
 7164  8.26039e+00  0.00000e+00  0.00000e+00
 7165  4.82383e+00  0.00000e+00  3.43656e+00
 7166  5.53698e+00  0.00000e+00  2.72341e+00
 7167  8.26039e+00  0.00000e+00  0.00000e+00
 7233  8.26039e+00  0.00000e+00  0.00000e+00
 7235  8.26039e+00  0.00000e+00  0.00000e+00
 7239  8.26039e+00  0.00000e+00  0.00000e+00
 7240  6.54211e+00  0.00000e+00  1.71828e+00
 7241  5.53698e+00  0.00000e+00  2.72341e+00
 7242  4.27066e+00  0.00000e+00  3.98973e+00
 7243  4.27066e+00  0.00000e+00  3.98973e+00
 7244  6.54211e+00  0.00000e+00  1.71828e+00
 7245  4.27066e+00  0.00000e+00  3.98973e+00
 7246  2.10041e+00  0.00000e+00  6.15998e+00
 7247  2.81357e+00  0.00000e+00  5.44683e+00
 7248  3.43656e+00  0.00000e+00  4.82383e+00
 7249  1.90199e+00  0.00000e+00  6.35840e+00
 7250  3.43656e+00  0.00000e+00  4.82383e+00
 7251  4.82383e+00  0.00000e+00  3.43656e+00
 7252  3.81870e+00  0.00000e+00  4.44169e+00
 7253  2.81357e+00  0.00000e+00  5.44683e+00
 7254  2.31611e+00  0.00000e+00  5.94428e+00
 7255  1.71828e+00  0.00000e+00  6.54211e+00
 7256  1.71828e+00  0.00000e+00  6.54211e+00
 7257  1.90199e+00  0.00000e+00  6.35840e+00
 7258  2.81357e+00  0.00000e+00  5.44683e+00
 7259  2.81357e+00  0.00000e+00  5.44683e+00
 7260  2.81357e+00  0.00000e+00  5.44683e+00
 7261  2.81357e+00  0.00000e+00  5.44683e+00
 7262  6.54211e+00  0.00000e+00  1.71828e+00
 7263  3.10555e+00  0.00000e+00  5.15485e+00
 7264  4.82383e+00  0.00000e+00  3.43656e+00
 7265  6.54211e+00  0.00000e+00  1.71828e+00
 7266  5.53698e+00  0.00000e+00  2.72341e+00
 7267  6.54211e+00  0.00000e+00  1.71828e+00
 7336  8.26039e+00  0.00000e+00  0.00000e+00
 7337  8.26039e+00  0.00000e+00  0.00000e+00
 7338  8.26039e+00  0.00000e+00  0.00000e+00
 7339  6.54211e+00  0.00000e+00  1.71828e+00
 7340  8.26039e+00  0.00000e+00  0.00000e+00
 7342  8.26039e+00  0.00000e+00  0.00000e+00
 7343  4.82383e+00  0.00000e+00  3.43656e+00
 7344  4.82383e+00  0.00000e+00  3.43656e+00
 7345  4.27066e+00  0.00000e+00  3.98973e+00
 7346  3.81870e+00  0.00000e+00  4.44169e+00
 7347  3.10555e+00  0.00000e+00  5.15485e+00
 7348  2.31611e+00  0.00000e+00  5.94428e+00
 7349  2.31611e+00  0.00000e+00  5.94428e+00
 7350  2.81357e+00  0.00000e+00  5.44683e+00
 7351  2.81357e+00  0.00000e+00  5.44683e+00
 7352  1.54725e+00  0.00000e+00  6.71314e+00
 7353  2.31611e+00  0.00000e+00  5.94428e+00
 7354  1.23698e+00  0.00000e+00  7.02341e+00
 7355  2.55238e+00  0.00000e+00  5.70801e+00
 7356  2.31611e+00  0.00000e+00  5.94428e+00
 7357  1.38726e+00  0.00000e+00  6.87313e+00
 7358  1.90199e+00  0.00000e+00  6.35840e+00
 7359  3.81870e+00  0.00000e+00  4.44169e+00
 7360  3.10555e+00  0.00000e+00  5.15485e+00
 7361  3.43656e+00  0.00000e+00  4.82383e+00
 7362  2.81357e+00  0.00000e+00  5.44683e+00
 7363  4.27066e+00  0.00000e+00  3.98973e+00
 7364  4.27066e+00  0.00000e+00  3.98973e+00
 7365  8.26039e+00  0.00000e+00  0.00000e+00
 7367  8.26039e+00  0.00000e+00  0.00000e+00
 7373  8.26039e+00  0.00000e+00  0.00000e+00
 7432  8.26039e+00  0.00000e+00  0.00000e+00
 7436  6.54211e+00  0.00000e+00  1.71828e+00
 7438  8.26039e+00  0.00000e+00  0.00000e+00
 7439  6.54211e+00  0.00000e+00  1.71828e+00
 7440  6.54211e+00  0.00000e+00  1.71828e+00
 7441  8.26039e+00  0.00000e+00  0.00000e+00
 7442  6.54211e+00  0.00000e+00  1.71828e+00
 7444  4.27066e+00  0.00000e+00  3.98973e+00
 7445  4.82383e+00  0.00000e+00  3.43656e+00
 7446  3.81870e+00  0.00000e+00  4.44169e+00
 7447  2.55238e+00  0.00000e+00  5.70801e+00
 7448  1.09528e+00  0.00000e+00  7.16511e+00
 7449  1.71828e+00  0.00000e+00  6.54211e+00
 7450  2.31611e+00  0.00000e+00  5.94428e+00
 7451  2.55238e+00  0.00000e+00  5.70801e+00
 7452  1.71828e+00  0.00000e+00  6.54211e+00
 7453  2.31611e+00  0.00000e+00  5.94428e+00
 7454  2.10041e+00  0.00000e+00  6.15998e+00
 7455  2.31611e+00  0.00000e+00  5.94428e+00
 7456  1.38726e+00  0.00000e+00  6.87313e+00
 7457  1.90199e+00  0.00000e+00  6.35840e+00
 7458  2.31611e+00  0.00000e+00  5.94428e+00
 7459  1.90199e+00  0.00000e+00  6.35840e+00
 7460  3.10555e+00  0.00000e+00  5.15485e+00
 7461  3.81870e+00  0.00000e+00  4.44169e+00
 7462  3.43656e+00  0.00000e+00  4.82383e+00
 7463  3.81870e+00  0.00000e+00  4.44169e+00
 7465  6.54211e+00  0.00000e+00  1.71828e+00
 7467  6.54211e+00  0.00000e+00  1.71828e+00
 7469  6.54211e+00  0.00000e+00  1.71828e+00
 7538  8.26039e+00  0.00000e+00  0.00000e+00
 7542  8.26039e+00  0.00000e+00  0.00000e+00
 7543  4.82383e+00  0.00000e+00  3.43656e+00
 7544  5.53698e+00  0.00000e+00  2.72341e+00
 7545  6.54211e+00  0.00000e+00  1.71828e+00
 7546  3.43656e+00  0.00000e+00  4.82383e+00
 7547  3.81870e+00  0.00000e+00  4.44169e+00
 7548  4.27066e+00  0.00000e+00  3.98973e+00
 7549  3.81870e+00  0.00000e+00  4.44169e+00
 7550  4.27066e+00  0.00000e+00  3.98973e+00
 7551  3.81870e+00  0.00000e+00  4.44169e+00
 7552  3.43656e+00  0.00000e+00  4.82383e+00
 7553  3.10555e+00  0.00000e+00  5.15485e+00
 7554  1.09528e+00  0.00000e+00  7.16511e+00
 7555  1.54725e+00  0.00000e+00  6.71314e+00
 7556  3.43656e+00  0.00000e+00  4.82383e+00
 7557  2.81357e+00  0.00000e+00  5.44683e+00
 7558  3.10555e+00  0.00000e+00  5.15485e+00
 7559  4.82383e+00  0.00000e+00  3.43656e+00
 7560  4.27066e+00  0.00000e+00  3.98973e+00
 7561  5.53698e+00  0.00000e+00  2.72341e+00
 7562  6.54211e+00  0.00000e+00  1.71828e+00
 7563  5.53698e+00  0.00000e+00  2.72341e+00
 7564  4.27066e+00  0.00000e+00  3.98973e+00
 7565  8.26039e+00  0.00000e+00  0.00000e+00
 7567  6.54211e+00  0.00000e+00  1.71828e+00
 7642  8.26039e+00  0.00000e+00  0.00000e+00
 7643  4.82383e+00  0.00000e+00  3.43656e+00
 7644  8.26039e+00  0.00000e+00  0.00000e+00
 7646  6.54211e+00  0.00000e+00  1.71828e+00
 7647  8.26039e+00  0.00000e+00  0.00000e+00
 7648  3.81870e+00  0.00000e+00  4.44169e+00
 7649  4.82383e+00  0.00000e+00  3.43656e+00
 7650  3.81870e+00  0.00000e+00  4.44169e+00
 7651  2.81357e+00  0.00000e+00  5.44683e+00
 7652  3.43656e+00  0.00000e+00  4.82383e+00
 7653  3.81870e+00  0.00000e+00  4.44169e+00
 7654  4.27066e+00  0.00000e+00  3.98973e+00
 7655  2.55238e+00  0.00000e+00  5.70801e+00
 7656  3.10555e+00  0.00000e+00  5.15485e+00
 7657  2.81357e+00  0.00000e+00  5.44683e+00
 7658  4.82383e+00  0.00000e+00  3.43656e+00
 7659  4.82383e+00  0.00000e+00  3.43656e+00
 7660  2.55238e+00  0.00000e+00  5.70801e+00
 7661  3.81870e+00  0.00000e+00  4.44169e+00
 7662  6.54211e+00  0.00000e+00  1.71828e+00
 7663  4.27066e+00  0.00000e+00  3.98973e+00
 7665  6.54211e+00  0.00000e+00  1.71828e+00
 7744  8.26039e+00  0.00000e+00  0.00000e+00
 7745  8.26039e+00  0.00000e+00  0.00000e+00
 7746  5.53698e+00  0.00000e+00  2.72341e+00
 7747  8.26039e+00  0.00000e+00  0.00000e+00
 7748  4.82383e+00  0.00000e+00  3.43656e+00
 7749  3.43656e+00  0.00000e+00  4.82383e+00
 7750  4.82383e+00  0.00000e+00  3.43656e+00
 7751  4.82383e+00  0.00000e+00  3.43656e+00
 7752  4.82383e+00  0.00000e+00  3.43656e+00
 7753  3.81870e+00  0.00000e+00  4.44169e+00
 7754  3.43656e+00  0.00000e+00  4.82383e+00
 7755  4.27066e+00  0.00000e+00  3.98973e+00
 7756  3.43656e+00  0.00000e+00  4.82383e+00
 7757  3.81870e+00  0.00000e+00  4.44169e+00
 7758  3.81870e+00  0.00000e+00  4.44169e+00
 7759  4.82383e+00  0.00000e+00  3.43656e+00
 7760  3.43656e+00  0.00000e+00  4.82383e+00
 7761  6.54211e+00  0.00000e+00  1.71828e+00
 7762  6.54211e+00  0.00000e+00  1.71828e+00
 7763  6.54211e+00  0.00000e+00  1.71828e+00
 7764  8.26039e+00  0.00000e+00  0.00000e+00
 7765  6.54211e+00  0.00000e+00  1.71828e+00
 7846  5.53698e+00  0.00000e+00  2.72341e+00
 7847  8.26039e+00  0.00000e+00  0.00000e+00
 7849  5.53698e+00  0.00000e+00  2.72341e+00
 7850  5.53698e+00  0.00000e+00  2.72341e+00
 7851  4.82383e+00  0.00000e+00  3.43656e+00
 7852  3.10555e+00  0.00000e+00  5.15485e+00
 7853  4.27066e+00  0.00000e+00  3.98973e+00
 7854  5.53698e+00  0.00000e+00  2.72341e+00
 7855  3.43656e+00  0.00000e+00  4.82383e+00
 7856  4.27066e+00  0.00000e+00  3.98973e+00
 7857  4.27066e+00  0.00000e+00  3.98973e+00
 7858  3.10555e+00  0.00000e+00  5.15485e+00
 7859  3.81870e+00  0.00000e+00  4.44169e+00
 7860  4.27066e+00  0.00000e+00  3.98973e+00
 7861  4.27066e+00  0.00000e+00  3.98973e+00
 7862  4.82383e+00  0.00000e+00  3.43656e+00
 7863  6.54211e+00  0.00000e+00  1.71828e+00
 7865  6.54211e+00  0.00000e+00  1.71828e+00
 7867  8.26039e+00  0.00000e+00  0.00000e+00
 7946  8.26039e+00  0.00000e+00  0.00000e+00
 7947  8.26039e+00  0.00000e+00  0.00000e+00
 7948  3.81870e+00  0.00000e+00  4.44169e+00
 7949  4.27066e+00  0.00000e+00  3.98973e+00
 7950  4.82383e+00  0.00000e+00  3.43656e+00
 7952  4.27066e+00  0.00000e+00  3.98973e+00
 7953  4.27066e+00  0.00000e+00  3.98973e+00
 7954  5.53698e+00  0.00000e+00  2.72341e+00
 7955  4.27066e+00  0.00000e+00  3.98973e+00
 7956  5.53698e+00  0.00000e+00  2.72341e+00
 7957  5.53698e+00  0.00000e+00  2.72341e+00
 7958  4.27066e+00  0.00000e+00  3.98973e+00
 7959  4.82383e+00  0.00000e+00  3.43656e+00
 7961  5.53698e+00  0.00000e+00  2.72341e+00
 7963  8.26039e+00  0.00000e+00  0.00000e+00
 7964  8.26039e+00  0.00000e+00  0.00000e+00
 7966  6.54211e+00  0.00000e+00  1.71828e+00
 7968  8.26039e+00  0.00000e+00  0.00000e+00
 8045  8.26039e+00  0.00000e+00  0.00000e+00
 8049  8.26039e+00  0.00000e+00  0.00000e+00
 8051  4.82383e+00  0.00000e+00  3.43656e+00
 8052  4.27066e+00  0.00000e+00  3.98973e+00
 8053  4.82383e+00  0.00000e+00  3.43656e+00
 8054  8.26039e+00  0.00000e+00  0.00000e+00
 8055  6.54211e+00  0.00000e+00  1.71828e+00
 8056  6.54211e+00  0.00000e+00  1.71828e+00
 8057  6.54211e+00  0.00000e+00  1.71828e+00
 8059  8.26039e+00  0.00000e+00  0.00000e+00
 8060  4.82383e+00  0.00000e+00  3.43656e+00
 8061  6.54211e+00  0.00000e+00  1.71828e+00
 8062  6.54211e+00  0.00000e+00  1.71828e+00
 8063  8.26039e+00  0.00000e+00  0.00000e+00
 8068  8.26039e+00  0.00000e+00  0.00000e+00
 8149  8.26039e+00  0.00000e+00  0.00000e+00
 8150  8.26039e+00  0.00000e+00  0.00000e+00
 8151  8.26039e+00  0.00000e+00  0.00000e+00
 8152  5.53698e+00  0.00000e+00  2.72341e+00
 8153  4.82383e+00  0.00000e+00  3.43656e+00
 8154  6.54211e+00  0.00000e+00  1.71828e+00
 8155  8.26039e+00  0.00000e+00  0.00000e+00
 8156  3.43656e+00  0.00000e+00  4.82383e+00
 8157  8.26039e+00  0.00000e+00  0.00000e+00
 8159  4.82383e+00  0.00000e+00  3.43656e+00
 8160  5.53698e+00  0.00000e+00  2.72341e+00
 8162  8.26039e+00  0.00000e+00  0.00000e+00
 8165  8.26039e+00  0.00000e+00  0.00000e+00
 8245  8.26039e+00  0.00000e+00  0.00000e+00
 8248  8.26039e+00  0.00000e+00  0.00000e+00
 8252  6.54211e+00  0.00000e+00  1.71828e+00
 8254  8.26039e+00  0.00000e+00  0.00000e+00
 8255  8.26039e+00  0.00000e+00  0.00000e+00
 8257  8.26039e+00  0.00000e+00  0.00000e+00
 8258  8.26039e+00  0.00000e+00  0.00000e+00
 8260  6.54211e+00  0.00000e+00  1.71828e+00
 8265  8.26039e+00  0.00000e+00  0.00000e+00
 8267  8.26039e+00  0.00000e+00  0.00000e+00
 8344  8.26039e+00  0.00000e+00  0.00000e+00
 8350  8.26039e+00  0.00000e+00  0.00000e+00
 8352  8.26039e+00  0.00000e+00  0.00000e+00
 8356  8.26039e+00  0.00000e+00  0.00000e+00
 8357  6.54211e+00  0.00000e+00  1.71828e+00
 8360  8.26039e+00  0.00000e+00  0.00000e+00
 8361  8.26039e+00  0.00000e+00  0.00000e+00
 8449  8.26039e+00  0.00000e+00  0.00000e+00
 8452  8.26039e+00  0.00000e+00  0.00000e+00
 8453  8.26039e+00  0.00000e+00  0.00000e+00
 8455  8.26039e+00  0.00000e+00  0.00000e+00
 8551  6.54211e+00  0.00000e+00  1.71828e+00
 8553  8.26039e+00  0.00000e+00  0.00000e+00
 8560  8.26039e+00  0.00000e+00  0.00000e+00
 8562  8.26039e+00  0.00000e+00  0.00000e+00
 8654  8.26039e+00  0.00000e+00  0.00000e+00
 8655  8.26039e+00  0.00000e+00  0.00000e+00
 8748  8.26039e+00  0.00000e+00  0.00000e+00
