# Supplementary material for: Discovery of novel RARα agonists using pharmacophore-based virtual screening, molecular docking, and molecular dynamics simulation studies
Source: PLoS One. 2023 Aug 24;18(8):e0289046. doi: 10.1371/journal.pone.0289046 (PMC10449137; doi:10.1371/journal.pone.0289046)
Supplement: S1 File — (ZIP) [file pone.0289046.s003.zip › Supplementary/Free Protein/MD/FEL/evecs.dat]

 Eigenvector file: COVAR nmodes 3 width 11
  732  732
  -16.01885    8.64586   20.35229  -16.05825    5.97307   19.94449  -13.37974
    4.42297   18.34607  -13.84361    0.94880   19.64690  -16.06593   -0.13639
   16.82825  -14.07483    1.73563   14.17726  -10.97900   -0.38876   14.96966
  -12.99623   -3.59405   14.32963  -14.53597   -2.31472   11.04901  -11.12343
   -1.18063    9.69760   -9.53293   -4.50971   10.81339  -12.31788   -6.41378
    8.96209  -11.85665   -4.34253    5.76669   -8.08195   -5.05126    5.89193
   -8.28622   -8.80063    6.73149  -10.98842   -9.43899    4.06673   -8.65384
   -7.86731    1.41370   -5.20949   -9.06662    2.67344   -4.36713  -12.69088
    3.58985   -2.30267  -13.55802    6.53625    1.13987  -15.07350    6.11973
    0.11951  -18.17502    7.94586   -2.60718  -18.71809    5.44268   -0.72007
  -18.09079    2.32724    1.32354  -20.61514    0.45951    4.65880  -19.27714
   -0.57188    6.51358  -19.95763   -3.78773    9.60303  -18.57331   -5.55205
   10.85136  -18.10146   -9.10346   14.35448  -18.76722  -10.34551   14.42256
  -16.23341  -13.10141   16.65299  -13.21854  -12.98638   17.69057  -13.76888
   -9.40894   21.44084  -13.34598   -9.44305   22.34153  -10.75730  -12.00976
   21.05435   -7.20462  -12.51630   19.51276   -6.00237  -15.79609   17.65511
   -2.86202  -16.88560   14.42728   -4.80839  -17.56166   13.38983   -8.46029
  -17.74927   10.20869   -8.65000  -19.83875    8.92257  -11.92278  -18.33731
    9.49728  -10.77195  -14.75369    7.71097   -7.49947  -15.63347    4.76371
   -9.57017  -16.95813    4.48095  -11.27494  -13.53580    5.11775   -8.07934
  -11.52021    2.43449   -6.16781  -13.48782   -0.13953   -8.94373  -12.91543
    0.67548   -9.09029   -9.18188    0.47133   -5.26996   -8.99948   -2.94483
   -5.27766  -10.77112   -4.19029   -7.94243   -8.29259   -3.00718   -5.70461
   -5.41438   -4.66838   -2.55260   -6.88602   -8.07941   -4.28275   -7.40207
   -7.90497   -5.41464   -3.71984   -7.13233   -1.75938   -2.77794  -10.37170
   -0.72370   -4.58057  -12.11320   -3.53587   -2.61562  -10.58951   -2.08089
    0.61677  -11.93911    1.40147   -0.28810  -15.42922   -0.14280   -0.88729
  -15.36982   -1.69330    2.63042  -13.77218    1.18712    4.62313  -16.16700
    3.19057    6.88436  -16.61042    6.94737    6.47756  -15.12534    7.06445
    2.94768  -18.65288    7.06375    1.57177  -19.30345   10.48228    3.11809
  -17.12015   12.06752    0.44304  -18.19874   12.91146   -3.11696  -17.30638
   10.53558   -5.95904  -14.86134   13.07769   -7.38037  -12.96510   13.21067
   -4.05666  -13.08187    9.41096   -3.63200  -11.49226    8.87516   -7.09252
   -8.81018   11.55743   -6.44912   -7.87959    9.97356   -3.08576   -7.88776
    6.37432   -4.43220   -5.71795    7.16438   -7.51551   -3.09623    8.70589
   -5.20592   -3.22315    5.92807   -2.56094   -2.86024    2.83772   -4.79883
    0.97928    3.01189   -4.91563    1.30552    3.81465   -1.16091   -0.84015
    0.77126   -0.22941    0.95402   -1.45714   -2.82584    4.33537   -0.68179
   -1.17677    2.86127   -1.05728    2.36461    1.33184   -4.50511    1.49110
    4.72110   -5.90722    0.32028    6.86711   -4.18026    3.01340    4.68460
   -5.82072    5.73708    5.60077   -9.23854    4.20119    9.40279   -8.82173
    4.26415   11.75470  -11.54376    5.59342   15.17007  -10.22097    6.72452
   16.81973  -13.65137    7.05320   16.37482  -14.29310    3.31596   16.09365
  -10.63212    2.16470   12.80121  -11.35733    0.30507    9.26177   -9.91888
   -0.00602    5.97678  -11.78689   -0.66859    2.89713  -10.80783   -2.72300
   -0.68819  -11.82363   -1.79982   -0.66101  -14.58312   -4.41315    2.22994
  -16.28315   -2.57343    4.96774  -15.25336   -5.02404    8.15227  -14.41261
   -3.10635   10.92723  -12.31858   -4.71417   14.38322  -10.93590   -3.80736
   16.00690   -7.44906   -4.15673   17.59650   -8.35000   -7.54267   14.26620
   -9.66032   -8.93343   12.35268   -6.46234   -7.99005   15.20198   -4.35800
   -9.50354   14.97920   -6.44232  -12.72395   11.15131   -6.04009  -12.84622
   11.71917   -2.39923  -13.88581   11.74235   -0.79092  -10.41782   15.53896
   -0.31695  -10.54233   17.62887    1.45234   -8.06931   14.76976    2.57099
   -5.89898   14.34576   -1.11012   -4.85611   17.19507   -0.79462   -2.31514
   15.32458    2.07786   -0.57720   12.04532    0.04479   -0.52525   13.88889
   -2.91500    1.07732   15.50016   -0.49372    3.59203   12.00650    0.89640
    4.41114   10.73861   -2.68082    4.96101   13.66514   -3.39357    7.33818
   12.82241   -0.20007    9.31047    9.10578   -1.15580    9.54164    9.84286
   -4.44131   11.32788   10.85333   -2.93824   14.72702    7.42004   -1.28429
   15.02715    5.81847   -4.67953   15.87589    2.68639   -3.84063   13.89098
   -0.68249   -5.61312   14.25266   -3.31317   -6.31522   11.53738   -5.58401
   -3.58938   12.99842   -2.62555   -1.13155   13.06841   -1.75236   -2.06599
    9.43765   -5.43613   -1.53381    8.50301   -5.51983    1.88653   10.24943
   -2.21855    2.92042    8.56520   -3.71823    1.78903    5.19919   -6.82110
    3.92168    5.94984   -4.57091    6.95619    6.78690   -2.82946    6.41789
    3.39281   -6.27167    6.58029    1.66636   -7.93363    9.36189    3.74699
   -5.35223   12.14754    3.49436   -5.72630   15.91480    3.02173   -2.19290
   16.19986    1.59586   -3.05441   15.05702   -1.96879   -3.04730   17.13025
   -5.15654   -6.18479   18.25942   -7.02207   -8.44526   17.96799   -3.95914
  -11.08313   20.69233   -3.76440  -11.69497   20.64517   -0.01849   -8.73549
   19.06593    1.80178   -9.98947   20.18877    5.22875  -13.03004   17.89613
    4.87855  -10.67106   14.95434    4.33427   -8.39599   15.98498    7.22855
  -11.45306   16.01929    9.54589  -12.20703   12.44707    8.37239   -8.60795
   11.39723    9.20037   -8.93763   12.62278   12.84272  -10.96676    9.57797
   14.14016   -8.45715    7.19609   12.46028   -5.54929    8.95326   14.23133
   -7.44577    8.73153   17.55624   -8.17165    5.01578   16.96291   -4.48215
    4.35013   16.14817   -3.23499    6.34053   19.20350   -5.34635    4.35114
   21.69509   -4.68648    0.92801   20.11523   -0.88930    1.40432   19.77439
   -0.66873    2.23423   23.48851   -2.87187   -0.70811   24.53893   -0.51058
   -3.20465   22.86839    2.67201   -1.47442   24.13066    2.50608   -0.71000
   27.82516    6.21118    0.02963   28.07137    6.71613    1.52056   24.61508
    3.86722    3.93714   24.07728    6.04802    6.28622   22.11560    5.69596
    4.23934   18.98833    2.67260    6.27388   17.78676    4.74298    9.32462
   16.63167    7.25246    6.90465   15.01741    4.46228    5.22212   13.02527
    3.17113    8.64811   11.93498    6.67600    9.63277   10.79698    7.00308
    6.36540    8.83546    3.83657    7.02084    6.84992    5.27453   10.33902
    5.81002    8.46396    8.61491    4.80724    6.42124    6.19323    2.65936
    5.44620    9.21402    0.53134    9.10862    9.69754   -0.34857    9.39280
    6.25818   -1.96551    5.84815    6.10346   -3.42403    6.25821    9.45824
   -5.20753    9.63499    8.28664   -6.58963    7.89796    5.04158   -7.58161
    5.28437    6.98162   -9.55706    8.11798    8.90282  -11.26874    9.71509
    5.55745  -12.24465    6.50602    4.03958  -13.68167    6.01768    7.03781
  -16.00451    9.52937    6.52288  -17.42291    9.23179    2.71512  -17.48485
    6.30760    3.25402  -19.92884    8.92284    4.03080  -22.61158   11.07137
    0.94712  -21.87650    8.46409   -1.85523  -21.74717    7.24909   -3.75036
  -24.82137    3.76454   -2.84604  -25.59268    1.53436   -0.80641  -23.36016
    1.00559   -0.46226  -19.64970   -1.84162   -2.61875  -18.25928   -5.16728
   -0.72723  -18.09512   -5.59529   -0.58950  -14.28413   -1.96410    0.55941
  -13.80610   -2.52152    3.21810  -16.50540   -5.74015    4.30041  -14.69821
   -3.72375    5.11855  -11.55681   -1.02661    6.99069  -13.41489   -2.96495
    9.19706  -15.67525  -10.22363    7.90687  -15.48895  -12.14286    5.50197
  -17.66500  -12.96843    2.53515  -15.47050  -12.28758    3.47729  -11.81877
  -15.64860    5.24897  -11.36718  -17.47195    2.02407  -12.25338  -15.08563
   -0.21862  -10.31703  -15.66796    1.83075   -7.14749  -19.43187    1.59890
   -7.49424  -20.34767   -1.76322   -8.40902
 ****
    1    22.50652
    0.01596   -0.17021    0.21751    0.02183   -0.09382    0.14648    0.00156
   -0.05847    0.05814    0.04208   -0.08853    0.00299   -0.00081   -0.04741
    0.01524   -0.00659   -0.02408    0.02381   -0.00291   -0.02525    0.01018
   -0.00874   -0.02117    0.00827   -0.01393   -0.01248    0.01309   -0.01866
   -0.00733    0.00492   -0.01456   -0.00666   -0.00189   -0.01858   -0.00471
    0.00268   -0.01138   -0.00535    0.00361   -0.01310   -0.01586    0.00377
   -0.02948   -0.01469    0.00483   -0.02216   -0.00200   -0.00467   -0.01668
   -0.00354   -0.00027   -0.01637   -0.00415   -0.00234   -0.05237   -0.01103
    0.00947   -0.13030   -0.08374    0.04974   -0.13173   -0.08212    0.07824
   -0.16095   -0.10634    0.01607   -0.11735   -0.06711   -0.03331   -0.08335
    0.01303    0.00292   -0.08816    0.02678   -0.02029   -0.08001    0.00249
   -0.00766   -0.06320    0.01407    0.00197   -0.04337    0.00380    0.02727
   -0.03414    0.01606    0.03282   -0.03012   -0.00186    0.05015   -0.02270
   -0.03269    0.01629    0.02182   -0.05974   -0.02247   -0.00650   -0.01210
    0.00114    0.00033   -0.03152    0.03197    0.02784   -0.02567    0.03868
    0.02517   -0.02753    0.02298    0.02702   -0.05710    0.00925    0.03336
   -0.06363   -0.03010    0.03262   -0.06679   -0.02241    0.00804   -0.06056
   -0.00070   -0.00514   -0.04977    0.01719   -0.02357   -0.02879    0.04707
    0.00415   -0.01004    0.03648    0.02065   -0.00479    0.02151    0.00428
    0.00602    0.03919    0.01075    0.01111    0.04254    0.01944    0.01617
    0.03210    0.02249    0.01707    0.02930    0.01527    0.02204    0.02272
    0.00487    0.01072    0.02443    0.02084    0.01082    0.03546    0.02748
    0.02577    0.02254    0.00990    0.02608    0.01445    0.00516    0.01582
    0.02470    0.01274    0.01914    0.02152    0.01483    0.01876    0.00517
    0.00542    0.00179    0.00063    0.00251   -0.00153    0.01618    0.00663
    0.00580    0.01248    0.00387    0.00078    0.00238   -0.00332   -0.00206
    0.00707   -0.00929   -0.00386    0.00831   -0.00422   -0.01280    0.00312
   -0.00361   -0.01685    0.00091   -0.01539   -0.01363    0.00537   -0.02332
   -0.02335    0.00469   -0.03156   -0.02493    0.00781   -0.02338   -0.01210
    0.01298   -0.01647   -0.01262    0.00162   -0.02890   -0.02080    0.01153
   -0.02893   -0.00306    0.02684   -0.02325    0.01924    0.03412   -0.02674
    0.03307    0.02571   -0.02817    0.02350    0.02204   -0.01697    0.02917
    0.01493   -0.02293    0.03240    0.03247   -0.01490    0.01477    0.04012
   -0.01462    0.01629    0.03299   -0.02238    0.01772    0.03557   -0.02577
    0.02023    0.03049   -0.02128    0.01397    0.03111   -0.02076    0.01308
    0.03198   -0.02338    0.00260    0.02113   -0.03021    0.00968    0.00879
   -0.03012    0.00586   -0.00240   -0.02176    0.01585   -0.00532   -0.01247
    0.01468    0.01418   -0.01846    0.01074    0.01397   -0.01389    0.02481
   -0.00107   -0.00324    0.02701    0.00376    0.00807    0.02022    0.01189
    0.00489    0.02824   -0.00765    0.00766    0.03346   -0.01264    0.01466
    0.03763   -0.00476    0.00124    0.03661   -0.01080    0.00204    0.02478
   -0.03209    0.00490    0.02545   -0.03249    0.00725    0.02686   -0.03775
    0.00249    0.02499   -0.02420    0.00623    0.01255   -0.02229    0.00619
    0.00902   -0.03264    0.00166    0.00334   -0.02234    0.01051    0.02199
   -0.03082    0.00329    0.02693   -0.01089    0.00202    0.03431   -0.00391
    0.00411    0.04997    0.01359   -0.02413    0.05718    0.00117   -0.03359
    0.03585    0.00119   -0.02684    0.01877   -0.00018   -0.01637    0.00591
   -0.00909    0.00585   -0.02542   -0.01430   -0.00074   -0.01151   -0.00318
   -0.00416   -0.00782    0.00686    0.00945   -0.00962    0.01340    0.01696
   -0.01878    0.00134   -0.00118   -0.02294   -0.01685    0.00108   -0.02048
   -0.01101    0.01975   -0.04118   -0.00068    0.01849   -0.04528   -0.02165
    0.02498   -0.05399   -0.04911    0.00487   -0.03131   -0.05859    0.00534
   -0.02658   -0.05329    0.06774   -0.10051    0.00663    0.02948   -0.02181
   -0.04974   -0.00603   -0.01398   -0.02917    0.00291   -0.01120   -0.03819
    0.01687    0.00251   -0.04356    0.00738    0.01759   -0.02958    0.00024
    0.01411   -0.02739    0.01166    0.01718   -0.03701    0.01548    0.02782
   -0.03737    0.01105    0.03201   -0.01966    0.01887    0.03519   -0.02791
    0.01929    0.03701   -0.03149    0.01756    0.04176   -0.03337    0.00857
    0.03620   -0.04033    0.02338    0.02910   -0.04164    0.02422    0.02751
   -0.02615    0.03226    0.02455   -0.02448    0.02708    0.01422   -0.01960
    0.03745   -0.00572   -0.02292    0.04265   -0.00861   -0.02759    0.02176
   -0.03388   -0.01217    0.00521   -0.01505   -0.00868    0.00275    0.00256
   -0.01335   -0.00160   -0.01178   -0.00512   -0.01851   -0.02078    0.01125
   -0.02401    0.00460    0.01683   -0.01766    0.01413    0.01115   -0.02732
   -0.00345    0.02105   -0.03874    0.00243    0.02847   -0.02871    0.01256
    0.03208   -0.02567    0.00345    0.02566   -0.03025   -0.00081    0.02792
   -0.01935   -0.01210    0.01963   -0.03112   -0.01062    0.04475   -0.03444
    0.01134    0.04218   -0.02482    0.00835    0.04114   -0.02544    0.01763
    0.04704   -0.02555    0.02437    0.05302   -0.02632    0.00514    0.05015
   -0.04347   -0.01090    0.06105   -0.06251   -0.03780    0.05567   -0.04425
   -0.00867    0.05271   -0.03843   -0.00787    0.05356   -0.03383   -0.01442
    0.06688   -0.03279   -0.00821    0.04681   -0.04155   -0.01049    0.05297
   -0.04790   -0.01931    0.04345   -0.04265   -0.01735    0.03742   -0.04206
   -0.01150    0.03870   -0.04025   -0.01790    0.04115   -0.02952   -0.02409
    0.04272   -0.03432   -0.01764    0.02649   -0.02892   -0.01623    0.01711
   -0.01124   -0.03930    0.02571   -0.00960   -0.03725    0.00842   -0.01158
   -0.02877   -0.00848   -0.00735   -0.03645   -0.00419   -0.00006   -0.04482
   -0.00366    0.01796   -0.03719   -0.01564    0.01417   -0.00178   -0.00466
   -0.00528    0.03342   -0.00754    0.00704    0.02778    0.00941    0.01721
    0.04534   -0.00659    0.01371    0.06561   -0.02259   -0.00729    0.12332
   -0.03121   -0.00734    0.13921   -0.03357   -0.00209    0.08492   -0.06170
   -0.00117    0.08758   -0.10543    0.04265    0.05712   -0.10954    0.02615
    0.00710   -0.08260   -0.00221   -0.00736   -0.04153   -0.03597    0.00925
   -0.05750   -0.02399    0.02564   -0.06360   -0.01190    0.01267   -0.06932
   -0.03027    0.00765   -0.05979   -0.03561    0.02420   -0.05919   -0.02708
    0.02792   -0.06460   -0.01799    0.04352   -0.07931   -0.00115    0.04365
   -0.06334   -0.00584    0.03085   -0.06197   -0.01346    0.02255   -0.04380
   -0.03839    0.01052   -0.04664   -0.04438    0.03232   -0.05689   -0.00943
    0.02653   -0.03341   -0.00733    0.00545   -0.03769   -0.01653   -0.00071
   -0.05416   -0.00964    0.00595   -0.04273    0.00653   -0.01138   -0.01876
    0.00428   -0.03780   -0.04367    0.00400   -0.03850   -0.04698    0.02313
   -0.03980   -0.01169    0.02934   -0.05240   -0.01684    0.01966   -0.05152
   -0.01843    0.03430   -0.02999    0.00171    0.04117   -0.03384   -0.01727
    0.04815   -0.02601   -0.02743    0.05952   -0.01109   -0.01425    0.05291
   -0.01944   -0.02663    0.05260   -0.02002   -0.03707    0.06104   -0.01525
   -0.04294    0.04687   -0.04878   -0.00447    0.03574   -0.02775   -0.03636
    0.04896    0.02748   -0.03972    0.06309    0.03015   -0.00587    0.06843
    0.03819    0.01168    0.08052    0.03913    0.01278    0.08967    0.01161
    0.00618    0.09465    0.02738    0.02157    0.09831    0.03197    0.02444
    0.09670    0.02266    0.02666    0.04640    0.07664    0.00944   -0.00667
    0.02942    0.00797    0.11654    0.05774    0.03247    0.14488    0.04916
    0.01080    0.10848    0.04778    0.01357    0.11004    0.00570    0.02544
    0.10759   -0.00288    0.03669    0.10857    0.01561   -0.02936    0.08071
   -0.00084   -0.01289    0.04231   -0.01717   -0.00773    0.04621   -0.00121
   -0.05814    0.00549    0.02629   -0.03223
 ****
    2    15.37237
    0.04628   -0.00930    0.07102   -0.00428    0.00513    0.03640   -0.03357
   -0.02948    0.00390   -0.06770   -0.03942   -0.03476   -0.06910    0.00015
   -0.05081   -0.04187    0.00689   -0.02855   -0.05157   -0.00287   -0.01418
   -0.05546   -0.00076   -0.01470   -0.02827   -0.00414   -0.02908   -0.01908
   -0.00506   -0.00727   -0.02858   -0.00713   -0.00059   -0.02009   -0.00688
   -0.01368   -0.00544   -0.00688   -0.01142   -0.00526   -0.00531    0.00469
   -0.01169   -0.00529    0.00415    0.00920   -0.00079   -0.01834    0.01823
    0.01073   -0.00403    0.02041    0.02604    0.00500    0.05626    0.04344
    0.03320    0.09721    0.12015    0.01776    0.09786    0.11332    0.03030
    0.10243    0.13863    0.07774    0.09600    0.10433    0.08796    0.11187
    0.03185    0.08658    0.12429    0.01099    0.12660    0.10337    0.01827
    0.07096    0.06567   -0.00055    0.05692    0.04553    0.01088    0.03464
    0.02331    0.00707    0.02568    0.02045    0.00400    0.00894   -0.00794
    0.02094    0.02396    0.02358   -0.00149    0.04833    0.02239   -0.03254
    0.03970    0.01722    0.02008    0.03179   -0.01068   -0.02002   -0.01225
   -0.00280   -0.02160   -0.03358   -0.01314   -0.03103   -0.03045   -0.02312
   -0.03825   -0.02614   -0.02616   -0.04175   -0.00124   -0.01020   -0.04792
    0.01933   -0.01019   -0.08919    0.02488    0.01029   -0.07772    0.06641
    0.00395   -0.03293    0.05368   -0.01349   -0.05231    0.01669   -0.00075
   -0.07827    0.03192   -0.00681   -0.03717    0.05203   -0.00495   -0.02130
    0.02577   -0.00073   -0.02589    0.01490   -0.00654   -0.01939    0.01870
   -0.02041   -0.01071    0.02128   -0.00444   -0.00942    0.01290   -0.00347
    0.01201    0.01096   -0.02109    0.01443    0.00375   -0.00854    0.00315
    0.00683   -0.00073    0.00989    0.01196   -0.00412    0.01501    0.01419
   -0.00153    0.01434    0.01455   -0.00273    0.01530    0.01223   -0.00324
    0.01679    0.01359   -0.00520    0.01445    0.00900   -0.00655    0.01238
    0.01028   -0.00430    0.01441    0.01301   -0.00429    0.01591    0.00621
   -0.01281    0.02020    0.00867   -0.00953    0.01660    0.01117   -0.01005
    0.01907    0.00746   -0.01150    0.01808    0.00223   -0.00365    0.02148
    0.00569    0.00480    0.03534   -0.01114    0.00191    0.02600    0.00526
    0.00912    0.03695    0.02107    0.01228    0.05288    0.02520   -0.00531
    0.05140    0.02264    0.00363    0.03686    0.01786    0.01053    0.03506
    0.01463   -0.00088    0.03607    0.01935   -0.00196    0.03105    0.01975
    0.00151    0.02768    0.01866    0.00285    0.02012    0.01491   -0.00750
    0.02328    0.00737   -0.00989    0.02295    0.00579   -0.00011    0.00950
    0.00307   -0.00889    0.00655   -0.00262   -0.02537    0.01539   -0.01925
   -0.02626    0.01615   -0.03612   -0.01266    0.02083   -0.03834   -0.00699
    0.02249   -0.01725   -0.01746    0.01878   -0.02074   -0.01330    0.02807
   -0.03245   -0.00294    0.03485   -0.02687    0.00011    0.03004   -0.01392
   -0.00575    0.03180   -0.02986   -0.00674    0.03454   -0.03118   -0.00829
    0.03653   -0.03099   -0.00448    0.03680   -0.02855   -0.00511    0.04556
   -0.02214   -0.00813    0.04521   -0.01400   -0.01020    0.05527   -0.01697
    0.00012    0.06076   -0.00092    0.00299    0.04327    0.00139   -0.00107
    0.03937   -0.01021   -0.00039    0.03444   -0.00917   -0.00450    0.02338
   -0.01718    0.00243    0.00836   -0.00761   -0.01379   -0.02471   -0.00038
   -0.00677   -0.04967    0.00585    0.02079   -0.08503    0.04509    0.04060
   -0.03526    0.05475    0.00693   -0.03119    0.01796    0.01011    0.01069
   -0.00602    0.00202    0.01680   -0.00890    0.00345    0.00696   -0.00081
    0.00480    0.00634   -0.00202    0.00805    0.00665   -0.00105    0.00729
    0.00602    0.00435    0.01569    0.00933    0.00537    0.01301   -0.00055
   -0.01076   -0.00244   -0.00701   -0.00391   -0.00143   -0.00528    0.01173
   -0.00554   -0.00749    0.01029    0.01140    0.00228    0.00394    0.01012
   -0.00540   -0.00587   -0.05460    0.09097   -0.07442   -0.01935    0.02966
   -0.03350    0.01077    0.03092   -0.02618   -0.00316    0.04652   -0.01343
   -0.01824    0.04890   -0.03504   -0.01137    0.03923   -0.03576   -0.00412
    0.05222   -0.02030   -0.02341    0.06686   -0.02232   -0.03160    0.05432
   -0.03699   -0.01772    0.04994   -0.03418   -0.02485    0.07394   -0.01772
   -0.06139    0.07835   -0.03717   -0.05361    0.04659   -0.04448   -0.03076
    0.04299   -0.06105   -0.03295    0.03239   -0.05564   -0.04469    0.00423
   -0.03927   -0.01253   -0.01754   -0.06257   -0.03885   -0.02067   -0.02192
   -0.03316   -0.02585   -0.00489   -0.03665   -0.01462   -0.00497   -0.02804
   -0.01041    0.00027   -0.02118   -0.01892    0.01261   -0.01277   -0.00470
    0.01106   -0.01141   -0.00394    0.00436   -0.01581   -0.00618    0.00910
   -0.01062   -0.00374    0.02068    0.00076    0.00197    0.01362    0.00019
    0.00286    0.00841    0.00456   -0.00275    0.01748    0.00116    0.00315
    0.01481    0.00217    0.00688    0.01306    0.00836    0.00714    0.01746
    0.01645   -0.00099    0.02064    0.01774    0.00066    0.03165    0.01448
    0.00437    0.02475    0.01232    0.01271    0.02302    0.01662    0.01126
    0.02185    0.01794    0.02219    0.02716    0.02226    0.01696    0.02959
    0.02949    0.02187    0.03918    0.02235    0.00428    0.03643    0.02521
    0.00936    0.03110    0.03393    0.00695    0.03587    0.02908    0.01223
    0.04222    0.02201    0.00892    0.03189    0.02614    0.00099    0.03069
    0.02628    0.00468    0.03052    0.01306    0.01077    0.02057    0.00855
   -0.00325    0.02255    0.00680   -0.01212    0.02571    0.00069   -0.01353
    0.01319    0.00195   -0.01184    0.01240   -0.00133   -0.01911    0.02576
   -0.01174   -0.02720    0.01949   -0.01597   -0.02539    0.00956   -0.01507
   -0.03163    0.01962   -0.01425   -0.03640    0.02206   -0.02401   -0.03784
    0.01400   -0.02900   -0.03657    0.00949   -0.02629   -0.05197    0.01194
   -0.01742   -0.10848    0.01996   -0.00749   -0.12732   -0.01674    0.00414
   -0.12116   -0.00580   -0.00114   -0.11980   -0.00102    0.04661   -0.18660
    0.00922    0.04221   -0.15990   -0.03170   -0.00339   -0.11656   -0.01342
   -0.05267   -0.17042    0.02660   -0.11945   -0.09206    0.04638   -0.07022
   -0.02570   -0.00020   -0.05342   -0.02449   -0.03624   -0.04589   -0.02696
   -0.02809   -0.02661   -0.01897   -0.01229   -0.00590   -0.03581   -0.02830
   -0.02727   -0.04560   -0.03678   -0.02844   -0.00139   -0.00789    0.02892
    0.01198   -0.02210    0.00196   -0.06501   -0.00713   -0.10109   -0.00945
    0.01802   -0.05960    0.08839   -0.03105   -0.01571    0.07281   -0.05544
    0.02171    0.06697   -0.07981    0.02809    0.02822   -0.06826   -0.00095
    0.02535   -0.06165    0.00020    0.03626   -0.06201    0.01032    0.02499
   -0.07926    0.00786    0.01168   -0.07023    0.00148    0.01167   -0.05202
    0.01310    0.00168   -0.07589    0.02210   -0.00965   -0.07358    0.01343
   -0.01892   -0.05655    0.00938   -0.02245   -0.04020    0.01496   -0.03863
   -0.05863    0.00682   -0.06288   -0.06595   -0.00206   -0.06161   -0.02946
   -0.00886   -0.07790   -0.02502   -0.01623   -0.10540   -0.03966   -0.01633
   -0.10122   -0.02092   -0.01851   -0.09707    0.00879   -0.02219   -0.12720
    0.02851   -0.01702   -0.12682    0.00615   -0.00632   -0.09092   -0.01591
    0.00075   -0.04685   -0.01873   -0.01449   -0.01054    0.00761    0.00560
    0.02906    0.00863    0.01973    0.02076    0.01027    0.02696    0.00317
    0.00052    0.03628    0.00920    0.00462    0.04297    0.02720    0.00670
    0.03772    0.00616    0.01377    0.02733    0.01623    0.01766    0.00799
    0.02997    0.04249    0.03287    0.04423    0.02716    0.01258    0.05669
    0.03459    0.06287    0.03099    0.00278    0.04883    0.02782    0.00573
    0.04572    0.02310    0.00092    0.04673    0.03189   -0.03477    0.02558
    0.02856   -0.01218   -0.00289    0.02648   -0.01597    0.00026    0.03281
   -0.05433    0.02614    0.02774   -0.04049
 ****
    3    11.05376
    0.21308    0.19875    0.04600    0.03022    0.08454    0.01612   -0.01053
    0.01214    0.01256   -0.02402    0.02719    0.05205    0.01238   -0.02135
    0.03911    0.00337   -0.02165    0.03199    0.01102   -0.00521    0.04347
    0.02312   -0.01320    0.04426    0.01415   -0.02504    0.04493    0.01012
   -0.01459    0.04481    0.02001   -0.01041    0.04377    0.02564   -0.01620
    0.04120    0.01665   -0.01232    0.04234    0.01911    0.00432    0.04073
    0.03333    0.00178    0.03029    0.03527   -0.00244    0.02933    0.03191
    0.00825    0.03332    0.03339    0.01743    0.03800    0.05454    0.02531
    0.03834    0.13429    0.08688   -0.00609    0.13360    0.08684   -0.04695
    0.16124    0.09581   -0.00716    0.10634    0.08382    0.05089    0.05193
    0.02946    0.01182    0.02387    0.00664    0.00303    0.01996   -0.01618
   -0.05114   -0.02770   -0.01426   -0.08023   -0.03980   -0.02471   -0.10972
   -0.06055   -0.01215   -0.11698   -0.07608   -0.03085   -0.15805   -0.09670
    0.03691   -0.10484   -0.03071   -0.00676   -0.03615   -0.05989   -0.07337
   -0.03921   -0.06353   -0.05983   -0.00982   -0.04168   -0.07386   -0.00978
   -0.01363   -0.06440   -0.01625   -0.00851   -0.04530   -0.01061    0.00226
   -0.03342    0.01036   -0.00485   -0.01649    0.00006   -0.01724   -0.00975
   -0.03344   -0.01721   -0.00074   -0.03361   -0.02330    0.00181   -0.03328
   -0.02021    0.00105   -0.03354   -0.01509    0.00321   -0.03534   -0.01751
    0.00984   -0.03921   -0.02055    0.00324   -0.04307   -0.01914   -0.00048
   -0.03712   -0.01432    0.00635   -0.03714   -0.01582    0.00719   -0.04049
   -0.01774    0.01002   -0.04049   -0.01446    0.01071   -0.04204   -0.01761
    0.01595   -0.03588   -0.01165    0.01305   -0.03657    0.00012    0.01063
   -0.03962   -0.01465    0.00839   -0.02681   -0.01191   -0.00131   -0.00617
    0.01424   -0.00113   -0.00750   -0.00004    0.00288   -0.01109   -0.00938
   -0.01095   -0.00110    0.00906   -0.01713    0.00647    0.01401   -0.01050
    0.00063   -0.00952   -0.01920    0.00224   -0.00300   -0.04409    0.02421
    0.02686   -0.05917    0.01708    0.01818   -0.05667    0.01971   -0.00334
   -0.07151    0.01028   -0.05052   -0.07848   -0.00663   -0.02707   -0.05832
    0.00294   -0.01502   -0.03014   -0.03474   -0.01886   -0.04501   -0.00235
   -0.00109   -0.02568    0.02423    0.01263    0.00717    0.02755   -0.00177
    0.01439    0.01558    0.01002    0.00969    0.02766    0.01122   -0.01754
    0.02837   -0.00039   -0.01943    0.00586   -0.00821   -0.01069    0.00118
    0.00663   -0.02893    0.01239   -0.00531   -0.03313    0.01381   -0.00187
   -0.02800    0.00138    0.00491   -0.00067    0.01367   -0.00923    0.00637
    0.02548    0.00512   -0.01454    0.00530    0.01422   -0.00016   -0.01387
    0.01429   -0.00171   -0.00745    0.01214   -0.00755   -0.00635    0.01223
   -0.00888   -0.01060    0.01202   -0.00408   -0.01500    0.01183   -0.01129
   -0.01117    0.01293   -0.00550   -0.01043    0.00540   -0.00414   -0.00052
   -0.00589   -0.01625   -0.01450   -0.00572   -0.02699   -0.00830   -0.01998
   -0.02594   -0.01875   -0.02085   -0.02407   -0.02296   -0.02106   -0.02089
   -0.00305   -0.04594   -0.04449   -0.00466   -0.05196   -0.03682    0.01699
   -0.04533   -0.03632    0.02437   -0.05137   -0.04500    0.02563   -0.02785
   -0.04525    0.01642   -0.02184   -0.03247    0.00066   -0.02006   -0.02868
   -0.00786   -0.01945   -0.02299   -0.02604   -0.02126   -0.02072   -0.02047
   -0.01684   -0.03251   -0.01810   -0.02150   -0.01959   -0.02514   -0.01342
   -0.02267   -0.04499   -0.01159   -0.00955   -0.03473   -0.01755   -0.02075
   -0.02399   -0.02032   -0.00942   -0.01273   -0.01214   -0.03543   -0.00982
   -0.00302   -0.04097   -0.01509   -0.00967   -0.04591   -0.01630   -0.01567
   -0.03055   -0.01364   -0.00086   -0.02618   -0.00186    0.00169   -0.03263
   -0.00529   -0.01027   -0.02295   -0.01018   -0.00856   -0.00916   -0.00342
    0.00410   -0.00840    0.00717    0.01697   -0.01935    0.01177    0.01793
   -0.03154    0.01358    0.00222   -0.02279    0.00742    0.01062   -0.03227
    0.01222    0.01013   -0.03233    0.00729    0.00036   -0.03374    0.01821
   -0.00177   -0.03018    0.00921   -0.00136   -0.03062    0.00158   -0.00436
   -0.02796    0.01046   -0.01407   -0.02288    0.01210   -0.01685   -0.02413
    0.00261   -0.01279   -0.02524    0.00389   -0.02183   -0.01360    0.01742
   -0.03144   -0.00762    0.00256   -0.02429   -0.02434    0.01962   -0.00128
    0.00838    0.06576   -0.00366    0.06904    0.03836   -0.01243    0.05339
    0.00837    0.00977    0.04809    0.02823   -0.00490    0.03177    0.04567
    0.00197    0.02438    0.06655    0.00661    0.00891    0.06613    0.00392
    0.01473    0.04856    0.00205    0.01609    0.05114    0.01502    0.00630
    0.05748    0.01687   -0.00552    0.04487    0.00407    0.00145    0.02958
    0.00548    0.00175    0.03352    0.01880   -0.01716    0.03403    0.00811
   -0.02696    0.01673   -0.00790   -0.01340    0.00898   -0.00125   -0.01802
    0.01318   -0.00007   -0.03419    0.00905   -0.01314   -0.03767    0.00417
   -0.01502   -0.03667   -0.00649   -0.05364   -0.03447    0.02535   -0.04715
    0.02300    0.04292   -0.02015   -0.00600    0.04423   -0.01309   -0.01398
    0.03838   -0.00632   -0.03482    0.01315   -0.02627   -0.03562   -0.00165
   -0.03708   -0.04339   -0.03223   -0.06222   -0.03373   -0.03777   -0.08896
   -0.03237    0.00451   -0.15923   -0.04680   -0.01307   -0.12193   -0.09356
   -0.05990   -0.06170   -0.05923   -0.00777   -0.10077   -0.01706    0.00928
   -0.11574   -0.05216   -0.01043   -0.05419   -0.06961    0.00093   -0.03777
   -0.01628   -0.00045   -0.04925    0.00265   -0.00750   -0.02749   -0.00716
    0.00366   -0.01497    0.00345    0.00782   -0.02470    0.02228    0.00507
   -0.02741    0.02086    0.00297   -0.01047    0.01584    0.01392   -0.00635
    0.02753    0.02625   -0.02200    0.05038    0.01782   -0.01244    0.04956
    0.02535   -0.00467    0.04699    0.03677   -0.00545    0.04814    0.03854
   -0.00300    0.02815    0.03858    0.01900    0.01203    0.03041    0.04007
    0.01825    0.05512    0.02930    0.04496    0.03969    0.05231    0.03400
    0.03613    0.04373    0.06805    0.01330    0.00526    0.08904    0.02187
   -0.02733    0.04598    0.04751   -0.08988    0.08832    0.03556   -0.05393
    0.09991    0.03010   -0.05082    0.07866   -0.00916   -0.05028    0.07110
   -0.02720   -0.03940    0.06371   -0.00000   -0.03411    0.04324    0.00914
   -0.02931    0.03358   -0.03245   -0.02109    0.02630   -0.01897   -0.00191
    0.00871    0.01277    0.00414   -0.02095   -0.00523   -0.01514   -0.01263
   -0.00778   -0.00257    0.00089    0.00163    0.00716   -0.00111   -0.00577
    0.02626    0.00058   -0.01546    0.03355   -0.01306    0.00083    0.01807
   -0.01525    0.00072    0.02256    0.00347   -0.01117    0.04406    0.00104
   -0.00801    0.04225   -0.01120    0.00051    0.03370   -0.00357   -0.00518
    0.04554    0.00447   -0.01206    0.05409   -0.00240   -0.00458    0.04955
   -0.00374   -0.00277    0.05009    0.00229   -0.00567    0.05794    0.00182
   -0.00281    0.05802    0.00004    0.00334    0.03651    0.00404   -0.00886
    0.04710    0.03141   -0.01511    0.05805    0.01757   -0.00616    0.03457
    0.00188   -0.00959    0.01876    0.01797   -0.00931    0.01541    0.02250
   -0.01020    0.02548    0.03636   -0.02599    0.02385    0.05164   -0.04046
    0.02936    0.07272   -0.04133    0.03158    0.06832   -0.04319    0.03679
    0.07656   -0.02522    0.02591    0.03549   -0.02529    0.02886    0.01688
    0.00405    0.05460    0.04902    0.02835    0.04538    0.04615    0.01682
    0.02475   -0.00114    0.04627    0.03467    0.01963    0.07368    0.03635
    0.06064    0.09271    0.05071    0.06416   -0.01874    0.05784    0.06244
   -0.02629    0.05751    0.04966   -0.04579    0.01981    0.04383   -0.03733
    0.01479    0.04328   -0.06435    0.02412    0.03428   -0.05200    0.03517
    0.03399   -0.06539    0.04717    0.01710   -0.05259    0.04699    0.00095
   -0.04183    0.04545    0.00354   -0.06840
