# Supplementary material for: Discovery of novel RARα agonists using pharmacophore-based virtual screening, molecular docking, and molecular dynamics simulation studies
Source: PLoS One. 2023 Aug 24;18(8):e0289046. doi: 10.1371/journal.pone.0289046 (PMC10449137; doi:10.1371/journal.pone.0289046)
Supplement: S1 File — (ZIP) [file pone.0289046.s003.zip › Supplementary/Free Protein/MD/Gyration/Rg.xvg]

#Frame	RoG_00003
10	31.5353
20	31.5183
30	31.4437
40	31.5425
50	31.5332
60	31.5059
70	31.5299
80	31.4934
90	31.5013
100	31.5347
110	31.5366
120	31.478
130	31.4974
140	31.4425
150	31.4873
160	31.44
170	31.499
180	31.51
190	31.4797
200	31.5145
210	31.493
220	31.4792
230	31.4732
240	31.4882
250	31.4597
260	31.484
270	31.4389
280	31.5405
290	31.496
300	31.5391
310	31.4879
320	31.5285
330	31.4966
340	31.5216
350	31.5603
360	31.5126
370	31.5413
380	31.5155
390	31.5011
400	31.498
410	31.4922
420	31.4223
430	31.5353
440	31.4918
450	31.4954
460	31.4744
470	31.515
480	31.4763
490	31.5226
500	31.438
510	31.4636
520	31.4749
530	31.4525
540	31.5258
550	31.4623
560	31.4741
570	31.4749
580	31.4411
590	31.4716
600	31.4905
610	31.5072
620	31.5081
630	31.539
640	31.4701
650	31.5044
660	31.4599
670	31.4647
680	31.4731
690	31.4614
700	31.5309
710	31.4896
720	31.5337
730	31.5303
740	31.4989
750	31.5386
760	31.538
770	31.5158
780	31.5028
790	31.5188
800	31.4748
810	31.4822
820	31.4525
830	31.47
840	31.4597
850	31.4964
860	31.4817
870	31.4782
880	31.4943
890	31.4646
900	31.4767
910	31.5038
920	31.4922
930	31.5089
940	31.4839
950	31.4906
960	31.5423
970	31.5108
980	31.5189
990	31.5662
1000	31.4515
1010	31.4609
1020	31.5104
1030	31.4545
1040	31.4984
1050	31.4705
1060	31.5473
1070	31.4604
1080	31.4617
1090	31.5082
1100	31.4665
1110	31.5296
1120	31.5336
1130	31.4326
1140	31.4583
1150	31.4689
1160	31.5231
1170	31.4324
1180	31.4399
1190	31.4517
1200	31.4329
1210	31.4632
1220	31.4951
1230	31.4181
1240	31.5063
1250	31.5318
1260	31.5126
1270	31.4627
1280	31.4936
1290	31.479
1300	31.4587
1310	31.4672
1320	31.4871
1330	31.4796
1340	31.5093
1350	31.4782
1360	31.4488
1370	31.4754
1380	31.4392
1390	31.4162
1400	31.5071
1410	31.488
1420	31.4545
1430	31.5203
1440	31.4801
1450	31.5085
1460	31.4894
1470	31.5363
1480	31.4814
1490	31.5167
1500	31.5645
1510	31.4872
1520	31.4382
1530	31.4993
1540	31.4799
1550	31.5137
1560	31.4494
1570	31.5074
1580	31.5155
1590	31.491
1600	31.461
1610	31.4907
1620	31.5149
1630	31.4834
1640	31.4994
1650	31.4422
1660	31.4735
1670	31.4759
1680	31.46
1690	31.4852
1700	31.4869
1710	31.5028
1720	31.488
1730	31.4945
1740	31.5146
1750	31.4848
1760	31.4504
1770	31.4488
1780	31.4735
1790	31.469
1800	31.4719
1810	31.4843
1820	31.4582
1830	31.484
1840	31.5083
1850	31.5154
1860	31.437
1870	31.5266
1880	31.5068
1890	31.4818
1900	31.4953
1910	31.5011
1920	31.4869
1930	31.4942
1940	31.4793
1950	31.5111
1960	31.5251
1970	31.5177
1980	31.4926
1990	31.4953
2000	31.5034
2010	31.4833
2020	31.4622
2030	31.473
2040	31.5231
2050	31.4823
2060	31.5498
2070	31.4895
2080	31.4264
2090	31.4909
2100	31.4931
2110	31.4103
2120	31.4932
2130	31.4411
2140	31.4528
2150	31.5112
2160	31.4975
2170	31.4929
2180	31.5001
2190	31.5094
2200	31.4858
2210	31.4619
2220	31.4552
2230	31.4348
2240	31.4704
2250	31.4818
2260	31.4511
2270	31.4846
2280	31.4651
2290	31.421
2300	31.5199
2310	31.5156
2320	31.4396
2330	31.4783
2340	31.5106
2350	31.4763
2360	31.4113
2370	31.4186
2380	31.4814
2390	31.5399
2400	31.553
2410	31.4885
2420	31.4599
2430	31.4784
2440	31.4799
2450	31.4835
2460	31.4771
2470	31.4565
2480	31.4702
2490	31.4663
2500	31.5308
2510	31.5296
2520	31.5223
2530	31.5508
2540	31.4885
2550	31.5283
2560	31.4813
2570	31.5036
2580	31.4945
2590	31.5003
2600	31.5227
2610	31.5248
2620	31.5077
2630	31.5119
2640	31.5145
2650	31.3968
2660	31.4766
2670	31.455
2680	31.5069
2690	31.4595
2700	31.466
2710	31.463
2720	31.4683
2730	31.5031
2740	31.517
2750	31.4723
2760	31.4911
2770	31.4765
2780	31.5406
2790	31.4756
2800	31.4617
2810	31.4669
2820	31.5202
2830	31.4888
2840	31.501
2850	31.5152
2860	31.4123
2870	31.4606
2880	31.5009
2890	31.4941
2900	31.489
2910	31.4832
2920	31.4789
2930	31.5197
2940	31.4976
2950	31.5195
2960	31.4399
2970	31.5002
2980	31.521
2990	31.5374
3000	31.513
3010	31.5036
3020	31.4711
3030	31.5166
3040	31.4817
3050	31.4935
3060	31.5466
3070	31.4948
3080	31.4925
3090	31.5423
3100	31.5064
3110	31.4606
3120	31.4825
3130	31.4939
3140	31.4974
3150	31.5024
3160	31.5128
3170	31.4921
3180	31.4971
3190	31.559
3200	31.5169
3210	31.4919
3220	31.5318
3230	31.4203
3240	31.4942
3250	31.4933
3260	31.4577
3270	31.4479
3280	31.5117
3290	31.4822
3300	31.4788
3310	31.5014
3320	31.4968
3330	31.4741
3340	31.4836
3350	31.456
3360	31.3857
3370	31.4571
3380	31.455
3390	31.4406
3400	31.4598
3410	31.5109
3420	31.4233
3430	31.5039
3440	31.4729
3450	31.5173
3460	31.5016
3470	31.4949
3480	31.4808
3490	31.4911
3500	31.5233
3510	31.4874
3520	31.5109
3530	31.5184
3540	31.4732
3550	31.4621
3560	31.487
3570	31.4636
3580	31.5048
3590	31.4724
3600	31.4857
3610	31.5359
3620	31.4907
3630	31.4827
3640	31.5204
3650	31.4917
3660	31.4891
3670	31.5084
3680	31.4417
3690	31.5326
3700	31.4715
3710	31.4978
3720	31.4706
3730	31.4454
3740	31.4956
3750	31.5158
3760	31.4901
3770	31.5518
3780	31.4684
3790	31.4339
3800	31.4763
3810	31.4398
3820	31.5106
3830	31.5206
3840	31.4782
3850	31.5245
3860	31.4981
3870	31.508
3880	31.5006
3890	31.4753
3900	31.4488
3910	31.4846
3920	31.4686
3930	31.5043
3940	31.4583
3950	31.5172
3960	31.4532
3970	31.468
3980	31.4862
3990	31.4983
4000	31.5219
4010	31.4556
4020	31.5156
4030	31.4637
4040	31.5151
4050	31.5209
4060	31.4942
4070	31.5101
4080	31.498
4090	31.5201
4100	31.4855
4110	31.5148
4120	31.4517
4130	31.5054
4140	31.4729
4150	31.4803
4160	31.4914
4170	31.5074
4180	31.5063
4190	31.4647
4200	31.4754
4210	31.4675
4220	31.4735
4230	31.4777
4240	31.555
4250	31.5537
4260	31.5439
4270	31.549
4280	31.451
4290	31.482
4300	31.4992
4310	31.4785
4320	31.4545
4330	31.4446
4340	31.4886
4350	31.526
4360	31.5197
4370	31.4905
4380	31.4928
4390	31.4957
4400	31.4678
4410	31.4559
4420	31.4454
4430	31.4646
4440	31.5361
4450	31.5859
4460	31.496
4470	31.4711
4480	31.4965
4490	31.5654
4500	31.4679
4510	31.509
4520	31.5223
4530	31.5613
4540	31.5165
4550	31.4797
4560	31.5096
4570	31.4621
4580	31.5164
4590	31.5215
4600	31.508
4610	31.5432
4620	31.5136
4630	31.5111
4640	31.5208
4650	31.5269
4660	31.5268
4670	31.4612
4680	31.469
4690	31.486
4700	31.4781
4710	31.465
4720	31.4953
4730	31.4401
4740	31.5215
4750	31.4696
4760	31.4967
4770	31.4754
4780	31.4735
4790	31.4669
4800	31.5064
4810	31.4604
4820	31.5434
4830	31.4561
4840	31.4774
4850	31.4714
4860	31.4541
4870	31.4921
4880	31.4654
4890	31.5019
4900	31.4885
4910	31.503
4920	31.5257
4930	31.5027
4940	31.4714
4950	31.4696
4960	31.519
4970	31.4433
4980	31.4229
4990	31.4642
5000	31.475
5010	31.4762
5020	31.4724
5030	31.4826
5040	31.4907
5050	31.4882
5060	31.4963
5070	31.5358
5080	31.4697
5090	31.4672
5100	31.4462
5110	31.4796
5120	31.4738
5130	31.4468
5140	31.4905
5150	31.5026
5160	31.5437
5170	31.5169
5180	31.4599
5190	31.4943
5200	31.4842
5210	31.5007
5220	31.4897
5230	31.4877
5240	31.507
5250	31.4618
5260	31.5103
5270	31.536
5280	31.512
5290	31.4648
5300	31.4847
5310	31.4556
5320	31.4377
5330	31.4526
5340	31.517
5350	31.4949
5360	31.4828
5370	31.5053
5380	31.4959
5390	31.4347
5400	31.4613
5410	31.4458
5420	31.4228
5430	31.4377
5440	31.4071
5450	31.478
5460	31.4439
5470	31.4665
5480	31.4689
5490	31.4604
5500	31.4657
5510	31.4761
5520	31.5069
5530	31.4964
5540	31.5438
5550	31.5124
5560	31.4694
5570	31.4676
5580	31.4657
5590	31.4239
5600	31.4633
5610	31.5127
5620	31.5036
5630	31.4524
5640	31.4844
5650	31.4838
5660	31.4436
5670	31.444
5680	31.4473
5690	31.5136
5700	31.4599
5710	31.4933
5720	31.5055
5730	31.494
5740	31.4638
5750	31.4748
5760	31.4935
5770	31.515
5780	31.5106
5790	31.5107
5800	31.4664
5810	31.5248
5820	31.4999
5830	31.5234
5840	31.4951
5850	31.4602
5860	31.4661
5870	31.5139
5880	31.4927
5890	31.5103
5900	31.464
5910	31.4957
5920	31.5279
5930	31.4703
5940	31.4697
5950	31.5224
5960	31.4934
5970	31.5257
5980	31.4767
5990	31.4647
6000	31.4968
6010	31.5109
6020	31.4416
6030	31.5098
6040	31.4585
6050	31.4173
6060	31.4594
6070	31.4142
6080	31.5042
6090	31.5238
6100	31.5124
6110	31.4424
6120	31.4777
6130	31.4545
6140	31.5393
6150	31.5001
6160	31.4874
6170	31.5194
6180	31.5163
6190	31.4819
6200	31.4611
6210	31.4404
6220	31.4785
6230	31.5006
6240	31.5377
6250	31.5196
6260	31.4366
6270	31.4807
6280	31.4959
6290	31.5083
6300	31.4898
6310	31.5111
6320	31.4905
6330	31.4843
6340	31.472
6350	31.5015
6360	31.5114
6370	31.4917
6380	31.5183
6390	31.4725
6400	31.4194
6410	31.443
6420	31.5085
6430	31.5092
6440	31.457
6450	31.4241
6460	31.4668
6470	31.4788
6480	31.4819
6490	31.5117
6500	31.4649
6510	31.5235
6520	31.4835
6530	31.5068
6540	31.5095
6550	31.5046
6560	31.4875
6570	31.4635
6580	31.4576
6590	31.4707
6600	31.5032
6610	31.4858
6620	31.4774
6630	31.4801
6640	31.4683
6650	31.5134
6660	31.4981
6670	31.5141
6680	31.4797
6690	31.4825
6700	31.4769
6710	31.549
6720	31.5359
6730	31.5248
6740	31.4863
6750	31.42
6760	31.4567
6770	31.4884
6780	31.4712
6790	31.5325
6800	31.5259
6810	31.4909
6820	31.4743
6830	31.4419
6840	31.484
6850	31.4388
6860	31.4118
6870	31.4838
6880	31.4788
6890	31.4852
6900	31.5137
6910	31.5095
6920	31.4602
6930	31.5083
6940	31.5173
6950	31.5041
6960	31.4914
6970	31.4892
6980	31.4698
6990	31.4715
7000	31.5165
7010	31.4985
7020	31.523
7030	31.4325
7040	31.4101
7050	31.532
7060	31.4732
7070	31.5175
7080	31.4942
7090	31.4771
7100	31.4979
7110	31.4849
7120	31.5005
7130	31.49
7140	31.4252
7150	31.4636
7160	31.4635
7170	31.5146
7180	31.4941
7190	31.4661
7200	31.4903
7210	31.4786
7220	31.4299
7230	31.4992
7240	31.4642
7250	31.4035
7260	31.5083
7270	31.4381
7280	31.5007
7290	31.4715
7300	31.4853
7310	31.4662
7320	31.4796
7330	31.4696
7340	31.4614
7350	31.4834
7360	31.5175
7370	31.5223
7380	31.4944
7390	31.4823
7400	31.5146
7410	31.499
7420	31.4799
7430	31.4533
7440	31.4486
7450	31.4846
7460	31.4921
7470	31.4982
7480	31.4769
7490	31.5262
7500	31.4831
7510	31.472
7520	31.4844
7530	31.4628
7540	31.5583
7550	31.4852
7560	31.5067
7570	31.4477
7580	31.5158
7590	31.4065
7600	31.4785
7610	31.5035
7620	31.4831
7630	31.4576
7640	31.4977
7650	31.4785
7660	31.5402
7670	31.484
7680	31.51
7690	31.5121
7700	31.496
7710	31.4694
7720	31.4727
7730	31.4138
7740	31.5407
7750	31.4622
7760	31.5573
7770	31.4428
7780	31.5669
7790	31.4336
7800	31.4765
7810	31.4427
7820	31.456
7830	31.4443
7840	31.4684
7850	31.4671
7860	31.4576
7870	31.505
7880	31.4461
7890	31.4668
7900	31.5046
7910	31.4007
7920	31.4726
7930	31.38
7940	31.4581
7950	31.4981
7960	31.4679
7970	31.5155
7980	31.5082
7990	31.4492
8000	31.4983
8010	31.5164
8020	31.4689
8030	31.4769
8040	31.4615
8050	31.4591
8060	31.4599
8070	31.4669
8080	31.5461
8090	31.4489
8100	31.46
8110	31.4471
8120	31.4624
8130	31.4995
8140	31.4939
8150	31.4927
8160	31.4511
8170	31.4214
8180	31.5036
8190	31.4564
8200	31.4669
8210	31.4096
8220	31.5086
8230	31.4988
8240	31.4532
8250	31.5026
8260	31.4993
8270	31.4508
8280	31.4449
8290	31.4879
8300	31.3973
8310	31.479
8320	31.5039
8330	31.549
8340	31.4976
8350	31.5007
8360	31.464
8370	31.499
8380	31.4385
8390	31.5398
8400	31.4536
8410	31.4794
8420	31.4781
8430	31.4373
8440	31.4661
8450	31.533
8460	31.4608
8470	31.5377
8480	31.4879
8490	31.5252
8500	31.4917
8510	31.4961
8520	31.4998
8530	31.4833
8540	31.4849
8550	31.4939
8560	31.4745
8570	31.485
8580	31.4842
8590	31.4793
8600	31.4649
8610	31.4233
8620	31.4835
8630	31.4864
8640	31.543
8650	31.457
8660	31.5149
8670	31.5443
8680	31.5267
8690	31.498
8700	31.457
8710	31.4323
8720	31.509
8730	31.4888
8740	31.4906
8750	31.507
8760	31.4739
8770	31.5077
8780	31.4522
8790	31.5284
8800	31.4934
8810	31.4743
8820	31.4625
8830	31.4743
8840	31.4551
8850	31.5151
8860	31.4621
8870	31.4972
8880	31.4759
8890	31.5048
8900	31.5121
8910	31.4991
8920	31.4813
8930	31.4816
8940	31.4802
8950	31.4768
8960	31.5076
8970	31.4831
8980	31.4275
8990	31.4738
9000	31.4887
9010	31.432
9020	31.4449
9030	31.49
9040	31.4429
9050	31.4878
9060	31.4738
9070	31.4477
9080	31.4626
9090	31.4573
9100	31.4982
9110	31.4698
9120	31.4929
9130	31.5029
9140	31.4873
9150	31.4582
9160	31.5195
9170	31.4916
9180	31.5087
9190	31.505
9200	31.4303
9210	31.4546
9220	31.4924
9230	31.5043
9240	31.4804
9250	31.5275
9260	31.488
9270	31.4938
9280	31.4439
9290	31.4765
9300	31.4659
9310	31.4237
9320	31.4784
9330	31.498
9340	31.5069
9350	31.4973
9360	31.5174
9370	31.4423
9380	31.4827
9390	31.455
9400	31.5221
9410	31.4632
9420	31.4626
9430	31.4993
9440	31.4979
9450	31.5347
9460	31.5276
9470	31.4629
9480	31.4974
9490	31.4734
9500	31.5031
9510	31.5407
9520	31.4527
9530	31.4723
9540	31.5024
9550	31.4925
9560	31.4923
9570	31.4818
9580	31.4635
9590	31.4963
9600	31.5432
9610	31.4505
9620	31.5239
9630	31.4154
9640	31.4952
9650	31.5322
9660	31.5395
9670	31.4218
9680	31.4756
9690	31.4749
9700	31.5186
9710	31.5261
9720	31.5014
9730	31.5098
9740	31.4958
9750	31.4708
9760	31.5633
9770	31.4731
9780	31.4554
9790	31.5275
9800	31.5086
9810	31.5062
9820	31.4636
9830	31.4903
9840	31.4516
9850	31.4542
9860	31.4747
9870	31.5033
9880	31.5416
9890	31.5068
9900	31.4736
9910	31.4949
9920	31.4905
9930	31.4079
9940	31.5094
9950	31.5362
9960	31.4936
9970	31.4777
9980	31.4847
9990	31.5021
10000	31.4454
10010	31.4909
10020	31.4862
10030	31.46
10040	31.5301
10050	31.4244
10060	31.5147
10070	31.5142
10080	31.5121
10090	31.538
10100	31.4787
10110	31.4657
10120	31.4409
10130	31.4867
10140	31.458
10150	31.4765
10160	31.488
10170	31.5304
10180	31.4589
10190	31.5097
10200	31.4582
10210	31.4729
10220	31.4829
10230	31.4513
10240	31.4805
10250	31.492
10260	31.5174
10270	31.5226
10280	31.4696
10290	31.5394
10300	31.5123
10310	31.4858
10320	31.4992
10330	31.5012
10340	31.4986
10350	31.4943
10360	31.4864
10370	31.5291
10380	31.4871
10390	31.4764
10400	31.5232
10410	31.5134
10420	31.503
10430	31.5351
10440	31.4767
10450	31.4843
10460	31.461
10470	31.5503
10480	31.5657
10490	31.5187
10500	31.5079
10510	31.5071
10520	31.4979
10530	31.4581
10540	31.4666
10550	31.5467
10560	31.5544
10570	31.429
10580	31.4645
10590	31.4851
10600	31.4316
10610	31.4817
10620	31.4994
10630	31.537
10640	31.484
10650	31.4504
10660	31.4776
10670	31.4622
10680	31.4909
10690	31.5082
10700	31.5037
10710	31.5008
10720	31.5064
10730	31.4494
10740	31.3904
10750	31.4394
10760	31.5143
10770	31.3988
10780	31.4819
10790	31.4543
10800	31.4914
10810	31.5552
10820	31.554
10830	31.5469
10840	31.5097
10850	31.4996
10860	31.4406
10870	31.4885
10880	31.4932
10890	31.4861
10900	31.5085
10910	31.5255
10920	31.534
10930	31.5107
10940	31.4273
10950	31.524
10960	31.4561
10970	31.538
10980	31.4798
10990	31.4906
11000	31.479
11010	31.5169
11020	31.5167
11030	31.5307
11040	31.5089
11050	31.4577
11060	31.4455
11070	31.484
11080	31.5004
11090	31.4986
11100	31.4933
11110	31.4732
11120	31.4623
11130	31.5667
11140	31.5065
11150	31.4767
11160	31.5671
11170	31.5022
11180	31.4791
11190	31.5047
11200	31.5062
11210	31.452
11220	31.4543
11230	31.4537
11240	31.5002
11250	31.4914
11260	31.5097
11270	31.4693
11280	31.5001
11290	31.5304
11300	31.5084
11310	31.4533
11320	31.4732
11330	31.498
11340	31.4958
11350	31.4965
11360	31.4824
11370	31.5198
11380	31.4557
11390	31.4697
11400	31.4355
11410	31.5478
11420	31.4242
11430	31.4644
11440	31.4853
11450	31.4872
11460	31.4322
11470	31.4703
11480	31.5176
11490	31.4995
11500	31.5727
11510	31.5264
11520	31.5417
11530	31.5711
11540	31.5278
11550	31.5077
11560	31.462
11570	31.5249
11580	31.5214
11590	31.4508
11600	31.5185
11610	31.4595
11620	31.5491
11630	31.5088
11640	31.5289
11650	31.4985
11660	31.4557
11670	31.4738
11680	31.5293
11690	31.4883
11700	31.4828
11710	31.4762
11720	31.4697
11730	31.4968
11740	31.509
11750	31.5206
11760	31.5091
11770	31.4815
11780	31.4854
11790	31.4944
11800	31.506
11810	31.5088
11820	31.508
11830	31.4939
11840	31.4768
11850	31.5465
11860	31.5566
11870	31.4991
11880	31.4669
11890	31.4556
11900	31.5247
11910	31.5261
11920	31.5306
11930	31.533
11940	31.4858
11950	31.4781
11960	31.5018
11970	31.4528
11980	31.4556
11990	31.4459
12000	31.4337
12010	31.466
12020	31.4986
12030	31.471
12040	31.5175
12050	31.4637
12060	31.4556
12070	31.4458
12080	31.5068
12090	31.4465
12100	31.5337
12110	31.5362
12120	31.4727
12130	31.4613
12140	31.5087
12150	31.5258
12160	31.5237
12170	31.4579
12180	31.484
12190	31.5017
12200	31.4563
12210	31.4559
12220	31.4885
12230	31.4659
12240	31.4885
12250	31.4701
12260	31.4908
12270	31.5166
12280	31.4542
12290	31.5313
12300	31.5351
12310	31.4695
12320	31.5113
12330	31.5441
12340	31.4565
12350	31.5398
12360	31.466
12370	31.5115
12380	31.4084
12390	31.475
12400	31.4686
12410	31.4769
12420	31.4469
12430	31.4723
12440	31.4745
12450	31.4566
12460	31.507
12470	31.5474
12480	31.5204
12490	31.5181
12500	31.5077
12510	31.5067
12520	31.5439
12530	31.5047
12540	31.4777
12550	31.4278
12560	31.4663
12570	31.4495
12580	31.511
12590	31.4731
12600	31.4513
12610	31.4235
12620	31.4852
12630	31.4604
12640	31.3924
12650	31.4317
12660	31.4344
12670	31.4615
12680	31.457
12690	31.4876
12700	31.437
12710	31.4534
12720	31.3729
12730	31.4547
12740	31.4351
12750	31.4396
12760	31.4787
12770	31.5009
12780	31.4631
12790	31.467
12800	31.4618
12810	31.4376
12820	31.4109
12830	31.4581
12840	31.5126
12850	31.4601
12860	31.4853
12870	31.4938
12880	31.4649
12890	31.4914
12900	31.472
12910	31.4736
12920	31.4785
12930	31.4984
12940	31.4764
12950	31.4783
12960	31.5119
12970	31.4456
12980	31.4385
12990	31.4813
13000	31.4451
13010	31.4548
13020	31.4365
13030	31.4573
13040	31.4711
13050	31.423
13060	31.4579
13070	31.4618
13080	31.4454
13090	31.4987
13100	31.4764
13110	31.4377
13120	31.4942
13130	31.4621
13140	31.4465
13150	31.5158
13160	31.4932
13170	31.4799
13180	31.5389
13190	31.4707
13200	31.5167
13210	31.4328
13220	31.5184
13230	31.4425
13240	31.5182
13250	31.5003
13260	31.4628
13270	31.4909
13280	31.502
13290	31.4746
13300	31.5606
13310	31.5084
13320	31.4815
13330	31.491
13340	31.4558
13350	31.4714
13360	31.3958
13370	31.4468
13380	31.5292
13390	31.4695
13400	31.4488
13410	31.5055
13420	31.4473
13430	31.4791
13440	31.4883
13450	31.5127
13460	31.4826
13470	31.4707
13480	31.508
13490	31.534
13500	31.5048
13510	31.4922
13520	31.4301
13530	31.5347
13540	31.4839
13550	31.494
13560	31.5011
13570	31.4562
13580	31.4946
13590	31.4316
13600	31.4939
13610	31.5205
13620	31.4647
13630	31.4609
13640	31.4461
13650	31.466
13660	31.4625
13670	31.4516
13680	31.55
13690	31.5139
13700	31.45
13710	31.4752
13720	31.4663
13730	31.4511
13740	31.4474
13750	31.463
13760	31.4318
13770	31.4495
13780	31.461
13790	31.4502
13800	31.4398
13810	31.4814
13820	31.4524
13830	31.4498
13840	31.4716
13850	31.5098
13860	31.4469
13870	31.498
13880	31.4309
13890	31.4335
13900	31.4967
13910	31.4532
13920	31.5112
13930	31.499
13940	31.4204
13950	31.4536
13960	31.4633
13970	31.4471
13980	31.5125
13990	31.5082
14000	31.4771
14010	31.4115
14020	31.4362
14030	31.4664
14040	31.4669
14050	31.4195
14060	31.4509
14070	31.4788
14080	31.4503
14090	31.451
14100	31.4794
14110	31.469
14120	31.4769
14130	31.4726
14140	31.4507
14150	31.5238
14160	31.4683
14170	31.5354
14180	31.5548
14190	31.442
14200	31.4653
14210	31.4751
14220	31.4592
14230	31.4323
14240	31.4455
14250	31.4564
14260	31.4598
14270	31.477
14280	31.4794
14290	31.47
14300	31.4997
14310	31.463
14320	31.4972
14330	31.4383
14340	31.4438
14350	31.4825
14360	31.4786
14370	31.4535
14380	31.4307
14390	31.4489
14400	31.4462
14410	31.4172
14420	31.42
14430	31.4435
14440	31.4457
14450	31.4282
14460	31.4389
14470	31.442
14480	31.4803
14490	31.4476
14500	31.5067
14510	31.4625
14520	31.4373
14530	31.5182
14540	31.4703
14550	31.4709
14560	31.437
14570	31.464
14580	31.4563
14590	31.4397
14600	31.471
14610	31.4717
14620	31.4609
14630	31.457
14640	31.4406
14650	31.4199
14660	31.4382
14670	31.4428
14680	31.4956
14690	31.5112
14700	31.4727
14710	31.4332
14720	31.4214
14730	31.4418
14740	31.482
14750	31.4567
14760	31.4944
14770	31.3923
14780	31.4885
14790	31.4614
14800	31.4936
14810	31.4975
14820	31.5015
14830	31.4612
14840	31.4899
14850	31.4993
14860	31.4989
14870	31.4438
14880	31.4472
14890	31.4136
14900	31.4466
14910	31.4713
14920	31.4511
14930	31.4636
14940	31.4296
14950	31.4481
14960	31.5093
14970	31.5076
14980	31.54
14990	31.4717
15000	31.4956
15010	31.4951
15020	31.4454
15030	31.4691
15040	31.4605
15050	31.499
15060	31.4847
15070	31.4507
15080	31.4935
15090	31.436
15100	31.476
15110	31.4779
15120	31.4737
15130	31.4363
15140	31.4643
15150	31.4822
15160	31.5247
15170	31.4625
15180	31.4521
15190	31.4919
15200	31.4629
15210	31.4701
15220	31.4476
15230	31.5166
15240	31.5128
15250	31.4766
15260	31.4249
15270	31.4521
15280	31.4938
15290	31.4662
15300	31.5218
15310	31.4957
15320	31.5795
15330	31.5341
15340	31.458
15350	31.4871
15360	31.4867
15370	31.5415
15380	31.5135
15390	31.4814
15400	31.4586
15410	31.4749
15420	31.4517
15430	31.5031
15440	31.4488
15450	31.5043
15460	31.4186
15470	31.4729
15480	31.451
15490	31.5186
15500	31.4073
15510	31.4625
15520	31.4296
15530	31.4553
15540	31.4827
15550	31.465
15560	31.5143
15570	31.4301
15580	31.5071
15590	31.4736
15600	31.4646
15610	31.4541
15620	31.4609
15630	31.4729
15640	31.4491
15650	31.4799
15660	31.4945
15670	31.4276
15680	31.393
15690	31.4488
15700	31.4257
15710	31.4444
15720	31.4631
15730	31.4747
15740	31.5041
15750	31.4676
15760	31.4373
15770	31.455
15780	31.4566
15790	31.483
15800	31.5003
15810	31.505
15820	31.5166
15830	31.4686
15840	31.5394
15850	31.4515
15860	31.4818
15870	31.5231
15880	31.5356
15890	31.4587
15900	31.4856
15910	31.4161
15920	31.4629
15930	31.464
15940	31.4835
15950	31.5086
15960	31.4853
15970	31.4386
15980	31.5061
15990	31.4729
16000	31.469
16010	31.4945
16020	31.4735
16030	31.493
16040	31.4783
16050	31.4856
16060	31.5151
16070	31.4655
16080	31.5243
16090	31.4444
16100	31.4336
16110	31.4745
16120	31.4595
16130	31.4794
16140	31.4535
16150	31.4547
16160	31.453
16170	31.498
16180	31.5249
16190	31.4829
16200	31.4971
16210	31.4935
16220	31.4563
16230	31.4602
16240	31.4594
16250	31.5689
16260	31.4959
16270	31.4949
16280	31.4986
16290	31.4753
16300	31.4611
16310	31.559
16320	31.4665
16330	31.4918
16340	31.5103
16350	31.4812
16360	31.4785
16370	31.5029
16380	31.4989
16390	31.4564
16400	31.501
16410	31.4379
16420	31.4814
16430	31.4943
16440	31.4951
16450	31.5056
16460	31.5332
16470	31.5185
16480	31.4827
16490	31.445
16500	31.4778
16510	31.4918
16520	31.4945
16530	31.5037
16540	31.524
16550	31.5049
16560	31.4641
16570	31.5145
16580	31.5019
16590	31.4707
16600	31.5267
16610	31.4486
16620	31.4468
16630	31.4482
16640	31.4604
16650	31.5085
16660	31.4971
16670	31.4641
16680	31.4878
16690	31.4521
16700	31.4903
16710	31.4227
16720	31.4849
16730	31.5534
16740	31.5042
16750	31.5181
16760	31.5394
16770	31.5213
16780	31.5198
16790	31.5034
16800	31.5116
16810	31.48
16820	31.4716
16830	31.5169
16840	31.4387
16850	31.4241
16860	31.495
16870	31.5086
16880	31.465
16890	31.4778
16900	31.4725
16910	31.4445
16920	31.4727
16930	31.4311
16940	31.4466
16950	31.4092
16960	31.5073
16970	31.4609
16980	31.4634
16990	31.4658
17000	31.4382
17010	31.4702
17020	31.436
17030	31.4916
17040	31.451
17050	31.4961
17060	31.5544
17070	31.5
17080	31.4356
17090	31.4384
17100	31.468
17110	31.4521
17120	31.4674
17130	31.5175
17140	31.4899
17150	31.4895
17160	31.4716
17170	31.5113
17180	31.4873
17190	31.4483
17200	31.4796
17210	31.5018
17220	31.5099
17230	31.4985
17240	31.4857
17250	31.5411
17260	31.4807
17270	31.4683
17280	31.5236
17290	31.5209
17300	31.5064
17310	31.4776
17320	31.4849
17330	31.4488
17340	31.483
17350	31.5027
17360	31.4908
17370	31.4703
17380	31.4275
17390	31.4955
17400	31.4586
17410	31.4921
17420	31.4541
17430	31.5233
17440	31.4696
17450	31.5097
17460	31.4812
17470	31.4369
17480	31.5496
17490	31.4834
17500	31.5298
17510	31.4765
17520	31.541
17530	31.4584
17540	31.4867
17550	31.4318
17560	31.5074
17570	31.5075
17580	31.4243
17590	31.4315
17600	31.5363
17610	31.4785
17620	31.4803
17630	31.4747
17640	31.459
17650	31.4959
17660	31.4416
17670	31.4999
17680	31.4782
17690	31.5027
17700	31.5038
17710	31.5137
17720	31.5127
17730	31.5203
17740	31.4301
17750	31.4804
17760	31.4685
17770	31.4793
17780	31.4564
17790	31.4794
17800	31.4499
17810	31.4778
17820	31.48
17830	31.5144
17840	31.4895
17850	31.4438
17860	31.4677
17870	31.4472
17880	31.4718
17890	31.4682
17900	31.4932
17910	31.4994
17920	31.4641
17930	31.4697
17940	31.463
17950	31.5017
17960	31.5003
17970	31.5405
17980	31.4917
17990	31.4449
18000	31.5291
18010	31.4719
18020	31.4651
18030	31.5128
18040	31.5165
18050	31.4592
18060	31.4347
18070	31.5113
18080	31.4641
18090	31.4804
18100	31.4982
18110	31.4899
18120	31.4647
18130	31.4601
18140	31.4665
18150	31.4749
18160	31.4827
18170	31.4514
18180	31.4323
18190	31.4906
18200	31.4555
18210	31.4538
18220	31.4396
18230	31.553
18240	31.4734
18250	31.4795
18260	31.4251
18270	31.4365
18280	31.4514
18290	31.5043
18300	31.4842
18310	31.4723
18320	31.4617
18330	31.4567
18340	31.4705
18350	31.3973
18360	31.5251
18370	31.4878
18380	31.4744
18390	31.4683
18400	31.4358
18410	31.5198
18420	31.5077
18430	31.5095
18440	31.4502
18450	31.487
18460	31.4759
18470	31.5023
18480	31.4867
18490	31.4916
18500	31.5088
18510	31.5582
18520	31.5336
18530	31.4992
18540	31.5157
18550	31.5043
18560	31.5154
18570	31.4341
18580	31.4899
18590	31.5331
18600	31.4722
18610	31.5011
18620	31.5045
18630	31.5426
18640	31.5261
18650	31.4531
18660	31.453
18670	31.4342
18680	31.4821
18690	31.4525
18700	31.4497
18710	31.5214
18720	31.4527
18730	31.4764
18740	31.5386
18750	31.5506
18760	31.4892
18770	31.4782
18780	31.4925
18790	31.4274
18800	31.4611
18810	31.4779
18820	31.4704
18830	31.4714
18840	31.4896
18850	31.4394
18860	31.4835
18870	31.5178
18880	31.447
18890	31.4927
18900	31.4542
18910	31.4735
18920	31.3932
18930	31.5013
18940	31.4262
18950	31.4576
18960	31.4125
18970	31.4726
18980	31.486
18990	31.4478
19000	31.526
19010	31.5142
19020	31.4836
19030	31.396
19040	31.4583
19050	31.4729
19060	31.4716
19070	31.4693
19080	31.5008
19090	31.5009
19100	31.5321
19110	31.5147
19120	31.4283
19130	31.4991
19140	31.4971
19150	31.4908
19160	31.4849
19170	31.5216
19180	31.4851
19190	31.4586
19200	31.4763
19210	31.5206
19220	31.4455
19230	31.52
19240	31.4923
19250	31.5084
19260	31.5241
19270	31.5131
19280	31.48
19290	31.4491
19300	31.4625
19310	31.4706
19320	31.4188
19330	31.5129
19340	31.4874
19350	31.4803
19360	31.497
19370	31.4919
19380	31.4596
19390	31.4658
19400	31.4733
19410	31.465
19420	31.479
19430	31.4842
19440	31.4741
19450	31.4964
19460	31.4898
19470	31.4356
19480	31.4324
19490	31.468
19500	31.4782
19510	31.4178
19520	31.4561
19530	31.4781
19540	31.4473
19550	31.5397
19560	31.4959
19570	31.494
19580	31.5173
19590	31.4427
19600	31.4794
19610	31.4799
19620	31.478
19630	31.4641
19640	31.5118
19650	31.4465
19660	31.4255
19670	31.4896
19680	31.441
19690	31.4755
19700	31.4189
19710	31.4792
19720	31.46
19730	31.4361
19740	31.499
19750	31.4925
19760	31.4806
19770	31.4669
19780	31.4373
19790	31.4496
19800	31.4979
19810	31.4838
19820	31.4822
19830	31.4513
19840	31.4736
19850	31.4537
19860	31.4486
19870	31.4344
19880	31.4472
19890	31.5226
19900	31.4901
19910	31.4939
19920	31.4636
19930	31.4285
19940	31.4695
19950	31.5031
19960	31.4748
19970	31.4956
19980	31.4284
19990	31.4511
[truncated: 8,001 more rows]
