# Supplementary material for: Discovery of novel RARα agonists using pharmacophore-based virtual screening, molecular docking, and molecular dynamics simulation studies
Source: PLoS One. 2023 Aug 24;18(8):e0289046. doi: 10.1371/journal.pone.0289046 (PMC10449137; doi:10.1371/journal.pone.0289046)
Supplement: S1 File — (ZIP) [file pone.0289046.s003.zip › Supplementary/Free Protein/MD/PCA/PCA.dat]

#Frame      Mode1    Mode2
       1   -1.282    1.687
       2   -2.310   -0.662
       3    0.137    0.598
       4    0.023    1.325
       5    0.619    2.533
       6   -0.048    2.158
       7    1.478    4.051
       8   -2.045    2.203
       9   -1.244    2.675
      10   -1.691    2.251
      11   -2.861    0.791
      12   -4.728    2.985
      13   -2.779    2.768
      14   -3.423    3.564
      15   -2.659    2.833
      16   -4.309    0.630
      17   -6.443    0.775
      18   -4.034    2.666
      19   -3.938    3.029
      20   -0.904    1.928
      21   -2.690    1.911
      22   -1.698    0.436
      23   -2.332    0.504
      24   -1.911    1.781
      25   -1.844    0.125
      26   -1.280    1.383
      27    0.067    1.403
      28    0.766    0.563
      29    1.144    1.108
      30    0.172    2.487
      31   -1.892    2.598
      32   -1.447    3.422
      33    1.434    3.899
      34   -0.069    3.739
      35   -0.399    3.550
      36    0.029    3.536
      37    0.717    3.350
      38    0.114    2.119
      39   -1.542   -0.183
      40   -0.335   -2.552
      41   -0.464    1.040
      42   -2.335    0.971
      43   -3.859    0.114
      44   -2.999    2.186
      45   -1.800    2.124
      46   -1.311    1.710
      47   -2.071    3.335
      48   -0.175    2.923
      49   -3.967    3.241
      50   -3.299    2.788
      51   -0.959    2.198
      52   -2.818    3.130
      53   -0.105    3.568
      54   -3.928    2.854
      55   -4.562    2.693
      56   -6.613    2.322
      57   -5.627    3.502
      58   -2.658    3.802
      59   -3.127    3.861
      60   -4.246    1.632
      61   -3.107    3.707
      62   -4.548    1.996
      63   -5.931    2.587
      64   -4.616    1.348
      65   -4.738    3.125
      66   -2.777    5.748
      67   -3.003    7.090
      68   -2.467    3.400
      69   -3.064    5.034
      70   -4.327    5.489
      71   -3.467    3.140
      72   -2.477    3.525
      73   -1.232    2.241
      74   -1.403    3.201
      75   -1.317    3.720
      76   -2.576    5.906
      77   -4.826    5.176
      78   -5.559    2.726
      79   -2.335    4.578
      80   -2.629    4.750
      81   -3.177    6.614
      82   -3.395    5.607
      83   -3.959    2.687
      84   -2.862    4.307
      85   -5.293    3.457
      86   -5.010    4.602
      87   -6.776    2.027
      88   -5.945    2.433
      89   -4.315    3.886
      90   -4.687    2.870
      91   -2.526    3.989
      92   -4.072    1.891
      93   -2.234    4.539
      94   -3.035    4.092
      95   -3.780    2.588
      96   -4.120    3.205
      97   -5.793    2.408
      98   -4.968    1.695
      99   -3.004    3.179
     100   -0.761    4.252
     101   -0.906    5.170
     102   -3.783    3.554
     103   -2.312    2.196
     104   -3.484    2.965
     105   -2.386    2.756
     106   -1.386    2.764
     107   -2.605    2.911
     108   -1.360    1.104
     109   -1.068   -0.131
     110   -1.795   -0.109
     111   -1.630    0.228
     112   -3.464    0.481
     113   -2.330    1.568
     114   -1.090    2.513
     115   -2.010    0.722
     116   -0.117    0.210
     117   -2.852    0.814
     118   -0.871    2.076
     119   -1.929    0.466
     120   -2.034    2.993
     121   -0.230    1.689
     122   -1.537    0.036
     123   -4.042    1.773
     124   -5.304    2.062
     125   -5.705    1.414
     126   -6.975    1.689
     127   -4.671    2.029
     128   -4.701    1.746
     129   -4.467    4.160
     130   -3.381    4.044
     131   -3.544    2.994
     132   -2.539    2.799
     133   -4.452    3.852
     134   -3.322    3.959
     135   -3.657    4.317
     136   -4.095    4.968
     137   -3.099    6.422
     138   -2.406    6.086
     139   -3.419    5.922
     140   -2.106    6.180
     141   -2.888    5.834
     142   -4.170    7.819
     143   -2.518    6.943
     144   -0.329    6.360
     145   -1.822    5.878
     146   -2.714    6.636
     147   -1.742    7.934
     148   -0.774    5.851
     149   -1.277    6.424
     150   -1.859    7.242
     151   -0.791    5.957
     152   -2.100    4.498
     153   -4.184    1.385
     154   -5.415   -0.177
     155   -5.312    0.532
     156   -5.194    2.702
     157   -4.913    3.665
     158   -5.422    3.833
     159   -2.698    5.642
     160   -5.732    3.355
     161   -6.065    1.633
     162   -6.793    2.182
     163   -6.218    2.903
     164   -7.006    2.538
     165   -4.238    1.009
     166   -3.581    2.390
     167   -5.031    3.720
     168   -7.488    0.143
     169   -5.702    3.190
     170   -5.674    0.412
     171   -4.964    1.531
     172   -3.817    2.996
     173   -1.963    0.025
     174   -2.043    0.764
     175   -2.020   -0.238
     176   -3.001   -1.147
     177   -3.953   -0.343
     178   -3.967   -1.965
     179   -4.636    0.739
     180   -4.504    0.432
     181   -4.364    1.457
     182   -2.327    2.403
     183   -2.682    1.841
     184   -2.451    4.558
     185   -4.316    1.016
     186   -4.147    2.269
     187   -3.650    4.265
     188   -2.340    2.778
     189   -5.217    2.533
     190   -6.539    1.287
     191   -7.916    1.790
     192   -7.229    1.515
     193   -6.376    4.649
     194   -6.486    3.820
     195   -6.311    3.308
     196   -7.815    2.018
     197   -6.334    3.142
     198   -9.121    2.160
     199   -7.808    0.329
     200   -7.200    3.081
     201   -6.251    3.261
     202   -5.425    4.870
     203   -6.162    2.301
     204   -5.469   -2.298
     205   -7.679   -0.757
     206   -4.521    0.323
     207   -6.660    0.852
     208   -7.681   -3.309
     209   -7.184   -2.805
     210   -6.158   -1.308
     211   -5.595   -0.875
     212   -6.232    0.088
     213   -5.996   -1.623
     214   -5.437   -0.974
     215   -5.242   -0.184
     216   -6.999   -0.570
     217   -5.432   -1.067
     218   -4.052    0.172
     219   -5.953   -1.258
     220   -4.034    0.111
     221   -5.762    0.974
     222   -6.378    2.049
     223   -4.327    0.806
     224   -5.755   -0.998
     225   -5.122    1.101
     226   -6.129   -0.204
     227   -4.461    1.740
     228   -3.037    1.865
     229   -1.607    1.007
     230   -1.026    3.658
     231   -2.242    2.857
     232   -3.805    1.687
     233   -4.342    2.202
     234   -4.743   -0.418
     235   -6.426    0.882
     236   -4.041   -0.044
     237   -2.031    2.350
     238   -5.411    0.379
     239   -6.698    1.186
     240   -5.286    2.596
     241   -6.523    1.546
     242   -5.882    0.834
     243   -5.296    3.224
     244   -5.621    1.187
     245   -6.103    1.898
     246   -5.535    4.071
     247   -6.070    6.500
     248   -5.926    4.507
     249   -5.593    3.975
     250   -6.758    2.931
     251   -3.996    1.312
     252   -5.707    3.087
     253   -5.624    3.081
     254   -5.534    4.117
     255   -4.866    1.816
     256   -6.489    1.365
     257   -7.735    1.186
     258   -8.476    3.085
     259   -7.216    2.264
     260   -5.567    3.889
     261   -7.372    5.099
     262   -6.038    5.814
     263   -6.427    3.796
     264   -6.370    4.736
     265   -6.142    6.085
     266   -5.237    5.889
     267   -5.302    4.872
     268   -5.848    5.421
     269   -4.686    6.330
     270   -6.002    6.034
     271   -6.858    6.994
     272   -5.675    7.014
     273   -6.187    3.416
     274   -7.818    3.529
     275   -6.833    7.210
     276   -6.456    5.310
     277   -5.278    6.803
     278   -7.060    5.849
     279   -5.560    4.975
     280   -6.752    2.181
     281   -5.544    2.788
     282   -4.205    1.491
     283   -3.395    3.857
     284   -3.753    3.289
     285   -3.482    2.792
     286   -6.335    5.348
     287   -7.116    4.406
     288   -7.083    4.905
     289   -6.114    5.651
     290   -5.713    3.114
     291   -5.903    5.148
     292   -4.326    4.551
     293   -5.397    3.998
     294   -4.560    5.400
     295   -6.505    4.522
     296   -5.324    7.870
     297   -5.567    5.401
     298   -3.325    6.904
     299   -4.479    3.929
     300   -6.643    5.201
     301   -6.283    4.023
     302   -4.950    6.068
     303   -6.436    4.996
     304   -8.143    3.927
     305   -6.407    4.231
     306   -7.551    2.672
     307   -6.914    3.528
     308   -9.921    4.534
     309   -9.195    3.703
     310   -6.470    3.630
     311   -4.666    3.960
     312   -3.371    6.657
     313   -3.974    4.076
     314   -5.290    6.338
     315   -5.853    4.291
     316   -7.112    6.791
     317   -3.159    7.650
     318   -5.398    9.233
     319   -4.454    9.925
     320   -4.779    7.485
     321   -6.432    6.724
     322   -7.257    6.641
     323   -5.440    5.719
     324   -3.847    5.877
     325   -5.762    4.947
     326   -5.451    3.535
     327   -6.319    3.974
     328   -4.614    5.196
     329   -5.224    3.277
     330   -8.279    4.196
     331   -5.016    6.555
     332   -4.651    7.738
     333   -7.686    8.917
     334   -6.067    7.982
     335   -3.844    7.262
     336   -4.748    6.603
     337   -5.797    7.472
     338   -4.965    7.069
     339   -6.516    5.754
     340   -7.887    7.367
     341   -7.407    7.571
     342   -7.742    6.947
     343   -7.242    7.356
     344   -7.725    6.251
     345   -7.995    7.544
     346   -5.692    7.322
     347   -2.616    6.384
     348   -5.299    5.894
     349   -5.069    4.701
     350   -5.959    6.289
     351   -6.768    4.104
     352   -6.291    6.390
     353   -7.866    4.443
     354   -3.744    6.477
     355   -5.408    6.837
     356   -6.030    7.958
     357   -4.748    5.231
     358   -4.159    5.145
     359   -4.927    6.060
     360   -4.820    6.138
     361   -7.778    5.538
     362   -6.079    5.801
     363   -7.952    3.854
     364   -8.133    4.909
     365   -8.588    6.076
     366   -7.148    4.786
     367   -6.728    4.146
     368   -7.149    3.868
     369   -4.523    3.873
     370   -4.184    3.485
     371   -5.097    2.507
     372   -4.021    4.539
     373   -2.372    4.107
     374   -4.491    6.206
     375   -3.739    6.137
     376   -3.898    5.552
     377   -5.756    3.869
     378   -6.521    4.392
     379   -3.285    6.897
     380   -3.468    3.805
     381   -5.491    4.588
     382   -3.293    5.998
     383   -2.138    7.254
     384   -2.262    9.903
     385   -3.581    9.972
     386   -3.818    7.400
     387   -4.827    9.476
     388   -5.088    8.418
     389   -4.114    5.880
     390   -4.219    6.807
     391   -4.534    7.034
     392   -4.224    4.532
     393   -4.614    8.004
     394   -5.544    6.405
     395   -5.956    5.293
     396   -5.173    5.308
     397   -5.703    6.205
     398   -4.754    7.472
     399   -8.313    5.859
     400   -5.819    7.262
     401   -4.800    5.614
     402   -4.490    4.568
     403   -4.390    5.779
     404   -4.998    5.488
     405   -4.087    2.955
     406   -2.009    1.103
     407   -1.317   -0.374
     408   -1.201    2.936
     409   -2.927    2.032
     410   -4.306    0.348
     411   -5.178    0.689
     412   -7.244    1.157
     413   -4.897    1.912
     414   -4.039    2.796
     415   -4.330    0.785
     416   -5.393    0.958
     417   -4.069    2.929
     418   -4.446    2.026
     419   -5.211    1.496
     420   -4.135   -0.377
     421   -3.878    0.447
     422   -4.649    1.996
     423   -5.536    0.639
     424   -7.062    1.267
     425   -4.180    1.996
     426   -3.202    2.647
     427   -5.624    3.412
     428   -4.885    5.482
     429   -5.985    4.109
     430   -7.361    4.565
     431   -7.729    4.654
     432   -7.489    5.692
     433   -6.594    6.800
     434   -5.823    6.638
     435   -4.536    3.720
     436   -5.490    2.616
     437   -4.726    2.239
     438   -6.173    0.835
     439   -6.137    2.455
     440   -7.130    3.189
     441   -4.800    3.051
     442   -6.301    3.556
     443   -5.633    3.900
     444   -6.237    4.752
     445   -2.219    3.977
     446   -4.148    5.136
     447   -4.502    5.373
     448   -3.501    5.904
     449   -2.811    6.480
     450   -4.874    4.281
     451   -7.056    6.048
     452   -5.708    7.922
     453   -5.362    6.009
     454   -5.789    5.454
     455   -6.293    5.691
     456   -4.647    4.322
     457   -6.036    6.576
     458   -6.674    6.599
     459   -5.979    7.170
     460   -6.809    6.099
     461   -6.307    5.244
     462   -6.777    4.290
     463   -9.718    4.100
     464   -9.462    2.092
     465   -8.702    5.299
     466   -7.227    3.233
     467   -8.407    5.656
     468   -8.384    8.254
     469   -7.775    5.091
     470   -9.307    5.982
     471   -8.112    6.780
     472   -6.447    8.739
     473  -10.191    7.154
     474   -7.556    8.118
     475   -6.165    8.008
     476   -5.854    8.722
     477   -3.744    8.256
     478   -4.964    7.775
     479   -6.126    5.645
     480   -7.959    6.688
     481   -8.065    7.071
     482   -6.697    8.410
     483   -5.766    5.806
     484   -7.535    6.577
     485   -8.057    4.530
     486   -5.852    3.558
     487   -4.947    6.818
     488   -6.637    5.294
     489   -4.685    4.781
     490   -5.878    5.995
     491   -6.387    6.241
     492   -8.154    5.758
     493   -6.984    8.319
     494   -6.813    8.674
     495   -6.283   10.026
     496   -8.345    6.714
     497   -8.788    8.356
     498  -10.020    7.943
     499   -9.244   10.427
     500   -9.155    7.281
     501   -8.060    9.495
     502   -7.190    8.114
     503   -7.418    8.549
     504   -7.513    8.379
     505   -8.589    8.562
     506   -9.062    7.124
     507   -7.193    6.922
     508   -7.090    5.479
     509   -7.383    4.250
     510   -7.044    5.353
     511   -7.190    6.371
     512  -11.579    3.568
     513  -10.963    2.391
     514   -5.820    3.748
     515   -4.864    5.899
     516   -4.909    4.317
     517   -4.729    3.411
     518   -4.865    0.727
     519   -5.480    2.581
     520   -6.314    4.794
     521   -7.556    3.308
     522   -5.404    3.549
     523   -6.653    4.445
     524   -5.117    2.739
     525   -6.141    3.295
     526   -4.893    1.218
     527   -4.801    5.521
     528   -4.308    3.758
     529   -3.756    2.942
     530   -2.797    1.400
     531   -3.365    2.834
     532   -3.847    3.005
     533   -4.928    3.798
     534   -5.870    3.522
     535   -4.323    4.164
     536   -5.558    0.839
     537   -2.866    1.449
     538   -3.660    0.952
     539   -4.527   -0.045
     540   -2.771    1.030
     541   -5.030    1.873
     542   -6.506    2.007
     543   -4.555    2.412
     544   -6.251    2.889
     545   -4.730    2.922
     546   -3.855    2.933
     547   -3.970    3.665
     548   -4.380    4.020
     549   -5.047    4.068
     550   -4.294    5.157
     551   -4.788    5.588
     552   -6.069    3.379
     553   -7.157    2.095
     554   -5.508    3.254
     555   -6.974    2.096
     556   -3.532    3.961
     557   -2.003    4.241
     558   -3.714    0.039
     559   -5.473    1.145
     560   -7.126    0.352
     561   -6.569   -1.200
     562   -3.697   -1.295
     563   -5.712   -0.526
     564   -4.098    0.775
     565   -5.582    1.838
     566   -5.064    4.228
     567   -6.263    3.635
     568   -5.874    2.434
     569   -4.651    2.792
     570   -6.723    3.386
     571   -5.644    2.580
     572   -4.814    3.176
     573   -5.349    4.101
     574   -6.267    4.293
     575   -8.260    6.081
     576   -8.811    4.022
     577   -7.281    1.464
     578   -5.996    3.399
     579   -5.306    3.231
     580   -6.440    0.616
     581   -7.882    2.656
     582   -4.188    1.945
     583   -5.384    3.497
     584   -4.949    2.693
     585   -5.177    1.874
     586   -3.763    1.386
     587   -4.346    1.415
     588   -1.939    0.816
     589   -4.164    3.786
     590   -3.601    3.350
     591   -4.440    2.662
     592   -4.509    1.117
     593   -4.769    0.654
     594   -6.638    2.668
     595   -6.263    2.227
     596   -8.312    2.649
     597   -6.468    1.945
     598   -2.559    1.249
     599   -4.444    1.162
     600   -7.989    0.875
     601   -7.416    1.378
     602   -7.858   -0.489
     603   -6.876    0.749
     604   -9.393    2.568
     605   -8.630    1.758
     606   -8.386    3.699
     607   -8.401    2.802
     608   -8.351    1.674
     609   -5.883   -0.546
     610   -4.053    2.145
     611   -4.035    0.281
     612   -2.845    1.216
     613   -1.868    2.725
     614   -2.496    2.427
     615   -1.021    4.287
     616   -2.398    1.087
     617   -3.305    1.036
     618   -4.524    3.054
     619   -7.807    4.098
     620   -6.131    4.961
     621   -7.920    3.899
     622   -4.098    3.997
     623   -5.679    1.947
     624   -6.073    2.139
     625   -6.659    0.317
     626   -6.420   -0.216
     627   -3.886    2.444
     628   -6.228    0.997
     629   -4.862    0.741
     630   -5.382    1.349
     631   -5.023    3.631
     632   -6.823    2.739
     633   -6.667    2.171
     634   -7.623    3.723
     635   -5.547    1.665
     636   -7.164    1.181
     637   -5.806    2.746
     638   -8.279    0.683
     639   -8.409    0.951
     640   -7.247    3.326
     641   -8.964    3.590
     642   -8.684    3.777
     643   -8.277    2.227
     644   -5.820    1.664
     645   -5.434    1.491
     646   -4.904    1.969
     647   -4.698    4.598
     648   -4.845    3.869
     649   -3.334    2.049
     650   -3.779    3.755
     651   -5.141    2.803
     652   -5.079    2.272
     653   -7.396    3.662
     654   -8.246    2.867
     655   -7.443    3.169
     656   -7.625    4.555
     657   -9.148    4.541
     658   -9.724    2.172
     659   -9.563    3.362
     660   -9.523    4.778
     661   -8.964    4.058
     662   -8.280    5.176
     663   -8.089    4.191
     664   -7.565    3.927
     665   -6.424    5.428
     666   -5.034    2.886
     667   -8.211    1.001
     668   -6.401    1.211
     669   -5.948   -0.130
     670   -7.584    1.229
     671   -8.576    1.682
     672   -8.180    0.954
     673   -9.420    0.863
     674   -8.475    0.862
     675   -5.545    1.003
     676   -4.591    2.166
     677   -8.250    1.101
     678   -5.035   -0.196
     679   -5.963   -0.446
     680   -4.672   -0.671
     681   -6.567   -1.112
     682   -5.754    0.394
     683   -5.501    1.791
     684   -7.769    2.649
     685   -8.683    2.717
     686   -7.535    2.935
     687   -7.278    4.388
     688   -6.578    3.207
     689   -6.347    3.086
     690   -6.235    4.921
     691   -7.293    4.232
     692   -7.305    4.480
     693   -6.626    3.380
     694   -6.223    3.207
     695   -5.372    4.468
     696   -3.998    4.388
     697   -6.831    4.260
     698   -6.970    4.189
     699   -5.910    3.339
     700   -5.303    3.961
     701   -6.449    3.189
     702   -8.103    1.143
     703   -6.872    2.078
     704   -3.978    3.572
     705   -4.680    2.783
     706   -3.363    4.052
     707   -3.639    5.478
     708   -3.339    6.076
     709   -3.713    5.192
     710   -3.052    6.301
     711   -4.968    5.902
     712   -4.778    5.737
     713   -5.990    6.158
     714   -4.775    5.131
     715   -4.790    6.400
     716   -4.708    4.580
     717   -5.265    4.856
     718   -7.645    5.688
     719   -5.563    5.379
     720   -6.766    2.348
     721   -6.360    3.929
     722   -5.985    2.452
     723   -5.161    0.724
     724   -5.211    2.496
     725   -6.178    2.524
     726   -6.208    2.119
     727   -6.623    0.786
     728   -4.900    2.204
     729   -3.631    2.385
     730   -3.992    2.582
     731   -4.880    2.452
     732   -1.401    2.342
     733   -3.453    2.888
     734   -6.094   -1.966
     735   -6.266    1.064
     736   -7.561    1.180
     737   -7.041    3.008
     738   -9.591    2.126
     739   -8.015    3.267
     740   -4.183    3.494
     741   -4.758    1.492
     742   -3.259    1.212
     743   -3.862    0.788
     744   -1.861    4.615
     745   -2.790    3.136
     746   -1.533    2.291
     747   -3.840    2.053
     748   -8.400    1.611
     749   -5.425    3.703
     750   -3.194    4.700
     751   -1.814    5.446
     752   -3.368    2.688
     753   -4.801    3.023
     754   -4.646    4.036
     755   -6.910    2.866
     756   -6.975    1.426
     757   -7.047    3.151
     758   -6.624    3.535
     759   -5.854    5.484
     760   -7.432    5.808
     761   -6.255    5.892
     762   -6.936    3.666
     763   -8.458    3.983
     764   -5.540    5.080
     765   -3.805    3.400
     766   -5.948    2.388
     767   -4.837    3.560
     768   -4.918    1.274
     769   -2.937    2.596
     770   -4.049    0.327
     771   -4.180    3.484
     772   -4.027    5.216
     773   -3.313    4.849
     774   -3.735    4.873
     775   -4.205    4.305
     776   -5.550    5.459
     777   -5.583    4.668
     778   -4.758    5.188
     779   -3.370    5.313
     780   -1.569    4.919
     781   -3.272    4.116
     782   -5.142    5.535
     783   -7.130    4.281
     784   -5.255    2.272
     785   -5.545    3.785
     786   -5.765    3.366
     787   -6.637    4.240
     788   -7.653    3.835
     789   -6.511    4.862
     790   -4.297    4.174
     791   -5.185    4.519
     792   -5.007    1.516
     793   -6.745    2.558
     794   -6.820    1.898
     795   -4.945    3.599
     796   -5.241    1.975
     797   -6.411    0.170
     798   -3.860    2.426
     799   -5.928    4.161
     800   -6.376    2.401
     801   -7.132    2.639
     802   -8.587    3.013
     803   -7.203    2.543
     804   -3.885    1.420
     805   -3.749    3.362
     806   -3.189    3.709
     807   -3.346    5.074
     808   -4.487    6.413
     809   -5.298    3.879
     810   -5.248    3.610
     811   -6.269    4.722
     812   -4.680    4.711
     813   -4.637    4.754
     814   -6.192    3.646
     815   -4.384    3.862
     816   -6.489    0.956
     817   -1.845    2.133
     818   -3.429    2.172
     819   -5.002    2.038
     820   -5.516    2.715
     821   -3.121    2.186
     822   -2.809    1.527
     823   -2.638    3.877
     824   -1.792    4.690
     825   -3.322    5.527
     826   -3.240    5.824
     827   -3.948    4.058
     828   -2.572    4.271
     829   -3.147    6.244
     830   -5.572    4.817
     831   -6.149    4.132
     832   -4.129    4.676
     833   -5.185    4.667
     834   -6.860    4.010
     835   -6.082    2.604
     836   -5.871    3.245
     837   -3.695    2.915
     838   -3.783    2.822
     839   -2.528    4.315
     840   -0.593    2.511
     841   -2.984    2.053
     842   -4.403   -0.928
     843   -3.050    2.837
     844   -4.437    1.634
     845   -6.410   -0.301
     846   -5.700    0.316
     847   -3.565   -0.695
     848   -3.904    1.383
     849   -4.451    2.164
     850   -4.724    3.214
     851   -3.474    4.508
     852   -3.497    5.061
     853   -6.253    4.869
     854   -5.376    4.569
     855   -7.287    0.153
     856   -5.035   -0.616
     857   -6.342   -0.071
     858   -5.569    0.876
     859   -4.011    3.368
     860   -2.595    3.063
     861   -3.790    2.816
     862   -3.851    3.988
     863   -4.537    4.201
     864   -7.012    5.901
     865   -4.963    5.438
     866   -4.304    5.417
     867   -4.861    5.812
     868   -3.483    6.275
     869   -4.411    7.026
     870   -6.027    6.721
     871   -6.636    3.649
     872   -5.524    5.534
     873   -6.561    4.597
     874   -3.981    3.954
     875   -4.619    3.071
     876   -6.672    4.096
     877   -7.130    1.619
     878   -5.708    1.618
     879   -8.606    2.897
     880   -6.160    4.749
     881   -7.296    2.137
     882   -6.404    3.721
     883   -6.923    5.740
     884   -5.999    5.233
     885   -5.108    4.905
     886   -6.271    5.032
     887   -4.908    3.682
     888   -4.188    4.311
     889   -8.900    2.951
     890   -5.934    3.008
     891   -6.083    3.448
     892   -9.355    3.104
     893   -6.287    2.932
     894   -5.529    1.437
     895   -3.361    0.779
     896   -4.582    3.777
     897   -6.292    3.031
     898   -7.159    2.033
     899   -6.801    1.844
     900   -5.656    2.467
     901   -5.273    3.458
     902   -5.280    3.448
     903   -7.217    2.774
     904   -5.816    2.658
     905   -5.324    2.527
     906   -5.040    3.672
     907   -4.607    5.462
     908   -5.241    4.326
     909   -7.989    2.897
     910   -7.531    2.558
     911  -10.960    4.376
     912  -12.705    3.595
     913  -10.978    3.334
     914   -8.843    4.598
     915  -11.862    4.674
     916  -11.172    2.935
     917  -10.567    3.039
     918   -9.635    5.058
     919  -10.261    5.612
     920   -9.006    3.794
     921   -8.577    3.492
     922   -5.743    4.938
     923   -6.607    5.393
     924   -3.343    6.527
     925   -3.439    7.648
     926   -5.043    6.540
     927   -4.457    2.935
     928   -5.236    4.054
     929   -5.313    4.749
     930   -8.758    5.075
     931   -4.605    4.619
     932   -6.164    1.065
     933   -5.432    2.858
     934   -6.014    1.980
     935   -3.862    2.160
     936   -4.525    3.673
     937   -5.230    4.209
     938   -3.911    4.017
     939   -5.027    4.522
     940   -3.862    5.876
     941   -4.155    6.054
     942   -4.126    2.867
     943   -5.248    5.771
     944   -4.886    6.071
     945   -6.028    3.265
     946   -6.919    2.838
     947   -7.322    1.389
     948   -8.148    0.539
     949   -6.067    0.825
     950   -6.226    1.997
     951   -6.109    4.241
     952   -7.332    3.194
     953   -6.105    1.912
     954   -3.564    2.382
     955   -4.152    2.994
     956   -7.040    2.266
     957   -9.528    2.575
     958   -8.169    2.111
     959   -8.476    3.122
     960   -8.896    2.742
     961   -8.515    1.592
     962   -7.170    2.129
     963   -9.413    1.618
     964   -7.625    1.785
     965   -9.952    2.106
     966   -6.091    3.936
     967   -6.307    4.716
     968   -8.944    3.129
     969   -6.777    1.208
     970   -8.534    2.262
     971   -8.426    3.190
     972  -10.373    2.733
     973   -7.322    3.791
     974   -7.833    3.172
     975   -6.746    4.533
     976  -10.009    6.903
     977   -9.014    5.362
     978   -7.927    5.062
     979   -9.802    2.872
     980   -6.862    3.673
     981   -8.658    1.329
     982   -8.433    4.838
     983   -8.863    1.368
     984   -7.828    4.918
     985   -6.688    5.104
     986   -7.252    4.003
     987   -4.896    3.579
     988   -5.427    5.717
     989   -7.537    5.265
     990   -6.983    4.092
     991   -5.959    3.792
     992   -7.930    5.893
     993   -9.070    5.261
     994   -8.670    1.934
     995   -7.721    3.188
     996   -6.580    3.676
     997   -6.391    4.223
     998   -6.946    0.394
     999   -8.007    2.231
    1000   -6.803    5.380
    1001   -6.240    3.352
    1002   -8.237    2.631
    1003   -9.392    5.414
    1004   -5.844    6.105
    1005   -4.987    5.737
    1006   -6.945    5.518
    1007   -6.599    4.004
    1008   -7.941    5.580
    1009   -5.671    4.848
    1010   -3.517    4.277
    1011   -4.201    5.666
    1012   -7.613    4.425
    1013   -7.037    3.121
    1014   -9.389    3.810
    1015   -8.743    4.663
    1016   -8.993    3.927
    1017   -8.911    3.474
    1018   -8.916    2.861
    1019   -9.574    1.296
    1020   -9.970    2.781
    1021   -8.713    6.102
    1022   -8.313    4.192
    1023   -9.168    2.692
    1024  -10.906    3.695
    1025  -10.062    4.177
    1026   -9.320    3.585
    1027   -9.542    5.657
    1028   -9.957    5.596
    1029   -9.508    6.730
    1030   -7.831    8.270
    1031   -6.808    8.652
    1032   -8.247    8.695
    1033   -6.429    5.448
    1034   -6.864    6.522
    1035   -4.994    6.293
    1036   -6.574    4.010
    1037   -9.482    2.017
    1038   -9.139    3.786
    1039   -7.843    4.546
    1040   -7.890    7.235
    1041   -6.428    5.360
    1042   -9.522    4.699
    1043   -9.183    4.250
    1044   -5.418    6.391
    1045   -7.590    5.589
    1046   -8.356    5.963
    1047   -9.412    7.243
    1048   -7.242    6.008
    1049   -7.034    5.648
    1050   -7.198    5.446
    1051   -4.312    5.028
    1052   -6.765    5.258
    1053   -5.979    3.434
    1054   -4.132    7.967
    1055   -5.488    7.701
    1056   -6.866   10.043
    1057   -7.549    9.275
    1058   -7.666    7.837
    1059  -11.134    6.665
    1060   -7.636    3.638
    1061   -8.419    2.903
    1062   -8.505    4.070
    1063   -7.191    4.611
    1064   -7.108    3.805
    1065   -5.276    7.614
    1066   -7.347    3.794
    1067   -5.500    2.552
    1068   -5.112    4.403
    1069   -6.472    2.978
    1070   -6.513    6.345
    1071   -6.554    6.758
    1072   -6.111    5.670
    1073   -4.458    8.092
    1074   -5.273    7.869
    1075   -4.044    6.425
    1076   -3.088    7.275
    1077   -4.204    5.603
    1078   -3.799    6.576
    1079   -5.755    4.127
    1080   -5.143    2.868
    1081   -3.546    3.431
    1082   -2.992    5.811
    1083   -1.971    4.835
    1084   -2.827    7.106
    1085   -1.635    7.071
    1086   -3.972    5.906
    1087   -4.491    4.164
    1088   -4.616    4.832
    1089   -3.566    2.634
    1090   -3.851    7.017
    1091   -4.514    7.696
    1092   -3.566    7.731
    1093   -4.287    5.849
    1094   -3.890    6.396
    1095   -1.797    5.881
    1096   -2.865    7.228
    1097   -2.250    5.506
    1098   -1.215    5.496
    1099   -3.509    4.924
    1100   -1.816    3.774
    1101   -3.842    3.876
    1102   -2.785    4.663
    1103   -3.379    2.484
    1104   -4.151    4.657
    1105   -6.055    5.409
    1106   -7.287    3.769
    1107   -8.155    2.668
    1108   -5.081    4.972
    1109   -4.505    5.101
    1110   -5.633    3.587
    1111   -6.625    0.992
    1112   -7.633    4.170
    1113   -7.526    3.633
    1114   -7.202    5.083
    1115   -5.851    7.302
    1116   -8.253    7.877
    1117   -5.519    5.911
    1118   -6.595    4.749
    1119   -4.713    6.438
    1120   -6.944    6.557
    1121   -8.269    5.456
    1122   -6.627    5.201
    1123   -8.037    3.125
    1124   -8.050    3.541
    1125   -6.841    3.093
    1126   -8.109    3.128
    1127   -6.491    2.011
    1128   -6.951    2.440
    1129   -6.225    5.008
    1130   -5.943    3.594
    1131   -8.570    1.638
    1132   -7.136    3.568
    1133   -6.397    7.441
    1134   -7.057    5.405
    1135   -9.758    4.473
    1136   -8.872    4.940
    1137   -9.777    3.904
    1138   -9.866    4.449
    1139   -7.245    5.832
    1140   -6.490    5.079
    1141   -7.156    7.172
    1142   -6.891   10.236
    1143   -6.970   11.403
    1144   -9.114    8.061
    1145   -5.884    6.888
    1146   -5.828    8.338
    1147   -8.220    6.840
    1148   -7.203    6.492
    1149   -7.471    4.838
    1150   -8.696    5.361
    1151   -7.660    5.026
    1152   -6.779    3.740
    1153   -7.753    4.641
    1154   -9.167    1.590
    1155   -7.317    3.108
    1156   -6.939    4.603
    1157   -8.576    2.557
    1158   -9.658    1.289
    1159   -9.757    0.464
    1160   -7.692    1.638
    1161   -7.195    2.967
    1162   -9.413    4.502
    1163   -8.473    5.144
    1164   -8.574    6.279
    1165   -8.646    5.320
    1166   -8.441    6.046
    1167   -9.210    4.860
    1168  -11.682    6.595
    1169  -11.964    5.105
    1170  -12.869    4.148
    1171  -10.200    6.456
    1172   -9.499    5.724
    1173   -9.902    5.279
    1174  -12.690    3.426
    1175  -11.977    4.661
    1176  -13.008    4.177
    1177  -13.897    6.418
    1178  -10.414    5.812
    1179   -9.714    5.801
    1180  -10.504    5.785
    1181  -10.588    3.693
    1182  -10.038    4.140
    1183  -10.494    5.378
    1184  -10.025    3.770
    1185  -12.649    2.129
    1186  -10.933    5.280
    1187  -11.350    2.854
    1188   -9.885    2.715
    1189  -10.039    1.904
    1190   -9.784    4.374
    1191   -8.216    3.413
    1192   -8.250    3.166
    1193   -7.699    3.297
    1194   -7.976    2.861
    1195   -7.696    2.361
    1196   -9.472    2.892
    1197  -10.200    0.950
    1198   -9.330    3.169
    1199   -8.052    5.813
    1200   -7.536    3.525
    1201   -9.273    3.262
    1202   -8.889    5.071
    1203   -7.913    3.728
    1204   -8.103    4.581
    1205   -8.479    3.206
    1206   -7.488    6.598
    1207   -6.812    3.593
    1208   -7.646    4.248
    1209   -8.385    5.635
    1210   -8.136    5.990
    1211   -6.561    3.679
    1212   -6.900    2.975
    1213   -9.665    3.234
    1214   -8.616    3.828
    1215   -6.709    2.323
    1216   -6.750    2.783
    1217   -7.826    2.092
    1218   -7.010    3.073
    1219   -7.329    2.351
    1220   -5.989    2.826
    1221   -7.250    3.122
    1222   -8.526    1.086
    1223   -6.688    3.004
    1224   -5.518    6.077
    1225   -6.260    6.635
    1226   -7.860    5.540
    1227   -6.566    6.302
    1228   -7.898    3.473
    1229   -6.409    5.355
    1230   -6.691    6.406
    1231   -9.353    6.143
    1232   -7.818    4.868
    1233  -10.786    4.407
    1234  -10.576    3.403
    1235  -12.315    4.739
    1236  -10.133    2.750
    1237   -8.927    3.984
    1238   -8.886    4.918
    1239  -10.163    6.725
    1240  -10.549    5.621
    1241  -13.598    3.231
    1242   -9.908    6.237
    1243   -6.905    6.632
    1244   -8.211    7.183
    1245   -8.543    4.296
    1246   -6.428    4.298
    1247   -7.592    4.382
    1248   -7.577    7.215
    1249   -5.896    8.477
    1250   -7.070    7.191
    1251   -9.058    6.157
    1252   -9.103    4.875
    1253   -6.773    5.698
    1254   -8.180    5.380
    1255   -7.909    6.564
    1256   -9.185    4.632
    1257   -7.988    5.294
    1258   -6.384    3.386
    1259   -7.815    4.960
    1260   -6.371    4.212
    1261   -9.097    2.071
    1262  -10.671    1.603
    1263   -8.623    3.073
    1264   -9.624    2.102
    1265   -8.386    2.539
    1266   -9.840    3.372
    1267   -9.355    4.346
    1268   -9.989    6.022
    1269   -9.208    4.968
    1270   -7.839    4.215
    1271  -10.100    2.788
    1272   -9.828    2.287
    1273   -8.462    2.320
    1274   -8.623    1.550
    1275  -10.134    3.724
    1276   -8.739    3.467
    1277   -6.876    2.592
    1278   -7.502    5.139
    1279   -9.086    4.828
    1280   -5.283    7.772
    1281   -6.605    7.699
    1282   -8.201    6.521
    1283   -9.724    6.712
    1284   -9.827    6.819
    1285   -9.477    4.709
    1286   -6.245    7.239
    1287   -8.541    3.751
    1288   -9.444    2.443
    1289   -9.133    4.876
    1290   -6.062    6.090
    1291   -7.026    4.055
    1292   -8.058    3.651
    1293   -8.327    1.988
    1294   -8.145    3.067
    1295   -6.871    3.418
    1296   -8.054    3.191
    1297   -5.718    2.918
    1298   -7.335    3.789
    1299  -10.135    3.191
    1300   -7.235    2.290
    1301   -5.760    3.664
    1302   -7.463    4.725
    1303   -7.581    4.390
    1304   -6.196    4.231
    1305   -6.441    4.230
    1306   -5.158    4.124
    1307   -4.294    2.452
    1308   -6.364    0.609
    1309   -6.341    2.531
    1310   -6.594    2.053
    1311   -5.862    5.445
    1312   -5.272    3.885
    1313   -3.873    2.624
    1314   -6.426    5.526
    1315   -6.467    5.227
    1316   -8.107    3.109
    1317   -9.065    4.000
    1318   -8.666    6.392
    1319   -7.122    5.971
    1320   -8.038    6.990
    1321   -7.003    5.848
    1322   -7.503    7.834
    1323   -9.128    8.418
    1324   -8.552    7.673
    1325   -7.935   10.698
    1326  -11.667    8.215
    1327   -7.871    8.128
    1328   -8.459    9.651
    1329   -6.170    7.674
    1330   -8.260    6.835
    1331   -7.137    6.860
    1332   -6.171    5.981
    1333   -8.342    3.835
    1334  -10.308    3.168
    1335  -11.115    4.322
    1336   -7.354    4.938
    1337   -6.500    3.605
    1338   -5.476    4.874
    1339   -3.623    7.687
    1340   -5.294    6.067
    1341   -5.969    7.219
    1342   -5.773    8.006
    1343   -6.328    6.156
    1344   -8.629    4.222
    1345   -8.673    6.037
    1346   -7.858    4.525
    1347   -7.865    5.238
    1348   -8.639    9.102
    1349   -7.604    7.598
    1350   -7.610    8.592
    1351   -6.677    7.201
    1352   -8.322    8.180
    1353   -7.500    6.563
    1354   -8.762    6.685
    1355   -8.817    6.688
    1356   -9.075    6.338
    1357   -8.797    7.032
    1358   -7.919    8.030
    1359   -8.728    6.457
    1360   -4.932    7.291
    1361   -4.594    7.871
    1362   -5.246    7.756
    1363   -6.086    5.917
    1364   -6.086    7.401
    1365   -7.968    8.102
    1366   -7.190    6.919
    1367   -6.083    6.212
    1368   -4.746    6.271
    1369   -4.997    6.811
    1370   -5.863    7.858
    1371   -8.619    7.314
    1372   -7.084    7.353
    1373   -6.933    5.608
    1374   -7.767    3.363
    1375   -6.716    6.021
    1376   -7.377    7.054
    1377   -8.264    4.927
    1378   -4.667    6.450
    1379   -7.267    4.589
    1380   -5.265    4.119
    1381   -6.008    3.776
    1382   -3.814    5.013
    1383   -5.878    3.926
    1384   -6.610    3.965
    1385   -6.887    4.431
    1386   -7.736    5.436
    1387   -9.150    3.660
    1388   -9.795    1.609
    1389  -10.167    1.691
    1390   -8.544    2.079
    1391  -11.424    2.358
    1392  -10.446    6.324
    1393   -9.018    8.505
    1394   -8.904    3.856
    1395   -9.735    4.565
    1396   -7.890    6.578
    1397   -8.901    3.756
    1398  -10.353    6.654
    1399   -8.834    7.891
    1400   -9.952    7.424
    1401   -8.659    8.255
    1402   -8.250    6.561
    1403   -6.143    8.086
    1404   -6.539    8.304
    1405   -7.242    8.756
    1406   -8.675    8.217
    1407   -8.400    5.799
    1408   -8.989    4.896
    1409   -7.567    3.823
    1410   -6.691    5.340
    1411   -8.194    2.293
    1412   -6.572    4.930
    1413   -8.496    5.446
    1414   -7.980    5.022
    1415   -8.848    5.589
    1416   -8.783    6.541
    1417   -9.867    5.948
    1418   -8.170    4.438
    1419   -8.701    3.843
    1420   -8.014    6.262
    1421   -9.835    6.933
    1422   -8.503    6.581
    1423   -7.816    9.202
    1424   -8.629    9.737
    1425   -8.716    6.825
    1426  -11.195    3.330
    1427  -11.467    6.054
    1428  -10.687    4.517
    1429   -9.692    6.040
    1430  -12.252    5.232
    1431  -11.865    6.752
    1432  -13.034    7.326
    1433   -8.844    5.964
    1434   -8.565    7.944
    1435  -10.746    7.511
    1436  -10.635    7.046
    1437  -10.449    6.635
    1438  -10.063    8.394
    1439   -8.680    8.651
    1440   -7.740    9.382
    1441   -8.199    8.181
    1442   -7.505    9.743
    1443   -5.907    9.169
    1444   -6.885    6.399
    1445   -8.182    8.232
    1446   -7.155    4.934
    1447   -7.206    5.139
    1448   -7.814    7.403
    1449   -8.751    6.437
    1450   -7.929    6.677
    1451   -8.105    7.630
    1452   -7.480    8.323
    1453   -7.203    7.469
    1454   -8.582    7.872
    1455   -8.817    5.559
    1456   -8.765    5.739
    1457   -6.988    8.172
    1458   -6.462    3.924
    1459   -6.154    4.557
    1460   -6.249    4.183
    1461   -8.637    3.267
    1462  -10.375    4.839
    1463   -9.108    5.717
    1464  -10.726    6.542
    1465  -10.803    4.771
    1466   -9.336    7.453
    1467  -10.226    5.598
    1468  -10.258    6.802
    1469   -7.463    9.908
    1470   -8.638   10.549
    1471   -7.117    9.175
    1472   -7.121    9.066
    1473   -8.743    8.070
    1474   -8.692    5.839
    1475   -7.535    4.714
    1476   -7.200    6.094
    1477   -7.486    7.597
    1478   -7.036    7.100
    1479   -7.309    4.546
    1480  -12.487    3.595
    1481   -9.046    3.558
    1482   -7.164    4.835
    1483   -7.781    4.335
    1484   -4.649    4.864
    1485   -5.108    6.082
    1486   -7.901    7.187
    1487   -7.614    4.003
    1488   -8.868    5.126
    1489   -8.521    6.708
    1490   -7.152    5.283
    1491   -6.849    6.156
    1492   -8.669    6.445
    1493   -7.454    5.843
    1494   -7.083    4.284
    1495   -6.517    5.192
    1496   -5.958    7.292
    1497   -5.568    6.020
    1498   -6.059    6.548
    1499   -7.071    2.039
    1500   -6.034    5.288
    1501   -7.683    3.723
    1502   -4.392    3.339
    1503   -9.753    3.764
    1504   -9.511    3.175
    1505   -8.904    1.701
    1506   -8.806    2.566
    1507   -7.553    5.396
    1508   -9.629    6.842
    1509   -7.029    7.367
    1510   -5.606    5.663
    1511   -9.376    4.735
    1512   -5.539    4.279
    1513   -6.934    4.589
    1514   -7.607    6.549
    1515   -6.940    7.296
    1516   -8.150    5.693
    1517   -7.590    4.104
    1518   -5.590    4.762
    1519   -7.729    4.397
    1520   -9.099    3.071
    1521   -7.776    4.514
    1522   -7.987    3.688
    1523   -5.464    4.892
    1524   -5.941    2.932
    1525   -3.912    4.352
    1526   -5.121    5.562
    1527   -6.716    3.699
    1528   -7.483    4.406
    1529   -3.519    3.507
    1530   -7.052    2.983
    1531   -5.955    5.465
    1532   -9.055    1.718
    1533   -6.025    2.501
    1534   -7.027    0.424
    1535   -7.267    1.560
    1536   -7.621    2.537
    1537   -7.645    1.419
    1538   -6.220    0.449
    1539   -7.481    3.736
    1540   -4.745    3.824
    1541   -5.673    5.407
    1542   -5.987    5.050
    1543   -7.737    5.602
    1544   -6.339    4.912
    1545   -5.378    5.481
    1546   -6.176    5.181
    1547   -5.365    2.572
    1548   -5.504    6.120
    1549   -5.374    6.152
    1550   -4.787    6.524
    1551   -4.928    5.844
    1552   -5.069    5.623
    1553   -4.645    5.411
    1554   -3.733    3.709
    1555   -6.652    5.547
    1556   -4.350    5.874
    1557   -3.140    4.995
    1558   -4.665    7.133
    1559   -4.594    6.320
    1560   -4.682    6.733
    1561   -3.803    5.594
    1562   -5.681    3.381
    1563   -4.403    4.740
    1564   -2.173    3.247
    1565   -5.735    5.324
    1566   -4.650    4.068
    1567   -4.042    5.682
    1568   -4.146    3.120
    1569   -4.126    3.990
    1570   -5.279    5.033
    1571   -5.456    4.678
    1572   -3.817    2.725
    1573   -4.308    2.098
    1574   -3.579    2.070
    1575   -6.037    2.413
    1576   -4.699    4.879
    1577   -4.688    2.922
    1578   -8.249    2.336
    1579   -7.108    3.836
    1580   -6.487    3.042
    1581   -5.356    3.762
    1582   -5.926    4.505
    1583   -3.863    4.066
    1584   -3.992    4.257
    1585   -4.123    5.230
    1586   -4.799    5.552
    1587   -4.521    3.313
    1588   -4.822    2.927
    1589   -4.717    4.206
    1590   -5.813    4.850
    1591   -3.828    3.730
    1592   -4.562    8.492
    1593   -5.901    6.029
    1594   -3.883    5.138
    1595   -4.852    4.539
    1596   -3.294    5.492
    1597   -4.842    4.626
    1598   -3.580    7.775
    1599   -3.250    8.307
    1600   -3.851    5.978
    1601   -4.346    7.455
    1602   -5.790    5.131
    1603   -3.090    6.468
    1604   -1.638    2.128
    1605   -2.600    4.083
    1606   -3.684    2.579
    1607   -2.633    4.815
    1608   -2.955    5.950
    1609   -2.250    9.029
    1610   -4.537    6.021
    1611   -3.897    5.609
    1612   -4.899    4.375
    1613   -5.462    6.854
    1614   -4.220    6.359
    1615   -4.288    7.124
    1616   -3.500    4.429
    1617   -5.609    5.371
    1618   -5.597    3.089
    1619   -4.553    4.592
    1620   -5.282    6.016
    1621   -5.016    7.705
    1622   -4.744    9.001
    1623   -5.718    8.255
    1624   -5.435    7.965
    1625   -5.216    7.384
    1626   -5.142    5.976
    1627   -5.550    6.010
    1628   -6.512    2.471
    1629   -5.064    3.689
    1630   -4.050    2.293
    1631   -5.478    3.509
    1632   -6.843    4.061
    1633   -5.513    3.888
    1634   -5.633    4.622
    1635   -6.295    6.048
    1636   -6.899    5.529
    1637   -6.428    2.813
    1638   -5.865    4.389
    1639   -4.549    2.505
    1640   -3.540    4.820
    1641   -3.232    4.655
    1642   -2.017    4.781
    1643   -2.826    5.093
    1644   -2.988    5.276
    1645   -3.963    4.495
    1646   -5.423    3.581
    1647   -4.235    4.577
    1648   -3.227    7.688
    1649   -2.927   10.207
    1650   -3.105    7.303
    1651   -3.029    8.376
    1652   -5.710    5.022
    1653   -2.702    3.047
    1654   -3.957    3.910
    1655   -3.876    0.965
    1656   -0.693    4.336
    1657    0.417    3.292
    1658    3.706    5.596
    1659    0.210    5.579
    1660    1.608    7.308
    1661    0.973    6.430
    1662    1.310    7.518
    1663   -0.871    6.189
    1664    1.343    6.492
    1665   -0.334    3.465
    1666   -0.839    5.431
    1667   -2.209    5.608
    1668   -1.538    5.913
    1669   -1.498    7.532
    1670   -1.587    6.444
    1671   -2.873    6.693
    1672   -2.114    4.127
    1673   -3.072    3.622
    1674   -1.562    3.936
    1675   -1.435    5.216
    1676   -1.919    4.544
    1677    0.505    4.293
    1678   -0.239    5.298
    1679   -0.140    5.157
    1680   -1.348    4.575
    1681   -1.133    4.459
    1682   -2.989    1.931
    1683   -2.861    1.284
    1684   -5.027    1.667
    1685   -2.821    2.904
    1686   -3.034    3.958
    1687   -3.710    4.011
    1688   -2.440    4.093
    1689   -2.422    5.133
    1690   -2.671    5.592
    1691    1.128    5.159
    1692    2.028    4.337
    1693    1.453    4.277
    1694    2.852    4.718
    1695    2.311    5.019
    1696    2.094    6.749
    1697    0.315    5.251
    1698   -0.403    4.939
    1699   -1.377    6.553
    1700   -2.279    5.922
    1701   -4.475    2.294
    1702   -2.493    3.332
    1703   -1.865    1.311
    1704   -3.432    2.698
    1705   -2.886    3.189
    1706   -5.027    5.532
    1707   -3.630    6.246
    1708   -0.870    4.198
    1709   -2.925    6.054
    1710   -3.621    5.911
    1711   -1.034    6.195
    1712   -1.502    5.090
    1713   -2.448    3.451
    1714   -4.703    5.759
    1715   -3.386    3.833
    1716   -3.226    4.927
    1717   -5.200    5.319
    1718   -2.836    5.056
    1719   -3.293    3.340
    1720   -3.090    4.361
    1721   -2.116    3.667
    1722   -2.812    6.269
    1723   -2.977    4.035
    1724   -3.853    2.482
    1725   -3.773    2.299
    1726   -4.937    2.469
    1727   -2.180    4.301
    1728   -3.181    5.578
    1729   -5.079    4.634
    1730   -5.918    2.205
    1731   -5.144    3.681
    1732   -3.793    2.660
    1733   -4.027    3.598
    1734   -3.027    3.440
    1735   -3.408    4.442
    1736   -3.553    5.099
    1737   -5.662    3.857
    1738   -4.275    2.208
    1739   -5.403    4.967
    1740   -4.348    5.160
    1741   -4.609    2.897
    1742   -4.658    4.567
    1743   -2.917    4.986
    1744   -4.785    6.512
    1745   -5.387    5.968
    1746   -4.256    6.501
    1747   -3.399    6.804
    1748   -4.534    7.645
    1749   -3.561    7.111
    1750   -3.737    5.515
    1751   -3.798    5.497
    1752   -4.787    5.953
    1753   -6.843    5.757
    1754   -6.399    3.446
    1755   -4.582    4.288
    1756   -3.529    4.129
    1757   -6.881    2.317
    1758   -4.381    3.965
    1759   -3.600    1.959
    1760   -3.254    4.625
    1761   -5.008    5.551
    1762   -3.243    4.175
    1763   -4.068    3.779
    1764   -2.655    6.084
    1765   -2.286    5.966
    1766   -3.098    6.167
    1767   -3.793    5.061
    1768   -4.065    2.295
    1769   -1.921    3.575
    1770   -1.221    3.623
    1771   -0.847    7.055
    1772   -1.646    8.050
    1773   -2.390    5.347
    1774   -2.787    6.136
    1775   -3.608    4.911
    1776   -1.282    7.494
    1777   -2.739    6.459
    1778   -3.404    4.539
    1779   -1.015    5.159
    1780    2.615    5.340
    1781    0.451    5.115
    1782   -1.173    4.296
    1783   -0.127    5.922
    1784   -1.684    5.158
    1785    0.793    5.464
    1786   -1.190    6.288
    1787   -1.348    6.827
    1788    1.103    5.342
    1789   -1.912    4.180
    1790   -2.162    7.695
    1791    0.321    6.560
    1792   -0.078    5.434
    1793   -0.174    6.039
    1794   -1.103    3.624
    1795   -2.796    4.476
    1796   -1.036    3.021
    1797    1.829    4.612
    1798    0.232    3.815
    1799    0.247    6.048
    1800    0.098    8.945
    1801    1.266    4.413
    1802    2.543    2.811
    1803    1.275    2.972
    1804    2.134    6.907
    1805    0.209    5.652
    1806   -0.964    5.424
    1807   -1.571    5.060
    1808   -3.291    5.073
    1809   -1.423    4.505
    1810   -1.814    3.120
    1811   -0.765    5.164
    1812   -1.541    6.039
    1813   -0.192    5.305
    1814   -0.364    5.604
    1815   -2.985    2.926
    1816   -4.065    4.004
    1817   -1.893    5.524
    1818   -0.222    4.922
    1819   -2.837    3.881
    1820   -2.340    4.652
    1821   -2.500    2.384
    1822   -4.992    1.726
    1823   -3.679    3.594
    1824   -6.018    2.695
    1825   -4.550    3.462
    1826   -5.082    3.232
    1827   -3.104    3.417
    1828   -1.754    2.821
    1829   -4.489    0.208
    1830   -2.892    4.669
    1831   -3.449    4.599
    1832   -1.499    5.696
    1833   -1.198    5.633
    1834   -2.604    4.185
    1835   -4.368    4.771
    1836   -3.399    2.709
    1837   -2.711    3.724
    1838   -3.507    6.334
    1839   -2.237    7.300
    1840   -2.814    6.074
    1841   -2.987    5.254
    1842   -3.118    1.851
    1843   -3.779    2.711
    1844   -5.716    5.606
    1845   -4.373    4.475
    1846   -2.651    3.220
    1847   -3.714    4.525
    1848   -2.977    3.863
    1849   -2.363    2.839
    1850   -3.188    5.350
    1851   -2.488    5.978
    1852   -0.094    6.841
    1853   -1.330    5.240
    1854   -2.765    7.450
    1855   -3.413    5.085
    1856   -2.410    5.021
    1857   -5.811    4.297
    1858   -5.488    4.435
    1859   -6.184    4.421
    1860   -5.340    3.859
    1861   -5.686    5.394
    1862   -5.544    3.733
    1863   -5.936    5.408
    1864   -4.286    6.148
    1865   -4.741    6.293
    1866   -3.627    6.821
    1867   -3.963    5.486
    1868   -4.286    4.641
    1869   -4.883    6.639
    1870   -5.366    4.241
    1871   -3.951    5.602
    1872   -3.899    4.635
    1873   -4.001    5.216
    1874   -4.635    6.479
    1875   -5.002    6.949
    1876   -5.008    7.493
    1877   -6.640    6.156
    1878   -5.015    5.648
    1879   -5.500    5.216
    1880   -4.170    6.322
    1881   -5.200    7.189
    1882   -4.530    4.466
    1883   -5.614    3.909
    1884   -4.188    3.693
    1885   -5.827    4.347
    1886   -7.148    4.424
    1887   -7.250    5.378
    1888   -4.653    5.293
    1889   -5.484    7.965
    1890   -5.407    5.123
    1891   -6.071    6.187
    1892   -5.733    5.512
    1893   -7.968    5.548
    1894   -7.775    4.690
    1895   -6.120    3.915
    1896   -8.076    7.716
    1897   -5.797    7.736
    1898   -2.889    5.639
    1899   -6.186    5.393
    1900   -6.723    3.491
    1901   -4.888    6.349
    1902   -5.617    5.418
    1903   -5.502    6.136
    1904   -7.368    7.495
    1905   -2.640    5.798
    1906   -4.282    5.043
    1907   -4.717    5.549
    1908   -5.151    4.316
    1909   -4.125    5.948
    1910   -3.601    5.427
    1911   -4.410    4.619
    1912   -4.374    4.330
    1913   -7.429    4.547
    1914   -7.274    3.320
    1915   -4.774    3.951
    1916   -2.203    4.310
    1917   -2.484    4.605
    1918   -3.778    5.833
    1919   -1.973    5.552
    1920   -3.571    6.651
    1921   -4.414    4.277
    1922   -4.504    4.794
    1923   -3.337    5.444
    1924   -1.832    4.777
    1925   -4.165    5.172
    1926   -3.303    5.101
    1927   -4.822    4.504
    1928   -3.325    5.871
    1929   -4.525    5.397
    1930   -4.291    2.170
    1931   -3.656    3.702
    1932   -4.504   -0.107
    1933   -5.139    1.316
    1934   -4.167    0.476
    1935   -4.535    0.606
    1936   -5.185    2.773
    1937   -5.273    3.080
    1938   -5.727    2.983
    1939   -3.818    3.172
    1940   -3.604    4.188
    1941   -4.756    3.669
    1942   -6.489    3.695
    1943   -5.168    5.018
    1944   -4.415    3.097
    1945   -4.636    3.765
    1946   -3.631    3.608
    1947   -5.568    1.100
    1948   -3.774    1.740
    1949   -5.770    2.329
    1950   -7.575    1.630
    1951   -2.562    1.584
    1952   -2.680    2.901
    1953   -1.794    2.081
    1954    0.397    2.420
    1955   -2.898    3.959
    1956   -1.489    4.340
    1957    0.161    5.193
    1958   -1.926    6.393
    1959   -1.219    4.505
    1960   -2.057    4.167
    1961   -3.778    2.886
    1962   -1.886    0.668
    1963   -1.843    0.481
    1964   -1.688    0.394
    1965   -1.639    1.051
    1966   -1.046    1.356
    1967   -1.039    1.469
    1968   -1.384    3.427
    1969   -1.678    1.997
    1970   -2.528    2.425
    1971   -1.483    3.653
    1972    0.669    3.184
    1973    0.793    2.437
    1974   -1.190    3.694
    1975   -2.161    3.409
    1976   -2.810    2.896
    1977   -1.167    2.605
    1978   -4.658    6.668
    1979   -2.663    4.291
    1980   -3.262    5.910
    1981   -3.900    4.773
    1982   -4.095    5.395
    1983   -4.396    6.826
    1984   -5.106    6.045
    1985   -4.616    4.489
    1986   -4.029    5.259
    1987   -3.328    2.769
    1988   -2.821    3.863
    1989   -5.810    2.109
    1990   -5.923    1.811
    1991   -4.841    2.654
    1992   -2.932    4.601
    1993   -3.356    3.451
    1994   -4.814    4.739
    1995   -4.575    4.479
    1996   -3.340    5.498
    1997   -3.875    5.841
    1998   -2.911    4.378
    1999   -3.439    7.891
    2000   -5.566    5.125
    2001   -4.884    5.427
    2002   -5.243    5.636
    2003   -4.824    5.318
    2004   -3.717    3.790
    2005   -3.620    3.735
    2006   -3.772    1.983
    2007   -2.136    2.474
    2008   -4.648    0.976
    2009   -2.966    3.935
    2010   -2.460    2.896
    2011   -0.797    2.652
    2012    1.193    5.065
    2013   -3.819    2.507
    2014   -2.056    2.035
    2015   -3.263    4.002
    2016   -0.958    3.636
    2017   -1.801    2.623
    2018   -4.927    0.965
    2019   -4.080    1.242
    2020   -3.441    2.506
    2021   -1.719    2.371
    2022   -1.692    3.015
    2023   -2.854    1.957
    2024   -2.293    4.471
    2025   -2.148    3.977
    2026   -4.520    4.617
    2027   -4.065    2.255
    2028   -5.524    4.703
    2029   -3.816    3.857
    2030   -5.889    3.462
    2031   -5.627    5.474
    2032   -4.621    3.787
    2033   -3.801    4.181
    2034   -1.494    4.306
    2035   -1.604    5.065
    2036   -3.888    4.395
    2037   -4.432    5.251
    2038   -5.627    4.507
    2039   -5.543    4.170
    2040   -4.221    4.117
    2041   -5.198    2.402
    2042   -3.919    4.055
    2043   -3.252    2.345
    2044   -4.299    1.853
    2045   -3.925    4.514
    2046   -3.841    3.360
    2047   -4.082    4.487
    2048   -3.933    3.572
    2049   -3.699    5.401
    2050   -3.848    4.302
    2051   -6.903    3.341
    2052   -7.203    3.211
    2053   -4.205    1.109
    2054   -5.012    2.824
    2055   -3.438    1.377
    2056   -4.657    1.702
    2057   -6.415    3.344
    2058   -5.844    3.335
    2059   -5.205    1.278
    2060   -2.713    2.432
    2061   -2.781    2.750
    2062   -3.741    2.811
    2063   -3.940    3.179
    2064   -3.189    3.176
    2065   -3.148    2.264
    2066   -2.876    0.820
    2067   -1.611    2.771
    2068   -2.548    0.991
    2069   -3.025    1.288
    2070   -0.417    3.708
    2071   -0.449    1.278
    2072   -3.782   -0.990
    2073   -2.201    0.119
    2074   -3.235    1.048
    2075   -4.524    1.204
    2076   -4.036    1.212
    2077   -1.395    1.366
    2078   -0.126    2.829
    2079    0.047    3.093
    2080   -0.979    1.822
    2081   -1.767    2.822
    2082   -0.095    1.456
    2083   -0.506    0.336
    2084   -0.681    0.487
    2085   -2.383    2.114
    2086   -1.528    2.813
    2087   -0.084    3.643
    2088    0.379    3.059
    2089    0.047    2.091
    2090   -0.893    1.111
    2091   -2.586    1.775
    2092   -1.567    1.793
    2093   -2.627    1.485
    2094   -4.279   -0.601
    2095   -1.441   -0.812
    2096   -2.405   -1.071
    2097   -2.140   -1.491
    2098   -2.196    1.030
    2099   -3.892    2.400
    2100   -4.354    2.352
    2101   -5.609    1.773
    2102   -3.274    2.507
    2103   -0.485    2.402
    2104   -1.316    2.359
    2105   -2.207    2.200
    2106   -4.312    0.207
    2107   -5.354   -1.200
    2108   -4.972   -1.347
    2109   -2.147    0.051
    2110   -2.717    1.501
    2111   -5.215    2.269
    2112   -1.969    0.335
    2113   -6.413    2.597
    2114   -2.537    3.417
    2115   -2.318    4.988
    2116    0.832    4.623
    2117   -0.300    1.890
    2118    0.376    4.985
    2119   -1.783    2.496
    2120   -3.335    2.508
    2121   -3.208    2.897
    2122   -4.975    3.075
    2123   -3.333    2.962
    2124   -1.293    4.265
    2125   -3.074    3.266
    2126   -3.001    3.704
    2127   -2.935    5.501
    2128   -3.153    4.272
    2129   -4.349    4.638
    2130   -4.535    4.003
    2131   -3.172    5.152
    2132   -5.306    6.454
    2133   -2.694    5.713
    2134   -1.484    6.857
    2135   -4.201    5.767
    2136   -3.119    5.510
    2137   -2.476    5.244
    2138   -1.273    5.554
    2139   -0.657    4.536
    2140   -2.598    3.850
    2141   -3.753    3.205
    2142   -2.148    6.114
    2143   -1.324    6.591
    2144   -0.407    6.679
    2145   -1.716    6.486
    2146   -1.561    5.705
    2147   -1.121    4.461
    2148   -0.380    3.214
    2149   -0.922    2.428
    2150   -0.513    2.207
    2151    0.428    4.932
    2152   -2.218    4.164
    2153   -0.754    5.317
    2154   -2.220    2.999
    2155    0.204    3.355
    2156    1.627    1.703
    2157    1.469    2.425
    2158    1.000    0.569
    2159   -0.029    1.965
    2160   -0.530   -0.904
    2161   -1.297   -1.744
    2162   -0.574   -1.790
    2163   -1.268   -2.246
    2164   -1.015    0.497
    2165   -0.613    0.460
    2166    0.154    0.073
    2167   -1.075    2.828
    2168   -2.392    1.353
    2169   -0.464    2.529
    2170   -0.902    2.354
    2171   -2.366    1.003
    2172   -2.358    0.441
    2173   -4.473   -0.244
    2174   -5.443    1.824
    2175   -3.078    1.114
    2176   -3.205   -0.679
    2177   -0.945    2.213
    2178   -1.386    1.594
    2179   -2.490    1.956
    2180   -2.909    2.483
    2181   -5.207    1.177
    2182   -3.948    1.635
    2183   -3.144    0.715
    2184   -2.666    0.898
    2185   -2.567    2.686
    2186   -1.948    2.701
    2187   -5.411    3.069
    2188   -1.222    1.187
    2189   -2.526    0.900
    2190   -1.840   -0.873
    2191   -3.153   -0.682
    2192   -4.040    2.732
    2193   -4.928    4.679
    2194   -6.194    3.565
    2195   -3.703    1.341
    2196   -5.326    1.389
    2197   -4.329    3.102
    2198   -6.301    1.177
    2199   -4.282    2.796
    2200   -4.394    1.355
    2201   -3.557    1.941
    2202   -3.845    2.004
    2203   -4.637    1.974
    2204   -3.965    5.758
    2205   -8.170    4.961
    2206   -7.057    3.345
    2207   -7.171    2.676
    2208   -6.053    1.262
    2209   -6.817    2.271
    2210   -7.769   -0.967
    2211   -6.031    1.297
    2212   -6.299    1.393
    2213   -5.053    2.116
    2214   -6.694   -1.022
    2215   -6.984   -1.859
    2216   -7.191    1.095
    2217   -8.424   -1.548
    2218   -6.468    1.185
    2219   -5.830   -0.798
    2220   -6.045   -1.213
    2221   -6.466   -4.430
    2222   -8.178    0.281
    2223   -5.046    0.130
    2224   -5.289   -0.272
    2225   -6.709   -1.054
    2226   -4.391   -2.236
    2227   -3.174   -0.233
    2228   -2.678   -1.505
    2229   -5.189   -2.077
    2230   -4.801   -0.488
    2231   -5.880   -3.892
    2232   -6.264   -0.094
    2233   -6.488   -0.632
    2234   -7.438   -0.844
    2235   -7.164   -1.850
    2236   -6.809   -1.783
    2237   -6.502    0.343
    2238   -5.979   -0.549
    2239   -3.706    1.118
    2240   -2.607   -1.834
    2241   -5.381   -1.567
    2242   -3.677   -0.968
    2243   -5.488   -1.012
    2244   -4.724   -1.842
    2245   -4.789   -2.135
    2246   -4.120   -1.616
    2247   -3.743    1.209
    2248   -3.808    1.608
    2249   -4.089    0.166
    2250   -2.351    1.686
    2251   -2.569    2.732
    2252   -2.971    3.814
    2253   -4.790   -0.323
    2254   -2.523    1.984
    2255   -2.402    2.672
    2256   -5.527    2.495
    2257   -4.729    1.248
    2258   -3.616    0.142
    2259   -0.989    0.820
    2260    0.573    0.209
    2261   -4.065   -2.392
    2262   -3.526   -1.792
    2263   -3.454   -1.994
    2264   -5.685   -3.234
    2265   -5.232   -2.733
    2266   -3.811   -3.564
    2267   -4.346   -2.943
    2268   -5.023   -2.517
    2269   -3.876   -0.989
    2270   -6.399   -0.865
    2271   -3.807    1.506
    2272   -5.350    3.018
    2273   -3.697    2.177
    2274   -2.129    2.308
    2275   -3.098   -0.518
    2276   -4.437    0.886
    2277   -4.538    1.531
    2278   -6.124   -0.116
    2279   -5.828   -0.202
    2280   -4.323   -0.022
    2281   -6.415   -0.480
    2282   -5.764    1.139
    2283   -4.567    1.375
    2284   -6.195    0.232
    2285   -6.389   -0.896
    2286   -4.770    0.629
    2287   -4.310   -0.523
    2288   -4.345    0.616
    2289   -3.733   -1.319
    2290   -4.516   -3.718
    2291   -4.370   -1.973
    2292   -5.351   -1.340
    2293   -4.709   -3.026
    2294   -3.433   -0.565
    2295   -5.013   -0.163
    2296   -4.640    0.475
    2297   -3.792    1.708
    2298   -4.617    2.723
    2299   -6.444    2.609
    2300   -5.891    0.320
    2301   -4.549    2.545
    2302   -5.394   -0.125
    2303   -2.386   -0.002
    2304   -4.325    0.616
    2305   -5.146    2.036
    2306   -4.428    1.343
    2307   -5.592    2.142
    2308   -3.042    2.511
    2309   -4.560    3.458
    2310   -6.388    1.086
    2311   -4.405    1.869
    2312   -4.022    1.424
    2313   -4.751    0.133
    2314   -1.909    1.920
    2315   -2.254   -0.727
    2316   -0.126   -0.702
    2317   -0.799    0.837
    2318    0.837   -0.757
    2319   -1.966   -3.632
    2320   -2.530   -1.549
    2321   -2.877   -1.694
    2322   -5.670   -2.723
    2323   -4.421   -0.160
    2324   -4.087   -2.274
    2325   -4.528   -3.483
    2326   -3.720   -3.506
    2327   -3.938   -3.970
    2328   -3.914   -4.511
    2329   -3.591   -4.113
    2330   -3.233   -1.925
    2331   -3.308   -2.704
    2332   -1.333   -1.899
    2333   -1.809   -1.566
    2334   -0.826    0.217
    2335   -1.501    0.254
    2336   -3.154   -0.409
    2337   -4.193   -0.993
    2338   -3.977    3.022
    2339   -2.625   -0.873
    2340   -2.333   -1.490
    2341   -1.205    0.027
    2342   -0.771    0.562
    2343   -0.795   -1.229
    2344   -1.737   -0.372
    2345   -2.390    0.054
    2346   -4.661   -0.768
    2347   -1.836   -1.290
    2348    0.489   -0.053
    2349    1.124    2.347
    2350   -3.483   -0.372
    2351   -3.214    1.560
    2352   -2.869    1.285
    2353   -3.373    1.860
    2354   -3.509    1.077
    2355   -3.685   -1.035
    2356   -4.465   -0.214
    2357   -3.364   -0.101
    2358   -1.503    1.610
    2359   -1.087   -0.600
    2360   -1.990    0.126
    2361   -3.448    0.142
    2362   -1.538    0.798
    2363   -1.881   -1.114
    2364    0.314    0.359
    2365   -3.641   -1.713
    2366   -4.175   -1.359
    2367   -5.897   -1.344
    2368   -2.497   -2.793
    2369   -3.418   -1.747
    2370   -4.277   -2.155
    2371   -3.879    0.527
    2372   -2.508   -0.656
    2373   -3.400   -1.631
    2374   -2.464    0.476
    2375   -4.882    0.823
    2376   -3.460    0.905
    2377   -1.620    2.766
    2378   -3.291    0.768
    2379   -3.079   -2.627
    2380   -3.063   -1.607
    2381   -1.532    0.648
    2382    1.121    0.435
    2383   -0.244    0.487
    2384   -1.678    2.328
    2385   -1.410    1.007
    2386   -3.841   -0.517
    2387   -5.367   -0.672
    2388   -4.218    0.591
    2389   -4.777   -0.651
    2390   -4.096   -1.563
    2391   -5.972   -2.306
    2392   -4.036   -2.003
    2393   -2.392   -0.813
    2394   -5.058   -0.447
    2395   -2.374   -0.986
    2396   -2.061    0.644
    2397   -3.215    1.827
    2398   -2.249   -1.882
    2399   -0.193   -3.396
    2400   -1.576   -4.312
    2401   -2.417   -1.808
    2402   -1.303   -5.074
    2403   -0.132   -4.055
    2404    0.813   -1.185
    2405   -1.509   -1.970
    2406   -2.819   -0.735
    2407   -2.084    0.651
    2408   -1.197   -1.370
    2409   -1.915   -1.408
    2410   -2.039   -0.367
    2411   -3.100    0.056
    2412   -2.340   -0.141
    2413   -0.665   -1.449
    2414    0.729   -1.411
    2415   -2.159    0.157
    2416   -1.786    0.244
    2417   -3.372    1.437
    2418   -1.325   -0.633
    2419   -2.585   -0.956
    2420   -3.457   -3.171
    2421   -3.313   -1.727
    2422   -2.401   -2.645
    2423   -1.771   -2.820
    2424   -4.567   -1.174
    2425   -3.456   -2.188
    2426   -3.036   -0.513
    2427   -0.046   -0.776
    2428   -2.126    0.212
    2429   -3.701   -2.073
    2430   -2.869   -2.503
    2431   -2.713   -1.530
    2432   -1.929   -2.880
    2433   -3.150   -2.616
    2434    0.382   -2.947
    2435   -1.627   -4.784
    2436   -0.421   -3.746
    2437   -0.693   -3.769
    2438   -0.194   -2.838
    2439   -3.115   -3.637
    2440   -2.682   -3.570
    2441   -1.769   -2.843
    2442   -3.274   -3.183
    2443   -0.628   -4.316
    2444   -1.012   -4.499
    2445    4.061   -3.618
    2446    3.253   -4.491
    2447    4.225   -3.265
    2448    4.136   -2.097
    2449    5.905   -2.229
    2450    1.884   -3.362
    2451    1.694   -3.433
    2452    1.123   -2.045
    2453    0.750   -1.218
    2454   -0.164   -1.694
    2455    1.187    0.232
    2456    0.147   -3.157
    2457    0.007   -3.481
    2458    1.587   -3.015
    2459    1.589   -2.938
    2460    0.884   -6.648
    2461    0.219   -2.873
    2462    0.027   -3.778
    2463   -0.244   -3.863
    2464   -1.479   -2.973
    2465   -1.056   -3.156
    2466   -1.981   -3.105
    2467   -2.919   -4.470
    2468   -1.416   -4.216
    2469   -3.053   -4.788
    2470   -2.619   -4.882
    2471   -3.401   -4.809
    2472   -4.101   -3.119
    2473   -3.943   -3.335
    2474   -4.622   -1.451
    2475   -3.531   -1.469
    2476   -1.950   -1.774
    2477   -0.441   -1.409
    2478   -0.269   -3.524
    2479   -0.721   -1.118
    2480   -2.224   -1.877
    2481   -1.963   -2.875
    2482   -0.998   -0.639
    2483   -0.269    1.291
    2484    0.967    1.156
    2485    1.807    0.603
    2486   -1.097    0.357
    2487    0.564    0.794
    2488   -2.273   -1.758
    2489   -0.395   -0.498
    2490   -1.451   -1.762
    2491   -0.052    1.438
    2492    0.382   -0.436
    2493   -0.328   -1.859
    2494   -1.852   -2.723
    2495    1.344   -2.302
    2496   -1.224   -1.028
    2497   -1.341   -1.318
    2498   -3.274   -2.553
    2499   -1.615   -2.265
    2500   -0.111   -4.460
    2501   -0.644   -4.668
    2502   -1.799   -3.614
    2503   -0.756   -2.885
    2504   -0.214   -3.220
    2505   -0.862   -3.129
    2506   -1.894   -4.837
    2507   -3.360   -2.044
    2508   -0.054   -3.516
    2509    0.141   -3.198
    2510   -2.035   -5.314
    2511   -0.462   -1.130
    2512   -1.106   -1.693
    2513   -1.038   -1.932
    2514   -2.233   -0.994
    2515   -0.253   -3.141
    2516    1.528   -1.576
    2517   -0.358    0.742
    2518   -2.564   -2.118
    2519   -0.860   -1.747
    2520   -3.673   -3.722
    2521   -2.911   -0.646
    2522   -3.342   -0.113
    2523   -2.624   -0.615
    2524   -0.712    0.423
    2525   -1.001   -0.421
    2526   -0.847    1.910
    2527   -1.890    0.588
    2528   -3.808    0.322
    2529   -2.712   -0.468
    2530   -1.041   -1.781
    2531   -1.522   -0.906
    2532   -1.248   -0.708
    2533   -0.851   -1.950
    2534    0.687   -2.066
    2535   -0.086   -2.350
    2536    2.472   -0.686
    2537   -0.301   -1.881
    2538    1.518   -3.835
    2539   -1.619   -2.728
    2540   -1.075   -3.101
    2541   -1.640   -4.572
    2542   -0.862   -4.665
    2543   -1.189   -3.026
    2544    1.511   -4.036
    2545   -0.421   -0.874
    2546    2.525   -1.701
    2547    1.001   -0.923
    2548    1.692   -0.225
    2549   -1.201   -3.374
    2550   -0.338   -4.383
    2551    2.407   -2.433
    2552    1.345   -3.766
    2553    1.663   -3.139
    2554    2.014   -2.413
    2555    1.334   -2.989
    2556    2.486   -3.947
    2557    1.461   -3.484
    2558    2.130   -3.121
    2559    3.552   -0.320
    2560    1.298   -3.126
    2561    1.397   -2.726
    2562   -0.647   -2.605
    2563   -0.169   -3.110
    2564    1.773   -1.841
    2565    0.959   -0.404
    2566    0.360   -3.211
    2567   -0.642   -2.010
    2568   -2.390   -1.415
    2569   -2.156   -2.905
    2570   -2.963   -5.753
    2571   -1.277   -5.181
    2572   -1.084   -4.738
    2573   -1.283   -3.201
    2574   -0.380   -2.154
    2575   -0.797   -3.632
    2576   -1.512   -2.015
    2577   -1.713   -2.971
    2578   -2.056   -4.077
    2579   -1.265   -4.082
    2580   -2.574   -0.973
    2581   -2.584   -4.680
    2582   -5.612   -3.584
    2583   -4.581   -3.821
    2584   -2.297   -6.960
    2585   -4.410   -5.503
    2586   -3.145   -3.734
    2587   -4.152   -4.829
    2588   -0.381   -2.934
    2589    0.324   -3.130
    2590    0.903    0.189
    2591    0.751    0.565
    2592   -0.686   -1.912
    2593   -1.573   -4.385
    2594   -0.719   -3.605
    2595   -1.504   -5.033
    2596   -2.786   -2.468
    2597   -2.974   -4.248
    2598   -3.128   -1.626
    2599   -4.573   -3.425
    2600   -4.844   -3.772
    2601   -1.684   -1.243
    2602   -2.532    0.368
    2603   -0.467   -2.992
    2604   -3.812   -4.553
    2605   -2.925   -3.408
    2606   -1.458   -4.276
    2607   -2.973   -5.016
    2608   -2.918   -3.516
    2609   -3.817   -6.163
    2610   -3.089   -2.941
    2611   -1.320   -2.399
    2612   -0.357   -1.374
    2613   -3.065   -1.776
    2614   -4.422   -4.238
    2615   -2.661   -2.561
    2616   -1.754   -1.758
    2617   -2.055   -3.764
    2618   -2.438   -3.580
    2619   -3.313   -4.113
    2620   -3.654   -4.179
    2621   -3.391   -5.301
    2622   -3.349   -4.507
    2623   -0.753   -4.806
    2624   -2.442   -2.254
    2625   -1.801    0.373
    2626   -5.290   -3.225
    2627   -6.919   -3.453
    2628   -5.990   -3.566
    2629   -4.570   -4.166
    2630   -2.617   -2.594
    2631   -0.799   -1.232
    2632   -1.289   -1.658
    2633   -0.126   -1.612
    2634   -0.468   -2.171
    2635   -2.183   -2.800
    2636   -2.232   -2.600
    2637   -2.110   -0.717
    2638   -3.133   -3.372
    2639   -3.617   -4.074
    2640   -2.286   -3.554
    2641   -1.141   -3.301
    2642    0.215   -1.108
    2643   -0.323   -1.137
    2644   -0.869   -2.613
    2645   -2.691   -4.619
    2646    0.170   -2.517
    2647    1.679   -0.938
    2648    1.089   -1.161
    2649    0.893   -3.161
    2650   -0.356   -2.631
    2651   -2.146   -1.758
    2652    0.618   -3.767
    2653   -0.346   -3.893
    2654   -2.968   -4.768
    2655   -1.037   -3.077
    2656   -2.184   -2.928
    2657   -0.740   -1.327
    2658   -2.383   -1.496
    2659   -1.999   -2.269
    2660   -2.707   -1.839
    2661   -1.548   -3.589
    2662   -1.241   -4.513
    2663   -2.409   -5.875
    2664   -3.449   -4.453
    2665   -1.024   -3.209
    2666   -1.688   -1.886
    2667   -0.830   -1.651
    2668   -1.600    0.079
    2669   -2.622    0.493
    2670   -2.191    1.154
    2671   -3.106   -0.716
    2672   -2.756    0.081
    2673   -4.242    0.340
    2674   -3.077    2.544
    2675   -3.647   -0.092
    2676   -3.741    0.484
    2677   -3.377    0.960
    2678   -3.332   -2.398
    2679   -4.688   -1.602
    2680   -3.337   -1.653
    2681   -0.531   -0.863
    2682   -3.188   -3.429
    2683   -2.501   -3.494
    2684   -1.014   -3.093
    2685   -3.012   -1.749
    2686   -5.915   -4.117
    2687   -5.856   -4.240
    2688   -5.528   -5.137
    2689   -3.578   -4.851
    2690   -4.338   -2.487
    2691   -2.174   -1.362
    2692   -4.974   -1.352
    2693   -4.318   -4.974
    2694   -6.001   -2.857
    2695   -5.420   -2.931
    2696   -4.332   -1.078
    2697   -3.649   -3.120
    2698   -2.718   -3.944
    2699   -3.313   -5.720
    2700   -4.067   -4.894
    2701   -3.081   -4.242
    2702   -3.018   -2.411
    2703   -3.572   -4.839
    2704   -2.207   -3.101
    2705   -1.367   -1.864
    2706   -2.511   -2.679
    2707   -2.303   -2.478
    2708   -0.920    1.339
    2709   -2.901    1.785
    2710   -5.602   -1.943
    2711   -1.802   -1.759
    2712   -5.751   -1.954
    2713   -4.941    1.589
    2714   -3.785    1.153
    2715   -2.371   -1.020
    2716   -2.521   -2.100
    2717   -2.313   -4.078
    2718   -3.304   -5.144
    2719   -1.972   -1.660
    2720   -3.689   -1.017
    2721   -3.344   -1.338
    2722   -4.117   -2.824
    2723   -4.325   -0.842
    2724   -2.536   -3.239
    2725   -3.985   -1.007
    2726   -3.975   -1.717
    2727   -2.721   -0.941
    2728   -2.991   -2.206
    2729   -3.415    2.738
    2730   -4.475    3.261
    2731   -5.241    0.486
    2732   -5.535   -1.094
    2733   -3.877   -2.982
    2734   -3.247   -3.837
    2735   -2.720   -1.593
    2736   -3.557   -1.133
    2737   -4.866   -0.655
    2738   -7.307   -1.550
    2739   -5.239   -0.592
    2740   -3.024   -2.012
    2741   -3.799   -3.280
    2742   -6.809   -2.913
    2743   -3.649   -2.217
    2744   -3.709   -3.137
    2745   -2.871   -4.424
    2746   -1.771   -3.059
    2747   -1.045   -2.638
    2748   -2.964   -3.472
    2749   -4.586   -3.808
    2750   -5.367   -2.924
    2751   -5.075   -0.717
    2752   -4.200   -1.969
    2753   -4.493   -0.133
    2754   -2.535   -2.737
    2755   -5.628   -4.768
    2756   -6.003   -2.606
    2757   -3.222   -4.821
    2758   -4.836   -5.597
    2759   -4.645   -5.274
    2760   -2.797   -2.674
    2761   -3.681   -2.973
    2762   -5.584   -3.444
    2763   -5.917   -4.899
    2764   -4.664   -3.514
    2765   -3.902   -4.013
    2766   -4.963   -3.511
    2767   -4.521   -3.291
    2768   -4.548   -3.268
    2769   -3.677   -2.076
    2770   -4.694   -1.209
    2771   -4.548   -2.950
    2772   -2.935   -1.939
    2773   -2.916   -2.236
    2774   -4.760   -4.444
    2775   -3.684   -4.978
    2776   -3.515   -5.940
    2777   -2.161   -4.833
    2778   -2.776   -5.614
    2779   -5.000   -4.587
    2780   -2.902   -4.801
    2781   -4.208   -6.142
    2782   -4.607   -4.035
    2783   -5.291   -4.348
    2784   -3.655   -1.639
    2785   -4.504   -0.060
    2786   -4.944   -1.921
    2787   -4.041   -3.946
    2788   -2.499   -3.125
    2789   -3.024   -5.253
    2790   -2.350   -4.311
    2791   -1.287   -1.615
    2792   -2.513   -4.244
    2793   -1.867   -4.805
    2794   -1.799   -5.176
    2795   -0.819   -1.751
    2796   -2.456   -1.992
    2797   -2.399   -3.958
    2798   -2.167   -1.650
    2799   -3.029   -1.555
    2800   -2.945   -2.337
    2801   -3.016   -4.805
    2802   -4.565   -3.317
    2803   -0.659   -2.839
    2804   -2.664   -3.930
    2805   -5.214   -2.702
    2806   -3.337   -4.538
    2807   -3.937   -3.131
    2808   -2.718   -2.700
    2809   -2.732   -1.722
    2810   -1.995   -6.322
    2811   -3.755   -4.357
    2812   -3.824   -5.924
    2813   -6.629   -8.136
    2814   -2.867   -6.592
    2815   -3.031   -3.306
    2816   -4.906   -2.093
    2817   -4.420   -1.463
    2818   -3.206   -3.069
    2819   -4.071   -0.752
    2820   -5.984   -2.980
    2821   -6.751   -3.420
    2822   -4.677   -3.423
    2823   -6.019   -3.727
    2824   -5.912   -3.553
    2825   -6.899   -6.129
    2826   -6.169   -9.748
    2827   -6.587   -6.229
    2828   -6.241   -5.047
    2829   -5.949   -5.970
    2830   -7.358   -2.680
    2831   -4.878   -4.338
    2832   -2.474   -5.001
    2833   -1.611   -5.137
    2834   -3.349   -5.119
    2835   -5.207   -3.219
    2836   -4.228   -3.126
    2837   -2.605   -2.458
    2838   -4.987   -4.847
    2839   -2.173   -4.959
    2840   -1.283   -4.914
    2841   -3.765   -3.309
    2842   -1.672   -3.270
    2843   -1.426   -3.336
    2844   -0.002   -1.393
    2845   -0.997   -3.785
    2846   -4.202   -4.063
    2847   -5.033   -6.437
    2848   -5.286   -4.210
    2849   -4.986   -5.843
    2850   -3.610   -3.646
    2851   -4.850   -1.863
    2852   -4.447   -3.478
    2853   -4.245   -4.738
    2854   -0.128   -3.968
    2855   -1.976   -4.944
    2856   -4.123   -4.456
    2857   -2.009   -7.398
    2858   -3.223   -4.876
    2859   -2.305   -3.657
    2860   -2.662   -0.783
    2861   -1.758   -2.551
    2862   -1.555   -3.384
    2863   -0.462   -3.423
    2864   -2.728   -3.549
    2865   -3.135   -7.026
    2866   -4.310   -5.118
    2867   -3.370   -8.042
    2868   -4.509   -5.330
    2869   -2.761   -5.662
    2870   -4.199   -4.911
    2871   -2.877   -6.185
    2872   -1.023   -7.797
    2873   -1.441   -4.975
    2874   -1.025   -5.468
    2875   -0.600   -5.590
    2876   -0.667   -5.234
    2877   -2.918   -4.746
    2878   -3.709   -4.219
    2879   -5.446   -5.492
    2880   -4.967   -4.821
    2881   -3.798   -6.976
    2882   -2.085   -8.057
    2883   -3.751   -6.603
    2884   -3.949   -5.392
    2885   -2.096   -7.227
    2886   -4.328   -7.646
    2887   -2.152   -7.015
    2888   -2.409   -5.486
    2889   -4.760   -7.580
    2890   -6.053   -7.886
    2891   -5.518   -9.208
    2892   -5.386   -8.724
    2893   -2.723   -5.695
    2894   -2.103   -5.026
    2895   -2.785   -6.388
    2896   -3.065   -6.412
    2897   -1.954   -5.864
    2898   -1.282   -7.803
    2899   -3.579   -6.156
    2900   -3.927   -7.374
    2901   -2.728   -5.446
    2902   -2.702   -6.355
    2903   -2.186   -8.001
    2904   -2.202   -6.323
    2905   -0.067   -5.718
    2906   -0.399   -5.417
    2907    0.093   -5.383
    2908   -0.277   -4.535
    2909   -1.294   -5.215
    2910   -4.886   -4.112
    2911   -3.174   -5.786
    2912   -2.628   -5.757
    2913   -4.608   -6.828
    2914   -2.463   -5.361
    2915   -4.886   -5.404
    2916   -5.066   -7.169
    2917   -3.544   -5.782
    2918   -1.105   -3.887
    2919   -2.495   -6.421
    2920   -3.180   -6.875
    2921   -1.752   -7.088
    2922   -0.978   -5.738
    2923   -1.838   -5.948
    2924   -1.239   -5.906
    2925   -3.229   -5.329
    2926   -3.164   -5.379
    2927   -1.947   -9.055
    2928   -2.626   -8.480
    2929   -4.595   -8.567
    2930   -4.706   -8.001
    2931   -6.088   -9.688
    2932   -3.771  -10.114
    2933   -4.291   -9.954
    2934   -4.275   -6.078
    2935   -4.353   -8.232
    2936   -4.931   -6.714
    2937   -4.104   -3.738
    2938   -4.516   -4.147
    2939   -4.012   -4.546
    2940   -3.540   -6.977
    2941   -3.404   -6.825
    2942   -3.094   -5.369
    2943   -3.455   -7.346
    2944   -3.195  -10.141
    2945   -3.803   -7.085
    2946   -2.931   -7.073
    2947   -4.706   -8.618
    2948   -5.764   -5.416
    2949   -5.986   -9.115
    2950   -6.587   -7.860
    2951   -5.192   -5.536
    2952   -5.470   -6.524
    2953   -3.681   -4.633
    2954   -2.183   -5.606
    2955   -4.917   -6.077
    2956   -5.559   -6.124
    2957   -4.607   -7.207
    2958   -3.152   -6.407
    2959   -3.707   -8.037
    2960   -3.613   -9.176
    2961   -4.475   -8.440
    2962   -3.095   -5.884
    2963   -1.436   -6.613
    2964   -1.767   -8.376
    2965   -3.124  -12.307
    2966   -3.357   -8.558
    2967   -2.518   -7.883
    2968   -1.824   -7.180
    2969   -2.301   -6.969
    2970   -3.813  -10.986
    2971   -2.678  -10.721
    2972   -2.912   -8.444
    2973   -5.889   -8.718
    2974   -4.785   -8.156
    2975   -4.685   -9.722
    2976   -4.806   -7.968
    2977   -2.254   -5.380
    2978   -1.443   -6.968
    2979   -2.311   -6.204
    2980   -5.352   -9.704
    2981   -5.201   -6.797
    2982   -3.341   -9.131
    2983   -5.014   -9.154
    2984   -4.760   -5.584
    2985   -5.188   -4.837
    2986   -4.479   -5.925
    2987   -4.468   -6.408
    2988   -6.133   -7.096
    2989   -6.663   -7.254
    2990   -6.613   -6.137
    2991   -4.804   -3.599
    2992   -5.603   -2.399
    2993   -3.520   -1.098
    2994   -3.349   -2.154
    2995   -5.886   -4.141
    2996   -2.701   -1.691
    2997   -2.645   -5.092
    2998   -2.680   -4.573
    2999   -5.071   -5.411
    3000   -5.072   -5.122
    3001   -5.686   -7.121
    3002   -5.957   -4.672
    3003   -3.803   -8.354
    3004   -4.057   -6.745
    3005   -2.347   -5.191
    3006   -4.137   -5.086
    3007   -2.783   -3.698
    3008   -2.663   -5.099
    3009   -3.725   -5.740
    3010   -2.553   -6.513
    3011   -4.087   -5.265
    3012   -2.847   -7.843
    3013   -2.195   -7.989
    3014   -2.284   -6.742
    3015   -3.003   -7.626
    3016   -3.378   -4.911
    3017   -3.022   -5.920
    3018   -5.682   -4.742
    3019   -5.688   -6.458
    3020   -6.553   -7.113
    3021   -7.030   -3.924
    3022   -5.916   -1.097
    3023   -4.020   -4.185
    3024   -1.758   -2.970
    3025   -1.722   -3.868
    3026   -2.512   -5.083
    3027   -3.570   -5.567
    3028   -4.459   -4.044
    3029   -4.468   -6.754
    3030   -4.839   -3.584
    3031   -3.667   -6.424
    3032   -5.595   -4.959
    3033   -8.063   -4.034
    3034   -7.399   -4.322
    3035   -8.908   -4.931
    3036   -5.936   -4.819
    3037   -8.995   -6.146
    3038   -6.497   -4.845
    3039   -7.318   -5.534
    3040   -4.454   -6.228
    3041   -3.477   -3.277
    3042   -4.615   -7.002
    3043   -3.999   -6.032
    3044   -5.271   -6.364
    3045   -2.633   -7.209
    3046   -3.386   -8.038
    3047   -5.235   -7.064
    3048   -8.609   -5.767
    3049   -8.844   -5.109
    3050  -10.626   -3.121
    3051  -10.199   -6.004
    3052  -10.139   -7.577
    3053   -8.395   -8.144
    3054   -6.596  -10.987
    3055   -6.493   -8.752
    3056   -7.556   -7.313
    3057   -7.650   -7.076
    3058   -7.347   -5.876
    3059   -9.061   -6.947
    3060   -7.599   -6.982
    3061   -7.592   -9.631
    3062   -6.610   -6.556
    3063   -5.456   -8.604
    3064   -7.335   -6.402
    3065   -6.599   -7.999
    3066   -7.930   -5.297
    3067   -4.990   -3.542
    3068   -7.546   -4.356
    3069   -6.453   -1.525
    3070   -5.463   -0.917
    3071   -6.679    0.078
    3072   -4.779   -1.152
    3073   -4.859   -2.284
    3074   -4.796   -1.230
    3075   -4.628   -3.831
    3076   -6.183   -3.531
    3077   -6.508   -6.222
    3078   -4.016   -3.115
    3079   -4.515   -3.628
    3080   -5.396   -4.556
    3081   -5.826   -5.254
    3082   -4.369   -4.262
    3083   -5.657   -4.505
    3084   -4.724   -3.666
    3085   -2.918   -3.850
    3086   -4.122   -4.877
    3087   -4.624   -6.195
    3088   -4.421   -4.724
    3089   -4.267   -5.478
    3090   -5.996   -6.946
    3091   -6.252   -8.313
    3092   -6.874   -8.285
    3093   -6.555   -6.418
    3094   -3.737   -3.985
    3095   -5.519   -4.169
    3096   -3.410   -4.410
    3097   -7.804   -5.241
    3098   -4.852   -5.931
    3099   -3.149   -4.317
    3100   -4.501   -4.449
    3101   -5.465   -4.162
    3102   -5.104   -4.130
    3103   -3.915   -2.422
    3104   -4.219   -2.372
    3105   -3.519   -1.421
    3106   -6.074   -3.043
    3107   -5.755   -2.409
    3108   -8.236   -4.713
    3109   -6.650   -5.395
    3110   -5.809   -5.294
    3111   -6.232   -4.001
    3112   -7.720   -4.478
    3113   -7.672   -4.528
    3114   -8.030   -4.522
    3115   -6.401   -7.340
    3116   -4.819   -4.457
    3117   -4.575   -5.815
    3118   -5.837   -4.518
    3119   -6.287   -1.387
    3120   -7.109   -2.332
    3121   -8.313   -2.459
    3122   -7.269   -4.420
    3123   -7.309   -5.150
    3124   -7.486   -4.723
    3125   -6.733   -6.293
    3126   -5.627   -4.164
    3127   -5.096   -5.347
    3128   -6.252   -4.147
    3129   -5.536   -3.796
    3130   -7.584   -6.107
    3131   -4.466   -5.235
    3132   -5.559   -6.397
    3133   -5.143   -6.954
    3134   -4.999   -4.590
    3135   -5.858   -4.526
    3136   -5.914   -4.562
    3137   -5.240   -2.744
    3138   -4.678   -3.450
    3139   -3.937   -4.256
    3140   -3.455   -5.031
    3141   -6.147   -5.832
    3142   -7.609   -7.302
    3143   -5.866   -6.552
    3144   -3.492   -5.116
    3145   -2.714   -2.960
    3146   -3.531   -5.202
    3147   -2.496   -5.472
    3148   -3.159   -9.031
    3149   -2.343   -6.462
    3150   -1.837   -6.229
    3151    2.631   -5.234
    3152    0.436   -2.893
    3153    0.207   -3.654
    3154   -0.246   -5.111
    3155   -2.576   -5.620
    3156   -1.982   -6.158
    3157   -4.335   -5.894
    3158   -4.251   -5.603
    3159   -3.556   -5.288
    3160   -2.853   -6.551
    3161   -4.431   -5.822
    3162   -2.035   -6.585
    3163   -2.692   -6.463
    3164   -1.441   -6.534
    3165   -1.000   -6.289
    3166   -2.024   -4.968
    3167   -1.104   -5.255
    3168   -2.899   -2.980
    3169   -1.665   -3.980
    3170   -2.583   -4.176
    3171   -2.032   -4.311
    3172   -1.704   -4.624
    3173   -1.503   -4.161
    3174   -1.275   -2.915
    3175   -1.786   -5.194
    3176   -1.598   -7.868
    3177   -2.095   -8.094
    3178   -3.651   -6.958
    3179   -0.162   -7.075
    3180   -1.730   -4.754
    3181   -1.366   -7.364
    3182   -2.824   -5.002
    3183   -1.385   -5.312
    3184   -0.586   -4.344
    3185   -1.223   -4.568
    3186    0.300   -7.064
    3187   -2.099   -6.481
    3188   -2.017   -5.223
    3189   -2.732   -6.536
    3190   -4.283   -5.599
    3191   -4.434   -7.124
    3192   -4.174   -7.301
    3193   -4.563   -5.483
    3194   -2.418   -7.176
    3195   -4.573   -4.149
    3196   -2.997   -7.828
    3197   -2.038   -8.157
    3198   -1.546   -9.540
    3199   -0.271   -7.958
    3200   -0.948   -5.680
    3201   -0.026   -5.974
    3202   -2.947   -6.975
    3203   -0.789   -6.164
    3204   -1.116   -6.651
    3205   -2.197   -7.039
    3206   -3.803   -7.311
    3207   -1.602   -5.943
    3208   -3.500   -5.072
    3209   -3.070   -5.609
    3210   -3.464   -6.000
    3211   -4.692   -5.914
    3212   -3.552   -4.736
    3213   -5.631   -4.662
    3214   -3.746   -4.802
    3215   -2.172   -7.079
    3216   -3.413   -7.661
    3217   -5.124  -10.297
    3218   -2.357  -10.318
    3219   -4.162   -6.173
    3220   -2.088   -7.767
    3221   -2.097   -8.171
    3222   -2.927   -4.192
    3223   -3.467   -3.458
    3224   -5.839   -5.104
    3225   -7.510   -3.498
    3226   -5.161   -3.380
    3227   -4.392   -3.519
    3228   -6.231   -5.252
    3229   -7.165   -3.858
    3230   -6.105   -5.332
    3231   -6.624   -6.023
    3232   -6.722   -5.268
    3233   -3.913   -4.364
    3234   -3.186   -5.239
    3235   -6.867   -5.717
    3236   -5.426   -5.627
    3237   -7.639   -5.696
    3238   -7.073   -7.370
    3239   -8.111   -7.362
    3240   -7.363   -5.421
    3241   -4.918   -5.956
    3242   -8.350   -6.942
    3243   -5.302   -5.675
    3244   -5.783   -4.945
    3245   -5.172   -4.326
    3246   -5.346   -5.874
    3247   -5.363   -4.105
    3248   -4.890   -1.820
    3249   -4.258   -5.566
    3250   -1.484   -1.741
    3251   -2.593   -2.897
    3252   -2.235   -2.414
    3253    0.419   -3.170
    3254   -2.149   -1.714
    3255   -2.599   -3.647
    3256   -3.423   -5.426
    3257   -5.646   -5.576
    3258   -6.306   -6.751
    3259   -5.770   -3.983
    3260   -4.587   -2.771
    3261   -3.922   -3.811
    3262   -3.850   -1.906
    3263   -4.466   -2.269
    3264   -3.898   -4.194
    3265   -0.608   -2.380
    3266   -0.581   -3.399
    3267   -2.024   -4.350
    3268   -0.984   -4.675
    3269   -0.823   -4.704
    3270   -3.401   -5.447
    3271   -2.117   -3.252
    3272   -2.650   -3.562
    3273   -3.775   -3.111
    3274   -2.830   -4.581
    3275   -3.480   -5.222
    3276   -3.372   -6.405
    3277   -1.965   -6.678
    3278   -4.076   -7.717
    3279   -2.821   -4.820
    3280   -2.378   -5.404
    3281   -0.901   -4.752
    3282   -0.464   -6.685
    3283   -0.398   -5.115
    3284    0.471   -2.741
    3285   -1.523   -4.133
    3286   -2.493   -4.985
    3287   -1.551   -3.654
    3288   -0.864   -1.166
    3289   -0.440   -2.303
    3290   -1.912   -4.169
    3291   -3.848   -1.747
    3292   -5.536   -4.139
    3293   -5.939   -4.050
    3294   -2.995   -4.110
    3295   -1.291   -1.253
    3296   -2.718   -3.733
    3297   -1.866   -1.586
    3298   -4.617   -4.136
    3299   -3.045   -3.454
    3300   -3.403   -1.756
    3301   -1.968   -1.494
    3302   -1.016   -2.153
    3303   -1.443   -1.531
    3304   -2.898   -1.011
    3305   -3.538    0.194
    3306   -1.115   -0.401
    3307   -2.329    1.299
    3308   -1.944   -0.933
    3309   -1.273   -1.086
    3310   -3.623    0.596
    3311   -3.679   -0.164
    3312   -2.698    1.839
    3313   -0.970    2.393
    3314   -2.557    1.170
    3315   -2.452   -0.622
    3316   -2.094    1.103
    3317   -0.854    3.067
    3318   -1.114    0.645
    3319    0.837    0.653
    3320    1.668   -1.576
    3321   -1.327   -4.423
    3322   -0.050   -2.450
    3323    1.407   -5.670
    3324    0.624   -4.983
    3325   -0.814   -1.963
    3326   -2.345   -0.836
    3327   -1.538   -3.671
    3328   -2.263   -2.057
    3329   -1.449   -1.851
    3330   -1.415   -2.231
    3331   -1.019   -3.944
    3332    0.636   -3.051
    3333   -2.112   -3.433
    3334   -1.573   -3.438
    3335   -4.418   -5.368
    3336   -1.769   -4.154
    3337   -1.968   -3.054
    3338   -2.338   -3.582
    3339   -2.577   -4.732
    3340   -2.689   -4.684
    3341   -3.462   -5.344
    3342   -3.574   -5.760
    3343   -4.543   -4.088
    3344   -5.297   -6.779
    3345   -5.498   -6.141
    3346   -3.214   -4.837
    3347   -3.896   -2.361
    3348   -5.356   -3.521
    3349   -4.001   -3.019
    3350   -3.584   -4.226
    3351   -1.604   -1.967
    3352   -1.768   -4.087
    3353   -3.515   -3.893
    3354   -2.255   -3.919
    3355   -1.806   -4.252
    3356   -2.520   -1.580
    3357   -1.576   -4.008
    3358   -1.134   -2.727
    3359   -1.211   -3.972
    3360   -3.064   -4.350
    3361   -3.934   -3.883
    3362   -2.581   -1.906
    3363   -3.778   -3.021
    3364   -3.625   -2.893
    3365   -3.057   -2.405
    3366   -2.644   -3.130
    3367   -3.271   -2.573
    3368   -3.133   -3.737
    3369   -1.618   -2.280
    3370   -2.168   -4.691
    3371   -3.148   -1.732
    3372   -1.804    0.525
    3373   -4.389   -1.952
    3374   -2.611   -1.151
    3375   -4.317   -1.434
    3376   -1.553   -1.034
    3377   -0.789   -0.524
    3378   -3.048   -0.917
    3379   -2.809   -2.228
    3380   -1.553   -2.941
    3381   -2.640   -3.795
    3382   -2.045   -2.475
    3383   -4.048   -2.352
    3384   -2.978   -2.588
    3385   -1.732   -0.665
    3386   -2.345    2.394
    3387   -2.764    0.743
    3388   -2.393    0.501
    3389   -3.495   -0.220
    3390   -4.564   -1.033
    3391   -3.089    0.331
    3392   -3.975   -1.226
    3393   -6.788   -1.789
    3394   -6.558   -0.998
    3395   -6.607   -1.697
    3396   -5.738   -3.150
    3397   -4.938   -4.294
    3398   -6.155   -3.663
    3399   -6.180   -1.884
    3400   -5.561    0.315
    3401   -6.978    2.141
    3402   -6.290   -2.056
    3403   -5.299   -1.735
    3404   -4.681   -1.896
    3405   -7.647   -2.436
    3406   -6.865   -2.080
    3407  -10.131   -2.012
    3408   -9.152   -2.338
    3409   -7.182   -1.630
    3410   -7.159   -1.154
    3411   -7.980   -2.519
    3412   -6.866   -1.215
    3413   -5.740   -1.282
    3414   -4.728   -3.376
    3415   -7.779   -3.138
    3416   -6.970   -6.818
    3417   -7.544   -4.823
    3418   -8.732   -3.818
    3419   -5.716   -4.532
    3420   -6.455   -2.391
    3421   -6.237   -4.004
    3422   -3.915   -0.693
    3423   -5.256   -1.261
    3424   -5.216    0.115
    3425   -1.610   -2.791
    3426   -2.468   -1.694
    3427   -2.868   -1.742
    3428   -3.313   -1.048
    3429   -3.027   -0.641
    3430   -3.422   -3.996
    3431   -3.998   -3.494
    3432   -2.772   -2.795
    3433   -3.059   -0.424
    3434   -1.222   -1.777
    3435   -0.412   -2.638
    3436   -3.389   -2.872
    3437   -1.729   -2.902
    3438   -2.399   -3.242
    3439   -2.835   -2.262
    3440   -1.399   -1.918
    3441   -0.243   -3.159
    3442   -4.189   -1.211
    3443   -4.076   -0.657
    3444   -1.549   -2.425
    3445   -1.017   -0.821
    3446   -2.325    1.160
    3447    0.433    0.311
    3448   -0.481   -1.890
    3449   -3.791   -2.146
    3450   -2.615    0.063
    3451   -4.184   -0.872
    3452   -3.449   -2.835
    3453   -2.386   -2.570
    3454   -1.464    1.406
    3455   -1.026   -2.132
    3456   -1.988   -2.103
    3457   -0.037   -3.804
    3458   -0.855   -3.166
    3459   -0.827   -0.827
    3460   -1.454   -0.347
    3461   -5.346   -2.923
    3462   -6.381   -4.157
    3463   -2.767   -0.825
    3464    0.212   -1.870
    3465   -1.923   -3.239
    3466   -2.232   -2.722
    3467   -4.541   -3.796
    3468   -4.011   -1.967
    3469   -3.276   -4.622
    3470   -3.737   -3.882
    3471   -4.197   -5.034
    3472   -1.369   -4.779
    3473   -1.449   -7.512
    3474   -2.843   -7.120
    3475   -1.901   -7.034
    3476   -2.014   -3.322
    3477   -0.156   -4.417
    3478   -2.393   -4.914
    3479   -0.031   -6.656
    3480    0.518   -4.532
    3481    0.502   -4.553
    3482    0.601   -3.574
    3483    2.130   -1.562
    3484    0.191   -4.292
    3485   -2.038   -3.158
    3486   -1.564   -2.904
    3487   -1.441   -1.919
    3488   -2.221   -4.324
    3489   -2.424   -5.007
    3490   -2.580   -4.208
    3491   -4.311   -5.117
    3492   -4.038   -5.924
    3493   -2.550   -4.256
    3494   -2.327   -3.589
    3495   -0.463   -1.559
    3496   -0.281   -2.146
    3497   -0.340   -2.838
    3498   -2.152   -1.825
    3499   -1.036   -1.755
    3500   -4.904   -3.567
    3501   -3.663   -2.057
    3502   -2.879   -4.175
    3503   -4.697   -0.492
    3504   -5.135   -3.649
    3505   -3.295   -2.553
    3506   -2.392   -1.603
    3507   -4.204   -2.049
    3508   -5.235   -1.866
    3509   -4.888   -2.569
    3510   -4.532   -1.953
    3511   -2.116   -2.165
    3512   -4.544   -0.651
    3513   -2.332   -0.542
    3514   -2.565   -0.860
    3515   -3.302    0.059
    3516   -1.300   -0.200
    3517   -3.715   -2.655
    3518   -3.244   -0.018
    3519   -2.332   -2.227
    3520   -3.162   -4.542
    3521   -3.301   -5.559
    3522   -2.566   -4.030
    3523   -2.546   -0.835
    3524   -2.308    0.840
    3525   -3.216    0.445
    3526   -2.580    0.817
    3527   -0.024    0.073
    3528   -1.772    0.730
    3529   -0.394    1.785
    3530   -2.588   -0.025
    3531   -3.385   -0.151
    3532   -2.629   -0.121
    3533   -3.807   -2.978
    3534   -2.782    0.135
    3535   -4.379   -2.902
    3536   -2.740   -2.191
    3537   -3.146   -1.372
    3538   -5.971   -1.358
    3539   -5.203   -1.890
    3540   -3.296   -2.232
    3541   -1.791   -1.224
    3542   -3.333   -0.923
    3543   -5.926   -0.202
    3544   -3.977   -0.452
    3545   -3.355   -1.920
    3546   -3.066   -0.275
    3547   -3.196   -2.232
    3548   -2.444   -1.202
    3549   -2.882    0.045
    3550   -3.325   -0.652
    3551   -3.065   -1.337
    3552    0.056   -2.103
    3553   -2.430    1.129
    3554   -1.456   -2.219
    3555   -3.097   -1.918
    3556   -2.879   -2.394
    3557   -2.653   -2.423
    3558   -2.618   -1.320
    3559   -2.044   -1.420
    3560   -2.488   -1.914
    3561   -1.429   -0.039
    3562   -2.067   -0.296
    3563   -2.672   -2.450
    3564   -1.968   -1.291
    3565   -4.417   -1.487
    3566   -3.470   -2.892
    3567   -0.994   -2.082
    3568   -1.199   -3.132
    3569   -2.326   -3.999
    3570   -2.882   -5.096
    3571   -1.873   -2.444
    3572    0.118   -1.384
    3573   -2.719   -3.319
    3574   -3.617   -3.735
    3575   -3.098   -4.782
    3576   -4.718   -2.509
    3577   -5.883   -2.981
    3578   -4.356   -0.714
    3579   -3.337    0.103
    3580   -1.973   -2.885
    3581   -1.895   -4.478
    3582   -5.457   -5.531
    3583   -5.033   -2.830
    3584   -7.594   -3.151
    3585   -2.371   -4.408
    3586   -4.796   -3.961
    3587   -3.421   -3.641
    3588   -0.442   -3.257
    3589   -1.077   -4.798
    3590    1.184   -4.586
    3591   -0.408   -2.683
    3592   -2.699   -1.476
    3593   -1.391   -1.618
    3594   -0.100   -1.634
    3595   -0.957   -2.253
    3596   -0.127    1.027
    3597    0.281   -0.052
    3598   -0.625   -1.231
    3599   -0.097   -1.778
    3600   -0.953   -0.758
    3601   -0.264   -2.001
    3602   -1.622   -1.757
    3603   -3.677   -1.555
    3604   -2.630   -1.854
    3605   -0.218   -1.326
    3606   -0.350   -0.992
    3607   -1.430   -1.732
    3608   -0.274   -2.612
    3609   -0.724   -1.795
    3610    0.236   -2.264
    3611    0.264   -1.870
    3612    1.552   -2.579
    3613    1.707   -0.883
    3614    1.594    0.307
    3615    2.962   -3.407
    3616    5.324   -4.919
    3617    4.231   -4.147
    3618    3.847   -3.575
    3619    3.517   -2.608
    3620    0.902   -1.622
    3621    0.938   -3.140
    3622   -0.807   -2.704
    3623   -0.098   -1.931
    3624   -0.766   -3.020
    3625   -0.220   -1.353
    3626   -0.994   -1.158
    3627   -2.088   -2.956
    3628   -2.104   -5.028
    3629   -1.444   -3.725
    3630   -0.431   -4.435
    3631   -3.099   -6.658
    3632   -1.700   -4.401
    3633   -2.312   -5.716
    3634   -1.552   -5.758
    3635   -0.931   -5.645
    3636   -3.180   -8.082
    3637   -1.111   -5.291
    3638    1.115   -5.020
    3639   -0.636   -4.633
    3640    0.497   -6.093
    3641   -1.079   -5.438
    3642    0.417   -5.427
    3643    1.030   -5.597
    3644   -2.193   -5.756
    3645   -1.172   -6.584
    3646    1.339   -4.624
    3647    1.250   -3.770
    3648   -0.101   -2.959
    3649    0.574   -2.761
    3650    0.195   -3.652
    3651   -1.574   -5.757
    3652    0.037   -5.809
    3653   -0.542   -3.138
    3654   -0.319   -4.709
    3655    1.014   -6.300
    3656    0.103   -4.223
    3657    0.088   -3.309
    3658   -1.907   -3.735
    3659   -2.773   -4.212
    3660   -1.620   -3.971
    3661   -1.692   -6.534
    3662   -2.350   -7.654
    3663   -0.516   -6.270
    3664   -2.716   -4.794
    3665   -2.263   -4.514
    3666    0.035   -3.877
    3667   -4.124   -3.325
    3668   -2.554   -1.508
    3669   -0.979   -3.921
    3670   -1.697   -3.386
    3671   -0.005   -1.709
    3672   -0.740   -3.819
    3673   -2.543   -1.387
    3674   -0.021   -2.929
    3675   -0.803   -3.180
    3676    0.256   -3.924
    3677    0.650   -3.964
    3678   -1.419   -3.398
    3679   -0.663   -4.275
    3680    0.636   -5.072
    3681   -1.020   -5.290
    3682   -2.030   -4.663
    3683   -0.847   -5.746
    3684   -1.571   -5.275
    3685    1.158   -3.848
    3686    2.918   -1.103
    3687    3.286   -0.123
    3688    0.963   -0.949
    3689    0.845   -2.831
    3690   -0.156   -6.055
    3691    1.204   -3.909
    3692    2.059   -3.691
    3693    1.885   -1.681
    3694    0.110   -3.629
    3695   -0.574   -2.561
    3696   -2.004   -3.319
    3697    0.900    0.295
    3698    2.570   -2.819
    3699    2.775   -0.104
    3700    1.838   -2.480
    3701   -0.685    0.457
    3702   -0.928   -0.095
    3703   -1.043   -0.424
    3704   -0.227   -2.180
    3705   -0.462   -0.745
    3706    0.700   -1.474
    3707    2.317   -1.221
    3708    1.849   -1.211
    3709   -0.327   -0.844
    3710   -2.641   -1.217
    3711   -3.094   -2.226
    3712    0.364   -2.619
    3713   -0.931   -3.313
    3714   -0.793   -3.956
    3715    0.644   -2.819
    3716    0.774   -5.921
    3717   -0.125   -1.488
    3718   -0.277   -5.025
    3719    1.221   -3.050
    3720   -1.838   -1.766
    3721    1.189   -3.630
    3722    2.798   -4.079
    3723    0.840   -5.553
    3724   -0.634   -5.244
    3725   -1.708   -5.737
    3726    1.824   -6.107
    3727    1.552   -5.028
    3728    2.399   -5.886
    3729    1.688   -4.398
    3730    1.297   -3.583
    3731    0.941   -2.823
    3732    1.178   -2.658
    3733    0.261   -4.992
    3734   -1.480   -3.575
    3735   -0.455   -5.692
    3736   -0.564   -3.770
    3737   -0.910   -4.278
    3738   -1.199   -3.814
    3739   -0.057   -0.985
    3740   -0.939   -0.374
    3741   -0.338   -1.906
    3742   -0.869   -2.422
    3743   -1.538   -3.816
    3744    0.217   -4.964
    3745   -1.224   -5.332
    3746   -2.033   -4.691
    3747    0.027   -5.185
    3748   -0.808   -4.767
    3749    0.448   -5.000
    3750    0.141   -5.340
    3751   -2.690   -6.209
    3752   -1.308   -5.859
    3753    0.383   -3.137
    3754   -2.353   -4.076
    3755   -2.587   -4.420
    3756   -1.817   -4.718
    3757   -1.689   -4.479
    3758   -2.499   -3.077
    3759   -1.091   -2.324
    3760    0.065   -3.362
    3761    0.094   -4.209
    3762   -1.118   -2.731
    3763   -2.480   -2.039
    3764   -2.486    0.954
    3765   -3.491   -0.636
    3766   -1.038   -2.598
    3767   -0.576   -2.063
    3768    2.466   -3.853
    3769   -0.182   -1.969
    3770   -1.177   -2.486
    3771   -2.554   -3.930
    3772   -1.349   -1.631
    3773   -0.811   -2.762
    3774   -1.579   -3.643
    3775   -0.525   -1.550
    3776   -2.951   -1.013
    3777   -4.159   -2.256
    3778   -3.503   -4.814
    3779   -0.857   -1.847
    3780    1.201   -3.263
    3781    0.595   -4.113
    3782   -1.760   -1.058
    3783   -1.773    0.612
    3784   -2.740    1.405
    3785   -2.634    0.890
    3786   -1.351    1.648
    3787    0.896   -0.968
    3788    0.362   -1.463
    3789   -2.300   -4.037
    3790   -0.532   -1.194
    3791    0.727   -0.799
    3792    0.234   -0.113
    3793    0.231   -1.858
    3794   -0.126    0.132
    3795   -0.876   -1.039
    3796   -0.114   -0.095
    3797    2.239    0.774
    3798   -1.099   -0.783
    3799   -1.276    0.568
    3800   -0.573   -0.758
    3801   -0.809   -4.177
    3802   -2.645   -6.333
    3803   -0.879   -6.504
    3804   -0.831   -4.913
    3805   -1.064   -5.964
    3806   -0.984   -5.225
    3807   -1.443   -5.564
    3808   -2.533   -4.809
    3809   -2.018   -3.101
    3810    0.860   -5.113
    3811   -1.348   -5.911
    3812   -1.086   -3.298
    3813   -1.264   -4.369
    3814   -0.695   -5.118
    3815   -1.577   -2.899
    3816   -2.663   -2.876
    3817   -0.274   -2.098
    3818   -0.022   -5.044
    3819   -3.131   -3.580
    3820   -2.568   -1.716
    3821   -2.602   -2.068
    3822   -4.812   -3.766
    3823   -5.021   -2.746
    3824   -5.692   -2.317
    3825   -3.928   -4.893
    3826   -0.899   -2.528
    3827    0.408   -1.606
    3828    0.663   -2.322
    3829   -3.053   -1.814
    3830   -2.994   -1.364
    3831   -2.723   -0.376
    3832   -2.410   -0.959
    3833   -3.282   -2.111
    3834   -2.026   -1.060
    3835   -2.757    0.156
    3836   -3.381    0.009
    3837   -3.293   -1.179
    3838   -4.550   -4.236
    3839   -1.974   -3.860
    3840   -3.552   -3.527
    3841   -4.984   -4.226
    3842   -3.750   -2.667
    3843   -1.932   -3.633
    3844   -4.806   -5.234
    3845   -3.890   -2.337
    3846   -4.310   -1.664
    3847   -3.907   -3.790
    3848   -2.476   -3.794
    3849   -3.322   -2.465
    3850   -2.480   -3.038
    3851   -1.925   -1.429
    3852   -2.202   -2.792
    3853   -4.194    0.415
    3854   -4.061    0.041
    3855   -5.316   -0.537
    3856   -5.573   -0.914
    3857   -3.336   -1.510
    3858   -0.585   -1.116
    3859   -2.512   -2.719
    3860   -2.006   -2.422
    3861   -1.061   -3.576
    3862   -2.187   -2.967
    3863   -2.274   -3.185
    3864   -2.022   -4.427
    3865   -1.659   -2.818
    3866   -2.104   -3.734
    3867   -2.915   -4.758
    3868   -2.643   -3.721
    3869   -3.195   -2.896
    3870   -1.041   -3.975
    3871   -1.049   -4.079
    3872   -1.397   -5.599
    3873   -1.785   -4.528
    3874   -0.788   -5.437
    3875    0.992   -3.275
    3876   -0.568   -1.431
    3877   -0.411   -4.094
    3878    1.961   -1.647
    3879    2.764   -2.430
    3880    4.501   -0.383
    3881    2.028   -2.498
    3882   -0.173   -2.281
    3883    1.665   -2.519
    3884   -0.176   -2.904
    3885   -0.085   -3.675
    3886    0.223   -3.179
    3887   -4.101   -2.836
    3888   -1.394   -5.007
    3889    1.739   -3.550
    3890    1.420    0.629
    3891    0.971   -3.305
    3892    1.060   -2.227
    3893   -1.119   -3.191
    3894   -0.563   -5.193
    3895    1.236   -4.978
    3896    0.726   -3.914
    3897    2.361   -3.510
    3898    2.293   -3.875
    3899   -0.573   -4.962
    3900   -1.831   -5.614
    3901   -0.677   -5.979
    3902    0.945   -4.977
    3903    1.408   -5.289
    3904   -0.279   -5.010
    3905   -0.139   -7.588
    3906    0.593   -6.693
    3907    1.377   -7.202
    3908    2.265   -5.625
    3909    4.099   -2.561
    3910    0.847   -1.792
    3911    1.821   -2.975
    3912    0.393   -2.259
    3913    2.658   -1.633
    3914    1.528   -4.046
    3915   -0.018   -4.943
    3916    0.681   -2.482
    3917   -0.477   -3.605
    3918    1.072   -2.915
    3919    0.816   -1.995
    3920    0.089   -4.196
    3921    0.541   -2.627
    3922   -1.167   -3.597
    3923    0.157   -3.571
    3924   -0.594   -3.296
    3925    0.434   -1.738
    3926   -2.746   -3.003
    3927   -1.533   -3.716
    3928   -1.676   -2.271
    3929   -1.999   -0.412
    3930   -2.091    0.862
    3931   -0.519    1.641
    3932   -0.810    0.153
    3933   -0.418    2.554
    3934    0.063    3.581
    3935   -0.009    3.268
    3936    0.736    1.470
    3937   -0.153    0.858
    3938    1.527    1.052
    3939   -1.055   -1.311
    3940   -0.589   -0.204
    3941    0.281    1.045
    3942    0.738    0.838
    3943   -0.516   -1.132
    3944   -0.736   -0.950
    3945    0.120   -2.964
    3946    1.700   -2.358
    3947    1.266   -1.350
    3948    1.527   -2.045
    3949   -0.421   -1.855
    3950    1.063   -0.848
    3951    0.357   -1.540
    3952   -1.683   -2.674
    3953    0.353   -4.578
    3954    0.266   -5.785
    3955    2.806   -4.086
    3956    2.283   -3.467
    3957    3.126   -0.498
    3958    2.555   -3.939
    3959    0.948   -2.512
    3960    0.716   -4.752
    3961    0.370   -7.304
    3962    1.138   -5.043
    3963    1.912   -3.620
    3964    3.046   -1.777
    3965    1.617   -3.627
    3966   -0.559   -5.015
    3967   -1.093   -4.226
    3968   -1.895   -5.435
    3969    0.182   -5.482
    3970    0.600   -5.021
    3971   -0.439   -2.103
    3972   -1.106   -4.601
    3973   -1.195   -4.236
    3974   -2.689   -4.114
    3975   -2.087   -3.263
    3976   -3.050   -2.556
    3977   -0.905   -3.856
    3978   -1.820   -4.698
    3979   -1.264   -8.105
    3980   -0.865   -6.943
    3981    0.417   -7.201
    3982    3.181   -4.279
    3983    2.342   -4.142
    3984    3.207   -4.701
    3985    0.771   -5.704
    3986    0.971   -6.348
    3987    0.837   -4.138
    3988   -0.243   -4.584
    3989    1.971   -3.327
    3990    2.937   -0.892
    3991    0.470   -2.182
    3992    1.885   -3.010
    3993    1.627   -2.683
    3994    2.023   -4.070
    3995    3.240   -3.216
    3996    1.717   -2.354
    3997    0.383   -3.525
    3998    4.396   -0.143
    3999    5.026   -2.296
    4000    3.463   -2.341
    4001    4.407   -2.647
    4002    4.743   -1.793
    4003    4.366   -3.828
    4004    3.785   -4.811
    4005    0.965   -7.168
    4006    1.480   -5.809
    4007    2.507   -5.502
    4008    3.236   -5.671
    4009    1.206   -7.577
    4010    2.136   -4.424
    4011    2.059   -2.595
    4012    2.369   -3.258
    4013    1.070   -1.900
    4014    1.529   -0.740
    4015    0.328   -2.502
    4016    2.975   -3.593
    4017    0.568   -3.972
    4018    1.545   -3.388
    4019    0.729   -4.364
    4020   -1.714   -3.169
    4021   -1.365   -4.516
    4022    0.005    0.631
    4023   -0.497    0.468
    4024   -1.800   -2.221
    4025   -1.039   -1.479
    4026    0.907   -3.884
    4027   -0.008   -0.882
    4028    1.919   -1.996
    4029    2.314   -2.441
    4030    2.917   -2.679
    4031    4.502   -3.070
    4032    2.339   -2.301
    4033    1.613   -2.198
    4034    2.808   -3.767
    4035    2.407   -4.387
    4036    1.683   -3.502
    4037    1.819   -1.976
    4038   -1.162   -4.515
    4039    0.242   -4.101
    4040   -1.400   -5.268
    4041    1.135   -3.557
    4042    1.264   -2.592
    4043   -0.127   -4.536
    4044    0.941   -2.413
    4045    2.272   -4.055
    4046    1.047   -2.376
    4047   -1.047   -2.759
    4048    0.449   -1.807
    4049    0.488   -3.246
    4050   -1.795   -5.309
    4051   -2.388   -4.976
    4052    0.670   -5.547
    4053    1.421   -4.572
    4054    1.668   -4.197
    4055    0.063   -3.708
    4056    2.056   -3.037
    4057   -2.121   -4.652
    4058    1.387   -4.268
    4059    0.986   -3.621
    4060    2.436   -2.813
    4061    0.047   -5.210
    4062   -0.072   -4.379
    4063    0.031   -4.263
    4064   -0.372   -3.304
    4065   -0.614   -4.690
    4066   -0.037   -6.823
    4067   -2.784   -5.151
    4068   -2.318   -6.955
    4069    0.030   -6.254
    4070    1.513   -5.864
    4071    0.482   -5.058
    4072    2.034   -3.532
    4073   -0.081   -2.816
    4074    0.636   -3.883
    4075    0.365   -3.510
    4076   -0.574   -3.748
    4077   -0.035   -4.264
    4078    1.238   -3.199
    4079   -0.269   -4.664
    4080   -0.864   -3.820
    4081   -0.921   -2.944
    4082   -2.949   -2.853
    4083    0.909   -2.427
    4084    1.568   -1.332
    4085    0.132   -3.651
    4086   -0.891   -2.856
    4087   -2.351   -2.822
    4088    0.317   -1.931
    4089   -0.028   -1.053
    4090    1.335   -1.938
    4091    0.336   -3.922
    4092   -0.250   -1.417
    4093   -3.563   -0.469
    4094    0.220   -1.718
    4095   -1.489   -3.035
    4096   -2.529   -4.873
    4097   -0.586   -2.787
    4098   -1.381   -4.049
    4099   -1.203   -4.830
    4100   -1.383   -5.346
    4101   -1.477   -5.840
    4102   -2.632   -6.624
    4103   -3.188   -5.427
    4104   -1.627   -2.520
    4105   -1.672   -3.592
    4106    1.415   -1.898
    4107    1.480   -0.773
    4108    0.500   -3.441
    4109   -0.623   -6.621
    4110    1.910   -7.565
    4111    1.569   -5.631
    4112    1.794   -6.250
    4113    1.620   -5.606
    4114    3.209   -4.411
    4115    1.531   -3.610
    4116    2.325   -4.522
    4117    3.189   -4.700
    4118    4.208   -4.032
    4119    2.228   -3.171
    4120    2.065   -1.835
    4121    2.017   -0.799
    4122    0.868    0.694
    4123    3.112    1.324
    4124    4.500    1.303
    4125    6.783   -1.276
    4126    4.056   -2.907
    4127    1.837   -3.700
    4128    1.685   -2.226
    4129   -1.586   -3.100
    4130    1.381   -0.864
    4131    3.028    2.495
    4132    2.646    0.214
    4133    1.187    0.207
    4134    1.319   -0.403
    4135   -0.371   -3.566
    4136    1.267   -2.286
    4137   -0.136   -2.083
    4138    0.021   -1.249
    4139   -1.214   -1.834
    4140   -1.042    0.191
    4141   -0.946    2.409
    4142   -3.783    0.684
    4143   -2.835    0.476
    4144   -0.749    0.134
    4145   -0.262    1.258
    4146   -1.188    0.029
    4147   -0.301   -2.304
    4148    2.570   -0.375
    4149    1.289   -0.844
    4150    1.695   -0.236
    4151    2.330   -1.346
    4152    4.596   -1.157
    4153    3.075   -3.271
    4154    3.245   -1.633
    4155    3.659    0.227
    4156    4.014   -1.727
    4157    1.408   -0.687
    4158    3.217   -1.036
    4159    1.958   -1.515
    4160    2.018   -0.477
    4161    4.241   -1.665
    4162    2.769   -2.600
    4163    4.944   -2.391
    4164    2.883   -3.177
    4165    3.826   -2.790
    4166    3.969   -4.453
    4167    7.232   -3.937
    4168    6.552   -1.958
    4169    7.021   -0.933
    4170    4.212   -0.200
    4171    4.544    0.982
    4172    3.383   -1.630
    4173    4.488   -1.236
    4174    4.361   -0.793
    4175    4.764   -1.502
    4176    7.779   -2.529
    4177    7.477   -4.476
    4178    6.057   -3.066
    4179    4.288   -3.378
    4180    3.556   -2.511
    4181    4.329   -2.969
    4182    2.519   -2.874
    4183    4.321   -2.159
    4184    4.438   -2.609
    4185    3.238   -0.492
    4186    3.178   -2.100
    4187    5.185    0.329
    4188    5.058   -1.988
    4189    3.864   -1.991
    4190    2.010   -2.584
    4191    3.053   -2.124
    4192    1.682   -2.645
    4193    1.683   -1.910
    4194    0.855   -1.493
    4195    2.240   -2.829
    4196    1.239   -4.754
    4197   -1.412   -3.153
    4198   -0.933   -3.278
    4199    0.769   -3.912
    4200   -0.879   -3.234
    4201   -0.865   -4.285
    4202   -0.151   -4.440
    4203    2.045   -2.639
    4204    0.864   -2.564
    4205    1.424   -2.591
    4206    0.758   -1.853
    4207    2.040   -0.599
    4208    3.044    0.021
    4209    2.346   -1.897
    4210    2.452   -0.875
    4211    2.297   -1.771
    4212    2.622   -4.561
    4213    4.903   -1.711
    4214    5.253   -2.032
    4215    6.551   -2.717
    4216    5.745   -3.918
    4217    6.243   -5.658
    4218    5.888   -4.260
    4219    6.140   -2.643
    4220    6.108   -3.718
    4221    7.028   -6.860
    4222    4.747   -4.173
    4223    3.336   -5.583
    4224    2.027   -3.491
    4225    3.083   -4.297
    4226    0.917   -2.419
    4227    3.024   -2.292
    4228    3.997   -0.069
    4229    4.868    2.112
    4230    3.998   -1.028
    4231    3.039   -0.768
    4232    4.406   -0.350
    4233    4.446   -2.579
    4234    4.688   -1.919
    4235    5.125   -3.375
    4236    4.658   -2.766
    4237    4.535   -2.749
    4238    2.943   -1.405
    4239    4.209   -4.580
    4240    6.533   -1.871
    4241    6.988   -4.083
    4242    6.314   -4.302
    4243    3.728   -2.515
    4244    4.441   -0.884
    4245    4.519   -2.336
    4246    1.971   -2.605
    4247    3.805   -0.762
    4248    2.012   -1.036
    4249    1.025   -0.008
    4250    2.220   -0.590
    4251    2.909   -0.922
    4252    4.415   -0.275
    4253    5.613    0.141
    4254    6.000   -0.148
    4255    5.699    1.227
    4256    6.550    0.351
    4257    6.250    1.991
    4258    7.180   -2.073
    4259    6.979   -0.942
    4260    2.684   -0.158
    4261    2.810    0.400
    4262    1.168    0.975
    4263    3.737   -0.201
    4264    2.849    0.438
    4265    3.296    0.285
    4266    5.758   -2.477
    4267    5.517   -1.586
    4268    4.138   -2.901
    4269    5.066    0.697
    4270    4.054    1.211
    4271    4.547    0.676
    4272    3.597   -1.971
    4273    6.080   -2.889
    4274    6.550   -1.492
    4275    6.597   -1.957
    4276    5.250   -3.191
    4277    4.180   -1.005
    4278    3.552   -2.191
    4279    5.994   -2.754
    4280    7.213   -1.230
    4281    5.374   -1.700
    4282    3.033   -0.904
    4283    4.990   -2.613
    4284    3.541    0.005
    4285    4.895   -1.544
    4286    4.126   -0.238
    4287    4.283   -0.540
    4288    2.090   -1.449
    4289    4.462   -1.863
    4290    5.929   -0.009
    4291    5.106    2.227
    4292    4.464    1.462
    4293    4.783   -0.715
    4294    4.364   -1.810
    4295    1.114   -4.011
    4296    0.502   -3.375
    4297    1.758   -2.939
    4298    2.121   -1.426
    4299    1.537   -0.609
    4300    1.029   -0.747
    4301    1.164   -1.685
    4302    2.777   -2.740
    4303    3.977   -3.899
    4304    3.061   -3.103
    4305    3.794   -4.497
    4306    3.561   -1.145
    4307    4.903   -4.192
    4308    5.023   -2.769
    4309    2.802   -3.701
    4310    1.574   -2.732
    4311    0.828   -2.032
    4312    1.140   -1.246
    4313   -0.024   -0.870
    4314    4.329   -0.552
    4315    4.562   -2.914
    4316    1.556   -2.179
    4317    1.941   -1.746
    4318    0.265   -2.851
    4319   -0.441   -2.504
    4320    1.493   -1.591
    4321    0.720   -2.595
    4322   -0.669   -1.641
    4323    1.849    0.008
    4324    1.864   -2.945
    4325    0.276   -2.692
    4326    1.477   -3.537
    4327    3.246   -1.350
    4328    2.772   -2.378
    4329   -1.819   -3.371
    4330   -0.981   -1.390
    4331    0.298   -3.350
    4332   -0.619   -1.739
    4333    1.092   -1.483
    4334   -0.142   -0.299
    4335    1.169   -2.364
    4336    1.474    0.075
    4337    1.208    0.214
    4338   -0.436   -0.347
    4339    1.551   -3.122
    4340    0.571   -4.205
    4341    1.062   -3.883
    4342   -2.263   -2.649
    4343   -0.990   -3.916
    4344   -0.671   -2.855
    4345   -1.624   -2.651
    4346    1.436   -4.116
    4347   -2.162   -3.793
    4348   -0.945   -6.081
    4349    0.220   -5.056
    4350   -1.273   -6.220
    4351    0.790   -6.895
    4352    0.078   -6.942
    4353   -0.635   -5.394
    4354    0.880   -5.037
    4355    1.225   -6.223
    4356   -1.853   -7.525
    4357   -0.859   -5.749
    4358    0.536   -7.669
    4359   -0.030   -9.572
    4360   -1.544   -7.721
    4361    0.468   -8.140
    4362    1.427   -8.075
    4363    3.335   -7.301
    4364    1.558   -9.284
    4365    0.889   -8.423
    4366   -1.076   -6.797
    4367    2.216   -5.558
    4368    1.156   -6.434
    4369    1.654   -5.310
    4370    1.772   -5.163
    4371    3.023   -6.382
    4372    2.084   -6.617
    4373    3.412   -4.824
    4374    1.966   -5.854
    4375    2.366   -5.883
    4376    2.276   -7.592
    4377    0.834   -8.269
    4378   -1.063   -5.515
    4379   -2.941   -6.323
    4380   -4.388   -7.358
    4381   -3.095   -6.632
    4382   -1.979   -6.237
    4383   -2.056   -7.090
    4384   -0.709   -6.251
    4385   -1.685   -8.061
    4386   -0.405  -10.049
    4387   -1.376  -10.524
    4388    0.472   -4.248
    4389   -0.021   -7.298
    4390   -0.332   -8.060
    4391    0.480   -9.074
    4392    0.765   -8.388
    4393    2.249   -6.720
    4394    1.813   -7.530
    4395    0.806   -6.078
    4396   -0.267   -5.431
    4397    1.011   -4.924
    4398   -0.861   -8.089
    4399   -2.516   -7.362
    4400   -0.304   -6.586
    4401   -2.470   -6.193
    4402   -2.584   -5.159
    4403   -1.328   -5.282
    4404   -3.211   -4.514
    4405    0.331   -3.282
    4406    0.311   -2.941
    4407    0.279   -5.431
    4408   -0.857   -3.513
    4409    0.880   -4.555
    4410   -0.919   -4.854
    4411    1.004   -5.979
    4412   -1.193   -6.121
    4413   -1.103   -6.517
    4414   -0.576   -5.106
    4415   -1.664   -3.303
    4416   -1.446   -4.780
    4417   -1.823   -5.192
    4418   -1.284   -1.961
    4419   -0.964   -2.771
    4420   -1.161   -3.574
    4421   -2.626   -4.225
    4422   -2.451   -5.647
    4423    0.281   -6.185
    4424   -1.696   -7.188
    4425   -1.654   -8.566
    4426   -0.392   -4.651
    4427   -2.778   -6.085
    4428   -0.034   -6.223
    4429   -1.496   -7.756
    4430   -2.269   -7.466
    4431   -0.121   -6.814
    4432   -3.942   -4.209
    4433   -1.175   -3.182
    4434   -2.695   -5.065
    4435   -2.277   -4.656
    4436   -3.463   -3.523
    4437   -1.694   -4.700
    4438   -4.638   -5.125
    4439   -2.902   -5.325
    4440   -3.209   -4.649
    4441   -4.061   -4.129
    4442   -4.827   -8.674
    4443   -1.309   -6.045
    4444   -1.653   -7.427
    4445   -1.023   -5.736
    4446   -2.992   -6.464
    4447   -4.307   -6.557
    4448   -3.625   -6.698
    4449   -2.289   -6.352
    4450   -1.031   -6.787
    4451   -0.281   -6.199
    4452   -1.112   -5.066
    4453   -2.544   -5.227
    4454    0.196   -3.073
    4455   -0.634   -4.460
    4456   -1.769   -6.827
    4457   -2.451   -9.507
    4458   -0.800   -7.927
    4459   -1.434   -8.516
    4460   -1.341   -7.016
    4461   -2.443   -7.342
    4462   -1.870   -3.405
    4463   -1.765   -5.420
    4464   -1.463   -4.180
    4465   -2.804   -6.743
    4466   -0.181   -4.806
    4467   -1.696   -6.383
    4468   -1.945   -6.770
    4469   -3.740   -7.302
    4470   -2.274   -6.985
    4471    0.299   -8.300
    4472   -3.269   -9.712
    4473   -1.948   -9.830
    4474   -2.750  -10.707
    4475   -2.982   -8.278
    4476   -3.154   -7.155
    4477   -4.430   -6.699
    4478   -4.495   -7.550
    4479   -2.882   -4.858
    4480   -1.962   -1.504
    4481   -2.576   -4.475
    4482   -2.235   -6.598
    4483   -4.561   -5.698
    4484   -0.742   -3.488
    4485   -1.968   -4.634
    4486   -2.152   -3.913
    4487   -3.461   -4.044
    4488   -2.249   -5.853
    4489   -3.983   -3.876
    4490    0.139   -4.298
    4491   -0.731   -3.423
    4492    0.617   -3.866
    4493   -1.614   -6.282
    4494   -1.570   -7.375
    4495   -2.955   -9.793
    4496   -0.326   -6.946
    4497   -0.750   -5.177
    4498   -2.250   -4.665
    4499   -2.335   -6.289
    4500   -3.145   -4.174
    4501   -2.912   -5.798
    4502   -2.950   -5.877
    4503   -2.889   -8.420
    4504   -1.216   -5.869
    4505   -1.739   -7.311
    4506   -4.856   -4.419
    4507   -3.061   -3.490
    4508   -2.073   -3.810
    4509   -3.410   -6.803
    4510   -0.208   -4.563
    4511    1.094   -3.359
    4512   -0.680   -2.012
    4513   -0.553   -0.003
    4514   -3.010   -2.246
    4515    0.398   -1.079
    4516   -1.617   -2.615
    4517   -1.562   -3.415
    4518   -0.813   -3.154
    4519   -1.363   -4.091
    4520   -0.614   -3.834
    4521   -1.441   -3.992
    4522   -1.013   -2.257
    4523    0.288   -3.803
    4524    0.437   -3.640
    4525    0.188   -4.711
    4526   -0.136   -2.589
    4527   -0.630   -2.107
    4528   -1.026   -4.111
    4529    0.957   -3.806
    4530    1.157   -4.223
    4531    1.979   -3.690
    4532    2.096   -2.588
    4533   -0.605   -2.902
    4534   -1.047   -3.763
    4535    1.235   -4.102
    4536    0.568   -5.318
    4537   -2.109   -4.213
    4538   -2.019   -4.348
    4539   -2.959   -4.190
    4540   -0.597   -5.311
    4541   -0.003   -3.806
    4542   -2.776   -5.904
    4543   -3.311   -3.824
    4544   -0.514   -3.681
    4545   -0.443   -1.679
    4546   -0.354   -1.433
    4547    1.096   -2.439
    4548    0.649    0.028
    4549   -0.378   -0.414
    4550    0.470   -2.692
    4551   -1.106   -6.469
    4552    0.834   -4.188
    4553    0.156   -5.950
    4554   -0.230   -4.815
    4555   -0.899   -5.438
    4556    1.226   -5.649
    4557    2.125   -5.429
    4558    0.113   -6.475
    4559    0.387   -5.807
    4560    0.819   -3.713
    4561    5.730   -4.627
    4562    3.199   -4.383
    4563    1.818   -2.384
    4564    1.021   -2.182
    4565    1.109   -0.621
    4566    1.527   -2.345
    4567    0.674   -3.712
    4568    2.991   -3.563
    4569    5.016   -2.784
    4570    5.431   -3.584
    4571    4.072   -5.223
    4572    2.564   -6.008
    4573   -1.122   -5.708
    4574   -1.740   -5.412
    4575    0.128   -6.734
    4576    2.694   -4.802
    4577    1.259   -5.715
    4578    2.039   -6.698
    4579    2.699   -5.629
    4580    0.631   -6.261
    4581    1.309   -7.384
    4582   -0.109   -5.401
    4583    0.404   -5.379
    4584   -1.340   -6.922
    4585   -0.611   -5.612
    4586   -1.213   -6.635
    4587    0.503   -5.757
    4588   -2.046   -7.158
    4589   -0.437   -8.320
    4590    0.288   -7.028
    4591   -0.899   -8.704
    4592    1.982   -5.772
    4593    0.824   -5.253
    4594    0.234   -2.801
    4595    2.410   -1.265
    4596    1.725   -1.976
    4597    1.193   -1.487
    4598    1.309   -4.347
    4599    1.610   -6.518
    4600    4.872   -5.154
    4601    3.489   -6.166
    4602    3.732   -3.198
    4603    1.561   -2.528
    4604    2.384   -5.299
    4605    2.623   -4.400
    4606    2.725   -4.093
    4607    1.609   -4.420
    4608    1.477   -4.980
    4609    0.158   -4.191
    4610   -0.810   -3.963
    4611    0.512   -4.738
    4612    1.459   -5.447
    4613    1.858   -4.699
    4614    1.995   -5.715
    4615    2.613   -6.300
    4616    2.292   -5.807
    4617    1.836   -6.210
    4618    2.578   -7.787
    4619    2.435   -6.472
    4620    3.541   -6.781
    4621    4.438   -7.023
    4622    5.163   -5.519
    4623    4.802   -6.430
    4624    4.792   -4.245
    4625    3.769   -4.091
    4626    5.141   -3.945
    4627    5.579   -2.387
    4628    4.468   -4.635
    4629    4.726   -6.036
    4630    4.898   -4.854
    4631    5.068   -0.739
    4632    5.155   -2.698
    4633    4.131   -2.895
    4634    6.701   -4.898
    4635    2.651   -3.392
    4636    0.077   -4.543
    4637    2.107   -1.457
    4638    3.131   -3.058
    4639    2.684   -3.471
    4640    3.491   -3.817
    4641    3.509   -4.159
    4642    1.621   -2.742
    4643    1.167   -2.416
    4644    2.490   -5.043
    4645    3.740   -5.036
    4646    2.922   -3.822
    4647    3.508   -3.542
    4648    1.322   -5.386
    4649    1.788   -3.859
    4650    3.708   -3.181
    4651    4.565   -3.236
    4652    3.651   -2.786
    4653    3.974   -4.330
    4654    2.304   -2.738
    4655    1.896   -3.084
    4656    3.068   -3.516
    4657    1.352   -2.487
    4658    2.288   -5.315
    4659    2.223   -5.257
    4660    0.557   -4.930
    4661    2.243   -3.728
    4662    1.400   -2.992
    4663    1.820   -3.016
    4664    3.447   -3.055
    4665    4.394   -4.290
    4666    2.627   -3.463
    4667    1.972   -4.134
    4668    3.963   -1.597
    4669    4.682   -3.643
    4670    4.177   -2.335
    4671    3.084   -3.183
    4672    4.508   -3.613
    4673    2.821   -1.835
    4674    3.042   -3.411
    4675    1.788   -5.692
    4676    2.117   -5.023
    4677    1.164   -4.020
    4678    1.791   -1.965
    4679    1.060   -3.606
    4680    0.688   -3.812
    4681    0.399   -5.385
    4682   -2.110   -3.444
    4683   -3.590   -5.355
    4684   -3.161   -0.953
    4685   -1.774   -5.030
    4686   -0.937   -5.382
    4687   -0.929   -6.176
    4688   -0.945   -6.425
    4689    1.236   -5.613
    4690    0.568   -6.960
    4691    1.945   -5.268
    4692    1.142   -6.363
    4693    1.035   -5.889
    4694   -0.299   -6.759
    4695   -1.467   -5.551
    4696   -3.064   -3.465
    4697   -1.129   -4.423
    4698   -0.045   -2.868
    4699    0.109   -2.514
    4700    1.115   -3.859
    4701   -1.066   -1.797
    4702   -2.368   -2.269
    4703   -1.698   -1.878
    4704   -0.297   -3.239
    4705   -0.267   -4.970
    4706    1.474   -5.435
    4707    1.933   -3.840
    4708    0.914   -3.560
    4709    2.316   -4.226
    4710   -0.825   -2.313
    4711   -1.399   -1.992
    4712   -1.335   -2.105
    4713   -1.067   -3.961
    4714   -4.087   -4.727
    4715   -1.466   -5.481
    4716   -2.608   -5.726
    4717   -2.188   -5.487
    4718   -2.038   -5.769
    4719   -0.694   -6.693
    4720   -1.498   -6.695
    4721   -2.067   -5.024
    4722   -1.864   -5.246
    4723   -2.323   -6.493
    4724   -1.388   -7.645
    4725   -2.071   -6.239
    4726   -1.539   -8.406
    4727   -3.081   -6.614
    4728   -2.239   -4.835
    4729    0.351   -7.028
    4730   -0.244   -8.771
    4731    0.484   -5.237
    4732   -1.755   -5.124
    4733   -0.102   -4.701
    4734   -1.112   -4.294
    4735   -0.052   -3.302
    4736    0.017   -4.208
    4737   -1.866   -3.281
    4738   -3.066   -6.272
    4739   -2.971   -6.749
    4740   -1.680   -6.725
    4741   -1.033   -7.690
    4742   -2.223   -7.608
    4743   -1.085   -8.508
    4744   -0.376   -8.817
    4745   -1.051   -9.247
    4746    2.938   -7.238
    4747    4.438   -7.382
    4748    4.440   -8.012
    4749    0.886   -6.161
    4750    1.646   -5.965
    4751    0.330   -6.820
    4752   -1.397   -9.500
    4753   -0.401   -8.190
    4754   -1.980   -5.726
    4755   -1.334   -3.521
    4756   -0.225   -4.844
    4757   -4.518   -6.755
    4758   -5.040   -6.130
    4759   -3.716   -3.938
    4760   -6.004   -2.291
    4761   -4.569   -4.821
    4762   -2.789   -5.269
    4763   -2.910   -7.174
    4764   -1.171   -5.627
    4765   -2.265   -6.115
    4766   -2.981   -8.056
    4767   -4.146  -10.430
    4768   -2.956   -7.495
    4769   -3.565   -9.274
    4770   -2.654  -10.732
    4771   -2.093   -9.835
    4772    0.300  -10.601
    4773   -0.248   -9.378
    4774   -3.286   -7.789
    4775   -2.047   -8.524
    4776   -3.105   -8.017
    4777   -0.685   -7.129
    4778   -0.646   -8.905
    4779   -4.123   -9.220
    4780   -4.655   -8.015
    4781    0.277   -7.731
    4782   -1.096  -11.776
    4783   -2.389   -8.462
    4784   -2.420   -8.332
    4785   -1.778   -5.054
    4786   -1.204   -6.959
    4787   -2.581   -7.280
    4788   -2.778   -6.766
    4789   -4.738   -8.897
    4790   -3.631  -10.035
    4791   -5.450  -10.221
    4792   -4.763  -10.621
    4793   -2.326   -8.375
    4794   -6.225  -10.063
    4795   -6.420  -10.383
    4796   -4.481   -9.838
    4797   -4.023   -9.083
    4798   -2.293  -11.215
    4799   -1.308   -7.867
    4800   -1.661   -7.959
    4801   -2.821   -9.020
    4802   -1.183   -7.948
    4803    0.907   -9.674
    4804   -1.301   -8.354
    4805    1.100   -7.012
    4806    0.464   -7.600
    4807    0.437   -6.513
    4808   -2.055   -8.999
    4809   -0.652   -7.575
    4810    0.058   -6.920
    4811    1.995   -8.357
    4812    2.165  -10.771
    4813    1.304   -9.736
    4814   -0.082   -8.028
    4815    0.988   -9.299
    4816   -3.380   -6.720
    4817   -3.161   -5.747
    4818   -0.980   -6.063
    4819    0.230   -7.622
    4820   -1.237   -8.239
    4821   -1.891   -9.168
    4822   -2.324  -10.096
    4823    1.460   -6.824
    4824   -0.189   -6.981
    4825   -0.766   -7.721
    4826   -0.259   -6.751
    4827    0.560   -5.896
    4828   -0.010   -5.208
    4829   -3.157   -9.126
    4830   -1.587   -5.063
    4831   -1.770   -8.503
    4832   -2.469   -6.736
    4833   -3.669   -5.633
    4834   -5.467   -6.811
    4835   -5.198   -7.886
    4836   -6.030   -7.934
    4837   -1.733   -6.311
    4838   -3.072   -5.551
    4839   -2.631   -5.010
    4840   -4.154   -5.939
    4841   -1.444   -7.256
    4842   -3.098   -6.379
    4843   -2.490   -8.590
    4844   -4.499   -7.592
    4845   -4.350   -8.104
    4846   -2.279   -6.418
    4847   -3.616   -6.085
    4848   -3.942   -7.840
    4849   -0.315   -6.936
    4850   -0.933   -8.818
    4851   -0.725   -8.129
    4852    0.768   -8.465
    4853    0.400   -8.423
    4854   -1.558   -6.481
    4855   -2.788   -7.317
    4856   -2.159   -7.129
    4857   -1.295   -7.995
    4858   -0.118   -8.009
    4859   -2.076   -5.714
    4860   -2.388   -4.285
    4861   -2.604   -5.198
    4862   -0.914   -5.975
    4863   -2.823   -7.697
    4864   -1.398   -5.040
    4865   -2.195   -5.902
    4866    0.483   -5.214
    4867    0.009   -7.047
    4868   -1.575   -7.076
    4869   -2.809   -6.972
    4870   -1.873   -7.924
    4871   -2.512   -8.968
    4872   -2.241   -8.253
    4873   -3.002  -10.640
    4874    0.197   -9.066
    4875   -0.330   -8.440
    4876   -1.970   -7.969
    4877    0.007   -8.957
    4878   -3.691   -8.825
    4879   -5.759   -7.154
    4880   -4.890   -7.228
    4881   -4.591   -7.596
    4882   -3.985   -6.711
    4883   -2.881   -5.170
    4884   -2.998   -9.473
    4885   -2.911   -7.943
    4886   -5.290   -6.857
    4887   -5.132   -6.290
    4888   -1.503   -7.170
    4889   -3.640   -7.507
    4890   -0.385   -7.080
    4891   -1.401   -5.148
    4892   -1.279   -4.343
    4893   -1.142   -3.963
    4894   -2.069   -3.915
    4895   -1.733   -4.731
    4896   -0.935   -4.750
    4897   -2.763   -4.036
    4898   -1.390   -6.212
    4899   -0.794   -3.535
    4900   -1.935   -3.901
    4901    0.023   -3.508
    4902   -1.219   -4.675
    4903   -0.547   -4.044
    4904    2.397   -2.659
    4905    0.450   -2.273
    4906    1.412   -2.478
    4907    0.572   -0.641
    4908    3.824   -0.824
    4909    1.652   -3.762
    4910   -2.240   -5.833
    4911   -2.002   -5.069
    4912   -1.907   -6.444
    4913   -4.043   -9.208
    4914   -0.914   -9.192
    4915   -0.285   -5.619
    4916   -1.792   -7.182
    4917    1.362   -6.405
    4918   -2.535   -6.233
    4919    1.092   -5.854
    4920   -0.303   -7.634
    4921    1.870   -7.111
    4922   -1.761   -6.148
    4923   -0.553   -6.358
    4924    1.499   -7.294
    4925    0.338   -5.184
    4926   -0.942   -8.174
    4927   -2.148   -5.275
    4928   -0.578   -3.145
    4929    0.120   -8.104
    4930   -1.565   -5.899
    4931    1.343   -5.983
    4932   -0.573   -4.573
    4933   -0.309   -5.300
    4934   -1.885   -5.416
    4935   -4.665   -6.815
    4936   -2.524   -6.765
    4937   -1.193   -5.780
    4938   -0.673   -5.446
    4939   -2.556   -4.501
    4940   -2.282   -6.527
    4941   -3.312   -3.941
    4942   -3.387   -3.182
    4943   -1.310   -2.613
    4944    0.494   -2.300
    4945    0.429   -2.126
    4946   -0.926   -3.296
    4947   -3.506   -4.835
    4948   -1.636   -6.047
    4949   -2.674   -6.533
    4950   -1.902   -5.379
    4951    0.738   -3.727
    4952   -3.150   -1.891
    4953   -0.090   -0.110
    4954   -1.830   -0.310
    4955   -2.673   -0.500
    4956   -2.542    0.674
    4957    0.810    1.730
    4958   -0.704   -1.446
    4959   -0.380   -3.769
    4960   -1.299   -4.692
    4961   -1.782   -4.930
    4962   -0.164   -4.801
    4963   -1.753   -5.669
    4964   -0.734   -4.087
    4965   -2.600   -4.754
    4966   -2.157   -4.118
    4967   -0.438   -4.706
    4968    0.129   -3.620
    4969    0.750   -2.096
    4970    1.141   -1.500
    4971    0.601   -2.970
    4972    1.969   -3.792
    4973    1.246   -1.272
    4974    1.691   -3.137
    4975   -0.630   -1.116
    4976    0.834   -3.746
    4977   -1.531   -3.120
    4978   -2.465   -3.947
    4979   -0.886   -2.889
    4980    0.974   -4.023
    4981   -3.008   -2.655
    4982   -1.257   -2.203
    4983   -0.982    0.234
    4984   -3.963    0.124
    4985   -0.592    0.366
    4986   -2.353   -0.443
    4987   -2.178   -1.325
    4988   -0.231   -0.678
    4989   -2.782   -1.214
    4990   -3.923   -2.816
    4991   -4.158   -2.777
    4992   -2.529   -3.920
    4993   -4.072   -1.219
    4994   -3.263   -2.363
    4995   -2.547   -3.417
    4996   -2.503   -2.718
    4997   -2.500   -1.800
    4998   -1.038   -3.260
    4999   -2.934   -3.856
    5000   -0.727   -3.168
    5001   -0.237   -2.675
    5002   -0.896   -1.724
    5003   -4.879   -3.188
    5004   -3.533   -5.563
    5005   -3.477   -2.411
    5006   -2.709   -4.898
    5007   -3.801   -3.717
    5008   -1.762   -4.442
    5009   -3.087   -4.910
    5010   -3.684   -5.843
    5011   -3.222   -6.237
    5012   -5.508   -6.710
    5013   -3.173   -2.500
    5014   -4.447   -0.642
    5015   -3.198   -2.470
    5016   -3.805    0.173
    5017   -1.883    0.476
    5018   -3.061   -1.212
    5019   -4.534   -2.713
    5020   -2.568   -3.093
    5021   -3.171   -0.855
    5022   -3.544   -2.815
    5023   -2.755   -3.331
    5024   -3.578   -3.727
    5025   -1.951   -2.934
    5026   -1.578   -1.094
    5027   -1.216   -1.754
    5028   -1.645   -1.248
    5029   -0.637   -0.109
    5030   -2.374   -0.873
    5031   -0.720   -0.895
    5032   -1.920    0.385
    5033   -4.881   -2.226
    5034   -4.346   -2.966
    5035   -4.001   -2.892
    5036   -1.897   -5.702
    5037   -4.001   -2.996
    5038   -4.207   -3.313
    5039   -5.290   -3.240
    5040   -3.245   -2.591
    5041   -6.450   -0.533
    5042   -3.843   -1.594
    5043   -3.314    0.215
    5044   -2.341   -1.462
    5045   -2.923   -1.987
    5046   -3.458   -2.192
    5047   -2.542   -0.108
    5048   -2.225   -0.111
    5049   -3.321   -2.736
    5050   -2.024   -2.686
    5051   -1.936   -2.765
    5052   -2.481   -3.191
    5053   -5.270   -1.718
    5054   -5.214   -2.338
    5055   -2.805   -3.608
    5056   -3.227   -3.621
    5057   -5.952   -3.533
    5058   -4.954   -1.722
    5059   -6.106   -2.247
    5060   -5.683   -1.928
    5061   -5.456   -2.677
    5062   -4.309   -3.247
    5063   -5.020   -3.054
    5064   -3.872   -2.199
    5065   -3.808   -2.820
    5066   -4.116   -0.850
    5067   -3.466   -1.694
    5068   -2.158   -3.392
    5069   -2.739   -3.580
    5070   -4.170   -3.518
    5071   -3.543   -5.034
    5072   -2.589   -2.719
    5073   -2.511   -4.900
    5074   -3.330   -2.125
    5075   -2.864   -1.789
    5076   -2.955   -3.893
    5077   -0.280   -3.736
    5078   -3.630   -5.001
    5079   -1.222   -3.383
    5080   -2.191   -3.102
    5081   -2.209   -2.667
    5082   -1.511   -1.830
    5083   -3.641   -2.274
    5084   -3.108   -4.413
    5085   -2.508   -2.806
    5086   -2.523   -3.466
    5087   -4.834   -4.029
    5088   -4.533   -5.835
    5089   -3.695   -4.370
    5090   -1.532   -3.102
    5091   -0.725   -3.554
    5092    0.039   -5.556
    5093    0.645   -4.496
    5094    0.474   -5.064
    5095   -0.217   -4.298
    5096   -0.115   -3.470
    5097   -2.027   -3.175
    5098   -0.531   -2.538
    5099   -2.117   -1.126
    5100   -2.137   -0.921
    5101   -2.802   -3.546
    5102   -2.508   -3.957
    5103   -2.965   -4.013
    5104   -2.462   -1.132
    5105   -2.234   -3.197
    5106   -2.412   -5.729
    5107   -1.401   -2.968
    5108   -2.419   -4.753
    5109   -4.199   -5.044
    5110   -4.994   -3.704
    5111   -3.443   -4.363
    5112   -2.859   -3.464
    5113   -5.504   -6.997
    5114   -6.684   -7.103
    5115   -6.886   -6.212
    5116   -5.910   -4.600
    5117   -6.810   -6.553
    5118   -3.461   -6.129
    5119   -5.062   -5.240
    5120   -4.147   -6.708
    5121   -4.268   -6.341
    5122   -4.333   -6.297
    5123   -5.344   -4.022
    5124   -0.756   -4.583
    5125   -1.724   -3.430
    5126   -0.593   -2.716
    5127    0.642   -3.050
    5128   -0.439   -5.933
    5129   -2.620   -4.543
    5130   -2.979   -4.801
    5131   -0.326   -3.991
    5132   -0.964   -3.699
    5133   -4.675   -4.512
    5134   -3.306   -5.292
    5135   -2.969   -5.297
    5136   -2.221   -3.213
    5137   -2.814   -3.176
    5138   -0.827   -2.328
    5139   -3.052   -3.272
    5140   -2.755   -1.839
    5141   -2.821   -0.064
    5142   -2.278   -0.766
    5143   -2.800   -2.210
    5144   -4.444   -0.813
    5145   -4.658   -2.716
    5146   -6.522   -0.994
    5147   -4.680   -1.363
    5148   -5.767   -3.149
    5149   -3.651   -1.274
    5150   -4.729   -1.838
    5151   -4.953   -1.976
    5152   -1.961   -1.026
    5153   -5.849   -2.967
    5154   -7.523   -4.143
    5155   -4.952   -4.696
    5156   -5.021   -4.603
    5157   -4.435   -4.705
    5158   -2.649   -7.058
    5159   -1.955   -5.188
    5160   -3.093   -5.471
    5161   -3.503   -4.178
    5162   -4.627   -4.554
    5163   -3.978   -2.893
    5164   -2.394   -3.062
    5165   -3.025   -2.733
    5166   -2.588   -3.303
    5167   -3.702   -2.408
    5168   -2.868   -3.918
    5169   -1.763   -3.495
    5170   -2.799   -3.378
    5171   -1.527   -6.464
    5172   -0.516   -4.247
    5173   -2.093   -4.364
    5174   -0.691   -4.526
    5175   -1.273   -5.996
    5176   -2.463   -6.889
    5177   -3.091   -7.575
    5178   -4.562   -5.612
    5179   -2.106   -4.770
    5180   -3.481   -5.269
    5181   -3.923   -6.041
    5182   -1.414   -4.498
    5183   -0.667   -5.071
    5184    0.948   -4.356
    5185    0.861   -4.319
    5186    0.045   -3.166
    5187   -0.755   -3.611
    5188    0.212   -6.240
    5189   -2.116   -5.441
    5190   -1.195   -6.137
    5191    0.832   -4.887
    5192    1.696   -3.281
    5193   -0.149   -5.730
    5194   -1.274   -3.392
    5195   -0.314   -3.237
    5196   -1.345   -6.698
    5197   -1.706   -4.803
    5198   -0.459   -7.551
    5199    1.686   -5.050
    5200    0.879   -2.927
    5201    0.940   -3.587
    5202    0.204   -3.465
    5203   -0.752   -3.002
    5204    0.016   -3.726
    5205    0.593   -1.740
    5206   -1.485   -5.172
    5207    0.414   -2.498
    5208    0.828   -2.877
    5209    0.040   -1.394
    5210   -0.415   -1.918
    5211   -3.813   -4.301
    5212   -3.332   -3.874
    5213   -3.517   -4.109
    5214   -3.214   -5.868
    5215   -5.316   -4.076
    5216   -2.698   -5.093
    5217   -2.054   -3.242
    5218   -4.013   -2.638
    5219   -3.804   -4.015
    5220   -2.681   -4.079
    5221   -2.936   -2.276
    5222   -2.000   -3.683
    5223   -4.200   -4.979
    5224   -2.696   -3.413
    5225   -6.073   -2.837
    5226   -3.026   -3.190
    5227   -2.088   -1.878
    5228   -0.685   -2.216
    5229   -1.775   -1.180
    5230   -1.263   -1.660
    5231    0.015   -2.133
    5232   -1.602   -0.888
    5233   -2.228   -2.260
    5234   -1.184   -2.501
    5235   -2.275   -2.270
    5236   -1.062   -4.198
    5237   -2.448   -2.786
    5238   -1.581   -1.368
    5239   -2.253   -2.232
    5240    0.413   -4.579
    5241   -1.580   -5.439
    5242   -0.511   -5.478
    5243   -2.128   -4.170
    5244   -1.400   -3.404
    5245   -2.736   -2.975
    5246   -0.532   -2.304
    5247   -1.064   -2.490
    5248   -2.295   -1.671
    5249   -0.953   -1.013
    5250    0.070    0.672
    5251   -1.533   -1.395
    5252   -3.042   -1.066
    5253   -1.451   -0.214
    5254   -0.193   -1.691
    5255   -1.136   -1.084
    5256   -2.046   -0.185
    5257   -2.862   -2.132
    5258   -2.684   -0.597
    5259    0.290   -1.132
    5260   -1.255   -2.423
    5261    0.229   -2.925
    5262    1.496   -2.424
    5263    0.767   -0.864
    5264    1.806   -0.796
    5265    1.296   -1.608
    5266    1.263    0.614
    5267    1.572   -0.134
    5268    1.553   -1.501
    5269    2.181   -1.950
    5270    1.287   -1.665
    5271    2.823    0.204
    5272    1.770   -1.123
    5273    2.202   -0.881
    5274    1.091   -0.298
    5275    1.000   -1.385
    5276    2.170   -0.519
    5277    1.037    0.573
    5278    1.518    0.124
    5279    3.335   -0.361
    5280    3.212    1.389
    5281    1.690    1.766
    5282    2.195    1.194
    5283    1.185    4.463
    5284    0.467    2.451
    5285    0.365    2.054
    5286    1.309   -1.444
    5287    0.746    2.209
    5288    1.149   -0.160
    5289    1.181    0.567
    5290    2.127    0.379
    5291    0.913   -1.528
    5292    1.115   -1.629
    5293    2.134   -2.786
    5294    2.877   -4.048
    5295    3.325   -3.072
    5296    3.522   -2.684
    5297    3.470   -2.165
    5298    1.703   -2.166
    5299    3.227   -1.357
    5300    3.690   -1.664
    5301    4.491   -2.782
    5302    3.325    0.295
    5303    2.126   -1.961
    5304    3.120   -2.307
    5305    1.400   -0.693
    5306    0.584   -0.124
    5307    2.592   -1.986
    5308    1.308   -1.834
    5309   -1.769   -2.035
    5310    1.109   -2.699
    5311    1.297   -0.693
    5312   -0.483   -0.214
    5313   -0.568   -2.362
    5314    1.793   -2.549
    5315   -0.012   -2.569
    5316    0.021   -1.490
    5317   -0.107   -2.913
    5318   -0.056   -0.070
    5319   -1.654   -0.738
    5320   -0.782   -1.975
    5321   -1.489   -0.650
    5322   -0.235   -1.672
    5323   -0.437   -0.211
    5324    0.460   -0.440
    5325    0.315    1.656
    5326   -0.296   -0.927
    5327    0.925   -3.457
    5328   -1.559   -4.042
    5329    1.384   -3.210
    5330   -0.777   -2.752
    5331   -2.106   -2.461
    5332   -0.901   -3.795
    5333   -0.399   -3.024
    5334    0.931   -2.210
    5335   -0.137   -2.570
    5336   -1.866   -4.863
    5337   -2.152   -4.439
    5338   -3.397   -4.492
    5339   -0.950   -3.638
    5340   -1.641   -4.576
    5341    0.520   -2.062
    5342   -0.403   -1.836
    5343   -1.089   -0.568
    5344    0.057   -4.240
    5345   -0.341   -2.581
    5346   -0.140   -2.063
    5347   -2.236   -0.827
    5348   -3.069   -0.941
    5349    1.164    1.441
    5350   -0.240    0.378
    5351   -0.915   -0.774
    5352   -1.158    1.192
    5353    0.673    1.025
    5354    2.025    1.689
    5355    2.753    2.166
    5356    1.176    1.938
    5357    0.573    3.059
    5358    0.342    2.503
    5359    2.049    2.022
    5360    1.993   -0.891
    5361    0.489   -1.358
    5362   -0.109   -1.620
    5363   -0.732   -1.380
    5364    2.197   -1.294
    5365   -0.102   -2.733
    5366   -0.575    0.144
    5367    0.333   -1.897
    5368    0.483   -3.227
    5369   -1.492   -1.161
    5370    0.647    0.015
    5371   -0.935   -1.489
    5372    1.241   -1.215
    5373    0.322   -4.064
    5374   -1.999   -3.966
    5375   -0.720   -1.968
    5376   -1.636   -1.365
    5377    0.295   -0.459
    5378    1.783    0.582
    5379    1.782   -3.434
    5380    2.700   -3.427
    5381    1.697    1.685
    5382   -0.583    0.389
    5383    1.877    1.017
    5384    3.854    1.088
    5385    2.157    2.618
    5386    1.416    4.819
    5387    0.455    1.178
    5388    2.059    2.085
    5389    2.084   -0.312
    5390    0.444    0.035
    5391    1.697    0.651
    5392    1.484   -0.044
    5393   -0.439    0.566
    5394    2.163    1.004
    5395    1.060    1.785
    5396   -0.964   -2.961
    5397   -1.294   -1.841
    5398    0.457   -1.762
    5399   -1.631   -1.632
    5400    0.553    0.036
    5401    0.040   -2.042
    5402   -0.164   -2.430
    5403    0.654   -3.274
    5404    1.613   -2.581
    5405    1.494   -2.789
    5406    1.419   -3.057
    5407    0.463   -1.115
    5408   -0.004   -1.870
    5409   -1.204   -2.509
    5410   -1.425   -1.432
    5411   -1.557   -2.629
    5412   -1.924   -0.832
    5413   -0.287   -0.143
    5414   -0.631    0.942
    5415   -1.659    0.914
    5416   -2.140   -1.298
    5417   -1.132   -3.554
    5418   -1.209   -4.104
    5419   -1.029   -1.310
    5420   -2.023   -2.404
    5421   -1.913    0.031
    5422   -0.891   -2.080
    5423    0.777   -4.096
    5424    1.816   -3.233
    5425    0.033   -4.878
    5426   -1.090   -3.459
    5427   -1.872   -1.739
    5428   -2.203   -2.671
    5429   -3.926   -1.396
    5430   -2.696   -0.741
    5431   -3.018    0.405
    5432   -2.618   -1.660
    5433   -1.558   -1.975
    5434   -2.591   -2.539
    5435   -2.013   -2.460
    5436   -3.372   -2.114
    5437   -2.505   -1.835
    5438   -1.593   -2.656
    5439   -3.059    0.270
    5440   -4.079   -1.428
    5441   -3.518   -0.394
    5442   -1.495   -1.230
    5443   -2.262   -2.484
    5444   -2.923   -1.844
    5445   -0.124   -2.038
    5446   -1.462   -0.508
    5447    0.204    1.687
    5448    1.110   -0.208
    5449   -0.585    0.082
    5450   -0.762   -0.723
    5451    0.547   -1.719
    5452   -1.266   -0.978
    5453   -3.757   -1.923
    5454    0.058   -1.858
    5455    1.158   -2.442
    5456    1.497   -1.805
    5457   -1.100   -1.963
    5458    0.343    0.856
    5459   -0.540   -1.660
    5460   -2.328   -1.439
    5461   -3.068   -1.614
    5462   -1.854   -0.894
    5463   -2.530    1.251
    5464   -4.320   -2.614
    5465   -3.683   -2.424
    5466   -1.929   -0.565
    5467   -3.578   -1.385
    5468   -0.791   -3.714
    5469   -0.277   -2.324
    5470   -1.924   -4.388
    5471   -1.246   -3.038
    5472   -1.459   -0.008
    5473   -3.796   -2.055
    5474   -3.397   -4.523
    5475   -3.200   -2.432
    5476   -1.827   -4.039
    5477   -2.909   -2.879
    5478   -3.177   -2.953
    5479    0.099   -1.864
    5480   -0.810   -1.058
    5481   -0.936    0.269
    5482   -0.664   -1.936
    5483   -0.961   -2.678
    5484   -2.005   -3.042
    5485   -0.665   -2.676
    5486   -1.482   -3.366
    5487   -2.946   -2.419
    5488   -0.112   -3.625
    5489   -0.022   -3.314
    5490   -0.980   -3.267
    5491    0.407   -3.828
    5492    2.877   -2.894
    5493   -0.269   -4.836
    5494   -0.461   -4.794
    5495   -1.088   -2.080
    5496   -1.860   -3.551
    5497   -2.608   -2.481
    5498   -3.914   -3.154
    5499   -6.382   -4.094
    5500   -4.647   -2.608
    5501   -4.398   -1.114
    5502   -5.152   -0.161
    5503   -6.506    0.201
    5504   -4.422    0.344
    5505   -5.275   -1.978
    5506   -1.246    1.029
    5507   -2.372   -0.450
    5508   -2.341   -1.222
    5509   -3.728    0.085
    5510   -3.943   -1.093
    5511   -3.618   -1.334
    5512   -4.397   -3.010
    5513   -5.621   -5.335
    5514   -3.565   -2.768
    5515   -3.997   -1.678
    5516   -3.003   -1.261
    5517   -4.425   -0.780
    5518   -2.577   -0.555
    5519   -2.381   -1.902
    5520   -3.531   -2.967
    5521   -4.225   -4.745
    5522   -4.288   -2.235
    5523   -4.771   -3.419
    5524   -5.211   -4.609
    5525   -1.899   -3.341
    5526   -3.830   -2.505
    5527   -3.454   -2.669
    5528   -4.983   -4.185
    5529   -3.889   -2.455
    5530   -3.647   -2.505
    5531   -2.975   -3.089
    5532   -4.423   -3.166
    5533   -3.789   -5.468
    5534   -1.937   -3.673
    5535   -2.452   -4.955
    5536   -2.689   -0.244
    5537   -2.240   -2.225
    5538   -0.741   -2.881
    5539    1.035   -1.181
    5540   -0.833   -3.082
    5541   -0.378   -1.651
    5542   -3.064   -1.177
    5543   -5.508   -0.026
    5544   -5.117   -1.237
    5545   -5.091   -1.617
    5546   -3.234   -3.399
    5547   -2.154   -1.801
    5548   -4.545   -1.554
    5549   -2.982   -2.268
    5550   -1.096   -2.837
    5551    0.623   -2.883
    5552    0.409   -1.918
    5553    0.934   -1.636
    5554   -0.600   -0.958
    5555   -0.913    0.744
    5556   -1.630   -1.604
    5557    0.871   -1.748
    5558    0.137    1.566
    5559   -2.451    1.586
    5560   -3.836    1.931
    5561   -1.620    1.972
    5562   -2.171   -1.015
    5563   -1.764   -2.941
    5564   -1.532   -2.802
    5565    0.454   -0.939
    5566   -2.040   -1.335
    5567   -2.775    0.097
    5568   -0.923    0.773
    5569   -1.844   -0.031
    5570   -1.243   -1.421
    5571   -4.733   -2.104
    5572   -4.524    0.901
    5573   -4.586   -2.801
    5574   -5.238   -1.765
    5575   -5.273   -2.786
    5576   -4.141   -3.285
    5577   -2.917   -5.310
    5578   -2.706   -5.133
    5579   -3.231   -3.718
    5580   -3.223   -5.341
    5581   -2.775   -2.628
    5582   -1.694   -2.771
    5583    0.149   -4.587
    5584   -2.228   -3.640
    5585    0.630   -2.540
    5586   -2.161   -3.901
    5587   -3.562   -2.876
    5588   -1.899   -1.072
    5589   -3.063   -2.154
    5590   -3.883   -4.349
    5591   -4.874   -3.854
    5592   -4.727   -4.341
    5593   -5.432   -5.856
    5594   -5.304   -1.809
    5595   -4.418    0.048
    5596   -5.219   -0.967
    5597   -3.755   -1.863
    5598   -3.546   -1.481
    5599   -3.122   -1.818
    5600   -4.771   -0.887
    5601   -4.551   -0.975
    5602   -3.581   -3.320
    5603   -3.588   -2.463
    5604   -2.961    0.928
    5605   -2.919   -0.101
    5606   -1.210   -1.140
    5607   -1.735   -0.337
    5608   -1.469   -3.481
    5609   -2.054   -3.274
    5610   -3.046   -3.581
    5611   -2.225   -0.987
    5612   -3.857   -3.847
    5613   -4.438   -2.764
    5614   -1.854   -1.061
    5615   -1.514   -3.175
    5616   -0.574   -0.590
    5617    0.677   -2.122
    5618   -2.601   -2.694
    5619   -0.941   -1.987
    5620   -0.983   -4.458
    5621   -3.770   -1.544
    5622   -3.460   -2.827
    5623   -1.532   -3.413
    5624   -1.099   -3.391
    5625    0.389   -3.037
    5626    0.284   -1.599
    5627   -0.888   -2.792
    5628   -0.790   -1.352
    5629   -0.492   -1.128
    5630    0.333   -1.816
    5631    1.135   -0.300
    5632    1.281    1.037
    5633    0.397    3.811
    5634    0.730    3.280
    5635    0.685   -0.492
    5636   -0.994   -0.819
    5637   -2.382   -0.604
    5638   -2.986   -1.957
    5639   -1.647   -1.257
    5640   -2.815   -2.143
    5641   -4.360    0.027
    5642   -2.008    1.998
    5643   -1.266    2.843
    5644   -1.773    2.336
    5645    0.034    0.481
    5646   -0.370   -1.555
    5647   -0.344   -3.139
    5648   -0.208   -1.295
    5649   -1.735   -1.046
    5650   -2.304   -0.604
    5651   -4.208   -1.947
    5652   -4.313   -4.150
    5653   -5.615   -2.123
    5654   -5.140   -3.392
    5655   -5.132   -1.952
    5656   -5.728    0.112
    5657   -5.184    0.118
    5658   -4.697   -0.137
    5659   -5.731   -1.495
    5660   -4.527   -2.254
    5661   -6.975   -0.363
    5662   -4.064    1.972
    5663   -4.805    1.220
    5664   -6.185   -1.523
    5665   -5.049    1.932
    5666   -5.131    2.372
    5667   -5.887   -0.686
    5668   -5.658   -1.811
    5669   -6.374   -1.984
    5670   -4.792   -0.709
    5671   -4.227   -1.894
    5672   -4.806   -0.325
    5673   -5.450   -1.825
    5674   -6.336   -1.246
    5675   -5.511   -0.356
    5676   -6.466   -0.143
    5677   -5.518   -0.392
    5678   -4.444    1.719
    5679   -5.084    3.589
    5680   -4.825    2.840
    5681   -6.594    0.108
    5682   -6.054    0.452
    5683   -5.646    0.550
    5684   -3.385    0.029
    5685   -5.002   -0.417
    5686   -4.180   -1.633
    5687   -4.860    0.449
    5688   -3.077   -0.884
    5689   -3.838   -1.687
    5690   -0.890    0.728
    5691   -0.312    1.696
    5692   -0.058    0.369
    5693   -1.117   -0.841
    5694   -1.146    0.025
    5695   -2.603   -2.990
    5696   -1.546   -1.802
    5697   -1.925   -0.131
    5698   -1.709   -1.708
    5699   -2.384   -0.808
    5700   -0.821   -1.046
    5701   -1.375   -3.344
    5702   -2.167   -2.694
    5703    1.158   -1.696
    5704    1.193   -2.702
    5705   -0.160   -2.732
    5706    0.425   -4.281
    5707    0.985   -4.856
    5708    1.420   -5.042
    5709    1.395   -3.788
    5710    2.587   -3.125
    5711    0.991   -4.417
    5712    2.076   -1.009
    5713    0.681   -2.676
    5714    1.222   -4.070
    5715    1.530   -3.051
    5716   -1.119   -3.792
    5717   -2.801   -4.673
    5718   -1.204   -3.202
    5719    2.617   -0.461
    5720   -0.023   -1.157
    5721   -0.817   -0.445
    5722    0.001   -0.097
    5723   -1.687   -1.738
    5724   -1.335   -2.028
    5725   -2.599   -1.421
    5726   -1.211   -2.692
    5727   -2.980   -4.446
    5728   -1.030   -2.730
    5729   -1.822   -2.762
    5730   -1.460   -3.679
    5731   -0.291   -0.878
    5732   -2.429   -1.624
    5733   -4.212   -1.105
    5734   -1.326   -0.105
    5735    0.023   -0.550
    5736   -2.630    0.677
    5737   -1.472    1.703
    5738   -0.980   -0.115
    5739   -0.532    1.739
    5740   -3.020    2.211
    5741   -1.820   -0.762
    5742   -2.570    1.115
    5743   -2.797    1.586
    5744   -2.177    0.005
    5745   -3.838    0.184
    5746   -0.661    1.133
    5747   -2.037   -0.588
    5748   -4.444    0.062
    5749   -3.793    0.235
    5750   -3.914   -0.528
    5751   -4.052   -3.124
    5752   -3.776   -2.661
    5753   -1.955   -2.350
    5754   -2.327   -1.694
    5755   -1.162   -4.426
    5756   -0.210   -5.943
    5757    0.061   -4.571
    5758   -0.681   -0.201
    5759    0.084   -2.442
    5760   -0.450   -2.373
    5761   -0.094   -3.368
    5762   -0.442   -2.167
    5763    1.239   -0.268
    5764   -1.440    0.183
    5765   -1.265   -0.939
    5766   -0.609   -2.223
    5767    0.414    0.684
    5768    0.384    0.362
    5769   -0.545   -0.614
    5770    1.125   -1.234
    5771   -0.717   -3.488
    5772   -0.767   -3.394
    5773    0.306   -3.887
    5774   -0.248   -3.389
    5775    0.016   -2.971
    5776    3.217   -5.012
    5777    3.878   -5.736
    5778    1.216   -5.069
    5779   -0.416   -4.990
    5780    1.428   -2.417
    5781    3.980   -1.821
    5782    3.108   -2.030
    5783   -0.572   -3.464
    5784    2.464   -2.725
    5785   -0.417   -4.011
    5786    2.094   -1.902
    5787    0.891   -3.961
    5788    2.932   -3.035
    5789    1.820   -2.545
    5790    2.660   -2.957
    5791    2.738   -3.184
    5792    0.503   -3.904
    5793    3.553   -2.212
    5794    0.365   -4.079
    5795   -0.950   -1.141
    5796    1.323    0.422
    5797    1.716   -0.014
    5798    1.187   -0.032
    5799    0.915   -1.119
    5800    1.895   -3.090
    5801    1.659   -4.708
    5802    0.847   -2.078
    5803    1.014   -3.247
    5804    1.346   -1.513
    5805    2.702   -1.042
    5806   -0.258   -2.158
    5807    0.640   -1.881
    5808    0.801   -1.581
    5809   -0.668   -0.014
    5810    0.790   -2.534
    5811    0.491   -1.851
    5812    2.032   -2.092
    5813    0.029   -3.322
    5814    2.264   -1.904
    5815    0.883   -3.081
    5816   -0.499   -2.469
    5817    1.715   -4.155
    5818    1.740   -1.831
    5819    3.731   -3.440
    5820    0.738   -3.431
    5821    1.703   -2.200
    5822    2.292   -2.880
    5823    1.236   -2.816
    5824    1.185   -2.889
    5825   -1.031    1.820
    5826   -1.225   -0.356
    5827   -0.707   -2.020
    5828    0.911   -1.914
    5829    0.375   -2.937
    5830    2.206   -1.982
    5831   -0.201   -3.588
    5832   -1.014   -2.858
    5833    1.920   -1.648
    5834    1.342   -2.864
    5835   -0.280   -1.910
    5836    1.583   -1.804
    5837    0.662   -2.656
    5838   -0.158   -2.538
    5839    1.326   -1.353
    5840    0.707   -1.116
    5841   -0.504   -1.843
    5842   -0.543   -2.258
    5843   -0.367   -2.344
    5844    1.171   -1.284
    5845   -2.232   -1.845
    5846   -1.133   -1.067
    5847   -2.584   -2.234
    5848    2.069   -0.843
    5849    2.619   -2.179
    5850    0.438   -2.704
    5851    2.922   -4.204
    5852    0.769   -5.847
    5853    1.437   -5.024
    5854    0.199   -5.511
    5855    1.459   -5.182
    5856   -0.554   -2.220
    5857    0.538   -2.697
    5858   -2.021   -4.029
    5859    1.530   -1.575
    5860    2.807   -3.583
    5861    0.777   -3.584
    5862    1.424   -4.101
    5863    1.728   -3.497
    5864    0.390   -4.215
    5865    0.252   -6.437
    5866   -0.184   -5.218
    5867    0.155   -3.651
    5868    2.392   -3.351
    5869    3.975   -5.888
    5870    1.198   -3.457
    5871    1.268   -2.612
    5872    0.704   -2.876
    5873   -0.625   -4.255
    5874   -1.728   -3.756
    5875   -2.671   -5.008
    5876    0.012   -3.770
    5877    1.031   -4.683
    5878   -0.295   -4.260
    5879   -0.967   -3.964
    5880   -0.765   -3.863
    5881   -0.959   -4.466
    5882   -2.834   -4.447
    5883   -0.134   -2.894
    5884   -1.775   -3.446
    5885    0.722   -1.509
    5886    1.964   -3.370
    5887   -0.581   -2.294
    5888   -0.334   -3.695
    5889   -2.207   -0.330
    5890   -1.426    1.210
    5891   -2.005    1.250
    5892   -1.024    0.237
    5893   -1.207   -1.418
    5894   -0.696    0.942
    5895    0.243    0.260
    5896   -1.052    0.967
    5897   -0.068    0.860
    5898   -0.118    1.437
    5899    0.602    1.171
    5900    1.273    0.357
    5901    2.662   -1.260
    5902    4.368   -0.730
    5903    2.276   -0.008
    5904    2.778   -0.075
    5905   -0.967   -1.578
    5906    1.377   -1.220
    5907   -1.865    1.236
    5908    0.718    0.343
    5909    0.398    0.659
    5910   -0.932    0.895
    5911    0.453    2.673
    5912    1.069    4.444
    5913    1.351    1.174
    5914    0.885    1.573
    5915    1.811   -0.049
    5916    2.233    0.452
    5917    1.722    2.883
    5918    4.679    3.371
    5919    1.005    4.500
    5920    2.179    4.186
    5921    3.481    1.652
    5922    0.592    3.724
    5923    2.327    2.674
    5924    1.821    1.566
    5925    2.343    5.307
    5926    6.067    3.654
    5927    3.927    1.669
    5928    3.017    2.198
    5929    5.022    1.734
    5930    5.633    0.293
    5931    5.127    2.458
    5932    6.350    4.342
    5933    4.552    3.538
    5934    2.906    2.185
    5935    2.379    1.969
    5936    2.095    1.183
    5937    3.764    2.532
    5938    1.524    1.948
    5939    0.788    2.195
    5940    2.979    1.726
    5941    2.235   -0.750
    5942    0.016    1.743
    5943    1.367    0.237
    5944    3.012    0.614
    5945    3.281   -0.407
    5946    1.952   -0.073
    5947    1.012   -2.004
    5948   -0.776   -3.838
    5949    0.871   -4.919
    5950    2.873   -1.242
    5951    4.405   -1.144
    5952    1.695   -1.831
    5953    3.408   -0.636
    5954    1.896    1.431
    5955    3.984    3.019
    5956    3.188    1.223
    5957    1.576    3.269
    5958    2.222    4.619
    5959    4.503    5.037
    5960   -0.235    2.903
    5961    0.567    3.260
    5962    1.156    1.950
    5963    1.534    3.601
    5964    0.899    1.601
    5965    0.245    2.704
    5966   -1.184    1.634
    5967   -0.453    2.070
    5968    0.167    2.470
    5969   -2.325    1.249
    5970   -3.382    1.150
    5971   -2.424    0.817
    5972   -0.643    1.669
    5973    0.762    1.324
    5974    2.622    1.040
    5975   -1.005    0.100
    5976    1.065   -0.088
    5977   -1.156    0.816
    5978   -0.667    1.497
    5979   -1.912   -1.812
    5980   -2.003   -2.031
    5981   -3.219   -0.742
    5982   -4.723   -0.398
    5983   -1.353   -0.407
    5984   -0.522    1.588
    5985    0.544    1.315
    5986   -1.728    1.116
    5987   -2.465    1.335
    5988   -1.346    0.720
    5989   -0.353    1.488
    5990   -0.628    2.162
    5991    0.722    0.984
    5992   -0.419    0.116
    5993   -0.064   -1.755
    5994    1.254   -1.959
    5995    2.126   -0.603
    5996    1.266   -1.644
    5997    0.379    1.616
    5998    2.165    1.153
    5999    2.881    3.673
    6000    4.455    2.005
    6001    2.638    2.840
    6002    3.433    3.162
    6003    1.608    2.140
    6004    1.715    1.002
    6005    0.845    1.587
    6006    0.586    2.669
    6007    1.063    0.821
    6008    1.109    0.494
    6009    1.095    0.776
    6010   -2.271   -0.574
    6011   -1.061   -0.556
    6012   -1.318    0.601
    6013   -1.995   -0.930
    6014    0.204    0.379
    6015    0.731    0.666
    6016    1.063   -0.514
    6017   -0.150   -1.889
    6018    0.308   -0.497
    6019    1.199    2.494
    6020    2.889    0.922
    6021    1.474    1.063
    6022    2.830    0.781
    6023    1.304   -0.259
    6024    1.538    3.098
    6025    3.312    2.309
    6026    4.591    3.333
    6027    2.734    4.243
    6028    1.534    1.342
    6029    0.702    2.232
    6030   -0.623   -0.599
    6031    0.241    1.376
    6032    0.430   -0.946
    6033    1.137   -0.553
    6034   -0.058    0.139
    6035    1.136   -0.856
    6036    0.393   -2.720
    6037    1.664   -0.529
    6038    1.670   -1.077
    6039   -0.587    0.160
    6040   -2.270   -2.492
    6041    0.410    1.867
    6042    0.719    1.529
    6043    0.067    1.452
    6044   -0.315    1.898
    6045    0.056    1.654
    6046   -0.197    2.356
    6047    0.615    1.934
    6048    2.045    2.108
    6049    4.057    3.355
    6050    4.820   -0.773
    6051    3.149    0.012
    6052    2.105   -0.482
    6053    2.329   -2.929
    6054    3.514   -0.745
    6055    1.769   -0.994
    6056    3.729   -2.788
    6057    1.961   -1.747
    6058    1.150   -2.398
    6059    2.044   -1.374
    6060    1.924    0.383
    6061    3.480   -1.579
    6062    2.257   -2.566
    6063    2.419   -0.667
    6064    0.746   -0.344
    6065    1.473   -0.258
    6066    3.892   -0.412
    6067    2.682   -2.132
    6068    0.891   -0.602
    6069    2.402    1.099
    6070    1.930   -0.384
    6071    3.611   -0.528
    6072    1.375    3.736
    6073    1.614    3.557
    6074    2.371    0.816
    6075    4.487    0.123
    6076    3.485   -0.400
    6077    7.445    2.309
    6078    5.728    1.878
    6079    3.807    2.939
    6080    3.859    1.067
    6081    4.973    0.525
    6082    5.607    0.043
    6083    3.625   -0.134
    6084    3.352    0.338
    6085    3.201    1.046
    6086    4.459    0.162
    6087    4.897    1.340
    6088    4.643    2.758
    6089    4.667    0.994
    6090    5.128    0.552
    6091    3.014   -0.774
    6092    4.175   -2.364
    6093    1.881   -0.585
    6094    3.267    1.308
    6095    1.842    0.515
    6096    0.642   -1.638
    6097    0.300    1.321
    6098    0.873   -1.144
    6099    1.019   -2.241
    6100    0.308   -1.496
    6101    2.626   -0.288
    6102    1.525   -0.694
    6103   -0.279   -4.752
    6104    2.145   -2.732
    6105    1.973   -4.746
    6106    4.358   -3.636
    6107    0.916   -4.187
    6108    0.576   -3.898
    6109   -2.805   -1.703
    6110   -1.354   -3.294
    6111   -0.780   -2.312
    6112    0.413   -1.368
    6113   -0.534    0.185
    6114   -2.509   -2.601
    6115    0.633   -2.031
    6116    0.564   -1.547
    6117    2.077   -2.428
    6118    0.920   -1.307
    6119    1.687   -0.840
    6120    2.393   -2.275
    6121    3.111   -0.823
    6122    2.951    0.587
    6123    3.671    0.105
    6124    1.840   -0.695
    6125    1.480    1.547
    6126    1.612    2.190
    6127    2.173    3.341
    6128    2.007    1.526
    6129   -0.201    2.029
    6130    0.439    1.427
    6131    0.269   -0.988
    6132   -1.082   -1.916
    6133    2.283   -0.348
    6134    0.768    0.282
    6135   -0.087   -2.017
    6136   -1.923   -1.904
    6137   -1.670   -2.319
    6138   -0.637   -2.407
    6139   -2.316   -1.090
    6140   -1.933   -2.573
    6141   -1.286   -1.468
    6142   -1.896   -3.318
    6143   -5.279   -3.611
    6144   -5.299   -1.373
    6145   -4.837   -2.103
    6146   -5.631   -3.256
    6147   -6.803   -1.656
    6148   -6.304   -1.039
    6149   -7.411   -3.054
    6150   -7.347   -3.218
    6151   -5.053   -6.960
    6152   -5.125   -7.062
    6153   -5.890   -6.337
    6154   -3.754   -3.023
    6155   -4.714   -4.543
    6156   -1.884   -2.875
    6157   -0.998   -3.001
    6158   -1.935   -3.739
    6159   -2.194   -4.586
    6160   -1.029   -1.570
    6161   -3.720   -1.747
    6162   -3.951    0.362
    6163   -2.261   -1.279
    6164   -2.173   -0.876
    6165   -1.444   -3.436
    6166   -2.863   -2.828
    6167   -3.440   -2.193
    6168   -2.776   -2.583
    6169   -4.678   -1.111
    6170   -3.725   -0.938
    6171   -3.066   -1.124
    6172   -2.400   -1.582
    6173   -1.197   -2.082
    6174    0.299    1.360
    6175   -2.247   -2.573
    6176   -0.904   -1.385
    6177   -0.309   -2.064
    6178    0.345   -1.488
    6179   -1.172   -2.558
    6180    0.287   -3.023
    6181   -0.704   -2.809
    6182    1.631   -1.650
    6183    0.415   -2.419
    6184   -1.082   -1.300
    6185    1.868   -3.188
    6186    1.271   -4.094
    6187   -2.527   -3.187
    6188   -4.764   -2.053
    6189   -0.350   -0.931
    6190   -0.202   -3.271
    6191   -2.175   -3.912
    6192   -1.745   -4.999
    6193    0.234   -3.885
    6194   -1.206   -6.395
    6195    1.216   -5.788
    6196    2.225   -4.376
    6197    0.445   -4.681
    6198    0.330   -2.874
    6199    2.103   -2.745
    6200    3.196   -1.280
    6201    3.653   -3.905
    6202    3.461   -2.469
    6203    0.274   -5.991
    6204    0.891   -5.941
    6205    0.173   -5.406
    6206   -2.651   -7.108
    6207   -3.478   -6.925
    6208   -2.179   -6.466
    6209   -1.265   -7.197
    6210   -0.425   -4.969
    6211   -0.216   -4.882
    6212    0.470   -5.930
    6213   -0.208   -4.936
    6214   -1.503   -4.827
    6215    2.516   -3.968
    6216    3.399   -3.067
    6217    0.521   -4.552
    6218    0.418   -3.513
    6219    1.159   -3.855
    6220    0.778   -1.368
    6221   -1.555   -2.064
    6222   -0.889   -6.039
    6223   -2.032   -2.390
    6224   -1.198   -1.540
    6225   -1.544   -1.485
    6226   -3.531   -2.957
    6227   -2.374   -3.331
    6228   -2.906   -3.373
    6229   -4.042   -1.750
    6230   -1.155   -1.186
    6231    0.553   -0.512
    6232   -1.888   -2.039
    6233   -0.281   -1.466
    6234   -1.806   -3.788
    6235    1.176   -2.063
    6236    1.287    0.428
    6237    0.592   -1.938
    6238   -1.651   -3.982
    6239   -1.506   -3.549
    6240   -1.554   -2.922
    6241   -2.294   -3.510
    6242    0.872   -1.479
    6243    1.594   -2.210
    6244    2.201   -2.164
    6245    3.407   -3.975
    6246    1.127   -3.610
    6247    3.637   -2.840
    6248    0.345   -4.738
    6249   -0.128   -3.854
    6250   -0.296   -4.137
    6251    0.703   -3.358
    6252    0.292   -4.872
    6253    2.200   -1.443
    6254    0.640   -0.066
    6255   -0.436   -2.345
    6256    1.966   -2.171
    6257    1.730   -4.319
    6258    1.497   -1.395
    6259    2.786   -5.218
    6260    3.118   -5.303
    6261    2.736   -6.004
    6262    3.757   -2.688
    6263    2.560   -3.402
    6264    1.147   -5.483
    6265   -2.275   -3.783
    6266   -0.191    0.180
    6267   -0.886   -0.906
    6268   -0.061   -3.495
    6269   -1.023   -4.771
    6270   -2.416   -3.366
    6271   -1.997   -4.017
    6272   -1.119   -3.496
    6273   -0.623   -5.086
    6274   -2.795   -4.365
    6275   -0.378   -3.300
    6276   -1.438   -4.034
    6277   -3.711   -5.294
    6278   -1.378   -3.595
    6279   -0.552   -2.994
    6280   -1.479    0.449
    6281   -0.006   -4.789
    6282   -2.465   -2.069
    6283    0.312   -3.424
    6284   -1.901   -5.748
    6285    0.596   -4.118
    6286   -0.028   -6.275
    6287    0.000   -6.042
    6288   -0.169   -4.330
    6289    0.234   -3.710
    6290    1.369   -5.075
    6291    1.683   -4.655
    6292    0.861   -5.151
    6293    0.362   -6.600
    6294   -0.291   -5.046
    6295    0.483   -4.649
    6296   -0.133   -4.111
    6297    1.371   -4.117
    6298    0.661   -4.537
    6299   -0.441   -6.490
    6300    1.139   -4.063
    6301    0.658   -2.571
    6302    1.478   -2.234
    6303    1.272   -2.027
    6304    0.104   -5.464
    6305    2.527   -7.865
    6306    1.259   -5.119
    6307    1.331   -5.481
    6308    1.553   -5.124
    6309   -2.972   -6.196
    6310   -0.306   -6.842
    6311   -1.195   -7.401
    6312   -0.797   -5.780
    6313   -2.170   -6.504
    6314   -0.121   -5.441
    6315   -4.474   -8.391
    6316   -1.767   -8.886
    6317   -1.872   -8.944
    6318   -1.916   -9.946
    6319   -0.474   -8.259
    6320   -0.337   -9.460
    6321    0.533   -8.520
    6322    1.997   -5.403
    6323    2.216   -7.217
    6324    0.882   -7.020
    6325    1.760   -7.277
    6326   -0.940   -7.950
    6327   -0.100   -9.454
    6328   -1.934   -9.869
    6329   -2.390  -11.098
    6330   -2.364  -11.960
    6331   -1.858  -12.146
    6332   -1.056  -10.460
    6333   -1.745   -8.180
    6334    0.310   -8.438
    6335    0.355   -8.494
    6336   -0.303   -5.642
    6337   -0.833   -6.815
    6338    1.611   -6.316
    6339    1.419   -7.295
    6340   -0.071   -8.666
    6341   -1.861   -8.039
    6342   -1.703   -5.718
    6343   -1.277   -3.547
    6344    0.590   -3.732
    6345   -1.474   -2.329
    6346   -3.845   -5.774
    6347   -3.069   -8.453
    6348   -2.269   -3.139
    6349   -2.041   -1.851
    6350   -0.633   -1.788
    6351   -1.788   -2.378
    6352   -2.674   -6.398
    6353   -2.889   -5.474
    6354   -3.178   -6.312
    6355   -3.687   -4.793
    6356   -1.695   -7.544
    6357   -1.949   -4.968
    6358   -2.078   -5.949
    6359   -2.469   -4.814
    6360   -2.680   -5.368
    6361   -2.462   -3.008
    6362   -1.732   -4.994
    6363   -0.045   -3.991
    6364    0.033   -4.043
    6365   -0.962   -2.055
    6366   -0.151   -1.818
    6367   -0.111   -4.105
    6368   -2.403   -2.788
    6369   -2.643   -3.320
    6370   -1.786   -3.667
    6371   -2.221   -5.073
    6372   -1.904   -3.508
    6373   -0.014   -3.150
    6374    1.458   -0.995
    6375   -0.947   -3.884
    6376   -0.441   -3.478
    6377   -0.925   -3.314
    6378    1.281   -3.607
    6379   -0.347   -5.166
    6380   -0.982   -5.194
    6381    1.718   -5.287
    6382    0.361   -6.508
    6383    1.717   -6.023
    6384   -1.995   -5.706
    6385   -0.943   -5.752
    6386   -2.625   -7.570
    6387   -2.133   -6.017
    6388   -4.732   -6.836
    6389   -5.944   -5.846
    6390   -5.243   -4.952
    6391   -4.139   -4.873
    6392   -5.324   -7.387
    6393   -7.879   -5.387
    6394   -5.260   -4.101
    6395   -6.021   -7.527
    6396   -4.550   -4.049
    6397   -5.095   -4.663
    6398   -2.212   -4.446
    6399   -1.839   -4.603
    6400   -2.242   -3.141
    6401   -1.359   -4.547
    6402    0.846   -4.355
    6403   -1.501   -3.229
    6404   -3.996   -5.591
    6405   -1.751   -6.392
    6406   -1.531   -7.709
    6407   -2.559  -10.030
    6408   -3.109   -8.864
    6409   -3.852   -8.382
    6410   -4.197   -9.479
    6411   -2.449   -8.943
    6412   -0.511   -6.763
    6413   -1.881   -6.965
    6414   -0.376   -6.127
    6415   -1.716   -6.854
    6416   -1.400   -8.299
    6417   -0.076   -8.389
    6418    2.851   -7.241
    6419    0.004   -9.982
    6420    0.426   -8.302
    6421    0.272   -9.690
    6422    0.373   -9.016
    6423   -3.379   -8.710
    6424   -4.018  -10.017
    6425   -3.009   -7.686
    6426   -1.131   -8.167
    6427   -2.206   -7.957
    6428   -0.579   -9.788
    6429   -0.514   -8.303
    6430   -1.306  -10.430
    6431    0.453   -7.514
    6432    1.758   -7.220
    6433    0.765   -7.993
    6434    1.331   -5.239
    6435    0.591   -7.546
    6436    1.179   -8.733
    6437   -1.055   -8.434
    6438   -2.468   -7.102
    6439   -0.952   -6.268
    6440   -0.005   -7.982
    6441    1.518   -7.384
    6442    4.258   -4.859
    6443    1.334   -6.608
    6444    3.188   -7.321
    6445   -0.148   -7.794
    6446   -1.635   -7.936
    6447    0.029   -7.222
    6448    0.817   -6.323
    6449   -0.517   -3.189
    6450   -1.483   -4.147
    6451    1.840   -2.127
    6452   -1.433   -6.269
    6453   -0.573   -6.087
    6454   -0.623   -4.873
    6455   -0.814   -6.313
    6456   -1.700   -6.882
    6457   -2.071   -7.489
    6458    0.872   -4.125
    6459   -0.207   -2.626
    6460   -0.273   -5.944
    6461   -0.184   -6.646
    6462    1.041   -6.891
    6463    1.230   -7.503
    6464    0.401   -7.400
    6465    0.474   -7.657
    6466    1.471   -8.534
    6467    0.197   -7.481
    6468    2.439   -8.936
    6469    0.428   -7.570
    6470    3.269   -3.795
    6471    2.636   -4.831
    6472    3.264   -6.161
    6473    4.620   -4.178
    6474    3.440   -6.775
    6475    4.274   -4.528
    6476    4.318   -4.337
    6477    2.381   -3.231
    6478    2.975   -4.886
    6479    4.004   -4.482
    6480    4.468   -4.410
    6481    3.797   -3.993
    6482    3.788   -3.890
    6483    1.686   -4.011
    6484    5.380   -5.247
    6485    4.115   -5.062
    6486    3.409   -6.306
    6487    3.093   -5.576
    6488    3.968   -4.857
    6489    4.848   -3.543
    6490    4.333   -3.439
    6491    4.260   -2.206
    6492    6.270   -2.178
    6493    5.465   -3.073
    6494    5.166   -4.177
    6495    6.620   -5.412
    6496    6.184   -6.775
    6497    5.468   -7.659
    6498    4.242   -6.451
    6499    3.725   -4.118
    6500    4.963   -6.763
    6501    5.418   -4.606
    6502    3.742   -6.776
    6503    3.436   -7.449
    6504    2.083   -5.240
    6505    2.656   -3.155
    6506    2.029   -3.717
    6507    3.610   -3.385
    6508    4.517   -2.912
    6509    3.199   -4.927
    6510    4.271   -3.171
    6511    2.196   -3.197
    6512    2.275   -3.993
    6513    2.317   -4.059
    6514    1.754   -5.518
    6515    2.239   -2.438
    6516    2.079   -3.943
    6517    2.576   -4.528
    6518    0.548   -5.459
    6519    0.371   -7.221
    6520    0.226   -7.476
    6521    1.338   -4.597
    6522    1.146   -5.158
    6523    0.414   -7.072
    6524   -0.168   -8.250
    6525    0.224   -8.918
    6526    1.697   -6.464
    6527    1.448   -5.968
    6528    2.147   -5.532
    6529    3.307   -5.142
    6530    4.534   -4.511
    6531    3.908   -5.085
    6532    1.980   -3.186
    6533    3.764   -5.803
    6534    4.204   -6.309
    6535    4.463   -7.368
    6536    5.013   -5.861
    6537    3.987   -5.315
    6538    2.893   -6.483
    6539    3.477   -6.401
    6540    2.922   -7.745
    6541    4.147   -6.871
    6542    3.976   -2.660
    6543    6.666   -2.226
    6544    6.259   -3.992
    6545    5.213   -4.736
    6546    3.451   -4.633
    6547    4.215   -3.748
    6548    3.700   -2.653
    6549    2.830   -5.735
    6550    4.619   -5.954
    6551    4.929   -4.151
    6552    2.683   -5.094
    6553   -0.659   -7.824
    6554   -0.499   -8.300
    6555   -1.674   -6.607
    6556    1.813   -6.599
    6557    1.600   -8.413
    6558    3.685   -8.400
    6559    0.336  -10.576
    6560    2.002  -11.078
    6561    0.259  -10.002
    6562   -0.091   -9.100
    6563    0.650   -4.619
    6564   -0.458   -5.213
    6565    1.227   -5.025
    6566    1.840   -4.124
    6567    2.433   -3.935
    6568    2.004   -5.152
    6569    0.950   -5.662
    6570    1.608   -6.672
    6571    0.189   -6.300
    6572    0.760   -7.826
    6573   -1.207  -10.279
    6574    0.138   -7.323
    6575    2.216   -6.012
    6576    0.734   -5.769
    6577    1.982   -6.371
    6578    1.295   -5.518
    6579    3.771   -5.525
    6580    3.072   -5.955
    6581    3.238   -3.300
    6582    3.500   -5.100
    6583    3.375   -4.715
    6584    1.916   -3.438
    6585    3.987   -3.963
    6586    5.165   -2.268
    6587    4.548   -2.302
    6588    4.213   -2.283
    6589    3.093   -4.212
    6590    3.139   -5.275
    6591    0.632   -5.106
    6592    3.067   -5.684
    6593    3.557   -1.926
    6594    1.212   -3.859
    6595    3.662   -3.684
    6596    3.934   -3.748
    6597    5.750   -3.974
    6598    4.696   -4.677
    6599    4.445   -4.247
    6600    4.479   -5.548
    6601    3.538   -5.708
    6602    3.080   -4.002
    6603    3.222   -6.505
    6604    3.770   -9.281
    6605    2.827   -5.367
    6606    4.018   -6.983
    6607    2.649   -6.168
    6608    5.548   -6.571
    6609    2.948   -5.752
    6610    4.077   -4.269
    6611    4.299   -4.209
    6612    3.558   -4.759
    6613    1.445   -4.104
    6614    0.886   -5.079
    6615    1.603   -7.750
    6616    2.480   -4.256
    6617    2.463   -7.116
    6618    5.379   -3.092
    6619    5.379   -5.459
    6620    5.322   -4.583
    6621    5.872   -4.204
    6622    7.781   -4.728
    6623    7.390   -5.359
    6624    4.767   -4.312
    6625    3.801   -4.125
    6626    4.732   -1.188
    6627    5.541   -0.416
    6628    7.179   -1.681
    6629    7.449   -3.749
    6630    4.563   -5.039
    6631    5.482   -4.296
    6632    4.312   -4.908
    6633    3.730   -3.473
    6634    3.612   -5.495
    6635    4.107   -4.406
    6636    5.693   -1.786
    6637    3.996   -2.040
    6638    2.955   -1.339
    6639    6.431    0.337
    6640    6.210   -1.437
    6641    3.775   -2.173
    6642    3.158   -1.319
    6643    2.030   -1.543
    6644    3.028   -2.650
    6645    2.778   -3.737
    6646    3.057   -1.242
    6647    1.495    0.419
    6648   -0.483   -2.288
    6649    1.015   -3.910
    6650    0.087   -2.782
    6651    1.821    0.064
    6652    4.911   -1.031
    6653    4.015    0.770
    6654    2.271   -0.151
    6655    3.112   -1.143
    6656    1.597   -0.237
    6657    1.383    2.527
    6658    0.755    1.812
    6659   -2.269   -0.309
    6660   -2.328   -1.162
    6661   -0.535    0.704
    6662   -0.137    0.739
    6663   -1.916    0.464
    6664   -2.527   -1.555
    6665   -2.898   -0.269
    6666   -0.943    0.752
    6667   -3.717   -1.095
    6668   -1.556   -3.811
    6669   -0.474   -3.314
    6670    2.340   -5.221
    6671   -2.391   -3.487
    6672   -2.173   -2.712
    6673    0.273   -3.467
    6674    1.061   -4.131
    6675    3.055   -5.517
    6676    1.228   -6.586
    6677    2.551   -8.015
    6678    4.710   -6.642
    6679    4.707   -5.443
    6680    6.457   -3.553
    6681    4.121   -5.300
    6682    3.468   -4.397
    6683    2.079   -5.545
    6684    3.812   -3.213
    6685    3.147   -4.525
    6686   -0.380   -4.599
    6687    2.782   -4.854
    6688    2.150   -4.017
    6689    0.319   -3.633
    6690   -0.159   -3.669
    6691    0.722   -4.017
    6692    2.706   -4.542
    6693    0.794   -4.838
    6694    1.741   -5.898
    6695    6.456   -3.521
    6696    4.846   -3.323
    6697    6.898   -4.542
    6698    4.053   -6.711
    6699    3.357   -6.622
    6700    1.058   -4.053
    6701   -0.426   -1.263
    6702    1.357   -1.717
    6703    2.040   -2.833
    6704    1.444    0.384
    6705    4.733   -0.706
    6706    4.725   -1.133
    6707    3.678   -2.250
    6708    1.980   -0.996
    6709    2.022    0.104
    6710    1.608   -2.826
    6711    2.792   -1.985
    6712    2.112   -1.004
    6713    3.627   -2.061
    6714    1.842   -1.047
    6715    0.895   -1.788
    6716    1.507   -1.671
    6717    1.269   -3.435
    6718    1.743   -1.732
    6719    0.759   -1.179
    6720    2.375   -2.926
    6721    3.429   -0.840
    6722    3.049   -2.093
    6723    2.447   -0.357
    6724    1.920   -2.235
    6725    2.829   -1.584
    6726    0.866   -3.159
    6727    0.268   -1.226
    6728    0.276   -3.176
    6729   -0.976   -2.171
    6730    1.187   -1.064
    6731    2.804    2.312
    6732   -1.248    0.666
    6733   -0.153    1.126
    6734   -1.977    0.012
    6735   -1.478   -2.069
    6736    0.204   -2.298
    6737    2.049   -0.908
    6738    1.021   -0.306
    6739    2.776   -0.590
    6740    3.016   -1.575
    6741    2.672   -2.065
    6742    2.646   -2.402
    6743    2.270   -4.236
    6744    3.966   -0.723
    6745    7.435   -1.399
    6746    6.961   -0.896
    6747    7.872   -0.285
    6748    8.066   -0.137
    6749    6.348   -0.705
    6750    3.948   -3.248
    6751    5.804   -0.812
    6752    3.284   -2.205
    6753    3.980   -0.327
    6754    6.775   -1.310
    6755    6.735   -1.226
    6756    5.612   -0.573
    6757    6.366   -0.773
    6758    4.364   -0.930
    6759    3.745   -2.938
    6760    3.899   -3.448
    6761    4.269   -1.936
    6762    5.114   -3.293
    6763    7.081   -4.337
    6764    7.813   -2.757
    6765    5.529   -3.453
    6766    6.023   -2.464
    6767    6.956   -1.972
    6768    2.769   -0.703
    6769    3.019   -0.363
    6770    5.651    1.174
    6771    6.028   -1.049
    6772    3.027   -0.722
    6773    3.700    0.520
    6774    3.332    0.438
    6775    4.448    1.410
    6776    3.508    1.721
    6777    2.461   -1.778
    6778    3.193   -1.248
    6779    4.086   -2.287
    6780    3.044   -2.492
    6781    3.355   -1.134
    6782    1.778   -3.351
    6783    1.886   -1.595
    6784    3.970   -1.954
    6785    4.799   -0.161
    6786    4.745   -0.505
    6787    2.347    1.833
    6788    2.795    0.043
    6789    4.326   -0.153
    6790    4.442   -0.215
    6791    4.991   -0.592
    6792    4.114   -0.907
    6793    2.936   -0.424
    6794    2.588   -1.225
    6795    3.439   -0.394
    6796    3.599   -1.924
    6797    3.424   -2.654
    6798    4.370   -1.444
    6799    1.313   -0.200
    6800    3.865    0.160
    6801    2.463    0.392
    6802    3.570    0.206
    6803    0.670   -1.533
    6804    0.092   -1.295
    6805    4.063   -0.448
    6806    4.175   -1.836
    6807    2.004   -4.373
    6808    2.114   -3.247
    6809    2.701   -0.776
    6810    1.918   -0.561
    6811    2.237   -1.155
    6812    2.372   -0.439
    6813    4.781   -1.476
    6814    4.222   -0.812
    6815    3.907    0.587
    6816    3.335   -0.539
    6817    3.171    1.285
    6818    3.062    0.200
    6819    5.273    2.793
    6820    2.218    2.023
    6821    3.916    1.374
    6822    2.620    0.224
    6823    3.521   -0.304
    6824    3.427   -0.901
    6825    2.997   -0.281
    6826    3.033   -1.842
    6827    1.688   -0.877
    6828   -0.299   -2.264
    6829    0.092   -0.957
    6830    1.278    0.580
    6831    0.357    0.085
    6832   -0.557   -1.669
    6833    0.611    1.588
    6834    0.344    0.006
    6835    0.155    1.259
    6836   -0.391    0.539
    6837    1.247    2.370
    6838    0.560    2.255
    6839   -0.622    1.878
    6840   -1.365    2.233
    6841    0.080   -0.041
    6842   -0.114    0.893
    6843   -1.557   -1.321
    6844   -0.217   -1.616
    6845    1.710   -0.173
    6846    1.274    1.520
    6847    2.388    1.158
    6848    2.476    0.436
    6849    0.951    1.348
    6850    2.236    3.501
    6851    5.000    3.311
    6852    5.874    2.673
    6853    4.364    3.159
    6854    5.301    2.423
    6855    2.690    0.549
    6856    0.599    1.938
    6857    1.425    0.732
    6858    2.686    2.070
    6859    2.942    2.043
    6860    1.323    0.913
    6861    2.772   -1.151
    6862    5.158    0.634
    6863    2.590   -1.838
    6864    3.699   -1.138
    6865    3.509   -0.218
    6866    1.168   -1.704
    6867   -0.591    1.381
    6868    2.241    1.008
    6869    1.032    0.427
    6870    1.642    2.409
    6871    2.365   -0.130
    6872   -0.880    1.846
    6873    1.236   -1.043
    6874    1.021    1.531
    6875    1.782    0.113
    6876    3.975    2.064
    6877    3.341    0.505
    6878    4.156    0.712
    6879    3.159   -0.649
    6880    1.590    0.015
    6881    3.143    1.278
    6882    2.471    0.969
    6883   -0.499   -0.769
    6884    1.851    0.572
    6885    2.808    2.333
    6886    1.546   -0.161
    6887   -0.080    0.802
    6888    1.515    1.401
    6889    2.205    2.545
    6890   -0.934    0.569
    6891   -0.929    2.301
    6892    0.129    1.884
    6893   -1.375   -0.714
    6894   -3.397   -1.947
    6895   -1.075    0.536
    6896   -0.620    1.418
    6897    0.361    1.362
    6898   -0.459    2.071
    6899    2.465    0.566
    6900    1.681    2.022
    6901    5.176    2.773
    6902    5.011    2.918
    6903    5.171    2.755
    6904    6.923    1.682
    6905    4.210    1.180
    6906    3.286   -0.402
    6907    2.418    0.632
    6908    2.033    2.680
    6909    1.115    2.049
    6910    3.294   -0.465
    6911    6.818    0.310
    6912    4.095   -0.641
    6913    3.942    0.529
    6914    6.312   -0.999
    6915    4.082   -0.641
    6916    3.427   -0.484
    6917    2.616   -0.905
    6918    3.843    0.062
    6919    5.100    1.723
    6920    6.104    2.578
    6921    5.105    2.329
    6922    7.675    2.473
    6923    5.425    1.903
    6924    6.521    3.375
    6925    5.024    5.658
    6926    7.462    3.146
    6927    3.847    5.690
    6928    3.683    4.171
    6929    2.309    4.751
    6930    1.436    5.336
    6931    4.080    2.416
    6932    2.985    5.157
    6933    3.600    5.295
    6934    1.304    4.004
    6935    2.115    5.703
    6936    4.196    4.407
    6937    5.997    2.838
    6938    3.822    1.889
    6939    3.472    2.547
    6940    3.909    3.917
    6941    4.585    3.813
    6942    3.489    4.688
    6943    2.573    3.451
    6944    2.077    2.505
    6945    0.572    2.437
    6946    2.205    4.042
    6947    3.292    5.019
    6948    2.490    6.306
    6949    3.646    3.405
    6950    4.639    6.862
    6951    5.796    6.069
    6952    4.907    2.654
    6953    4.029    4.169
    6954    2.579    3.353
    6955    1.541    1.646
    6956   -0.235    3.268
    6957    3.184    3.860
    6958    1.307    3.422
    6959    2.340    2.635
    6960    3.182    5.551
    6961    4.346    2.785
    6962    1.973    0.183
    6963    0.308   -0.630
    6964    3.365    2.681
    6965    2.703    2.001
    6966    0.961    1.970
    6967    2.533    4.394
    6968    1.992    3.330
    6969    2.603    2.377
    6970    0.976    1.286
    6971    4.109    1.939
    6972    4.933    2.413
    6973    4.251    2.273
    6974    4.228    0.760
    6975    3.758   -0.103
    6976    4.273   -0.447
    6977    1.321    0.282
    6978    1.289    0.835
    6979   -0.281    1.130
    6980    3.031    2.557
    6981    1.242    0.984
    6982    3.261   -1.205
    6983    3.333    0.685
    6984    0.474    1.684
    6985    3.457    4.342
    6986    1.671    3.094
    6987    0.068    2.364
    6988    2.630    1.010
    6989    3.248    0.139
    6990    4.597    0.607
    6991    2.922    1.182
    6992    6.109    2.835
    6993    5.407    1.631
    6994    4.324    1.171
    6995    3.036    1.375
    6996    1.630    1.296
    6997    0.672   -0.222
    6998    2.618   -0.525
    6999    5.005   -0.047
    7000    2.797    2.027
    7001    3.166    2.427
    7002    2.368    0.350
    7003    4.022    1.091
    7004    3.661    1.727
    7005    3.246    1.149
    7006    3.729    3.325
    7007    3.108    1.485
    7008    1.967    1.159
    7009    4.939    2.618
    7010    1.517    0.245
    7011    1.202    2.760
    7012    1.730    0.619
    7013   -0.175    0.058
    7014    1.639   -1.055
    7015    0.414   -0.818
    7016    1.046   -1.048
    7017    0.129   -0.762
    7018    2.402    2.693
    7019    5.256    0.949
    7020    3.829    2.358
    7021    0.829    2.416
    7022    2.769    2.692
    7023    2.628    0.422
    7024    2.094   -0.723
    7025    1.894    0.078
    7026    0.603    1.789
    7027    1.866    2.940
    7028    0.919    2.553
    7029    1.995    2.136
    7030    2.562    1.833
    7031    1.779    2.044
    7032    3.675    3.607
    7033    2.206    1.763
    7034    2.730    4.247
    7035    4.114    5.166
    7036    3.693    4.127
    7037    4.204    3.319
    7038    5.758    1.031
    7039    3.734    1.626
    7040    2.924    5.670
    7041    2.283    5.205
    7042    2.389    6.555
    7043    2.826    4.896
    7044    1.907    6.553
    7045    2.521    5.854
    7046    1.437    4.660
    7047    1.681    3.657
    7048    0.532    2.817
    7049    1.502    3.692
    7050    1.927    4.052
    7051    2.512    4.360
    7052    0.666    2.627
    7053    2.040    1.405
    7054    4.365    2.627
    7055    1.961    5.223
    7056    1.097    5.651
    7057   -0.365    4.569
    7058   -0.910    5.236
    7059   -1.959    0.637
    7060   -1.703    2.231
    7061   -0.421    1.696
    7062   -2.277    1.855
    7063    0.470    2.258
    7064   -0.560    1.598
    7065   -1.404    2.672
    7066   -1.555    3.905
    7067    2.066    3.339
    7068    1.566    5.720
    7069   -0.679    4.943
    7070    0.897    4.273
    7071    1.536    3.844
    7072    1.328    4.740
    7073    2.989    4.389
    7074    2.250    6.277
    7075    0.838    6.073
    7076    0.896    3.209
    7077    0.500    3.094
    7078   -2.099    4.602
    7079   -0.851    3.863
    7080    0.318    4.511
    7081   -2.151    4.121
    7082   -1.070    4.481
    7083    0.926    4.960
    7084    2.405    5.643
    7085    2.664    4.226
    7086    2.339    2.981
    7087   -0.472    3.719
    7088    0.570    5.327
    7089    0.157    4.691
    7090    0.717    5.108
    7091    0.787    3.933
    7092   -0.631    3.512
    7093   -2.245    2.145
    7094   -1.263    2.413
    7095   -3.585    5.365
    7096   -3.004    4.547
    7097   -4.017    5.128
    7098   -0.802    7.266
    7099    0.247    5.215
    7100    0.236    5.830
    7101    1.491    3.186
    7102    1.691    4.302
    7103    0.065    3.815
    7104    1.612    2.973
    7105    2.369    6.002
    7106    0.763    4.596
    7107   -0.510    4.103
    7108   -1.178    3.147
    7109   -0.380    2.798
    7110   -0.769    2.530
    7111   -1.843    2.750
    7112   -2.876    1.213
    7113   -3.191    0.931
    7114   -1.932    2.528
    7115   -0.238    3.060
    7116    1.344    3.245
    7117   -1.070    3.124
    7118   -2.041    1.569
    7119   -1.756    1.931
    7120    1.320    2.436
    7121    3.620    5.198
    7122   -0.612    2.876
    7123    1.399    0.957
    7124    2.951    2.496
    7125    0.284   -0.697
    7126    2.572    2.608
    7127    1.561    2.565
    7128   -0.908    1.408
    7129    0.772    1.382
    7130    3.069    2.503
    7131    1.005    3.245
    7132    1.258    4.103
    7133    0.714    3.634
    7134    1.870    3.007
    7135    1.757    2.948
    7136    0.988    1.054
    7137    4.390    0.732
    7138    4.304    0.051
    7139    3.215    5.126
    7140    1.823    2.021
    7141    2.465    5.289
    7142    0.956    2.572
    7143   -0.443    2.056
    7144    0.434    1.491
    7145   -0.418    3.267
    7146   -2.185    3.607
    7147   -0.578    2.671
    7148    1.272    3.602
    7149    2.060    4.781
    7150    1.296    3.593
    7151    0.439    3.924
    7152    1.976    5.499
    7153   -1.308    5.818
    7154    2.788    5.830
    7155    2.976    5.603
    7156    2.772    4.007
    7157    0.239    3.688
    7158   -2.315    2.757
    7159    0.162    3.857
    7160    0.034    2.262
    7161    2.363    5.226
    7162    3.309    3.612
    7163    2.544    4.229
    7164    2.039    3.468
    7165    0.526    5.190
    7166    1.644    4.733
    7167    0.554    5.571
    7168    1.848    4.649
    7169    5.238    5.264
    7170    4.988    5.555
    7171    4.709    5.845
    7172    4.414    2.964
    7173    4.795    3.314
    7174    1.267    4.560
    7175    0.841    0.715
    7176    2.622    1.308
    7177    0.413    2.628
    7178    2.281    2.635
    7179    2.459    3.865
    7180   -0.004    3.557
    7181    0.645    1.366
    7182    2.764    2.960
    7183    3.304    4.639
    7184    1.206    5.229
    7185    1.733    7.042
    7186    2.306    2.440
    7187    4.491    3.356
    7188    2.531    0.928
    7189    1.681   -0.541
    7190    0.607    0.119
    7191    1.532    1.066
    7192    3.881    1.212
    7193    1.293    0.932
    7194    3.806    1.495
    7195    5.821    3.703
    7196    4.073    3.807
    7197    4.743    1.826
    7198    4.270    3.057
    7199    4.965    3.922
    7200    4.284   -0.618
    7201    4.976    0.834
    7202    5.490   -1.261
    7203    4.517   -2.358
    7204    3.477   -0.122
    7205    3.890   -0.062
    7206    4.157   -3.227
    7207    1.476   -2.192
    7208    1.081   -1.089
    7209   -0.187   -0.612
    7210   -0.174   -0.364
    7211    0.088   -0.760
    7212    0.704   -0.090
    7213    0.039   -0.117
    7214   -1.879    0.825
    7215   -1.233    1.783
    7216   -0.697    1.429
    7217    0.564    1.367
    7218   -0.090    0.144
    7219   -1.210    1.334
    7220   -0.982    4.169
    7221   -2.242    3.656
    7222   -2.837    2.023
    7223    0.208    3.102
    7224   -0.486    2.600
    7225    0.587    2.450
    7226   -0.408    0.242
    7227   -1.010   -0.198
    7228   -2.095   -0.095
    7229   -3.580   -1.760
    7230   -3.714   -0.514
    7231   -1.924    1.223
    7232   -0.463   -0.087
    7233   -3.252   -0.038
    7234    0.692    0.259
    7235   -2.013   -0.785
    7236   -0.153    1.479
    7237   -0.165   -1.681
    7238   -1.266    0.388
    7239   -1.068   -1.690
    7240    1.376    3.299
    7241   -0.927    2.050
    7242   -1.919    0.355
    7243   -0.772    2.532
    7244    0.470    0.258
    7245   -1.061    0.640
    7246   -0.483    1.906
    7247   -0.512    3.294
    7248    1.149    4.072
    7249   -0.988    0.597
    7250   -2.282    0.665
    7251    0.495    0.870
    7252    2.787    4.205
    7253    1.192    6.604
    7254   -0.561    3.957
    7255    3.938    4.445
    7256    4.728    4.338
    7257    2.841    3.923
    7258    2.552    3.891
    7259    1.842    4.049
    7260    2.440    4.069
    7261    2.518    5.407
    7262    1.770    5.907
    7263    2.928    4.495
    7264    3.611    3.688
    7265   -0.407    2.522
    7266   -1.041    2.522
    7267    0.669    3.881
    7268    2.398    3.809
    7269    3.875    4.068
    7270    4.291    5.694
    7271    2.504    5.261
    7272    1.042    3.081
    7273    1.073    4.205
    7274    0.848    4.900
    7275   -0.651    2.316
    7276    2.423    5.977
    7277    0.676    2.732
    7278   -0.254    4.861
    7279   -1.786    4.322
    7280    1.811    4.754
    7281    3.249    4.355
    7282    2.543    4.475
    7283    5.106    3.704
    7284    6.109    3.962
    7285    4.890    4.503
    7286    4.409    3.726
    7287    3.736    3.494
    7288    2.173    2.415
    7289    2.202    0.849
    7290    1.677    1.905
    7291    2.158    3.490
    7292    3.606    2.768
    7293    2.057    1.510
    7294   -1.384    2.286
    7295    0.575    0.349
    7296    2.101    3.120
    7297    2.957    2.813
    7298    2.858    1.950
    7299    2.303    3.455
    7300    1.620    3.404
    7301    6.181    3.992
    7302    3.685    3.763
    7303    4.750    6.087
    7304    5.099    5.088
    7305    3.850    1.633
    7306    4.509    3.162
    7307    4.866    3.216
    7308    4.759    3.037
    7309    4.822    6.250
    7310    4.833    6.868
    7311    3.730    6.182
    7312    1.784    2.788
    7313    1.293    3.722
    7314    2.383    3.742
    7315    3.958    2.985
    7316    2.628    3.559
    7317    2.010    1.565
    7318    2.211    1.737
    7319    2.627    3.866
    7320    1.635    1.009
    7321    4.253    1.013
    7322    1.187    2.349
    7323    3.142    3.717
    7324    4.178    4.561
    7325    3.780    4.553
    7326    4.783    5.675
    7327    6.257    4.666
    7328    5.867    3.802
    7329    5.545    3.308
    7330    4.355    5.870
    7331    4.672    4.292
    7332    4.145    2.728
    7333    4.341    4.351
    7334    3.074    5.773
    7335    3.572    7.041
    7336    5.278    4.063
    7337    2.760    3.945
    7338    4.633    4.930
    7339    5.520    4.347
    7340    3.924    3.253
    7341    6.542    5.733
    7342    6.657    9.369
    7343    5.235    7.202
    7344    7.258    7.118
    7345    5.656    4.995
    7346    5.384    8.643
    7347    4.659    8.353
    7348    7.677    6.912
    7349    6.761    3.096
    7350    5.429    5.206
    7351    3.461    5.514
    7352    3.786    5.111
    7353    2.960    5.904
    7354    3.054    6.997
    7355    2.900    6.586
    7356    1.888    5.265
    7357    1.742    3.932
    7358    2.571    4.486
    7359    2.748    3.987
    7360    2.926    4.773
    7361    4.320    3.599
    7362    6.321    6.394
    7363    3.178    6.214
    7364    4.489    7.581
    7365    4.007    6.170
    7366    4.036    6.601
    7367    3.393    5.125
    7368    2.139    4.557
    7369    0.758    6.168
    7370    0.581    6.293
    7371    2.313    7.326
    7372    2.520    6.305
    7373    2.107    6.202
    7374    5.202    3.267
    7375    3.917    3.214
    7376    3.468    3.361
    7377    4.866    3.472
    7378    5.822    2.650
    7379    3.363    3.989
    7380    4.624    4.978
    7381    4.026    5.566
    7382    4.984    6.347
    7383    7.148    5.313
    7384    6.031    3.890
    7385    4.347    1.487
    7386    4.672    3.088
    7387    6.875    3.307
    7388    5.191    4.062
    7389    4.641    0.373
    7390    2.810    0.990
    7391    3.555    4.198
    7392    3.806    2.681
    7393    1.470    1.338
    7394   -0.058    3.387
    7395    4.338    0.163
    7396    4.252    0.529
    7397    4.255    0.183
    7398    2.808   -3.389
    7399    4.943   -0.743
    7400    4.632    0.620
    7401    3.254    1.971
    7402    6.459    2.125
    7403    7.754    1.929
    7404    7.937    2.964
    7405    6.485   -1.487
    7406    5.152    0.206
    7407    6.460    2.841
    7408    5.253    2.621
    7409    5.144   -1.118
    7410    6.163   -0.590
    7411    6.646   -0.086
    7412    5.512    1.650
    7413    6.836    3.125
    7414    5.716    2.324
    7415    7.320    3.801
    7416    4.476    3.864
    7417    6.754    3.720
    7418    6.668    2.847
    7419    4.572    4.913
    7420    2.562    7.394
    7421    4.195    4.776
    7422    5.509    3.693
    7423    3.843    4.395
    7424    5.677    3.972
    7425    5.972    4.740
    7426    6.168    2.598
    7427    3.970    2.349
    7428    7.006    5.559
    7429    5.582    3.434
    7430    6.941    5.193
    7431    9.676    3.018
    7432    6.731    3.441
    7433    8.243    2.482
    7434    8.526    1.329
    7435    8.005    0.664
    7436    8.294   -1.266
    7437    4.849   -4.436
    7438    5.304   -2.637
    7439    3.394   -0.433
    7440    2.034   -1.126
    7441    4.277   -0.205
    7442    4.025   -1.319
    7443    2.950    1.224
    7444    4.902    1.992
    7445    4.516    1.040
    7446    4.699    2.772
    7447    6.220    2.603
    7448    5.558    3.725
    7449    6.827    4.610
    7450    5.040    2.470
    7451    5.918    4.619
    7452    2.484    2.075
    7453    3.550    1.676
    7454    2.701    1.523
    7455   -0.655   -0.381
    7456   -2.253    1.207
    7457   -1.947   -0.453
    7458    2.253   -0.067
    7459    3.193    0.197
    7460    2.334    0.663
    7461    2.020   -0.030
    7462    1.083    2.310
    7463    3.515    3.868
    7464    6.609    3.009
    7465    5.458    1.193
    7466    3.700    0.462
    7467    0.844    1.065
    7468    0.557    0.630
    7469    3.810    0.993
    7470    1.369    2.262
    7471    0.486   -0.820
    7472    2.007   -2.387
    7473    0.990   -1.833
    7474    2.656    2.495
    7475    1.495    2.973
    7476    1.247    1.812
    7477    3.093    2.966
    7478    2.807    1.958
    7479    1.066    2.504
    7480    2.271    2.477
    7481    6.777    3.622
    7482    4.241    1.326
    7483    5.011    4.665
    7484    4.875    5.308
    7485    2.382    2.810
    7486    5.392    3.437
    7487    5.272    2.712
    7488    2.625    3.617
    7489    1.937    3.546
    7490    4.400    2.947
    7491    5.883    2.025
    7492    2.830    3.366
    7493    3.016    3.392
    7494    1.288    1.315
    7495    1.044   -0.247
    7496    2.274    1.924
    7497    3.395    2.202
    7498    5.766    1.538
    7499    3.670    2.089
    7500    2.371    1.446
    7501    4.463    1.499
    7502    4.691   -0.035
    7503    1.601    1.755
    7504    4.154    2.381
    7505    3.569    2.938
    7506    4.819    2.712
    7507    7.035    2.450
    7508    3.813    6.224
    7509    4.488    3.463
    7510    5.965    3.514
    7511    6.055    3.246
    7512    4.252    2.174
    7513    3.471    3.761
    7514    2.017    4.861
    7515    2.457    2.778
    7516    2.646    1.705
    7517    2.129    2.002
    7518    1.617    0.908
    7519    2.110    2.850
    7520    2.148    3.122
    7521    2.897    3.329
    7522    2.761    3.002
    7523    2.874    5.452
    7524    4.686    4.305
    7525    4.024    6.530
    7526    3.887    1.335
    7527    3.155    0.816
    7528    4.522    1.417
    7529    4.933    2.556
    7530    3.930    3.348
    7531    4.832    2.663
    7532    4.439    3.023
    7533    4.436    0.782
    7534    3.562    0.682
    7535    4.749    1.165
    7536    4.150    2.504
    7537    5.477    3.028
    7538    4.858    2.008
    7539    5.074   -0.073
    7540    4.813   -0.831
    7541    4.814   -2.787
    7542    4.529   -0.588
    7543    4.949    1.654
    7544    7.960   -0.920
    7545    7.159    1.324
    7546    5.842   -1.012
    7547    5.166    1.084
    7548    5.838    0.072
    7549    4.543   -0.370
    7550    5.527   -0.368
    7551    7.090   -0.723
    7552    7.854    2.069
    7553    8.018    1.519
    7554    7.395    1.420
    7555    4.929   -0.487
    7556    6.762    0.225
    7557    8.175    0.799
    7558    6.194    0.765
    7559    6.540   -0.109
    7560    8.157    0.563
    7561    6.939    0.661
    7562    8.191    2.617
    7563    7.242    0.362
    7564    7.126   -1.252
    7565    7.263   -0.444
    7566    5.833    0.165
    7567    6.591   -0.478
    7568    7.377    2.409
    7569    6.012    2.923
    7570    5.605    1.637
    7571    6.514    0.507
    7572    7.010   -0.243
    7573    6.212   -0.348
    7574    5.957   -0.812
    7575    6.369    0.180
    7576    6.570    3.371
    7577    7.313    5.503
    7578    7.160    2.679
    7579    4.654    1.907
    7580    3.393    3.124
    7581    4.692    1.357
    7582    2.408    3.119
    7583    4.384   -0.042
    7584    3.802    1.047
    7585    3.434   -0.718
    7586    3.529    2.358
    7587    2.103    2.396
    7588    1.553    2.084
    7589    3.227    0.198
    7590    1.024    0.242
    7591    2.090    1.261
    7592    1.017    0.912
    7593   -1.245   -0.040
    7594   -0.269    0.730
    7595    1.499   -0.611
    7596    0.384    2.107
    7597    2.268    0.649
    7598    1.814   -0.483
    7599    2.965    2.273
    7600   -0.517    3.724
    7601    0.771    3.210
    7602    0.076    2.925
    7603    0.485    1.138
    7604    0.680    1.603
    7605    1.534   -1.851
    7606    1.739   -2.494
    7607    4.798   -0.434
    7608    2.664   -0.776
    7609    5.497    3.509
    7610    2.981    1.492
    7611    1.555    2.069
    7612    3.232    1.191
    7613    1.675    0.006
    7614    1.092   -1.061
    7615    0.673    0.583
    7616    1.818    0.850
    7617    1.370   -1.288
    7618    1.237   -0.293
    7619    2.155    1.979
    7620    1.091    2.523
    7621    0.118    0.589
    7622   -0.266   -3.331
    7623    2.360   -0.640
    7624    1.077   -1.537
    7625    1.897   -1.056
    7626    4.139   -0.813
    7627    1.730   -1.418
    7628    3.542    1.127
    7629    1.529   -1.362
    7630    4.964    0.105
    7631    2.374   -2.372
    7632    3.107   -0.285
    7633    2.413    0.541
    7634    2.032   -0.911
    7635    0.730   -3.364
    7636    2.612   -0.634
    7637    1.520   -2.247
    7638   -0.671   -2.432
    7639   -2.010   -0.977
    7640    0.842   -1.867
    7641    0.740   -0.833
    7642    4.059   -2.144
    7643    3.132   -2.782
    7644    3.954   -2.774
    7645    5.282    1.538
    7646    6.202   -0.107
    7647    7.249   -0.065
    7648    5.227   -3.832
    7649    5.752   -4.441
    7650    8.200   -2.747
    7651    7.714    0.043
    7652    3.887   -3.735
    7653    4.295   -0.941
    7654    6.490   -1.370
    7655    8.132   -2.653
    7656    5.312   -0.026
    7657    4.017   -2.492
    7658    4.671    1.613
    7659    4.732    1.621
    7660    5.134    0.922
    7661    3.788    0.320
    7662    4.486   -0.848
    7663    6.840    0.420
    7664    5.495   -1.642
    7665    7.403   -0.945
    7666    7.841   -0.207
    7667    7.918    2.521
    7668    6.611   -0.111
    7669   11.960   -2.203
    7670    8.295   -2.513
    7671    9.394   -1.490
    7672    6.727   -2.591
    7673    6.240   -1.003
    7674    6.460   -1.971
    7675    7.230    0.466
    7676    6.307    1.855
    7677    6.262    1.340
    7678    6.858   -0.897
    7679    6.394   -3.425
    7680    7.537   -1.741
    7681    5.276   -0.311
    7682    7.148   -0.029
    7683    5.881   -1.659
    7684    9.613   -0.872
    7685    8.848    0.467
    7686    9.125    0.608
    7687    8.975   -1.253
    7688    8.789   -0.355
    7689    9.549   -1.313
    7690    8.863    2.736
    7691    5.127   -0.815
    7692    8.143    0.283
    7693    7.971    1.548
    7694    7.102    0.679
    7695    6.938   -1.162
    7696    6.758   -0.575
    7697    7.310   -2.359
    7698    6.977    0.917
    7699    7.199   -0.858
    7700    6.624   -2.459
    7701    7.863   -2.539
    7702    5.448   -0.064
    7703    5.395    1.126
    7704    5.842    0.478
    7705    3.315    1.262
    7706    4.328    2.064
    7707    5.136    2.053
    7708    7.839    3.993
    7709    8.650    4.360
    7710    8.921    3.940
    7711    6.585    1.124
    7712    4.244    1.352
    7713    4.058    1.038
    7714    5.921   -1.034
    7715    7.863    2.059
    7716    5.876    1.303
    7717    5.260    1.388
    7718    5.038    1.481
    7719    3.891    2.028
    7720    3.915   -0.159
    7721    6.366   -0.368
    7722    7.072    1.458
    7723    6.637    1.483
    7724    6.082    3.506
    7725    4.979    3.885
    7726    4.189    3.458
    7727    3.433    1.576
    7728    4.444    2.718
    7729    4.069    2.328
    7730    4.697    2.363
    7731    5.523   -0.725
    7732    3.628   -0.785
    7733    4.005   -1.866
    7734    4.218   -2.096
    7735    4.057    0.855
    7736    4.902    3.632
    7737    2.710    2.280
    7738    4.257    0.334
    7739    5.553   -0.962
    7740    6.491    0.371
    7741    7.343    0.142
    7742    6.412   -0.167
    7743    7.169    0.690
    7744    8.881   -0.528
    7745    7.913    1.874
    7746    6.579   -0.282
    7747    6.552   -0.580
    7748    4.843    1.078
    7749    3.373    0.069
    7750    5.072   -0.574
    7751    2.829   -1.384
    7752    6.628    4.793
    7753    5.591    3.399
    7754    6.004    1.665
    7755    5.672    2.680
    7756    4.650    4.893
    7757    5.447    3.165
    7758    4.326    2.879
    7759    5.013    2.456
    7760    4.651    1.283
    7761    3.666    1.446
    7762    0.681    2.139
    7763    1.144    4.215
    7764    4.170    0.023
    7765    2.976    2.695
    7766    2.803   -0.524
    7767    2.156   -4.606
    7768    3.399   -2.147
    7769    4.550   -0.139
    7770    3.144   -0.850
    7771    4.324    0.951
    7772    2.885   -0.180
    7773    3.117   -0.056
    7774    2.773    2.737
    7775    1.207    0.117
    7776    1.134    0.751
    7777    0.184   -0.647
    7778    3.812    1.234
    7779    5.297    1.778
    7780    2.691    1.285
    7781    0.653    0.287
    7782    2.400    1.558
    7783    4.236    1.906
    7784    4.427    1.013
    7785    3.959    0.186
    7786    6.332    0.162
    7787    7.263    0.816
    7788    3.745    1.547
    7789    4.786    0.791
    7790    5.690   -0.421
    7791    7.514    2.813
    7792    7.498    1.215
    7793    8.664    4.092
    7794    8.136    2.093
    7795    5.893    1.093
    7796    5.417    0.547
    7797    5.861    0.890
    7798    6.318   -0.165
    7799    5.685   -1.073
    7800    7.169   -0.299
    7801    9.757    1.823
    7802    7.009    2.761
    7803    8.865   -0.832
    7804    8.193   -0.220
    7805    4.490   -1.041
    7806    3.523    0.931
    7807    5.238    1.512
    7808    3.617   -0.034
    7809    5.510    1.475
    7810    5.858   -1.368
    7811    2.690   -1.151
    7812    2.635   -0.072
    7813    3.386    1.401
    7814    3.963   -0.803
    7815    2.604    0.311
    7816    0.821    0.173
    7817    2.175   -0.190
    7818    2.867   -1.260
    7819    1.777   -1.483
    7820    1.362   -1.150
    7821    0.442    0.142
    7822    0.271    0.452
    7823    2.816   -0.739
    7824    4.068   -0.946
    7825    4.839   -0.630
    7826    3.559    0.791
    7827    3.120   -0.797
    7828    0.734    0.293
    7829    0.826    0.300
    7830    4.540   -0.156
    7831    4.353    0.696
    7832    3.649    2.692
    7833    2.996    1.323
    7834    1.065    0.871
    7835    3.419    1.800
    7836    4.153    1.303
    7837    4.907    2.472
    7838    6.716    3.504
    7839    5.934    3.097
    7840    7.444    3.283
    7841    6.340    0.866
    7842    5.380    1.062
    7843    5.869    2.969
    7844    6.446   -0.815
    7845    7.489    0.897
    7846    6.040    1.433
    7847    5.736    1.535
    7848    7.422   -0.499
    7849    8.145    0.226
    7850   10.136    0.619
    7851    8.551    2.435
    7852    6.531   -0.053
    7853    5.105   -0.821
    7854    5.643    1.126
    7855    5.902    2.278
    7856    3.916    1.773
    7857    5.738    1.644
    7858    4.960    1.732
    7859    5.439    0.086
    7860    4.897    0.463
    7861    7.215    1.467
    7862    6.465    1.556
    7863    5.807   -0.747
    7864    7.453   -0.555
    7865    7.728    1.026
    7866    6.023   -0.030
    7867    8.702   -1.278
    7868    9.831   -0.469
    7869    9.373    2.595
    7870    9.451    1.368
    7871   10.293    1.745
    7872    9.949    2.374
    7873    9.291    2.505
    7874    8.707    1.924
    7875   10.294    0.462
    7876    9.902    2.608
    7877    9.748    1.857
    7878    8.461    2.330
    7879    7.563   -2.683
    7880    6.230   -1.575
    7881    7.384   -0.542
    7882    7.474   -0.752
    7883    7.367   -0.359
    7884    8.306    1.036
    7885    7.457   -1.092
    7886    6.137   -1.484
    7887    7.598   -1.256
    7888    5.772   -0.490
    7889    7.339   -3.497
    7890    7.959   -1.481
    7891    7.163   -2.106
    7892    7.082   -4.252
    7893    7.553   -0.391
    7894    5.044   -1.624
    7895    5.612    0.147
    7896    2.982   -0.943
    7897    5.140    0.320
    7898    5.599    0.042
    7899    8.291   -0.445
    7900    9.554    2.210
    7901    8.293    1.152
    7902    8.757   -0.238
    7903    8.579    1.595
    7904    8.254    3.435
    7905    7.392    2.852
    7906    7.324   -1.884
    7907    8.020   -2.289
    7908    9.231   -1.491
    7909    7.242   -0.527
    7910    5.722    0.227
    7911    7.655   -1.207
    7912    7.912    1.129
    7913    7.233   -0.475
    7914    6.970   -0.463
    7915    7.501   -0.354
    7916    7.588   -2.014
    7917    7.054   -0.971
    7918    6.868   -1.455
    7919    5.085   -0.566
    7920    6.435   -2.582
    7921    5.574   -3.639
    7922    6.316   -1.323
    7923    5.934   -1.648
    7924    5.898   -1.682
    7925    6.874    2.061
    7926    4.819    1.168
    7927    4.288   -0.366
    7928    5.407    1.506
    7929    5.071    2.595
    7930    5.842    1.323
    7931    6.039    1.021
    7932    5.199    1.300
    7933    4.956   -1.309
    7934    4.322    2.255
    7935    5.767    2.726
    7936    6.811    5.581
    7937    8.459    6.250
    7938    6.500    5.248
    7939    6.158    6.628
    7940    6.832    5.606
    7941    6.285    2.959
    7942    6.065    4.839
    7943    4.815    3.591
    7944    5.534    6.533
    7945    2.741    6.553
    7946    2.698    6.371
    7947    4.862    4.610
    7948    2.742    1.552
    7949    4.209    3.562
    7950    4.678    3.085
    7951    9.222    4.655
    7952    6.514    3.099
    7953    8.780    1.686
    7954    7.794    3.470
    7955    6.680    2.618
    7956    6.518    1.986
    7957    9.082    2.118
    7958    8.973    2.793
    7959    8.443    3.037
    7960    8.069    4.716
    7961    7.230    3.008
    7962    7.780    3.315
    7963    6.812    4.497
    7964    5.313    5.091
    7965    5.971    4.023
    7966    3.976    2.282
    7967    4.598    1.375
    7968    4.125    1.887
    7969    4.176   -0.136
    7970    6.004    1.932
    7971    6.477   -0.371
    7972    6.514    1.866
    7973    7.527    2.721
    7974    8.893    4.115
    7975    8.388    4.435
    7976    7.009    4.156
    7977    8.744    5.296
    7978   10.495    3.889
    7979   11.038    3.187
    7980    9.072    4.310
    7981   11.295    4.281
    7982   10.848    3.729
    7983   11.104    3.381
    7984    9.774    1.507
    7985    9.368    2.088
    7986    6.631    3.439
    7987    5.600    2.366
    7988    2.690    2.992
    7989    7.434    1.931
    7990    7.976    5.954
    7991    7.241    5.410
    7992    6.880    5.062
    7993    8.367    5.199
    7994   12.018    4.661
    7995    9.943    3.991
    7996    8.404    3.008
    7997    7.583    2.362
    7998    7.426    4.435
    7999    7.602    3.060
    8000    5.445    2.179
    8001    5.152    5.140
    8002    6.344    3.144
    8003    7.565    2.340
    8004    6.494    3.651
    8005    4.242    6.002
    8006    6.004    5.710
    8007    6.672    2.556
    8008    5.911    4.770
    8009    8.504    5.581
    8010    7.643    6.150
    8011    7.430    3.644
    8012    7.048    1.654
    8013    7.285    2.224
    8014    6.764    2.892
    8015    6.165    2.572
    8016    5.531    3.990
    8017    7.066    3.230
    8018    5.715    2.463
    8019    7.005    2.532
    8020    6.419    3.272
    8021    6.386    1.366
    8022    7.788    1.861
    8023    9.858    1.112
    8024    7.563    0.665
    8025    7.802    0.092
    8026    8.280    0.162
    8027    8.184    1.010
    8028    7.374   -0.301
    8029    6.574   -0.942
    8030    8.730    0.059
    8031    6.622    1.161
    8032    5.896   -0.502
    8033    8.500    0.049
    8034    9.367   -1.413
    8035    9.264   -0.330
    8036    9.671   -0.120
    8037   11.195    1.118
    8038   10.609   -0.013
    8039    9.993   -0.270
    8040    8.370    1.022
    8041    8.756    1.633
    8042    9.681   -0.231
    8043    9.553    1.083
    8044    9.729    2.050
    8045    7.939    2.656
    8046    6.846    1.802
    8047    6.912    5.916
    8048    8.534    2.877
    8049    6.510    5.372
    8050    7.507    3.991
    8051    5.590    3.449
    8052    7.108    4.100
    8053    7.253    3.868
    8054    7.791    4.519
    8055    7.321    4.501
    8056   10.698    4.230
    8057    9.131    3.604
    8058    6.714    1.576
    8059   10.439    2.279
    8060    8.642    1.528
    8061    5.922    0.959
    8062    4.358    1.656
    8063    4.778    1.467
    8064    7.138    4.608
    8065    7.295    3.369
    8066    6.318    3.228
    8067    7.044    2.130
    8068    8.796    1.885
    8069    9.090    4.691
    8070    9.402    3.688
    8071    8.305    2.917
    8072    7.177    0.628
    8073    5.627    0.232
    8074    7.018   -1.392
    8075    6.273   -0.472
    8076    4.905    1.424
    8077    7.662    0.440
    8078    6.918    0.758
    8079    7.476    2.074
    8080    6.990    2.289
    8081    7.340    3.019
    8082    7.356    1.004
    8083    7.595    0.698
    8084    7.876   -1.548
    8085    8.630   -2.098
    8086    9.038   -0.166
    8087    8.033   -2.611
    8088    5.445   -1.872
    8089    4.151   -2.647
    8090    5.711   -1.821
    8091    7.206   -1.313
    8092    9.322   -0.887
    8093    9.973   -0.166
    8094    9.290    0.998
    8095    8.062    2.350
    8096    7.307    1.454
    8097    5.874    1.362
    8098    6.545    4.005
    8099    6.375    2.268
    8100    5.787   -0.709
    8101    5.539   -1.442
    8102    5.472   -2.858
    8103    5.992   -3.420
    8104    6.885   -4.224
    8105    5.730   -2.794
    8106    4.478   -1.180
    8107    2.187   -0.107
    8108    5.868    1.124
    8109    5.653    3.559
    8110    8.432    3.546
    8111    8.991    3.333
    8112    9.662    1.761
    8113    7.202    1.310
    8114    6.700   -0.668
    8115    6.988    0.206
    8116    7.112    0.209
    8117    7.137    3.262
    8118    6.741    3.184
    8119    7.942    2.346
    8120    9.807    1.030
    8121    7.448   -1.868
    8122    7.353   -0.210
    8123    8.562    1.315
    8124    7.930   -0.605
    8125    7.701    1.888
    8126    8.092    4.851
    8127    9.643    6.698
    8128   10.269    7.591
    8129    7.925    5.939
    8130    9.055    5.228
    8131    8.058    3.140
    8132    7.704    1.346
    8133    8.860    1.191
    8134    8.686    0.187
    8135   11.188    1.171
    8136    9.777    1.151
    8137   10.921    1.465
    8138    9.964    1.405
    8139    9.950    2.140
    8140   10.042    0.495
    8141   10.312    1.348
    8142   11.744    0.102
    8143   13.308    1.721
    8144   10.467    0.194
    8145   13.194    2.308
    8146    9.823    0.350
    8147   11.304   -1.783
    8148   10.931    0.832
    8149   10.404    3.058
    8150    9.280    3.317
    8151   11.743    4.131
    8152   10.673    2.524
    8153   12.466    1.329
    8154    7.755    2.888
    8155    9.003    4.031
    8156    6.669    2.688
    8157   10.156    5.024
    8158    9.021    3.473
    8159   10.469    2.793
    8160    7.358    3.956
    8161    5.352    2.097
    8162    5.376    2.458
    8163    5.430    1.418
    8164    6.967    4.186
    8165    4.386    4.260
    8166    5.776    4.890
    8167    7.095    3.124
    8168    8.305    4.176
    8169    6.851    3.351
    8170    6.613    5.532
    8171    7.402    3.137
    8172    7.227    3.282
    8173    8.844    2.072
    8174    5.564   -0.685
    8175    6.029    2.547
    8176    7.661    2.906
    8177    5.538    2.717
    8178    6.472    3.542
    8179    6.973    0.646
    8180    5.599    0.599
    8181    7.634    1.310
    8182    6.829   -0.891
    8183    5.811    0.025
    8184    5.940   -1.733
    8185    2.978   -0.676
    8186    4.632   -2.891
    8187    5.475   -1.727
    8188    4.731   -2.028
    8189    6.628   -3.181
    8190    4.458   -2.063
    8191    5.036   -2.847
    8192    6.218   -1.622
    8193    5.553   -4.278
    8194    7.187   -2.976
    8195    8.281   -0.796
    8196    7.213   -0.329
    8197    8.114   -0.521
    8198    8.434   -0.935
    8199    9.007    1.265
    8200    6.997   -0.648
    8201    7.599    0.099
    8202   10.415    1.370
    8203    8.783    0.227
    8204    8.410   -0.272
    8205    9.941    0.329
    8206    6.571    1.118
    8207    5.146    1.856
    8208    3.470   -0.279
    8209    7.240   -0.858
    8210    6.250   -1.905
    8211    5.170   -0.640
    8212    4.874   -1.443
    8213    5.299   -2.133
    8214    5.008   -2.093
    8215    1.813   -3.730
    8216    4.070   -1.464
    8217    2.116    2.543
    8218    3.206    0.741
    8219    3.235    0.389
    8220    2.323   -0.599
    8221    4.528   -1.327
    8222    7.212    1.451
    8223    7.238    1.915
    8224    7.505    1.708
    8225    5.500    3.119
    8226    7.136    4.030
    8227    5.376    1.840
    8228    6.009    2.179
    8229    6.224    2.736
    8230    4.834    0.176
    8231    6.144    2.002
    8232    9.501   -0.482
    8233    7.683    1.905
    8234    8.830    3.688
    8235    8.499    3.355
    8236   11.443    1.792
    8237    9.902    1.396
    8238    9.660    3.295
    8239   10.356    3.877
    8240    9.895    4.480
    8241    8.153    4.012
    8242   10.352    1.303
    8243   11.241    2.208
    8244   10.721    2.141
    8245   10.469    1.163
    8246   11.994    3.136
    8247    8.041    1.062
    8248    8.841   -0.261
    8249    6.543   -2.189
    8250    7.527   -1.078
    8251    7.207   -0.710
    8252    6.554    1.279
    8253    5.280    0.523
    8254    4.618    2.029
    8255    3.930    1.467
    8256    2.058    2.197
    8257    2.746    1.854
    8258    2.946    0.992
    8259    5.603   -0.769
    8260    7.467    0.060
    8261    6.788    1.869
    8262    8.282    1.235
    8263    5.922    4.297
    8264    6.879    1.776
    8265    7.180   -0.161
    8266    6.545    1.556
    8267    4.042    3.285
    8268    4.951    0.843
    8269    4.538    1.158
    8270    5.944    2.589
    8271    5.751    0.740
    8272    5.143    2.286
    8273    7.980    1.837
    8274    6.780    2.549
    8275    4.020    2.495
    8276    5.700    2.434
    8277    7.534    3.208
    8278    5.455    2.176
    8279    5.504   -0.156
    8280    4.930    1.874
    8281    4.908    2.694
    8282    5.029    4.679
    8283    5.448    2.813
    8284    7.410    5.057
    8285    6.816    1.109
    8286    5.793    3.176
    8287    7.439    0.414
    8288    4.653    0.986
    8289    5.161   -0.927
    8290    4.946   -0.197
    8291    4.701   -1.763
    8292    5.230   -1.351
    8293    5.174    1.042
    8294    4.626   -1.241
    8295    4.108    2.010
    8296    5.241   -0.290
    8297    4.275   -2.181
    8298    5.494   -1.922
    8299    4.006   -1.319
    8300    5.475   -0.186
    8301    3.643    2.270
    8302    6.231    2.248
    8303    5.505    0.531
    8304    4.400    2.996
    8305    6.012    1.070
    8306    6.782    1.179
    8307    7.692    2.076
    8308    4.600    1.983
    8309    5.095    1.608
    8310    5.331    0.780
    8311    4.622    1.959
    8312    5.801   -0.399
    8313    5.994    1.522
    8314    6.545   -1.112
    8315    6.243   -0.909
    8316    4.904   -3.449
    8317    8.121    0.169
    8318    7.613   -1.449
    8319    7.893   -1.280
    8320    7.517   -0.729
    8321    7.075   -3.049
    8322    6.953   -2.430
    8323    4.234   -6.883
    8324    7.459   -5.225
    8325    4.996   -2.305
    8326    5.019   -1.772
    8327    6.178   -3.080
    8328    5.947   -0.261
    8329    6.411   -0.986
    8330    6.130    3.550
    8331    6.816    0.871
    8332    7.175   -0.351
    8333    8.126   -3.170
    8334    7.491    0.825
    8335    4.621    0.190
    8336    4.423   -0.869
    8337    3.913   -0.662
    8338    3.864    0.077
    8339    5.260   -0.643
    8340    5.773    1.820
    8341    4.943    1.001
    8342    5.698   -0.958
    8343    6.075   -1.249
    8344    7.125    0.606
    8345    9.368    1.354
    8346    7.553    2.161
    8347    5.932    0.259
    8348    4.353   -0.892
    8349    5.679    3.031
    8350    7.345    1.853
    8351    7.950    1.421
    8352    7.842    1.074
    8353    5.521    0.158
    8354    5.374    1.947
    8355    5.034    0.684
    8356    3.778    0.771
    8357    6.816    2.615
    8358    5.373    5.021
    8359    6.347    3.873
    8360    2.932    4.559
    8361    2.974    3.100
    8362    2.536    4.158
    8363    5.356    1.293
    8364    5.554    0.889
    8365    5.599    1.681
    8366    6.009    3.134
    8367    5.447   -0.157
    8368    6.169   -0.175
    8369    7.755    1.676
    8370    6.599    3.108
    8371    5.893    3.091
    8372    8.005    2.999
    8373    8.457    0.943
    8374    6.542    1.860
    8375    7.904   -0.951
    8376    6.808    0.451
    8377    6.925    1.131
    8378    4.763    1.520
    8379    3.942   -0.136
    8380    4.870    2.008
    8381    5.944    2.880
    8382    6.747    1.707
    8383    5.198    2.208
    8384    6.998    2.079
    8385    6.487    2.105
    8386    8.059    1.429
    8387    6.983    1.874
    8388    5.741   -0.587
    8389    6.567    1.537
    8390    3.849   -0.638
    8391    4.369   -1.401
    8392    5.484   -0.432
    8393    4.446   -1.079
    8394    7.143    0.067
    8395    7.084    0.076
    8396    4.630   -1.507
    8397    4.361    1.208
    8398    4.309   -0.249
    8399    7.947    1.325
    8400    7.598   -0.174
    8401    8.378    1.068
    8402    7.627    0.701
    8403    4.466   -0.051
    8404    6.032    1.245
    8405    7.584    2.094
    8406    7.644    3.593
    8407    5.231    2.945
    8408    7.070    0.951
    8409    6.820    0.254
    8410    7.528   -1.483
    8411    7.116    2.532
    8412    5.760    0.688
    8413    4.477    1.409
    8414    5.203    2.911
    8415    4.247    5.029
    8416    4.965    2.093
    8417    4.790    1.439
    8418    6.837    1.473
    8419    5.068    2.460
    8420    5.004    2.028
    8421    6.152    2.437
    8422    3.867   -0.128
    8423    4.658   -0.476
    8424    6.093   -2.546
    8425    5.580   -0.751
    8426    4.970   -0.247
    8427    6.170    2.107
    8428    6.163    2.392
    8429    8.631    2.952
    8430    6.285    4.001
    8431    5.521    3.834
    8432    8.617    5.759
    8433    9.084    4.857
    8434    6.878    5.101
    8435    6.328    0.250
    8436    7.560    2.140
    8437    6.515    3.119
    8438    7.110    2.340
    8439    6.349   -0.560
    8440    4.931   -0.784
    8441    5.343    1.494
    8442    5.020    0.735
    8443    4.019    0.752
    8444    5.921    0.215
    8445    6.212   -0.872
    8446    5.913    0.445
    8447    7.021   -0.718
    8448    7.965   -2.201
    8449    7.167   -0.560
    8450    7.640   -0.471
    8451    6.543    2.355
    8452    6.550    3.032
    8453    5.802    2.569
    8454    5.938    1.002
    8455    3.760   -0.697
    8456    5.812   -0.920
    8457    4.111   -1.599
    8458    3.161    0.491
    8459    5.089    1.600
    8460    3.995   -0.759
    8461    4.517   -3.023
    8462    3.380   -3.244
    8463    6.283   -2.739
    8464    6.005   -1.578
    8465    5.436   -1.395
    8466    6.381   -0.636
    8467    7.264    1.769
    8468    7.137    2.509
    8469    7.769    1.429
    8470    5.616   -1.847
    8471    5.714   -2.841
    8472    7.598   -1.072
    8473    4.504   -1.054
    8474    6.404   -0.155
    8475    3.579    0.992
    8476    3.921    0.401
    8477    4.948   -0.924
    8478    4.505   -0.652
    8479    4.382   -0.787
    8480    4.857   -2.320
    8481    3.287   -3.554
    8482    6.358   -1.793
    8483    4.770   -2.729
    8484    7.781   -2.075
    8485    5.976    1.034
    8486    5.353    1.732
    8487    6.137   -0.370
    8488    8.060   -0.557
    8489    5.678   -2.827
    8490    4.582   -3.019
    8491    5.889   -1.247
    8492    5.614    0.554
    8493    5.354    0.081
    8494    4.394    0.363
    8495    3.943   -0.051
    8496    4.627    0.872
    8497    6.101   -0.987
    8498    2.912   -2.760
    8499    4.528   -0.966
    8500    2.971    0.191
    8501    1.353    0.004
    8502    2.287   -1.218
    8503    4.307   -2.192
    8504    4.513   -3.332
    8505    3.270   -0.981
    8506    2.434   -2.776
    8507    3.250   -1.785
    8508    4.971   -3.999
    8509    4.501   -4.149
    8510    3.459   -2.013
    8511    3.205   -3.102
    8512    4.335   -1.706
    8513    4.973    0.786
    8514    5.231    2.088
    8515    3.554    2.758
    8516    5.246    1.142
    8517    5.788   -0.785
    8518    2.869   -1.414
    8519    3.108   -1.467
    8520    5.964   -1.256
    8521    2.932   -0.536
    8522    4.718    0.406
    8523    5.881    2.377
    8524    3.969   -2.772
    8525    3.566   -2.181
    8526    2.715   -0.083
    8527    3.451    0.816
    8528    4.400    2.157
    8529    3.800   -0.281
    8530    6.106    2.620
    8531    5.359    0.931
    8532    3.421    1.265
    8533    4.456    1.051
    8534    4.253   -0.201
    8535    3.681    0.687
    8536    3.922   -0.254
    8537    4.505   -0.861
    8538    4.680    0.031
    8539    4.214   -0.823
    8540    4.679    2.404
    8541    7.789    1.788
    8542    5.249   -0.111
    8543    6.171    1.734
    8544    6.973    3.497
    8545    9.695    3.251
    8546    8.035    1.707
    8547    6.853    4.209
    8548    4.598    3.757
    8549    3.334    1.595
    8550    1.916    1.460
    8551    2.708    1.956
    8552    2.851    1.955
    8553    2.809    3.908
    8554    4.512    4.465
    8555    4.271    3.491
    8556    4.411    3.102
    8557    7.317    3.267
    8558    5.632    2.229
    8559    5.152    1.956
    8560    4.874    3.385
    8561    3.969   -2.242
    8562    4.570    2.352
    8563    4.002    2.234
    8564    2.732    1.196
    8565    3.960   -0.246
    8566    4.624   -0.800
    8567    3.950   -2.619
    8568    3.410   -2.898
    8569    1.940   -3.171
    8570    2.568   -2.808
    8571    7.268   -0.744
    8572    3.701   -3.399
    8573    3.679   -2.397
    8574    2.097   -2.181
    8575    4.871   -4.457
    8576    3.322   -4.891
    8577    4.257   -3.140
    8578    3.589    0.053
    8579    5.850   -1.273
    8580    5.765   -1.612
    8581    6.516   -0.393
    8582    5.077   -0.800
    8583    5.456    1.132
    8584    6.275   -1.210
    8585    5.775   -3.225
    8586    5.410   -3.529
    8587    4.914   -3.751
    8588    2.016   -4.122
    8589    3.848   -5.145
    8590    2.242   -4.248
    8591    1.990   -2.777
    8592    5.021   -1.443
    8593    6.684   -0.728
    8594    5.779    0.712
    8595    4.578   -0.450
    8596    3.782    0.508
    8597    3.673    0.056
    8598    3.620   -0.006
    8599    5.478    2.236
    8600    3.850   -0.480
    8601    3.512    0.128
    8602    1.946    0.671
    8603    4.438    2.185
    8604    4.489    4.424
    8605    4.361    1.932
    8606    2.119    1.083
    8607    4.262   -1.099
    8608    5.866    0.716
    8609    6.608   -0.087
    8610    7.339   -0.949
    8611    4.608    1.115
    8612    1.571    0.981
    8613    2.136   -2.478
    8614    3.304   -1.542
    8615    3.646    0.657
    8616    3.184    2.179
    8617    3.250   -0.385
    8618    0.353   -0.937
    8619    1.815   -0.844
    8620    1.548   -0.242
    8621    3.627   -0.411
    8622    2.369    0.864
    8623    1.602    0.016
    8624    3.127   -0.967
    8625    3.199    4.120
    8626    2.673    1.939
    8627    3.586    0.257
    8628    1.843    0.069
    8629    3.482    1.909
    8630    6.552    3.439
    8631    6.248    2.729
    8632    5.410    0.384
    8633    2.752   -0.269
    8634    4.487    1.266
    8635    4.349    0.237
    8636    3.445    2.579
    8637    2.818    2.123
    8638    1.980    1.100
    8639    4.008    2.574
    8640    2.806    3.613
    8641    3.573    3.272
    8642    2.531    2.702
    8643    0.923    2.467
    8644    1.721    1.794
    8645    4.444    1.866
    8646    5.540    1.525
    8647   -0.010    1.992
    8648    1.980    4.746
    8649    1.399    2.985
    8650    2.065    1.665
    8651    4.386    0.325
    8652    4.824    0.420
    8653    2.435    0.616
    8654    0.156    0.765
    8655    0.911    1.561
    8656    0.774    0.573
    8657    0.402   -2.285
    8658    0.793    0.631
    8659    1.768    1.636
    8660    4.407    1.624
    8661    2.763    1.961
    8662    3.992    1.858
    8663    2.270    2.971
    8664    5.177    3.148
    8665    7.056    3.300
    8666    7.170    5.147
    8667    7.359    2.608
    8668    5.458    2.913
    8669    1.228    1.960
    8670    3.905    3.083
    8671    4.855   -0.877
    8672    3.321    0.278
    8673    6.103    1.583
    8674    4.959    1.711
    8675    4.826    1.537
    8676    4.175    3.416
    8677    7.378    4.077
    8678    4.949    2.178
    8679    5.713    4.951
    8680    6.199    3.186
    8681    6.882    7.049
    8682    5.570    5.316
    8683    4.383    4.204
    8684    6.168    5.320
    8685    6.589    4.519
    8686    6.207    4.579
    8687    6.787    2.658
    8688    4.943    2.462
    8689    5.923    3.777
    8690    3.639    1.034
    8691    3.391   -1.638
    8692    4.461    0.486
    8693    4.696   -2.683
    8694    5.955   -2.433
    8695    4.064   -2.490
    8696    2.632   -4.998
    8697    4.776   -2.772
    8698    3.378   -2.657
    8699    4.515   -4.146
    8700    4.512   -1.940
    8701    3.908   -2.862
    8702    4.216   -0.363
    8703    2.505    1.850
    8704    1.851    0.179
    8705    0.724    1.786
    8706    2.318    1.913
    8707    3.999    2.020
    8708    3.143    4.442
    8709    3.862    3.954
    8710    5.999    2.974
    8711    8.617    5.053
    8712    7.362    5.171
    8713    7.026    3.728
    8714    8.197    2.510
    8715    9.457    5.037
    8716    7.537    3.967
    8717    4.981    4.189
    8718    4.001    1.913
    8719    3.920    3.503
    8720    3.895    2.923
    8721    5.294    0.806
    8722    4.784    1.175
    8723    5.051    2.480
    8724    3.404    1.019
    8725    3.177    1.748
    8726    2.828    2.486
    8727    2.710   -0.119
    8728    4.151    0.096
    8729    3.482    1.731
    8730   -1.077    2.107
    8731    2.315    2.812
    8732    4.908    1.909
    8733    4.477   -0.888
    8734    4.922   -1.793
    8735    4.372   -1.218
    8736    4.575   -0.053
    8737    3.140   -2.677
    8738    4.123   -1.889
    8739    3.269   -3.009
    8740    4.206   -3.776
    8741    4.445   -2.366
    8742    4.917   -3.393
    8743    7.842   -1.631
    8744    9.613    0.342
    8745    7.051   -1.340
    8746    6.952   -2.251
    8747    4.375   -2.345
    8748    4.348   -3.202
    8749    6.817   -2.164
    8750    4.943   -1.441
    8751    2.169   -2.243
    8752    2.479   -2.477
    8753    3.734   -1.490
    8754    4.759   -0.036
    8755    4.128   -0.662
    8756    6.625   -0.331
    8757    7.238    1.059
    8758    7.109    1.418
    8759    7.535    1.964
    8760    5.961    1.148
    8761    7.573    0.622
    8762    8.227    0.653
    8763    7.724    0.961
    8764    7.392   -1.729
    8765    6.380    0.277
    8766    5.935   -0.958
    8767    5.309    0.520
    8768    3.254   -2.030
    8769    3.211   -0.742
    8770    2.656   -1.868
    8771    4.536   -0.694
    8772    2.550   -0.738
    8773    4.716   -2.277
    8774    2.831   -2.770
    8775    4.845   -2.679
    8776    3.741    0.074
    8777    3.675   -2.200
    8778    7.028   -2.000
    8779    4.795   -3.979
    8780    2.677   -1.777
    8781    3.838   -2.212
    8782    4.059   -0.608
    8783    3.661   -1.535
    8784    6.177   -3.091
    8785    5.637   -0.860
    8786    2.989    0.365
    8787    4.044   -1.676
    8788    2.797   -2.051
    8789    2.889   -2.275
    8790    5.066   -1.999
    8791    7.046    0.628
    8792    5.907   -1.137
    8793    6.972    0.194
    8794    6.923   -0.467
    8795    6.227    3.202
    8796    6.159   -1.534
    8797    4.753    1.431
    8798    7.574   -0.551
    8799    7.053   -1.042
    8800    4.550   -1.486
    8801    5.613   -2.589
    8802    7.196   -0.946
    8803    6.676    0.528
    8804    4.915    1.155
    8805    4.804    2.779
    8806    6.089   -0.228
    8807    5.981    2.818
    8808    6.544    0.223
    8809    5.580    1.097
    8810    6.685   -0.324
    8811    5.550   -0.342
    8812    6.987    2.267
    8813    5.147    2.181
    8814    6.435    2.811
    8815    7.153    3.142
    8816    4.701    2.781
    8817    3.255    0.223
    8818    5.356    2.432
    8819    3.098    3.288
    8820    4.474    2.921
    8821    4.071    0.108
    8822    2.625    3.179
    8823    2.906    1.825
    8824    4.885    2.265
    8825    5.687    3.026
    8826    7.968    1.957
    8827   10.761    2.715
    8828    6.997    3.777
    8829    4.592    5.446
    8830    3.952    6.575
    8831    3.357    2.223
    8832    5.203    3.217
    8833    4.812    1.343
    8834    5.642    2.939
    8835    5.377    3.716
    8836    3.936    2.865
    8837    3.510    3.219
    8838    3.382    3.199
    8839    4.466    2.378
    8840    4.269    2.096
    8841    3.534    1.945
    8842    5.118    2.476
    8843    4.826    0.657
    8844    6.434    1.994
    8845    1.987    0.436
    8846    3.654    0.245
    8847    3.470    0.285
    8848    3.522    1.257
    8849    7.367    3.339
    8850    5.723   -0.543
    8851    3.128   -0.814
    8852    2.532    0.686
    8853    4.286    1.103
    8854    2.904    1.205
    8855    2.275   -0.859
    8856    2.797   -0.675
    8857    5.281   -1.932
    8858    4.494   -1.573
    8859    4.840    0.994
    8860    5.268   -2.031
    8861    4.313   -0.438
    8862    4.631    0.611
    8863    2.514    0.063
    8864    0.754   -1.913
    8865    2.991   -1.174
    8866    2.418   -0.944
    8867    1.839   -0.015
    8868    1.859    1.438
    8869    2.128    4.629
    8870    0.450    2.729
    8871    0.744    3.789
    8872    2.035    4.850
    8873    3.784    5.860
    8874    4.099    6.134
    8875    3.851    4.571
    8876    5.880    5.470
    8877    6.149    4.272
    8878    5.722    3.533
    8879    5.557    3.523
    8880    4.622    6.318
    8881    4.213    3.208
    8882    2.511    1.704
    8883    3.142   -0.855
    8884    5.572   -0.496
    8885    7.345    0.956
    8886    5.542    3.647
    8887    5.910    3.488
    8888    9.185    3.648
    8889    5.138    0.818
    8890    3.175    0.903
    8891    5.432    1.098
    8892    3.201    0.207
    8893    3.880    0.269
    8894    3.317   -0.307
    8895    2.838   -0.121
    8896    3.317   -0.005
    8897    4.068    1.967
    8898    5.103    0.808
    8899    5.092   -0.135
    8900    5.959    4.107
    8901    4.717    2.758
    8902    5.390    2.094
    8903    4.375    4.992
    8904    5.921    4.251
    8905    6.223    4.079
    8906    7.221    6.182
    8907    7.347    2.619
    8908    6.979    2.809
    8909    8.954    0.928
    8910    4.074    0.793
    8911    5.142    0.248
    8912    4.534    1.953
    8913    3.339    1.825
    8914    2.387    1.621
    8915    4.653   -0.188
    8916    4.367    0.638
    8917    3.657    1.979
    8918    4.670    4.982
    8919    2.952    1.462
    8920    3.686   -1.889
    8921    3.592    0.101
    8922    6.794    1.601
    8923    8.005    2.029
    8924    6.908   -0.941
    8925    5.622   -1.666
    8926    5.138   -1.181
    8927    3.152   -3.233
    8928    2.103   -1.163
    8929    4.599    0.115
    8930    4.799    3.287
    8931    5.213    0.715
    8932    3.931    1.207
    8933    4.329    0.099
    8934    3.413    0.905
    8935    2.615    0.137
    8936    1.175   -0.030
    8937    3.506    1.577
    8938    2.184    0.962
    8939    3.674    1.212
    8940    2.662    1.353
    8941    3.552    1.304
    8942    3.280   -0.884
    8943    4.796   -0.058
    8944    3.673    0.135
    8945    3.194    1.402
    8946    3.988    0.628
    8947    0.566    0.654
    8948    2.003    0.087
    8949   -0.032   -0.884
    8950    3.336    1.265
    8951    3.224    3.054
    8952    5.285    2.432
    8953    5.319    1.104
    8954    3.283   -0.612
    8955    2.419    2.014
    8956    1.811    1.026
    8957    2.249    2.183
    8958    1.348    0.304
    8959    2.237   -0.721
    8960    3.799    1.148
    8961    3.627    2.219
    8962    2.914    1.793
    8963    3.785    2.670
    8964    1.144   -0.366
    8965    3.273    0.032
    8966    3.368   -0.150
    8967    3.665   -0.911
    8968    3.892   -2.550
    8969    4.814   -1.411
    8970    5.020   -2.430
    8971    5.391   -0.450
    8972    3.919    0.256
    8973    4.364    0.320
    8974    3.331   -1.359
    8975    2.479   -2.901
    8976    1.422   -0.783
    8977    2.723   -2.810
    8978    3.577   -2.310
    8979    4.991   -2.087
    8980    5.425    0.877
    8981    4.291    1.281
    8982    2.503    2.044
    8983    2.933    0.334
    8984    1.449    0.768
    8985    0.668   -0.532
    8986   -0.293    2.418
    8987    0.455    0.169
    8988    2.363    1.872
    8989    2.512    1.631
    8990    4.596   -0.082
    8991    3.038    3.876
    8992    4.722    3.795
    8993    2.750    2.449
    8994    2.645    5.288
    8995    2.296    3.286
    8996    3.696    2.736
    8997    4.279    1.838
    8998    4.170    1.992
    8999    5.106    3.979
    9000    4.597    2.050
    9001    2.546    0.982
    9002    1.704    0.503
    9003    2.586    0.343
    9004    2.363   -2.349
    9005    3.843   -1.203
    9006    3.891    0.257
    9007    4.860   -0.184
    9008    3.266    3.526
    9009    3.396    1.049
    9010    3.287    0.839
    9011    1.942    1.098
    9012    0.652    1.161
    9013    3.969    1.797
    9014    4.361   -0.016
    9015    2.139    0.596
    9016    3.099    1.678
    9017    1.534    4.453
    9018    1.083    2.046
    9019    1.928    1.983
    9020    2.345    1.966
    9021    1.003    5.103
    9022    3.015    6.956
    9023    1.702    3.585
    9024    1.052    4.946
    9025    1.354    2.731
    9026    1.593    3.255
    9027    2.601    6.277
    9028    2.827    4.877
    9029    2.589    5.807
    9030    1.440    2.193
    9031    3.943    2.375
    9032    2.355    0.955
    9033    0.887    2.495
    9034    3.261    2.547
    9035    1.784    2.183
    9036    3.020    1.257
    9037    3.210    1.141
    9038    2.321    0.042
    9039    3.177    3.040
    9040    4.929    4.727
    9041    3.901    3.826
    9042    3.502    3.125
    9043    2.807    2.863
    9044    1.727    1.270
    9045    1.871    1.471
    9046    3.846    3.081
    9047   -0.108    2.725
    9048    1.391    2.734
    9049    2.001    4.325
    9050    1.597    3.631
    9051    3.275    5.813
    9052    3.402    5.720
    9053    2.017    2.803
    9054    3.215    2.036
    9055    4.739    1.000
    9056    6.174    3.043
    9057    6.911    4.547
    9058    5.061    3.766
    9059    3.936    3.988
    9060    2.609    1.293
    9061    3.607    2.160
    9062    4.125    7.026
    9063    2.419    8.335
    9064    2.509    7.181
    9065    3.175    3.662
    9066    5.244    5.936
    9067    3.673    2.974
    9068    4.012    3.909
    9069    2.036   -0.779
    9070    3.215    1.533
    9071    1.792   -0.013
    9072    4.650    2.206
    9073    1.197    3.419
    9074    0.509    3.533
    9075    1.724    2.106
    9076    2.183    1.609
    9077    4.388    2.678
    9078    5.026    4.313
    9079    5.027    0.582
    9080    2.419    0.753
    9081    3.354    2.380
    9082    3.993    1.805
    9083    1.431    2.900
    9084    3.739    1.146
    9085    3.895    3.237
    9086    3.805    3.980
    9087    3.223    3.613
    9088    2.761    4.648
    9089    5.045    3.740
    9090    2.975    2.780
    9091    3.588    3.718
    9092    2.620    3.143
    9093    3.119    1.465
    9094    4.368    0.719
    9095    4.549    3.274
    9096    3.690    3.308
    9097    4.626    4.477
    9098    4.181    2.917
    9099    2.593    0.336
    9100    5.294    0.394
    9101    3.307   -0.907
    9102    5.669    0.461
    9103    2.620    0.664
    9104    4.897    1.088
    9105    5.312    0.768
    9106    5.192   -0.428
    9107    4.141    1.857
    9108    5.339    2.892
    9109    3.448    2.272
    9110    4.118    1.002
    9111    3.934   -0.668
    9112    4.587   -0.550
    9113    4.428    1.754
    9114    5.687    1.025
    9115    4.220    0.817
    9116    5.350    0.385
    9117    5.960    3.311
    9118    6.069    2.387
    9119    6.854   -0.492
    9120    5.403    0.642
    9121    6.504   -0.739
    9122    7.518    1.944
    9123    8.795   -0.627
    9124    6.660    1.056
    9125    7.101    3.880
    9126    6.169    2.769
    9127    5.222   -0.149
    9128    5.453   -0.510
    9129    5.838    0.302
    9130    4.948    0.110
    9131    6.352    1.570
    9132    3.382    0.173
    9133    4.192    0.228
    9134    4.825   -1.190
    9135    5.044   -1.250
    9136    5.244   -0.713
    9137    7.277   -0.602
    9138    8.767   -0.799
    9139    7.967   -1.024
    9140    8.677    2.247
    9141    7.328    2.388
    9142    6.632    1.375
    9143    5.374   -0.264
    9144    5.604   -0.482
    9145    5.236    0.610
    9146    5.156    1.792
    9147    4.546    2.816
    9148    3.243    3.156
    9149    3.928    1.054
    9150    3.469    2.396
    9151    4.392    3.422
    9152    3.766    0.339
    9153    3.697    1.644
    9154    3.777    0.317
    9155    7.073    1.714
    9156    4.632    3.618
    9157    6.319    3.377
    9158    5.269    4.151
    9159    5.097    2.993
    9160    4.989   -0.607
    9161    1.190   -0.321
    9162    3.607   -1.289
    9163    5.029    0.677
    9164    6.059    0.054
    9165    6.427    1.945
    9166    6.048    2.197
    9167    6.524    1.716
    9168    6.346    0.727
    9169    3.840    2.100
    9170    4.153   -0.438
    9171    3.366   -1.121
    9172    5.752   -1.696
    9173    5.849   -0.792
    9174    6.678    2.056
    9175    6.062    0.555
    9176    6.648   -0.575
    9177    6.439   -2.122
    9178    6.784   -3.955
    9179    6.474   -2.912
    9180    6.181   -1.802
    9181    5.617   -0.252
    9182    8.048   -0.485
    9183    7.468    2.381
    9184    5.714    2.326
    9185    5.786    3.698
    9186    6.700    2.390
    9187    8.538    3.155
    9188    7.487    0.086
    9189    8.349    2.650
    9190    7.665    2.270
    9191    5.104    1.711
    9192    3.069    1.704
    9193    3.783    0.252
    9194    3.228    1.290
    9195    5.188    0.569
    9196    4.141   -1.566
    9197    3.204    0.143
    9198    3.286    1.311
    9199    4.438    1.065
    9200    4.475    2.856
    9201    3.459    3.267
    9202    4.847    3.141
    9203    5.048    1.604
    9204    6.896    0.740
    9205    5.473    1.581
    9206    5.698    1.719
    9207    6.047    3.951
    9208    5.641    2.864
    9209    5.992   -1.442
    9210    3.050    0.783
    9211    4.056    2.198
    9212    4.963    1.762
    9213    5.443    1.221
    9214    3.884    0.766
    9215    4.836    5.710
    9216    4.108    3.379
    9217    5.797    0.470
    9218    5.716    0.433
    9219    5.909    2.353
    9220    4.459    2.184
    9221    6.648    4.996
    9222    2.884    4.780
    9223    4.286    3.911
    9224    5.069    3.299
    9225    4.887    5.676
    9226    5.927    2.783
    9227    6.865    5.177
    9228    6.803    4.718
    9229    6.389    4.736
    9230    5.848    2.991
    9231    7.861    2.870
    9232    5.717    4.392
    9233    5.093    3.052
    9234    5.378    3.092
    9235    4.125    5.579
    9236    3.975    2.586
    9237    4.606    2.452
    9238    3.549    3.800
    9239    4.102    2.285
    9240    5.118    1.394
    9241    4.568    3.400
    9242    2.439    3.896
    9243    3.881    2.886
    9244    3.618    0.970
    9245    5.422    1.696
    9246    3.571    0.228
    9247    4.735    1.378
    9248    3.429    0.864
    9249    4.931    0.934
    9250    4.914    2.459
    9251    5.819    1.701
    9252    4.482    2.059
    9253    4.091    3.316
    9254    5.079    5.549
    9255    1.932    3.223
    9256    3.201    1.948
    9257    3.094    2.810
    9258    5.670    0.122
    9259    7.645   -2.878
    9260    5.842    0.851
    9261    6.806    1.102
    9262    4.989   -1.355
    9263    5.482   -1.302
    9264    5.602    0.468
    9265    5.851    0.002
    9266    7.551    1.303
    9267    7.123   -1.136
    9268    8.806    0.891
    9269    6.971   -0.775
    9270    7.999    2.315
    9271    5.858    2.487
    9272    5.402    2.430
    9273    7.384    2.747
    9274    6.991    1.622
    9275    5.969    0.573
    9276    8.163    0.727
    9277    6.226    3.995
    9278    5.429    2.767
    9279    5.067    2.349
    9280    7.869    1.122
    9281    7.135    3.755
    9282    6.411    4.393
    9283    6.917    1.830
    9284    6.890    1.743
    9285    7.638    2.403
    9286    5.142    1.622
    9287    5.196    1.990
    9288    6.212   -0.331
    9289    5.760    0.861
    9290    5.191    4.260
    9291    4.405    3.797
    9292    6.056    4.452
    9293    6.443    2.759
    9294    3.938    4.339
    9295    2.684    3.558
    9296    4.067    4.449
    9297    4.799    4.306
    9298    6.354    6.548
    9299    5.905    5.362
    9300    3.533    4.383
    9301    4.133    2.239
    9302    4.210    0.958
    9303    2.591    1.247
    9304    4.415    1.411
    9305    3.273    1.568
    9306    4.650    2.727
    9307    5.085    2.065
    9308    4.742    1.622
    9309    3.944    4.080
    9310    3.193    2.076
    9311    3.781    2.730
    9312    4.097    2.216
    9313    5.475    0.449
    9314    5.381    1.098
    9315    4.258    0.400
    9316    4.462    1.093
    9317    5.079    3.667
    9318    4.568    4.049
    9319    4.573    2.738
    9320    3.743    2.971
    9321    5.559    6.050
    9322    4.080    3.830
    9323    5.488    3.145
    9324    7.044    2.858
    9325    8.214    4.014
    9326    8.055    2.530
    9327    4.620    2.919
    9328    5.462    3.378
    9329    3.704    2.283
    9330    5.246    4.026
    9331    5.266   -0.861
    9332    7.892    1.891
    9333    5.892    1.499
    9334    8.539    2.001
    9335    6.506    3.788
    9336    5.320    2.767
    9337    5.572    2.511
    9338    6.460    2.256
    9339    6.197    1.599
    9340    6.708    2.367
    9341    4.643   -0.471
    9342    3.804    1.833
    9343    3.770    2.988
    9344    5.582    5.239
    9345    3.091    5.057
    9346    4.092    2.225
    9347    5.168    3.531
    9348    5.336    4.249
    9349    5.665    5.393
    9350    6.276    4.694
    9351    5.605    4.251
    9352    4.649    4.097
    9353    5.598    3.467
    9354    5.440    2.619
    9355    4.864    3.163
    9356    6.239    2.855
    9357    5.564    3.649
    9358    4.255    5.570
    9359    5.294    4.283
    9360    5.874    7.151
    9361    5.667    6.251
    9362    7.029    7.702
    9363    7.059    5.034
    9364    5.395    3.311
    9365    5.442    3.313
    9366    6.415    2.576
    9367    6.481    2.992
    9368    6.598    5.061
    9369    6.228    5.501
    9370    6.427    2.751
    9371    9.116    3.172
    9372    7.361    4.461
    9373    8.853    4.080
    9374    7.497    5.891
    9375    8.690    6.102
    9376    5.905    2.847
    9377    7.548    5.756
    9378    7.379    5.049
    9379    9.187    2.346
    9380    7.290    4.008
    9381    8.434    4.026
    9382    9.522    3.500
    9383    8.514    4.139
    9384    8.414    3.792
    9385    7.050    4.204
    9386    5.893    2.093
    9387    7.690    2.639
    9388    7.291    2.607
    9389    6.853    1.169
    9390    8.398    2.412
    9391    7.615    2.297
    9392    9.100    3.243
    9393    8.136    2.894
    9394    9.200    3.755
    9395   10.388    4.355
    9396    9.452    3.108
    9397    8.321    4.281
    9398    8.183    4.040
    9399    8.316    2.380
    9400    9.267    4.637
    9401   11.381    6.084
    9402   10.892    6.200
    9403   12.537    4.891
    9404    8.840    4.595
    9405    8.828    2.744
    9406    7.983    1.976
    9407    9.911    2.694
    9408    9.508    1.235
    9409    9.395    3.008
    9410    9.430    3.266
    9411    6.897    1.290
    9412    8.390    5.504
    9413    9.647    5.967
    9414    8.321    5.574
    9415    9.369    5.554
    9416    9.236    4.240
    9417    6.596    4.262
    9418    6.007    4.357
    9419    5.980    6.587
    9420    6.263    6.761
    9421    7.275    6.289
    9422    7.951    7.086
    9423    6.620    5.965
    9424    6.154    5.815
    9425    5.716    3.351
    9426    5.251    3.972
    9427    4.094    4.000
    9428    4.181    3.863
    9429    5.172    5.228
    9430    5.345    6.425
    9431    3.981    5.077
    9432    4.918    5.753
    9433    6.315    5.749
    9434    5.273    3.646
    9435    4.403    5.532
    9436    4.705    4.540
    9437    6.297    6.803
    9438    4.775    5.269
    9439    3.011    2.489
    9440    3.715   -0.275
    9441    7.274    2.703
    9442    8.050    1.448
    9443    8.543    2.484
    9444    8.431    3.060
    9445    8.229    2.597
    9446    8.376    4.007
    9447    7.513    4.475
    9448    6.149    5.306
    9449    8.090    4.136
    9450    5.677    2.346
    9451    6.597    1.519
    9452    6.854    4.211
    9453    7.349    3.930
    9454    5.107    6.341
    9455    6.087    5.478
    9456    6.974    4.859
    9457    6.557    6.060
    9458    7.386    6.818
    9459    7.793    4.883
    9460    7.963    3.483
    9461    7.907    5.048
    9462    7.955    5.755
    9463    5.696    3.339
    9464    5.428    3.273
    9465    5.450    5.421
    9466    7.731    4.002
    9467    8.837    5.519
    9468    6.850    2.265
    9469    6.689    2.471
    9470    8.041    4.121
    9471    6.527    5.537
    9472    5.263    4.165
    9473    6.398    5.418
    9474    7.095    4.412
    9475    6.558    4.337
    9476    8.789    3.443
    9477    7.890    4.332
    9478    9.157    7.188
    9479    5.664    2.881
    9480    8.834    2.978
    9481    8.501    5.229
    9482    5.004    5.818
    9483    7.301    5.248
    9484    6.375    7.154
    9485    6.433    5.932
    9486    5.899    4.882
    9487    5.432    2.688
    9488    5.498    3.687
    9489    5.298    1.622
    9490    5.179    1.523
    9491    3.499   -0.176
    9492    5.066   -0.086
    9493    3.809    0.802
    9494    1.459    1.782
    9495    2.369    0.353
    9496    5.215    1.143
    9497    5.836    1.865
    9498    7.447    1.754
    9499    4.938    2.441
    9500    6.911    2.869
    9501    7.663    3.609
    9502    7.581    4.545
    9503    5.307    3.113
    9504    6.930    3.005
    9505    5.817    3.077
    9506    6.768    2.730
    9507    6.912    5.102
    9508    6.483    1.673
    9509    5.656    1.784
    9510    4.177    1.870
    9511    5.491   -0.579
    9512    5.611    0.737
    9513    4.052    1.963
    9514    6.234    4.072
    9515    8.749    4.254
    9516    7.453    1.759
    9517   10.666    3.895
    9518    8.369    3.817
    9519    6.107    4.457
    9520    8.399    4.257
    9521    6.030    4.662
    9522    7.176    3.735
    9523    6.937    3.308
    9524    7.611    1.143
    9525    6.899    2.184
    9526    6.485    3.463
    9527    7.572    4.156
    9528    8.188    3.415
    9529    8.161    5.353
    9530    7.620    3.086
    9531    9.152    4.201
    9532    6.265    1.957
    9533    6.775    2.474
    9534    7.037   -0.090
    9535    6.505    0.222
    9536    7.949    1.676
    9537    8.140    2.202
    9538    7.026    1.135
    9539    6.499    1.692
    9540    7.384   -0.225
    9541    7.356    0.461
    9542    5.665   -0.837
    9543    5.568   -2.520
    9544    5.866   -1.061
    9545    5.070    0.034
    9546    7.250    1.323
    9547    6.469   -0.419
    9548    8.015    1.972
    9549    5.633    0.029
    9550    3.508   -1.394
    9551    5.987    0.984
    9552    5.942    1.486
    9553    4.893    0.288
    9554    4.862    2.164
    9555    5.551    2.115
    9556    5.951    4.972
    9557    4.082    4.337
    9558    6.233    5.516
    9559    4.747    6.181
    9560    3.510    3.913
    9561    5.670    5.294
    9562    4.741    4.021
    9563    4.011    3.334
    9564    5.479    2.126
    9565    3.395    2.695
    9566    3.924    4.579
    9567    4.527    2.711
    9568    4.458    3.104
    9569    4.066    3.023
    9570    4.892    2.622
    9571    4.245    1.862
    9572    4.530    3.274
    9573    3.931    2.494
    9574    7.138    3.790
    9575    6.272    2.844
    9576    5.764    3.488
    9577    4.187    0.628
    9578    4.210    4.555
    9579    3.839    2.976
    9580    5.038    4.613
    9581    5.278    4.681
    9582    3.243    4.193
    9583    4.244    4.149
    9584    5.363    5.881
    9585    5.175    4.071
    9586    3.282    6.988
    9587    3.071    5.966
    9588    4.262    5.476
    9589    5.535    6.343
    9590    5.396    3.526
    9591    4.762    4.059
    9592    5.975    4.920
    9593    7.376    3.557
    9594    6.446    3.822
    9595    5.086    1.842
    9596    5.232    2.299
    9597    3.648    3.132
    9598    4.471    5.391
    9599    5.808    3.724
    9600    5.056    3.789
    9601    6.468    4.313
    9602    6.542    4.025
    9603    8.665    4.341
    9604    8.875    4.687
    9605    7.530    5.373
    9606    5.938    6.619
    9607    4.093    4.464
    9608    6.075    3.276
    9609    7.320    0.112
    9610    6.653    1.656
    9611    5.745    4.492
    9612    6.652    3.948
    9613    7.736    5.449
    9614    6.524    4.453
    9615    5.765    4.413
    9616    6.474    5.230
    9617    8.015    6.178
    9618    7.471    7.783
    9619    7.128    5.085
    9620    6.752    2.186
    9621    8.119    2.610
    9622    7.365    1.240
    9623    9.857    3.876
    9624    9.178    2.452
    9625    9.451    2.081
    9626    8.901    1.575
    9627    9.204    3.557
    9628    8.309    2.884
    9629    7.945    3.396
    9630    6.635    3.204
    9631   10.489    4.260
    9632   10.177    4.504
    9633    9.926    4.642
    9634   10.470    2.689
    9635    7.994    4.246
    9636   10.316    5.084
    9637    9.351    4.729
    9638    9.590    3.320
    9639    9.867    6.440
    9640   11.193    6.993
    9641   10.662    5.159
    9642    9.716    7.588
    9643   10.038    4.379
    9644    9.434    3.679
    9645    8.543    3.886
    9646    8.664    3.632
    9647    6.764    3.277
    9648    6.842    4.077
    9649    8.800    1.544
    9650    7.987    1.022
    9651    6.809    3.687
    9652    8.333    1.604
    9653    7.882    3.376
    9654    8.265    3.195
    9655    7.330    4.706
    9656    9.350    6.036
    9657    7.074    5.118
    9658    8.193    4.742
    9659    8.074    4.521
    9660    6.882    3.796
    9661    4.672    1.866
    9662    5.712    2.254
    9663    7.442    2.978
    9664    8.188    4.517
    9665    9.035    4.876
    9666    5.674    2.019
    9667    6.479    3.620
    9668    6.468    1.759
    9669    7.011    1.036
    9670    8.266    0.146
    9671    9.418    3.398
    9672    8.213    1.770
    9673    9.481    0.929
    9674    6.395    1.442
    9675    8.100    0.544
    9676    8.156    2.043
    9677    6.660    1.014
    9678    6.814    1.211
    9679    5.840    1.110
    9680    3.876   -0.336
    9681    5.123   -2.957
    9682    5.226    1.420
    9683    5.030    2.190
    9684    4.294    3.793
    9685    1.582    3.027
    9686    4.770    1.287
    9687    3.680    3.539
    9688    4.642    2.628
    9689    1.246    2.421
    9690    1.759    0.487
    9691    3.033    1.888
    9692    2.385    5.028
    9693    3.277    3.995
    9694    2.803    4.358
    9695    4.617    3.628
    9696    5.684    4.753
    9697    7.492    2.367
    9698    8.291    4.769
    9699    5.205    5.361
    9700    5.714    2.255
    9701    7.719    2.007
    9702    5.723    2.696
    9703    6.692    0.921
    9704    6.303    0.880
    9705   10.015   -0.081
    9706    9.163    1.529
    9707    9.063    0.318
    9708    8.126    2.082
    9709    9.061    2.157
    9710    7.257    0.988
    9711    8.054    0.520
    9712   10.649    1.326
    9713    9.037    2.661
    9714    6.464   -0.116
    9715    6.580   -0.051
    9716    7.190    1.861
    9717    7.906   -0.207
    9718    7.113    3.582
    9719    9.461    3.315
    9720    8.140    2.041
    9721    9.976    3.022
    9722   10.450    1.106
    9723    8.992    0.038
    9724    5.941   -1.249
    9725    5.196    0.486
    9726    6.729    0.807
    9727    8.532   -0.152
    9728    9.026   -0.304
    9729   10.375    1.127
    9730    9.093    0.476
    9731    9.894   -0.401
    9732    9.487    1.119
    9733    9.745    2.417
    9734   10.609    3.740
    9735    9.580    2.834
    9736    9.744    3.832
    9737    9.616    3.519
    9738    7.478    1.700
    9739    7.085    0.441
    9740    7.508    0.564
    9741    5.557    0.075
    9742    8.830    3.397
    9743    8.678    3.064
    9744   10.055    2.541
    9745    6.729    3.029
    9746    7.248    3.402
    9747    9.820    4.588
    9748   10.941    4.079
    9749   11.772    2.780
    9750   10.031    2.260
    9751   11.135   -0.545
    9752    9.873   -0.434
    9753    8.752   -0.095
    9754    7.481   -0.351
    9755    7.753   -0.574
    9756    6.755   -1.927
    9757    8.507   -0.211
    9758    6.873    0.905
    9759    7.182   -0.775
    9760   10.944    2.504
    9761    6.168   -1.106
    9762    8.747   -1.263
    9763    7.070    0.104
    9764    8.333   -0.639
    9765    9.352    0.956
    9766    8.854    2.661
    9767    8.455   -1.471
    9768    9.453    1.203
    9769    7.958    2.264
    9770    7.143    0.960
    9771    9.912    1.388
    9772    7.305    1.442
    9773    6.877    1.828
    9774    7.517    0.203
    9775    9.131    0.143
    9776    9.372    1.873
    9777    8.685    1.778
    9778    9.137    0.656
    9779    8.777    2.375
    9780    6.808    2.661
    9781    8.962    1.667
    9782   10.428    5.274
    9783   10.794    2.722
    9784    9.005    3.011
    9785    9.110    3.220
    9786    8.839    2.519
    9787    8.741    3.105
    9788    8.006    0.648
    9789    7.431    0.971
    9790    5.465    2.203
    9791    8.339   -0.155
    9792    8.803   -0.093
    9793    8.821    0.778
    9794    6.553   -0.318
    9795    7.133   -0.415
    9796    5.937    0.262
    9797    4.547   -0.996
    9798    3.789    0.701
    9799    5.280   -0.911
    9800    7.125   -0.441
    9801    7.189   -2.305
    9802    5.194    0.221
    9803    5.091    1.609
    9804    6.379    1.042
    9805    5.707    0.779
    9806    6.009   -1.237
    9807    6.652   -1.508
    9808    7.140   -0.308
    9809    7.970    2.058
    9810    9.203    1.153
    9811    8.657   -0.666
    9812   10.288    2.982
    9813    9.329    1.881
    9814   10.127    1.019
    9815    8.746    0.543
    9816   10.164   -1.876
    9817    9.618    0.281
    9818   10.458    1.375
    9819    9.392    1.148
    9820   11.953    2.848
    9821   12.292    1.429
    9822   11.005    1.880
    9823   11.057    2.903
    9824   10.191    4.026
    9825    9.067    4.406
    9826    9.225    2.147
    9827    9.029    3.147
    9828    8.760    6.172
    9829    8.880    3.466
    9830   10.796    2.488
    9831    9.677    3.690
    9832    9.424    6.205
    9833    7.470    5.298
    9834    6.901    3.357
    9835    6.683    2.530
    9836    4.244    4.880
    9837    8.088    3.625
    9838    6.190    5.374
    9839    7.660    3.243
    9840    9.363    3.928
    9841    9.384    4.242
    9842    9.890    5.515
    9843    9.379    5.091
    9844   10.441    4.756
    9845    8.777    3.514
    9846    8.757    4.871
    9847    6.437    4.715
    9848    3.916    2.659
    9849    6.446    4.635
    9850    4.517    5.439
    9851    6.900    3.433
    9852    7.421    2.511
    9853    8.276    3.887
    9854    8.586    3.223
    9855    7.198    0.811
    9856    6.213    1.977
    9857    6.470    2.356
    9858    7.570    4.366
    9859    5.329    2.276
    9860    6.931    0.568
    9861    8.341    1.352
    9862    6.417    0.852
    9863    8.546   -1.913
    9864    9.987   -0.741
    9865    7.522   -1.189
    9866    9.284    0.485
    9867   10.912    0.667
    9868    9.783   -0.092
    9869   10.515    1.238
    9870    9.513    2.027
    9871   10.925    1.686
    9872   12.313   -0.120
    9873   13.774   -0.494
    9874   12.922    0.434
    9875   12.006    0.819
    9876   12.201    1.067
    9877   12.648    0.652
    9878   12.102    2.136
    9879   12.476    4.079
    9880   10.432    2.466
    9881   10.346    0.774
    9882   10.381    0.827
    9883   10.080    1.084
    9884    8.611    0.705
    9885   10.227    1.513
    9886    8.543    0.837
    9887    8.105    1.207
    9888    9.331    0.105
    9889    9.818   -0.600
    9890   11.105    4.135
    9891   10.233    4.134
    9892    9.018    2.197
    9893    6.850    1.265
    9894    7.042    0.326
    9895    6.156    1.597
    9896    7.449    2.839
    9897    6.072    5.927
    9898    5.199    1.191
    9899    6.671    3.034
    9900    5.418    0.676
    9901    9.004    1.352
    9902    7.098    1.024
    9903    7.908    2.808
    9904    5.544    1.866
    9905    7.210   -0.465
    9906    5.770   -0.387
    9907    7.005    2.201
    9908    5.845    0.840
    9909    7.241    0.371
    9910    6.170    2.627
    9911    7.277    1.840
    9912    8.469    0.553
    9913    4.697    1.330
    9914    6.830    0.128
    9915    5.290    1.897
    9916    3.720    1.373
    9917    3.268    3.006
    9918    3.433    2.373
    9919    5.154    0.138
    9920    4.798    1.449
    9921    6.247    0.708
    9922    7.098    2.780
    9923    7.081    2.400
    9924    7.222    3.182
    9925    9.048    2.712
    9926    8.232    2.009
    9927    7.107    2.926
    9928    5.739    1.227
    9929    5.528    4.069
    9930    6.242    2.187
    9931    7.540    5.464
    9932    4.418    4.747
    9933    5.391    4.324
    9934    8.109    1.984
    9935    7.590    0.299
    9936    7.649    1.635
    9937   10.066    0.999
    9938    9.739    0.906
    9939    9.215    0.975
    9940    8.516    1.392
    9941    7.293    4.243
    9942    4.686    1.716
    9943    4.026    1.574
    9944    5.077    1.613
    9945    7.409    2.559
    9946    7.692    2.672
    9947    8.653    2.180
    9948    7.340    3.146
    9949    3.519    3.498
    9950    7.889    2.950
    9951    6.075   -1.381
    9952    6.428    1.469
    9953    7.585    1.938
    9954    7.356    2.224
    9955    7.835    1.934
    9956    4.861    4.706
    9957    6.425    4.926
    9958    7.149    4.387
    9959    7.413    0.712
    9960    6.246    2.385
    9961    7.234    3.812
    9962    9.209    1.942
    9963    5.630    4.200
    9964    6.523    4.937
    9965    3.594    5.784
    9966    5.829    4.023
    9967    4.869    4.342
    9968    4.707    2.855
    9969    5.397    0.533
    9970    7.022    1.789
    9971    5.703    2.486
    9972    5.178    4.433
    9973    5.071    2.788
    9974    4.476    3.944
    9975    5.221    5.318
    9976    4.638    5.163
    9977    5.172    6.180
    9978    5.821    3.959
    9979    7.234    3.856
    9980    4.906    7.171
    9981    5.054    5.218
    9982    6.773    5.888
    9983    4.535    6.854
    9984    3.526    6.003
    9985    6.345    6.147
    9986    5.169    5.731
    9987    4.789    5.957
    9988    1.722    5.114
    9989    0.482    7.133
    9990    2.129    7.019
    9991    2.329    8.052
    9992    2.284    6.216
    9993    1.946    5.347
    9994    4.718    8.365
    9995    1.130    6.985
    9996    1.941    8.015
    9997    1.048    6.762
    9998    3.842    8.642
    9999    3.524    9.754
   10000    1.016    8.561
