# Supplementary material for: Discovery of novel RARα agonists using pharmacophore-based virtual screening, molecular docking, and molecular dynamics simulation studies
Source: PLoS One. 2023 Aug 24;18(8):e0289046. doi: 10.1371/journal.pone.0289046 (PMC10449137; doi:10.1371/journal.pone.0289046)
Supplement: S1 File — (ZIP) [file pone.0289046.s003.zip › Supplementary/Free Protein/MD/Potential energy/Potential energy.EPTOT]

     302.000      -83611.8673
     304.000      -83781.8577
     306.000      -83810.2175
     308.000      -83753.4270
     310.000      -83859.6619
     312.000      -83689.4254
     314.000      -83850.0654
     316.000      -83850.7267
     318.000      -83806.1346
     320.000      -84002.6213
     322.000      -83904.5648
     324.000      -83963.0841
     326.000      -84087.2483
     328.000      -83896.6498
     330.000      -84223.9294
     332.000      -83779.5354
     334.000      -84111.6405
     336.000      -83838.4117
     338.000      -84106.7328
     340.000      -84030.9013
     342.000      -83939.7735
     344.000      -83694.6848
     346.000      -83763.0626
     348.000      -84045.3955
     350.000      -84098.3483
     352.000      -83824.3996
     354.000      -83765.9216
     356.000      -84067.9994
     358.000      -83915.4589
     360.000      -83861.2645
     362.000      -83719.3667
     364.000      -84112.6757
     366.000      -83941.5061
     368.000      -84038.0037
     370.000      -84054.8611
     372.000      -84042.3980
     374.000      -83865.6242
     376.000      -83953.5931
     378.000      -84004.4529
     380.000      -84118.6861
     382.000      -84005.2070
     384.000      -84415.5443
     386.000      -83924.8156
     388.000      -83791.3309
     390.000      -84120.1388
     392.000      -83878.6859
     394.000      -83958.0806
     396.000      -83891.7753
     398.000      -83996.1274
     400.000      -83981.1491
     402.000      -84277.3871
     404.000      -83891.9141
     406.000      -84021.4717
     408.000      -83872.9133
     410.000      -83991.6461
     412.000      -83819.4245
     414.000      -84029.1084
     416.000      -83991.4997
     418.000      -83667.5592
     420.000      -83894.6658
     422.000      -84174.6627
     424.000      -83970.9744
     426.000      -84341.0781
     428.000      -84253.5050
     430.000      -83977.8038
     432.000      -84130.6604
     434.000      -84260.1900
     436.000      -84140.8794
     438.000      -84148.3778
     440.000      -84236.7307
     442.000      -84263.9775
     444.000      -84202.3116
     446.000      -84233.8811
     448.000      -83814.3339
     450.000      -84086.8970
     452.000      -84315.5543
     454.000      -84035.1663
     456.000      -84395.6679
     458.000      -84301.9373
     460.000      -84033.7160
     462.000      -84485.7706
     464.000      -84074.1295
     466.000      -84065.7697
     468.000      -83954.7475
     470.000      -84242.1761
     472.000      -84290.6577
     474.000      -84094.1396
     476.000      -84052.4754
     478.000      -83859.0891
     480.000      -84002.6498
     482.000      -83939.0933
     484.000      -83874.9525
     486.000      -84093.3214
     488.000      -84123.3035
     490.000      -84220.0648
     492.000      -84202.2513
     494.000      -84248.9621
     496.000      -84171.6819
     498.000      -84105.6676
     500.000      -83786.8470
     502.000      -84265.1640
     504.000      -84259.2904
     506.000      -84056.1916
     508.000      -83966.4921
     510.000      -84127.6112
     512.000      -84047.0105
     514.000      -83947.9746
     516.000      -84118.6225
     518.000      -84136.3866
     520.000      -84014.1365
     522.000      -83881.7281
     524.000      -83815.4056
     526.000      -83988.8320
     528.000      -83905.9746
     530.000      -84113.5465
     532.000      -84022.7656
     534.000      -84105.7230
     536.000      -84056.4013
     538.000      -84018.6367
     540.000      -83878.7232
     542.000      -83968.8281
     544.000      -84146.9401
     546.000      -83950.3122
     548.000      -83845.4097
     550.000      -83940.6654
     552.000      -84053.2490
     554.000      -83937.3904
     556.000      -84176.5686
     558.000      -84195.8631
     560.000      -84083.3311
     562.000      -84063.5415
     564.000      -84128.3483
     566.000      -84018.1696
     568.000      -84270.5857
     570.000      -84256.8709
     572.000      -84146.6145
     574.000      -83951.8004
     576.000      -84191.8642
     578.000      -83944.8278
     580.000      -83916.9637
     582.000      -84177.7646
     584.000      -84119.6196
     586.000      -84153.4989
     588.000      -84134.6298
     590.000      -84065.6984
     592.000      -84194.6785
     594.000      -84097.9870
     596.000      -84089.8103
     598.000      -83883.5848
     600.000      -83963.6461
     602.000      -83954.0582
     604.000      -84033.7734
     606.000      -83971.1216
     608.000      -84057.2238
     610.000      -83890.2485
     612.000      -83880.8578
     614.000      -84076.8706
     616.000      -84183.8006
     618.000      -84051.3234
     620.000      -83812.9765
     622.000      -84046.0036
     624.000      -83870.4700
     626.000      -84011.8156
     628.000      -83728.7543
     630.000      -84209.8503
     632.000      -84156.4387
     634.000      -84253.6628
     636.000      -83910.4740
     638.000      -83795.0175
     640.000      -84224.4124
     642.000      -84041.0269
     644.000      -83900.2963
     646.000      -83980.3000
     648.000      -84013.1513
     650.000      -83855.2406
     652.000      -84233.5070
     654.000      -83861.2092
     656.000      -83943.5212
     658.000      -84056.8016
     660.000      -84038.5660
     662.000      -84003.8703
     664.000      -84048.3611
     666.000      -84093.8275
     668.000      -83759.7866
     670.000      -83775.4313
     672.000      -83982.6659
     674.000      -84046.7751
     676.000      -83947.9556
     678.000      -83871.7573
     680.000      -83827.9397
     682.000      -84018.0575
     684.000      -84230.2010
     686.000      -83850.7512
     688.000      -83945.0516
     690.000      -83957.6440
     692.000      -84209.3836
     694.000      -84367.2745
     696.000      -84069.6479
     698.000      -83917.6626
     700.000      -84052.9920
     702.000      -84208.1718
     704.000      -84023.5123
     706.000      -84083.8700
     708.000      -84303.0462
     710.000      -84038.1648
     712.000      -84310.9145
     714.000      -83908.3303
     716.000      -84316.2669
     718.000      -84013.6437
     720.000      -84312.0032
     722.000      -84253.3394
     724.000      -83868.2991
     726.000      -83941.6331
     728.000      -83958.0960
     730.000      -83910.2830
     732.000      -84132.9242
     734.000      -84163.8080
     736.000      -84002.9983
     738.000      -84152.5277
     740.000      -84210.6323
     742.000      -84062.3675
     744.000      -84021.6407
     746.000      -83982.5407
     748.000      -84143.6814
     750.000      -84235.3057
     752.000      -84175.7769
     754.000      -84051.7782
     756.000      -83960.6528
     758.000      -84098.0914
     760.000      -84011.2568
     762.000      -84035.8068
     764.000      -83960.6479
     766.000      -84071.5362
     768.000      -83968.4101
     770.000      -83923.7276
     772.000      -84152.1998
     774.000      -84066.0840
     776.000      -84104.4038
     778.000      -83804.5079
     780.000      -83994.5172
     782.000      -84016.2796
     784.000      -83955.6658
     786.000      -84043.5715
     788.000      -83939.9332
     790.000      -83981.3795
     792.000      -84051.3316
     794.000      -84199.2229
     796.000      -84117.3331
     798.000      -84034.1659
     800.000      -84128.6093
     802.000      -83976.4368
     804.000      -84540.2697
     806.000      -84023.4992
     808.000      -84090.3093
     810.000      -83966.5240
     812.000      -84113.6227
     814.000      -84197.8906
     816.000      -84146.0051
     818.000      -84024.0724
     820.000      -83905.7790
     822.000      -84135.2526
     824.000      -84138.5691
     826.000      -84225.5829
     828.000      -83944.3209
     830.000      -84112.9971
     832.000      -84110.0788
     834.000      -83993.1174
     836.000      -84251.8287
     838.000      -83961.7153
     840.000      -84017.5736
     842.000      -83974.8578
     844.000      -84085.3133
     846.000      -84180.7472
     848.000      -84298.0477
     850.000      -83990.7427
     852.000      -83955.2101
     854.000      -84161.3704
     856.000      -84214.7483
     858.000      -83851.2440
     860.000      -83989.9354
     862.000      -84065.4794
     864.000      -83777.7809
     866.000      -84045.0844
     868.000      -83998.7256
     870.000      -84247.6714
     872.000      -83858.9365
     874.000      -84218.9206
     876.000      -84010.0731
     878.000      -84083.7987
     880.000      -83922.7408
     882.000      -84213.9964
     884.000      -84107.2207
     886.000      -84163.4102
     888.000      -84198.0004
     890.000      -83919.1198
     892.000      -84221.7433
     894.000      -84149.3325
     896.000      -83989.2035
     898.000      -84259.9982
     900.000      -84092.2403
     902.000      -84053.5288
     904.000      -83894.2339
     906.000      -84149.1286
     908.000      -83937.6634
     910.000      -83875.0981
     912.000      -83900.9430
     914.000      -83894.9426
     916.000      -84005.0870
     918.000      -84230.0946
     920.000      -84028.3587
     922.000      -83991.1571
     924.000      -84141.8370
     926.000      -83979.7856
     928.000      -84077.2168
     930.000      -84204.9811
     932.000      -84060.0552
     934.000      -84054.6370
     936.000      -84143.9523
     938.000      -84129.0880
     940.000      -84007.3139
     942.000      -84221.4669
     944.000      -84385.6464
     946.000      -83784.8364
     948.000      -83920.5657
     950.000      -84129.2933
     952.000      -84113.9075
     954.000      -84196.0141
     956.000      -84287.6966
     958.000      -83983.5186
     960.000      -84191.4084
     962.000      -83921.4107
     964.000      -84379.6935
     966.000      -83988.5658
     968.000      -84282.0200
     970.000      -84068.5283
     972.000      -84362.0559
     974.000      -84101.3824
     976.000      -84007.0800
     978.000      -84365.3258
     980.000      -84275.9637
     982.000      -84140.2133
     984.000      -83992.2515
     986.000      -83729.7200
     988.000      -83969.3290
     990.000      -84043.4152
     992.000      -83660.8121
     994.000      -84091.7902
     996.000      -84038.3018
     998.000      -84024.3450
    1000.000      -83946.6281
    1002.000      -83977.8396
    1004.000      -83984.1680
    1006.000      -84219.3780
    1008.000      -84211.5983
    1010.000      -83929.2303
    1012.000      -84317.7349
    1014.000      -84281.1937
    1016.000      -84129.6249
    1018.000      -84155.6457
    1020.000      -84059.2099
    1022.000      -84025.8038
    1024.000      -84060.8946
    1026.000      -84070.5551
    1028.000      -84165.2001
    1030.000      -84064.9872
    1032.000      -83870.3177
    1034.000      -84085.2811
    1036.000      -83971.4159
    1038.000      -84199.5590
    1040.000      -83904.9305
    1042.000      -83997.9571
    1044.000      -84305.6547
    1046.000      -83937.3100
    1048.000      -84130.5333
    1050.000      -84412.1254
    1052.000      -83972.5155
    1054.000      -84170.3815
    1056.000      -83964.9811
    1058.000      -83979.0153
    1060.000      -83858.4729
    1062.000      -83846.2948
    1064.000      -83984.1754
    1066.000      -83932.7627
    1068.000      -83824.6277
    1070.000      -84108.4629
    1072.000      -83943.0149
    1074.000      -84088.5710
    1076.000      -84204.0880
    1078.000      -84308.4890
    1080.000      -84144.6760
    1082.000      -84057.1689
    1084.000      -84228.9873
    1086.000      -84138.1658
    1088.000      -84249.7180
    1090.000      -83880.1872
    1092.000      -84070.9088
    1094.000      -83911.2091
    1096.000      -84011.5503
    1098.000      -84088.8271
    1100.000      -84269.1970
    1102.000      -84278.4131
    1104.000      -84287.7502
    1106.000      -84354.8804
    1108.000      -84258.6871
    1110.000      -83901.8210
    1112.000      -84034.9459
    1114.000      -84025.6432
    1116.000      -83994.1984
    1118.000      -84129.1506
    1120.000      -84281.3827
    1122.000      -84313.1963
    1124.000      -84259.0437
    1126.000      -84272.2245
    1128.000      -83984.4283
    1130.000      -84173.0428
    1132.000      -84289.1219
    1134.000      -84321.2490
    1136.000      -84119.9940
    1138.000      -84074.3725
    1140.000      -84338.9072
    1142.000      -84331.7325
    1144.000      -84266.2973
    1146.000      -83937.8549
    1148.000      -84269.3766
    1150.000      -84052.6558
    1152.000      -84189.4431
    1154.000      -84014.0549
    1156.000      -84084.1270
    1158.000      -83997.4009
    1160.000      -84254.7674
    1162.000      -84225.5803
    1164.000      -84132.1199
    1166.000      -83903.7472
    1168.000      -84361.1036
    1170.000      -83916.1934
    1172.000      -84074.3710
    1174.000      -84301.8868
    1176.000      -84212.8695
    1178.000      -84059.5788
    1180.000      -84131.5780
    1182.000      -84123.7291
    1184.000      -84053.1394
    1186.000      -83791.6800
    1188.000      -84290.4625
    1190.000      -84116.1370
    1192.000      -84266.5365
    1194.000      -84182.0132
    1196.000      -84109.2184
    1198.000      -84036.6499
    1200.000      -83957.8639
    1202.000      -84057.1743
    1204.000      -84212.4505
    1206.000      -84122.5912
    1208.000      -83810.7286
    1210.000      -84094.4878
    1212.000      -84093.5143
    1214.000      -84211.1762
    1216.000      -84083.0192
    1218.000      -84120.5943
    1220.000      -84038.6474
    1222.000      -84271.9145
    1224.000      -84209.3488
    1226.000      -84095.0148
    1228.000      -84098.9094
    1230.000      -83929.1891
    1232.000      -83998.3691
    1234.000      -83799.6698
    1236.000      -84078.1201
    1238.000      -84021.0351
    1240.000      -84146.7945
    1242.000      -84105.5343
    1244.000      -84116.5500
    1246.000      -84297.3105
    1248.000      -83766.7844
    1250.000      -83714.9532
    1252.000      -84353.5029
    1254.000      -84236.9425
    1256.000      -84017.7176
    1258.000      -84196.8357
    1260.000      -83956.2157
    1262.000      -84044.8660
    1264.000      -83877.3071
    1266.000      -84000.1372
    1268.000      -84137.7678
    1270.000      -84225.1754
    1272.000      -83953.0910
    1274.000      -83919.3317
    1276.000      -83966.9761
    1278.000      -84014.0537
    1280.000      -84144.9173
    1282.000      -84019.4526
    1284.000      -83877.0130
    1286.000      -83877.2925
    1288.000      -84064.3889
    1290.000      -83887.6867
    1292.000      -83873.0866
    1294.000      -84115.7795
    1296.000      -84317.5977
    1298.000      -84031.8087
    1300.000      -84133.0897
    1302.000      -84197.2401
    1304.000      -84128.1195
    1306.000      -84243.7822
    1308.000      -84039.6249
    1310.000      -84227.0664
    1312.000      -84234.3455
    1314.000      -84156.5487
    1316.000      -84361.4501
    1318.000      -84084.3245
    1320.000      -84343.3167
    1322.000      -83756.3954
    1324.000      -84166.1275
    1326.000      -84057.8233
    1328.000      -84077.1510
    1330.000      -84270.9291
    1332.000      -84198.5766
    1334.000      -84255.4868
    1336.000      -84023.6390
    1338.000      -84332.5407
    1340.000      -84082.5880
    1342.000      -84228.5621
    1344.000      -83948.2690
    1346.000      -84020.3119
    1348.000      -84165.6114
    1350.000      -84048.2268
    1352.000      -84036.1736
    1354.000      -84030.2863
    1356.000      -83974.9333
    1358.000      -84314.5270
    1360.000      -84026.0915
    1362.000      -83838.8398
    1364.000      -84245.1358
    1366.000      -84297.3492
    1368.000      -84212.3121
    1370.000      -84207.0572
    1372.000      -84365.8725
    1374.000      -84184.8329
    1376.000      -84385.9946
    1378.000      -84363.7596
    1380.000      -84279.8200
    1382.000      -83946.2335
    1384.000      -84282.6543
    1386.000      -84065.3901
    1388.000      -84253.1798
    1390.000      -84176.8735
    1392.000      -84450.0198
    1394.000      -84369.9635
    1396.000      -84112.6901
    1398.000      -84202.4959
    1400.000      -84254.8752
    1402.000      -84279.6564
    1404.000      -83915.0026
    1406.000      -84019.5994
    1408.000      -83970.3932
    1410.000      -83842.4610
    1412.000      -84139.2365
    1414.000      -83917.2635
    1416.000      -84128.3943
    1418.000      -84254.3503
    1420.000      -84486.3494
    1422.000      -84191.1442
    1424.000      -83916.8164
    1426.000      -83987.8747
    1428.000      -84044.5386
    1430.000      -84229.1312
    1432.000      -84209.8714
    1434.000      -84166.4032
    1436.000      -84345.3107
    1438.000      -84352.0450
    1440.000      -84372.9480
    1442.000      -84264.4255
    1444.000      -84144.6113
    1446.000      -84414.2523
    1448.000      -84300.0205
    1450.000      -84135.2127
    1452.000      -84128.9892
    1454.000      -84125.3065
    1456.000      -84097.7600
    1458.000      -84025.7666
    1460.000      -84038.6092
    1462.000      -84097.2282
    1464.000      -84101.3400
    1466.000      -84063.9985
    1468.000      -84040.0839
    1470.000      -84110.8986
    1472.000      -84226.2858
    1474.000      -84166.1574
    1476.000      -84113.9449
    1478.000      -84269.9807
    1480.000      -84036.8050
    1482.000      -84128.9098
    1484.000      -84178.0572
    1486.000      -84289.5525
    1488.000      -84264.6140
    1490.000      -84281.1428
    1492.000      -84109.0039
    1494.000      -84027.5439
    1496.000      -84173.5221
    1498.000      -84083.0994
    1500.000      -84071.4648
    1502.000      -84304.6056
    1504.000      -84041.2350
    1506.000      -84166.8399
    1508.000      -84074.2267
    1510.000      -84258.9323
    1512.000      -84043.9989
    1514.000      -84333.3183
    1516.000      -84199.1194
    1518.000      -84247.2202
    1520.000      -84043.3531
    1522.000      -84167.2604
    1524.000      -84382.4061
    1526.000      -84044.7176
    1528.000      -84143.4660
    1530.000      -84002.9826
    1532.000      -84091.6609
    1534.000      -83914.3179
    1536.000      -83982.7311
    1538.000      -84147.9758
    1540.000      -84014.2352
    1542.000      -84113.7805
    1544.000      -84233.7464
    1546.000      -84228.3973
    1548.000      -84070.0391
    1550.000      -84199.4011
    1552.000      -84064.7743
    1554.000      -83841.2307
    1556.000      -83921.7297
    1558.000      -84000.2111
    1560.000      -83893.1114
    1562.000      -84426.9873
    1564.000      -84070.9941
    1566.000      -84112.1788
    1568.000      -83969.8786
    1570.000      -84062.1056
    1572.000      -84011.5312
    1574.000      -84078.9760
    1576.000      -84360.2121
    1578.000      -84291.1148
    1580.000      -83887.5167
    1582.000      -84200.5154
    1584.000      -83882.8994
    1586.000      -84183.5956
    1588.000      -83928.4028
    1590.000      -84157.7024
    1592.000      -84233.2419
    1594.000      -84125.6636
    1596.000      -84191.5734
    1598.000      -84085.1349
    1600.000      -84154.9315
    1602.000      -84255.6288
    1604.000      -84160.8039
    1606.000      -84137.6628
    1608.000      -84163.1246
    1610.000      -84286.1758
    1612.000      -84175.7849
    1614.000      -84372.3365
    1616.000      -84192.7659
    1618.000      -84115.5326
    1620.000      -84092.7162
    1622.000      -84057.3076
    1624.000      -84089.9430
    1626.000      -84169.8197
    1628.000      -84242.7119
    1630.000      -84151.7461
    1632.000      -84253.2356
    1634.000      -84053.5657
    1636.000      -84168.9159
    1638.000      -83802.4742
    1640.000      -83984.8669
    1642.000      -83951.0178
    1644.000      -84013.3749
    1646.000      -84207.3226
    1648.000      -83882.5858
    1650.000      -83946.2033
    1652.000      -84060.6305
    1654.000      -84048.1823
    1656.000      -84184.4170
    1658.000      -83818.5550
    1660.000      -84020.4776
    1662.000      -83986.8087
    1664.000      -84260.6034
    1666.000      -83895.9321
    1668.000      -83918.5202
    1670.000      -84121.1464
    1672.000      -84003.4075
    1674.000      -84109.9341
    1676.000      -84350.6845
    1678.000      -84099.1842
    1680.000      -84092.2945
    1682.000      -84275.5926
    1684.000      -84130.7364
    1686.000      -83934.1027
    1688.000      -84132.9977
    1690.000      -84405.1595
    1692.000      -84110.2781
    1694.000      -83865.4510
    1696.000      -83988.4035
    1698.000      -84076.1410
    1700.000      -84033.1535
    1702.000      -84102.6726
    1704.000      -83891.4833
    1706.000      -83969.1459
    1708.000      -84025.9818
    1710.000      -84023.9898
    1712.000      -83929.9619
    1714.000      -84140.2581
    1716.000      -84283.4488
    1718.000      -84108.1555
    1720.000      -84023.1753
    1722.000      -84157.5243
    1724.000      -84138.3070
    1726.000      -83998.3960
    1728.000      -84177.0753
    1730.000      -84055.0212
    1732.000      -83941.7529
    1734.000      -84001.5075
    1736.000      -83776.2138
    1738.000      -84013.3652
    1740.000      -84234.9793
    1742.000      -84363.6985
    1744.000      -84063.6437
    1746.000      -84114.0872
    1748.000      -84045.0316
    1750.000      -84218.1208
    1752.000      -84045.9104
    1754.000      -84063.8581
    1756.000      -83952.9968
    1758.000      -83870.6772
    1760.000      -83976.9290
    1762.000      -83919.1432
    1764.000      -84004.9753
    1766.000      -83885.1102
    1768.000      -84065.8750
    1770.000      -83623.3351
    1772.000      -83814.3500
    1774.000      -84006.5768
    1776.000      -84077.9083
    1778.000      -84175.4162
    1780.000      -84238.9191
    1782.000      -84012.4187
    1784.000      -84114.8612
    1786.000      -83905.8116
    1788.000      -83964.2786
    1790.000      -83844.7158
    1792.000      -84038.7559
    1794.000      -84370.3218
    1796.000      -84095.8190
    1798.000      -84169.4198
    1800.000      -83915.7477
    1802.000      -84098.8332
    1804.000      -84062.1981
    1806.000      -84264.5596
    1808.000      -84044.1567
    1810.000      -83948.3577
    1812.000      -84104.0377
    1814.000      -83904.2157
    1816.000      -83940.2572
    1818.000      -84414.2672
    1820.000      -84344.9005
    1822.000      -84194.5568
    1824.000      -83980.9979
    1826.000      -83847.3546
    1828.000      -84149.0951
    1830.000      -83807.0570
    1832.000      -84011.7111
    1834.000      -84015.8830
    1836.000      -84099.3843
    1838.000      -84314.8838
    1840.000      -83990.1372
    1842.000      -83984.4684
    1844.000      -83865.1080
    1846.000      -84147.9891
    1848.000      -83872.9290
    1850.000      -83997.9802
    1852.000      -83996.4823
    1854.000      -84159.0488
    1856.000      -84176.8200
    1858.000      -83951.4126
    1860.000      -84123.7633
    1862.000      -84015.4783
    1864.000      -84262.8110
    1866.000      -84282.0308
    1868.000      -84004.2221
    1870.000      -84165.7609
    1872.000      -84111.7104
    1874.000      -84157.7635
    1876.000      -84232.4807
    1878.000      -84071.3928
    1880.000      -84286.7286
    1882.000      -84079.8677
    1884.000      -83988.4417
    1886.000      -83981.3496
    1888.000      -84340.8575
    1890.000      -84131.6802
    1892.000      -84226.4641
    1894.000      -84119.2971
    1896.000      -84144.9157
    1898.000      -84119.9387
    1900.000      -84015.6575
    1902.000      -84032.6121
    1904.000      -84047.6534
    1906.000      -84330.0384
    1908.000      -84263.1187
    1910.000      -84065.5496
    1912.000      -84121.1862
    1914.000      -84102.8880
    1916.000      -84152.1477
    1918.000      -84118.7540
    1920.000      -83980.1681
    1922.000      -84098.6122
    1924.000      -84211.1276
    1926.000      -84011.3763
    1928.000      -84173.3579
    1930.000      -84042.4975
    1932.000      -84183.5683
    1934.000      -84142.1829
    1936.000      -84205.5134
    1938.000      -83980.0855
    1940.000      -84117.1237
    1942.000      -84140.5402
    1944.000      -83908.2049
    1946.000      -84110.7956
    1948.000      -84071.5145
    1950.000      -84118.4415
    1952.000      -84414.0469
    1954.000      -84387.4933
    1956.000      -84059.4062
    1958.000      -84125.0891
    1960.000      -84078.9490
    1962.000      -83986.8702
    1964.000      -84423.9665
    1966.000      -84026.4189
    1968.000      -84147.0339
    1970.000      -84051.6215
    1972.000      -84316.0632
    1974.000      -84072.5530
    1976.000      -84137.9837
    1978.000      -84361.9257
    1980.000      -83979.4356
    1982.000      -84204.1176
    1984.000      -83985.3291
    1986.000      -84033.8699
    1988.000      -84328.5318
    1990.000      -84244.6559
    1992.000      -84118.4730
    1994.000      -84202.3926
    1996.000      -84255.9063
    1998.000      -84179.1301
    2000.000      -84223.3390
    2002.000      -84234.5185
    2004.000      -84414.4175
    2006.000      -84134.6658
    2008.000      -84033.4397
    2010.000      -84097.8206
    2012.000      -83989.3925
    2014.000      -83868.8714
    2016.000      -84259.9235
    2018.000      -84133.0547
    2020.000      -84192.9259
    2022.000      -84077.0536
    2024.000      -84153.4721
    2026.000      -84189.1376
    2028.000      -83949.6763
    2030.000      -83977.1561
    2032.000      -84021.3816
    2034.000      -84084.9476
    2036.000      -84184.3331
    2038.000      -83948.9035
    2040.000      -83922.3979
    2042.000      -84199.1900
    2044.000      -84017.5620
    2046.000      -83832.7664
    2048.000      -83991.5461
    2050.000      -84056.2513
    2052.000      -83877.7264
    2054.000      -83943.3338
    2056.000      -84095.1835
    2058.000      -84132.0091
    2060.000      -84281.5914
    2062.000      -84251.9776
    2064.000      -84266.6200
    2066.000      -84089.1623
    2068.000      -84052.9272
    2070.000      -83890.0127
    2072.000      -84012.8636
    2074.000      -84182.0958
    2076.000      -84224.9197
    2078.000      -84054.7707
    2080.000      -84323.4839
    2082.000      -84217.1337
    2084.000      -84397.8992
    2086.000      -84347.9121
    2088.000      -84096.0383
    2090.000      -84099.5584
    2092.000      -84173.2186
    2094.000      -84408.7455
    2096.000      -84188.0862
    2098.000      -84047.1129
    2100.000      -84260.6821
    2102.000      -84241.6034
    2104.000      -84166.0431
    2106.000      -84197.9147
    2108.000      -83948.7148
    2110.000      -84075.8003
    2112.000      -84178.3436
    2114.000      -84122.6588
    2116.000      -84389.5121
    2118.000      -84273.6354
    2120.000      -84147.0183
    2122.000      -84195.8298
    2124.000      -83934.3071
    2126.000      -84143.4862
    2128.000      -84037.6926
    2130.000      -84064.4191
    2132.000      -83970.1904
    2134.000      -84078.5218
    2136.000      -83962.0390
    2138.000      -83957.0499
    2140.000      -84338.7151
    2142.000      -84118.5950
    2144.000      -84052.5702
    2146.000      -84021.5172
    2148.000      -84251.6222
    2150.000      -84321.0191
    2152.000      -84004.2263
    2154.000      -84148.4613
    2156.000      -84263.7595
    2158.000      -84219.7980
    2160.000      -84097.3390
    2162.000      -84104.8181
    2164.000      -83896.6520
    2166.000      -84169.8736
    2168.000      -84377.5029
    2170.000      -84153.3384
    2172.000      -83909.5246
    2174.000      -84196.6318
    2176.000      -83808.0627
    2178.000      -84094.4238
    2180.000      -83976.2929
    2182.000      -84297.5915
    2184.000      -84142.1406
    2186.000      -84090.2414
    2188.000      -84008.1777
    2190.000      -84295.3505
    2192.000      -83960.8132
    2194.000      -84181.6912
    2196.000      -83884.7866
    2198.000      -84125.3818
    2200.000      -84091.9621
    2202.000      -84083.5780
    2204.000      -83975.5690
    2206.000      -84203.4132
    2208.000      -83801.7519
    2210.000      -83755.9717
    2212.000      -84014.8986
    2214.000      -83992.6426
    2216.000      -84107.6674
    2218.000      -84071.5466
    2220.000      -83910.4295
    2222.000      -83984.4487
    2224.000      -84035.2853
    2226.000      -83907.9730
    2228.000      -84250.4491
    2230.000      -83922.1249
    2232.000      -84166.4964
    2234.000      -84120.6750
    2236.000      -84054.8678
    2238.000      -84063.2590
    2240.000      -84053.4844
    2242.000      -83906.9668
    2244.000      -84148.3702
    2246.000      -84210.2566
    2248.000      -84195.7057
    2250.000      -84009.8462
    2252.000      -84157.6431
    2254.000      -84107.1148
    2256.000      -83991.3355
    2258.000      -84243.1878
    2260.000      -84074.2077
    2262.000      -84206.2656
    2264.000      -83901.2557
    2266.000      -84101.4129
    2268.000      -84100.9355
    2270.000      -84113.2423
    2272.000      -83908.4996
    2274.000      -84014.4784
    2276.000      -84144.1386
    2278.000      -83806.2241
    2280.000      -84044.2876
    2282.000      -84114.5941
    2284.000      -83914.3816
    2286.000      -84060.4248
    2288.000      -84187.5621
    2290.000      -84177.3306
    2292.000      -84104.3034
    2294.000      -84083.9745
    2296.000      -84137.6983
    2298.000      -84215.3478
    2300.000      -84138.0156
    2302.000      -84068.0444
    2304.000      -84053.2885
    2306.000      -84110.2620
    2308.000      -84249.2767
    2310.000      -84374.6105
    2312.000      -84195.9246
    2314.000      -84385.7724
    2316.000      -84115.3643
    2318.000      -83860.5076
    2320.000      -84261.9027
    2322.000      -84063.1968
    2324.000      -84037.4710
    2326.000      -84078.1936
    2328.000      -84025.2343
    2330.000      -83924.1704
    2332.000      -84184.3061
    2334.000      -83821.7866
    2336.000      -84196.3544
    2338.000      -84061.2409
    2340.000      -84078.9677
    2342.000      -84015.6241
    2344.000      -84261.4403
    2346.000      -84296.6380
    2348.000      -84118.6356
    2350.000      -84092.7171
    2352.000      -84129.1991
    2354.000      -84306.6065
    2356.000      -84028.0562
    2358.000      -84244.6767
    2360.000      -84293.5603
    2362.000      -83966.4058
    2364.000      -84186.5618
    2366.000      -84194.1397
    2368.000      -84178.0243
    2370.000      -84049.1411
    2372.000      -84114.8376
    2374.000      -84241.7637
    2376.000      -84386.1387
    2378.000      -83963.1058
    2380.000      -84110.2535
    2382.000      -84135.8126
    2384.000      -84199.2271
    2386.000      -84175.8743
    2388.000      -84148.0897
    2390.000      -84081.0741
    2392.000      -83880.3651
    2394.000      -83897.0798
    2396.000      -83969.6401
    2398.000      -84032.7718
    2400.000      -83946.3225
    2402.000      -84132.2578
    2404.000      -84143.3213
    2406.000      -84232.5061
    2408.000      -84433.0581
    2410.000      -84111.6345
    2412.000      -84356.1526
    2414.000      -84140.5213
    2416.000      -84202.0386
    2418.000      -84192.9700
    2420.000      -84288.2914
    2422.000      -84262.2982
    2424.000      -83966.1641
    2426.000      -84370.6865
    2428.000      -83958.3220
    2430.000      -84068.0368
    2432.000      -84117.4063
    2434.000      -83948.4906
    2436.000      -84136.2556
    2438.000      -84087.8809
    2440.000      -84193.5760
    2442.000      -84205.0041
    2444.000      -83960.3533
    2446.000      -83971.2251
    2448.000      -84245.0794
    2450.000      -84123.6586
    2452.000      -83800.9033
    2454.000      -84084.9413
    2456.000      -84254.9437
    2458.000      -83839.9836
    2460.000      -84294.1172
    2462.000      -84068.3048
    2464.000      -84054.6515
    2466.000      -84042.6007
    2468.000      -84053.6909
    2470.000      -84196.5074
    2472.000      -83985.9199
    2474.000      -83993.6220
    2476.000      -83933.0475
    2478.000      -84094.0537
    2480.000      -83951.4512
    2482.000      -83941.9676
    2484.000      -84004.4451
    2486.000      -83994.2009
    2488.000      -84004.1392
    2490.000      -84178.1763
    2492.000      -84049.7709
    2494.000      -83969.6205
    2496.000      -84181.2607
    2498.000      -83902.4492
    2500.000      -84281.4951
    2502.000      -84221.0002
    2504.000      -83932.4087
    2506.000      -84191.5607
    2508.000      -83908.2973
    2510.000      -84238.6371
    2512.000      -83902.6610
    2514.000      -83991.8576
    2516.000      -84239.9852
    2518.000      -84357.5430
    2520.000      -84169.1471
    2522.000      -83855.1594
    2524.000      -84153.3678
    2526.000      -84093.5101
    2528.000      -83949.2199
    2530.000      -84095.8793
    2532.000      -84204.6761
    2534.000      -84012.3985
    2536.000      -84084.3662
    2538.000      -84287.7336
    2540.000      -84080.4871
    2542.000      -84023.3254
    2544.000      -84020.9614
    2546.000      -83899.7207
    2548.000      -84256.5481
    2550.000      -84096.1969
    2552.000      -83953.3155
    2554.000      -83947.2741
    2556.000      -84186.1658
    2558.000      -84063.2222
    2560.000      -84332.1531
    2562.000      -84217.7460
    2564.000      -84055.2173
    2566.000      -84088.1606
    2568.000      -84168.9702
    2570.000      -83954.1524
    2572.000      -84005.7541
    2574.000      -84164.7147
    2576.000      -84465.5368
    2578.000      -84397.4669
    2580.000      -83994.8324
    2582.000      -84189.3092
    2584.000      -84046.4541
    2586.000      -83962.2157
    2588.000      -84171.7626
    2590.000      -84546.5607
    2592.000      -84350.3363
    2594.000      -84229.1030
    2596.000      -84079.2641
    2598.000      -84062.3274
    2600.000      -83730.7479
    2602.000      -84288.9343
    2604.000      -83952.4377
    2606.000      -84122.6206
    2608.000      -84004.1859
    2610.000      -84004.3158
    2612.000      -84126.6186
    2614.000      -84009.5314
    2616.000      -84203.0363
    2618.000      -84197.1382
    2620.000      -83884.8911
    2622.000      -83976.5369
    2624.000      -84081.3228
    2626.000      -84144.7045
    2628.000      -84033.8923
    2630.000      -83981.4144
    2632.000      -84218.0833
    2634.000      -84005.9939
    2636.000      -84249.7638
    2638.000      -84031.5204
    2640.000      -84193.8860
    2642.000      -84007.5885
    2644.000      -84076.8208
    2646.000      -84364.6784
    2648.000      -84280.8705
    2650.000      -83943.6975
    2652.000      -84179.2924
    2654.000      -84211.7966
    2656.000      -83916.3098
    2658.000      -84299.2447
    2660.000      -84242.4939
    2662.000      -84018.6080
    2664.000      -84217.1637
    2666.000      -84336.9587
    2668.000      -84368.2258
    2670.000      -84113.7556
    2672.000      -84045.5269
    2674.000      -84092.7645
    2676.000      -84245.9176
    2678.000      -84185.5867
    2680.000      -84180.7573
    2682.000      -83991.4984
    2684.000      -83891.3820
    2686.000      -83994.3029
    2688.000      -83984.2676
    2690.000      -84149.2485
    2692.000      -83998.8385
    2694.000      -83906.4979
    2696.000      -83874.9632
    2698.000      -83892.0205
    2700.000      -84077.8925
    2702.000      -84092.1387
    2704.000      -84072.9653
    2706.000      -84027.2237
    2708.000      -84198.9492
    2710.000      -83938.3939
    2712.000      -84070.4048
    2714.000      -84127.1860
    2716.000      -83961.7805
    2718.000      -83971.6715
    2720.000      -83940.9075
    2722.000      -84153.5052
    2724.000      -84124.3958
    2726.000      -84222.1813
    2728.000      -84262.2606
    2730.000      -84283.2284
    2732.000      -84254.7719
    2734.000      -84077.7189
    2736.000      -84067.1560
    2738.000      -84137.0005
    2740.000      -84234.4120
    2742.000      -84094.4942
    2744.000      -84221.9030
    2746.000      -84354.3348
    2748.000      -84306.9611
    2750.000      -84134.9850
    2752.000      -84240.0604
    2754.000      -83874.8944
    2756.000      -84096.9843
    2758.000      -84058.4520
    2760.000      -84263.9934
    2762.000      -84394.8960
    2764.000      -84133.3793
    2766.000      -84473.4361
    2768.000      -84083.8509
    2770.000      -83952.6612
    2772.000      -84190.4193
    2774.000      -84310.3595
    2776.000      -84014.3215
    2778.000      -83963.9237
    2780.000      -84328.2783
    2782.000      -84012.1807
    2784.000      -83938.7654
    2786.000      -84297.3583
    2788.000      -83807.0498
    2790.000      -84131.5523
    2792.000      -84300.9780
    2794.000      -83928.3734
    2796.000      -84110.2463
    2798.000      -83991.3466
    2800.000      -84181.7629
    2802.000      -84066.9822
    2804.000      -83909.6846
    2806.000      -84221.4832
    2808.000      -84146.1256
    2810.000      -83765.9164
    2812.000      -83931.2474
    2814.000      -84177.1946
    2816.000      -84048.4444
    2818.000      -84059.2994
    2820.000      -83818.7557
    2822.000      -84194.9391
    2824.000      -84094.9373
    2826.000      -83815.2963
    2828.000      -84121.1577
    2830.000      -84073.2854
    2832.000      -84135.6897
    2834.000      -84083.4250
    2836.000      -83940.7680
    2838.000      -83940.0341
    2840.000      -84088.8786
    2842.000      -84194.4163
    2844.000      -84180.1449
    2846.000      -84156.9482
    2848.000      -84178.1252
    2850.000      -84248.1153
    2852.000      -84185.8229
    2854.000      -84217.9286
    2856.000      -84444.1162
    2858.000      -83968.7298
    2860.000      -84228.4394
    2862.000      -84394.7590
    2864.000      -84084.6478
    2866.000      -84134.0512
    2868.000      -84278.0407
    2870.000      -84250.0425
    2872.000      -84374.4129
    2874.000      -84387.7750
    2876.000      -84151.8497
    2878.000      -83971.2907
    2880.000      -84086.6757
    2882.000      -84102.7708
    2884.000      -84218.7596
    2886.000      -84067.0085
    2888.000      -84182.0883
    2890.000      -83914.0526
    2892.000      -83839.1437
    2894.000      -83769.3914
    2896.000      -83932.9200
    2898.000      -84055.9591
    2900.000      -84064.6760
    2902.000      -84168.6005
    2904.000      -83953.8970
    2906.000      -83896.8808
    2908.000      -84011.6797
    2910.000      -84047.9653
    2912.000      -84185.5410
    2914.000      -84171.9271
    2916.000      -84052.3153
    2918.000      -84273.1137
    2920.000      -83996.1978
    2922.000      -84037.3963
    2924.000      -83857.5402
    2926.000      -84142.2612
    2928.000      -84098.4850
    2930.000      -84213.5768
    2932.000      -84102.5045
    2934.000      -84080.4177
    2936.000      -83913.9991
    2938.000      -84185.6752
    2940.000      -84172.8625
    2942.000      -83998.5020
    2944.000      -83984.0871
    2946.000      -84100.6800
    2948.000      -84296.3772
    2950.000      -84164.8576
    2952.000      -84039.0029
    2954.000      -84554.6017
    2956.000      -84042.4757
    2958.000      -84129.4757
    2960.000      -84050.4527
    2962.000      -84138.7413
    2964.000      -84320.9051
    2966.000      -84276.6020
    2968.000      -84141.2511
    2970.000      -84201.4105
    2972.000      -84253.6534
    2974.000      -84028.5060
    2976.000      -84065.2142
    2978.000      -83957.6554
    2980.000      -84108.1552
    2982.000      -83806.3793
    2984.000      -84009.5963
    2986.000      -84165.5486
    2988.000      -84140.6824
    2990.000      -83886.8992
    2992.000      -84174.1852
    2994.000      -84033.6347
    2996.000      -84190.5739
    2998.000      -84222.0131
    3000.000      -84202.5362
    3002.000      -83915.3484
    3004.000      -84225.7562
    3006.000      -84237.4048
    3008.000      -84001.9551
    3010.000      -84204.4211
    3012.000      -84147.2941
    3014.000      -84168.8012
    3016.000      -84147.0902
    3018.000      -84152.1786
    3020.000      -84324.1396
    3022.000      -84072.4772
    3024.000      -83902.1334
    3026.000      -83874.2286
    3028.000      -84027.0945
    3030.000      -84279.6461
    3032.000      -84026.9098
    3034.000      -84205.6343
    3036.000      -84174.8196
    3038.000      -83936.5866
    3040.000      -84128.2712
    3042.000      -83806.0962
    3044.000      -84154.9904
    3046.000      -84194.6026
    3048.000      -84083.2228
    3050.000      -84148.5796
    3052.000      -83916.9347
    3054.000      -83884.2889
    3056.000      -83804.4535
    3058.000      -84053.4004
    3060.000      -83878.7404
    3062.000      -84177.5720
    3064.000      -83844.6800
    3066.000      -83944.5837
    3068.000      -84069.4346
    3070.000      -84315.4246
    3072.000      -84009.3478
    3074.000      -83914.1779
    3076.000      -84064.8670
    3078.000      -83987.4223
    3080.000      -83797.1143
    3082.000      -84004.4485
    3084.000      -84052.0758
    3086.000      -84208.6425
    3088.000      -84365.7297
    3090.000      -84297.2453
    3092.000      -84177.5592
    3094.000      -84249.9682
    3096.000      -84061.9850
    3098.000      -84300.7420
    3100.000      -84287.2176
    3102.000      -84139.3418
    3104.000      -84189.2167
    3106.000      -84175.2322
    3108.000      -84155.2545
    3110.000      -84186.4480
    3112.000      -84152.2456
    3114.000      -83934.1173
    3116.000      -83943.4416
    3118.000      -83998.4822
    3120.000      -84164.1680
    3122.000      -83885.8043
    3124.000      -84035.8110
    3126.000      -83850.7823
    3128.000      -84041.0896
    3130.000      -84062.1906
    3132.000      -84069.4048
    3134.000      -84103.0849
    3136.000      -84030.6603
    3138.000      -84095.2353
    3140.000      -84255.6207
    3142.000      -84133.3092
    3144.000      -83570.2631
    3146.000      -83968.6087
    3148.000      -83924.6877
    3150.000      -83968.5463
    3152.000      -84326.3188
    3154.000      -84149.2035
    3156.000      -83781.2688
    3158.000      -84284.0929
    3160.000      -84305.0917
    3162.000      -84403.6612
    3164.000      -84203.3460
    3166.000      -83960.3511
    3168.000      -84105.3821
    3170.000      -84225.8398
    3172.000      -84143.7687
    3174.000      -84142.7998
    3176.000      -84038.0266
    3178.000      -84084.5533
    3180.000      -83990.9371
    3182.000      -83903.6051
    3184.000      -84169.0459
    3186.000      -84085.7350
    3188.000      -83901.1094
    3190.000      -83777.7932
    3192.000      -84305.6038
    3194.000      -84136.5581
    3196.000      -84105.5063
    3198.000      -84131.7344
    3200.000      -84189.4675
    3202.000      -84317.2416
    3204.000      -84230.9410
    3206.000      -84010.6464
    3208.000      -84157.1138
    3210.000      -84269.1419
    3212.000      -84110.9531
    3214.000      -84289.9647
    3216.000      -84203.8313
    3218.000      -84210.5870
    3220.000      -84215.4970
    3222.000      -84153.5985
    3224.000      -83879.1872
    3226.000      -83936.5375
    3228.000      -84071.6177
    3230.000      -83917.1137
    3232.000      -84036.4470
    3234.000      -84217.0996
    3236.000      -83999.2714
    3238.000      -83928.0575
    3240.000      -84015.9462
    3242.000      -84249.9264
    3244.000      -84354.8112
    3246.000      -84191.5358
    3248.000      -84191.4101
    3250.000      -84019.0799
    3252.000      -83982.4886
    3254.000      -83973.9709
    3256.000      -83991.3245
    3258.000      -84237.0126
    3260.000      -84288.5773
    3262.000      -84506.3666
    3264.000      -84424.3322
    3266.000      -84358.4732
    3268.000      -84519.2992
    3270.000      -84147.2037
    3272.000      -84144.4290
    3274.000      -83986.5894
    3276.000      -84254.7954
    3278.000      -84131.1814
    3280.000      -84248.6862
    3282.000      -84050.8444
    3284.000      -84198.0677
    3286.000      -84268.5650
    3288.000      -84278.2045
    3290.000      -83998.9285
    3292.000      -84037.9588
    3294.000      -83933.2745
    3296.000      -84007.9347
    3298.000      -83887.2374
    3300.000      -83971.8778
    3302.000      -84206.7250
    3304.000      -83940.9738
    3306.000      -84106.5902
    3308.000      -84003.3930
    3310.000      -84424.5227
    3312.000      -83996.1468
    3314.000      -84089.1255
    3316.000      -84063.1962
    3318.000      -84128.9230
    3320.000      -84110.8842
    3322.000      -83853.1603
    3324.000      -83901.6448
    3326.000      -84185.3790
    3328.000      -84018.0244
    3330.000      -84224.5647
    3332.000      -84361.7077
    3334.000      -84275.8612
    3336.000      -84187.4553
    3338.000      -84377.2625
    3340.000      -84090.2371
    3342.000      -84190.1110
    3344.000      -84268.6475
    3346.000      -83965.6795
    3348.000      -84303.9792
    3350.000      -84132.1734
    3352.000      -84144.1600
    3354.000      -84023.8575
    3356.000      -84124.6921
    3358.000      -84103.9327
    3360.000      -84254.0092
    3362.000      -84344.0747
    3364.000      -84005.7881
    3366.000      -83905.2887
    3368.000      -84035.5776
    3370.000      -83837.6253
    3372.000      -83725.5481
    3374.000      -84292.6313
    3376.000      -84067.5486
    3378.000      -84122.8555
    3380.000      -84057.2657
    3382.000      -84173.7060
    3384.000      -84066.0097
    3386.000      -84017.6026
    3388.000      -83975.0205
    3390.000      -83931.7268
    3392.000      -84077.0119
    3394.000      -84108.0923
    3396.000      -84023.5089
    3398.000      -84034.4398
    3400.000      -84129.1554
    3402.000      -84229.6061
    3404.000      -84339.7003
    3406.000      -84347.4166
    3408.000      -84186.6040
    3410.000      -84196.8103
    3412.000      -84088.5863
    3414.000      -84115.5018
    3416.000      -84141.6474
    3418.000      -84255.3835
    3420.000      -84105.6649
    3422.000      -84103.7910
    3424.000      -84008.6105
    3426.000      -84429.7072
    3428.000      -83821.1966
    3430.000      -84319.1575
    3432.000      -84064.1494
    3434.000      -84246.4409
    3436.000      -84195.9155
    3438.000      -83975.9356
    3440.000      -83800.8754
    3442.000      -84087.1251
    3444.000      -83760.4211
    3446.000      -83968.8455
    3448.000      -84009.0253
    3450.000      -84158.9516
    3452.000      -84243.4123
    3454.000      -84146.1217
    3456.000      -83749.2169
    3458.000      -83946.3432
    3460.000      -84017.6981
    3462.000      -83901.0460
    3464.000      -83896.1588
    3466.000      -83970.4831
    3468.000      -84064.4256
    3470.000      -83975.6063
    3472.000      -84111.9678
    3474.000      -84262.0996
    3476.000      -83988.7181
    3478.000      -84081.9393
    3480.000      -84012.8407
    3482.000      -84013.8158
    3484.000      -84059.7068
    3486.000      -84048.7470
    3488.000      -84145.4603
    3490.000      -83905.1167
    3492.000      -84133.0499
    3494.000      -84137.0640
    3496.000      -83917.9138
    3498.000      -84075.7524
    3500.000      -84107.5575
    3502.000      -84015.1319
    3504.000      -83984.5922
    3506.000      -84092.9498
    3508.000      -84029.8146
    3510.000      -84107.8827
    3512.000      -84118.7401
    3514.000      -84214.3116
    3516.000      -84415.2260
    3518.000      -84149.3024
    3520.000      -83943.9875
    3522.000      -84278.0179
    3524.000      -84080.1985
    3526.000      -84155.5623
    3528.000      -83979.7071
    3530.000      -84277.3878
    3532.000      -84245.1359
    3534.000      -84257.8948
    3536.000      -83998.4234
    3538.000      -83902.5341
    3540.000      -84066.7939
    3542.000      -84167.9621
    3544.000      -84157.9100
    3546.000      -84354.8350
    3548.000      -84305.7662
    3550.000      -84169.2761
    3552.000      -84034.4254
    3554.000      -83861.3494
    3556.000      -83945.9093
    3558.000      -84182.3885
    3560.000      -83994.9712
    3562.000      -84185.4892
    3564.000      -84233.4170
    3566.000      -84167.1018
    3568.000      -84307.3712
    3570.000      -83985.3996
    3572.000      -84174.8350
    3574.000      -83975.2374
    3576.000      -83952.9683
    3578.000      -84124.9117
    3580.000      -84235.1787
    3582.000      -83937.3522
    3584.000      -84311.1800
    3586.000      -83955.6813
    3588.000      -84086.0350
    3590.000      -84089.0609
    3592.000      -83999.8094
    3594.000      -84239.9416
    3596.000      -84255.5942
    3598.000      -84150.0872
    3600.000      -84099.1212
    3602.000      -84419.5060
    3604.000      -84157.0398
    3606.000      -84149.6054
    3608.000      -84082.3997
    3610.000      -84249.5136
    3612.000      -84251.6244
    3614.000      -83962.2829
    3616.000      -83752.3517
    3618.000      -83895.3990
    3620.000      -84264.3889
    3622.000      -84137.0590
    3624.000      -83974.8781
    3626.000      -84063.4540
    3628.000      -84208.1187
    3630.000      -83945.9904
    3632.000      -83952.0715
    3634.000      -84155.2499
    3636.000      -83992.8577
    3638.000      -84116.7297
    3640.000      -84198.8036
    3642.000      -84216.8951
    3644.000      -84090.3758
    3646.000      -84096.5466
    3648.000      -84218.4329
    3650.000      -84217.6936
    3652.000      -84381.8989
    3654.000      -84098.4288
    3656.000      -84379.8431
    3658.000      -84242.7540
    3660.000      -84304.1044
    3662.000      -84306.4906
    3664.000      -84250.3790
    3666.000      -84109.5289
    3668.000      -84387.5738
    3670.000      -84342.0904
    3672.000      -84301.2954
    3674.000      -84163.2557
    3676.000      -84116.8550
    3678.000      -84019.5217
    3680.000      -84114.9817
    3682.000      -84310.0925
    3684.000      -84270.8962
    3686.000      -84367.0852
    3688.000      -84075.5644
    3690.000      -83974.8746
    3692.000      -83891.2325
    3694.000      -84309.2088
    3696.000      -84072.8697
    3698.000      -83817.3158
    3700.000      -83940.7213
    3702.000      -84229.1252
    3704.000      -84049.0508
    3706.000      -84140.6064
    3708.000      -84118.1598
    3710.000      -84143.0887
    3712.000      -84152.5475
    3714.000      -83767.4235
    3716.000      -84143.0179
    3718.000      -84076.2928
    3720.000      -84299.9745
    3722.000      -84264.7908
    3724.000      -84136.9854
    3726.000      -83975.3389
    3728.000      -84260.8270
    3730.000      -84161.4900
    3732.000      -84129.4785
    3734.000      -84155.3616
    3736.000      -84229.9252
    3738.000      -84174.3399
    3740.000      -84012.5474
    3742.000      -84336.8206
    3744.000      -83941.2930
    3746.000      -84181.1098
    3748.000      -84068.1935
    3750.000      -83885.6942
    3752.000      -83949.3493
    3754.000      -84115.6806
    3756.000      -84051.8470
    3758.000      -84228.8878
    3760.000      -84285.9405
    3762.000      -84224.6526
    3764.000      -84345.3259
    3766.000      -84197.8922
    3768.000      -84260.8938
    3770.000      -83934.8851
    3772.000      -83942.9019
    3774.000      -84260.6917
    3776.000      -83920.0989
    3778.000      -84188.4069
    3780.000      -84030.8890
    3782.000      -84235.8458
    3784.000      -84039.2320
    3786.000      -84148.6153
    3788.000      -84013.9361
    3790.000      -83734.9630
    3792.000      -84123.5931
    3794.000      -84122.7734
    3796.000      -84347.3042
    3798.000      -84354.8685
    3800.000      -83972.1922
    3802.000      -84153.7369
    3804.000      -84272.3589
    3806.000      -84156.3797
    3808.000      -84284.1270
    3810.000      -84033.4264
    3812.000      -84003.6920
    3814.000      -83983.5044
    3816.000      -84109.3067
    3818.000      -84115.2055
    3820.000      -83966.2707
    3822.000      -83807.7247
    3824.000      -84083.8288
    3826.000      -83998.4098
    3828.000      -83932.1446
    3830.000      -84058.8190
    3832.000      -83860.7258
    3834.000      -84349.7891
    3836.000      -84086.1668
    3838.000      -84216.9460
    3840.000      -84257.5194
    3842.000      -83856.2128
    3844.000      -84050.2611
    3846.000      -83917.4202
    3848.000      -84158.7474
    3850.000      -84276.4469
    3852.000      -83925.8722
    3854.000      -84119.2217
    3856.000      -84209.8646
    3858.000      -84412.8263
    3860.000      -84193.4463
    3862.000      -84074.7745
    3864.000      -84161.2958
    3866.000      -83903.2626
    3868.000      -84227.8097
    3870.000      -84246.4136
    3872.000      -84410.0208
    3874.000      -84145.9379
    3876.000      -83856.8752
    3878.000      -83979.2241
    3880.000      -84165.9202
    3882.000      -84062.6894
    3884.000      -84184.9736
    3886.000      -83867.0814
    3888.000      -83834.0466
    3890.000      -83925.5061
    3892.000      -84053.3625
    3894.000      -84085.1369
    3896.000      -84092.7304
    3898.000      -84009.5202
    3900.000      -84331.4528
    3902.000      -84248.6773
    3904.000      -84126.6874
    3906.000      -84059.6510
    3908.000      -83976.8962
    3910.000      -84099.1573
    3912.000      -84049.2845
    3914.000      -83735.6889
    3916.000      -84127.1991
    3918.000      -84026.3483
    3920.000      -83954.7156
    3922.000      -83905.9922
    3924.000      -84174.3757
    3926.000      -84248.3798
    3928.000      -84212.3063
    3930.000      -83940.9058
    3932.000      -84122.3648
    3934.000      -83728.8555
    3936.000      -84227.7642
    3938.000      -84088.5389
    3940.000      -84090.7118
    3942.000      -84114.9738
    3944.000      -83927.1224
    3946.000      -84203.2603
    3948.000      -84197.1157
    3950.000      -84074.9979
    3952.000      -84181.6797
    3954.000      -84081.1250
    3956.000      -84266.1764
    3958.000      -84257.5569
    3960.000      -84252.3844
    3962.000      -84108.7109
    3964.000      -84170.3249
    3966.000      -83946.9605
    3968.000      -83812.1421
    3970.000      -83839.2220
    3972.000      -83858.7700
    3974.000      -84174.4778
    3976.000      -83948.5308
    3978.000      -84032.2547
    3980.000      -84113.7284
    3982.000      -84221.8751
    3984.000      -84120.4055
    3986.000      -83967.0848
    3988.000      -83883.6739
    3990.000      -83988.7798
    3992.000      -83823.6916
    3994.000      -83844.1429
    3996.000      -84009.0897
    3998.000      -84120.9359
    4000.000      -84099.5056
    4002.000      -84053.3780
    4004.000      -84140.1741
    4006.000      -84141.7353
    4008.000      -84185.9181
    4010.000      -83967.0963
    4012.000      -84156.0965
    4014.000      -84266.4503
    4016.000      -83991.3858
    4018.000      -84042.0810
    4020.000      -84106.4749
    4022.000      -83958.6723
    4024.000      -84136.7566
    4026.000      -84070.8652
    4028.000      -84289.3684
    4030.000      -84227.6800
    4032.000      -84407.5927
    4034.000      -84174.3155
    4036.000      -84120.9444
    4038.000      -83886.1982
    4040.000      -84125.0830
    4042.000      -84182.6098
    4044.000      -83983.8025
    4046.000      -84109.0119
    4048.000      -84261.0862
    4050.000      -84093.4367
    4052.000      -84133.1681
    4054.000      -84147.8601
    4056.000      -84109.7429
    4058.000      -83970.3822
    4060.000      -83970.1467
    4062.000      -84088.6082
    4064.000      -83959.1390
    4066.000      -84085.2528
    4068.000      -84136.4390
    4070.000      -84099.8895
    4072.000      -84016.7934
    4074.000      -84176.8764
    4076.000      -84158.2510
    4078.000      -84235.8803
    4080.000      -83941.4875
    4082.000      -84257.9423
    4084.000      -84239.9598
    4086.000      -84002.0033
    4088.000      -84188.5417
    4090.000      -84426.2132
    4092.000      -84194.7147
    4094.000      -84163.0287
    4096.000      -84045.7696
    4098.000      -84216.9329
    4100.000      -84325.8538
    4102.000      -84322.1526
    4104.000      -84391.4928
    4106.000      -83918.8608
    4108.000      -84215.7098
    4110.000      -84094.6297
    4112.000      -84159.1661
    4114.000      -84190.1938
    4116.000      -84192.7064
    4118.000      -84121.6330
    4120.000      -84059.9547
    4122.000      -84154.9775
    4124.000      -84075.0466
    4126.000      -83922.2739
    4128.000      -83885.6572
    4130.000      -84186.7473
    4132.000      -83866.6013
    4134.000      -84012.8374
    4136.000      -84193.1583
    4138.000      -83965.3186
    4140.000      -84145.2981
    4142.000      -84183.7195
    4144.000      -84127.6866
    4146.000      -84377.9725
    4148.000      -84308.2694
    4150.000      -84022.5633
    4152.000      -84183.7976
    4154.000      -84087.6761
    4156.000      -84087.3291
    4158.000      -84013.4077
    4160.000      -84129.8329
    4162.000      -83902.8669
    4164.000      -84241.6133
    4166.000      -84260.8036
    4168.000      -84028.1869
    4170.000      -84021.1980
    4172.000      -84192.3815
    4174.000      -84053.3546
    4176.000      -84176.3347
    4178.000      -84001.8009
    4180.000      -84165.8340
    4182.000      -84092.2796
    4184.000      -83992.1975
    4186.000      -84195.9392
    4188.000      -84262.8348
    4190.000      -84168.8110
    4192.000      -84419.1551
    4194.000      -83940.0032
    4196.000      -84208.0798
    4198.000      -84327.0341
    4200.000      -84313.8876
    4202.000      -84074.0677
    4204.000      -83922.2384
    4206.000      -83958.4280
    4208.000      -84033.2882
    4210.000      -84236.0387
    4212.000      -84120.8497
    4214.000      -83931.9418
    4216.000      -83997.8294
    4218.000      -84278.2674
    4220.000      -84252.2003
    4222.000      -84182.4347
    4224.000      -84026.8688
    4226.000      -84346.1993
    4228.000      -84206.1126
    4230.000      -84168.3718
    4232.000      -84272.7521
    4234.000      -84092.6980
    4236.000      -84128.5198
    4238.000      -84300.2157
    4240.000      -84202.6742
    4242.000      -83978.8861
    4244.000      -84194.5220
    4246.000      -84247.1818
    4248.000      -84030.0720
    4250.000      -84118.0663
    4252.000      -84230.3067
    4254.000      -84149.2611
    4256.000      -84255.0239
    4258.000      -84049.8559
    4260.000      -84235.3050
    4262.000      -84019.9089
    4264.000      -84365.9475
    4266.000      -84131.2403
    4268.000      -84023.9241
    4270.000      -84171.2588
    4272.000      -84460.7514
    4274.000      -84138.1733
    4276.000      -84205.2366
    4278.000      -83928.8533
    4280.000      -84301.3303
    4282.000      -83971.4704
    4284.000      -84073.6454
    4286.000      -84145.6546
    4288.000      -84151.1450
    4290.000      -83909.7811
    4292.000      -83872.1572
    4294.000      -84173.8149
    4296.000      -84370.3236
    4298.000      -84149.8767
    4300.000      -84117.2906
    4302.000      -83886.1751
    4304.000      -84022.8353
    4306.000      -84121.8867
    4308.000      -84131.3039
    4310.000      -84023.2358
    4312.000      -84168.9927
    4314.000      -84324.5679
    4316.000      -84163.6477
    4318.000      -84266.6378
    4320.000      -84094.7757
    4322.000      -84232.7111
    4324.000      -84365.4807
    4326.000      -84365.3010
    4328.000      -84265.7961
    4330.000      -84163.9281
    4332.000      -84175.7875
    4334.000      -84130.9923
    4336.000      -84296.7364
    4338.000      -84263.0131
    4340.000      -84028.1580
    4342.000      -84078.0521
    4344.000      -84090.0080
    4346.000      -84127.2764
    4348.000      -84142.1213
    4350.000      -84227.9139
    4352.000      -83853.9890
    4354.000      -83905.8151
    4356.000      -84053.6360
    4358.000      -83993.9017
    4360.000      -84065.9147
    4362.000      -84129.6407
    4364.000      -84059.5837
    4366.000      -84182.4612
    4368.000      -84179.3015
    4370.000      -83765.5433
    4372.000      -83873.1312
    4374.000      -84041.7617
    4376.000      -84049.8313
    4378.000      -83966.9213
    4380.000      -83961.7410
    4382.000      -83959.1700
    4384.000      -83923.9739
    4386.000      -84059.6999
    4388.000      -84158.6403
    4390.000      -84036.4788
    4392.000      -84057.1429
    4394.000      -84035.9461
    4396.000      -83941.8529
    4398.000      -83846.0362
    4400.000      -83695.9416
    4402.000      -84030.2817
    4404.000      -84372.7439
    4406.000      -83929.8605
    4408.000      -84183.3144
    4410.000      -84002.0428
    4412.000      -84276.3270
    4414.000      -84170.3205
    4416.000      -83995.2656
    4418.000      -84074.2259
    4420.000      -84155.5140
    4422.000      -84157.3122
    4424.000      -84166.1683
    4426.000      -84394.9158
    4428.000      -84136.7176
    4430.000      -83988.8498
    4432.000      -84118.2804
    4434.000      -84159.5680
    4436.000      -84107.6351
    4438.000      -84305.6221
    4440.000      -84244.7970
    4442.000      -84165.9129
    4444.000      -84326.9335
    4446.000      -84128.9083
    4448.000      -84331.2239
    4450.000      -84097.3125
    4452.000      -84193.7153
    4454.000      -84155.9961
    4456.000      -84046.3863
    4458.000      -83936.7374
    4460.000      -84036.2433
    4462.000      -83962.2508
    4464.000      -84218.3231
    4466.000      -83907.3871
    4468.000      -84064.1408
    4470.000      -84351.4310
    4472.000      -84085.8535
    4474.000      -84215.3682
    4476.000      -84102.7058
    4478.000      -84055.2721
    4480.000      -84219.1827
    4482.000      -84148.3724
    4484.000      -84216.9489
    4486.000      -84027.4833
    4488.000      -83901.1096
    4490.000      -84017.3206
    4492.000      -84131.7042
    4494.000      -84231.4964
    4496.000      -84407.3353
    4498.000      -84428.3751
    4500.000      -84101.3974
    4502.000      -83888.2772
    4504.000      -84134.9311
    4506.000      -84030.7551
    4508.000      -84442.2220
    4510.000      -84269.5030
    4512.000      -84070.5391
    4514.000      -84054.8488
    4516.000      -83830.1301
    4518.000      -83778.1665
    4520.000      -84142.1342
    4522.000      -84171.0307
    4524.000      -84135.3683
    4526.000      -84075.7997
    4528.000      -84192.0533
    4530.000      -84129.6302
    4532.000      -84132.4623
    4534.000      -84115.0100
    4536.000      -84154.9387
    4538.000      -83999.7318
    4540.000      -83772.9145
    4542.000      -83940.4226
    4544.000      -83729.6817
    4546.000      -84076.1954
    4548.000      -84244.4859
    4550.000      -84154.8672
    4552.000      -83781.3962
    4554.000      -83886.1856
    4556.000      -83991.7433
    4558.000      -83954.1515
    4560.000      -83933.2821
    4562.000      -83986.8405
    4564.000      -84041.9807
    4566.000      -84139.6328
    4568.000      -83742.2280
    4570.000      -84059.2183
    4572.000      -83915.5504
    4574.000      -84015.4101
    4576.000      -84168.3819
    4578.000      -84182.4058
    4580.000      -84039.5737
    4582.000      -84216.6756
    4584.000      -84230.8423
    4586.000      -84024.8596
    4588.000      -83938.3253
    4590.000      -83927.7299
    4592.000      -84036.0755
    4594.000      -84016.8412
    4596.000      -83796.2801
    4598.000      -84070.4627
    4600.000      -83872.1378
    4602.000      -84318.0338
    4604.000      -84242.7689
    4606.000      -84168.1573
    4608.000      -84168.3722
    4610.000      -84197.1720
    4612.000      -84266.8645
    4614.000      -83912.1995
    4616.000      -84306.3321
    4618.000      -84253.3405
    4620.000      -84033.7109
    4622.000      -84247.8244
    4624.000      -84086.0976
    4626.000      -84163.8116
    4628.000      -84219.0220
    4630.000      -84092.8031
    4632.000      -84188.1374
    4634.000      -84304.5653
    4636.000      -84206.0220
    4638.000      -83828.3556
    4640.000      -83999.2604
    4642.000      -83840.9815
    4644.000      -83907.5652
    4646.000      -84213.4424
    4648.000      -84091.3387
    4650.000      -84046.8656
    4652.000      -84320.9798
    4654.000      -84069.8185
    4656.000      -84100.5813
    4658.000      -84109.7539
    4660.000      -84008.3200
    4662.000      -84096.6966
    4664.000      -84040.9647
    4666.000      -84117.9370
    4668.000      -84116.5371
    4670.000      -83986.7710
    4672.000      -84077.5955
    4674.000      -84074.5223
    4676.000      -84047.7988
    4678.000      -84210.1034
    4680.000      -84070.6689
    4682.000      -84178.3668
    4684.000      -83966.0538
    4686.000      -84022.4636
    4688.000      -84118.3058
    4690.000      -84105.8536
    4692.000      -84230.2369
    4694.000      -84058.7035
    4696.000      -84209.8085
    4698.000      -84149.8239
    4700.000      -84096.5687
    4702.000      -83909.9090
    4704.000      -84294.1609
    4706.000      -84136.2331
    4708.000      -84106.5121
    4710.000      -84164.2701
    4712.000      -84052.8192
    4714.000      -83780.3994
    4716.000      -84118.2921
    4718.000      -84332.4267
    4720.000      -84231.4110
    4722.000      -84411.0175
    4724.000      -84031.7527
    4726.000      -84223.8143
    4728.000      -84160.1043
    4730.000      -83873.2349
    4732.000      -83998.9470
    4734.000      -84111.8503
    4736.000      -84121.2770
    4738.000      -83813.0345
    4740.000      -84145.6648
    4742.000      -84274.7140
    4744.000      -84028.0869
    4746.000      -83820.5784
    4748.000      -83936.5334
    4750.000      -83960.1999
    4752.000      -83932.0731
    4754.000      -83829.9489
    4756.000      -84208.1517
    4758.000      -84196.7390
    4760.000      -84126.4656
    4762.000      -84273.6551
    4764.000      -84337.4527
    4766.000      -84372.6854
    4768.000      -84149.2215
    4770.000      -84003.3781
    4772.000      -83992.9439
    4774.000      -83891.1365
    4776.000      -83850.1194
    4778.000      -83914.6842
    4780.000      -84184.8034
    4782.000      -84017.8442
    4784.000      -84097.4919
    4786.000      -84349.4546
    4788.000      -83979.5724
    4790.000      -84259.8188
    4792.000      -83921.0017
    4794.000      -84072.8578
    4796.000      -84208.9594
    4798.000      -84045.2597
    4800.000      -84027.2889
    4802.000      -84170.3852
    4804.000      -84323.6948
    4806.000      -84267.5721
    4808.000      -84020.2369
    4810.000      -83843.1077
    4812.000      -83920.2732
    4814.000      -84007.5861
    4816.000      -83757.7873
    4818.000      -84122.0469
    4820.000      -84020.4054
    4822.000      -84076.3193
    4824.000      -84118.6828
    4826.000      -84438.5156
    4828.000      -83870.5145
    4830.000      -83971.7203
    4832.000      -84175.8829
    4834.000      -83966.9443
    4836.000      -84171.2451
    4838.000      -84042.1105
    4840.000      -83911.6835
    4842.000      -84108.9872
    4844.000      -84101.4772
    4846.000      -84061.0204
    4848.000      -83953.8483
    4850.000      -83776.2965
    4852.000      -83999.6192
    4854.000      -84047.2136
    4856.000      -84307.3463
    4858.000      -83880.2516
    4860.000      -83996.4437
    4862.000      -83990.8792
    4864.000      -84127.3878
    4866.000      -84312.6450
    4868.000      -84154.9038
    4870.000      -84252.5327
    4872.000      -83908.2873
    4874.000      -84079.5818
    4876.000      -84104.4006
    4878.000      -84199.5926
    4880.000      -83951.1625
    4882.000      -84049.2448
    4884.000      -84021.5715
    4886.000      -83895.8197
    4888.000      -84056.2708
    4890.000      -83764.7661
    4892.000      -84045.5438
    4894.000      -84014.1815
    4896.000      -84347.1179
    4898.000      -83908.9691
    4900.000      -84273.5419
    4902.000      -84125.3024
    4904.000      -84027.1128
    4906.000      -83627.0659
    4908.000      -83950.1899
    4910.000      -83844.2056
    4912.000      -84071.8480
    4914.000      -83923.3034
    4916.000      -83951.1770
    4918.000      -83863.2607
    4920.000      -84069.4954
    4922.000      -83842.4541
    4924.000      -83808.4255
    4926.000      -83996.9807
    4928.000      -83899.7329
    4930.000      -84033.2612
    4932.000      -83911.1648
    4934.000      -83932.0523
    4936.000      -83986.5970
    4938.000      -83950.5343
    4940.000      -84245.0107
    4942.000      -84092.3932
    4944.000      -84208.8098
    4946.000      -83829.1660
    4948.000      -83946.2655
    4950.000      -83756.7040
    4952.000      -83907.5090
    4954.000      -84013.3720
    4956.000      -84173.4210
    4958.000      -84062.6845
    4960.000      -84118.6169
    4962.000      -83915.6104
    4964.000      -84157.4027
    4966.000      -84508.9616
    4968.000      -84151.1892
    4970.000      -84112.9107
    4972.000      -84362.0518
    4974.000      -84109.2351
    4976.000      -84118.3078
    4978.000      -84192.2582
    4980.000      -84425.9463
    4982.000      -84173.3313
    4984.000      -84045.8121
    4986.000      -84309.1671
    4988.000      -84268.8132
    4990.000      -84127.4030
    4992.000      -84342.4959
    4994.000      -84039.9733
    4996.000      -84047.7199
    4998.000      -84067.5772
    5000.000      -84067.2072
    5002.000      -84144.8080
    5004.000      -84140.4493
    5006.000      -83942.3491
    5008.000      -84218.3836
    5010.000      -84181.7758
    5012.000      -84099.0002
    5014.000      -84015.2969
    5016.000      -84218.5622
    5018.000      -84057.5039
    5020.000      -83989.0007
    5022.000      -83773.4677
    5024.000      -83946.6664
    5026.000      -84253.1250
    5028.000      -84260.0209
    5030.000      -84291.2098
    5032.000      -84047.5375
    5034.000      -84124.9541
    5036.000      -84197.3383
    5038.000      -84195.2188
    5040.000      -84044.6389
    5042.000      -84100.0302
    5044.000      -84433.8296
    5046.000      -84079.8452
    5048.000      -83973.7552
    5050.000      -84134.7959
    5052.000      -84151.9826
    5054.000      -83907.1932
    5056.000      -84069.9702
    5058.000      -84024.2982
    5060.000      -84324.1110
    5062.000      -84145.2758
    5064.000      -84153.2047
    5066.000      -84312.7821
    5068.000      -84155.6512
    5070.000      -84092.5907
    5072.000      -83999.0211
    5074.000      -84081.3298
    5076.000      -84174.7254
    5078.000      -84352.8132
    5080.000      -84290.6538
    5082.000      -84249.2787
    5084.000      -84136.1114
    5086.000      -84369.6108
    5088.000      -84166.1248
    5090.000      -84179.9256
    5092.000      -84065.6674
    5094.000      -84206.6007
    5096.000      -83967.3081
    5098.000      -84171.7304
    5100.000      -84059.5664
    5102.000      -84350.7763
    5104.000      -84118.1089
    5106.000      -84019.7079
    5108.000      -84229.8823
    5110.000      -84246.7080
    5112.000      -83876.9521
    5114.000      -84191.7725
    5116.000      -84133.5733
    5118.000      -83983.2004
    5120.000      -84119.8027
    5122.000      -84080.4886
    5124.000      -84119.9169
    5126.000      -83968.5348
    5128.000      -83817.4006
    5130.000      -84036.3191
    5132.000      -84436.0319
    5134.000      -84152.6569
    5136.000      -84240.8308
    5138.000      -84246.5280
    5140.000      -84317.6820
    5142.000      -83900.1630
    5144.000      -83839.6051
    5146.000      -84195.8120
    5148.000      -84000.8063
    5150.000      -84129.4317
    5152.000      -83970.9054
    5154.000      -84051.7197
    5156.000      -84121.2867
    5158.000      -83882.6597
    5160.000      -84279.1806
    5162.000      -83988.8269
    5164.000      -84183.3286
    5166.000      -83954.7854
    5168.000      -84172.2609
    5170.000      -83967.0452
    5172.000      -83875.6721
    5174.000      -83907.4337
    5176.000      -84040.1333
    5178.000      -84109.6120
    5180.000      -84134.5074
    5182.000      -84046.5071
    5184.000      -84286.9524
    5186.000      -84073.4304
    5188.000      -84417.4246
    5190.000      -84186.5362
    5192.000      -83975.9767
    5194.000      -83881.2494
    5196.000      -84117.0398
    5198.000      -83967.7718
    5200.000      -84010.5244
    5202.000      -84053.2911
    5204.000      -84106.3105
    5206.000      -84254.1569
    5208.000      -83870.1478
    5210.000      -84067.6052
    5212.000      -84111.1157
    5214.000      -83881.0406
    5216.000      -84010.8684
    5218.000      -84241.9073
    5220.000      -84200.7638
    5222.000      -84073.0311
    5224.000      -84167.5760
    5226.000      -84133.1972
    5228.000      -83963.1677
    5230.000      -84130.4454
    5232.000      -84131.1723
    5234.000      -84240.2470
    5236.000      -84140.7099
    5238.000      -84073.2461
    5240.000      -83896.6362
    5242.000      -84255.9592
    5244.000      -83827.9325
    5246.000      -83925.4487
    5248.000      -83873.5542
    5250.000      -84083.6058
    5252.000      -84079.4723
    5254.000      -84176.4327
    5256.000      -83955.9421
    5258.000      -84103.2048
    5260.000      -84158.2159
    5262.000      -84104.7755
    5264.000      -84057.2097
    5266.000      -84238.3585
    5268.000      -84115.5215
    5270.000      -84019.3440
    5272.000      -84014.8969
    5274.000      -83934.7798
    5276.000      -83935.6748
    5278.000      -84398.5124
    5280.000      -84216.8657
    5282.000      -84399.6428
    5284.000      -83955.1527
    5286.000      -84188.6872
    5288.000      -84063.3272
    5290.000      -84093.0567
    5292.000      -84136.1916
    5294.000      -84161.2148
    5296.000      -84084.2912
    5298.000      -84107.1879
    5300.000      -84235.6517
    5302.000      -84029.6186
    5304.000      -84099.1959
    5306.000      -84140.1467
    5308.000      -84315.8244
    5310.000      -84088.0746
    5312.000      -84156.7154
    5314.000      -84195.9519
    5316.000      -84140.2803
    5318.000      -83898.7031
    5320.000      -83873.3092
    5322.000      -84187.7249
    5324.000      -83929.9780
    5326.000      -84006.2842
    5328.000      -84047.9984
    5330.000      -84042.5249
    5332.000      -83984.3398
    5334.000      -84142.0304
    5336.000      -84246.8599
    5338.000      -84255.2408
    5340.000      -84126.3077
    5342.000      -84330.2141
    5344.000      -84312.9894
    5346.000      -83991.6367
    5348.000      -83998.3964
    5350.000      -83916.6553
    5352.000      -84037.4645
    5354.000      -84103.0900
    5356.000      -84134.6906
    5358.000      -84296.4384
    5360.000      -83961.3868
    5362.000      -84192.6364
    5364.000      -84053.4086
    5366.000      -83902.6270
    5368.000      -84093.4759
    5370.000      -84075.8139
    5372.000      -84021.7154
    5374.000      -84035.0187
    5376.000      -83947.5270
    5378.000      -84134.9614
    5380.000      -83736.2694
    5382.000      -84129.1831
    5384.000      -83944.0909
    5386.000      -84025.1727
    5388.000      -84067.7557
    5390.000      -84210.2197
    5392.000      -84319.3948
    5394.000      -84271.9493
    5396.000      -84140.3105
    5398.000      -84147.2614
    5400.000      -84128.8838
    5402.000      -83948.4402
    5404.000      -84056.3954
    5406.000      -83995.7250
    5408.000      -84110.0869
    5410.000      -84030.2736
    5412.000      -84408.0813
    5414.000      -83976.4294
    5416.000      -84083.8448
    5418.000      -83994.5563
    5420.000      -84079.0229
    5422.000      -84078.5973
    5424.000      -84203.9652
    5426.000      -83955.2822
    5428.000      -84034.4937
    5430.000      -84205.2442
    5432.000      -84171.1829
    5434.000      -84165.9799
    5436.000      -83975.8867
    5438.000      -84143.2163
    5440.000      -83913.9421
    5442.000      -84278.0974
    5444.000      -83980.6659
    5446.000      -84043.0217
    5448.000      -84128.1722
    5450.000      -83984.5810
    5452.000      -84106.7239
    5454.000      -84016.8011
    5456.000      -84121.1113
    5458.000      -84127.2822
    5460.000      -84110.2711
    5462.000      -84073.6278
    5464.000      -83965.0525
    5466.000      -84124.9756
    5468.000      -83786.1750
    5470.000      -84036.5918
    5472.000      -83977.0827
    5474.000      -84086.6401
    5476.000      -83913.1809
    5478.000      -84385.3689
    5480.000      -84177.4238
    5482.000      -84106.7786
    5484.000      -83905.8016
    5486.000      -84121.2555
    5488.000      -84113.9479
    5490.000      -84329.9530
    5492.000      -84116.4518
    5494.000      -84221.4330
    5496.000      -84006.3404
    5498.000      -84213.8230
    5500.000      -84297.0541
    5502.000      -84202.5918
    5504.000      -84389.2534
    5506.000      -83964.9598
    5508.000      -84085.4890
    5510.000      -83986.9299
    5512.000      -84324.7173
    5514.000      -83964.4387
    5516.000      -84143.0219
    5518.000      -84136.9250
    5520.000      -84169.1451
    5522.000      -84408.2288
    5524.000      -84060.6087
    5526.000      -84125.1943
    5528.000      -83940.6124
    5530.000      -84153.1984
    5532.000      -84245.5330
    5534.000      -84151.5492
    5536.000      -84166.0774
    5538.000      -84283.6218
    5540.000      -83925.3620
    5542.000      -84021.1629
    5544.000      -84015.0754
    5546.000      -84044.9099
    5548.000      -84252.4172
    5550.000      -84119.3647
    5552.000      -84077.9232
    5554.000      -84079.5046
    5556.000      -84138.6172
    5558.000      -84232.1356
    5560.000      -84248.3819
    5562.000      -84052.0692
    5564.000      -83975.4243
    5566.000      -84087.4729
    5568.000      -83857.9445
    5570.000      -83986.3054
    5572.000      -84096.8246
    5574.000      -84301.9516
    5576.000      -83914.7814
    5578.000      -84041.2330
    5580.000      -84081.6327
    5582.000      -84104.6353
    5584.000      -84191.1384
    5586.000      -84158.8113
    5588.000      -84089.7852
    5590.000      -84173.2584
    5592.000      -84220.5728
    5594.000      -84281.0218
    5596.000      -84178.9290
    5598.000      -84050.9601
    5600.000      -84148.1153
    5602.000      -83968.0955
    5604.000      -84120.8319
    5606.000      -84334.0996
    5608.000      -84310.7691
    5610.000      -84198.0308
    5612.000      -84270.7591
    5614.000      -84274.9325
    5616.000      -84144.6450
    5618.000      -83822.2709
    5620.000      -84156.8048
    5622.000      -84054.2191
    5624.000      -84284.8199
    5626.000      -84287.6394
    5628.000      -84319.7082
    5630.000      -84365.1276
    5632.000      -84199.7975
    5634.000      -84070.7875
    5636.000      -84244.4140
    5638.000      -84014.2781
    5640.000      -84429.3398
    5642.000      -84372.9558
    5644.000      -84233.2325
    5646.000      -84157.8082
    5648.000      -84001.2256
    5650.000      -84092.4551
    5652.000      -83954.0929
    5654.000      -84194.8524
    5656.000      -84238.6885
    5658.000      -84085.5426
    5660.000      -84339.9801
    5662.000      -84061.1171
    5664.000      -84165.0352
    5666.000      -84015.5332
    5668.000      -84119.7065
    5670.000      -84015.9278
    5672.000      -84078.1073
    5674.000      -84104.7763
    5676.000      -84191.0189
    5678.000      -84251.5522
    5680.000      -84036.9355
    5682.000      -84192.0462
    5684.000      -84103.2943
    5686.000      -84254.2293
    5688.000      -84476.4322
    5690.000      -84088.8299
    5692.000      -84211.5343
    5694.000      -84176.9032
    5696.000      -84226.6164
    5698.000      -84253.9803
    5700.000      -84041.2410
    5702.000      -83963.1056
    5704.000      -83895.9800
    5706.000      -83964.7626
    5708.000      -84178.0934
    5710.000      -84136.3327
    5712.000      -84192.7027
    5714.000      -84061.0129
    5716.000      -84271.1036
    5718.000      -84086.4100
    5720.000      -84288.2222
    5722.000      -84228.9017
    5724.000      -84110.2435
    5726.000      -84331.8533
    5728.000      -84280.1454
    5730.000      -84192.0760
    5732.000      -83919.0279
    5734.000      -84190.9198
    5736.000      -84298.9623
    5738.000      -84252.3784
    5740.000      -84013.0200
    5742.000      -84050.9057
    5744.000      -83895.2607
    5746.000      -84093.8211
    5748.000      -84406.4090
    5750.000      -84085.0852
    5752.000      -83974.3765
    5754.000      -84307.8258
    5756.000      -84249.6533
    5758.000      -84113.2701
    5760.000      -84390.5925
    5762.000      -84131.9215
    5764.000      -84116.6428
    5766.000      -84304.5555
    5768.000      -84357.9677
    5770.000      -84267.2084
    5772.000      -84326.8828
    5774.000      -84243.0770
    5776.000      -84091.1102
    5778.000      -83966.5771
    5780.000      -84056.9300
    5782.000      -84582.0550
    5784.000      -84202.0736
    5786.000      -84195.6076
    5788.000      -83931.3502
    5790.000      -84051.6758
    5792.000      -84153.2569
    5794.000      -84193.7757
    5796.000      -83993.3281
    5798.000      -84193.8697
    5800.000      -84006.8572
    5802.000      -84159.5879
    5804.000      -84103.6589
    5806.000      -83902.8735
    5808.000      -84390.7603
    5810.000      -84200.6912
    5812.000      -83988.1086
    5814.000      -84264.5593
    5816.000      -84014.8413
    5818.000      -84114.0465
    5820.000      -84129.6547
    5822.000      -84142.5254
    5824.000      -84191.5782
    5826.000      -84233.0751
    5828.000      -84088.4009
    5830.000      -84055.7124
    5832.000      -84289.7896
    5834.000      -84127.3571
    5836.000      -83796.6406
    5838.000      -84026.6793
    5840.000      -84106.8501
    5842.000      -84182.4138
    5844.000      -83977.5440
    5846.000      -83982.1488
    5848.000      -84021.2582
    5850.000      -84260.7992
    5852.000      -84089.8384
    5854.000      -84439.2404
    5856.000      -84393.4383
    5858.000      -84170.7368
    5860.000      -84466.1144
    5862.000      -84100.3478
    5864.000      -84337.2858
    5866.000      -83959.7996
    5868.000      -84013.6743
    5870.000      -84140.6756
    5872.000      -84220.2860
    5874.000      -84294.8497
    5876.000      -84266.2195
    5878.000      -84222.8839
    5880.000      -83995.8428
    5882.000      -83831.0099
    5884.000      -84087.8590
    5886.000      -84257.7123
    5888.000      -84242.7480
    5890.000      -84028.1338
    5892.000      -84354.8417
    5894.000      -83993.3459
    5896.000      -84260.0333
    5898.000      -84057.3287
    5900.000      -84176.6544
    5902.000      -84194.8155
    5904.000      -84000.7363
    5906.000      -84058.0886
    5908.000      -84036.8580
    5910.000      -84079.9707
    5912.000      -83948.5710
    5914.000      -84254.8108
    5916.000      -84099.0954
    5918.000      -83891.3630
    5920.000      -83939.9013
    5922.000      -83983.1816
    5924.000      -84146.8961
    5926.000      -84245.7508
    5928.000      -83996.8685
    5930.000      -84174.2212
    5932.000      -84155.4471
    5934.000      -84065.9918
    5936.000      -84099.9690
    5938.000      -84315.4281
    5940.000      -84071.8147
    5942.000      -84139.6476
    5944.000      -84052.0815
    5946.000      -84124.1010
    5948.000      -83963.2613
    5950.000      -84071.7608
    5952.000      -83986.8223
    5954.000      -84422.6025
    5956.000      -84153.2546
    5958.000      -84072.0179
    5960.000      -84385.9205
    5962.000      -84255.2148
    5964.000      -84202.6409
    5966.000      -84191.7242
    5968.000      -84245.7625
    5970.000      -84226.2119
    5972.000      -84094.8800
    5974.000      -84387.5787
    5976.000      -84421.5639
    5978.000      -84224.3070
    5980.000      -84181.1170
    5982.000      -84370.5481
    5984.000      -84232.8241
    5986.000      -84245.0147
    5988.000      -84164.8750
    5990.000      -84330.4580
    5992.000      -84167.9046
    5994.000      -84129.7767
    5996.000      -84267.0153
    5998.000      -83851.2222
    6000.000      -84205.7340
    6002.000      -84165.0275
    6004.000      -83938.7520
    6006.000      -84267.6807
    6008.000      -84333.2454
    6010.000      -84249.3952
    6012.000      -83962.2666
    6014.000      -84133.3345
    6016.000      -83988.2047
    6018.000      -84176.0265
    6020.000      -84087.5197
    6022.000      -84153.4331
    6024.000      -84173.6543
    6026.000      -83819.9472
    6028.000      -84188.5845
    6030.000      -84210.7410
    6032.000      -83706.1462
    6034.000      -83878.7369
    6036.000      -84006.4372
    6038.000      -84241.0854
    6040.000      -84125.7831
    6042.000      -84056.0051
    6044.000      -83991.7501
    6046.000      -84021.5480
    6048.000      -83897.2385
    6050.000      -84008.1312
    6052.000      -84172.2957
    6054.000      -84096.1776
    6056.000      -84056.1048
    6058.000      -84267.7648
    6060.000      -84118.1796
    6062.000      -84050.7476
    6064.000      -84288.8564
    6066.000      -84241.7455
    6068.000      -84153.3670
    6070.000      -84106.5923
    6072.000      -84069.2330
    6074.000      -84174.2810
    6076.000      -84107.3862
    6078.000      -84192.3970
    6080.000      -84266.5297
    6082.000      -83867.5349
    6084.000      -84242.0847
    6086.000      -83987.3661
    6088.000      -83967.8928
    6090.000      -83977.5702
    6092.000      -84242.5982
    6094.000      -84246.5951
    6096.000      -84127.3651
    6098.000      -84348.9840
    6100.000      -84083.5152
    6102.000      -84211.7211
    6104.000      -84050.3389
    6106.000      -84200.3273
    6108.000      -84155.8727
    6110.000      -83907.0366
    6112.000      -84159.8367
    6114.000      -84050.4121
    6116.000      -84485.1656
    6118.000      -84057.7311
    6120.000      -84118.9785
    6122.000      -83961.9417
    6124.000      -84275.4278
    6126.000      -84075.4980
    6128.000      -84198.5670
    6130.000      -83822.8571
    6132.000      -83875.9482
    6134.000      -84328.2127
    6136.000      -84203.0614
    6138.000      -83958.7919
    6140.000      -84169.5314
    6142.000      -83941.6754
    6144.000      -84285.2305
    6146.000      -84222.5435
    6148.000      -84006.3240
    6150.000      -83764.1580
    6152.000      -84211.9005
    6154.000      -84221.4191
    6156.000      -84167.2429
    6158.000      -84038.2770
    6160.000      -84213.5171
    6162.000      -84086.7216
    6164.000      -84218.9099
    6166.000      -83952.0758
    6168.000      -84082.1601
    6170.000      -83823.4901
    6172.000      -84111.1301
    6174.000      -84126.5719
    6176.000      -84226.7905
    6178.000      -84419.7067
    6180.000      -84140.1821
    6182.000      -83693.6424
    6184.000      -83951.3527
    6186.000      -84111.8280
    6188.000      -84139.5258
    6190.000      -84077.6288
    6192.000      -84242.1069
    6194.000      -84065.9125
    6196.000      -84464.2260
    6198.000      -84087.6553
    6200.000      -84181.2709
    6202.000      -84099.1818
    6204.000      -84198.0424
    6206.000      -84159.6368
    6208.000      -84088.2111
    6210.000      -84027.0077
    6212.000      -84102.0882
    6214.000      -83976.1964
    6216.000      -84098.6950
    6218.000      -84090.9206
    6220.000      -84013.2561
    6222.000      -84181.9995
    6224.000      -84037.5061
    6226.000      -84276.0931
    6228.000      -84269.4657
    6230.000      -84231.4395
    6232.000      -84071.7131
    6234.000      -84064.3053
    6236.000      -84066.1323
    6238.000      -83900.9611
    6240.000      -84210.3132
    6242.000      -84194.7076
    6244.000      -84071.4698
    6246.000      -84280.2206
    6248.000      -84148.4127
    6250.000      -83974.2207
    6252.000      -84045.7462
    6254.000      -83948.4377
    6256.000      -84342.1981
    6258.000      -84201.0536
    6260.000      -84185.3978
    6262.000      -84431.5641
    6264.000      -84054.5918
    6266.000      -84131.8095
    6268.000      -83976.1818
    6270.000      -83872.9086
    6272.000      -84217.6055
    6274.000      -84311.0940
    6276.000      -84405.2763
    6278.000      -84232.2456
    6280.000      -84089.5536
    6282.000      -83914.6659
    6284.000      -84178.9610
    6286.000      -84159.5118
    6288.000      -84062.9138
    6290.000      -84045.7851
    6292.000      -84216.7592
    6294.000      -84041.3517
    6296.000      -84176.0879
    6298.000      -84135.1852
    6300.000      -84261.9333
    6302.000      -84095.2748
    6304.000      -83833.2382
    6306.000      -84139.9906
    6308.000      -84066.0147
    6310.000      -84313.9091
    6312.000      -84115.0811
    6314.000      -83879.4933
    6316.000      -84013.8383
    6318.000      -84204.7922
    6320.000      -84063.8923
    6322.000      -84012.9672
    6324.000      -84341.1406
    6326.000      -84178.0863
    6328.000      -84305.4639
    6330.000      -84170.6507
    6332.000      -84160.9034
    6334.000      -84074.4296
    6336.000      -84060.1061
    6338.000      -84346.7414
    6340.000      -83828.1575
    6342.000      -84306.6773
    6344.000      -84125.6915
    6346.000      -83985.2932
    6348.000      -84325.6529
    6350.000      -84422.7282
    6352.000      -84015.0245
    6354.000      -84221.8251
    6356.000      -84158.7545
    6358.000      -83925.3121
    6360.000      -83869.0234
    6362.000      -84125.0205
    6364.000      -84046.6888
    6366.000      -84412.2461
    6368.000      -84286.8675
    6370.000      -84212.5592
    6372.000      -84246.3123
    6374.000      -84143.1484
    6376.000      -84083.1433
    6378.000      -84185.0723
    6380.000      -84018.6262
    6382.000      -84237.9251
    6384.000      -84223.4204
    6386.000      -84211.2216
    6388.000      -84012.4010
    6390.000      -83889.6037
    6392.000      -84018.2035
    6394.000      -84077.6381
    6396.000      -83970.8459
    6398.000      -84236.7575
    6400.000      -84144.9737
    6402.000      -84125.8889
    6404.000      -83844.8354
    6406.000      -84104.5496
    6408.000      -84169.3537
    6410.000      -84196.6387
    6412.000      -84115.2207
    6414.000      -84190.8164
    6416.000      -84268.2159
    6418.000      -84198.7545
    6420.000      -84029.2535
    6422.000      -84197.2405
    6424.000      -84057.2256
    6426.000      -84185.6625
    6428.000      -83957.3554
    6430.000      -84038.4845
    6432.000      -84269.3417
    6434.000      -84356.3271
    6436.000      -84226.5629
    6438.000      -84190.0680
    6440.000      -84036.3220
    6442.000      -84059.4320
    6444.000      -84074.6433
    6446.000      -84146.9886
    6448.000      -83989.3902
    6450.000      -83849.5262
    6452.000      -83993.8180
    6454.000      -84015.3600
    6456.000      -84191.4623
    6458.000      -84353.8905
    6460.000      -84111.8810
    6462.000      -84102.6255
    6464.000      -84220.7417
    6466.000      -84020.4857
    6468.000      -83975.9710
    6470.000      -83787.4745
    6472.000      -83990.2786
    6474.000      -84141.0598
    6476.000      -84117.2172
    6478.000      -84322.7581
    6480.000      -84136.8518
    6482.000      -83991.5135
    6484.000      -83972.0796
    6486.000      -84234.4575
    6488.000      -84285.6497
    6490.000      -84311.0687
    6492.000      -84100.5693
    6494.000      -83893.4307
    6496.000      -84203.8679
    6498.000      -83983.6649
    6500.000      -84204.1992
    6502.000      -84170.8738
    6504.000      -84342.3000
    6506.000      -84333.7547
    6508.000      -84449.1154
    6510.000      -84515.2951
    6512.000      -84246.6939
    6514.000      -84145.6512
    6516.000      -84059.1188
    6518.000      -83982.5570
    6520.000      -84338.4423
    6522.000      -83875.9476
    6524.000      -84262.4946
    6526.000      -84151.2603
    6528.000      -84355.6757
    6530.000      -84117.8391
    6532.000      -84264.2245
    6534.000      -84472.6672
    6536.000      -84287.6021
    6538.000      -84113.5516
    6540.000      -83987.5063
    6542.000      -84037.0269
    6544.000      -83968.2414
    6546.000      -84042.5915
    6548.000      -83840.2534
    6550.000      -83953.9987
    6552.000      -83983.0079
    6554.000      -84055.0666
    6556.000      -84093.7821
    6558.000      -84197.2298
    6560.000      -84268.2020
    6562.000      -84142.9125
    6564.000      -84141.0326
    6566.000      -84302.2949
    6568.000      -84274.1901
    6570.000      -83991.4182
    6572.000      -84063.5641
    6574.000      -84097.5535
    6576.000      -84220.8680
    6578.000      -84102.9227
    6580.000      -84196.3615
    6582.000      -84343.6040
    6584.000      -84061.4826
    6586.000      -84152.3336
    6588.000      -84115.4115
    6590.000      -84169.3146
    6592.000      -84048.8656
    6594.000      -84059.6229
    6596.000      -84057.6650
    6598.000      -84058.5278
    6600.000      -84072.5657
    6602.000      -84234.1767
    6604.000      -83965.7183
    6606.000      -83981.5032
    6608.000      -84227.9203
    6610.000      -83920.5569
    6612.000      -84156.7185
    6614.000      -84080.3527
    6616.000      -84177.5176
    6618.000      -84096.3737
    6620.000      -84096.4113
    6622.000      -84266.1578
    6624.000      -84064.7399
    6626.000      -84033.7694
    6628.000      -84329.8138
    6630.000      -84025.9975
    6632.000      -83889.8686
    6634.000      -83979.7738
    6636.000      -84075.5792
    6638.000      -83926.5603
    6640.000      -83958.9960
    6642.000      -84014.5773
    6644.000      -83867.6629
    6646.000      -84254.5941
    6648.000      -84145.5142
    6650.000      -83988.2257
    6652.000      -84157.8072
    6654.000      -84325.3398
    6656.000      -84032.4193
    6658.000      -84173.3840
    6660.000      -84157.3904
    6662.000      -84311.3570
    6664.000      -84129.5317
    6666.000      -83878.0999
    6668.000      -83892.6461
    6670.000      -84056.4464
    6672.000      -84338.9650
    6674.000      -84060.1103
    6676.000      -84285.3417
    6678.000      -84160.6234
    6680.000      -84049.7451
    6682.000      -84212.5599
    6684.000      -84043.9410
    6686.000      -84016.9198
    6688.000      -84045.5767
    6690.000      -83923.7595
    6692.000      -83914.8377
    6694.000      -84147.7968
    6696.000      -84306.9035
    6698.000      -84199.1595
    6700.000      -84245.7624
    6702.000      -84408.9069
    6704.000      -84395.1649
    6706.000      -84571.1888
    6708.000      -84179.0875
    6710.000      -84014.1572
    6712.000      -84062.3437
    6714.000      -84157.3231
    6716.000      -84076.2158
    6718.000      -84304.8279
    6720.000      -83929.8796
    6722.000      -84248.3450
    6724.000      -84371.1366
    6726.000      -84096.7447
    6728.000      -84152.3207
    6730.000      -84105.2730
    6732.000      -83990.0705
    6734.000      -83973.4118
    6736.000      -84100.9100
    6738.000      -84017.9360
    6740.000      -84232.9846
    6742.000      -84271.2124
    6744.000      -84154.5594
    6746.000      -84484.7864
    6748.000      -83929.2494
    6750.000      -83998.3176
    6752.000      -83929.9435
    6754.000      -83988.7553
    6756.000      -84191.4346
    6758.000      -83925.8595
    6760.000      -84257.9058
    6762.000      -84166.8777
    6764.000      -84151.9295
    6766.000      -84255.4754
    6768.000      -84086.6499
    6770.000      -83992.9426
    6772.000      -84021.6609
    6774.000      -83889.6223
    6776.000      -84159.5708
    6778.000      -83899.6541
    6780.000      -84109.9870
    6782.000      -84397.6666
    6784.000      -84226.8873
    6786.000      -84048.3658
    6788.000      -83994.5608
    6790.000      -84027.8944
    6792.000      -84204.8671
    6794.000      -84030.3900
    6796.000      -83837.9812
    6798.000      -83995.0343
    6800.000      -84071.2209
    6802.000      -84164.2533
    6804.000      -84079.3150
    6806.000      -84080.8674
    6808.000      -84204.9983
    6810.000      -83921.8577
    6812.000      -84069.5382
    6814.000      -83744.0486
    6816.000      -84037.0157
    6818.000      -84031.3260
    6820.000      -84181.5486
    6822.000      -84262.4218
    6824.000      -83997.8923
    6826.000      -84079.7996
    6828.000      -84214.8443
    6830.000      -83986.5973
    6832.000      -84043.1273
    6834.000      -84299.5375
    6836.000      -84251.7996
    6838.000      -84123.9795
    6840.000      -84111.2408
    6842.000      -84208.5236
    6844.000      -84136.7006
    6846.000      -84187.5447
    6848.000      -83698.8493
    6850.000      -84028.0385
    6852.000      -83928.1276
    6854.000      -83949.1767
    6856.000      -83995.7175
    6858.000      -84166.2563
    6860.000      -84053.4591
    6862.000      -84086.7671
    6864.000      -84184.5209
    6866.000      -84150.9275
    6868.000      -84150.8925
    6870.000      -84059.2063
    6872.000      -83909.4803
    6874.000      -83937.1730
    6876.000      -84250.2920
    6878.000      -84229.9029
    6880.000      -84312.9843
    6882.000      -84142.5955
    6884.000      -84088.8605
    6886.000      -84126.2425
    6888.000      -83953.0966
    6890.000      -83999.6790
    6892.000      -84241.4788
    6894.000      -84100.0969
    6896.000      -83995.6294
    6898.000      -84087.9098
    6900.000      -83944.6496
    6902.000      -84182.0364
    6904.000      -84286.5807
    6906.000      -84255.8878
    6908.000      -83940.2655
    6910.000      -83969.1314
    6912.000      -84058.8065
    6914.000      -83955.1026
    6916.000      -84209.7574
    6918.000      -84026.0902
    6920.000      -84093.3016
    6922.000      -84004.4351
    6924.000      -84019.5955
    6926.000      -84117.8213
    6928.000      -84267.6273
    6930.000      -84277.0746
    6932.000      -84014.7575
    6934.000      -84331.8800
    6936.000      -84227.5938
    6938.000      -84113.4373
    6940.000      -84125.5150
    6942.000      -84244.6892
    6944.000      -84089.5595
    6946.000      -84032.7563
    6948.000      -83935.0442
    6950.000      -83992.0489
    6952.000      -84234.7368
    6954.000      -84097.8549
    6956.000      -84282.1546
    6958.000      -83744.4017
    6960.000      -84106.6375
    6962.000      -84110.5010
    6964.000      -84129.0362
    6966.000      -84089.0698
    6968.000      -84006.5755
    6970.000      -83941.5895
    6972.000      -83883.4354
    6974.000      -84004.1058
    6976.000      -84202.5333
    6978.000      -84175.5024
    6980.000      -83933.2370
    6982.000      -83950.6289
    6984.000      -84044.2011
    6986.000      -84119.4403
    6988.000      -84004.5711
    6990.000      -84094.8412
    6992.000      -84031.8696
    6994.000      -84099.8102
    6996.000      -84127.3858
    6998.000      -84451.4611
    7000.000      -83967.0498
    7002.000      -84205.0769
    7004.000      -84192.4198
    7006.000      -83981.6396
    7008.000      -83940.4755
    7010.000      -84013.7116
    7012.000      -83737.3684
    7014.000      -83861.4988
    7016.000      -84158.8761
    7018.000      -84019.1213
    7020.000      -84127.0332
    7022.000      -84026.5561
    7024.000      -84241.8539
    7026.000      -84253.3345
    7028.000      -84182.6532
    7030.000      -84302.9845
    7032.000      -84267.4773
    7034.000      -84030.1624
    7036.000      -83971.6267
    7038.000      -84195.5340
    7040.000      -84123.0506
    7042.000      -84227.7256
    7044.000      -84165.1118
    7046.000      -84044.7272
    7048.000      -84162.9185
    7050.000      -84053.3425
    7052.000      -84193.4966
    7054.000      -84219.6106
    7056.000      -84356.0316
    7058.000      -84060.0835
    7060.000      -84174.9508
    7062.000      -84195.3046
    7064.000      -84181.9090
    7066.000      -84285.2148
    7068.000      -84242.4724
    7070.000      -84240.4553
    7072.000      -84100.0163
    7074.000      -84168.7807
    7076.000      -84321.5012
    7078.000      -83996.2816
    7080.000      -84009.7485
    7082.000      -84332.5224
    7084.000      -83942.2701
    7086.000      -83960.8159
    7088.000      -84018.1883
    7090.000      -83945.9967
    7092.000      -83824.3982
    7094.000      -84145.2450
    7096.000      -84330.6423
    7098.000      -84046.6634
    7100.000      -84018.6679
    7102.000      -84222.5935
    7104.000      -84310.6315
    7106.000      -84170.0307
    7108.000      -83991.9291
    7110.000      -83911.4208
    7112.000      -84157.0196
    7114.000      -83976.1025
    7116.000      -83914.1103
    7118.000      -84449.1462
    7120.000      -84309.3076
    7122.000      -84122.9099
    7124.000      -84115.3604
    7126.000      -84219.3901
    7128.000      -84305.7789
    7130.000      -84357.2878
    7132.000      -84368.6375
    7134.000      -84256.3977
    7136.000      -84131.7904
    7138.000      -83989.4084
    7140.000      -84094.2061
    7142.000      -84012.2134
    7144.000      -84281.6248
    7146.000      -84181.2626
    7148.000      -84029.9800
    7150.000      -83960.4455
    7152.000      -84031.3270
    7154.000      -84087.9306
    7156.000      -84228.9684
    7158.000      -84341.0514
    7160.000      -84384.7872
    7162.000      -84022.2517
    7164.000      -84484.0388
    7166.000      -84346.2241
    7168.000      -84066.4457
    7170.000      -84222.0696
    7172.000      -84202.5945
    7174.000      -84172.3015
    7176.000      -84067.2191
    7178.000      -84197.8619
    7180.000      -84017.7357
    7182.000      -84345.8748
    7184.000      -84327.2470
    7186.000      -84220.1549
    7188.000      -84267.0933
    7190.000      -83855.0332
    7192.000      -83932.0515
    7194.000      -84050.4828
    7196.000      -84106.9694
    7198.000      -84009.9966
    7200.000      -83940.3622
    7202.000      -84099.6559
    7204.000      -83989.7930
    7206.000      -83948.0144
    7208.000      -84140.4327
    7210.000      -84253.9045
    7212.000      -84169.2895
    7214.000      -84147.9342
    7216.000      -84142.1865
    7218.000      -84093.5017
    7220.000      -84075.2838
    7222.000      -84256.1637
    7224.000      -84062.8535
    7226.000      -84052.9935
    7228.000      -83911.9131
    7230.000      -83857.6440
    7232.000      -84044.9431
    7234.000      -84166.1611
    7236.000      -84124.0533
    7238.000      -83664.2411
    7240.000      -84070.7793
    7242.000      -83946.6864
    7244.000      -84023.4579
    7246.000      -84169.4139
    7248.000      -83990.8180
    7250.000      -83965.4283
    7252.000      -83912.5676
    7254.000      -84050.8104
    7256.000      -84056.5954
    7258.000      -84148.0731
    7260.000      -84065.2423
    7262.000      -83975.2832
    7264.000      -84037.1537
    7266.000      -84086.9658
    7268.000      -84051.5843
    7270.000      -83820.9195
    7272.000      -84147.8055
    7274.000      -84364.9941
    7276.000      -84070.4594
    7278.000      -84013.7036
    7280.000      -84083.4454
    7282.000      -84143.0922
    7284.000      -84170.3203
    7286.000      -84149.6710
    7288.000      -84152.5435
    7290.000      -84127.8522
    7292.000      -83905.3717
    7294.000      -83944.0831
    7296.000      -83984.0692
    7298.000      -83922.1120
    7300.000      -84346.3650
    7302.000      -84032.4415
    7304.000      -83929.6140
    7306.000      -84252.7823
    7308.000      -83989.2152
    7310.000      -83729.4872
    7312.000      -84030.4951
    7314.000      -84167.0918
    7316.000      -84291.6780
    7318.000      -84188.6926
    7320.000      -84064.5941
    7322.000      -84103.3978
    7324.000      -84155.8341
    7326.000      -84212.2850
    7328.000      -84357.4320
    7330.000      -84289.3238
    7332.000      -84335.0072
    7334.000      -84305.0518
    7336.000      -84225.6312
    7338.000      -84334.4346
    7340.000      -84219.1910
    7342.000      -84231.6648
    7344.000      -84360.0271
    7346.000      -83857.0961
    7348.000      -84076.4302
    7350.000      -83984.9384
    7352.000      -84169.3119
    7354.000      -84255.0188
    7356.000      -84094.4046
    7358.000      -83977.4233
    7360.000      -84351.8911
    7362.000      -84117.9905
    7364.000      -83800.2690
    7366.000      -84133.7710
    7368.000      -84355.3710
    7370.000      -84248.2322
    7372.000      -84055.9849
    7374.000      -84057.6027
    7376.000      -83826.2891
    7378.000      -84182.7621
    7380.000      -83976.3368
    7382.000      -84124.6990
    7384.000      -84072.5246
    7386.000      -83901.2542
    7388.000      -84171.1138
    7390.000      -84194.2001
    7392.000      -84060.1560
    7394.000      -83765.7566
    7396.000      -83914.2609
    7398.000      -84074.2347
    7400.000      -84186.4811
    7402.000      -84113.7158
    7404.000      -84118.3441
    7406.000      -83915.2459
    7408.000      -84237.6044
    7410.000      -83966.0469
    7412.000      -83999.7388
    7414.000      -83718.5012
    7416.000      -84003.9777
    7418.000      -84191.3215
    7420.000      -84344.2825
    7422.000      -84086.7870
    7424.000      -83964.8012
    7426.000      -84028.3172
    7428.000      -84011.3518
    7430.000      -84053.6697
    7432.000      -84138.7607
    7434.000      -84138.8306
    7436.000      -84009.3336
    7438.000      -84026.6397
    7440.000      -84213.1569
    7442.000      -84135.8612
    7444.000      -84154.1185
    7446.000      -84335.8869
    7448.000      -84367.4804
    7450.000      -83968.4921
    7452.000      -84238.7295
    7454.000      -83929.6631
    7456.000      -84063.4672
    7458.000      -84131.7880
    7460.000      -84325.8731
    7462.000      -83865.7469
    7464.000      -84054.9691
    7466.000      -84122.5739
    7468.000      -84116.7566
    7470.000      -83821.6118
    7472.000      -83920.2910
    7474.000      -84161.2656
    7476.000      -84223.7473
    7478.000      -83941.7251
    7480.000      -83928.9132
    7482.000      -84306.2003
    7484.000      -84144.6236
    7486.000      -84214.6039
    7488.000      -84385.1646
    7490.000      -84017.4070
    7492.000      -84196.5553
    7494.000      -84103.5464
    7496.000      -84236.5540
    7498.000      -84061.3011
    7500.000      -84218.6399
    7502.000      -84129.3477
    7504.000      -84168.7673
    7506.000      -84182.1197
    7508.000      -84006.5953
    7510.000      -84085.1787
    7512.000      -83927.7739
    7514.000      -83988.2360
    7516.000      -84050.0896
    7518.000      -84203.1949
    7520.000      -84243.7376
    7522.000      -84032.7951
    7524.000      -83835.5732
    7526.000      -84222.5465
    7528.000      -84066.4601
    7530.000      -84090.1767
    7532.000      -84272.3750
    7534.000      -83916.7709
    7536.000      -84024.2959
    7538.000      -84213.7634
    7540.000      -84277.9139
    7542.000      -84615.6241
    7544.000      -84110.1882
    7546.000      -84075.4408
    7548.000      -84126.0132
    7550.000      -84154.0965
    7552.000      -84183.8301
    7554.000      -84265.1976
    7556.000      -84058.6459
    7558.000      -83924.2114
    7560.000      -84044.0488
    7562.000      -84435.3789
    7564.000      -83985.9742
    7566.000      -84204.6066
    7568.000      -84047.8515
    7570.000      -84251.8304
    7572.000      -83825.7529
    7574.000      -83902.3508
    7576.000      -83978.6291
    7578.000      -83962.1008
    7580.000      -83911.3219
    7582.000      -84004.3236
    7584.000      -84262.6416
    7586.000      -84221.7948
    7588.000      -84185.3073
    7590.000      -84204.7604
    7592.000      -84197.2376
    7594.000      -84240.5894
    7596.000      -84174.9738
    7598.000      -84136.3164
    7600.000      -84316.9690
    7602.000      -84201.5300
    7604.000      -84208.8193
    7606.000      -84432.9253
    7608.000      -84206.2353
    7610.000      -84033.8637
    7612.000      -83980.0894
    7614.000      -84093.9626
    7616.000      -84203.3272
    7618.000      -84298.9120
    7620.000      -84012.7829
    7622.000      -84154.0915
    7624.000      -84334.2239
    7626.000      -84274.4302
    7628.000      -84111.5152
    7630.000      -84277.5671
    7632.000      -84234.8854
    7634.000      -83891.9454
    7636.000      -84122.8843
    7638.000      -83962.6635
    7640.000      -84037.4270
    7642.000      -84102.5684
    7644.000      -84086.6551
    7646.000      -84165.7951
    7648.000      -84168.1139
    7650.000      -84006.7865
    7652.000      -84102.4644
    7654.000      -84124.4014
    7656.000      -84036.2542
    7658.000      -84157.7115
    7660.000      -83938.7252
    7662.000      -83735.8893
    7664.000      -84158.2641
    7666.000      -83973.6283
    7668.000      -83885.2102
    7670.000      -84025.9469
    7672.000      -84014.0124
    7674.000      -84168.6580
    7676.000      -83897.4792
    7678.000      -84329.6970
    7680.000      -84097.9604
    7682.000      -83969.0645
    7684.000      -84174.2825
    7686.000      -83995.2506
    7688.000      -84152.5658
    7690.000      -84108.1200
    7692.000      -84033.3143
    7694.000      -84228.0031
    7696.000      -84031.3673
    7698.000      -84079.1213
    7700.000      -83915.7624
    7702.000      -84375.9946
    7704.000      -84173.2715
    7706.000      -84012.1565
    7708.000      -83833.5569
    7710.000      -84088.9592
    7712.000      -83949.7161
    7714.000      -84097.7074
    7716.000      -83909.4985
    7718.000      -84016.2933
    7720.000      -84073.1959
    7722.000      -83887.5051
    7724.000      -84295.0697
    7726.000      -84063.5799
    7728.000      -84220.1220
    7730.000      -84400.6567
    7732.000      -83998.6337
    7734.000      -84067.7205
    7736.000      -84178.5119
    7738.000      -84350.5798
    7740.000      -84211.1205
    7742.000      -84298.3326
    7744.000      -84277.9507
    7746.000      -84020.0483
    7748.000      -84209.8156
    7750.000      -84219.9512
    7752.000      -83963.9001
    7754.000      -84147.4938
    7756.000      -84085.3204
    7758.000      -84012.5715
    7760.000      -83963.6849
    7762.000      -83952.3763
    7764.000      -83878.2826
    7766.000      -84128.5397
    7768.000      -84156.4009
    7770.000      -84211.8589
    7772.000      -84087.1787
    7774.000      -84173.1234
    7776.000      -84145.7114
    7778.000      -84147.3401
    7780.000      -84074.0168
    7782.000      -84468.0151
    7784.000      -84170.7997
    7786.000      -84140.2361
    7788.000      -84120.8176
    7790.000      -83863.1084
    7792.000      -83957.7977
    7794.000      -84168.2736
    7796.000      -84032.9854
    7798.000      -84122.3338
    7800.000      -84244.2568
    7802.000      -83925.6214
    7804.000      -84251.7006
    7806.000      -84069.4966
    7808.000      -84157.6052
    7810.000      -83882.3060
    7812.000      -84152.1237
    7814.000      -84162.2035
    7816.000      -84134.6527
    7818.000      -84064.1054
    7820.000      -84067.8851
    7822.000      -84306.4547
    7824.000      -84279.5362
    7826.000      -84243.2251
    7828.000      -84174.4994
    7830.000      -84188.0230
    7832.000      -84352.1381
    7834.000      -84017.1118
    7836.000      -83958.7500
    7838.000      -84054.8408
    7840.000      -84178.2182
    7842.000      -84313.6812
    7844.000      -84081.9717
    7846.000      -84035.2102
    7848.000      -84271.8107
    7850.000      -83794.7098
    7852.000      -84101.2609
    7854.000      -84171.0230
    7856.000      -84290.8686
    7858.000      -84181.1487
    7860.000      -84126.8977
    7862.000      -84116.8992
    7864.000      -83949.4511
    7866.000      -83931.6764
    7868.000      -83965.4314
    7870.000      -84140.8118
    7872.000      -83953.8759
    7874.000      -84229.1775
    7876.000      -83855.6730
    7878.000      -83923.0947
    7880.000      -83986.3472
    7882.000      -83943.6829
    7884.000      -84296.0576
    7886.000      -84009.8258
    7888.000      -84388.3979
    7890.000      -84367.5110
    7892.000      -84350.8670
    7894.000      -84119.6255
    7896.000      -84191.6880
    7898.000      -84237.7924
    7900.000      -84299.5568
    7902.000      -84250.2700
    7904.000      -84279.8454
    7906.000      -84047.2512
    7908.000      -83826.3111
    7910.000      -84052.1968
    7912.000      -84011.9118
    7914.000      -84091.6075
    7916.000      -83952.6368
    7918.000      -84104.8747
    7920.000      -84029.5938
    7922.000      -83797.0490
    7924.000      -83922.0111
    7926.000      -83981.0368
    7928.000      -83728.9649
    7930.000      -84323.9584
    7932.000      -84026.6808
    7934.000      -84082.8413
    7936.000      -83894.1739
    7938.000      -84200.6792
    7940.000      -84080.1826
    7942.000      -84192.7690
    7944.000      -84364.3366
    7946.000      -84190.4825
    7948.000      -84401.3565
    7950.000      -84194.2538
    7952.000      -84147.9871
    7954.000      -83891.7609
    7956.000      -83856.9157
    7958.000      -83961.6119
    7960.000      -83844.7078
    7962.000      -84273.8268
    7964.000      -84171.2668
    7966.000      -84087.2898
    7968.000      -83988.2914
    7970.000      -83840.4822
    7972.000      -83809.0773
    7974.000      -84166.8039
    7976.000      -84049.5175
    7978.000      -84339.4060
    7980.000      -84213.5271
    7982.000      -84057.6763
    7984.000      -84264.1528
    7986.000      -84000.9370
    7988.000      -84044.8292
    7990.000      -83908.8466
    7992.000      -83959.4201
    7994.000      -84155.9811
    7996.000      -83836.4783
    7998.000      -84050.4377
    8000.000      -84288.0391
    8002.000      -84183.4731
    8004.000      -83956.4165
    8006.000      -83858.2136
    8008.000      -84118.7747
    8010.000      -84196.4374
    8012.000      -84019.9457
    8014.000      -84251.5321
    8016.000      -84169.9264
    8018.000      -83939.0322
    8020.000      -84086.2617
    8022.000      -84177.3177
    8024.000      -84028.9057
    8026.000      -84324.8070
    8028.000      -84335.0425
    8030.000      -84343.8879
    8032.000      -84090.7114
    8034.000      -83932.8747
    8036.000      -84067.7645
    8038.000      -84075.4748
    8040.000      -83828.9862
    8042.000      -83976.2783
    8044.000      -83924.1158
    8046.000      -83985.9833
    8048.000      -83936.4009
    8050.000      -84069.9901
    8052.000      -84071.6887
    8054.000      -84085.8652
    8056.000      -83817.9389
    8058.000      -83725.7461
    8060.000      -83907.7289
    8062.000      -84120.3269
    8064.000      -84105.8465
    8066.000      -84276.5729
    8068.000      -83971.6972
    8070.000      -84053.7181
    8072.000      -84250.2962
    8074.000      -84211.4013
    8076.000      -83974.4014
    8078.000      -83911.4226
    8080.000      -84042.8266
    8082.000      -84148.9664
    8084.000      -84047.8012
    8086.000      -84125.9699
    8088.000      -84227.9139
    8090.000      -84085.9879
    8092.000      -84397.1315
    8094.000      -84249.8804
    8096.000      -84270.6929
    8098.000      -84325.5388
    8100.000      -83936.6034
    8102.000      -84081.2431
    8104.000      -84048.9741
    8106.000      -84174.0330
    8108.000      -84132.4658
    8110.000      -84291.3343
    8112.000      -83943.5499
    8114.000      -84201.8562
    8116.000      -84031.5120
    8118.000      -84074.5268
    8120.000      -84114.3489
    8122.000      -84163.9375
    8124.000      -83968.1706
    8126.000      -84193.2494
    8128.000      -84415.9141
    8130.000      -84077.0161
    8132.000      -84046.2491
    8134.000      -84072.0499
    8136.000      -84361.7080
    8138.000      -84035.5518
    8140.000      -84033.7403
    8142.000      -83971.4231
    8144.000      -84202.9482
    8146.000      -84379.6344
    8148.000      -84230.0604
    8150.000      -84421.5944
    8152.000      -84210.4058
    8154.000      -84279.7903
    8156.000      -83984.4187
    8158.000      -84169.6011
    8160.000      -84364.2362
    8162.000      -84090.5133
    8164.000      -84233.1422
    8166.000      -84151.6724
    8168.000      -84024.6894
    8170.000      -84006.5085
    8172.000      -84183.7464
    8174.000      -84189.0045
    8176.000      -84328.4254
    8178.000      -84418.0927
    8180.000      -84313.0394
    8182.000      -84451.0352
    8184.000      -83992.4146
    8186.000      -84336.2949
    8188.000      -84269.2319
    8190.000      -84101.6653
    8192.000      -84124.5900
    8194.000      -84155.4699
    8196.000      -84124.7487
    8198.000      -83855.4376
    8200.000      -84224.5642
    8202.000      -84308.3362
    8204.000      -84398.9909
    8206.000      -84219.8034
    8208.000      -84268.5299
    8210.000      -84483.0371
    8212.000      -84318.4827
    8214.000      -84055.4433
    8216.000      -84255.0638
    8218.000      -84305.3365
    8220.000      -84033.2875
    8222.000      -84095.3724
    8224.000      -84284.8523
    8226.000      -84057.0075
    8228.000      -84199.6444
    8230.000      -84232.9766
    8232.000      -84277.3585
    8234.000      -84233.4469
    8236.000      -83835.1410
    8238.000      -84040.1398
    8240.000      -83887.8491
    8242.000      -83956.7791
    8244.000      -84241.4187
    8246.000      -83949.6928
    8248.000      -83948.6652
    8250.000      -83999.1872
    8252.000      -84295.0721
    8254.000      -84042.8278
    8256.000      -84071.5358
    8258.000      -83886.9113
    8260.000      -83914.0308
    8262.000      -84353.2298
    8264.000      -84044.2407
    8266.000      -84215.8899
    8268.000      -84263.1017
    8270.000      -84429.4085
    8272.000      -83996.3940
    8274.000      -84300.4514
    8276.000      -84154.9401
    8278.000      -84085.9800
    8280.000      -84158.6668
    8282.000      -84119.0359
    8284.000      -84097.5676
    8286.000      -84215.5951
    8288.000      -84322.2854
    8290.000      -84220.3221
    8292.000      -84057.1188
    8294.000      -84161.5553
    8296.000      -84124.1924
    8298.000      -84283.3058
    8300.000      -84260.8621
    8302.000      -84137.5387
    8304.000      -84022.0897
    8306.000      -83812.4095
    8308.000      -84038.6869
    8310.000      -84105.4261
    8312.000      -84013.7219
    8314.000      -83964.1420
    8316.000      -84040.2428
    8318.000      -84170.6018
    8320.000      -84139.0976
    8322.000      -84142.7156
    8324.000      -84212.0291
    8326.000      -84237.1318
    8328.000      -84321.0077
    8330.000      -83819.5446
    8332.000      -84086.7457
    8334.000      -83941.6677
    8336.000      -84206.3042
    8338.000      -83989.8637
    8340.000      -84078.0977
    8342.000      -84199.6453
    8344.000      -84143.4012
    8346.000      -84272.2263
    8348.000      -83718.4913
    8350.000      -84181.7448
    8352.000      -84180.8939
    8354.000      -84063.6014
    8356.000      -84061.3948
    8358.000      -84077.5047
    8360.000      -84104.6792
    8362.000      -84013.0901
    8364.000      -84197.9566
    8366.000      -84368.2871
    8368.000      -84277.8308
    8370.000      -84016.4987
    8372.000      -84255.2499
    8374.000      -84347.1032
    8376.000      -84363.4676
    8378.000      -83955.9691
    8380.000      -84027.5580
    8382.000      -83918.9626
    8384.000      -84017.0555
    8386.000      -84004.9752
    8388.000      -84226.9141
    8390.000      -84321.2240
    8392.000      -84073.7866
    8394.000      -83832.3839
    8396.000      -84255.3079
    8398.000      -83967.8036
    8400.000      -84174.0970
    8402.000      -84079.7227
    8404.000      -83946.5030
    8406.000      -83833.9401
    8408.000      -84045.4493
    8410.000      -84231.9132
    8412.000      -83990.9556
    8414.000      -83988.1289
    8416.000      -84257.5342
    8418.000      -84019.6856
    8420.000      -84145.2458
    8422.000      -84091.6648
    8424.000      -84131.7737
    8426.000      -84049.3413
    8428.000      -83965.2309
    8430.000      -84053.6028
    8432.000      -84300.6548
    8434.000      -84084.5151
    8436.000      -84185.1348
    8438.000      -83975.0968
    8440.000      -84018.4425
    8442.000      -84270.9477
    8444.000      -84128.1079
    8446.000      -84253.5641
    8448.000      -84199.3550
    8450.000      -84292.4602
    8452.000      -84294.8471
    8454.000      -84050.5438
    8456.000      -84046.9662
    8458.000      -84381.3837
    8460.000      -83853.1644
    8462.000      -84069.4765
    8464.000      -84044.1863
    8466.000      -84319.2988
    8468.000      -83995.3516
    8470.000      -84174.8287
    8472.000      -84189.6200
    8474.000      -84155.5176
    8476.000      -84235.3958
    8478.000      -84369.6198
    8480.000      -84119.2602
    8482.000      -84174.9940
    8484.000      -83790.9849
    8486.000      -83840.3442
    8488.000      -84393.4886
    8490.000      -84108.4252
    8492.000      -84017.3345
    8494.000      -84104.4656
    8496.000      -84258.1980
    8498.000      -83980.9458
    8500.000      -84110.7985
    8502.000      -83934.2367
    8504.000      -84090.2484
    8506.000      -84393.8814
    8508.000      -84133.2294
    8510.000      -84350.7798
    8512.000      -84000.1471
    8514.000      -84052.7350
    8516.000      -84161.1744
    8518.000      -84289.1368
    8520.000      -84287.6500
    8522.000      -84278.7846
    8524.000      -84241.2217
    8526.000      -84042.3484
    8528.000      -84352.4267
    8530.000      -84049.0833
    8532.000      -84060.2963
    8534.000      -84127.2263
    8536.000      -84312.6633
    8538.000      -83970.7294
    8540.000      -84126.9621
    8542.000      -84123.6436
    8544.000      -84004.6521
    8546.000      -84090.2668
    8548.000      -84105.7876
    8550.000      -84203.9884
    8552.000      -84280.8202
    8554.000      -84093.4390
    8556.000      -84083.2976
    8558.000      -84108.9746
    8560.000      -84203.7251
    8562.000      -84280.5767
    8564.000      -84208.6018
    8566.000      -84124.5988
    8568.000      -83958.7598
    8570.000      -84181.8869
    8572.000      -84038.8916
    8574.000      -84147.4779
    8576.000      -84167.4589
    8578.000      -84014.1720
    8580.000      -84204.5101
    8582.000      -84375.6238
    8584.000      -84111.7823
    8586.000      -84138.5889
    8588.000      -84095.5461
    8590.000      -84154.4582
    8592.000      -84277.3702
    8594.000      -83983.2474
    8596.000      -84166.3633
    8598.000      -84271.7442
    8600.000      -84340.4573
    8602.000      -84466.8032
    8604.000      -84137.8313
    8606.000      -84273.3445
    8608.000      -84063.3372
    8610.000      -84009.0721
    8612.000      -84048.0022
    8614.000      -84161.2318
    8616.000      -84081.3090
    8618.000      -84219.1270
    8620.000      -84172.0991
    8622.000      -84255.6054
    8624.000      -84022.3455
    8626.000      -84060.1104
    8628.000      -84157.8589
    8630.000      -84137.0976
    8632.000      -84249.3810
    8634.000      -84113.6333
    8636.000      -83981.1382
    8638.000      -83876.9755
    8640.000      -84163.5508
    8642.000      -84179.2199
    8644.000      -83919.7084
    8646.000      -83744.3475
    8648.000      -84130.9843
    8650.000      -84067.0075
    8652.000      -84151.7308
    8654.000      -84080.5956
    8656.000      -84224.6552
    8658.000      -84127.7239
    8660.000      -83857.0833
    8662.000      -84171.6575
    8664.000      -84308.6204
    8666.000      -83936.0701
    8668.000      -84143.7020
    8670.000      -84052.6729
    8672.000      -84110.4150
    8674.000      -84328.0793
    8676.000      -84228.3206
    8678.000      -84036.3769
    8680.000      -84264.7447
    8682.000      -84196.7533
    8684.000      -84050.1168
    8686.000      -84302.2594
    8688.000      -83956.5398
    8690.000      -84122.8118
    8692.000      -84072.3120
    8694.000      -84227.9893
    8696.000      -84235.8533
    8698.000      -84201.7973
    8700.000      -84208.0946
    8702.000      -84142.9087
    8704.000      -84239.9898
    8706.000      -84128.5511
    8708.000      -84173.7214
    8710.000      -84126.4335
    8712.000      -84268.2943
    8714.000      -84093.8570
    8716.000      -84264.2395
    8718.000      -83982.0134
    8720.000      -84041.9182
    8722.000      -84272.0566
    8724.000      -84258.2534
    8726.000      -84301.3508
    8728.000      -84062.5908
    8730.000      -84401.0831
    8732.000      -84250.3737
    8734.000      -84424.2687
    8736.000      -84370.2234
    8738.000      -84126.6319
    8740.000      -84417.3707
    8742.000      -84097.5856
    8744.000      -84002.5437
    8746.000      -84152.2675
    8748.000      -84078.4035
    8750.000      -84063.0480
    8752.000      -84329.9975
    8754.000      -84005.1079
    8756.000      -84032.5228
    8758.000      -84437.4732
    8760.000      -84131.9243
    8762.000      -84322.4791
    8764.000      -83885.2278
    8766.000      -84181.3061
    8768.000      -84187.9822
    8770.000      -84276.6966
    8772.000      -84019.9817
    8774.000      -83935.8218
    8776.000      -84104.2110
    8778.000      -84260.2720
    8780.000      -84129.5280
    8782.000      -84169.4325
    8784.000      -84323.3980
    8786.000      -84152.1607
    8788.000      -83843.3002
    8790.000      -83831.3688
    8792.000      -84156.0727
    8794.000      -83961.1124
    8796.000      -84312.6865
    8798.000      -84091.8026
    8800.000      -84004.4127
    8802.000      -84106.0859
    8804.000      -83975.7632
    8806.000      -83871.6270
    8808.000      -84031.2641
    8810.000      -84044.3088
    8812.000      -84152.6653
    8814.000      -84208.6681
    8816.000      -84128.0377
    8818.000      -84132.4496
    8820.000      -84089.2646
    8822.000      -84060.5058
    8824.000      -84055.8380
    8826.000      -83992.8277
    8828.000      -84078.8705
    8830.000      -84205.9548
    8832.000      -84003.2816
    8834.000      -84114.2268
    8836.000      -84147.1387
    8838.000      -84311.1326
    8840.000      -84028.7480
    8842.000      -84061.2092
    8844.000      -83988.6543
    8846.000      -84130.2983
    8848.000      -84062.9665
    8850.000      -84084.8669
    8852.000      -84261.1273
    8854.000      -84197.1791
    8856.000      -84133.8308
    8858.000      -84178.6622
    8860.000      -84277.7122
    8862.000      -83924.3289
    8864.000      -84089.6311
    8866.000      -84316.1425
    8868.000      -84095.4033
    8870.000      -84063.2364
    8872.000      -84131.9432
    8874.000      -84528.0511
    8876.000      -84447.4595
    8878.000      -84145.4700
    8880.000      -84180.4547
    8882.000      -84127.2261
    8884.000      -84079.8538
    8886.000      -84057.4150
    8888.000      -83870.4338
    8890.000      -84099.2416
    8892.000      -84121.6946
    8894.000      -84095.7384
    8896.000      -84122.6896
    8898.000      -84277.1226
    8900.000      -84260.2286
    8902.000      -83842.6659
    8904.000      -84077.9267
    8906.000      -84156.4288
    8908.000      -83845.7212
    8910.000      -84068.4862
    8912.000      -84159.7352
    8914.000      -84141.5285
    8916.000      -83867.7858
    8918.000      -84079.4646
    8920.000      -84163.6080
    8922.000      -84231.2322
    8924.000      -83974.9394
    8926.000      -84265.8728
    8928.000      -84119.1057
    8930.000      -84103.7843
    8932.000      -84093.8169
    8934.000      -84084.3856
    8936.000      -83996.0185
    8938.000      -83610.6061
    8940.000      -84082.2663
    8942.000      -83878.4815
    8944.000      -84186.3470
    8946.000      -84098.7447
    8948.000      -84022.4720
    8950.000      -84178.7519
    8952.000      -83879.1455
    8954.000      -84081.2584
    8956.000      -84292.1635
    8958.000      -84184.3713
    8960.000      -84015.5080
    8962.000      -83998.7790
    8964.000      -83986.9306
    8966.000      -84017.4572
    8968.000      -84020.0400
    8970.000      -84029.6436
    8972.000      -83935.4104
    8974.000      -83903.0087
    8976.000      -83952.4015
    8978.000      -83941.5597
    8980.000      -84266.4776
    8982.000      -84118.5613
    8984.000      -83974.5998
    8986.000      -84278.0185
    8988.000      -84140.1179
    8990.000      -83963.9672
    8992.000      -84139.1053
    8994.000      -84085.9482
    8996.000      -84063.3627
    8998.000      -84344.4881
    9000.000      -84204.8014
    9002.000      -84254.8419
    9004.000      -84380.6989
    9006.000      -84453.9025
    9008.000      -84142.3371
    9010.000      -84109.5768
    9012.000      -84254.0842
    9014.000      -84200.8997
    9016.000      -83890.1437
    9018.000      -84147.4435
    9020.000      -84236.6469
    9022.000      -84377.5764
    9024.000      -84108.0739
    9026.000      -84102.7670
    9028.000      -83878.1986
    9030.000      -83860.6879
    9032.000      -84128.3926
    9034.000      -83976.1869
    9036.000      -84012.4832
    9038.000      -84026.2120
    9040.000      -84091.8420
    9042.000      -83961.2954
    9044.000      -84253.3186
    9046.000      -84073.8932
    9048.000      -83991.3020
    9050.000      -84178.2861
    9052.000      -84183.1301
    9054.000      -84295.3294
    9056.000      -84163.9140
    9058.000      -84308.3903
    9060.000      -83912.2367
    9062.000      -84127.2779
    9064.000      -84225.2698
    9066.000      -83825.5664
    9068.000      -84025.3775
    9070.000      -84051.0392
    9072.000      -83948.4303
    9074.000      -84137.3054
    9076.000      -84230.3600
    9078.000      -84182.9264
    9080.000      -84291.2438
    9082.000      -84008.4355
    9084.000      -84014.7563
    9086.000      -84037.2673
    9088.000      -83992.7558
    9090.000      -83967.5658
    9092.000      -84142.4044
    9094.000      -84198.9533
    9096.000      -84160.0602
    9098.000      -83901.9056
    9100.000      -83837.0499
    9102.000      -84099.9260
    9104.000      -84282.4563
    9106.000      -84295.7253
    9108.000      -84341.5505
    9110.000      -84065.9325
    9112.000      -84182.1832
    9114.000      -84129.3906
    9116.000      -84118.6537
    9118.000      -83874.0447
    9120.000      -84107.8773
    9122.000      -83990.4517
    9124.000      -84023.0162
    9126.000      -84263.6326
    9128.000      -84021.7942
    9130.000      -84171.7457
    9132.000      -83987.5036
    9134.000      -83954.0218
    9136.000      -84222.0933
    9138.000      -84140.4194
    9140.000      -84160.7983
    9142.000      -84176.2413
    9144.000      -84114.0834
    9146.000      -84162.4246
    9148.000      -84010.5462
    9150.000      -84189.9953
    9152.000      -84253.6063
    9154.000      -83918.0243
    9156.000      -84482.1142
    9158.000      -83993.1514
    9160.000      -83924.4624
    9162.000      -84086.8847
    9164.000      -84015.2804
    9166.000      -84104.7970
    9168.000      -84294.0013
    9170.000      -84106.0710
    9172.000      -84172.2625
    9174.000      -84131.6359
    9176.000      -84234.2365
    9178.000      -84190.8913
    9180.000      -84163.3234
    9182.000      -84099.6186
    9184.000      -83884.8307
    9186.000      -84181.9963
    9188.000      -84103.5492
    9190.000      -83933.0484
    9192.000      -83929.8220
    9194.000      -84281.0025
    9196.000      -84200.7570
    9198.000      -83971.6270
    9200.000      -83894.2475
    9202.000      -84072.9172
    9204.000      -84212.4793
    9206.000      -84027.2813
    9208.000      -83910.4131
    9210.000      -84308.0723
    9212.000      -84119.4279
    9214.000      -83968.8776
    9216.000      -84104.7006
    9218.000      -84136.2823
    9220.000      -84238.4223
    9222.000      -83882.2811
    9224.000      -84059.5694
    9226.000      -84062.1142
    9228.000      -84304.6828
    9230.000      -84327.1911
    9232.000      -84269.7046
    9234.000      -84023.7893
    9236.000      -84041.2467
    9238.000      -84133.0958
    9240.000      -84148.5080
    9242.000      -84155.4133
    9244.000      -84146.4526
    9246.000      -84225.5857
    9248.000      -84360.2685
    9250.000      -84358.6060
    9252.000      -84264.6174
    9254.000      -83810.7398
    9256.000      -84290.2377
    9258.000      -83932.8910
    9260.000      -83925.0044
    9262.000      -84124.8751
    9264.000      -83792.1731
    9266.000      -84000.5329
    9268.000      -84214.0594
    9270.000      -83936.3474
    9272.000      -84178.9072
    9274.000      -84207.4648
    9276.000      -83931.3018
    9278.000      -84201.8413
    9280.000      -84223.8853
    9282.000      -84332.9880
    9284.000      -84278.0633
    9286.000      -84243.8449
    9288.000      -84056.2172
    9290.000      -84286.1830
    9292.000      -84057.0220
    9294.000      -84027.6083
    9296.000      -83993.9497
    9298.000      -83979.3295
    9300.000      -84138.5861
    9302.000      -83968.5096
    9304.000      -84017.1214
    9306.000      -84134.1208
    9308.000      -84338.2770
    9310.000      -84196.4979
    9312.000      -84313.1505
    9314.000      -84012.5107
    9316.000      -84156.1541
    9318.000      -84185.0059
    9320.000      -84097.1899
    9322.000      -84222.1320
    9324.000      -84073.1667
    9326.000      -83986.8016
    9328.000      -84024.8362
    9330.000      -84003.9124
    9332.000      -84177.1164
    9334.000      -84137.0218
    9336.000      -83755.4514
    9338.000      -84140.8165
    9340.000      -84387.3026
    9342.000      -84217.2592
    9344.000      -84232.0911
    9346.000      -83940.3441
    9348.000      -84130.8431
    9350.000      -84082.2739
    9352.000      -84275.5229
    9354.000      -84080.5113
    9356.000      -84293.6334
    9358.000      -83830.2709
    9360.000      -83862.5357
    9362.000      -84119.8057
    9364.000      -84115.0239
    9366.000      -83962.9466
    9368.000      -83956.6217
    9370.000      -84291.3735
    9372.000      -84354.8079
    9374.000      -84228.8550
    9376.000      -84165.9540
    9378.000      -84556.2990
    9380.000      -84120.7066
    9382.000      -84243.7980
    9384.000      -84176.7913
    9386.000      -84042.9018
    9388.000      -83953.8546
    9390.000      -83963.1448
    9392.000      -83916.5943
    9394.000      -84104.3106
    9396.000      -84235.2700
    9398.000      -84019.2028
    9400.000      -83998.5118
    9402.000      -84060.0453
    9404.000      -84023.4690
    9406.000      -84041.1810
    9408.000      -84308.3944
    9410.000      -84074.0280
    9412.000      -84292.2626
    9414.000      -84019.5189
    9416.000      -84205.9692
    9418.000      -84183.6436
    9420.000      -84232.4759
    9422.000      -84060.4039
    9424.000      -84055.5198
    9426.000      -84068.5420
    9428.000      -84111.2939
    9430.000      -84086.8717
    9432.000      -84091.5631
    9434.000      -84174.4488
    9436.000      -84076.3513
    9438.000      -84061.2156
    9440.000      -83951.9267
    9442.000      -84458.2432
    9444.000      -84319.7976
    9446.000      -84142.5042
    9448.000      -84286.7101
    9450.000      -84131.5170
    9452.000      -83884.7682
    9454.000      -84136.7325
    9456.000      -84246.9494
    9458.000      -84226.7519
    9460.000      -84042.1239
    9462.000      -83871.3345
    9464.000      -84022.4601
    9466.000      -84054.0924
    9468.000      -84385.7636
    9470.000      -83975.5369
    9472.000      -84155.5106
    9474.000      -84114.6421
    9476.000      -84429.9433
    9478.000      -84362.9682
    9480.000      -84114.6903
    9482.000      -84103.6405
    9484.000      -83866.4328
    9486.000      -84214.4005
    9488.000      -84153.7288
    9490.000      -84304.5597
    9492.000      -84134.4395
    9494.000      -83906.0203
    9496.000      -84092.5870
    9498.000      -84413.0837
    9500.000      -84200.3892
    9502.000      -84041.5934
    9504.000      -83962.9899
    9506.000      -83861.4141
    9508.000      -84203.8324
    9510.000      -84225.9085
    9512.000      -84024.5752
    9514.000      -84033.1770
    9516.000      -84116.6954
    9518.000      -84158.5601
    9520.000      -84203.1767
    9522.000      -84026.5032
    9524.000      -83939.6226
    9526.000      -84054.3708
    9528.000      -84110.7888
    9530.000      -83990.6894
    9532.000      -84212.3520
    9534.000      -84122.7535
    9536.000      -84112.4135
    9538.000      -84182.4306
    9540.000      -84306.6180
    9542.000      -84119.0757
    9544.000      -84089.5811
    9546.000      -84105.5749
    9548.000      -84100.2334
    9550.000      -83901.9611
    9552.000      -84439.7219
    9554.000      -84165.7859
    9556.000      -84287.2672
    9558.000      -84355.1430
    9560.000      -84213.8520
    9562.000      -84155.5643
    9564.000      -83993.3368
    9566.000      -84352.6724
    9568.000      -84118.3117
    9570.000      -84182.1945
    9572.000      -84106.8601
    9574.000      -84182.7444
    9576.000      -84109.6156
    9578.000      -84282.9867
    9580.000      -84278.7282
    9582.000      -84191.6828
    9584.000      -83950.6859
    9586.000      -84292.7253
    9588.000      -84142.1944
    9590.000      -84179.0802
    9592.000      -84304.4483
    9594.000      -84025.7963
    9596.000      -83994.3758
    9598.000      -84033.8742
    9600.000      -83968.9687
    9602.000      -84056.3289
    9604.000      -84068.0371
    9606.000      -83875.8971
    9608.000      -84032.8592
    9610.000      -84152.9940
    9612.000      -83922.6179
    9614.000      -84145.4117
    9616.000      -83952.7597
    9618.000      -84316.3388
    9620.000      -84167.5232
    9622.000      -83888.5906
    9624.000      -84152.3807
    9626.000      -84280.2428
    9628.000      -84313.4586
    9630.000      -84354.7556
    9632.000      -84701.8910
    9634.000      -84418.4432
    9636.000      -84142.9216
    9638.000      -84161.2148
    9640.000      -83902.3377
    9642.000      -84211.5598
    9644.000      -84439.2404
    9646.000      -84120.2137
    9648.000      -84288.0069
    9650.000      -84176.1098
    9652.000      -84346.8094
    9654.000      -84243.8958
    9656.000      -84063.7378
    9658.000      -84292.9337
    9660.000      -84528.8833
    9662.000      -84230.2422
    9664.000      -84330.0089
    9666.000      -84166.3761
    9668.000      -84371.4175
    9670.000      -84122.6959
    9672.000      -84143.5741
    9674.000      -84225.6534
    9676.000      -84001.9049
    9678.000      -83912.1733
    9680.000      -84293.8162
    9682.000      -84219.3778
    9684.000      -84230.2353
    9686.000      -84076.6721
    9688.000      -84411.7408
    9690.000      -84454.4046
    9692.000      -84072.0549
    9694.000      -84141.7373
    9696.000      -83762.1636
    9698.000      -84140.0427
    9700.000      -84263.5208
    9702.000      -83975.5148
    9704.000      -83911.0555
    9706.000      -84391.7342
    9708.000      -84323.0464
    9710.000      -84084.0778
    9712.000      -84066.8153
    9714.000      -84159.4905
    9716.000      -84412.9470
    9718.000      -84275.4304
    9720.000      -84154.7970
    9722.000      -84158.5203
    9724.000      -84113.9279
    9726.000      -84198.8688
    9728.000      -84410.3421
    9730.000      -84385.5915
    9732.000      -84205.2063
    9734.000      -84172.2318
    9736.000      -83974.9403
    9738.000      -84061.3826
    9740.000      -84160.1545
    9742.000      -84160.0571
    9744.000      -84101.4899
    9746.000      -84034.5210
    9748.000      -84333.2270
    9750.000      -83950.6516
    9752.000      -84290.8865
    9754.000      -84261.0599
    9756.000      -83921.6784
    9758.000      -84168.6459
    9760.000      -84052.9638
    9762.000      -84090.4887
    9764.000      -84265.6371
    9766.000      -84228.4431
    9768.000      -83988.6886
    9770.000      -84196.9603
    9772.000      -84372.7094
    9774.000      -84152.0611
    9776.000      -84190.3585
    9778.000      -84114.5907
    9780.000      -84299.0028
    9782.000      -84188.8434
    9784.000      -84158.1175
    9786.000      -84170.4224
    9788.000      -84246.8701
    9790.000      -84283.3173
    9792.000      -84047.4640
    9794.000      -84150.5790
    9796.000      -84023.6737
    9798.000      -84061.0548
    9800.000      -84138.0197
    9802.000      -84286.2812
    9804.000      -83721.0058
    9806.000      -83974.3589
    9808.000      -84139.0569
    9810.000      -84029.2667
    9812.000      -84299.7284
    9814.000      -84346.6715
    9816.000      -84188.4300
    9818.000      -84123.6798
    9820.000      -84095.3616
    9822.000      -84198.2992
    9824.000      -83746.1625
    9826.000      -83915.1120
    9828.000      -84032.2260
    9830.000      -84314.1242
    9832.000      -84005.4374
    9834.000      -84374.3293
    9836.000      -83919.5172
    9838.000      -84063.5212
    9840.000      -84010.9348
    9842.000      -84107.9268
    9844.000      -83933.6388
    9846.000      -84277.7702
    9848.000      -84142.3465
    9850.000      -84256.8919
    9852.000      -84183.2736
    9854.000      -83869.6454
    9856.000      -84028.7006
    9858.000      -84262.9313
    9860.000      -84135.8710
    9862.000      -84169.4893
    9864.000      -84157.3586
    9866.000      -84288.6927
    9868.000      -84033.7904
    9870.000      -84166.0633
    9872.000      -84124.9961
    9874.000      -84243.8627
    9876.000      -84151.5683
    9878.000      -84008.7055
    9880.000      -84302.4824
    9882.000      -84078.6113
    9884.000      -84021.6394
    9886.000      -84034.9879
    9888.000      -83902.0027
    9890.000      -83955.4590
    9892.000      -83849.9160
    9894.000      -84098.9931
    9896.000      -84261.9561
    9898.000      -83917.8115
    9900.000      -83987.2228
    9902.000      -83715.2599
    9904.000      -84126.9153
    9906.000      -84195.7268
    9908.000      -83947.7102
    9910.000      -84028.8890
    9912.000      -84071.7768
    9914.000      -84071.6169
    9916.000      -84164.2748
    9918.000      -84085.7370
    9920.000      -84308.3379
    9922.000      -84099.1987
    9924.000      -84298.3581
    9926.000      -84270.2646
    9928.000      -83964.7355
    9930.000      -84239.7280
    9932.000      -84192.6899
    9934.000      -84115.9163
    9936.000      -83976.7793
    9938.000      -83981.9037
    9940.000      -84241.5016
    9942.000      -84157.8162
    9944.000      -84025.3566
    9946.000      -83854.4816
    9948.000      -84004.5952
    9950.000      -84076.5261
    9952.000      -83970.5020
    9954.000      -84266.6157
    9956.000      -83942.8254
    9958.000      -84213.8852
    9960.000      -84068.0157
    9962.000      -83944.3525
    9964.000      -84294.1970
    9966.000      -84016.7007
    9968.000      -84167.4833
    9970.000      -84272.2648
    9972.000      -84252.0883
    9974.000      -84156.5626
    9976.000      -84327.9518
    9978.000      -84152.0154
    9980.000      -84119.4912
    9982.000      -84093.2864
    9984.000      -84420.2878
    9986.000      -84193.1233
    9988.000      -84036.7201
    9990.000      -84377.4411
    9992.000      -84143.3887
    9994.000      -84092.3896
    9996.000      -84215.7390
    9998.000      -84112.8558
   10000.000      -83838.5192
   10002.000      -84214.6122
   10004.000      -84084.3961
   10006.000      -84232.5470
   10008.000      -84139.9866
   10010.000      -84202.4513
   10012.000      -83823.1992
   10014.000      -83938.2724
   10016.000      -83966.8528
   10018.000      -84242.1245
   10020.000      -84341.4823
   10022.000      -84207.6605
   10024.000      -84158.6069
   10026.000      -84098.1847
   10028.000      -83697.9324
   10030.000      -84224.5645
   10032.000      -84008.9077
   10034.000      -84160.1039
   10036.000      -83965.4241
   10038.000      -84126.0804
   10040.000      -84079.2862
   10042.000      -84367.3571
   10044.000      -84056.0535
   10046.000      -84256.5325
   10048.000      -84433.9409
   10050.000      -84153.8435
   10052.000      -83981.3465
   10054.000      -83908.7571
   10056.000      -83775.4709
   10058.000      -84036.4819
   10060.000      -83867.9972
   10062.000      -84274.2751
   10064.000      -84032.2924
   10066.000      -84126.1430
   10068.000      -83918.9489
   10070.000      -84261.8160
   10072.000      -84138.2513
   10074.000      -83980.7619
   10076.000      -84260.1323
   10078.000      -84035.4573
   10080.000      -83885.3991
   10082.000      -84202.6870
   10084.000      -84228.2616
   10086.000      -84154.4317
   10088.000      -84150.0089
   10090.000      -84074.0982
   10092.000      -83959.2541
   10094.000      -84077.3051
   10096.000      -83607.6710
   10098.000      -84271.7718
   10100.000      -83849.5542
   10102.000      -84117.2925
   10104.000      -84010.7473
   10106.000      -83871.3555
   10108.000      -84180.6324
   10110.000      -84370.8980
   10112.000      -83944.1089
   10114.000      -84169.6967
   10116.000      -84051.2573
   10118.000      -84193.3438
   10120.000      -84128.0871
   10122.000      -84278.3157
   10124.000      -84198.1509
   10126.000      -84246.5803
   10128.000      -84087.9690
   10130.000      -83948.7631
   10132.000      -84099.2503
   10134.000      -84092.4878
   10136.000      -84233.6702
   10138.000      -83997.4124
   10140.000      -84261.3383
   10142.000      -84196.8372
   10144.000      -84169.5164
   10146.000      -84270.3529
   10148.000      -83940.3687
   10150.000      -84057.1271
   10152.000      -84328.2946
   10154.000      -84257.1283
   10156.000      -84129.6846
   10158.000      -84343.7803
   10160.000      -84149.3759
   10162.000      -84009.2999
   10164.000      -83886.7713
   10166.000      -84173.3499
   10168.000      -84162.1300
   10170.000      -84168.0166
   10172.000      -84217.7743
   10174.000      -84298.4202
   10176.000      -84002.7983
   10178.000      -84141.3992
   10180.000      -84386.4989
   10182.000      -84134.2423
   10184.000      -84066.7717
   10186.000      -83953.8449
   10188.000      -83959.6149
   10190.000      -84145.4102
   10192.000      -84191.6458
   10194.000      -84019.3673
   10196.000      -84334.2154
   10198.000      -84270.5728
   10200.000      -84439.7350
   10202.000      -84245.1376
   10204.000      -84078.4064
   10206.000      -84341.3603
   10208.000      -83971.3698
   10210.000      -84126.2946
   10212.000      -84072.8846
   10214.000      -83836.0188
   10216.000      -84100.7478
   10218.000      -84341.3352
   10220.000      -83942.3492
   10222.000      -84101.1288
   10224.000      -84316.1578
   10226.000      -84238.9864
   10228.000      -84368.0990
   10230.000      -84240.2723
   10232.000      -84473.3428
   10234.000      -83970.5674
   10236.000      -84267.0326
   10238.000      -84076.3669
   10240.000      -83957.6131
   10242.000      -84023.5827
   10244.000      -83935.5031
   10246.000      -84179.7504
   10248.000      -83850.3316
   10250.000      -84024.7371
   10252.000      -84034.8584
   10254.000      -83969.5380
   10256.000      -84082.3881
   10258.000      -83983.7199
   10260.000      -84245.1768
   10262.000      -84200.5281
   10264.000      -84222.7114
   10266.000      -84093.9581
   10268.000      -84117.1227
   10270.000      -84159.8697
   10272.000      -84147.0175
   10274.000      -84059.2047
   10276.000      -83913.3254
   10278.000      -84123.3814
   10280.000      -84106.9494
   10282.000      -84220.7503
   10284.000      -84091.5266
   10286.000      -83898.4223
   10288.000      -83948.5306
   10290.000      -84303.8797
   10292.000      -84185.4075
   10294.000      -84350.8454
   10296.000      -84254.4443
   10298.000      -84126.9437
   10300.000      -84421.0032
   10302.000      -84324.1322
   10304.000      -84187.5271
   10306.000      -83962.2236
   10308.000      -84158.9903
   10310.000      -84067.3697
   10312.000      -83859.7545
   10314.000      -84058.5721
   10316.000      -83977.4760
   10318.000      -84333.9739
   10320.000      -84161.9924
   10322.000      -84198.1087
   10324.000      -84283.6353
   10326.000      -84116.5441
   10328.000      -83878.6548
   10330.000      -84371.7418
   10332.000      -84043.5953
   10334.000      -83961.0438
   10336.000      -84137.3915
   10338.000      -84138.5400
   10340.000      -84197.9283
   10342.000      -83779.5298
   10344.000      -84080.2325
   10346.000      -83791.3347
   10348.000      -84174.1564
   10350.000      -84200.2573
   10352.000      -84386.9931
   10354.000      -84278.0726
   10356.000      -84048.1204
   10358.000      -84378.4584
   10360.000      -84127.4694
   10362.000      -84228.4723
   10364.000      -83876.4739
   10366.000      -83733.3029
   10368.000      -84178.5666
   10370.000      -83970.5939
   10372.000      -84011.6131
   10374.000      -84069.6764
   10376.000      -84145.2328
   10378.000      -84026.7837
   10380.000      -84198.3505
   10382.000      -84105.3087
   10384.000      -83955.2982
   10386.000      -84477.1598
   10388.000      -84114.9731
   10390.000      -84186.8673
   10392.000      -84124.0724
   10394.000      -84131.7690
   10396.000      -84110.7182
   10398.000      -83992.9916
   10400.000      -84338.7627
   10402.000      -84286.6079
   10404.000      -84086.4609
   10406.000      -84091.4117
   10408.000      -84240.1058
   10410.000      -84294.1488
   10412.000      -84411.3341
   10414.000      -84159.2068
   10416.000      -84475.6192
   10418.000      -84204.2484
   10420.000      -84152.4063
   10422.000      -84194.2900
   10424.000      -84199.0358
   10426.000      -84218.4509
   10428.000      -84084.6363
   10430.000      -84396.5981
   10432.000      -84221.0848
   10434.000      -83955.3323
   10436.000      -84186.7077
   10438.000      -84373.5275
   10440.000      -84000.3297
   10442.000      -84202.3903
   10444.000      -84422.6625
   10446.000      -84204.9034
   10448.000      -84189.2922
   10450.000      -83870.3464
   10452.000      -84175.2627
   10454.000      -84131.3378
   10456.000      -84451.4119
   10458.000      -84199.9704
   10460.000      -83970.4148
   10462.000      -84315.3595
   10464.000      -84035.4643
   10466.000      -84126.6668
   10468.000      -84027.4829
   10470.000      -84200.4034
   10472.000      -84231.1106
   10474.000      -84222.2660
   10476.000      -84218.9756
   10478.000      -84137.3393
   10480.000      -83963.2221
   10482.000      -84112.6615
   10484.000      -84213.5086
   10486.000      -84092.0253
   10488.000      -84152.8074
   10490.000      -84184.2877
   10492.000      -84316.0525
   10494.000      -84268.2859
   10496.000      -84169.0659
   10498.000      -84035.1400
   10500.000      -84281.3150
   10502.000      -84090.9832
   10504.000      -84044.9018
   10506.000      -84027.7737
   10508.000      -84163.1236
   10510.000      -84011.9640
   10512.000      -84039.1546
   10514.000      -84274.4481
   10516.000      -84466.8745
   10518.000      -84173.4807
   10520.000      -83909.0006
   10522.000      -84310.6323
   10524.000      -84125.6141
   10526.000      -83923.0182
   10528.000      -84237.8424
   10530.000      -84199.6733
   10532.000      -84175.8025
   10534.000      -84055.4638
   10536.000      -84236.9801
   10538.000      -84098.1692
   10540.000      -84271.2803
   10542.000      -84167.9860
   10544.000      -84182.2020
   10546.000      -84111.3586
   10548.000      -84144.4668
   10550.000      -84057.5936
   10552.000      -83946.6269
   10554.000      -83945.3779
   10556.000      -83961.6898
   10558.000      -84147.5685
   10560.000      -84092.8510
   10562.000      -84122.2692
   10564.000      -84043.8827
   10566.000      -84004.9738
   10568.000      -83981.8793
   10570.000      -84175.1085
   10572.000      -84090.3909
   10574.000      -84279.0543
   10576.000      -84123.3902
   10578.000      -84137.1587
   10580.000      -84179.8945
   10582.000      -83879.4150
   10584.000      -84257.4243
   10586.000      -84214.5418
   10588.000      -84493.6398
   10590.000      -84355.5566
   10592.000      -84147.2504
   10594.000      -84300.1720
   10596.000      -84284.5458
   10598.000      -84444.1767
   10600.000      -84203.1254
   10602.000      -83977.9392
   10604.000      -84062.1697
   10606.000      -84061.7328
   10608.000      -84074.0862
   10610.000      -84253.6759
   10612.000      -84032.4300
   10614.000      -83985.2105
   10616.000      -84053.7407
   10618.000      -84212.3977
   10620.000      -84427.6817
   10622.000      -84167.6514
   10624.000      -84061.4518
   10626.000      -84082.9659
   10628.000      -84119.9080
   10630.000      -83858.8298
   10632.000      -83976.9508
   10634.000      -84017.5979
   10636.000      -84339.9920
   10638.000      -84161.8447
   10640.000      -84294.3240
   10642.000      -84337.7153
   10644.000      -84062.1463
   10646.000      -84163.6708
   10648.000      -84169.3216
   10650.000      -84224.2640
   10652.000      -84131.5065
   10654.000      -84271.5603
   10656.000      -84672.6302
   10658.000      -83932.6196
   10660.000      -84216.8844
   10662.000      -83886.5333
   10664.000      -84118.8226
   10666.000      -84288.9473
   10668.000      -84103.8303
   10670.000      -84233.6352
   10672.000      -84125.1095
   10674.000      -83974.1617
   10676.000      -84196.8556
   10678.000      -84150.0439
   10680.000      -83976.2941
   10682.000      -84065.5149
   10684.000      -84045.0144
   10686.000      -83999.7100
   10688.000      -84087.3156
   10690.000      -84277.9519
   10692.000      -83987.5340
   10694.000      -84299.5376
   10696.000      -84167.5011
   10698.000      -83994.2358
   10700.000      -83914.9378
   10702.000      -84129.2178
   10704.000      -84161.6565
   10706.000      -84105.0370
   10708.000      -84192.5788
   10710.000      -83945.1004
   10712.000      -84110.8776
   10714.000      -84199.3456
   10716.000      -84192.6638
   10718.000      -84104.2575
   10720.000      -84136.3574
   10722.000      -84126.4793
   10724.000      -84317.4447
   10726.000      -83916.0238
   10728.000      -84269.1125
   10730.000      -84056.7181
   10732.000      -84122.4749
   10734.000      -84207.0269
   10736.000      -84243.0718
   10738.000      -84760.5225
   10740.000      -84197.0085
   10742.000      -84251.4115
   10744.000      -84171.9618
   10746.000      -83872.2721
   10748.000      -84265.3968
   10750.000      -83991.5890
   10752.000      -84110.0956
   10754.000      -83855.5822
   10756.000      -84126.9861
   10758.000      -84430.4205
   10760.000      -84101.7687
   10762.000      -83942.7070
   10764.000      -83910.7714
   10766.000      -83994.9583
   10768.000      -84120.1720
   10770.000      -83982.3288
   10772.000      -84160.4821
   10774.000      -84096.7310
   10776.000      -84136.2374
   10778.000      -84106.2324
   10780.000      -83993.2346
   10782.000      -83907.8128
   10784.000      -83968.8330
   10786.000      -84125.6608
   10788.000      -83836.4498
   10790.000      -84247.8455
   10792.000      -84293.6092
   10794.000      -84130.6820
   10796.000      -84058.5074
   10798.000      -84444.4022
   10800.000      -83872.6824
   10802.000      -84058.8556
   10804.000      -83929.2103
   10806.000      -84028.1432
   10808.000      -84080.0454
   10810.000      -84076.5270
   10812.000      -84144.3360
   10814.000      -84234.8439
   10816.000      -84179.0975
   10818.000      -84173.0654
   10820.000      -84217.7858
   10822.000      -84247.3010
   10824.000      -84214.0284
   10826.000      -84227.4277
   10828.000      -84139.9813
   10830.000      -84261.2748
   10832.000      -84278.3886
   10834.000      -84411.1852
   10836.000      -83925.5813
   10838.000      -83811.3403
   10840.000      -84023.6685
   10842.000      -84161.0010
   10844.000      -83807.8456
   10846.000      -84160.7169
   10848.000      -84012.2297
   10850.000      -84059.6697
   10852.000      -83969.5568
   10854.000      -84122.2873
   10856.000      -84023.9738
   10858.000      -84064.1944
   10860.000      -84129.4752
   10862.000      -84146.3114
   10864.000      -84205.0241
   10866.000      -84129.5147
   10868.000      -84175.8409
   10870.000      -84220.3428
   10872.000      -84117.7340
   10874.000      -84263.8950
   10876.000      -84196.2283
   10878.000      -84546.3187
   10880.000      -84086.9451
   10882.000      -84350.0182
   10884.000      -84155.8674
   10886.000      -84159.7223
   10888.000      -84322.6314
   10890.000      -83995.1620
   10892.000      -84003.8228
   10894.000      -84202.1036
   10896.000      -83927.2345
   10898.000      -84108.7032
   10900.000      -83987.5520
   10902.000      -84226.8009
   10904.000      -84043.7083
   10906.000      -84198.8999
   10908.000      -84140.6053
   10910.000      -84043.3403
   10912.000      -84019.2045
   10914.000      -83966.5133
   10916.000      -84323.3734
   10918.000      -83953.8971
   10920.000      -84322.2196
   10922.000      -84208.0314
   10924.000      -83932.0247
   10926.000      -84074.3964
   10928.000      -84248.1149
   10930.000      -84241.9997
   10932.000      -83955.0390
   10934.000      -84000.5580
   10936.000      -84150.3003
   10938.000      -84071.5302
   10940.000      -84094.4422
   10942.000      -84134.0128
   10944.000      -84269.9150
   10946.000      -84009.0646
   10948.000      -84161.5075
   10950.000      -84308.6054
   10952.000      -84179.5715
   10954.000      -84189.7425
   10956.000      -84420.0409
   10958.000      -83833.0434
   10960.000      -84003.9146
   10962.000      -84161.8149
   10964.000      -84277.2278
   10966.000      -84094.7255
   10968.000      -84008.2331
   10970.000      -84058.1285
   10972.000      -84123.4843
   10974.000      -84320.0578
   10976.000      -83877.4195
   10978.000      -83923.7346
   10980.000      -84250.2361
   10982.000      -83856.0763
   10984.000      -83901.0691
   10986.000      -84071.2830
   10988.000      -84161.0162
   10990.000      -84062.3430
   10992.000      -84083.9846
   10994.000      -84090.9180
   10996.000      -84042.3746
   10998.000      -84241.9660
   11000.000      -83877.8121
   11002.000      -83913.5939
   11004.000      -84202.5379
   11006.000      -83885.6585
   11008.000      -83875.2058
   11010.000      -83976.5370
   11012.000      -83968.4558
   11014.000      -83936.5073
   11016.000      -84165.7599
   11018.000      -83956.4442
   11020.000      -84123.4256
   11022.000      -84180.8400
   11024.000      -83943.9557
   11026.000      -84297.9522
   11028.000      -84285.9070
   11030.000      -84326.8569
   11032.000      -84181.1078
   11034.000      -84089.3341
   11036.000      -84257.8566
   11038.000      -84396.8844
   11040.000      -84261.2781
   11042.000      -84343.0966
   11044.000      -84251.3718
   11046.000      -84115.3643
   11048.000      -84195.5246
   11050.000      -84048.0574
   11052.000      -84110.3999
   11054.000      -84058.6389
   11056.000      -83915.5794
   11058.000      -84097.1691
   11060.000      -84164.6114
   11062.000      -84207.2730
   11064.000      -84181.0523
   11066.000      -83997.6487
   11068.000      -84295.4480
   11070.000      -84273.1417
   11072.000      -84322.2185
   11074.000      -84208.6291
   11076.000      -84287.8106
   11078.000      -84217.5382
   11080.000      -84050.7395
   11082.000      -84098.5473
   11084.000      -84152.0985
   11086.000      -84201.7359
   11088.000      -83961.9017
   11090.000      -83912.9989
   11092.000      -84054.7299
   11094.000      -84029.9163
   11096.000      -84070.2710
   11098.000      -84117.5013
   11100.000      -84100.5199
   11102.000      -84210.5299
   11104.000      -84024.0154
   11106.000      -84406.6326
   11108.000      -84080.8583
   11110.000      -84177.8429
   11112.000      -84008.2658
   11114.000      -83919.5232
   11116.000      -84191.9688
   11118.000      -84114.9959
   11120.000      -83906.2174
   11122.000      -84135.3685
   11124.000      -83937.6830
   11126.000      -83982.0450
   11128.000      -83943.1725
   11130.000      -84152.2949
   11132.000      -84104.7583
   11134.000      -83958.0181
   11136.000      -84217.8829
   11138.000      -83910.2673
   11140.000      -83864.4387
   11142.000      -84097.6708
   11144.000      -83993.9129
   11146.000      -83949.7248
   11148.000      -83827.6623
   11150.000      -84153.2210
   11152.000      -83809.6837
   11154.000      -84127.7884
   11156.000      -84179.8692
   11158.000      -84417.9168
   11160.000      -84171.1551
   11162.000      -83904.5916
   11164.000      -83993.7599
   11166.000      -83966.5502
   11168.000      -84266.5420
   11170.000      -84024.8992
   11172.000      -83937.0490
   11174.000      -84209.0651
   11176.000      -84377.3494
   11178.000      -84258.5857
   11180.000      -84036.9752
   11182.000      -83999.6339
   11184.000      -84050.7684
   11186.000      -84220.8375
   11188.000      -84070.8916
   11190.000      -83997.7054
   11192.000      -84007.2065
   11194.000      -84102.9791
   11196.000      -84454.2325
   11198.000      -84091.5754
   11200.000      -84022.9139
   11202.000      -83985.5108
   11204.000      -84294.9817
   11206.000      -84190.4356
   11208.000      -84144.0534
   11210.000      -84242.2663
   11212.000      -84056.8933
   11214.000      -84219.8052
   11216.000      -84205.3700
   11218.000      -84011.3670
   11220.000      -84062.4124
   11222.000      -84032.4102
   11224.000      -84057.7194
   11226.000      -83942.0004
   11228.000      -84179.5671
   11230.000      -83904.0136
   11232.000      -83962.1926
   11234.000      -84019.5634
   11236.000      -84206.2449
   11238.000      -84168.5462
   11240.000      -84311.8038
   11242.000      -84196.4125
   11244.000      -83825.4364
   11246.000      -83763.8645
   11248.000      -84191.6094
   11250.000      -83742.5278
   11252.000      -84064.7644
   11254.000      -83998.6669
   11256.000      -84290.9289
   11258.000      -83906.2216
   11260.000      -84222.6291
   11262.000      -84285.5294
   11264.000      -84246.4222
   11266.000      -84419.0068
   11268.000      -84223.6256
   11270.000      -84001.7077
   11272.000      -84118.7776
   11274.000      -83875.3053
   11276.000      -84104.3685
   11278.000      -83888.8959
   11280.000      -84154.9480
   11282.000      -84229.6009
   11284.000      -84409.2633
   11286.000      -84201.0210
   11288.000      -84226.4631
   11290.000      -84284.3165
   11292.000      -84372.1582
   11294.000      -84118.5755
   11296.000      -84125.0745
   11298.000      -84135.7803
   11300.000      -84133.7089
   11302.000      -83881.2207
   11304.000      -84008.9235
   11306.000      -84458.2848
   11308.000      -84159.3330
   11310.000      -84106.3860
   11312.000      -84227.3115
   11314.000      -84075.9648
   11316.000      -84220.0637
   11318.000      -84381.2679
   11320.000      -84126.5208
   11322.000      -84246.3341
   11324.000      -84157.7077
   11326.000      -83859.4080
   11328.000      -83900.8406
   11330.000      -83930.4737
   11332.000      -84171.1630
   11334.000      -83564.6478
   11336.000      -84106.8821
   11338.000      -84247.6709
   11340.000      -84153.9998
   11342.000      -84227.7553
   11344.000      -84247.8776
   11346.000      -84222.9087
   11348.000      -84120.8643
   11350.000      -84258.2874
   11352.000      -83966.2594
   11354.000      -84148.9123
   11356.000      -84613.9702
   11358.000      -84105.1524
   11360.000      -84394.2192
   11362.000      -84246.3097
   11364.000      -84367.3877
   11366.000      -84460.9372
   11368.000      -84324.7004
   11370.000      -84153.1233
   11372.000      -84180.6686
   11374.000      -84176.1446
   11376.000      -84227.3758
   11378.000      -83795.5306
   11380.000      -84059.1644
   11382.000      -84033.9880
   11384.000      -84053.0160
   11386.000      -84122.2704
   11388.000      -84148.2687
   11390.000      -84180.6708
   11392.000      -83992.9169
   11394.000      -84113.7483
   11396.000      -84285.6920
   11398.000      -84062.9300
   11400.000      -84283.3123
   11402.000      -83994.2251
   11404.000      -83942.6567
   11406.000      -84103.2956
   11408.000      -84281.6532
   11410.000      -84104.9495
   11412.000      -84158.2811
   11414.000      -84100.2291
   11416.000      -84107.4522
   11418.000      -84154.7988
   11420.000      -84135.3964
   11422.000      -84101.5752
   11424.000      -84312.4985
   11426.000      -84205.4906
   11428.000      -83836.1055
   11430.000      -84228.1533
   11432.000      -84291.6561
   11434.000      -84404.0973
   11436.000      -84337.9176
   11438.000      -84216.6777
   11440.000      -84231.6671
   11442.000      -84189.9459
   11444.000      -84124.9401
   11446.000      -83993.7362
   11448.000      -84197.3859
   11450.000      -84246.3776
   11452.000      -83976.8369
   11454.000      -84038.3594
   11456.000      -84103.6559
   11458.000      -84049.1688
   11460.000      -84023.3933
   11462.000      -83805.5380
   11464.000      -84225.1164
   11466.000      -84257.7203
   11468.000      -84063.1240
   11470.000      -84422.6228
   11472.000      -83953.2800
   11474.000      -84321.6991
   11476.000      -84282.7189
   11478.000      -84114.2581
   11480.000      -84038.5214
   11482.000      -84120.3352
   11484.000      -84182.3848
   11486.000      -84319.0048
   11488.000      -84595.9349
   11490.000      -83923.0370
   11492.000      -84178.8477
   11494.000      -84103.5924
   11496.000      -83987.5328
   11498.000      -84092.4054
   11500.000      -84153.5581
   11502.000      -84038.3464
   11504.000      -84145.5204
   11506.000      -83877.6457
   11508.000      -84001.2991
   11510.000      -84204.1520
   11512.000      -84197.0376
   11514.000      -84179.4049
   11516.000      -84203.9520
   11518.000      -84203.5780
   11520.000      -84212.7989
   11522.000      -84209.8473
   11524.000      -84050.5525
   11526.000      -84485.3631
   11528.000      -84416.7834
   11530.000      -83925.0765
   11532.000      -84277.5692
   11534.000      -84285.1883
   11536.000      -84153.7950
   11538.000      -84226.1819
   11540.000      -84122.5484
   11542.000      -84006.1522
   11544.000      -84076.4302
   11546.000      -83962.5066
   11548.000      -84172.6041
   11550.000      -84270.0589
   11552.000      -84068.1494
   11554.000      -84463.9611
   11556.000      -83957.7139
   11558.000      -84208.0486
   11560.000      -84091.1835
   11562.000      -84329.8189
   11564.000      -84080.8950
   11566.000      -83908.6731
   11568.000      -83886.1587
   11570.000      -84336.1238
   11572.000      -84430.5730
   11574.000      -84196.8661
   11576.000      -84233.2117
   11578.000      -84284.5439
   11580.000      -84026.2478
   11582.000      -84041.4994
   11584.000      -84055.1134
   11586.000      -83963.0299
   11588.000      -84303.3554
   11590.000      -83826.9129
   11592.000      -84205.9884
   11594.000      -84078.2362
   11596.000      -83957.2659
   11598.000      -84136.8235
   11600.000      -84120.6633
   11602.000      -84245.7408
   11604.000      -84320.8569
   11606.000      -84202.6546
   11608.000      -84030.3146
   11610.000      -84337.6714
   11612.000      -84116.6215
   11614.000      -84142.2213
   11616.000      -83981.4555
   11618.000      -84142.0897
   11620.000      -83985.2165
   11622.000      -84181.8293
   11624.000      -84218.4510
   11626.000      -83823.6946
   11628.000      -84070.9293
   11630.000      -84079.1365
   11632.000      -84091.5867
   11634.000      -84295.4417
   11636.000      -84481.6372
   11638.000      -84329.7311
   11640.000      -83972.4487
   11642.000      -84267.6207
   11644.000      -84364.0228
   11646.000      -84322.3321
   11648.000      -84267.5344
   11650.000      -84168.4998
   11652.000      -84026.2969
   11654.000      -84244.4498
   11656.000      -84170.3952
   11658.000      -84152.5737
   11660.000      -83929.3144
   11662.000      -84208.0824
   11664.000      -83836.3950
   11666.000      -84054.4436
   11668.000      -84091.0319
   11670.000      -84104.3264
   11672.000      -84191.6244
   11674.000      -83849.0435
   11676.000      -83996.2369
   11678.000      -84272.6720
   11680.000      -84216.3433
   11682.000      -84452.7751
   11684.000      -84121.0567
   11686.000      -84430.0539
   11688.000      -84102.3377
   11690.000      -84274.0106
   11692.000      -84485.1098
   11694.000      -84133.8125
   11696.000      -84238.1067
   11698.000      -84118.9202
   11700.000      -84211.3033
   11702.000      -84101.4458
   11704.000      -84053.9779
   11706.000      -84343.4661
   11708.000      -84097.7058
   11710.000      -84052.1716
   11712.000      -84224.3213
   11714.000      -84187.3471
   11716.000      -84281.8308
   11718.000      -84034.7621
   11720.000      -84153.5225
   11722.000      -84200.3205
   11724.000      -84214.1311
   11726.000      -84102.6027
   11728.000      -84008.4548
   11730.000      -84350.2125
   11732.000      -84278.9051
   11734.000      -84235.6607
   11736.000      -84208.4858
   11738.000      -84229.0734
   11740.000      -83906.0897
   11742.000      -84074.4389
   11744.000      -84217.8789
   11746.000      -84215.6063
   11748.000      -84022.6109
   11750.000      -84146.0789
   11752.000      -84219.4609
   11754.000      -84353.2242
   11756.000      -84032.1958
   11758.000      -84298.0797
   11760.000      -84435.4144
   11762.000      -84451.0915
   11764.000      -84367.6406
   11766.000      -83908.1305
   11768.000      -83926.2337
   11770.000      -84300.3369
   11772.000      -84012.9065
   11774.000      -84011.4618
   11776.000      -83954.8683
   11778.000      -83858.0678
   11780.000      -84154.3959
   11782.000      -83951.3885
   11784.000      -84150.9528
   11786.000      -84140.8716
   11788.000      -84258.9925
   11790.000      -84149.6886
   11792.000      -83978.3730
   11794.000      -84168.5409
   11796.000      -84281.6935
   11798.000      -84122.8825
   11800.000      -84068.5820
   11802.000      -84234.4669
   11804.000      -84150.4528
   11806.000      -83884.0564
   11808.000      -83972.3253
   11810.000      -83989.9760
   11812.000      -84157.7601
   11814.000      -84178.3080
   11816.000      -84105.3260
   11818.000      -84081.1780
   11820.000      -84121.4231
   11822.000      -84093.1838
   11824.000      -84103.0697
   11826.000      -83954.8104
   11828.000      -83832.7998
   11830.000      -84004.7146
   11832.000      -84139.4165
   11834.000      -83939.0660
   11836.000      -84115.8122
   11838.000      -84267.7011
   11840.000      -84253.8067
   11842.000      -84093.2598
   11844.000      -84170.0276
   11846.000      -84132.6903
   11848.000      -84232.6213
   11850.000      -84001.6671
   11852.000      -83942.9950
   11854.000      -84179.4438
   11856.000      -84151.4166
   11858.000      -84382.1927
   11860.000      -84009.7035
   11862.000      -84076.7869
   11864.000      -84167.2621
   11866.000      -83876.3253
   11868.000      -84153.2344
   11870.000      -84174.9488
   11872.000      -84163.5484
   11874.000      -84302.4436
   11876.000      -84098.6344
   11878.000      -84131.0159
   11880.000      -83988.9576
   11882.000      -84093.7127
   11884.000      -83887.0149
   11886.000      -84217.9442
   11888.000      -84204.6575
   11890.000      -84344.4056
   11892.000      -84073.6834
   11894.000      -83886.3885
   11896.000      -84114.1312
   11898.000      -84056.2147
   11900.000      -84053.7308
   11902.000      -84141.7884
   11904.000      -83990.8151
   11906.000      -84193.6273
   11908.000      -84071.1019
   11910.000      -84550.4870
   11912.000      -84241.0958
   11914.000      -84028.9276
   11916.000      -83988.5341
   11918.000      -83842.0690
   11920.000      -84299.6427
   11922.000      -84137.2175
   11924.000      -84285.5942
   11926.000      -84254.6196
   11928.000      -84378.1772
   11930.000      -84133.9128
   11932.000      -84143.4201
   11934.000      -83822.5722
   11936.000      -83933.0823
   11938.000      -84040.1205
   11940.000      -84073.1220
   11942.000      -83955.5120
   11944.000      -84077.3467
   11946.000      -83958.2283
   11948.000      -83909.4622
   11950.000      -84369.0177
   11952.000      -84218.9255
   11954.000      -84051.7570
   11956.000      -84053.0373
   11958.000      -84273.1840
   11960.000      -84120.4441
   11962.000      -84396.5269
   11964.000      -83792.7883
   11966.000      -84149.6367
   11968.000      -84083.2895
   11970.000      -84118.7206
   11972.000      -84396.2349
   11974.000      -84091.2414
   11976.000      -84065.6849
   11978.000      -84059.3882
   11980.000      -84039.7384
   11982.000      -83864.3446
   11984.000      -84117.2973
   11986.000      -84259.4374
   11988.000      -84053.1915
   11990.000      -83873.3138
   11992.000      -83941.2987
   11994.000      -84076.1400
   11996.000      -84125.1761
   11998.000      -84193.5107
   12000.000      -84049.2827
   12002.000      -84152.4816
   12004.000      -84183.4710
   12006.000      -84308.5931
   12008.000      -84109.8430
   12010.000      -84079.8745
   12012.000      -84314.8867
   12014.000      -84294.8621
   12016.000      -84267.2818
   12018.000      -84176.9164
   12020.000      -84032.3403
   12022.000      -84016.1745
   12024.000      -83954.2048
   12026.000      -84070.9674
   12028.000      -83876.3263
   12030.000      -83712.3150
   12032.000      -84020.5075
   12034.000      -84149.7321
   12036.000      -84251.1577
   12038.000      -84199.6224
   12040.000      -84114.8827
   12042.000      -84159.8594
   12044.000      -84343.1344
   12046.000      -83755.0758
   12048.000      -84123.3495
   12050.000      -84113.5678
   12052.000      -83968.7734
   12054.000      -84028.0588
   12056.000      -83944.6950
   12058.000      -83994.7985
   12060.000      -83976.0898
   12062.000      -84105.2991
   12064.000      -84267.7449
   12066.000      -83993.8614
   12068.000      -83989.8976
   12070.000      -83951.5084
   12072.000      -84340.9835
   12074.000      -84282.9097
   12076.000      -84030.3815
   12078.000      -84107.0744
   12080.000      -83971.2527
   12082.000      -84173.5167
   12084.000      -84315.6365
   12086.000      -84225.8370
   12088.000      -84230.1887
   12090.000      -84282.8913
   12092.000      -84131.2363
   12094.000      -84023.8071
   12096.000      -84032.0405
   12098.000      -84074.4114
   12100.000      -83902.4977
   12102.000      -84108.5864
   12104.000      -84041.1603
   12106.000      -84146.9495
   12108.000      -84084.9807
   12110.000      -84093.5855
   12112.000      -83931.4297
   12114.000      -84140.1445
   12116.000      -83747.4476
   12118.000      -84035.7253
   12120.000      -83945.8922
   12122.000      -84307.7950
   12124.000      -84182.9208
   12126.000      -84041.5559
   12128.000      -84036.9247
   12130.000      -83911.2123
   12132.000      -84126.1552
   12134.000      -84355.0803
   12136.000      -84115.7746
   12138.000      -84062.9497
   12140.000      -84201.0684
   12142.000      -84148.8689
   12144.000      -83992.2719
   12146.000      -84048.3766
   12148.000      -84163.0367
   12150.000      -84059.1712
   12152.000      -84172.6744
   12154.000      -84311.9625
   12156.000      -83938.6463
   12158.000      -83882.5110
   12160.000      -83786.9641
   12162.000      -83962.3916
   12164.000      -84195.3352
   12166.000      -84001.5373
   12168.000      -84061.8341
   12170.000      -84182.8916
   12172.000      -83900.2099
   12174.000      -84194.8244
   12176.000      -83974.5723
   12178.000      -83934.6853
   12180.000      -84230.2814
   12182.000      -84108.7124
   12184.000      -84211.7218
   12186.000      -83989.3182
   12188.000      -83923.7199
   12190.000      -84230.8862
   12192.000      -84024.8238
   12194.000      -84228.2310
   12196.000      -83984.3674
   12198.000      -83984.6212
   12200.000      -84126.5744
   12202.000      -84137.6267
   12204.000      -84211.8473
   12206.000      -83977.7293
   12208.000      -83889.5525
   12210.000      -84128.6601
   12212.000      -83904.4653
   12214.000      -84099.7930
   12216.000      -84108.3069
   12218.000      -84117.7639
   12220.000      -83845.1982
   12222.000      -83998.8449
   12224.000      -83971.7003
   12226.000      -83941.9631
   12228.000      -84185.9451
   12230.000      -84191.2799
   12232.000      -84024.3480
   12234.000      -84184.5673
   12236.000      -84121.5497
   12238.000      -83904.5661
   12240.000      -83908.8270
   12242.000      -84244.6184
   12244.000      -84413.4252
   12246.000      -84168.0113
   12248.000      -83984.6684
   12250.000      -84442.1702
   12252.000      -84191.1107
   12254.000      -83980.7292
   12256.000      -83916.0328
   12258.000      -84064.3363
   12260.000      -84073.4319
   12262.000      -84173.8174
   12264.000      -84166.4091
   12266.000      -84330.6172
   12268.000      -84077.5619
   12270.000      -84006.8832
   12272.000      -83801.8813
   12274.000      -84166.6052
   12276.000      -84078.3335
   12278.000      -83977.3648
   12280.000      -84191.9847
   12282.000      -84024.0855
   12284.000      -83854.9058
   12286.000      -84087.1234
   12288.000      -84146.4525
   12290.000      -84211.0141
   12292.000      -84280.2450
   12294.000      -84125.1693
   12296.000      -84103.6094
   12298.000      -84261.0119
   12300.000      -84294.5069
   12302.000      -84551.3783
   12304.000      -84257.8566
   12306.000      -84186.7661
   12308.000      -83938.2972
   12310.000      -83877.6028
   12312.000      -83964.4695
   12314.000      -83814.7635
   12316.000      -84071.3561
   12318.000      -83991.0078
   12320.000      -84261.1208
   12322.000      -83786.7131
   12324.000      -83965.9340
   12326.000      -83901.8112
   12328.000      -83999.3236
   12330.000      -84200.9098
   12332.000      -83895.6213
   12334.000      -83792.3869
   12336.000      -84253.3971
   12338.000      -84093.6854
   12340.000      -84058.6453
   12342.000      -84274.8046
   12344.000      -84096.2307
   12346.000      -84156.9029
   12348.000      -84371.3014
   12350.000      -84274.6414
   12352.000      -84235.9988
   12354.000      -84077.6192
   12356.000      -84005.7224
   12358.000      -84095.9986
   12360.000      -83816.3023
   12362.000      -84139.3328
   12364.000      -84317.1427
   12366.000      -84121.1768
   12368.000      -84239.1615
   12370.000      -84257.1211
   12372.000      -84271.9672
   12374.000      -84133.4804
   12376.000      -84087.6334
   12378.000      -83930.8890
   12380.000      -84103.6385
   12382.000      -83959.4587
   12384.000      -84247.7767
   12386.000      -84061.6638
   12388.000      -84271.3216
   12390.000      -84195.2379
   12392.000      -84081.9772
   12394.000      -84325.1640
   12396.000      -83969.4720
   12398.000      -84219.6862
   12400.000      -84036.7471
   12402.000      -84016.2925
   12404.000      -84068.0429
   12406.000      -83815.4188
   12408.000      -84151.1659
   12410.000      -84270.3100
   12412.000      -84170.0378
   12414.000      -84190.7693
   12416.000      -84102.5045
   12418.000      -84073.7529
   12420.000      -84135.4508
   12422.000      -84273.4395
   12424.000      -84200.5216
   12426.000      -84097.3866
   12428.000      -84233.5210
   12430.000      -84292.0826
   12432.000      -84272.3037
   12434.000      -84185.8262
   12436.000      -84254.7375
   12438.000      -84139.6308
   12440.000      -84052.3727
   12442.000      -84008.1697
   12444.000      -84049.0229
   12446.000      -83875.6846
   12448.000      -84003.9098
   12450.000      -83738.8025
   12452.000      -83992.8883
   12454.000      -83913.2146
   12456.000      -83906.0279
   12458.000      -84158.3955
   12460.000      -83982.4266
   12462.000      -84215.8899
   12464.000      -84336.0048
   12466.000      -84523.2899
   12468.000      -84328.2330
   12470.000      -84117.5883
   12472.000      -84256.2544
   12474.000      -83979.8893
   12476.000      -84198.0146
   12478.000      -83969.7176
   12480.000      -84123.0122
   12482.000      -84056.8959
   12484.000      -84085.4322
   12486.000      -84038.7524
   12488.000      -84148.0099
   12490.000      -84358.6574
   12492.000      -84373.5535
   12494.000      -84183.2216
   12496.000      -84381.8642
   12498.000      -84282.4322
   12500.000      -84175.8598
   12502.000      -84334.9754
   12504.000      -84354.6490
   12506.000      -84312.1246
   12508.000      -84015.2577
   12510.000      -84080.6318
   12512.000      -84295.8798
   12514.000      -84239.2101
   12516.000      -84119.9284
   12518.000      -83945.6502
   12520.000      -84022.3485
   12522.000      -84096.6463
   12524.000      -84338.2501
   12526.000      -84017.1636
   12528.000      -84172.4710
   12530.000      -84018.3043
   12532.000      -84295.8070
   12534.000      -84212.9596
   12536.000      -84277.6076
   12538.000      -84066.7508
   12540.000      -83739.8358
   12542.000      -84068.4348
   12544.000      -84140.1022
   12546.000      -84133.0083
   12548.000      -84258.1983
   12550.000      -84347.5554
   12552.000      -84264.7863
   12554.000      -83766.6272
   12556.000      -84136.6445
   12558.000      -84020.9191
   12560.000      -84217.4537
   12562.000      -84086.1772
   12564.000      -83976.3155
   12566.000      -84052.7456
   12568.000      -83698.9685
   12570.000      -84315.3869
   12572.000      -84008.7918
   12574.000      -84089.2891
   12576.000      -83887.8069
   12578.000      -84129.3426
   12580.000      -84327.8669
   12582.000      -84219.6620
   12584.000      -84011.8839
   12586.000      -84234.3185
   12588.000      -84055.6625
   12590.000      -84078.5785
   12592.000      -84231.5862
   12594.000      -84158.4127
   12596.000      -84305.5305
   12598.000      -84077.9900
   12600.000      -84083.5536
   12602.000      -83968.5027
   12604.000      -83844.0412
   12606.000      -84061.5008
   12608.000      -84077.9524
   12610.000      -84001.3450
   12612.000      -84116.7289
   12614.000      -84091.8498
   12616.000      -83913.0738
   12618.000      -83679.0685
   12620.000      -84101.7321
   12622.000      -84084.7751
   12624.000      -83926.1228
   12626.000      -84184.7025
   12628.000      -84042.0933
   12630.000      -84012.3087
   12632.000      -83940.0371
   12634.000      -84078.1745
   12636.000      -84081.8102
   12638.000      -84034.3204
   12640.000      -83947.7050
   12642.000      -84070.6266
   12644.000      -84044.0210
   12646.000      -83877.9137
   12648.000      -83893.8960
   12650.000      -84008.4483
   12652.000      -83924.8720
   12654.000      -84164.2511
   12656.000      -84281.6308
   12658.000      -84013.5933
   12660.000      -84152.2696
   12662.000      -84068.4528
   12664.000      -84175.3476
   12666.000      -84123.4679
   12668.000      -84065.0384
   12670.000      -84177.2216
   12672.000      -84011.4305
   12674.000      -83991.5655
   12676.000      -84377.3797
   12678.000      -84151.7902
   12680.000      -84308.4213
   12682.000      -84268.0618
   12684.000      -84076.7393
   12686.000      -84079.9900
   12688.000      -83919.8038
   12690.000      -84096.1202
   12692.000      -84162.5071
   12694.000      -84358.1684
   12696.000      -84170.2603
   12698.000      -84185.6521
   12700.000      -84419.6975
   12702.000      -83945.2330
   12704.000      -83845.7694
   12706.000      -83734.7199
   12708.000      -83719.6584
   12710.000      -84158.5799
   12712.000      -84222.4938
   12714.000      -84349.6311
   12716.000      -84173.8391
   12718.000      -84327.6459
   12720.000      -84090.6412
   12722.000      -84143.0733
   12724.000      -84176.5415
   12726.000      -84504.0267
   12728.000      -84323.9591
   12730.000      -84276.0580
   12732.000      -83850.9054
   12734.000      -83821.8956
   12736.000      -83880.5027
   12738.000      -84022.1050
   12740.000      -84055.1650
   12742.000      -84347.6079
   12744.000      -84122.9993
   12746.000      -84141.3824
   12748.000      -84268.5358
   12750.000      -83911.7166
   12752.000      -84082.8245
   12754.000      -84181.6021
   12756.000      -83950.2873
   12758.000      -84379.8416
   12760.000      -84155.2834
   12762.000      -84177.0755
   12764.000      -84049.8340
   12766.000      -83986.2123
   12768.000      -84008.7015
   12770.000      -83837.0403
   12772.000      -84070.1211
   12774.000      -84139.4823
   12776.000      -84204.4139
   12778.000      -84032.1536
   12780.000      -84234.6679
   12782.000      -84300.2307
   12784.000      -83913.5288
   12786.000      -83802.3296
   12788.000      -84128.7631
   12790.000      -84096.9940
   12792.000      -84091.5525
   12794.000      -84014.6211
   12796.000      -84132.3910
   12798.000      -84041.2006
   12800.000      -83976.2404
   12802.000      -84030.9169
   12804.000      -84041.0204
   12806.000      -83769.4791
   12808.000      -83753.4501
   12810.000      -84218.9514
   12812.000      -83981.1399
   12814.000      -84064.5683
   12816.000      -84124.8517
   12818.000      -84129.4927
   12820.000      -84243.9466
   12822.000      -83908.6459
   12824.000      -83916.4245
   12826.000      -84028.4930
   12828.000      -84172.0553
   12830.000      -84158.2952
   12832.000      -84267.2293
   12834.000      -84511.6001
   12836.000      -83911.7253
   12838.000      -84099.7060
   12840.000      -84150.7015
   12842.000      -84241.1728
   12844.000      -84062.1961
   12846.000      -84180.3452
   12848.000      -84114.6218
   12850.000      -84075.7744
   12852.000      -84255.1693
   12854.000      -84063.6477
   12856.000      -84051.0514
   12858.000      -83996.0359
   12860.000      -84042.2350
   12862.000      -84256.4299
   12864.000      -84124.1911
   12866.000      -84135.0263
   12868.000      -84171.3114
   12870.000      -84340.0462
   12872.000      -84022.2119
   12874.000      -84157.5844
   12876.000      -84360.8643
   12878.000      -84289.6455
   12880.000      -84094.6435
   12882.000      -84021.6722
   12884.000      -84006.1968
   12886.000      -83922.8525
   12888.000      -84074.7922
   12890.000      -84236.7104
   12892.000      -83781.0163
   12894.000      -84196.9757
   12896.000      -84459.3452
   12898.000      -84270.6794
   12900.000      -84409.2074
   12902.000      -84366.0378
   12904.000      -84287.5181
   12906.000      -84235.8877
   12908.000      -84216.8611
   12910.000      -84246.6884
   12912.000      -84254.8191
   12914.000      -84400.1083
   12916.000      -84330.4812
   12918.000      -84198.3700
   12920.000      -84176.6911
   12922.000      -84357.4040
   12924.000      -84418.9220
   12926.000      -83984.9601
   12928.000      -84385.5940
   12930.000      -84278.3424
   12932.000      -84287.0308
   12934.000      -84472.9795
   12936.000      -84173.3189
   12938.000      -84360.3851
   12940.000      -84176.7332
   12942.000      -84200.5361
   12944.000      -84214.9314
   12946.000      -84343.2124
   12948.000      -84291.5461
   12950.000      -84327.1209
   12952.000      -84204.8325
   12954.000      -84116.2295
   12956.000      -83915.8645
   12958.000      -84139.5188
   12960.000      -84034.3601
   12962.000      -84202.8591
   12964.000      -83962.6141
   12966.000      -84026.4631
   12968.000      -84093.3282
   12970.000      -84213.3996
   12972.000      -84246.5962
   12974.000      -84215.7390
   12976.000      -84322.0542
   12978.000      -83883.3621
   12980.000      -84064.1061
   12982.000      -83939.2289
   12984.000      -84064.6891
   12986.000      -84128.4098
   12988.000      -84214.3670
   12990.000      -83971.9893
   12992.000      -83827.0895
   12994.000      -84004.3586
   12996.000      -84070.9599
   12998.000      -84321.2566
   13000.000      -84220.5445
   13002.000      -84086.7169
   13004.000      -83834.4177
   13006.000      -84329.3113
   13008.000      -84118.6583
   13010.000      -84111.5023
   13012.000      -84414.6771
   13014.000      -84221.2343
   13016.000      -84290.7684
   13018.000      -84242.4448
   13020.000      -84432.3148
   13022.000      -84391.0561
   13024.000      -84462.4724
   13026.000      -84109.9689
   13028.000      -84305.5768
   13030.000      -84456.1682
   13032.000      -84263.8789
   13034.000      -84048.1937
   13036.000      -83945.9497
   13038.000      -84310.5256
   13040.000      -84141.8522
   13042.000      -84152.8306
   13044.000      -84126.5396
   13046.000      -84309.4248
   13048.000      -84215.7121
   13050.000      -84121.5574
   13052.000      -84214.4233
   13054.000      -84186.0384
   13056.000      -84241.5895
   13058.000      -83889.8844
   13060.000      -83949.5266
   13062.000      -84100.2094
   13064.000      -84157.2514
   13066.000      -83967.5318
   13068.000      -84051.9760
   13070.000      -84166.9767
   13072.000      -84150.6958
   13074.000      -84417.1602
   13076.000      -84203.5163
   13078.000      -84037.4964
   13080.000      -84266.9239
   13082.000      -84333.3136
   13084.000      -84107.0256
   13086.000      -84563.8457
   13088.000      -84016.3565
   13090.000      -84085.9219
   13092.000      -84131.8693
   13094.000      -83884.7510
   13096.000      -84056.4576
   13098.000      -84293.6612
   13100.000      -84156.5856
   13102.000      -84068.4575
   13104.000      -84401.5711
   13106.000      -84283.0643
   13108.000      -84257.6306
   13110.000      -84234.9621
   13112.000      -84355.6719
   13114.000      -84215.1669
   13116.000      -84119.4622
   13118.000      -84280.4112
   13120.000      -84117.9352
   13122.000      -84105.2800
   13124.000      -84391.5758
   13126.000      -84326.1932
   13128.000      -84149.9531
   13130.000      -84197.1247
   13132.000      -84174.6809
   13134.000      -83959.7854
   13136.000      -84107.3365
   13138.000      -84285.3046
   13140.000      -84125.6253
   13142.000      -84159.4937
   13144.000      -84395.7519
   13146.000      -83989.0019
   13148.000      -84070.0524
   13150.000      -84180.6957
   13152.000      -84218.0074
   13154.000      -84006.5245
   13156.000      -84026.8794
   13158.000      -84402.9403
   13160.000      -84109.5255
   13162.000      -84068.6408
   13164.000      -84269.1084
   13166.000      -84233.3783
   13168.000      -84141.1907
   13170.000      -84123.9187
   13172.000      -84202.8118
   13174.000      -84401.7101
   13176.000      -84281.2466
   13178.000      -84008.6993
   13180.000      -84404.3248
   13182.000      -84093.4749
   13184.000      -84222.2462
   13186.000      -84030.1174
   13188.000      -84215.7810
   13190.000      -83884.6255
   13192.000      -84150.8211
   13194.000      -84097.4408
   13196.000      -84147.6397
   13198.000      -84194.6420
   13200.000      -84136.1766
   13202.000      -83786.4480
   13204.000      -84184.7094
   13206.000      -84245.7769
   13208.000      -83961.6091
   13210.000      -83883.9201
   13212.000      -83931.6812
   13214.000      -84350.0380
   13216.000      -84337.0121
   13218.000      -84257.3066
   13220.000      -84096.3021
   13222.000      -84054.5729
   13224.000      -84218.8866
   13226.000      -84481.2846
   13228.000      -83988.7205
   13230.000      -84056.1181
   13232.000      -84365.1844
   13234.000      -84171.3135
   13236.000      -84026.5899
   13238.000      -83973.3452
   13240.000      -83889.8454
   13242.000      -84413.4832
   13244.000      -84019.8703
   13246.000      -84220.6636
   13248.000      -84282.2099
   13250.000      -84155.0054
   13252.000      -83954.2126
   13254.000      -84224.2944
   13256.000      -84066.1063
   13258.000      -83888.2290
   13260.000      -83868.3856
   13262.000      -84277.8936
   13264.000      -84087.9578
   13266.000      -84030.3405
   13268.000      -84275.3332
   13270.000      -84231.3597
   13272.000      -84319.9681
   13274.000      -84118.3900
   13276.000      -84136.7742
   13278.000      -83999.7557
   13280.000      -84395.7288
   13282.000      -84383.5760
   13284.000      -84248.1942
   13286.000      -84072.5520
   13288.000      -84352.2777
   13290.000      -83959.8624
   13292.000      -84087.7585
   13294.000      -83999.0227
   13296.000      -84314.4840
   13298.000      -84168.9628
   13300.000      -84409.1832
   13302.000      -84264.1430
   13304.000      -83955.5341
   13306.000      -84295.1052
   13308.000      -84147.9801
   13310.000      -84057.7002
   13312.000      -84162.6179
   13314.000      -84102.3856
   13316.000      -83990.8041
   13318.000      -84261.2472
   13320.000      -84334.8660
   13322.000      -84396.6681
   13324.000      -84341.2419
   13326.000      -84225.6346
   13328.000      -84546.6665
   13330.000      -83974.1345
   13332.000      -84046.4197
   13334.000      -84383.1985
   13336.000      -84196.2052
   13338.000      -84228.6388
   13340.000      -84467.7854
   13342.000      -84204.0528
   13344.000      -84155.1242
   13346.000      -84142.3603
   13348.000      -84366.0289
   13350.000      -84187.4441
   13352.000      -83938.6798
   13354.000      -84253.6586
   13356.000      -84175.8864
   13358.000      -84222.8996
   13360.000      -84194.3255
   13362.000      -83888.1807
   13364.000      -84183.6710
   13366.000      -84318.4846
   13368.000      -84186.7836
   13370.000      -84165.3449
   13372.000      -84199.5926
   13374.000      -84096.8005
   13376.000      -84283.7510
   13378.000      -84321.2880
   13380.000      -84011.2343
   13382.000      -84100.4382
   13384.000      -84178.8539
   13386.000      -84175.2839
   13388.000      -84086.8206
   13390.000      -84193.5050
   13392.000      -84347.1155
   13394.000      -83962.0597
   13396.000      -84288.0818
   13398.000      -84212.3018
   13400.000      -84119.2319
   13402.000      -84090.5253
   13404.000      -84171.1896
   13406.000      -83961.4241
   13408.000      -84022.7518
   13410.000      -84083.0596
   13412.000      -84154.0224
   13414.000      -84053.6427
   13416.000      -84080.5860
   13418.000      -84036.7831
   13420.000      -84270.5041
   13422.000      -83878.7544
   13424.000      -84129.6802
   13426.000      -84107.9411
   13428.000      -84234.3682
   13430.000      -84127.6902
   13432.000      -84038.0504
   13434.000      -83937.8672
   13436.000      -84089.2777
   13438.000      -84346.4676
   13440.000      -84315.2899
   13442.000      -84085.7310
   13444.000      -84212.0246
   13446.000      -84081.0307
   13448.000      -83775.2689
   13450.000      -84117.1675
   13452.000      -84268.7308
   13454.000      -83844.4098
   13456.000      -84061.3214
   13458.000      -84147.7924
   13460.000      -84114.9984
   13462.000      -84055.3369
   13464.000      -84079.1122
   13466.000      -84270.6164
   13468.000      -84126.1415
   13470.000      -84104.4543
   13472.000      -84403.4325
   13474.000      -84060.8957
   13476.000      -84088.2506
   13478.000      -84248.2181
   13480.000      -84088.6333
   13482.000      -83999.5612
   13484.000      -84090.0385
   13486.000      -84199.6129
   13488.000      -84250.9755
   13490.000      -84224.8633
   13492.000      -84338.7376
   13494.000      -84032.5379
   13496.000      -84123.2139
   13498.000      -84109.9585
   13500.000      -84053.2586
   13502.000      -84348.0877
   13504.000      -84117.6368
   13506.000      -83971.1228
   13508.000      -84146.3672
   13510.000      -83898.1246
   13512.000      -84095.5998
   13514.000      -84208.7910
   13516.000      -83892.9660
   13518.000      -83968.5490
   13520.000      -84146.2732
   13522.000      -84007.6454
   13524.000      -83946.2609
   13526.000      -84165.6819
   13528.000      -84046.0392
   13530.000      -84143.2313
   13532.000      -84118.8538
   13534.000      -84135.6030
   13536.000      -84102.1899
   13538.000      -84046.3593
   13540.000      -84165.9160
   13542.000      -84227.1859
   13544.000      -84044.0382
   13546.000      -84158.9016
   13548.000      -84165.6369
   13550.000      -83827.9295
   13552.000      -84187.0497
   13554.000      -84032.8377
   13556.000      -84454.0895
   13558.000      -84268.7169
   13560.000      -84258.0547
   13562.000      -84174.2860
   13564.000      -84448.3674
   13566.000      -84067.0681
   13568.000      -84039.3622
   13570.000      -84200.5357
   13572.000      -84360.7853
   13574.000      -83977.0550
   13576.000      -84043.2163
   13578.000      -83897.5106
   13580.000      -84074.8654
   13582.000      -83916.9709
   13584.000      -84311.3119
   13586.000      -84398.4503
   13588.000      -84058.7859
   13590.000      -84234.0740
   13592.000      -84056.9053
   13594.000      -84102.7778
   13596.000      -84168.1704
   13598.000      -83732.8289
   13600.000      -83842.3720
   13602.000      -84037.7695
   13604.000      -84073.8887
   13606.000      -84089.1656
   13608.000      -84010.3510
   13610.000      -84173.7823
   13612.000      -84099.8129
   13614.000      -84444.6729
   13616.000      -84117.5399
   13618.000      -84094.9305
   13620.000      -84203.9074
   13622.000      -84119.2278
   13624.000      -84293.7830
   13626.000      -84165.0429
   13628.000      -84044.1809
   13630.000      -84079.1052
   13632.000      -84211.6161
   13634.000      -84037.2191
   13636.000      -84123.2148
   13638.000      -84159.2938
   13640.000      -84085.7934
   13642.000      -84147.1190
   13644.000      -84210.2667
   13646.000      -84278.2642
   13648.000      -84273.4721
   13650.000      -84224.4793
   13652.000      -84405.8273
   13654.000      -84229.9625
   13656.000      -84377.6381
   13658.000      -84277.3503
   13660.000      -84216.9254
   13662.000      -84232.7691
   13664.000      -84437.6378
   13666.000      -84202.8935
   13668.000      -84225.7113
   13670.000      -84244.3933
   13672.000      -84305.3387
   13674.000      -84265.3337
   13676.000      -84538.4696
   13678.000      -83734.2211
   13680.000      -84049.6653
   13682.000      -84281.5239
   13684.000      -84073.4896
   13686.000      -84206.3823
   13688.000      -84165.9153
   13690.000      -83926.1331
   13692.000      -84003.0123
   13694.000      -84088.6068
   13696.000      -84144.1318
   13698.000      -84176.4167
   13700.000      -83976.3873
   13702.000      -84104.3947
   13704.000      -84176.1707
   13706.000      -84317.1636
   13708.000      -84316.2187
   13710.000      -84035.2919
   13712.000      -83979.8335
   13714.000      -83973.9198
   13716.000      -84004.4263
   13718.000      -84135.6706
   13720.000      -84015.6254
   13722.000      -84287.4453
   13724.000      -84005.7064
   13726.000      -84238.2691
   13728.000      -84256.6198
   13730.000      -83984.4076
   13732.000      -84055.1021
   13734.000      -84036.3792
   13736.000      -84081.3820
   13738.000      -84357.1258
   13740.000      -84162.1522
   13742.000      -84052.0895
   13744.000      -83974.4117
   13746.000      -84196.5610
   13748.000      -83947.9265
   13750.000      -83901.9885
   13752.000      -84264.6114
   13754.000      -84376.2556
   13756.000      -84174.6784
   13758.000      -84098.6513
   13760.000      -84234.0304
   13762.000      -84274.1645
   13764.000      -84051.1976
   13766.000      -84225.7471
   13768.000      -83996.2992
   13770.000      -84034.7468
   13772.000      -84054.4392
   13774.000      -84223.8276
   13776.000      -84132.2351
   13778.000      -84079.1931
   13780.000      -84080.9399
   13782.000      -83879.3695
   13784.000      -84136.2055
   13786.000      -84056.6440
   13788.000      -84091.2886
   13790.000      -83955.5263
   13792.000      -83934.5688
   13794.000      -84125.0859
   13796.000      -84148.0445
   13798.000      -84199.4218
   13800.000      -84110.1517
   13802.000      -84010.4199
   13804.000      -84197.3479
   13806.000      -84119.6052
   13808.000      -84056.4707
   13810.000      -83947.9788
   13812.000      -83958.8198
   13814.000      -84021.6790
   13816.000      -84237.0292
   13818.000      -84061.6723
   13820.000      -84255.3587
   13822.000      -84138.3431
   13824.000      -84237.3460
   13826.000      -84126.1353
   13828.000      -84016.2546
   13830.000      -84156.1950
   13832.000      -84210.1971
   13834.000      -84354.6653
   13836.000      -83986.4458
   13838.000      -84065.9738
   13840.000      -84258.5217
   13842.000      -84070.8729
   13844.000      -84050.9409
   13846.000      -84100.4737
   13848.000      -84083.1793
   13850.000      -84006.8438
   13852.000      -84097.6015
   13854.000      -84104.3043
   13856.000      -84089.5557
   13858.000      -84148.0555
   13860.000      -84092.6883
   13862.000      -83964.9249
   13864.000      -84119.2019
   13866.000      -84081.4214
   13868.000      -84054.3740
   13870.000      -83939.5816
   13872.000      -84070.7018
   13874.000      -84263.5439
   13876.000      -84093.2235
   13878.000      -83996.9508
   13880.000      -84278.8637
   13882.000      -84240.1733
   13884.000      -84175.2783
   13886.000      -84350.8706
   13888.000      -84294.0401
   13890.000      -84093.4398
   13892.000      -84067.5366
   13894.000      -84103.1287
   13896.000      -84056.6207
   13898.000      -84147.6684
   13900.000      -84190.8876
   13902.000      -84128.9692
   13904.000      -84089.1466
   13906.000      -84233.6323
   13908.000      -84164.4020
   13910.000      -84302.3400
   13912.000      -84124.0874
   13914.000      -84054.8028
   13916.000      -84055.4294
   13918.000      -83994.5978
   13920.000      -84084.7185
   13922.000      -84145.4912
   13924.000      -84099.8780
   13926.000      -84228.2825
   13928.000      -84383.5349
   13930.000      -84364.8703
   13932.000      -84165.1519
   13934.000      -84206.5308
   13936.000      -83979.0851
   13938.000      -84155.1284
   13940.000      -84071.6865
   13942.000      -84077.0801
   13944.000      -84154.8015
   13946.000      -84257.0622
   13948.000      -84013.5558
   13950.000      -84242.6304
   13952.000      -84211.6764
   13954.000      -84089.2499
   13956.000      -83903.0584
   13958.000      -84182.1569
   13960.000      -84072.6156
   13962.000      -84106.2069
   13964.000      -84274.8243
   13966.000      -84073.8334
   13968.000      -84251.9563
   13970.000      -83896.0926
   13972.000      -84198.2229
   13974.000      -84035.4907
   13976.000      -84213.5377
   13978.000      -83984.7468
   13980.000      -84178.8657
   13982.000      -84253.5240
   13984.000      -84097.8201
   13986.000      -84059.6361
   13988.000      -84109.9965
   13990.000      -84059.6504
   13992.000      -84170.3536
   13994.000      -84232.6112
   13996.000      -84136.5040
   13998.000      -84128.2415
   14000.000      -84162.5891
   14002.000      -84001.0845
   14004.000      -84078.2374
   14006.000      -84254.5046
   14008.000      -84007.1845
   14010.000      -83972.5810
   14012.000      -83977.7663
   14014.000      -84254.2295
   14016.000      -83945.8571
   14018.000      -84205.6107
   14020.000      -84211.9879
   14022.000      -84241.0446
   14024.000      -84214.6310
   14026.000      -84073.4928
   14028.000      -84054.5920
   14030.000      -84259.7984
   14032.000      -83960.7388
   14034.000      -84169.7911
   14036.000      -83798.4521
   14038.000      -84063.1046
   14040.000      -84214.8282
   14042.000      -84212.1189
   14044.000      -84062.0136
   14046.000      -84393.7976
   14048.000      -84271.8636
   14050.000      -84236.8454
   14052.000      -84414.4508
   14054.000      -84344.0329
   14056.000      -84148.7013
   14058.000      -84349.4963
   14060.000      -84255.2810
   14062.000      -84071.5757
   14064.000      -84048.8364
   14066.000      -84231.4074
   14068.000      -84254.5576
   14070.000      -84239.5905
   14072.000      -84182.3063
   14074.000      -84192.6229
   14076.000      -84415.3922
   14078.000      -84379.9210
   14080.000      -84049.4576
   14082.000      -84291.4891
   14084.000      -84229.3273
   14086.000      -84019.3861
   14088.000      -84084.1412
   14090.000      -84128.4875
   14092.000      -84017.2228
   14094.000      -83904.0105
   14096.000      -84159.2721
   14098.000      -84005.8194
   14100.000      -84337.7941
   14102.000      -84290.5425
   14104.000      -84253.9968
   14106.000      -84173.9772
   14108.000      -84152.4544
   14110.000      -84269.0355
   14112.000      -84262.2020
   14114.000      -84475.4343
   14116.000      -84197.6996
   14118.000      -84058.8047
   14120.000      -84292.0157
   14122.000      -84173.0338
   14124.000      -83868.6087
   14126.000      -84134.8250
   14128.000      -84161.2576
   14130.000      -84379.1338
   14132.000      -84531.1518
   14134.000      -84342.6914
   14136.000      -84359.6799
   14138.000      -84188.6107
   14140.000      -84126.4532
   14142.000      -83933.6974
   14144.000      -84161.5923
   14146.000      -84100.7106
   14148.000      -83722.1467
   14150.000      -83891.4299
   14152.000      -83793.4190
   14154.000      -84015.2136
   14156.000      -84165.8413
   14158.000      -84316.4779
   14160.000      -84308.5233
   14162.000      -84083.3247
   14164.000      -84425.8855
   14166.000      -84281.9870
   14168.000      -84299.5853
   14170.000      -84231.1562
   14172.000      -84013.0176
   14174.000      -84431.8124
   14176.000      -84242.5302
   14178.000      -84052.2739
   14180.000      -84309.0095
   14182.000      -84469.7039
   14184.000      -84154.4403
   14186.000      -84177.2908
   14188.000      -84235.1997
   14190.000      -84204.6569
   14192.000      -84111.7225
   14194.000      -84292.1607
   14196.000      -84135.1895
   14198.000      -83935.4020
   14200.000      -84294.7450
   14202.000      -84266.9676
   14204.000      -84019.3823
   14206.000      -83987.0047
   14208.000      -84277.4043
   14210.000      -84387.3245
   14212.000      -84340.4127
   14214.000      -83839.9896
   14216.000      -84104.4613
   14218.000      -84057.5587
   14220.000      -84021.2380
   14222.000      -84150.2741
   14224.000      -84092.8780
   14226.000      -84003.8155
   14228.000      -84081.7354
   14230.000      -83895.1446
   14232.000      -84111.2638
   14234.000      -84402.3312
   14236.000      -84122.9711
   14238.000      -84274.1679
   14240.000      -84121.9986
   14242.000      -84067.3050
   14244.000      -84094.3834
   14246.000      -84113.6183
   14248.000      -84325.9547
   14250.000      -84162.6887
   14252.000      -84201.2174
   14254.000      -84327.6557
   14256.000      -84003.5940
   14258.000      -84232.2129
   14260.000      -84272.3710
   14262.000      -84334.9522
   14264.000      -84262.8096
   14266.000      -84066.8461
   14268.000      -84108.3900
   14270.000      -83952.9503
   14272.000      -84244.6618
   14274.000      -84212.9280
   14276.000      -84253.0052
   14278.000      -84152.8113
   14280.000      -83845.8816
   14282.000      -83907.7308
   14284.000      -84067.7898
   14286.000      -84197.1240
   14288.000      -84167.9651
   14290.000      -84030.1372
   14292.000      -84413.5694
   14294.000      -84025.3000
   14296.000      -83723.1760
   14298.000      -84159.2331
   14300.000      -84115.9299
   14302.000      -84086.0794
   14304.000      -84054.7972
   14306.000      -84217.4026
   14308.000      -84080.3803
   14310.000      -84069.4495
   14312.000      -84354.6501
   14314.000      -84062.1854
   14316.000      -84063.7939
   14318.000      -84245.8827
   14320.000      -84198.5846
   14322.000      -84073.3078
   14324.000      -84148.1968
   14326.000      -84187.2569
   14328.000      -84102.5206
   14330.000      -84405.1529
   14332.000      -84157.0485
   14334.000      -84134.9302
   14336.000      -84350.1015
   14338.000      -84030.1335
   14340.000      -84153.6877
   14342.000      -84198.6537
   14344.000      -84082.4911
   14346.000      -84028.7168
   14348.000      -84312.2244
   14350.000      -84274.6200
   14352.000      -84276.8082
   14354.000      -84073.4166
   14356.000      -84151.3833
   14358.000      -84443.7431
   14360.000      -84247.1182
   14362.000      -83994.9181
   14364.000      -83829.9847
   14366.000      -84081.2856
   14368.000      -84249.7663
   14370.000      -84065.9955
   14372.000      -84239.3769
   14374.000      -84397.1414
   14376.000      -84276.0990
   14378.000      -84132.7108
   14380.000      -84171.6839
   14382.000      -84320.0288
   14384.000      -84234.9642
   14386.000      -84403.3891
   14388.000      -84462.0232
   14390.000      -84540.5671
   14392.000      -84215.4250
   14394.000      -84016.2518
   14396.000      -84295.3492
   14398.000      -84279.7815
   14400.000      -84349.0953
   14402.000      -84148.1634
   14404.000      -84229.8431
   14406.000      -84297.0886
   14408.000      -84176.3588
   14410.000      -84032.0968
   14412.000      -84270.3178
   14414.000      -84156.8892
   14416.000      -84027.6269
   14418.000      -84090.0908
   14420.000      -84444.0937
   14422.000      -83841.1600
   14424.000      -83933.2716
   14426.000      -84346.7254
   14428.000      -84224.6012
   14430.000      -84188.1108
   14432.000      -84035.6442
   14434.000      -84037.8393
   14436.000      -84050.1123
   14438.000      -84108.7225
   14440.000      -84177.5348
   14442.000      -84054.5040
   14444.000      -84025.3225
   14446.000      -83959.6435
   14448.000      -84048.3078
   14450.000      -83998.8258
   14452.000      -83703.8724
   14454.000      -84159.0130
   14456.000      -84206.9597
   14458.000      -84152.7745
   14460.000      -83996.9382
   14462.000      -83935.3107
   14464.000      -83925.9799
   14466.000      -84000.1356
   14468.000      -84003.5850
   14470.000      -83944.5868
   14472.000      -84009.0435
   14474.000      -84074.3002
   14476.000      -84169.7511
   14478.000      -83893.1153
   14480.000      -84165.8075
   14482.000      -84042.9986
   14484.000      -84202.5852
   14486.000      -84049.0810
   14488.000      -84171.0313
   14490.000      -84130.0471
   14492.000      -84076.7119
   14494.000      -84229.4102
   14496.000      -83999.1415
   14498.000      -83998.6113
   14500.000      -84265.8930
   14502.000      -83955.6849
   14504.000      -84038.4755
   14506.000      -83893.9902
   14508.000      -84145.1618
   14510.000      -84034.3770
   14512.000      -84177.7418
   14514.000      -84360.3828
   14516.000      -84053.5254
   14518.000      -84197.6839
   14520.000      -84024.5186
   14522.000      -84296.9280
   14524.000      -84408.5554
   14526.000      -84283.1493
   14528.000      -84232.3878
   14530.000      -84217.4986
   14532.000      -83960.7714
   14534.000      -84143.7274
   14536.000      -84316.6572
   14538.000      -84138.1578
   14540.000      -84492.9133
   14542.000      -83971.6819
   14544.000      -84221.4634
   14546.000      -84378.1064
   14548.000      -84295.6504
   14550.000      -84389.3385
   14552.000      -84173.8968
   14554.000      -84324.4645
   14556.000      -84205.8522
   14558.000      -84332.4835
   14560.000      -84436.2591
   14562.000      -84280.4984
   14564.000      -84460.7629
   14566.000      -83925.3025
   14568.000      -84431.0033
   14570.000      -84066.8856
   14572.000      -84243.8187
   14574.000      -84228.1446
   14576.000      -84311.8800
   14578.000      -84112.8510
   14580.000      -84179.0980
   14582.000      -84189.2675
   14584.000      -84067.1151
   14586.000      -83839.6406
   14588.000      -84047.9098
   14590.000      -84164.0270
   14592.000      -84317.9708
   14594.000      -84298.8018
   14596.000      -84147.8335
   14598.000      -84251.9130
   14600.000      -84054.9080
   14602.000      -84186.8769
   14604.000      -84268.7852
   14606.000      -84061.3310
   14608.000      -84062.6721
   14610.000      -83751.3945
   14612.000      -84213.6958
   14614.000      -84164.3086
   14616.000      -84361.4482
   14618.000      -84381.1203
   14620.000      -84206.3164
   14622.000      -84079.6100
   14624.000      -84104.8603
   14626.000      -84116.2910
   14628.000      -84128.3826
   14630.000      -84288.0847
   14632.000      -84100.8797
   14634.000      -84147.2141
   14636.000      -83920.3935
   14638.000      -83912.0618
   14640.000      -84280.4328
   14642.000      -84288.5279
   14644.000      -84470.2291
   14646.000      -84235.3041
   14648.000      -83897.1515
   14650.000      -84030.4078
   14652.000      -83995.1604
   14654.000      -84229.1028
   14656.000      -84114.6747
   14658.000      -84067.1028
   14660.000      -84172.3104
   14662.000      -84087.7904
   14664.000      -84300.3608
   14666.000      -84284.0943
   14668.000      -84220.9745
   14670.000      -84246.3945
   14672.000      -84381.7217
   14674.000      -84440.1676
   14676.000      -84466.8533
   14678.000      -84050.2060
   14680.000      -84360.9655
   14682.000      -84321.2035
   14684.000      -84142.1777
   14686.000      -84196.3391
   14688.000      -84123.3729
   14690.000      -84247.7195
   14692.000      -84251.4338
   14694.000      -84276.0536
   14696.000      -84136.8578
   14698.000      -84248.5273
   14700.000      -84257.2058
   14702.000      -84009.9828
   14704.000      -84113.9453
   14706.000      -84256.6961
   14708.000      -84425.1872
   14710.000      -84150.8757
   14712.000      -84257.0746
   14714.000      -84070.3592
   14716.000      -84274.9230
   14718.000      -84187.9649
   14720.000      -84139.1358
   14722.000      -84345.1704
   14724.000      -84176.3537
   14726.000      -84155.6775
   14728.000      -84240.0711
   14730.000      -84051.7595
   14732.000      -84323.0971
   14734.000      -84345.6483
   14736.000      -84101.8383
   14738.000      -83949.5107
   14740.000      -84372.2231
   14742.000      -84397.4991
   14744.000      -84256.0498
   14746.000      -84007.8657
   14748.000      -84120.7201
   14750.000      -84353.3239
   14752.000      -84040.8244
   14754.000      -84195.3365
   14756.000      -84017.9158
   14758.000      -84146.4029
   14760.000      -84195.2040
   14762.000      -84079.4096
   14764.000      -83847.3922
   14766.000      -84207.3903
   14768.000      -84093.7815
   14770.000      -84034.9274
   14772.000      -84344.9522
   14774.000      -83985.2228
   14776.000      -84244.9188
   14778.000      -83953.6171
   14780.000      -84038.5161
   14782.000      -84387.8085
   14784.000      -84278.0801
   14786.000      -84027.5265
   14788.000      -84189.6565
   14790.000      -84333.6634
   14792.000      -83960.0701
   14794.000      -84328.3335
   14796.000      -84159.8591
   14798.000      -84248.2803
   14800.000      -84103.3665
   14802.000      -84252.6135
   14804.000      -84230.5736
   14806.000      -84148.7977
   14808.000      -83959.9938
   14810.000      -84332.1919
   14812.000      -84108.6208
   14814.000      -84024.5686
   14816.000      -84013.8279
   14818.000      -84179.7059
   14820.000      -84391.0726
   14822.000      -84183.6964
   14824.000      -84386.6491
   14826.000      -84097.4810
   14828.000      -84139.4703
   14830.000      -84049.5840
   14832.000      -84247.5560
   14834.000      -84101.3574
   14836.000      -83984.3883
   14838.000      -84158.6029
   14840.000      -84235.7993
   14842.000      -84387.0444
   14844.000      -84142.1897
   14846.000      -84225.6068
   14848.000      -84217.5893
   14850.000      -84092.5624
   14852.000      -84200.8724
   14854.000      -84073.2039
   14856.000      -84111.7313
   14858.000      -84279.4038
   14860.000      -84235.6997
   14862.000      -84201.2002
   14864.000      -84264.5823
   14866.000      -84306.8490
   14868.000      -83963.3836
   14870.000      -84248.8044
   14872.000      -84160.8654
   14874.000      -83958.8941
   14876.000      -84352.7814
   14878.000      -84340.3791
   14880.000      -84193.6044
   14882.000      -84112.8932
   14884.000      -84265.0851
   14886.000      -84062.8269
   14888.000      -84346.5619
   14890.000      -84190.4435
   14892.000      -84200.5693
   14894.000      -84236.2991
   14896.000      -84233.0445
   14898.000      -84025.6072
   14900.000      -84142.5684
   14902.000      -84270.4286
   14904.000      -84185.0998
   14906.000      -84218.9340
   14908.000      -84245.7653
   14910.000      -84127.0063
   14912.000      -84204.3402
   14914.000      -84230.9550
   14916.000      -84068.0782
   14918.000      -83877.9507
   14920.000      -84028.6492
   14922.000      -84085.8245
   14924.000      -84121.2492
   14926.000      -84359.5170
   14928.000      -84173.1034
   14930.000      -84151.6035
   14932.000      -84202.6152
   14934.000      -84210.9009
   14936.000      -84067.3180
   14938.000      -84174.8436
   14940.000      -84247.1963
   14942.000      -84229.8781
   14944.000      -84184.1194
   14946.000      -84239.3104
   14948.000      -84190.2869
   14950.000      -84075.8913
   14952.000      -84235.2373
   14954.000      -84171.7895
   14956.000      -84219.6141
   14958.000      -84158.0781
   14960.000      -84159.7824
   14962.000      -84171.1000
   14964.000      -84196.7006
   14966.000      -83757.6267
   14968.000      -84486.0657
   14970.000      -84301.4170
   14972.000      -84125.2343
   14974.000      -84024.5829
   14976.000      -84005.0158
   14978.000      -84125.3122
   14980.000      -84208.7151
   14982.000      -83702.2418
   14984.000      -84021.3933
   14986.000      -84043.7959
   14988.000      -84138.2469
   14990.000      -84170.9561
   14992.000      -84068.8183
   14994.000      -84107.2916
   14996.000      -84014.9535
   14998.000      -84375.3998
   15000.000      -84060.9839
   15002.000      -84034.6942
   15004.000      -83975.9214
   15006.000      -83970.9603
   15008.000      -84140.0936
   15010.000      -84224.2421
   15012.000      -84237.5325
   15014.000      -84133.1356
   15016.000      -84442.8997
   15018.000      -84301.6490
   15020.000      -84336.2432
   15022.000      -84232.2228
   15024.000      -84015.6161
   15026.000      -83990.4693
   15028.000      -84210.3653
   15030.000      -84366.3583
   15032.000      -84468.0552
   15034.000      -84185.6557
   15036.000      -84194.8782
   15038.000      -83940.4357
   15040.000      -84014.2522
   15042.000      -84288.2049
   15044.000      -83982.4760
   15046.000      -84057.3006
   15048.000      -84034.8495
   15050.000      -84134.6657
   15052.000      -84163.1032
   15054.000      -83965.3412
   15056.000      -84026.9191
   15058.000      -84196.6662
   15060.000      -83992.1261
   15062.000      -84152.2000
   15064.000      -83926.2177
   15066.000      -84400.4019
   15068.000      -84223.6960
   15070.000      -84106.6190
   15072.000      -84144.2062
   15074.000      -84249.7701
   15076.000      -84305.6193
   15078.000      -83981.9480
   15080.000      -84218.9588
   15082.000      -84277.6154
   15084.000      -83784.5847
   15086.000      -84026.1517
   15088.000      -84214.1453
   15090.000      -84313.5460
   15092.000      -84313.0170
   15094.000      -84218.0057
   15096.000      -84265.0202
   15098.000      -84086.0304
   15100.000      -84294.9761
   15102.000      -84224.8403
   15104.000      -84006.7824
   15106.000      -83938.4202
   15108.000      -84044.0217
   15110.000      -83885.9980
   15112.000      -84067.5749
   15114.000      -84290.3043
   15116.000      -84264.5335
   15118.000      -84121.0172
   15120.000      -84011.5634
   15122.000      -84086.3985
   15124.000      -84207.9172
   15126.000      -84170.4880
   15128.000      -84060.3596
   15130.000      -84265.7816
   15132.000      -84146.6967
   15134.000      -84112.3149
   15136.000      -84160.5971
   15138.000      -84090.7770
   15140.000      -84024.7884
   15142.000      -84057.3739
   15144.000      -84150.9699
   15146.000      -84262.7806
   15148.000      -84275.9470
   15150.000      -84149.7476
   15152.000      -84104.1962
   15154.000      -84160.1408
   15156.000      -83924.8462
   15158.000      -84094.6879
   15160.000      -84087.4037
   15162.000      -84258.0375
   15164.000      -84199.8121
   15166.000      -84133.8038
   15168.000      -84268.5628
   15170.000      -84535.6369
   15172.000      -84165.4588
   15174.000      -84251.0797
   15176.000      -84089.6768
   15178.000      -84214.8122
   15180.000      -84216.1570
   15182.000      -84148.2842
   15184.000      -84197.8046
   15186.000      -84474.3514
   15188.000      -84380.7342
   15190.000      -84147.1236
   15192.000      -84064.1940
   15194.000      -84139.9157
   15196.000      -84177.6694
   15198.000      -83980.9697
   15200.000      -84225.6296
   15202.000      -84152.9065
   15204.000      -84057.9150
   15206.000      -84034.1251
   15208.000      -84271.3457
   15210.000      -84353.8466
   15212.000      -84128.5116
   15214.000      -84032.5977
   15216.000      -84143.3642
   15218.000      -84179.0576
   15220.000      -84225.3728
   15222.000      -84341.8238
   15224.000      -84429.5777
   15226.000      -84198.3061
   15228.000      -84198.3614
   15230.000      -84225.6990
   15232.000      -84252.7575
   15234.000      -84396.5385
   15236.000      -84195.1318
   15238.000      -84219.0253
   15240.000      -83970.0823
   15242.000      -84227.0978
   15244.000      -84004.3333
   15246.000      -84279.2824
   15248.000      -83935.1808
   15250.000      -83806.2933
   15252.000      -84319.1051
   15254.000      -83928.1826
   15256.000      -84092.9294
   15258.000      -84142.7922
   15260.000      -84023.7508
   15262.000      -84083.5446
   15264.000      -84044.5221
   15266.000      -83839.1663
   15268.000      -83978.3119
   15270.000      -84039.7149
   15272.000      -83879.9353
   15274.000      -83814.5065
   15276.000      -84091.7949
   15278.000      -83882.5111
   15280.000      -83747.4006
   15282.000      -83815.4155
   15284.000      -83998.3644
   15286.000      -84106.0209
   15288.000      -84254.5564
   15290.000      -84199.7250
   15292.000      -84175.8371
   15294.000      -84204.5218
   15296.000      -84281.9159
   15298.000      -84251.0028
   15300.000      -84008.6090
   15302.000      -83964.8779
   15304.000      -84017.8741
   15306.000      -83940.1425
   15308.000      -84193.0599
   15310.000      -84200.2296
   15312.000      -84328.3720
   15314.000      -84475.7274
   15316.000      -84280.3055
   15318.000      -84230.2341
   15320.000      -84476.6323
   15322.000      -84271.8679
   15324.000      -84265.4498
   15326.000      -84390.4143
   15328.000      -83954.5439
   15330.000      -84144.7763
   15332.000      -84257.5211
   15334.000      -84208.7117
   15336.000      -84109.6343
   15338.000      -84162.6848
   15340.000      -84371.0952
   15342.000      -84255.0361
   15344.000      -84114.0258
   15346.000      -83936.9573
   15348.000      -84048.1647
   15350.000      -84326.3146
   15352.000      -84142.7171
   15354.000      -84190.9142
   15356.000      -83938.3257
   15358.000      -84195.0822
   15360.000      -83762.6974
   15362.000      -84198.6172
   15364.000      -84264.2462
   15366.000      -84271.0604
   15368.000      -84245.8942
   15370.000      -84211.0267
   15372.000      -84074.8981
   15374.000      -84163.6865
   15376.000      -84023.3621
   15378.000      -84292.7319
   15380.000      -84300.3678
   15382.000      -84122.3019
   15384.000      -84459.0375
   15386.000      -84383.7152
   15388.000      -84114.0469
   15390.000      -84355.2798
   15392.000      -84264.6419
   15394.000      -84148.0871
   15396.000      -84251.6317
   15398.000      -84049.4695
   15400.000      -84249.5814
   15402.000      -84242.6840
   15404.000      -83996.9596
   15406.000      -83910.1858
   15408.000      -84029.4075
   15410.000      -84234.7362
   15412.000      -84044.0957
   15414.000      -84330.6426
   15416.000      -84084.6812
   15418.000      -84239.3125
   15420.000      -84240.9210
   15422.000      -84192.5828
   15424.000      -84300.8069
   15426.000      -84275.5405
   15428.000      -84193.6452
   15430.000      -84372.9996
   15432.000      -84234.7208
   15434.000      -84018.6825
   15436.000      -84357.8096
   15438.000      -84185.0095
   15440.000      -83918.3211
   15442.000      -84340.2757
   15444.000      -83961.2805
   15446.000      -84135.5161
   15448.000      -84247.3338
   15450.000      -84336.0865
   15452.000      -84180.6551
   15454.000      -84199.5136
   15456.000      -84287.3561
   15458.000      -84273.1429
   15460.000      -84254.8237
   15462.000      -84212.4357
   15464.000      -84003.7765
   15466.000      -84060.8675
   15468.000      -84088.2975
   15470.000      -83966.4602
   15472.000      -84066.7732
   15474.000      -84120.5737
   15476.000      -84420.6313
   15478.000      -84121.1327
   15480.000      -84077.5373
   15482.000      -84287.2902
   15484.000      -84513.2703
   15486.000      -84260.1278
   15488.000      -84255.0150
   15490.000      -83961.5698
   15492.000      -84150.9487
   15494.000      -83989.9278
   15496.000      -84222.0525
   15498.000      -84043.1385
   15500.000      -84071.9795
   15502.000      -84268.6810
   15504.000      -84235.7769
   15506.000      -84059.5677
   15508.000      -84169.0087
   15510.000      -84057.3892
   15512.000      -84010.0936
   15514.000      -84056.3897
   15516.000      -84380.7930
   15518.000      -84146.2173
   15520.000      -83991.8071
   15522.000      -84258.8002
   15524.000      -84236.4192
   15526.000      -84064.3829
   15528.000      -84070.2155
   15530.000      -83974.3816
   15532.000      -83974.6893
   15534.000      -84175.4593
   15536.000      -84137.9441
   15538.000      -83964.4642
   15540.000      -84071.2605
   15542.000      -84120.1917
   15544.000      -84068.4126
   15546.000      -84292.9897
   15548.000      -83811.1036
   15550.000      -84206.8862
   15552.000      -84098.8953
   15554.000      -83989.0310
   15556.000      -84204.5749
   15558.000      -84124.6315
   15560.000      -84212.6684
   15562.000      -84313.2867
   15564.000      -84058.2459
   15566.000      -84240.1929
   15568.000      -84148.0205
   15570.000      -84087.4393
   15572.000      -84136.6469
   15574.000      -83969.2076
   15576.000      -84301.3922
   15578.000      -84127.3608
   15580.000      -83979.3810
   15582.000      -83914.0855
   15584.000      -84237.5922
   15586.000      -84103.5575
   15588.000      -84387.7534
   15590.000      -84286.1897
   15592.000      -84032.7427
   15594.000      -83968.3847
   15596.000      -84162.6290
   15598.000      -84175.7154
   15600.000      -83865.5282
   15602.000      -83902.2987
   15604.000      -83944.9424
   15606.000      -83972.6496
   15608.000      -83930.9319
   15610.000      -83987.2794
   15612.000      -84157.5704
   15614.000      -84181.1278
   15616.000      -84056.0135
   15618.000      -84166.9423
   15620.000      -83932.4856
   15622.000      -84006.1506
   15624.000      -84049.0999
   15626.000      -83964.3735
   15628.000      -83907.7493
   15630.000      -84110.1061
   15632.000      -84039.2531
   15634.000      -84233.7228
   15636.000      -84088.5608
   15638.000      -84391.0558
   15640.000      -84159.2275
   15642.000      -84230.9573
   15644.000      -84314.8251
   15646.000      -84067.4380
   15648.000      -84192.3866
   15650.000      -84278.8270
   15652.000      -84174.7865
   15654.000      -84031.3877
   15656.000      -84260.6162
   15658.000      -84186.8446
   15660.000      -84373.5209
   15662.000      -84064.7492
   15664.000      -83919.9453
   15666.000      -83996.6802
   15668.000      -84155.1112
   15670.000      -84021.1782
   15672.000      -83655.9027
   15674.000      -83921.3493
   15676.000      -84170.0315
   15678.000      -84075.3675
   15680.000      -84164.0446
   15682.000      -84013.7159
   15684.000      -84118.7787
   15686.000      -84287.7949
   15688.000      -84250.0819
   15690.000      -84329.6612
   15692.000      -84272.4317
   15694.000      -84150.1834
   15696.000      -83981.2818
   15698.000      -84340.7637
   15700.000      -84356.7474
   15702.000      -84114.7213
   15704.000      -84191.8276
   15706.000      -84171.8148
   15708.000      -84108.1312
   15710.000      -84243.4801
   15712.000      -84217.9996
   15714.000      -84151.1473
   15716.000      -84194.0160
   15718.000      -84217.8297
   15720.000      -84313.5799
   15722.000      -84299.7813
   15724.000      -84157.1530
   15726.000      -84459.0673
   15728.000      -84150.5220
   15730.000      -84369.0670
   15732.000      -84208.7609
   15734.000      -84093.7809
   15736.000      -84188.2972
   15738.000      -83987.8796
   15740.000      -84414.7724
   15742.000      -84137.7309
   15744.000      -84114.6447
   15746.000      -84193.9522
   15748.000      -84051.9245
   15750.000      -83966.0904
   15752.000      -84300.8408
   15754.000      -83935.5504
   15756.000      -84188.7366
   15758.000      -83896.3410
   15760.000      -84343.1778
   15762.000      -84173.2387
   15764.000      -84030.5350
   15766.000      -84159.9972
   15768.000      -83987.9866
   15770.000      -84055.3966
   15772.000      -83985.8772
   15774.000      -84026.2156
   15776.000      -84327.5984
   15778.000      -83875.4134
   15780.000      -84075.5331
   15782.000      -84015.4957
   15784.000      -84093.1972
   15786.000      -84099.6226
   15788.000      -84062.7149
   15790.000      -84108.1248
   15792.000      -84475.2917
   15794.000      -84270.6150
   15796.000      -84042.3803
   15798.000      -84273.8077
   15800.000      -84338.2825
   15802.000      -84344.2513
   15804.000      -84450.5000
   15806.000      -84165.2947
   15808.000      -84108.9712
   15810.000      -84112.8159
   15812.000      -84305.1913
   15814.000      -84338.8714
   15816.000      -84388.8371
   15818.000      -84347.1486
   15820.000      -84214.0645
   15822.000      -84311.8741
   15824.000      -84118.9901
   15826.000      -84368.3247
   15828.000      -84024.7501
   15830.000      -84044.7727
   15832.000      -84288.1187
   15834.000      -84547.8148
   15836.000      -84151.8998
   15838.000      -83958.8385
   15840.000      -84374.8030
   15842.000      -84136.9843
   15844.000      -84239.5922
   15846.000      -84041.2597
   15848.000      -84270.9214
   15850.000      -83909.7920
   15852.000      -83927.8303
   15854.000      -84292.0056
   15856.000      -84256.6050
   15858.000      -83964.6289
   15860.000      -84199.5065
   15862.000      -84152.2145
   15864.000      -84199.5879
   15866.000      -84518.5862
   15868.000      -84012.3016
   15870.000      -84160.0153
   15872.000      -83993.0475
   15874.000      -84115.4304
   15876.000      -84072.8012
   15878.000      -84178.0879
   15880.000      -84085.5525
   15882.000      -84271.3610
   15884.000      -84337.0315
   15886.000      -84215.0073
   15888.000      -84094.4135
   15890.000      -84063.7045
   15892.000      -84206.8840
   15894.000      -84183.5095
   15896.000      -84280.7365
   15898.000      -84107.5737
   15900.000      -84008.9112
   15902.000      -84103.2148
   15904.000      -84193.5687
   15906.000      -84199.3028
   15908.000      -84288.9983
   15910.000      -84166.0952
   15912.000      -84219.9753
   15914.000      -84275.3927
   15916.000      -84113.4769
   15918.000      -83882.7953
   15920.000      -84019.0955
   15922.000      -84204.7123
   15924.000      -83804.7654
   15926.000      -83924.2662
   15928.000      -84101.5931
   15930.000      -83960.5819
   15932.000      -84267.3269
   15934.000      -84066.0543
   15936.000      -84155.0152
   15938.000      -84020.0679
   15940.000      -83921.1165
   15942.000      -83929.8808
   15944.000      -84237.0795
   15946.000      -84072.6986
   15948.000      -84079.7318
   15950.000      -83926.1760
   15952.000      -83949.0705
   15954.000      -84346.0165
   15956.000      -84249.8546
   15958.000      -84083.9554
   15960.000      -84015.8645
   15962.000      -84027.0503
   15964.000      -84279.8556
   15966.000      -84069.3309
   15968.000      -84457.6507
   15970.000      -84135.9107
   15972.000      -84063.2508
   15974.000      -84291.3952
   15976.000      -84512.1839
   15978.000      -84320.0291
   15980.000      -84390.4397
   15982.000      -84026.3993
   15984.000      -84048.2284
   15986.000      -84502.2176
   15988.000      -84269.6750
   15990.000      -84032.6399
   15992.000      -83991.2266
   15994.000      -84063.4466
   15996.000      -84108.2214
   15998.000      -84099.8071
   16000.000      -84303.2083
   16002.000      -84251.6489
   16004.000      -84341.8337
   16006.000      -84195.6760
   16008.000      -84106.7121
   16010.000      -84403.9511
   16012.000      -84319.0001
   16014.000      -84074.9554
   16016.000      -84318.6904
   16018.000      -83950.7615
   16020.000      -84244.9194
   16022.000      -84380.5662
   16024.000      -84158.6193
   16026.000      -84263.3707
   16028.000      -83925.1203
   16030.000      -84141.0372
   16032.000      -84002.6664
   16034.000      -84264.9360
   16036.000      -83946.1758
   16038.000      -84064.2058
   16040.000      -84077.9718
   16042.000      -84047.2456
   16044.000      -84314.6954
   16046.000      -83893.0517
   16048.000      -84027.6000
   16050.000      -83949.2474
   16052.000      -84436.5825
   16054.000      -84105.6103
   16056.000      -84065.8350
   16058.000      -84241.7669
   16060.000      -84051.9227
   16062.000      -84043.3004
   16064.000      -83969.8726
   16066.000      -83996.8276
   16068.000      -84104.8365
   16070.000      -84345.7209
   16072.000      -84241.2852
   16074.000      -83976.1548
   16076.000      -84206.4180
   16078.000      -84204.8600
   16080.000      -84083.3003
   16082.000      -83983.3563
   16084.000      -84008.9433
   16086.000      -84231.2935
   16088.000      -84070.8830
   16090.000      -84198.2643
   16092.000      -84154.2745
   16094.000      -84290.8008
   16096.000      -84061.8496
   16098.000      -84109.2079
   16100.000      -83868.4393
   16102.000      -84070.5943
   16104.000      -84178.4311
   16106.000      -84399.7258
   16108.000      -84144.1180
   16110.000      -84076.6733
   16112.000      -84057.0417
   16114.000      -84131.8168
   16116.000      -84189.7041
   16118.000      -84061.0595
   16120.000      -84068.7435
   16122.000      -84239.2981
   16124.000      -84246.8747
   16126.000      -84278.8543
   16128.000      -84168.6971
   16130.000      -84097.5787
   16132.000      -83920.9783
   16134.000      -84002.5023
   16136.000      -83724.2339
   16138.000      -84046.7528
   16140.000      -83985.6453
   16142.000      -84173.0794
   16144.000      -84007.1513
   16146.000      -84123.8636
   16148.000      -84130.7535
   16150.000      -84396.7913
   16152.000      -84116.1022
   16154.000      -84245.8347
   16156.000      -84479.0172
   16158.000      -84324.9663
   16160.000      -84188.4753
   16162.000      -84137.1239
   16164.000      -84215.7193
   16166.000      -83986.9813
   16168.000      -84038.1690
   16170.000      -84127.2019
   16172.000      -84054.3370
   16174.000      -84016.4462
   16176.000      -84138.9771
   16178.000      -84019.5875
   16180.000      -84159.1363
   16182.000      -84221.0640
   16184.000      -84181.1078
   16186.000      -83937.6301
   16188.000      -84164.6528
   16190.000      -84146.2679
   16192.000      -84259.0756
   16194.000      -83983.0720
   16196.000      -84147.6291
   16198.000      -84113.0431
   16200.000      -84160.0839
   16202.000      -84000.1275
   16204.000      -84056.4762
   16206.000      -84342.9558
   16208.000      -84201.7797
   16210.000      -84305.4509
   16212.000      -84318.0003
   16214.000      -84068.9834
   16216.000      -84057.2568
   16218.000      -84217.5061
   16220.000      -84025.5944
   16222.000      -84168.7690
   16224.000      -83994.5551
   16226.000      -84088.7682
   16228.000      -83838.2253
   16230.000      -83997.5096
   16232.000      -84058.1158
   16234.000      -84190.0626
   16236.000      -84027.2876
   16238.000      -84285.0757
   16240.000      -84041.7476
   16242.000      -84033.1500
   16244.000      -84245.7421
   16246.000      -84076.2267
   16248.000      -84109.9151
   16250.000      -83721.4389
   16252.000      -83977.8769
   16254.000      -84254.7327
   16256.000      -84223.3074
   16258.000      -84171.2608
   16260.000      -84086.0260
   16262.000      -84355.1858
   16264.000      -84089.7387
   16266.000      -83935.9203
   16268.000      -84024.5085
   16270.000      -84385.6508
   16272.000      -84116.8634
   16274.000      -83954.7219
   16276.000      -84180.8202
   16278.000      -84318.0523
   16280.000      -83939.5486
   16282.000      -84086.2478
   16284.000      -83943.3707
   16286.000      -83966.2087
   16288.000      -84153.1196
   16290.000      -84287.1815
   16292.000      -84113.0915
   16294.000      -84164.5766
   16296.000      -83988.4567
   16298.000      -83950.9102
   16300.000      -84068.3809
   16302.000      -84207.8863
   16304.000      -84145.4583
   16306.000      -84307.7801
   16308.000      -84146.9491
   16310.000      -84184.9997
   16312.000      -83941.8216
   16314.000      -83888.3045
   16316.000      -84143.2480
   16318.000      -84243.5709
   16320.000      -84163.6436
   16322.000      -83912.1577
   16324.000      -84147.2264
   16326.000      -84028.7962
   16328.000      -84048.1076
   16330.000      -83958.2800
   16332.000      -84021.0339
   16334.000      -84135.5537
   16336.000      -84099.4636
   16338.000      -84186.4529
   16340.000      -84066.2067
   16342.000      -84329.2369
   16344.000      -84155.1335
   16346.000      -84198.9211
   16348.000      -83964.9378
   16350.000      -84029.0863
   16352.000      -84305.9164
   16354.000      -84184.7528
   16356.000      -84061.9478
   16358.000      -84306.8512
   16360.000      -84083.7841
   16362.000      -84200.6366
   16364.000      -84072.3694
   16366.000      -84219.4622
   16368.000      -84086.1157
   16370.000      -84432.8734
   16372.000      -84039.9005
   16374.000      -84307.2220
   16376.000      -84125.7559
   16378.000      -84103.5923
   16380.000      -84096.7334
   16382.000      -83979.6235
   16384.000      -84002.1703
   16386.000      -84281.3521
   16388.000      -84236.3536
   16390.000      -84396.1778
   16392.000      -84163.2620
   16394.000      -83861.2508
   16396.000      -84198.8725
   16398.000      -84144.8940
   16400.000      -84239.4329
   16402.000      -84162.1028
   16404.000      -84259.8086
   16406.000      -84196.2204
   16408.000      -84081.7171
   16410.000      -84030.7462
   16412.000      -84212.8186
   16414.000      -84417.8173
   16416.000      -84333.5553
   16418.000      -84208.6882
   16420.000      -84228.4790
   16422.000      -84300.0095
   16424.000      -84434.3702
   16426.000      -83988.1887
   16428.000      -84239.3805
   16430.000      -84083.8887
   16432.000      -84111.0354
   16434.000      -84182.6426
   16436.000      -84382.4600
   16438.000      -83999.5735
   16440.000      -84186.7810
   16442.000      -84201.8711
   16444.000      -84301.1110
   16446.000      -84288.4574
   16448.000      -84252.1542
   16450.000      -84113.1549
   16452.000      -84297.4709
   16454.000      -84266.8752
   16456.000      -84309.5115
   16458.000      -84301.5499
   16460.000      -84373.5550
   16462.000      -83907.0756
   16464.000      -84010.8876
   16466.000      -84233.8737
   16468.000      -84233.3244
   16470.000      -83846.9543
   16472.000      -84441.1115
   16474.000      -84195.3160
   16476.000      -83975.3971
   16478.000      -84325.6664
   16480.000      -83953.1642
   16482.000      -84091.3233
   16484.000      -84004.9268
   16486.000      -84029.5781
   16488.000      -83983.9452
   16490.000      -84168.0481
   16492.000      -84076.1391
   16494.000      -84215.1597
   16496.000      -84163.4664
   16498.000      -83922.3995
   16500.000      -83904.7317
   16502.000      -84356.8609
   16504.000      -84077.9797
   16506.000      -84203.8319
   16508.000      -84095.0835
   16510.000      -84303.6426
   16512.000      -84184.2090
   16514.000      -84087.9788
   16516.000      -84161.0923
   16518.000      -84213.5189
   16520.000      -84019.1518
   16522.000      -84163.3804
   16524.000      -84105.9007
   16526.000      -84275.9386
   16528.000      -84134.6417
   16530.000      -84204.1580
   16532.000      -84330.6427
   16534.000      -84147.1069
   16536.000      -83881.9544
   16538.000      -84244.4990
   16540.000      -84053.2417
   16542.000      -84210.8255
   16544.000      -84053.7158
   16546.000      -84265.6668
   16548.000      -84087.9076
   16550.000      -84162.3245
   16552.000      -84147.1238
   16554.000      -83842.3873
   16556.000      -84244.2104
   16558.000      -84121.3416
   16560.000      -84245.9096
   16562.000      -84092.0156
   16564.000      -84525.0616
   16566.000      -84087.9954
   16568.000      -84031.8007
   16570.000      -84026.3003
   16572.000      -84329.6679
   16574.000      -84044.6749
   16576.000      -83920.7971
   16578.000      -84066.9029
   16580.000      -84192.6121
   16582.000      -84022.6689
   16584.000      -84107.0593
   16586.000      -84228.3236
   16588.000      -83885.4844
   16590.000      -84009.9080
   16592.000      -84275.1074
   16594.000      -84092.9550
   16596.000      -83917.9967
   16598.000      -83895.3270
   16600.000      -84234.1927
   16602.000      -84217.9806
   16604.000      -84316.1067
   16606.000      -84370.4619
   16608.000      -84050.3149
   16610.000      -84338.4275
   16612.000      -84128.1511
   16614.000      -83828.6089
   16616.000      -84031.1284
   16618.000      -84196.9336
   16620.000      -83881.3667
   16622.000      -84134.0461
   16624.000      -84069.0807
   16626.000      -84223.7518
   16628.000      -84016.3914
   16630.000      -83990.5266
   16632.000      -84087.6678
   16634.000      -84255.8253
   16636.000      -84125.2899
   16638.000      -84344.1040
   16640.000      -83947.9297
   16642.000      -83867.4020
   16644.000      -83829.9350
   16646.000      -83978.7359
   16648.000      -83999.1051
   16650.000      -83892.0607
   16652.000      -84046.3638
   16654.000      -84127.1505
   16656.000      -84051.9226
   16658.000      -84055.0381
   16660.000      -84118.0333
   16662.000      -84109.6555
   16664.000      -84044.5472
   16666.000      -84321.2103
   16668.000      -84125.0866
   16670.000      -84154.0730
   16672.000      -84169.4480
   16674.000      -84069.7646
   16676.000      -84201.7499
   16678.000      -84135.4887
   16680.000      -84217.8641
   16682.000      -84213.4155
   16684.000      -83985.4904
   16686.000      -83674.8547
   16688.000      -84138.7931
   16690.000      -84221.7016
   16692.000      -84445.1180
   16694.000      -84212.4104
   16696.000      -84053.7131
   16698.000      -84106.3150
   16700.000      -84231.9987
   16702.000      -84269.8842
   16704.000      -84048.2406
   16706.000      -84204.8599
   16708.000      -84383.5628
   16710.000      -84304.2663
   16712.000      -84093.3538
   16714.000      -84353.3723
   16716.000      -84192.5599
   16718.000      -84132.7752
   16720.000      -84090.2097
   16722.000      -84171.7880
   16724.000      -84056.7432
   16726.000      -84326.8218
   16728.000      -84018.5022
   16730.000      -84000.8134
   16732.000      -84178.8967
   16734.000      -84198.4645
   16736.000      -84187.2858
   16738.000      -83933.0138
   16740.000      -83939.1516
   16742.000      -83956.1302
   16744.000      -84028.6192
   16746.000      -84022.7565
   16748.000      -83842.7297
   16750.000      -84005.3174
   16752.000      -84148.3097
   16754.000      -83844.1403
   16756.000      -84165.5352
   16758.000      -84039.5319
   16760.000      -84145.9740
   16762.000      -83758.6931
   16764.000      -84080.6335
   16766.000      -83898.4196
   16768.000      -84202.8169
   16770.000      -83900.9888
   16772.000      -83962.4055
   16774.000      -84070.9859
   16776.000      -84221.6817
   16778.000      -84332.2091
   16780.000      -84333.8100
   16782.000      -84134.0843
   16784.000      -84343.2143
   16786.000      -84145.8501
   16788.000      -84152.9809
   16790.000      -83929.2585
   16792.000      -84023.2014
   16794.000      -84210.0281
   16796.000      -84392.5883
   16798.000      -84128.6014
   16800.000      -83985.5332
   16802.000      -84191.4798
   16804.000      -84168.0758
   16806.000      -84313.8233
   16808.000      -84392.2350
   16810.000      -84018.2295
   16812.000      -84373.7453
   16814.000      -84229.8836
   16816.000      -84261.6069
   16818.000      -83769.9169
   16820.000      -84158.3169
   16822.000      -84058.2407
   16824.000      -84322.3068
   16826.000      -84091.7008
   16828.000      -84156.0302
   16830.000      -84125.8256
   16832.000      -83838.7351
   16834.000      -84202.4254
   16836.000      -84188.9118
   16838.000      -84230.3803
   16840.000      -83856.8218
   16842.000      -84194.2275
   16844.000      -84145.0431
   16846.000      -84004.9391
   16848.000      -84125.4895
   16850.000      -83805.9619
   16852.000      -84161.5338
   16854.000      -84375.9341
   16856.000      -84264.2939
   16858.000      -84112.7173
   16860.000      -84128.6186
   16862.000      -83935.3338
   16864.000      -84084.5190
   16866.000      -83845.6105
   16868.000      -84163.0550
   16870.000      -84041.1520
   16872.000      -84114.7913
   16874.000      -84111.9844
   16876.000      -84430.7486
   16878.000      -84097.8493
   16880.000      -84004.9528
   16882.000      -84161.3520
   16884.000      -84221.5937
   16886.000      -84173.1552
   16888.000      -84130.7525
   16890.000      -84163.0518
   16892.000      -84170.7556
   16894.000      -84271.9494
   16896.000      -84247.8202
   16898.000      -84124.9411
   16900.000      -84144.2753
   16902.000      -84081.7224
   16904.000      -84069.6235
   16906.000      -84070.4917
   16908.000      -84071.2400
   16910.000      -84040.4667
   16912.000      -84067.7801
   16914.000      -84162.9547
   16916.000      -83859.6294
   16918.000      -84105.8429
   16920.000      -84013.4167
   16922.000      -84291.3771
   16924.000      -84189.9491
   16926.000      -84104.4591
   16928.000      -84304.3663
   16930.000      -84334.2928
   16932.000      -84185.5980
   16934.000      -84073.3549
   16936.000      -84053.2946
   16938.000      -83911.5240
   16940.000      -84358.3006
   16942.000      -83951.9390
   16944.000      -84130.8963
   16946.000      -83973.5033
   16948.000      -84023.0621
   16950.000      -84122.3620
   16952.000      -84369.7425
   16954.000      -84208.1571
   16956.000      -84003.1895
   16958.000      -84135.2011
   16960.000      -84193.1527
   16962.000      -84110.5917
   16964.000      -84182.4867
   16966.000      -84190.7316
   16968.000      -84455.3447
   16970.000      -84011.2159
   16972.000      -84058.2674
   16974.000      -83961.7938
   16976.000      -84078.3437
   16978.000      -84046.3685
   16980.000      -84100.3821
   16982.000      -84122.8783
   16984.000      -84212.0224
   16986.000      -84200.6574
   16988.000      -84200.4506
   16990.000      -84302.5359
   16992.000      -84299.2462
   16994.000      -84241.0174
   16996.000      -84407.6257
   16998.000      -84086.5278
   17000.000      -84144.0498
   17002.000      -84139.6986
   17004.000      -84272.7507
   17006.000      -83832.8362
   17008.000      -84031.1722
   17010.000      -84051.8058
   17012.000      -84036.4426
   17014.000      -84063.4221
   17016.000      -84137.0803
   17018.000      -84157.3978
   17020.000      -83960.2801
   17022.000      -84233.4559
   17024.000      -83834.3432
   17026.000      -83967.6596
   17028.000      -83892.0175
   17030.000      -84062.1293
   17032.000      -84146.6724
   17034.000      -83956.8527
   17036.000      -83882.9325
   17038.000      -83888.4105
   17040.000      -83876.3273
   17042.000      -84110.5678
   17044.000      -84086.9544
   17046.000      -83832.9160
   17048.000      -84074.6765
   17050.000      -84196.4412
   17052.000      -83891.8452
   17054.000      -84116.5915
   17056.000      -84203.7173
   17058.000      -83996.5668
   17060.000      -84216.8813
   17062.000      -84238.6798
   17064.000      -84163.0728
   17066.000      -84082.4947
   17068.000      -84169.6639
   17070.000      -84199.1482
   17072.000      -84165.5945
   17074.000      -84387.4711
   17076.000      -84152.9315
   17078.000      -84272.8190
   17080.000      -84018.0205
   17082.000      -84278.6598
   17084.000      -84151.2752
   17086.000      -84375.7862
   17088.000      -84233.9657
   17090.000      -83879.9824
   17092.000      -84234.5337
   17094.000      -84194.8895
   17096.000      -84219.3579
   17098.000      -84400.6670
   17100.000      -84110.9502
   17102.000      -84156.0662
   17104.000      -83915.2442
   17106.000      -84225.5388
   17108.000      -83979.2547
   17110.000      -84255.8278
   17112.000      -84302.6539
   17114.000      -84185.6911
   17116.000      -84187.1609
   17118.000      -84115.6574
   17120.000      -84037.5159
   17122.000      -84192.4700
   17124.000      -84155.1279
   17126.000      -84023.5643
   17128.000      -83890.4013
   17130.000      -84205.7010
   17132.000      -84199.4629
   17134.000      -83728.5721
   17136.000      -84105.4143
   17138.000      -84176.7116
   17140.000      -84341.1025
   17142.000      -84003.5554
   17144.000      -84369.8217
   17146.000      -84258.6419
   17148.000      -84153.8359
   17150.000      -84139.5231
   17152.000      -84456.6583
   17154.000      -84320.3217
   17156.000      -84469.2009
   17158.000      -84367.2619
   17160.000      -84176.9433
   17162.000      -84084.0145
   17164.000      -84385.3099
   17166.000      -84315.3204
   17168.000      -84261.4234
   17170.000      -84157.8507
   17172.000      -84247.4932
   17174.000      -84118.5403
   17176.000      -84181.8319
   17178.000      -84246.8775
   17180.000      -84238.5649
   17182.000      -84167.7954
   17184.000      -84025.7825
   17186.000      -84369.2490
   17188.000      -84044.9437
   17190.000      -84009.9237
   17192.000      -84206.5214
   17194.000      -84195.9704
   17196.000      -84447.5440
   17198.000      -84148.8855
   17200.000      -84060.1421
   17202.000      -84152.2750
   17204.000      -84148.4246
   17206.000      -84356.9446
   17208.000      -84028.2347
   17210.000      -84405.9008
   17212.000      -84098.9697
   17214.000      -83921.3911
   17216.000      -83968.5853
   17218.000      -84066.0063
   17220.000      -83940.1636
   17222.000      -84471.2198
   17224.000      -84465.6824
   17226.000      -84341.3984
   17228.000      -84358.3573
   17230.000      -84438.2952
   17232.000      -84326.0220
   17234.000      -84229.6904
   17236.000      -84200.8382
   17238.000      -84062.4107
   17240.000      -84236.2397
   17242.000      -84063.7225
   17244.000      -84239.9233
   17246.000      -84083.1094
   17248.000      -84041.6847
   17250.000      -84082.3666
   17252.000      -84334.3282
   17254.000      -84178.1785
   17256.000      -84240.6968
   17258.000      -84158.2481
   17260.000      -84052.4800
   17262.000      -83961.0353
   17264.000      -84077.7590
   17266.000      -83903.0541
   17268.000      -84224.7052
   17270.000      -84062.0980
   17272.000      -84187.4652
   17274.000      -84272.2721
   17276.000      -84470.7583
   17278.000      -84201.7912
   17280.000      -84325.1355
   17282.000      -84026.6013
   17284.000      -84176.7353
   17286.000      -84347.6213
   17288.000      -83920.5267
   17290.000      -84258.4144
   17292.000      -84038.7926
   17294.000      -84304.6954
   17296.000      -84135.0798
   17298.000      -84386.5591
   17300.000      -84325.2377
   17302.000      -84120.7393
   17304.000      -84316.9261
   17306.000      -84297.5539
   17308.000      -84259.9803
   17310.000      -84178.5568
   17312.000      -84202.2734
   17314.000      -84089.0770
   17316.000      -84143.5991
   17318.000      -84046.3753
   17320.000      -84275.4757
   17322.000      -84436.0130
   17324.000      -84392.5162
   17326.000      -84020.7272
   17328.000      -84101.7264
   17330.000      -84319.9239
   17332.000      -84327.1441
   17334.000      -84153.8299
   17336.000      -84170.1957
   17338.000      -84255.9744
   17340.000      -84266.4717
   17342.000      -84292.1247
   17344.000      -84162.1796
   17346.000      -84254.1875
   17348.000      -84035.4197
   17350.000      -84140.9048
   17352.000      -83886.1630
   17354.000      -84158.8537
   17356.000      -83983.8109
   17358.000      -83894.6459
   17360.000      -84000.3415
   17362.000      -83977.7305
   17364.000      -83889.7450
   17366.000      -84191.5445
   17368.000      -84165.8004
   17370.000      -83980.7071
   17372.000      -83889.9805
   17374.000      -84007.9852
   17376.000      -84541.4987
   17378.000      -83886.6998
   17380.000      -84357.6202
   17382.000      -84272.3186
   17384.000      -84074.0425
   17386.000      -84097.3573
   17388.000      -84358.3195
   17390.000      -84089.7896
   17392.000      -84219.8940
   17394.000      -83985.9958
   17396.000      -84149.0917
   17398.000      -84033.1062
   17400.000      -84273.3719
   17402.000      -84093.8132
   17404.000      -84232.2031
   17406.000      -84332.9329
   17408.000      -84271.4442
   17410.000      -84346.8601
   17412.000      -84179.8422
   17414.000      -84527.3691
   17416.000      -84196.4184
   17418.000      -84001.5611
   17420.000      -83945.1122
   17422.000      -84214.8085
   17424.000      -84151.1999
   17426.000      -83965.6581
   17428.000      -83946.5215
   17430.000      -84167.8437
   17432.000      -83940.4259
   17434.000      -83928.1350
   17436.000      -84132.8474
   17438.000      -84084.7044
   17440.000      -84400.1839
   17442.000      -84216.4077
   17444.000      -84317.2548
   17446.000      -84374.5387
   17448.000      -83840.1517
   17450.000      -83712.4476
   17452.000      -83837.8839
   17454.000      -84264.0085
   17456.000      -83910.9443
   17458.000      -83874.7616
   17460.000      -84052.0929
   17462.000      -83999.2273
   17464.000      -84091.6208
   17466.000      -84051.2267
   17468.000      -84160.5784
   17470.000      -84263.0231
   17472.000      -84176.2281
   17474.000      -84091.6326
   17476.000      -83972.6281
   17478.000      -84058.4191
   17480.000      -84309.7001
   17482.000      -84440.0539
   17484.000      -83974.6840
   17486.000      -84138.5818
   17488.000      -84229.2801
   17490.000      -84326.4934
   17492.000      -84042.4022
   17494.000      -84191.4029
   17496.000      -84285.6194
   17498.000      -83931.4678
   17500.000      -84186.5405
   17502.000      -84181.5828
   17504.000      -83818.0870
   17506.000      -84328.9665
   17508.000      -84176.3608
   17510.000      -84040.4521
   17512.000      -84273.4258
   17514.000      -84040.2677
   17516.000      -84139.1565
   17518.000      -84215.5455
   17520.000      -84010.2511
   17522.000      -84010.8674
   17524.000      -84126.2447
   17526.000      -84043.9121
   17528.000      -84354.1826
   17530.000      -84330.8086
   17532.000      -83877.0135
   17534.000      -84243.3318
   17536.000      -84009.9042
   17538.000      -84002.2663
   17540.000      -84117.2955
   17542.000      -84087.0060
   17544.000      -84067.9271
   17546.000      -84047.8261
   17548.000      -83918.5220
   17550.000      -84074.7594
   17552.000      -83944.7705
   17554.000      -84212.3020
   17556.000      -84077.7605
   17558.000      -84374.9326
   17560.000      -84379.4858
   17562.000      -84163.3550
   17564.000      -84422.1342
   17566.000      -84207.8735
   17568.000      -84293.0753
   17570.000      -84174.6172
   17572.000      -84199.5519
   17574.000      -84179.0192
   17576.000      -84020.6708
   17578.000      -83927.2254
   17580.000      -83810.3776
   17582.000      -84126.8226
   17584.000      -83992.7386
   17586.000      -84409.4409
   17588.000      -83935.1056
   17590.000      -84080.4613
   17592.000      -83952.1714
   17594.000      -84014.0035
   17596.000      -84153.6176
   17598.000      -83818.2227
   17600.000      -84048.7005
   17602.000      -84098.3252
   17604.000      -84069.0274
   17606.000      -84118.3520
   17608.000      -84169.4662
   17610.000      -84155.6958
   17612.000      -84061.4661
   17614.000      -83902.4559
   17616.000      -84110.3816
   17618.000      -84166.3960
   17620.000      -84144.8198
   17622.000      -83914.0955
   17624.000      -84174.9475
   17626.000      -84245.3009
   17628.000      -83995.9803
   17630.000      -84249.5173
   17632.000      -84017.3245
   17634.000      -84172.2752
   17636.000      -84173.1964
   17638.000      -84085.5177
   17640.000      -84156.9780
   17642.000      -84180.9042
   17644.000      -84238.3642
   17646.000      -84137.6423
   17648.000      -84134.0268
   17650.000      -84094.2975
   17652.000      -83972.0790
   17654.000      -84338.8353
   17656.000      -84219.5218
   17658.000      -84189.2471
   17660.000      -84131.8418
   17662.000      -83915.1714
   17664.000      -83882.3771
   17666.000      -84068.4045
   17668.000      -84223.3008
   17670.000      -84203.6085
   17672.000      -84296.1029
   17674.000      -84170.9614
   17676.000      -84186.3451
   17678.000      -84386.3272
   17680.000      -84151.2775
   17682.000      -84258.9795
   17684.000      -84195.3033
   17686.000      -84291.0072
   17688.000      -84140.9508
   17690.000      -84183.0565
   17692.000      -84438.2527
   17694.000      -84100.0976
   17696.000      -84230.0293
   17698.000      -84284.6195
   17700.000      -84206.8290
   17702.000      -84037.7037
   17704.000      -84214.8692
   17706.000      -84356.8903
   17708.000      -84076.1891
   17710.000      -84047.0683
   17712.000      -84241.9658
   17714.000      -84223.1854
   17716.000      -83913.0679
   17718.000      -84294.9584
   17720.000      -84249.9026
   17722.000      -84202.6779
   17724.000      -84054.2071
   17726.000      -84109.1340
   17728.000      -84079.5213
   17730.000      -84116.0559
   17732.000      -84148.8961
   17734.000      -84084.7649
   17736.000      -84195.5036
   17738.000      -84424.1420
   17740.000      -84284.7188
   17742.000      -83996.0811
   17744.000      -84307.2194
   17746.000      -84111.7153
   17748.000      -84035.6195
   17750.000      -83975.5241
   17752.000      -84178.7895
   17754.000      -84007.3164
   17756.000      -84142.4307
   17758.000      -84231.5470
   17760.000      -84057.2463
   17762.000      -84315.9526
   17764.000      -84239.7423
   17766.000      -84193.8775
   17768.000      -84301.7302
   17770.000      -83970.3115
   17772.000      -83939.2467
   17774.000      -83841.9571
   17776.000      -83844.1970
   17778.000      -84071.0411
   17780.000      -83975.6064
   17782.000      -84138.9601
   17784.000      -84135.8610
   17786.000      -83980.1178
   17788.000      -83997.1370
   17790.000      -84169.0675
   17792.000      -84130.3343
   17794.000      -84374.9549
   17796.000      -84198.5386
   17798.000      -83893.8591
   17800.000      -84110.2032
   17802.000      -84161.3513
   17804.000      -84088.6427
   17806.000      -84343.1328
   17808.000      -84135.2046
   17810.000      -84248.8987
   17812.000      -83900.5831
   17814.000      -84125.0775
   17816.000      -83956.4809
   17818.000      -84179.1750
   17820.000      -83990.2609
   17822.000      -83950.8924
   17824.000      -84457.7264
   17826.000      -84203.4294
   17828.000      -84385.5239
   17830.000      -84262.3068
   17832.000      -84151.6234
   17834.000      -84269.3933
   17836.000      -84038.4100
   17838.000      -84190.9482
   17840.000      -83990.7719
   17842.000      -84206.8166
   17844.000      -84168.2470
   17846.000      -84339.3955
   17848.000      -84367.5602
   17850.000      -84379.8317
   17852.000      -84281.3403
   17854.000      -84385.5717
   17856.000      -84277.2797
   17858.000      -84002.3065
   17860.000      -83934.5610
   17862.000      -84223.9579
   17864.000      -84216.1774
   17866.000      -84010.8388
   17868.000      -84087.9053
   17870.000      -84046.2232
   17872.000      -84031.1507
   17874.000      -84111.0921
   17876.000      -84319.6476
   17878.000      -84339.7798
   17880.000      -84333.3639
   17882.000      -84347.7605
   17884.000      -84234.4964
   17886.000      -84267.2487
   17888.000      -83993.2888
   17890.000      -84065.9741
   17892.000      -84162.1169
   17894.000      -84031.3463
   17896.000      -83887.4433
   17898.000      -84033.3089
   17900.000      -83908.9086
   17902.000      -84065.6314
   17904.000      -84302.6028
   17906.000      -84078.1627
   17908.000      -83878.1344
   17910.000      -83901.5933
   17912.000      -84225.5402
   17914.000      -84072.3440
   17916.000      -83952.8177
   17918.000      -84108.1380
   17920.000      -84188.2811
   17922.000      -84252.6176
   17924.000      -84450.5358
   17926.000      -84221.3562
   17928.000      -83992.3284
   17930.000      -83994.1821
   17932.000      -84086.9958
   17934.000      -84150.2889
   17936.000      -84117.1688
   17938.000      -84069.8709
   17940.000      -84204.7608
   17942.000      -84188.1636
   17944.000      -84093.1486
   17946.000      -84346.8585
   17948.000      -84017.9643
   17950.000      -83998.3463
   17952.000      -84216.2164
   17954.000      -84254.2177
   17956.000      -83931.2712
   17958.000      -84166.5550
   17960.000      -84329.2607
   17962.000      -84148.7180
   17964.000      -83897.4003
   17966.000      -84279.0927
   17968.000      -84048.4851
   17970.000      -84259.9902
   17972.000      -83965.9798
   17974.000      -84040.4355
   17976.000      -83958.9456
   17978.000      -83857.4999
   17980.000      -84017.2188
   17982.000      -84160.2445
   17984.000      -84236.0125
   17986.000      -84173.7640
   17988.000      -84272.9055
   17990.000      -84086.7874
   17992.000      -83955.3491
   17994.000      -83979.7279
   17996.000      -84007.6647
   17998.000      -84025.1453
   18000.000      -83989.0215
   18002.000      -84184.5248
   18004.000      -83850.1987
   18006.000      -83936.4176
   18008.000      -84069.0595
   18010.000      -84135.6969
   18012.000      -84386.2825
   18014.000      -84207.4368
   18016.000      -84356.5424
   18018.000      -84108.7024
   18020.000      -84047.8756
   18022.000      -84054.9239
   18024.000      -84193.1833
   18026.000      -83881.4550
   18028.000      -84011.1837
   18030.000      -83992.8020
   18032.000      -84051.8469
   18034.000      -83859.6766
   18036.000      -84128.0213
   18038.000      -83970.7189
   18040.000      -84225.3803
   18042.000      -84371.5208
   18044.000      -84419.0433
   18046.000      -84183.8630
   18048.000      -84273.8009
   18050.000      -84052.2145
   18052.000      -84118.3987
   18054.000      -84039.0176
   18056.000      -84186.7892
   18058.000      -84093.1399
   18060.000      -84211.3521
   18062.000      -84309.5715
   18064.000      -84167.5345
   18066.000      -84242.8522
   18068.000      -84039.7237
   18070.000      -84113.9412
   18072.000      -83920.5679
   18074.000      -84137.2629
   18076.000      -84187.2771
   18078.000      -84204.5628
   18080.000      -84039.5578
   18082.000      -84076.3003
   18084.000      -84298.3325
   18086.000      -84084.8593
   18088.000      -84270.9142
   18090.000      -84013.5081
   18092.000      -84236.6706
   18094.000      -84215.5101
   18096.000      -84255.1192
   18098.000      -84062.5745
   18100.000      -84019.7847
   18102.000      -84003.7664
   18104.000      -84114.5987
   18106.000      -83902.6664
   18108.000      -84190.7601
   18110.000      -84029.9194
   18112.000      -84338.6359
   18114.000      -83919.4227
   18116.000      -84335.5407
   18118.000      -84187.3618
   18120.000      -84048.7816
   18122.000      -84065.6566
   18124.000      -84147.0678
   18126.000      -84221.7338
   18128.000      -84068.3197
   18130.000      -84159.8894
   18132.000      -84084.0841
   18134.000      -84250.9115
   18136.000      -84272.4647
   18138.000      -84268.6508
   18140.000      -84213.2039
   18142.000      -84135.2201
   18144.000      -84258.0553
   18146.000      -84101.2169
   18148.000      -84005.8335
   18150.000      -84244.5710
   18152.000      -84282.8394
   18154.000      -84126.8010
   18156.000      -83861.8239
   18158.000      -84305.0652
   18160.000      -84368.9522
   18162.000      -84272.5183
   18164.000      -84217.1159
   18166.000      -84247.8837
   18168.000      -83992.6128
   18170.000      -84132.8457
   18172.000      -84171.7325
   18174.000      -84168.0811
   18176.000      -84071.1920
   18178.000      -84114.8568
   18180.000      -84113.1349
   18182.000      -84053.8917
   18184.000      -84064.9504
   18186.000      -84323.2191
   18188.000      -84111.0634
   18190.000      -84001.2288
   18192.000      -84281.6754
   18194.000      -84063.0723
   18196.000      -84265.7289
   18198.000      -84294.0223
   18200.000      -83979.9730
   18202.000      -84054.3863
   18204.000      -83994.9830
   18206.000      -84472.7245
   18208.000      -84122.9773
   18210.000      -84130.5855
   18212.000      -84241.3092
   18214.000      -83983.8159
   18216.000      -84039.7407
   18218.000      -84072.4182
   18220.000      -84092.9463
   18222.000      -83998.0134
   18224.000      -84178.2929
   18226.000      -84079.3548
   18228.000      -84161.4916
   18230.000      -84157.5537
   18232.000      -84191.7319
   18234.000      -84301.0624
   18236.000      -84256.5998
   18238.000      -84357.4960
   18240.000      -84021.1038
   18242.000      -84104.8504
   18244.000      -84198.2204
   18246.000      -83932.4095
   18248.000      -84127.0770
   18250.000      -84294.7313
   18252.000      -84146.3529
   18254.000      -84098.0567
   18256.000      -84244.0161
   18258.000      -84463.6869
   18260.000      -84330.1532
   18262.000      -84323.9159
   18264.000      -84110.0344
   18266.000      -84208.6523
   18268.000      -84111.9072
   18270.000      -84124.4735
   18272.000      -84029.6108
   18274.000      -84157.1564
   18276.000      -84066.5624
   18278.000      -84017.9557
   18280.000      -84042.6329
   18282.000      -84183.5137
   18284.000      -84010.4897
   18286.000      -84171.1133
   18288.000      -84175.7383
   18290.000      -84230.9176
   18292.000      -84286.1480
   18294.000      -84313.2163
   18296.000      -84236.6009
   18298.000      -83957.4353
   18300.000      -83890.9889
   18302.000      -83906.4086
   18304.000      -84146.8970
   18306.000      -83965.4596
   18308.000      -84397.3055
   18310.000      -83991.8791
   18312.000      -84244.6197
   18314.000      -84137.3619
   18316.000      -84135.6879
   18318.000      -83989.3677
   18320.000      -84187.4083
   18322.000      -84096.2130
   18324.000      -84029.5128
   18326.000      -84253.4951
   18328.000      -84186.6889
   18330.000      -84258.5772
   18332.000      -84144.1454
   18334.000      -84034.2373
   18336.000      -84165.2834
   18338.000      -84324.1291
   18340.000      -84046.0327
   18342.000      -84173.3619
   18344.000      -84208.6335
   18346.000      -84121.3099
   18348.000      -84158.4879
   18350.000      -84243.2204
   18352.000      -84335.1917
   18354.000      -84187.8866
   18356.000      -84000.4083
   18358.000      -84196.7139
   18360.000      -84136.5372
   18362.000      -84197.8393
   18364.000      -84222.5348
   18366.000      -84126.3418
   18368.000      -84072.4367
   18370.000      -84113.1936
   18372.000      -84106.5803
   18374.000      -83937.8500
   18376.000      -84304.3908
   18378.000      -84018.8354
   18380.000      -84015.2154
   18382.000      -84135.7040
   18384.000      -84213.3435
   18386.000      -84264.7593
   18388.000      -84369.7379
   18390.000      -83891.3425
   18392.000      -84132.4031
   18394.000      -84066.6405
   18396.000      -84139.0908
   18398.000      -84329.3508
   18400.000      -84014.7946
   18402.000      -84242.0413
   18404.000      -84076.1442
   18406.000      -84074.6120
   18408.000      -84102.4544
   18410.000      -84073.0205
   18412.000      -84253.2142
   18414.000      -83976.1627
   18416.000      -83892.5333
   18418.000      -84241.4152
   18420.000      -84079.4041
   18422.000      -84112.8471
   18424.000      -84335.9365
   18426.000      -84130.6280
   18428.000      -83853.1697
   18430.000      -84045.4587
   18432.000      -84134.4992
   18434.000      -84172.5699
   18436.000      -84124.4293
   18438.000      -84209.6794
   18440.000      -84306.2635
   18442.000      -84088.7046
   18444.000      -84177.1508
   18446.000      -84089.6355
   18448.000      -84148.4558
   18450.000      -84356.1307
   18452.000      -84158.6609
   18454.000      -83935.8519
   18456.000      -84162.3091
   18458.000      -84162.7960
   18460.000      -84154.8551
   18462.000      -83969.9649
   18464.000      -84168.9796
   18466.000      -84196.8739
   18468.000      -84151.7600
   18470.000      -84244.6755
   18472.000      -84006.3358
   18474.000      -83978.9453
   18476.000      -84120.1796
   18478.000      -84049.8777
   18480.000      -84207.6013
   18482.000      -84155.1245
   18484.000      -84016.2136
   18486.000      -84163.0826
   18488.000      -84277.0975
   18490.000      -84071.0882
   18492.000      -84250.6893
   18494.000      -83908.2538
   18496.000      -84313.4592
   18498.000      -84311.3112
   18500.000      -84468.2924
   18502.000      -84039.3514
   18504.000      -84333.4409
   18506.000      -83993.6653
   18508.000      -84026.9611
   18510.000      -84113.7304
   18512.000      -84130.9012
   18514.000      -84367.8034
   18516.000      -84206.5699
   18518.000      -84481.2406
   18520.000      -84194.4457
   18522.000      -84141.3396
   18524.000      -84359.5230
   18526.000      -84195.1374
   18528.000      -84110.2306
   18530.000      -83909.1074
   18532.000      -84142.9114
   18534.000      -83928.0386
   18536.000      -83950.5007
   18538.000      -84039.7884
   18540.000      -83897.3505
   18542.000      -84102.7620
   18544.000      -84166.6211
   18546.000      -84021.6806
   18548.000      -84022.8021
   18550.000      -84316.2499
   18552.000      -83835.0293
   18554.000      -84373.9285
   18556.000      -84245.1760
   18558.000      -84347.7253
   18560.000      -84120.4445
   18562.000      -84357.6577
   18564.000      -84247.2318
   18566.000      -84115.4497
   18568.000      -84226.4244
   18570.000      -84222.9355
   18572.000      -84346.2018
   18574.000      -84337.6101
   18576.000      -84187.0806
   18578.000      -84288.7232
   18580.000      -84393.0222
   18582.000      -84348.7328
   18584.000      -84281.0957
   18586.000      -84416.8439
   18588.000      -84095.7179
   18590.000      -83995.3880
   18592.000      -84033.2595
   18594.000      -84043.3136
   18596.000      -84229.8334
   18598.000      -83849.6916
   18600.000      -84298.5710
   18602.000      -84109.9215
   18604.000      -84011.7743
   18606.000      -84073.8248
   18608.000      -84207.4629
   18610.000      -84076.8108
   18612.000      -84143.2035
   18614.000      -84208.7898
   18616.000      -84162.1444
   18618.000      -84142.9603
   18620.000      -84217.6935
   18622.000      -84046.1244
   18624.000      -84054.4120
   18626.000      -84337.4667
   18628.000      -83934.3953
   18630.000      -84121.3553
   18632.000      -84008.9188
   18634.000      -84048.8072
   18636.000      -84118.4009
   18638.000      -84218.7547
   18640.000      -84127.2854
   18642.000      -84154.1587
   18644.000      -84315.7161
   18646.000      -83916.1431
   18648.000      -84143.9583
   18650.000      -84346.2494
   18652.000      -84050.5279
   18654.000      -83937.3778
   18656.000      -84157.9871
   18658.000      -83943.0401
   18660.000      -83882.0300
   18662.000      -83968.7852
   18664.000      -84055.9286
   18666.000      -84036.3696
   18668.000      -84093.9474
   18670.000      -84158.1046
   18672.000      -84075.3896
   18674.000      -84288.3954
   18676.000      -84196.2289
   18678.000      -83883.3645
   18680.000      -84309.8934
   18682.000      -84085.7937
   18684.000      -84080.0060
   18686.000      -84028.1003
   18688.000      -84011.9434
   18690.000      -83960.6616
   18692.000      -84010.1992
   18694.000      -84268.9094
   18696.000      -84202.1286
   18698.000      -84211.3892
   18700.000      -84335.0804
   18702.000      -84146.6750
   18704.000      -84073.8922
   18706.000      -84322.6301
   18708.000      -83789.6127
   18710.000      -84097.4978
   18712.000      -84182.1541
   18714.000      -84242.0031
   18716.000      -84336.8057
   18718.000      -84194.2166
   18720.000      -84219.0576
   18722.000      -84053.8477
   18724.000      -83951.5618
   18726.000      -84137.6292
   18728.000      -83946.2617
   18730.000      -83980.6858
   18732.000      -83826.6582
   18734.000      -84016.8476
   18736.000      -83948.6716
   18738.000      -84410.0455
   18740.000      -84250.0989
   18742.000      -84255.0465
   18744.000      -84033.3021
   18746.000      -84468.7174
   18748.000      -84268.7188
   18750.000      -84296.6926
   18752.000      -83967.3386
   18754.000      -84003.0576
   18756.000      -84162.2127
   18758.000      -84077.8816
   18760.000      -84199.1419
   18762.000      -84060.1805
   18764.000      -84108.7061
   18766.000      -84264.8814
   18768.000      -84167.9921
   18770.000      -84033.9564
   18772.000      -84435.8170
   18774.000      -84237.1948
   18776.000      -83999.8479
   18778.000      -83921.7394
   18780.000      -84292.2460
   18782.000      -84210.3706
   18784.000      -83977.5534
   18786.000      -84145.9225
   18788.000      -84071.0866
   18790.000      -84246.3480
   18792.000      -84128.6714
   18794.000      -84148.5026
   18796.000      -84160.6058
   18798.000      -84215.9807
   18800.000      -84104.2748
   18802.000      -84210.7230
   18804.000      -84269.9690
   18806.000      -84220.5678
   18808.000      -83999.9795
   18810.000      -84037.7948
   18812.000      -84058.5063
   18814.000      -83917.3978
   18816.000      -84446.0607
   18818.000      -84169.6523
   18820.000      -84205.0572
   18822.000      -83942.0329
   18824.000      -83985.6149
   18826.000      -83983.5706
   18828.000      -83950.6264
   18830.000      -84040.5614
   18832.000      -84314.6822
   18834.000      -84022.1484
   18836.000      -84229.3282
   18838.000      -83857.9438
   18840.000      -83925.4625
   18842.000      -84169.0756
   18844.000      -83987.2216
   18846.000      -84413.8552
   18848.000      -84251.2423
   18850.000      -84163.5156
   18852.000      -83969.1506
   18854.000      -84096.9832
   18856.000      -84014.0134
   18858.000      -84374.1556
   18860.000      -83880.5117
   18862.000      -84294.6691
   18864.000      -84287.2043
   18866.000      -84163.4303
   18868.000      -83835.4168
   18870.000      -84319.0485
   18872.000      -83985.4163
   18874.000      -83991.4196
   18876.000      -84081.5410
   18878.000      -84234.2512
   18880.000      -83846.3349
   18882.000      -84175.4389
   18884.000      -83915.1287
   18886.000      -84142.1113
   18888.000      -84078.4616
   18890.000      -83822.7202
   18892.000      -84168.4872
   18894.000      -83953.1808
   18896.000      -84022.5710
   18898.000      -83837.9834
   18900.000      -84040.9105
   18902.000      -84134.7120
   18904.000      -84138.0096
   18906.000      -84197.8274
   18908.000      -84055.4371
   18910.000      -84052.5940
   18912.000      -84250.9620
   18914.000      -83976.4832
   18916.000      -84197.3056
   18918.000      -84157.2217
   18920.000      -84083.8040
   18922.000      -84000.2282
   18924.000      -84103.8362
   18926.000      -84112.2128
   18928.000      -84074.7899
   18930.000      -84272.9130
   18932.000      -84115.1072
   18934.000      -83973.0373
   18936.000      -84058.3621
   18938.000      -83966.9748
   18940.000      -83971.1463
   18942.000      -84323.2491
   18944.000      -84191.0725
   18946.000      -84181.7104
   18948.000      -84183.8245
   18950.000      -84162.9361
   18952.000      -84377.8618
   18954.000      -84195.7226
   18956.000      -84232.9820
   18958.000      -84016.7062
   18960.000      -84018.7646
   18962.000      -84072.7879
   18964.000      -84075.4437
   18966.000      -84030.5607
   18968.000      -84469.5499
   18970.000      -83972.2774
   18972.000      -84224.1925
   18974.000      -84382.6422
   18976.000      -84004.9511
   18978.000      -84068.3294
   18980.000      -84506.2443
   18982.000      -84162.0150
   18984.000      -84020.5874
   18986.000      -84050.7819
   18988.000      -84164.6035
   18990.000      -84436.2095
   18992.000      -84109.7562
   18994.000      -84151.0453
   18996.000      -84385.4333
   18998.000      -84176.3305
   19000.000      -84324.8772
   19002.000      -84548.9821
   19004.000      -84199.4618
   19006.000      -84292.1886
   19008.000      -84351.9235
   19010.000      -84029.0033
   19012.000      -84424.9598
   19014.000      -84389.8644
   19016.000      -84351.9293
   19018.000      -84307.1895
   19020.000      -84154.6015
   19022.000      -84227.6151
   19024.000      -83903.5668
   19026.000      -84026.0081
   19028.000      -84013.0938
   19030.000      -84174.7445
   19032.000      -84198.2593
   19034.000      -84064.4231
   19036.000      -84117.1141
   19038.000      -83969.7212
   19040.000      -84066.9297
   19042.000      -83899.0535
   19044.000      -84193.6039
   19046.000      -84356.9832
   19048.000      -84292.2379
   19050.000      -83806.9715
   19052.000      -83888.0508
   19054.000      -84081.7927
   19056.000      -84486.8514
   19058.000      -83975.8765
   19060.000      -84173.0014
   19062.000      -84125.9313
   19064.000      -83940.3900
   19066.000      -84312.8805
   19068.000      -84112.5134
   19070.000      -84012.4553
   19072.000      -84054.6874
   19074.000      -83900.2884
   19076.000      -83987.0466
   19078.000      -83974.2196
   19080.000      -84323.6618
   19082.000      -84351.8244
   19084.000      -84067.0815
   19086.000      -84233.6481
   19088.000      -84539.3883
   19090.000      -84228.5711
   19092.000      -84206.9752
   19094.000      -84234.3506
   19096.000      -84258.1564
   19098.000      -84087.4595
   19100.000      -84162.8499
   19102.000      -83946.4969
   19104.000      -84007.6793
   19106.000      -84068.0573
   19108.000      -83883.8487
   19110.000      -83978.8173
   19112.000      -84244.4441
   19114.000      -84166.5285
   19116.000      -84128.5426
   19118.000      -84044.7088
   19120.000      -84146.7647
   19122.000      -84120.5955
   19124.000      -84272.5569
   19126.000      -84186.4461
   19128.000      -84128.4859
   19130.000      -84153.5690
   19132.000      -84135.1410
   19134.000      -84043.3801
   19136.000      -83969.9726
   19138.000      -84101.7931
   19140.000      -84342.2639
   19142.000      -84038.3720
   19144.000      -84244.4747
   19146.000      -84170.5179
   19148.000      -84083.4077
   19150.000      -84134.5855
   19152.000      -84052.6745
   19154.000      -84110.2351
   19156.000      -84102.2858
   19158.000      -84269.3758
   19160.000      -84334.3313
   19162.000      -84294.6515
   19164.000      -84191.1411
   19166.000      -84254.0643
   19168.000      -84082.2988
   19170.000      -83921.5307
   19172.000      -83768.7738
   19174.000      -84203.6779
   19176.000      -84175.3912
   19178.000      -84337.5867
   19180.000      -84285.5719
   19182.000      -84255.3561
   19184.000      -84416.1425
   19186.000      -84412.8157
   19188.000      -84193.8379
   19190.000      -84329.3982
   19192.000      -84153.7003
   19194.000      -84058.9989
   19196.000      -83954.4504
   19198.000      -84239.7509
   19200.000      -84230.4024
   19202.000      -84324.2071
   19204.000      -84116.4673
   19206.000      -84181.8565
   19208.000      -84521.7197
   19210.000      -84276.2043
   19212.000      -84304.0517
   19214.000      -84277.6040
   19216.000      -84137.5902
   19218.000      -84332.5761
   19220.000      -84345.0024
   19222.000      -84144.1145
   19224.000      -84137.5320
   19226.000      -84041.8331
   19228.000      -84064.7521
   19230.000      -84199.8028
   19232.000      -83986.3654
   19234.000      -83837.5769
   19236.000      -84225.2670
   19238.000      -84219.8332
   19240.000      -83975.6776
   19242.000      -84012.0971
   19244.000      -84101.2212
   19246.000      -84494.2237
   19248.000      -84320.3961
   19250.000      -84196.3368
   19252.000      -84139.5740
   19254.000      -84290.0025
   19256.000      -84278.2024
   19258.000      -84319.2503
   19260.000      -84500.9901
   19262.000      -84190.3694
   19264.000      -84194.3608
   19266.000      -84191.6325
   19268.000      -84223.7310
   19270.000      -84417.2849
   19272.000      -84090.6552
   19274.000      -84134.6240
   19276.000      -84093.3516
   19278.000      -84189.1048
   19280.000      -84111.2668
   19282.000      -84203.0011
   19284.000      -84187.6383
   19286.000      -84174.6169
   19288.000      -84175.7882
   19290.000      -84426.5451
   19292.000      -84261.2548
   19294.000      -83974.4942
   19296.000      -84347.5429
   19298.000      -84080.3356
   19300.000      -84075.5403
   19302.000      -84196.5177
   19304.000      -84168.3626
   19306.000      -84055.3582
   19308.000      -83773.0416
   19310.000      -83918.8630
   19312.000      -84192.6180
   19314.000      -84142.3701
   19316.000      -84235.0619
   19318.000      -84122.3572
   19320.000      -84022.6191
   19322.000      -84234.8947
   19324.000      -84108.9132
   19326.000      -84166.5016
   19328.000      -84302.7354
   19330.000      -84489.5067
   19332.000      -84090.9453
   19334.000      -84399.5279
   19336.000      -84022.7673
   19338.000      -84016.7331
   19340.000      -83999.1110
   19342.000      -84235.3279
   19344.000      -84156.8867
   19346.000      -84090.3011
   19348.000      -84011.7767
   19350.000      -83902.7694
   19352.000      -84154.5324
   19354.000      -83840.6978
   19356.000      -84263.8229
   19358.000      -84049.4101
   19360.000      -84228.0316
   19362.000      -84177.5803
   19364.000      -84312.5239
   19366.000      -84124.0439
   19368.000      -83934.5556
   19370.000      -84286.7079
   19372.000      -84072.7819
   19374.000      -84374.3522
   19376.000      -84089.5538
   19378.000      -83905.3789
   19380.000      -83879.6851
   19382.000      -84159.0988
   19384.000      -83917.3655
   19386.000      -83991.6899
   19388.000      -84369.1947
   19390.000      -84215.5198
   19392.000      -84096.8450
   19394.000      -83913.7796
   19396.000      -83990.9628
   19398.000      -83906.8038
   19400.000      -84150.8501
   19402.000      -84199.9482
   19404.000      -84073.4814
   19406.000      -84330.7065
   19408.000      -83885.4281
   19410.000      -84017.5841
   19412.000      -84295.3808
   19414.000      -84138.2606
   19416.000      -84218.8363
   19418.000      -83934.6715
   19420.000      -84182.1012
   19422.000      -84183.0284
   19424.000      -84379.6751
   19426.000      -84140.4691
   19428.000      -83842.7580
   19430.000      -84160.8558
   19432.000      -83970.8805
   19434.000      -84385.6664
   19436.000      -84039.3756
   19438.000      -84021.6454
   19440.000      -83999.5182
   19442.000      -84173.4451
   19444.000      -83758.5968
   19446.000      -83949.3513
   19448.000      -83926.0589
   19450.000      -84210.4105
   19452.000      -84098.7726
   19454.000      -83853.1144
   19456.000      -84141.6539
   19458.000      -84015.2199
   19460.000      -84052.7741
   19462.000      -84005.4259
   19464.000      -83930.3209
   19466.000      -84227.3293
   19468.000      -84218.8834
   19470.000      -83974.8399
   19472.000      -84260.0333
   19474.000      -84124.6875
   19476.000      -83817.5930
   19478.000      -84113.9555
   19480.000      -84298.9599
   19482.000      -83995.3377
   19484.000      -84057.5464
   19486.000      -83857.3876
   19488.000      -84071.2242
   19490.000      -84485.5101
   19492.000      -84161.0636
   19494.000      -84191.4560
   19496.000      -84161.0891
   19498.000      -84228.0976
   19500.000      -84168.2053
   19502.000      -84263.4176
   19504.000      -84137.4248
   19506.000      -84268.3873
   19508.000      -84043.1994
   19510.000      -83898.6548
   19512.000      -84129.7727
   19514.000      -84141.8112
   19516.000      -84100.1206
   19518.000      -84102.3891
   19520.000      -84132.9809
   19522.000      -84479.6902
   19524.000      -84331.3794
   19526.000      -84099.5474
   19528.000      -84075.8227
   19530.000      -83991.4200
   19532.000      -84014.2266
   19534.000      -84176.4213
   19536.000      -84376.2901
   19538.000      -84072.0846
   19540.000      -84196.2367
   19542.000      -84004.7112
   19544.000      -84030.1190
   19546.000      -83976.4056
   19548.000      -83905.0798
   19550.000      -84092.9570
   19552.000      -84065.9558
   19554.000      -83980.9968
   19556.000      -83751.5781
   19558.000      -84123.3899
   19560.000      -84162.1587
   19562.000      -83884.6160
   19564.000      -83906.6047
   19566.000      -84133.9206
   19568.000      -84317.7893
   19570.000      -84124.2229
   19572.000      -83931.5076
   19574.000      -84087.4217
   19576.000      -84236.5090
   19578.000      -84241.8905
   19580.000      -84223.5024
   19582.000      -84014.3603
   19584.000      -84019.9923
   19586.000      -84305.7651
   19588.000      -84302.3534
   19590.000      -84319.8857
   19592.000      -84077.6928
   19594.000      -84339.4266
   19596.000      -83860.9374
   19598.000      -84165.7840
   19600.000      -84402.1173
   19602.000      -84114.5411
   19604.000      -84332.7378
   19606.000      -84044.3805
   19608.000      -84245.8788
   19610.000      -84118.0039
   19612.000      -84183.0287
   19614.000      -84186.9610
   19616.000      -84224.5811
   19618.000      -84311.1997
   19620.000      -84157.3388
   19622.000      -84100.2189
   19624.000      -83927.3261
   19626.000      -84170.2334
   19628.000      -84243.3060
   19630.000      -84111.0427
   19632.000      -84341.3816
   19634.000      -84379.6727
   19636.000      -84149.3416
   19638.000      -84218.9059
   19640.000      -84066.7552
   19642.000      -84019.7693
   19644.000      -84143.8815
   19646.000      -83965.7493
   19648.000      -84216.5966
   19650.000      -83935.5768
   19652.000      -84316.3401
   19654.000      -84426.6327
   19656.000      -84039.5234
   19658.000      -84105.1334
   19660.000      -84062.1068
   19662.000      -84100.0678
   19664.000      -84053.2350
   19666.000      -84042.1552
   19668.000      -84050.4963
   19670.000      -83857.3558
   19672.000      -83953.5297
   19674.000      -84108.6710
   19676.000      -84062.0628
   19678.000      -84120.0259
   19680.000      -84144.6631
   19682.000      -83944.4552
   19684.000      -84280.5542
   19686.000      -84053.7182
   19688.000      -84576.8180
   19690.000      -84195.1260
   19692.000      -84042.1445
   19694.000      -84102.3776
   19696.000      -83982.9765
   19698.000      -83993.5940
   19700.000      -84232.0291
   19702.000      -84200.2466
   19704.000      -83838.5844
   19706.000      -84093.4783
   19708.000      -84076.3415
   19710.000      -84228.0713
   19712.000      -84451.6971
   19714.000      -84380.2439
   19716.000      -84153.8526
   19718.000      -84267.0318
   19720.000      -84136.6740
   19722.000      -84300.9558
   19724.000      -84222.8495
   19726.000      -84224.5729
   19728.000      -83931.7164
   19730.000      -84197.2350
   19732.000      -84178.9729
   19734.000      -84002.4614
   19736.000      -84159.8823
   19738.000      -83834.4001
   19740.000      -84191.8417
   19742.000      -83976.0103
   19744.000      -84030.8044
   19746.000      -84018.0503
   19748.000      -84083.4495
   19750.000      -83942.6458
   19752.000      -84166.4094
   19754.000      -84028.6832
   19756.000      -83966.7175
   19758.000      -83819.9757
   19760.000      -84078.6380
   19762.000      -83954.7625
   19764.000      -84224.4257
   19766.000      -84154.3409
   19768.000      -83962.6987
   19770.000      -84241.3088
   19772.000      -84494.8623
   19774.000      -84130.6124
   19776.000      -83858.8252
   19778.000      -84224.3927
   19780.000      -84303.8052
   19782.000      -83974.0081
   19784.000      -84152.7674
   19786.000      -84174.2100
   19788.000      -84018.6330
   19790.000      -84157.9156
   19792.000      -84175.1910
   19794.000      -83973.0894
   19796.000      -83959.6715
   19798.000      -84183.4454
   19800.000      -84286.3577
   19802.000      -83973.6391
   19804.000      -84105.8438
   19806.000      -84324.9999
   19808.000      -84071.0295
   19810.000      -84234.9997
   19812.000      -84274.5654
   19814.000      -84241.4494
   19816.000      -84336.0980
   19818.000      -84306.7465
   19820.000      -83976.2637
   19822.000      -83893.8355
   19824.000      -84226.7296
   19826.000      -83925.2252
   19828.000      -83990.5387
   19830.000      -84337.2613
   19832.000      -84226.2549
   19834.000      -83942.6651
   19836.000      -84268.2443
   19838.000      -84084.5594
   19840.000      -84230.7500
   19842.000      -84423.8848
   19844.000      -84081.8094
   19846.000      -84073.1119
   19848.000      -84156.7695
   19850.000      -84357.9850
   19852.000      -84098.3949
   19854.000      -84073.4135
   19856.000      -84151.4644
   19858.000      -83881.6388
   19860.000      -84222.9015
   19862.000      -84185.6742
   19864.000      -84246.9325
   19866.000      -84400.9626
   19868.000      -84073.6742
   19870.000      -83819.3696
   19872.000      -84136.9092
   19874.000      -84216.7114
   19876.000      -84070.1701
   19878.000      -84132.6941
   19880.000      -84219.8377
   19882.000      -84006.1950
   19884.000      -84154.7228
   19886.000      -84196.9743
   19888.000      -84375.7192
   19890.000      -83998.1574
   19892.000      -84061.8647
   19894.000      -84153.3103
   19896.000      -84229.7339
   19898.000      -84265.9658
   19900.000      -84231.1385
   19902.000      -84325.9784
   19904.000      -83922.9998
   19906.000      -83932.1846
   19908.000      -84069.3265
   19910.000      -84153.9864
   19912.000      -84011.3950
   19914.000      -84314.6778
   19916.000      -84015.8138
   19918.000      -84007.5241
   19920.000      -84091.1325
   19922.000      -84329.8898
   19924.000      -84071.2101
   19926.000      -84061.2919
   19928.000      -84414.8429
   19930.000      -84244.4141
   19932.000      -84228.8353
   19934.000      -83974.2952
   19936.000      -84140.1584
   19938.000      -84145.8514
   19940.000      -84064.0338
   19942.000      -83824.5922
   19944.000      -84288.4614
   19946.000      -84218.7534
   19948.000      -83978.2347
   19950.000      -84132.8893
   19952.000      -84004.0366
   19954.000      -84035.6342
   19956.000      -84169.1347
   19958.000      -84188.1240
   19960.000      -84278.9656
   19962.000      -84309.3455
   19964.000      -84231.3362
   19966.000      -84000.6371
   19968.000      -84380.0104
   19970.000      -84141.7354
   19972.000      -84398.2388
   19974.000      -84417.9342
   19976.000      -84160.1335
   19978.000      -84114.5942
   19980.000      -84179.3851
   19982.000      -84282.8691
   19984.000      -84307.4639
   19986.000      -84461.7441
   19988.000      -83935.9553
   19990.000      -84012.2857
   19992.000      -84209.5025
   19994.000      -84321.9263
   19996.000      -83824.9461
   19998.000      -84104.4121
   20000.000      -84053.0687
   20002.000      -84144.6952
   20004.000      -83921.3255
   20006.000      -84175.1604
   20008.000      -84156.9972
   20010.000      -84083.1790
   20012.000      -84015.1308
   20014.000      -84106.6902
   20016.000      -84303.1076
   20018.000      -84372.1053
   20020.000      -84067.4167
   20022.000      -84002.5263
   20024.000      -84196.8889
   20026.000      -84278.4144
   20028.000      -84137.0944
   20030.000      -84049.3500
   20032.000      -84128.5194
   20034.000      -84172.1300
   20036.000      -84161.0774
   20038.000      -84382.2378
   20040.000      -84200.7457
   20042.000      -84106.2272
   20044.000      -84141.1954
   20046.000      -83803.2378
   20048.000      -84394.8944
   20050.000      -84129.6984
   20052.000      -84103.5200
   20054.000      -84128.0871
   20056.000      -84067.4577
   20058.000      -84145.6610
   20060.000      -84093.3730
   20062.000      -84084.4165
   20064.000      -84082.9130
   20066.000      -84004.5461
   20068.000      -84042.2518
   20070.000      -84284.8794
   20072.000      -84441.2801
   20074.000      -84138.0655
   20076.000      -84010.1377
   20078.000      -84468.3144
   20080.000      -84187.6341
   20082.000      -84234.0263
   20084.000      -84308.0183
   20086.000      -84204.3887
   20088.000      -84346.8465
   20090.000      -84226.6855
   20092.000      -84468.2569
   20094.000      -84222.7409
   20096.000      -84132.6985
   20098.000      -84306.9712
   20100.000      -83996.3581
   20102.000      -84035.1221
   20104.000      -84122.2791
   20106.000      -84191.4684
   20108.000      -84164.9821
   20110.000      -83952.8232
   20112.000      -83878.1484
   20114.000      -84140.9280
   20116.000      -84099.5996
   20118.000      -84078.1059
   20120.000      -84125.7035
   20122.000      -84415.9524
   20124.000      -84430.7140
   20126.000      -84310.4942
   20128.000      -84275.6723
   20130.000      -84240.2150
   20132.000      -84226.4472
   20134.000      -84218.9465
   20136.000      -84229.4101
   20138.000      -84244.8344
   20140.000      -84102.8481
   20142.000      -84284.0561
   20144.000      -84186.2430
   20146.000      -84014.8369
   20148.000      -84138.7146
   20150.000      -84223.9583
   20152.000      -83969.0890
   20154.000      -84088.6466
   20156.000      -84152.7747
   20158.000      -84031.1058
   20160.000      -84104.9083
   20162.000      -84194.0318
   20164.000      -84371.0330
   20166.000      -84362.8405
   20168.000      -84333.2264
   20170.000      -84145.8106
   20172.000      -84390.0202
   20174.000      -84090.1027
   20176.000      -84061.1756
   20178.000      -84064.3475
   20180.000      -84328.4459
   20182.000      -84199.1013
   20184.000      -84096.4966
   20186.000      -84115.0339
   20188.000      -84039.9344
   20190.000      -84080.5550
   20192.000      -83849.1914
   20194.000      -83901.4647
   20196.000      -84086.8530
   20198.000      -84041.1997
   20200.000      -83964.9757
   20202.000      -84155.8128
   20204.000      -84134.3361
   20206.000      -84048.2882
   20208.000      -84189.1131
   20210.000      -83896.2995
   20212.000      -84038.2656
   20214.000      -84141.4538
   20216.000      -84287.6530
   20218.000      -84093.1867
   20220.000      -84231.0432
   20222.000      -84335.8301
   20224.000      -84131.7776
   20226.000      -84177.1322
   20228.000      -84326.1317
   20230.000      -84094.5123
   20232.000      -84025.6117
   20234.000      -84048.4257
   20236.000      -84291.8037
   20238.000      -84387.2025
   20240.000      -84064.7222
   20242.000      -84211.5306
   20244.000      -84035.7687
   20246.000      -83981.2984
   20248.000      -84269.5761
   20250.000      -84071.4078
   20252.000      -84169.3134
   20254.000      -83940.5957
   20256.000      -84048.8477
   20258.000      -84381.5611
   20260.000      -84066.8175
   20262.000      -84086.4175
   20264.000      -83978.5733
   20266.000      -84168.6918
   20268.000      -84142.1471
   20270.000      -84243.6894
   20272.000      -84157.2196
   20274.000      -83997.5752
   20276.000      -84103.0026
   20278.000      -84065.5184
   20280.000      -84349.3823
   20282.000      -84198.0068
   20284.000      -84233.9159
   20286.000      -84517.8082
   20288.000      -84228.2704
   20290.000      -84149.0952
   20292.000      -84154.2429
   20294.000      -84114.1583
   20296.000      -84203.6049
   20298.000      -84170.5743
   20300.000      -84172.7481
   20302.000      -84178.1709
   20304.000      -83967.6353
   20306.000      -84117.7733
   20308.000      -84160.7903
   20310.000      -84053.5032
   20312.000      -84133.5188
   20314.000      -83987.9215
   20316.000      -84030.0733
   20318.000      -84235.6956
   20320.000      -83927.6013
   20322.000      -84472.4717
   20324.000      -84123.7740
   20326.000      -84078.7568
   20328.000      -84387.0982
   20330.000      -83990.5181
   20332.000      -84096.1975
   20334.000      -84186.8656
   20336.000      -84379.5873
   20338.000      -84169.9900
   20340.000      -84405.1891
   20342.000      -84285.4574
   20344.000      -84155.4759
   20346.000      -84150.9270
   20348.000      -84034.0021
   20350.000      -84267.0524
   20352.000      -83968.1968
   20354.000      -84205.7393
   20356.000      -83917.4460
   20358.000      -84177.6600
   20360.000      -84037.7726
   20362.000      -84168.9103
   20364.000      -84394.9306
   20366.000      -84014.0371
   20368.000      -83958.4930
   20370.000      -84182.8115
   20372.000      -84208.7677
   20374.000      -84019.2288
   20376.000      -84314.4007
   20378.000      -84090.8033
   20380.000      -84316.6017
   20382.000      -84256.3405
   20384.000      -84306.0595
   20386.000      -84239.9047
   20388.000      -84197.9395
   20390.000      -84070.6784
   20392.000      -84293.8593
   20394.000      -84204.1216
   20396.000      -84454.5996
   20398.000      -84273.0695
   20400.000      -84300.9681
   20402.000      -84132.7448
   20404.000      -84265.1188
   20406.000      -84537.2919
   20408.000      -84402.9224
   20410.000      -84349.6697
   20412.000      -84010.9556
   20414.000      -84151.1058
   20416.000      -84407.6988
   20418.000      -84207.3057
   20420.000      -83921.8343
   20422.000      -84039.7225
   20424.000      -84288.7035
   20426.000      -84322.6186
   20428.000      -84435.3462
   20430.000      -84058.7442
   20432.000      -83995.4441
   20434.000      -84267.7283
   20436.000      -83960.2747
   20438.000      -84051.1936
   20440.000      -84191.6181
   20442.000      -84363.8089
   20444.000      -84136.3100
   20446.000      -84234.9213
   20448.000      -84195.9145
   20450.000      -84193.0220
   20452.000      -84228.7162
   20454.000      -84051.4740
   20456.000      -84092.7944
   20458.000      -84013.0808
   20460.000      -84256.7898
   20462.000      -84223.7808
   20464.000      -84461.7195
   20466.000      -83960.8398
   20468.000      -84281.7112
   20470.000      -84087.6274
   20472.000      -83962.3978
   20474.000      -84117.9745
   20476.000      -84221.2708
   20478.000      -84207.5446
   20480.000      -84081.5475
   20482.000      -84186.0019
   20484.000      -84318.0672
   20486.000      -84265.4177
   20488.000      -84230.6554
   20490.000      -84466.6968
   20492.000      -84377.3256
   20494.000      -84526.6265
   20496.000      -84179.7069
   20498.000      -84375.9223
   20500.000      -84365.1948
   20502.000      -84307.6895
   20504.000      -84205.7448
   20506.000      -84230.5193
   20508.000      -83988.8133
   20510.000      -84199.0916
   20512.000      -84128.1056
   20514.000      -84073.2886
   20516.000      -84352.4590
   20518.000      -84455.1043
   20520.000      -84486.2854
   20522.000      -83993.1828
   20524.000      -84173.8527
   20526.000      -84125.1910
   20528.000      -83986.2929
   20530.000      -84427.3343
   20532.000      -84000.9411
   20534.000      -83870.1060
   20536.000      -84249.1299
   20538.000      -84154.6504
   20540.000      -84206.4904
   20542.000      -84413.3912
   20544.000      -84082.2018
   20546.000      -84291.6924
   20548.000      -84328.7782
   20550.000      -84225.8335
   20552.000      -84138.9630
   20554.000      -84371.9313
   20556.000      -84125.8046
   20558.000      -84240.7623
   20560.000      -84336.6443
   20562.000      -84025.4258
   20564.000      -83937.3580
   20566.000      -84128.1619
   20568.000      -84355.7896
   20570.000      -84065.7017
   20572.000      -84171.6742
   20574.000      -84094.3200
   20576.000      -84260.6743
   20578.000      -84249.5633
   20580.000      -84264.0780
   20582.000      -84030.2147
   20584.000      -84115.7277
   20586.000      -84274.8220
   20588.000      -84233.0698
   20590.000      -84287.7610
   20592.000      -84293.2803
   20594.000      -83961.7269
   20596.000      -84247.9375
   20598.000      -84026.7989
   20600.000      -84118.1055
   20602.000      -84160.5688
   20604.000      -83996.0170
   20606.000      -83952.8159
   20608.000      -83873.5521
   20610.000      -83952.2165
   20612.000      -84225.9627
   20614.000      -84167.0347
   20616.000      -84033.6147
   20618.000      -84019.6465
   20620.000      -84078.9686
   20622.000      -84127.0201
   20624.000      -84088.1882
   20626.000      -84244.4198
   20628.000      -84254.1705
   20630.000      -84070.4584
   20632.000      -84056.8184
   20634.000      -83872.4226
   20636.000      -84112.8235
   20638.000      -83879.7326
   20640.000      -84399.5055
   20642.000      -84167.4999
   20644.000      -84239.0874
   20646.000      -84256.9714
   20648.000      -84071.4212
   20650.000      -84442.3229
   20652.000      -84025.9181
   20654.000      -83894.3270
   20656.000      -84095.7901
   20658.000      -84064.5613
   20660.000      -84184.8918
   20662.000      -83961.7620
   20664.000      -84054.5379
   20666.000      -84182.7375
   20668.000      -83956.7551
   20670.000      -83993.5227
   20672.000      -84231.4205
   20674.000      -83928.1242
   20676.000      -84278.0696
   20678.000      -84192.9601
   20680.000      -84133.3574
   20682.000      -84101.7383
   20684.000      -83904.8414
   20686.000      -84063.4514
   20688.000      -83980.3102
   20690.000      -84212.2962
   20692.000      -84128.6413
   20694.000      -84134.4951
   20696.000      -84130.9315
   20698.000      -84330.6795
   20700.000      -84491.7096
   20702.000      -84460.5380
   20704.000      -84304.4259
   20706.000      -84400.2385
   20708.000      -84361.5892
   20710.000      -84397.5955
   20712.000      -84073.5101
   20714.000      -84185.9486
   20716.000      -84254.1864
   20718.000      -84091.4803
   20720.000      -84150.1951
   20722.000      -84539.4906
   20724.000      -84294.5138
   20726.000      -83794.4168
   20728.000      -84383.3443
   20730.000      -84032.9953
   20732.000      -84026.6860
   20734.000      -84220.4456
   20736.000      -84202.1390
   20738.000      -84120.2885
   20740.000      -84041.5161
   20742.000      -84177.7197
   20744.000      -83802.3691
   20746.000      -84133.5705
   20748.000      -83867.6517
   20750.000      -84044.8330
   20752.000      -83947.9023
   20754.000      -84239.9682
   20756.000      -83946.9163
   20758.000      -83855.1296
   20760.000      -84003.5490
   20762.000      -84077.1028
   20764.000      -84478.5512
   20766.000      -84145.1205
   20768.000      -83863.5193
   20770.000      -84271.5198
   20772.000      -83978.0893
   20774.000      -84043.1364
   20776.000      -84116.4378
   20778.000      -84128.4147
   20780.000      -83979.3698
   20782.000      -84208.5194
   20784.000      -84015.8863
   20786.000      -84315.6066
   20788.000      -84178.7713
   20790.000      -84102.6403
   20792.000      -84057.0549
   20794.000      -84263.0219
   20796.000      -84243.7884
   20798.000      -84305.8009
   20800.000      -84158.0504
   20802.000      -84326.7740
   20804.000      -84341.7553
   20806.000      -84136.4355
   20808.000      -84266.2082
   20810.000      -84167.5201
   20812.000      -83777.3153
   20814.000      -84002.1164
   20816.000      -84178.1830
   20818.000      -84010.1528
   20820.000      -84126.1221
   20822.000      -84225.6684
   20824.000      -83886.0628
   20826.000      -84206.1064
   20828.000      -84249.5034
   20830.000      -84424.5435
   20832.000      -84238.9654
   20834.000      -84087.3435
   20836.000      -84292.7237
   20838.000      -84232.6575
   20840.000      -84109.9257
   20842.000      -84088.7415
   20844.000      -84025.2994
   20846.000      -84014.2167
   20848.000      -83772.5714
   20850.000      -84049.0233
   20852.000      -84094.3408
   20854.000      -84165.5387
   20856.000      -83830.8414
   20858.000      -83760.8102
   20860.000      -84205.8604
   20862.000      -83922.7644
   20864.000      -83943.1107
   20866.000      -84112.7516
   20868.000      -84062.3330
   20870.000      -84062.2850
   20872.000      -83947.5652
   20874.000      -83945.9114
   20876.000      -83843.8917
   20878.000      -83975.9798
   20880.000      -83902.7964
   20882.000      -84114.9684
   20884.000      -84033.8758
   20886.000      -84234.5740
   20888.000      -84093.9131
   20890.000      -83834.1366
   20892.000      -84318.7669
   20894.000      -84232.7229
   20896.000      -83940.7674
   20898.000      -84070.8754
   20900.000      -83946.1137
   20902.000      -84095.9922
   20904.000      -84091.1553
   20906.000      -84444.5545
   20908.000      -84257.3883
   20910.000      -84219.6075
   20912.000      -84125.9095
   20914.000      -84249.9450
   20916.000      -84320.0127
   20918.000      -84398.9913
   20920.000      -84355.7967
   20922.000      -84109.9162
   20924.000      -84450.9941
   20926.000      -84168.2107
   20928.000      -84288.5380
   20930.000      -84161.3124
   20932.000      -83791.8922
   20934.000      -83956.9223
   20936.000      -84071.2310
   20938.000      -84113.1804
   20940.000      -84064.7427
   20942.000      -84027.5521
   20944.000      -84171.4427
   20946.000      -84258.8896
   20948.000      -84195.1717
   20950.000      -84034.6033
   20952.000      -84031.9531
   20954.000      -83945.8519
   20956.000      -84127.8645
   20958.000      -84400.2296
   20960.000      -84106.5412
   20962.000      -83927.3216
   20964.000      -84148.2456
   20966.000      -84366.7617
   20968.000      -84216.3059
   20970.000      -83911.2300
   20972.000      -83877.1640
   20974.000      -83916.6140
   20976.000      -84034.2739
   20978.000      -84031.3792
   20980.000      -84102.2168
   20982.000      -84286.0330
   20984.000      -84142.7155
   20986.000      -84003.2397
   20988.000      -84049.4115
   20990.000      -84292.8832
   20992.000      -84030.6758
   20994.000      -84265.4845
   20996.000      -83930.0244
   20998.000      -84096.9880
   21000.000      -84086.1559
   21002.000      -84217.1497
   21004.000      -84366.6472
   21006.000      -84212.5447
   21008.000      -84299.4569
   21010.000      -84184.4744
   21012.000      -84164.2541
   21014.000      -84177.2166
   21016.000      -84196.9043
   21018.000      -84123.7201
   21020.000      -84303.2016
   21022.000      -84155.8152
   21024.000      -84284.5783
   21026.000      -84239.8121
   21028.000      -84148.8740
   21030.000      -84202.8344
   21032.000      -84283.4284
   21034.000      -84108.6669
   21036.000      -84077.1533
   21038.000      -83990.0982
   21040.000      -84005.0547
   21042.000      -84147.0523
   21044.000      -84306.2305
   21046.000      -84178.8372
   21048.000      -84098.5006
   21050.000      -84195.7855
   21052.000      -84211.6366
   21054.000      -84040.1209
   21056.000      -84192.3868
   21058.000      -84161.3853
   21060.000      -84232.5214
   21062.000      -84463.8212
   21064.000      -84111.3750
   21066.000      -83963.7261
   21068.000      -84189.5846
   21070.000      -84075.8125
   21072.000      -84105.2662
   21074.000      -84088.0962
   21076.000      -84303.5497
   21078.000      -84223.7878
   21080.000      -84302.9359
   21082.000      -84215.9584
   21084.000      -84248.3859
   21086.000      -84293.0012
   21088.000      -84145.8411
   21090.000      -84090.8216
   21092.000      -84037.8180
   21094.000      -84053.2388
   21096.000      -84018.9559
   21098.000      -84052.8603
   21100.000      -83940.3729
   21102.000      -83983.2118
   21104.000      -84203.9088
   21106.000      -84122.5254
   21108.000      -83973.7107
   21110.000      -84267.1366
   21112.000      -84276.6532
   21114.000      -84017.4846
   21116.000      -84233.5193
   21118.000      -84066.7081
   21120.000      -84207.5037
   21122.000      -83921.1169
   21124.000      -84097.7745
   21126.000      -84029.4413
   21128.000      -83988.5397
   21130.000      -83920.8314
   21132.000      -84046.9431
   21134.000      -84196.1600
   21136.000      -84420.5037
   21138.000      -84362.0656
   21140.000      -84167.1438
   21142.000      -84234.4998
   21144.000      -84235.3475
   21146.000      -84077.1878
   21148.000      -84222.1735
   21150.000      -84121.9824
   21152.000      -84131.9632
   21154.000      -84052.5995
   21156.000      -83806.6866
   21158.000      -83857.9608
   21160.000      -84128.3280
   21162.000      -84211.9069
   21164.000      -84303.9126
   21166.000      -84361.2709
   21168.000      -84182.6343
   21170.000      -84342.9396
   21172.000      -83929.1646
   21174.000      -83933.4543
   21176.000      -84112.6052
   21178.000      -84220.7928
   21180.000      -84231.7553
   21182.000      -84216.9522
   21184.000      -84171.0174
   21186.000      -84032.7338
   21188.000      -83976.3768
   21190.000      -84083.4811
   21192.000      -83958.2228
   21194.000      -84158.9653
   21196.000      -83942.9176
   21198.000      -84200.3065
   21200.000      -84152.9281
   21202.000      -84150.9684
   21204.000      -83935.1440
   21206.000      -83954.9321
   21208.000      -84103.7554
   21210.000      -83919.3735
   21212.000      -84168.0815
   21214.000      -84116.4748
   21216.000      -84142.8580
   21218.000      -83885.6800
   21220.000      -83955.6228
   21222.000      -84076.8312
   21224.000      -84058.4480
   21226.000      -84318.6651
   21228.000      -84052.5450
   21230.000      -84252.8469
   21232.000      -83786.2393
   21234.000      -83875.2414
   21236.000      -83991.3712
   21238.000      -84052.6040
   21240.000      -83878.9881
   21242.000      -83914.6301
   21244.000      -84049.9007
   21246.000      -84181.8144
   21248.000      -83944.1436
   21250.000      -84186.9638
   21252.000      -84194.7053
   21254.000      -84018.5197
   21256.000      -84013.2142
   21258.000      -84135.3556
   21260.000      -84263.9054
   21262.000      -84329.0699
   21264.000      -84365.8627
   21266.000      -84346.9610
   21268.000      -84116.0729
   21270.000      -84256.1085
   21272.000      -84110.8869
   21274.000      -84084.0825
   21276.000      -84144.7823
   21278.000      -84519.9146
   21280.000      -84151.8760
   21282.000      -84088.5045
   21284.000      -83972.2450
   21286.000      -83875.7696
   21288.000      -84002.7869
   21290.000      -83938.7515
   21292.000      -84099.5517
   21294.000      -84194.7081
   21296.000      -84071.0709
   21298.000      -83904.7866
   21300.000      -84062.6122
   21302.000      -84187.1382
   21304.000      -83977.9638
   21306.000      -84332.5694
   21308.000      -84116.7812
   21310.000      -83944.9805
   21312.000      -84035.0504
   21314.000      -84280.9309
   21316.000      -84247.1704
   21318.000      -84184.4956
   21320.000      -84194.2344
   21322.000      -84207.5971
   21324.000      -84318.7322
   21326.000      -84174.0217
   21328.000      -84197.9633
   21330.000      -84353.3070
   21332.000      -84259.9206
   21334.000      -83965.4979
   21336.000      -84396.2609
   21338.000      -84111.4236
   21340.000      -84038.9646
   21342.000      -84120.0915
   21344.000      -84053.0521
   21346.000      -83997.7078
   21348.000      -84056.0175
   21350.000      -84004.1704
   21352.000      -84231.0522
   21354.000      -84119.3488
   21356.000      -84224.1215
   21358.000      -84149.0663
   21360.000      -84239.7969
   21362.000      -83995.9582
   21364.000      -84248.2562
   21366.000      -84365.0830
   21368.000      -84113.9055
   21370.000      -84160.3441
   21372.000      -84294.0866
   21374.000      -84102.4095
   21376.000      -83892.5494
   21378.000      -84270.3449
   21380.000      -84339.0771
   21382.000      -84164.2767
   21384.000      -83981.6206
   21386.000      -84172.1503
   21388.000      -84296.8953
   21390.000      -84111.1690
   21392.000      -84337.1622
   21394.000      -83856.2410
   21396.000      -83897.7395
   21398.000      -84095.8624
   21400.000      -84188.7808
   21402.000      -84178.5655
   21404.000      -83992.4880
   21406.000      -84161.7030
   21408.000      -84175.2189
   21410.000      -83911.6359
   21412.000      -83881.1437
   21414.000      -84018.4692
   21416.000      -84151.8102
   21418.000      -84066.4444
   21420.000      -84133.5504
   21422.000      -84105.2488
   21424.000      -84104.4328
   21426.000      -83996.2785
   21428.000      -84053.3061
   21430.000      -84011.7400
   21432.000      -83977.8948
   21434.000      -84127.1039
   21436.000      -84242.5320
   21438.000      -84231.2779
   21440.000      -84201.6753
   21442.000      -84087.8431
   21444.000      -84371.5829
   21446.000      -84059.7628
   21448.000      -83944.4261
   21450.000      -84209.3369
   21452.000      -83916.1021
   21454.000      -84015.4349
   21456.000      -83987.8287
   21458.000      -84135.9850
   21460.000      -84019.9355
   21462.000      -84034.0192
   21464.000      -84161.1583
   21466.000      -84369.6805
   21468.000      -84165.4196
   21470.000      -84279.0007
   21472.000      -84331.4350
   21474.000      -84204.4241
   21476.000      -84124.6758
   21478.000      -83947.3204
   21480.000      -84340.0643
   21482.000      -84554.3430
   21484.000      -84310.1519
   21486.000      -84377.9979
   21488.000      -84248.5628
   21490.000      -84187.4634
   21492.000      -84210.1551
   21494.000      -84220.8566
   21496.000      -84232.1373
   21498.000      -84091.9794
   21500.000      -84010.3124
   21502.000      -83946.1082
   21504.000      -84297.4919
   21506.000      -84341.6231
   21508.000      -84378.7976
   21510.000      -84326.3021
   21512.000      -83927.6911
   21514.000      -84198.4990
   21516.000      -84061.2992
   21518.000      -84341.4848
   21520.000      -84081.6287
   21522.000      -84245.1808
   21524.000      -84115.2783
   21526.000      -83916.2527
   21528.000      -84041.3563
   21530.000      -84053.9259
   21532.000      -84311.9408
   21534.000      -84228.5323
   21536.000      -84300.0208
   21538.000      -84108.0649
   21540.000      -84132.6890
   21542.000      -84212.8901
   21544.000      -84249.3201
   21546.000      -84101.3627
   21548.000      -84234.8442
   21550.000      -83866.8808
   21552.000      -84058.7166
   21554.000      -84113.4750
   21556.000      -84234.5000
   21558.000      -84032.0697
   21560.000      -84320.4458
   21562.000      -84422.1967
   21564.000      -84270.6187
   21566.000      -84066.8996
   21568.000      -84002.4998
   21570.000      -83934.8079
   21572.000      -83930.2834
   21574.000      -84043.0251
   21576.000      -84183.8918
   21578.000      -84133.4637
   21580.000      -84322.8080
   21582.000      -84248.5758
   21584.000      -83965.1707
   21586.000      -84154.9648
   21588.000      -84257.0667
   21590.000      -84286.3917
   21592.000      -84212.4062
   21594.000      -84180.3321
   21596.000      -84239.5192
   21598.000      -84339.2938
   21600.000      -84223.0011
   21602.000      -84263.0963
   21604.000      -84152.8883
   21606.000      -84168.2726
   21608.000      -84307.4704
   21610.000      -84367.8308
   21612.000      -84038.2795
   21614.000      -83996.3547
   21616.000      -84131.0934
   21618.000      -84411.6022
   21620.000      -84402.6893
   21622.000      -84264.7942
   21624.000      -83894.3361
   21626.000      -84064.4544
   21628.000      -84054.7268
   21630.000      -84144.3411
   21632.000      -84145.6637
   21634.000      -84097.9488
   21636.000      -84266.9815
   21638.000      -84295.1414
   21640.000      -84166.8853
   21642.000      -84190.6919
   21644.000      -84328.0893
   21646.000      -84043.6033
   21648.000      -84150.4255
   21650.000      -84222.6647
   21652.000      -84080.8675
   21654.000      -84266.0005
   21656.000      -84128.2977
   21658.000      -84212.8779
   21660.000      -83928.4007
   21662.000      -84014.3790
   21664.000      -84205.1751
   21666.000      -84544.2985
   21668.000      -84259.9021
   21670.000      -84050.1298
   21672.000      -84527.4922
   21674.000      -84346.0994
   21676.000      -84017.0256
   21678.000      -84048.0728
   21680.000      -84405.0870
   21682.000      -84075.8632
   21684.000      -84677.2639
   21686.000      -84153.5364
   21688.000      -84242.3888
   21690.000      -84184.1515
   21692.000      -83990.5558
   21694.000      -84229.1674
   21696.000      -83883.4684
   21698.000      -83981.6732
   21700.000      -84018.3830
   21702.000      -84050.1486
   21704.000      -83903.3173
   21706.000      -84205.1525
   21708.000      -84136.6984
   21710.000      -84295.0112
   21712.000      -84026.8634
   21714.000      -83989.7913
   21716.000      -83860.5999
   21718.000      -84030.0723
   21720.000      -83912.3633
   21722.000      -83770.4168
   21724.000      -84360.1181
   21726.000      -84028.9580
   21728.000      -83778.6415
   21730.000      -83881.6856
   21732.000      -84166.4355
   21734.000      -84102.3083
   21736.000      -84053.9782
   21738.000      -84140.7243
   21740.000      -84013.9946
   21742.000      -83729.1213
   21744.000      -84183.5258
   21746.000      -84070.1828
   21748.000      -83910.1013
   21750.000      -84110.9088
   21752.000      -84033.9898
   21754.000      -84057.4103
   21756.000      -84142.5674
   21758.000      -84133.3945
   21760.000      -83942.5880
   21762.000      -84138.3249
   21764.000      -84170.5595
   21766.000      -84001.8904
   21768.000      -83963.1128
   21770.000      -84059.5462
   21772.000      -83730.8852
   21774.000      -83757.5404
   21776.000      -83868.5729
   21778.000      -83701.3272
   21780.000      -83892.8516
   21782.000      -84128.8941
   21784.000      -84035.3028
   21786.000      -84168.9082
   21788.000      -84081.5332
   21790.000      -84409.9884
   21792.000      -84057.3566
   21794.000      -84329.4602
   21796.000      -83902.2083
   21798.000      -84267.0559
   21800.000      -83900.6070
   21802.000      -84142.4536
   21804.000      -84083.7317
   21806.000      -84029.5234
   21808.000      -84071.3485
   21810.000      -84256.6608
   21812.000      -84066.7570
   21814.000      -84287.8680
   21816.000      -84242.6897
   21818.000      -84033.3688
   21820.000      -84097.3232
   21822.000      -83970.8291
   21824.000      -84103.3691
   21826.000      -84038.6581
   21828.000      -84225.8754
   21830.000      -84098.6961
   21832.000      -84161.5015
   21834.000      -83859.7317
   21836.000      -83824.4545
   21838.000      -84264.2855
   21840.000      -84122.2312
   21842.000      -84057.5101
   21844.000      -84049.1326
   21846.000      -83890.7899
   21848.000      -83967.0692
   21850.000      -83960.3933
   21852.000      -84084.9209
   21854.000      -84193.2495
   21856.000      -84209.7801
   21858.000      -84164.5258
   21860.000      -84199.5546
   21862.000      -84274.9584
   21864.000      -84302.3899
   21866.000      -84036.6530
   21868.000      -84382.5473
   21870.000      -84338.8647
   21872.000      -84080.7451
   21874.000      -84337.4554
   21876.000      -84064.6186
   21878.000      -84356.7160
   21880.000      -84557.9587
   21882.000      -84491.4421
   21884.000      -84093.2843
   21886.000      -83879.3116
   21888.000      -84013.6658
   21890.000      -84112.9990
   21892.000      -83802.9616
   21894.000      -84051.2125
   21896.000      -84023.3069
   21898.000      -84241.0360
   21900.000      -84124.5548
   21902.000      -84124.0632
   21904.000      -84154.0743
   21906.000      -84156.9296
   21908.000      -84261.8358
   21910.000      -84048.9529
   21912.000      -84095.2291
   21914.000      -83971.8563
   21916.000      -84193.9146
   21918.000      -84167.3675
   21920.000      -84030.4796
   21922.000      -83828.5216
   21924.000      -84009.8991
   21926.000      -83870.9658
   21928.000      -84234.8320
   21930.000      -84121.2715
   21932.000      -84369.4160
   21934.000      -84190.1154
   21936.000      -84213.4583
   21938.000      -84039.2199
   21940.000      -84143.2776
   21942.000      -84247.9127
   21944.000      -84282.2426
   21946.000      -83924.8326
   21948.000      -83973.3165
   21950.000      -83879.1552
   21952.000      -83982.8236
   21954.000      -84020.9264
   21956.000      -83991.7227
   21958.000      -84305.0961
   21960.000      -84052.8570
   21962.000      -84026.1681
   21964.000      -84148.0352
   21966.000      -84373.3391
   21968.000      -84254.2414
   21970.000      -84029.2475
   21972.000      -84292.8380
   21974.000      -84229.1250
   21976.000      -84191.6369
   21978.000      -84125.0851
   21980.000      -84174.1105
   21982.000      -84234.4806
   21984.000      -83975.7412
   21986.000      -84131.1905
   21988.000      -84259.5750
   21990.000      -84375.7266
   21992.000      -83942.5454
   21994.000      -83998.5426
   21996.000      -83961.3276
   21998.000      -84127.1230
   22000.000      -84176.9206
   22002.000      -84020.2871
   22004.000      -84030.5777
   22006.000      -84196.7834
   22008.000      -84156.9780
   22010.000      -84011.2264
   22012.000      -84185.9235
   22014.000      -84061.5424
   22016.000      -84111.9809
   22018.000      -84087.0688
   22020.000      -84124.2522
   22022.000      -84191.5808
   22024.000      -84334.7636
   22026.000      -84303.9765
   22028.000      -84396.3554
   22030.000      -84094.8930
   22032.000      -84398.2964
   22034.000      -84059.0173
   22036.000      -84085.5239
   22038.000      -83976.9491
   22040.000      -84248.8766
   22042.000      -84178.2667
   22044.000      -84392.1976
   22046.000      -84222.5036
   22048.000      -84365.1584
   22050.000      -83991.1477
   22052.000      -84302.5743
   22054.000      -84106.0925
   22056.000      -84127.6242
   22058.000      -84100.0872
   22060.000      -84015.8815
   22062.000      -83940.3305
   22064.000      -83927.2636
   22066.000      -84262.3266
   22068.000      -84192.9254
   22070.000      -84215.9198
   22072.000      -83877.6600
   22074.000      -84059.8670
   22076.000      -83907.4790
   22078.000      -83794.7168
   22080.000      -84023.9575
   22082.000      -84085.4261
   22084.000      -84290.1778
   22086.000      -83975.9510
   22088.000      -84184.1695
   22090.000      -84333.8074
   22092.000      -83894.8524
   22094.000      -84232.5813
   22096.000      -83931.0588
   22098.000      -84301.7623
   22100.000      -83893.4496
   22102.000      -84301.5194
   22104.000      -84110.3846
   22106.000      -84337.9268
   22108.000      -84108.2499
   22110.000      -84278.7281
   22112.000      -84207.8902
   22114.000      -84300.6855
   22116.000      -84253.0899
   22118.000      -84207.1057
   22120.000      -84115.0661
   22122.000      -84126.0865
   22124.000      -84430.5798
   22126.000      -84345.4294
   22128.000      -84373.3166
   22130.000      -84175.8955
   22132.000      -84047.7643
   22134.000      -84105.8818
   22136.000      -84261.6299
   22138.000      -84351.2623
   22140.000      -84118.8736
   22142.000      -84202.8788
   22144.000      -83984.6869
   22146.000      -84401.8312
   22148.000      -84248.7913
   22150.000      -84005.4662
   22152.000      -84014.3979
   22154.000      -84178.7095
   22156.000      -84403.3329
   22158.000      -84101.6240
   22160.000      -84120.4727
   22162.000      -83851.3223
   22164.000      -84181.1272
   22166.000      -83794.3917
   22168.000      -83899.7185
   22170.000      -84082.1553
   22172.000      -84035.8565
   22174.000      -83915.4043
   22176.000      -83791.5609
   22178.000      -83850.5752
   22180.000      -84210.0453
   22182.000      -84038.2157
   22184.000      -83639.9246
   22186.000      -84043.4808
   22188.000      -84036.2697
   22190.000      -84219.6465
   22192.000      -84088.6378
   22194.000      -84055.5159
   22196.000      -83787.4121
   22198.000      -84203.7417
   22200.000      -84212.4026
   22202.000      -83957.1087
   22204.000      -84224.3994
   22206.000      -84098.7664
   22208.000      -84258.4642
   22210.000      -84462.6731
   22212.000      -84350.1814
   22214.000      -84206.3651
   22216.000      -84176.3772
   22218.000      -83913.5151
   22220.000      -84216.8639
   22222.000      -83886.9310
   22224.000      -84204.7303
   22226.000      -84099.6027
   22228.000      -84160.4204
   22230.000      -84004.6655
   22232.000      -84286.1688
   22234.000      -84096.1601
   22236.000      -83989.9293
   22238.000      -84007.4048
   22240.000      -84071.0771
   22242.000      -83955.1989
   22244.000      -83914.9753
   22246.000      -84049.1868
   22248.000      -84314.7078
   22250.000      -83918.9191
   22252.000      -83699.7038
   22254.000      -84241.1348
   22256.000      -84114.9641
   22258.000      -84210.2111
   22260.000      -84209.6671
   22262.000      -84258.0870
   22264.000      -84200.5314
   22266.000      -84105.3529
   22268.000      -84366.3734
   22270.000      -84134.8960
   22272.000      -84142.9987
   22274.000      -84139.3953
   22276.000      -84263.4897
   22278.000      -84017.1374
   22280.000      -84237.9669
   22282.000      -84475.7380
   22284.000      -84286.9965
   22286.000      -84462.7826
   22288.000      -84069.7202
   22290.000      -84160.7368
   22292.000      -84265.9738
   22294.000      -83981.6783
   22296.000      -84267.5328
   22298.000      -84313.5209
   22300.000      -83966.9857
   22302.000      -84246.5697
   22304.000      -84149.8048
   22306.000      -84412.9043
   22308.000      -84039.5608
   22310.000      -84173.4828
   22312.000      -84269.1476
   22314.000      -84148.5583
   22316.000      -84417.2482
   22318.000      -84122.2560
   22320.000      -84146.2826
   22322.000      -84194.6647
   22324.000      -84101.5868
   22326.000      -83974.0849
   22328.000      -84133.8948
   22330.000      -84039.9851
   22332.000      -84272.2103
   22334.000      -84324.3804
   22336.000      -84314.6951
   22338.000      -84121.6520
   22340.000      -84105.0851
   22342.000      -83909.3973
   22344.000      -84185.6551
   22346.000      -84105.0389
   22348.000      -84220.2111
   22350.000      -84154.5990
   22352.000      -84098.9220
   22354.000      -84235.7402
   22356.000      -84090.0041
   22358.000      -84316.8869
   22360.000      -84167.5026
   22362.000      -84120.6802
   22364.000      -84195.9212
   22366.000      -83881.0051
   22368.000      -84131.9606
   22370.000      -84047.7161
   22372.000      -83639.5580
   22374.000      -84160.8586
   22376.000      -83942.0571
   22378.000      -84032.9214
   22380.000      -84090.6304
   22382.000      -83899.1187
   22384.000      -84216.9592
   22386.000      -84165.5108
   22388.000      -84104.0076
   22390.000      -84024.1449
   22392.000      -84141.7928
   22394.000      -84084.5313
   22396.000      -84120.0235
   22398.000      -84202.4946
   22400.000      -84069.0336
   22402.000      -83998.2499
   22404.000      -84290.9281
   22406.000      -84223.9277
   22408.000      -84183.8123
   22410.000      -84209.1802
   22412.000      -84203.1492
   22414.000      -84187.1715
   22416.000      -84031.7955
   22418.000      -84080.7273
   22420.000      -84174.2256
   22422.000      -84162.1807
   22424.000      -84052.5945
   22426.000      -84076.5708
   22428.000      -84068.5460
   22430.000      -83979.6539
   22432.000      -83911.8525
   22434.000      -84129.4792
   22436.000      -84174.1736
   22438.000      -84074.6781
   22440.000      -83947.6145
   22442.000      -83919.6549
   22444.000      -84184.5508
   22446.000      -83989.3779
   22448.000      -83969.2559
   22450.000      -83805.6258
   22452.000      -84168.8749
   22454.000      -83910.4201
   22456.000      -84289.5167
   22458.000      -84132.3647
   22460.000      -84022.0234
   22462.000      -84270.4530
   22464.000      -84137.5314
   22466.000      -84332.5270
   22468.000      -84465.0702
   22470.000      -84224.7120
   22472.000      -84224.5855
   22474.000      -84261.9764
   22476.000      -84217.1899
   22478.000      -84371.2492
   22480.000      -84322.7946
   22482.000      -84094.7491
   22484.000      -84390.0071
   22486.000      -84261.2654
   22488.000      -84203.5053
   22490.000      -84277.5576
   22492.000      -84235.5595
   22494.000      -84385.6594
   22496.000      -84353.3589
   22498.000      -84197.8012
   22500.000      -84210.7450
   22502.000      -84214.6022
   22504.000      -84225.4021
   22506.000      -84095.0087
   22508.000      -84213.3658
   22510.000      -84017.6641
   22512.000      -84092.1993
   22514.000      -84205.5941
   22516.000      -84113.7423
   22518.000      -84113.7292
   22520.000      -84383.7325
   22522.000      -84120.9303
   22524.000      -84225.1649
   22526.000      -84266.9835
   22528.000      -84384.4913
   22530.000      -84128.4195
   22532.000      -83966.2162
   22534.000      -84030.3587
   22536.000      -84258.6481
   22538.000      -84110.6436
   22540.000      -84101.8849
   22542.000      -84296.7028
   22544.000      -84259.9701
   22546.000      -84027.2659
   22548.000      -83942.4259
   22550.000      -83936.4989
   22552.000      -84449.5402
   22554.000      -84057.1520
   22556.000      -84085.0591
   22558.000      -83959.5963
   22560.000      -84188.9812
   22562.000      -84007.9275
   22564.000      -84367.0173
   22566.000      -84236.1196
   22568.000      -84431.2266
   22570.000      -84504.4580
   22572.000      -84160.5687
   22574.000      -84075.0857
   22576.000      -84194.5743
   22578.000      -84312.8082
   22580.000      -84166.9643
   22582.000      -84005.9321
   22584.000      -84124.2837
   22586.000      -84359.1820
   22588.000      -84131.4217
   22590.000      -84022.1001
   22592.000      -84204.6135
   22594.000      -84186.4827
   22596.000      -84213.9397
   22598.000      -84173.2926
   22600.000      -84217.4042
   22602.000      -83982.7463
   22604.000      -84284.4911
   22606.000      -84281.3625
   22608.000      -84186.3342
   22610.000      -84252.3266
   22612.000      -84249.7756
   22614.000      -84221.4224
   22616.000      -84387.3247
   22618.000      -84318.9217
   22620.000      -84101.6683
   22622.000      -84280.6842
   22624.000      -84566.8268
   22626.000      -84074.4572
   22628.000      -84042.3036
   22630.000      -84201.1947
   22632.000      -83934.2920
   22634.000      -84217.7051
   22636.000      -84131.3332
   22638.000      -84160.2360
   22640.000      -84018.5913
   22642.000      -84051.4754
   22644.000      -84093.4737
   22646.000      -84391.3242
   22648.000      -84264.2131
   22650.000      -84127.0216
   22652.000      -84322.5893
   22654.000      -84306.7450
   22656.000      -84206.1507
   22658.000      -84340.3402
   22660.000      -83995.5246
   22662.000      -84228.4143
   22664.000      -84416.9376
   22666.000      -84134.3329
   22668.000      -84064.8925
   22670.000      -84123.4702
   22672.000      -84286.1748
   22674.000      -84296.5353
   22676.000      -83871.2114
   22678.000      -84027.7649
   22680.000      -83768.9778
   22682.000      -84145.0521
   22684.000      -84259.4910
   22686.000      -84123.3905
   22688.000      -83841.5854
   22690.000      -84264.7867
   22692.000      -83906.8091
   22694.000      -84188.0339
   22696.000      -84356.7673
   22698.000      -84129.9976
   22700.000      -84127.9841
   22702.000      -84280.5432
   22704.000      -84092.8634
   22706.000      -84104.0768
   22708.000      -84144.7132
   22710.000      -84117.0787
   22712.000      -84117.0338
   22714.000      -84118.4513
   22716.000      -84162.2962
   22718.000      -83994.9817
   22720.000      -83978.9568
   22722.000      -83947.9580
   22724.000      -84243.1296
   22726.000      -84157.9155
   22728.000      -84112.7380
   22730.000      -84246.4596
   22732.000      -83921.9306
   22734.000      -84123.2612
   22736.000      -84205.7604
   22738.000      -84454.2686
   22740.000      -84454.9676
   22742.000      -84329.5585
   22744.000      -84203.6489
   22746.000      -84111.7944
   22748.000      -84175.2433
   22750.000      -84445.5260
   22752.000      -84264.0080
   22754.000      -84271.5007
   22756.000      -84282.5136
   22758.000      -84120.2851
   22760.000      -83976.7197
   22762.000      -84044.9064
   22764.000      -84345.5211
   22766.000      -84024.9775
   22768.000      -83938.8894
   22770.000      -83950.5446
   22772.000      -84086.1972
   22774.000      -84261.1277
   22776.000      -84239.6080
   22778.000      -84300.8884
   22780.000      -84173.1066
   22782.000      -84206.8562
   22784.000      -84004.0762
   22786.000      -84160.3654
   22788.000      -84087.3136
   22790.000      -84158.5055
   22792.000      -84123.9186
   22794.000      -84151.3128
   22796.000      -84232.1027
   22798.000      -84188.0342
   22800.000      -84239.7110
   22802.000      -83911.3245
   22804.000      -84156.9544
   22806.000      -84192.6842
   22808.000      -84008.2726
   22810.000      -84146.8786
   22812.000      -84263.6983
   22814.000      -83723.4600
   22816.000      -84102.1068
   22818.000      -84309.3302
   22820.000      -84112.2644
   22822.000      -84080.4101
   22824.000      -84083.5224
   22826.000      -84210.8531
   22828.000      -84092.6881
   22830.000      -84184.7413
   22832.000      -84071.4360
   22834.000      -84163.7368
   22836.000      -84262.3238
   22838.000      -84052.1431
   22840.000      -84212.4986
   22842.000      -83904.0908
   22844.000      -84153.8697
   22846.000      -84123.3983
   22848.000      -83984.3211
   22850.000      -84296.3435
   22852.000      -84132.1712
   22854.000      -84222.3567
   22856.000      -84311.4408
   22858.000      -84407.3298
   22860.000      -84161.9139
   22862.000      -84382.7951
   22864.000      -84157.3392
   22866.000      -84222.3743
   22868.000      -84282.5244
   22870.000      -84324.7634
   22872.000      -84271.4212
   22874.000      -84317.8814
   22876.000      -84226.0574
   22878.000      -84476.8085
   22880.000      -84021.0033
   22882.000      -84093.8350
   22884.000      -84020.7186
   22886.000      -83869.8713
   22888.000      -83888.3932
   22890.000      -83844.4481
   22892.000      -83982.4613
   22894.000      -84047.4435
   22896.000      -84102.9183
   22898.000      -84150.2569
   22900.000      -83848.3872
   22902.000      -83966.4689
   22904.000      -84444.7674
   22906.000      -84146.4072
   22908.000      -84345.8140
   22910.000      -84112.3670
   22912.000      -84336.3010
   22914.000      -84234.9923
   22916.000      -84278.5094
   22918.000      -84173.3450
   22920.000      -84455.3272
   22922.000      -84094.2498
   22924.000      -84240.7443
   22926.000      -84414.4479
   22928.000      -84319.6381
   22930.000      -83957.5121
   22932.000      -84147.5759
   22934.000      -83930.8908
   22936.000      -84151.7973
   22938.000      -84125.7170
   22940.000      -84069.9396
   22942.000      -84063.3944
   22944.000      -84058.2999
   22946.000      -84055.2383
   22948.000      -84004.5580
   22950.000      -84249.4828
   22952.000      -84252.4209
   22954.000      -84337.5793
   22956.000      -84301.2927
   22958.000      -84199.0746
   22960.000      -84106.4387
   22962.000      -84083.7378
   22964.000      -83974.0741
   22966.000      -84034.9083
   22968.000      -84023.6768
   22970.000      -84210.3172
   22972.000      -84103.0323
   22974.000      -84302.7203
   22976.000      -84482.4259
   22978.000      -84183.4307
   22980.000      -83877.3174
   22982.000      -84100.8930
   22984.000      -83941.2228
   22986.000      -84261.5583
   22988.000      -84225.6152
   22990.000      -84158.1387
   22992.000      -84325.5039
   22994.000      -84163.1987
   22996.000      -84030.7200
   22998.000      -83897.0927
   23000.000      -83861.5083
   23002.000      -83880.4375
   23004.000      -84127.4583
   23006.000      -83918.3182
   23008.000      -83960.5318
   23010.000      -84159.9775
   23012.000      -84125.0101
   23014.000      -83950.8492
   23016.000      -84298.4328
   23018.000      -84151.4348
   23020.000      -84334.9622
   23022.000      -84139.9454
   23024.000      -84343.1234
   23026.000      -83819.1713
   23028.000      -84181.9911
   23030.000      -83875.1226
   23032.000      -84130.8104
   23034.000      -84364.4615
   23036.000      -84180.5519
   23038.000      -84234.4138
   23040.000      -84337.1370
   23042.000      -84230.9207
   23044.000      -83900.6265
   23046.000      -83923.2073
   23048.000      -84084.3571
   23050.000      -83995.3707
   23052.000      -84317.6414
   23054.000      -84211.3780
   23056.000      -84124.1316
   23058.000      -84284.3291
   23060.000      -83807.6758
   23062.000      -84024.5901
   23064.000      -84192.1924
   23066.000      -84136.9509
   23068.000      -84203.8309
   23070.000      -83820.3556
   23072.000      -84242.2153
   23074.000      -84256.9278
   23076.000      -84167.9750
   23078.000      -83912.0274
   23080.000      -84157.8309
   23082.000      -84318.9444
   23084.000      -84284.0218
   23086.000      -84188.5551
   23088.000      -84268.1945
   23090.000      -84076.2160
   23092.000      -84171.6425
   23094.000      -84033.6007
   23096.000      -84150.1562
   23098.000      -84225.8655
   23100.000      -84286.2135
   23102.000      -84150.9511
   23104.000      -84125.6831
   23106.000      -84242.5987
   23108.000      -84146.1544
   23110.000      -84231.2683
   23112.000      -84211.5644
   23114.000      -84270.6839
   23116.000      -83874.9500
   23118.000      -84414.8838
   23120.000      -84193.3081
   23122.000      -84168.0189
   23124.000      -84321.3697
   23126.000      -84128.9236
   23128.000      -84271.1506
   23130.000      -84465.4227
   23132.000      -84216.4747
   23134.000      -84069.1231
   23136.000      -84407.8353
   23138.000      -84488.1197
   23140.000      -84224.1902
   23142.000      -84515.1321
   23144.000      -84213.4600
   23146.000      -84276.9776
   23148.000      -84096.9410
   23150.000      -84231.1715
   23152.000      -84050.8488
   23154.000      -84165.4433
   23156.000      -84181.7719
   23158.000      -84304.5031
   23160.000      -84166.4426
   23162.000      -84079.2924
   23164.000      -83978.6644
   23166.000      -84075.5210
   23168.000      -84236.8875
   23170.000      -84115.9460
   23172.000      -84511.3540
   23174.000      -84176.6904
   23176.000      -84145.0233
   23178.000      -84270.0747
   23180.000      -84184.4986
   23182.000      -84302.7248
   23184.000      -84416.9265
   23186.000      -84176.1523
   23188.000      -84313.6427
   23190.000      -84221.0963
   23192.000      -84198.5157
   23194.000      -84244.5014
   23196.000      -84188.1397
   23198.000      -84102.0029
   23200.000      -84267.0773
   23202.000      -84279.3115
   23204.000      -84273.1177
   23206.000      -84285.8184
   23208.000      -84101.3706
   23210.000      -84209.0135
   23212.000      -84102.9402
   23214.000      -84040.2991
   23216.000      -84279.7328
   23218.000      -84347.6015
   23220.000      -84249.0602
   23222.000      -84271.4527
   23224.000      -83861.1703
   23226.000      -84155.1122
   23228.000      -84269.4764
   23230.000      -84310.4801
   23232.000      -83838.1033
   23234.000      -84208.4202
   23236.000      -84341.2599
   23238.000      -84160.3010
   23240.000      -84150.8138
   23242.000      -84500.8759
   23244.000      -84120.2030
   23246.000      -84047.2345
   23248.000      -83841.5097
   23250.000      -84029.1737
   23252.000      -84040.3209
   23254.000      -84008.5544
   23256.000      -84104.8522
   23258.000      -83963.8295
   23260.000      -84129.7290
   23262.000      -84223.6533
   23264.000      -84232.6874
   23266.000      -84271.8732
   23268.000      -84410.2911
   23270.000      -84051.8132
   23272.000      -84401.1828
   23274.000      -84059.8787
   23276.000      -84197.7904
   23278.000      -84263.0494
   23280.000      -84202.7894
   23282.000      -84516.4568
   23284.000      -84050.2783
   23286.000      -84025.0867
   23288.000      -83780.3498
   23290.000      -84278.5294
   23292.000      -84205.7540
   23294.000      -84095.5661
   23296.000      -84272.6320
   23298.000      -84202.1669
   23300.000      -84145.3487
   23302.000      -84317.0761
   23304.000      -84125.6532
   23306.000      -84102.2278
   23308.000      -84090.8000
   23310.000      -84054.2092
   23312.000      -83814.9518
   23314.000      -83955.0178
   23316.000      -84137.7063
   23318.000      -84148.6984
   23320.000      -84070.8807
   23322.000      -84033.8390
   23324.000      -84215.4737
   23326.000      -84044.7314
   23328.000      -84319.5105
   23330.000      -84064.0255
   23332.000      -84163.2955
   23334.000      -84327.5401
   23336.000      -84040.8308
   23338.000      -84270.2732
   23340.000      -84097.7099
   23342.000      -84010.5759
   23344.000      -83955.7831
   23346.000      -83992.5155
   23348.000      -84325.2178
   23350.000      -84200.0200
   23352.000      -84000.6553
   23354.000      -84067.9004
   23356.000      -83991.7414
   23358.000      -84053.7910
   23360.000      -84104.6432
   23362.000      -84193.2303
   23364.000      -84062.6709
   23366.000      -83961.7859
   23368.000      -84165.7824
   23370.000      -84279.1146
   23372.000      -84043.4548
   23374.000      -84116.7260
   23376.000      -84161.0412
   23378.000      -84268.7934
   23380.000      -84235.7781
   23382.000      -83957.5006
   23384.000      -84122.3942
   23386.000      -83901.5326
   23388.000      -84034.3855
   23390.000      -84416.6430
   23392.000      -84157.9144
   23394.000      -83889.1894
   23396.000      -84214.9214
   23398.000      -84175.3313
   23400.000      -84291.9692
   23402.000      -84193.6352
   23404.000      -84135.6370
   23406.000      -84039.5502
   23408.000      -83875.4026
   23410.000      -84132.7939
   23412.000      -84128.9108
   23414.000      -84181.5208
   23416.000      -83882.4984
   23418.000      -84326.3985
   23420.000      -84255.7788
   23422.000      -84126.1908
   23424.000      -84118.7693
   23426.000      -84014.2027
   23428.000      -84382.9822
   23430.000      -84181.9309
   23432.000      -84061.3119
   23434.000      -84007.9269
   23436.000      -84061.3837
   23438.000      -84394.1753
   23440.000      -84390.2842
   23442.000      -84237.1808
   23444.000      -84110.3036
   23446.000      -84165.2142
   23448.000      -84385.9384
   23450.000      -84190.3081
   23452.000      -84044.3592
   23454.000      -83911.4655
   23456.000      -84055.6635
   23458.000      -84104.7715
   23460.000      -84032.2371
   23462.000      -83920.7059
   23464.000      -84148.0947
   23466.000      -84144.7729
   23468.000      -83897.2061
   23470.000      -84297.0442
   23472.000      -84059.2252
   23474.000      -84137.8784
   23476.000      -84168.1098
   23478.000      -84163.3148
   23480.000      -84192.4334
   23482.000      -84255.8402
   23484.000      -84181.6223
   23486.000      -83890.5728
   23488.000      -83938.5346
   23490.000      -83964.8725
   23492.000      -84074.3943
   23494.000      -84066.3913
   23496.000      -84101.0801
   23498.000      -84178.7565
   23500.000      -84439.9455
   23502.000      -84227.4830
   23504.000      -84217.4895
   23506.000      -84074.6457
   23508.000      -84080.3541
   23510.000      -84409.0234
   23512.000      -84018.5935
   23514.000      -84125.1764
   23516.000      -84090.8833
   23518.000      -83924.4509
   23520.000      -84124.1303
   23522.000      -84218.0589
   23524.000      -84167.9018
   23526.000      -84022.1447
   23528.000      -84078.8201
   23530.000      -84103.4591
   23532.000      -84459.6362
   23534.000      -84041.6130
   23536.000      -83984.9600
   23538.000      -84180.7287
   23540.000      -84139.7016
   23542.000      -84272.7382
   23544.000      -83944.8031
   23546.000      -84119.6757
   23548.000      -83934.1810
   23550.000      -84058.9943
   23552.000      -84196.4285
   23554.000      -84202.2375
   23556.000      -84210.3313
   23558.000      -83926.0523
   23560.000      -83946.8293
   23562.000      -84102.1075
   23564.000      -83974.6815
   23566.000      -84268.5893
   23568.000      -84203.6982
   23570.000      -84164.7868
   23572.000      -84074.6890
   23574.000      -84166.3345
   23576.000      -84245.3637
   23578.000      -84278.3766
   23580.000      -84139.9876
   23582.000      -84124.1484
   23584.000      -84063.6154
   23586.000      -84285.7729
   23588.000      -83997.3631
   23590.000      -84029.7865
   23592.000      -84230.9664
   23594.000      -84052.5516
   23596.000      -83905.9810
   23598.000      -84101.3156
   23600.000      -84181.4380
   23602.000      -84071.7582
   23604.000      -84184.3667
   23606.000      -84042.7992
   23608.000      -84220.2215
   23610.000      -84053.8389
   23612.000      -84205.9149
   23614.000      -84471.6474
   23616.000      -84134.7322
   23618.000      -84395.7069
   23620.000      -84207.2911
   23622.000      -84082.0838
   23624.000      -84117.3243
   23626.000      -84020.3027
   23628.000      -84104.1547
   23630.000      -84245.8324
   23632.000      -84052.0567
   23634.000      -84052.5509
   23636.000      -84025.5182
   23638.000      -84057.6231
   23640.000      -84128.8231
   23642.000      -84112.2866
   23644.000      -84046.7123
   23646.000      -84132.2848
   23648.000      -84152.7568
   23650.000      -84254.3648
   23652.000      -84282.2341
   23654.000      -84216.4267
   23656.000      -84158.4832
   23658.000      -84272.2443
   23660.000      -84234.1710
   23662.000      -84337.9289
   23664.000      -84145.9383
   23666.000      -84168.8455
   23668.000      -84214.2216
   23670.000      -84089.5470
   23672.000      -84163.8495
   23674.000      -83948.5733
   23676.000      -84069.0987
   23678.000      -84059.7792
   23680.000      -84075.6029
   23682.000      -84221.9802
   23684.000      -84275.6094
   23686.000      -84181.3175
   23688.000      -84198.0780
   23690.000      -84274.0406
   23692.000      -84311.2094
   23694.000      -84213.8806
   23696.000      -84249.3506
   23698.000      -84056.6901
   23700.000      -84095.5523
   23702.000      -84038.3648
   23704.000      -84234.2935
   23706.000      -84175.7548
   23708.000      -84209.6204
   23710.000      -84073.2631
   23712.000      -83938.3279
   23714.000      -84089.6392
   23716.000      -84203.8782
   23718.000      -84234.3746
   23720.000      -84200.1334
   23722.000      -84444.5105
   23724.000      -84115.8086
   23726.000      -84264.2151
   23728.000      -84161.3647
   23730.000      -83879.7362
   23732.000      -83849.3840
   23734.000      -84235.2922
   23736.000      -84192.0858
   23738.000      -83949.6756
   23740.000      -83790.2327
   23742.000      -83761.8379
   23744.000      -83992.1728
   23746.000      -83882.2657
   23748.000      -84228.1080
   23750.000      -84190.1467
   23752.000      -84238.0017
   23754.000      -84113.8920
   23756.000      -84124.7059
   23758.000      -83973.1046
   23760.000      -84283.0761
   23762.000      -84089.7236
   23764.000      -84115.0613
   23766.000      -83799.0286
   23768.000      -84066.6231
   23770.000      -84043.8339
   23772.000      -84234.9426
   23774.000      -84345.6171
   23776.000      -84504.1396
   23778.000      -84292.4989
   23780.000      -84207.3087
   23782.000      -84060.3925
   23784.000      -84072.9278
   23786.000      -84082.7711
   23788.000      -84225.5486
   23790.000      -84345.5545
   23792.000      -84094.1056
   23794.000      -84416.8367
   23796.000      -84238.9634
   23798.000      -84302.2176
   23800.000      -84447.1546
   23802.000      -84066.8190
   23804.000      -84127.9735
   23806.000      -84330.1019
   23808.000      -84365.0936
   23810.000      -84121.4095
   23812.000      -84012.8440
   23814.000      -84401.0242
   23816.000      -84291.6220
   23818.000      -84498.5194
   23820.000      -84135.0415
   23822.000      -84275.0271
   23824.000      -84358.9502
   23826.000      -84135.5996
   23828.000      -84255.7502
   23830.000      -84527.0556
   23832.000      -84126.2715
   23834.000      -84343.5074
   23836.000      -84315.7294
   23838.000      -83996.0254
   23840.000      -84060.7923
   23842.000      -84103.8262
   23844.000      -84159.1585
   23846.000      -84244.7984
   23848.000      -83966.1990
   23850.000      -84055.1425
   23852.000      -83983.1203
   23854.000      -84245.5616
   23856.000      -84171.7017
   23858.000      -83913.3506
   23860.000      -84068.9097
   23862.000      -84091.4326
   23864.000      -84160.6059
   23866.000      -83918.7943
   23868.000      -84014.2050
   23870.000      -83974.2755
   23872.000      -84126.9208
   23874.000      -84145.6078
   23876.000      -84044.2986
   23878.000      -83872.7820
   23880.000      -84014.2369
   23882.000      -83981.7804
   23884.000      -83987.7737
   23886.000      -83963.7417
   23888.000      -84110.6264
   23890.000      -84330.6267
   23892.000      -84207.4267
   23894.000      -84003.8245
   23896.000      -84343.0517
   23898.000      -84105.6572
   23900.000      -84318.6666
   23902.000      -84230.4727
   23904.000      -84434.7248
   23906.000      -84230.2371
   23908.000      -84364.1204
   23910.000      -84457.0743
   23912.000      -84270.7326
   23914.000      -84503.7855
   23916.000      -84042.4887
   23918.000      -84085.8427
   23920.000      -83942.8664
   23922.000      -84057.4303
   23924.000      -83873.7315
   23926.000      -84195.2345
   23928.000      -84448.7376
   23930.000      -84122.6873
   23932.000      -83961.4534
   23934.000      -83978.6635
   23936.000      -84016.9013
   23938.000      -84118.7895
   23940.000      -84042.2822
   23942.000      -84101.7313
   23944.000      -84158.9221
   23946.000      -84388.4630
   23948.000      -84226.3490
   23950.000      -84184.8496
   23952.000      -83891.2374
   23954.000      -83981.3876
   23956.000      -84360.6200
   23958.000      -84438.3809
   23960.000      -84214.9545
   23962.000      -84458.4416
   23964.000      -84324.3045
   23966.000      -84264.2654
   23968.000      -84332.1162
   23970.000      -84182.8082
   23972.000      -84074.4730
   23974.000      -83889.5010
   23976.000      -83996.2143
   23978.000      -84226.0259
   23980.000      -83998.8448
   23982.000      -84284.1939
   23984.000      -84078.0700
   23986.000      -84207.2425
   23988.000      -83970.9892
   23990.000      -84111.3048
   23992.000      -84206.3073
   23994.000      -84375.2133
   23996.000      -84462.6596
   23998.000      -84171.3661
   24000.000      -84120.2671
   24002.000      -84099.9465
   24004.000      -84093.7504
   24006.000      -84373.1690
   24008.000      -84342.6537
   24010.000      -84160.8787
   24012.000      -84118.3436
   24014.000      -84112.5782
   24016.000      -84387.4561
   24018.000      -84390.9783
   24020.000      -84007.6554
   24022.000      -84131.1748
   24024.000      -84152.2020
   24026.000      -84021.2993
   24028.000      -84197.0775
   24030.000      -84078.8912
   24032.000      -84292.9561
   24034.000      -84301.9295
   24036.000      -84222.9645
   24038.000      -84220.0973
   24040.000      -84632.1313
   24042.000      -84335.6268
   24044.000      -84058.8231
   24046.000      -84415.2251
   24048.000      -84100.9045
   24050.000      -84309.3279
   24052.000      -84124.9618
   24054.000      -83970.0752
   24056.000      -84096.3852
   24058.000      -84139.5865
   24060.000      -84429.3580
   24062.000      -83967.0956
   24064.000      -84280.5939
   24066.000      -84118.8134
   24068.000      -84104.3189
   24070.000      -84392.5567
   24072.000      -84154.6584
   24074.000      -84053.4997
   24076.000      -84165.4314
   24078.000      -84200.8221
   24080.000      -84156.5160
   24082.000      -84030.6651
   24084.000      -83963.6274
   24086.000      -84169.6918
   24088.000      -84053.0208
   24090.000      -83909.7383
   24092.000      -84102.9649
   24094.000      -84065.1281
   24096.000      -84282.8306
   24098.000      -84176.4943
   24100.000      -84336.5024
   24102.000      -84406.9664
   24104.000      -84252.9060
   24106.000      -84144.2172
   24108.000      -84245.0487
   24110.000      -84149.9162
   24112.000      -84272.2140
   24114.000      -84238.7544
   24116.000      -84203.8678
   24118.000      -84133.1156
   24120.000      -84368.3652
   24122.000      -84275.3820
   24124.000      -84108.6500
   24126.000      -84206.0459
   24128.000      -84197.7066
   24130.000      -84075.7233
   24132.000      -83927.0730
   24134.000      -84260.2479
   24136.000      -84014.4583
   24138.000      -84223.4880
   24140.000      -83946.1137
   24142.000      -84164.5648
   24144.000      -84010.6849
   24146.000      -84081.2030
   24148.000      -84063.5229
   24150.000      -83831.8851
   24152.000      -84374.6824
   24154.000      -83961.6066
   24156.000      -83974.9281
   24158.000      -84074.1988
   24160.000      -83955.3282
   24162.000      -83982.7126
   24164.000      -84212.3247
   24166.000      -84241.2557
   24168.000      -84155.7136
   24170.000      -84106.1194
   24172.000      -84281.9273
   24174.000      -84013.5801
   24176.000      -84206.2055
   24178.000      -83987.1687
   24180.000      -84320.7280
   24182.000      -84260.3107
   24184.000      -84108.3211
   24186.000      -84013.5596
   24188.000      -84123.0576
   24190.000      -83866.6682
   24192.000      -84309.3973
   24194.000      -84124.8883
   24196.000      -84106.9158
   24198.000      -83906.2552
   24200.000      -84221.9891
   24202.000      -84140.8803
   24204.000      -84463.3045
   24206.000      -84279.6144
   24208.000      -84177.0333
   24210.000      -84134.6599
   24212.000      -84298.3264
   24214.000      -83959.6699
   24216.000      -84010.5039
   24218.000      -84201.9973
   24220.000      -84176.5320
   24222.000      -84206.4643
   24224.000      -84047.4993
   24226.000      -84135.2354
   24228.000      -84143.0796
   24230.000      -83878.4035
   24232.000      -84255.1247
   24234.000      -84167.3039
   24236.000      -84097.7432
   24238.000      -84230.3134
   24240.000      -84194.2074
   24242.000      -84393.2779
   24244.000      -84067.8144
   24246.000      -84236.5854
   24248.000      -84053.6717
   24250.000      -84131.0122
   24252.000      -83931.1355
   24254.000      -84077.9295
   24256.000      -84025.4951
   24258.000      -84401.1686
   24260.000      -84064.8692
   24262.000      -84299.5877
   24264.000      -84174.6132
   24266.000      -84116.7368
   24268.000      -84055.6265
   24270.000      -83950.4292
   24272.000      -83967.0290
   24274.000      -83981.2350
   24276.000      -84276.3755
   24278.000      -83916.4411
   24280.000      -84112.8318
   24282.000      -84173.3080
   24284.000      -84089.8875
   24286.000      -83998.9638
   24288.000      -83979.4298
   24290.000      -84064.9129
   24292.000      -84115.7819
   24294.000      -84171.2571
   24296.000      -84067.5162
   24298.000      -84305.7728
   24300.000      -84157.4245
   24302.000      -84226.9495
   24304.000      -84247.4956
   24306.000      -84129.1399
   24308.000      -83899.3018
   24310.000      -84048.3313
   24312.000      -84159.8754
   24314.000      -84248.8758
   24316.000      -84436.4752
   24318.000      -84175.7359
   24320.000      -84251.3245
   24322.000      -84441.7710
   24324.000      -84185.9997
   24326.000      -84183.8915
   24328.000      -84069.7582
   24330.000      -84179.2446
   24332.000      -84085.1535
   24334.000      -84324.1055
   24336.000      -84080.8214
   24338.000      -84019.7870
   24340.000      -84201.4550
   24342.000      -83893.8782
   24344.000      -84260.3228
   24346.000      -84183.7366
   24348.000      -83968.2058
   24350.000      -84168.0218
   24352.000      -84309.7869
   24354.000      -84108.7861
   24356.000      -84046.3222
   24358.000      -84204.7709
   24360.000      -84026.3799
   24362.000      -84143.3144
   24364.000      -83973.2327
   24366.000      -84234.9702
   24368.000      -84083.8734
   24370.000      -84116.3906
   24372.000      -84112.2302
   24374.000      -84260.0778
   24376.000      -84396.6711
   24378.000      -84465.0756
   24380.000      -84327.0869
   24382.000      -84250.9799
   24384.000      -84192.6049
   24386.000      -84141.3717
   24388.000      -84120.3797
   24390.000      -84108.7154
   24392.000      -83888.8476
   24394.000      -83973.7752
   24396.000      -83995.7984
   24398.000      -84109.8960
   24400.000      -84034.0075
   24402.000      -84044.2587
   24404.000      -83980.4618
   24406.000      -84106.7109
   24408.000      -84139.2378
   24410.000      -84102.1900
   24412.000      -84151.2268
   24414.000      -84006.7653
   24416.000      -84489.9933
   24418.000      -84307.3409
   24420.000      -84129.4848
   24422.000      -84014.1231
   24424.000      -84096.0556
   24426.000      -84137.1625
   24428.000      -84133.6805
   24430.000      -83951.7919
   24432.000      -84184.3366
   24434.000      -84231.0979
   24436.000      -84275.3748
   24438.000      -84202.7722
   24440.000      -84148.2852
   24442.000      -84159.4403
   24444.000      -84225.6171
   24446.000      -84169.9956
   24448.000      -84065.5175
   24450.000      -84194.4965
   24452.000      -84343.4478
   24454.000      -83974.8724
   24456.000      -84024.6803
   24458.000      -84091.7685
   24460.000      -84102.7275
   24462.000      -84161.8160
   24464.000      -84283.9557
   24466.000      -84059.7834
   24468.000      -84132.8398
   24470.000      -84170.0225
   24472.000      -84057.9615
   24474.000      -84181.4206
   24476.000      -84212.6307
   24478.000      -84209.9982
   24480.000      -84402.4495
   24482.000      -84233.7247
   24484.000      -84337.5695
   24486.000      -84153.3492
   24488.000      -84327.6209
   24490.000      -84076.2020
   24492.000      -84137.6899
   24494.000      -84360.1305
   24496.000      -83962.5354
   24498.000      -84168.2014
   24500.000      -84195.0209
   24502.000      -83955.0404
   24504.000      -84110.4710
   24506.000      -83838.5982
   24508.000      -84098.0564
   24510.000      -84032.3395
   24512.000      -84100.9297
   24514.000      -84125.8242
   24516.000      -83787.2551
   24518.000      -83887.8271
   24520.000      -84238.5322
   24522.000      -84091.2592
   24524.000      -84098.8849
   24526.000      -84018.5749
   24528.000      -84091.5553
   24530.000      -84123.3184
   24532.000      -84104.5241
   24534.000      -84141.3970
   24536.000      -83795.6255
   24538.000      -84126.5451
   24540.000      -84176.2967
   24542.000      -84341.8649
   24544.000      -84302.8372
   24546.000      -84274.1783
   24548.000      -84257.5961
   24550.000      -84308.6683
   24552.000      -84328.6177
   24554.000      -84098.5209
   24556.000      -84070.3322
   24558.000      -84281.3138
   24560.000      -83900.1310
   24562.000      -84023.5716
   24564.000      -84321.5532
   24566.000      -84115.1079
   24568.000      -84234.0520
   24570.000      -83832.8328
   24572.000      -83998.9963
   24574.000      -84258.3325
   24576.000      -84270.2017
   24578.000      -84140.9429
   24580.000      -84293.3391
   24582.000      -84096.4776
   24584.000      -84247.4851
   24586.000      -84344.8141
   24588.000      -84163.3602
   24590.000      -84072.4526
   24592.000      -84384.8125
   24594.000      -84293.5768
   24596.000      -84064.4158
   24598.000      -84302.6605
   24600.000      -84172.2213
   24602.000      -84145.3569
   24604.000      -83969.6867
   24606.000      -84011.1089
   24608.000      -84093.7394
   24610.000      -84195.3867
   24612.000      -84355.3664
   24614.000      -84033.7678
   24616.000      -84193.4339
   24618.000      -84059.3499
   24620.000      -84157.5026
   24622.000      -83840.6756
   24624.000      -84270.1072
   24626.000      -84116.0798
   24628.000      -84322.5782
   24630.000      -84028.8617
   24632.000      -83900.7503
   24634.000      -84222.5063
   24636.000      -84139.1806
   24638.000      -84266.9075
   24640.000      -84017.9228
   24642.000      -84361.7587
   24644.000      -84216.8892
   24646.000      -84205.6132
   24648.000      -84236.5803
   24650.000      -84213.4997
   24652.000      -84176.4321
   24654.000      -84078.6090
   24656.000      -84168.4325
   24658.000      -84019.7128
   24660.000      -84121.0271
   24662.000      -84036.0224
   24664.000      -84227.7314
   24666.000      -83922.5377
   24668.000      -84255.4547
   24670.000      -84154.0303
   24672.000      -84036.6223
   24674.000      -84197.8947
   24676.000      -83948.3107
   24678.000      -84052.5872
   24680.000      -84294.4341
   24682.000      -84360.2725
   24684.000      -84094.7251
   24686.000      -84289.4110
   24688.000      -84071.1251
   24690.000      -84271.0861
   24692.000      -84203.2363
   24694.000      -84376.1776
   24696.000      -84332.1449
   24698.000      -84018.7824
   24700.000      -84132.5565
   24702.000      -84149.3203
   24704.000      -84163.9111
   24706.000      -84534.6817
   24708.000      -84025.3399
   24710.000      -84109.2462
   24712.000      -84025.6006
   24714.000      -84112.2620
   24716.000      -84004.1570
   24718.000      -84067.0123
   24720.000      -84133.1255
   24722.000      -84090.9763
   24724.000      -84324.0159
   24726.000      -84209.8161
   24728.000      -83986.0320
   24730.000      -84084.2560
   24732.000      -84076.5902
   24734.000      -84013.5078
   24736.000      -83891.7977
   24738.000      -84114.9452
   24740.000      -84142.6616
   24742.000      -84240.0821
   24744.000      -84043.8576
   24746.000      -84239.6507
   24748.000      -84230.1508
   24750.000      -84232.9927
   24752.000      -83811.3328
   24754.000      -83983.0802
   24756.000      -84210.4324
   24758.000      -84234.5412
   24760.000      -84149.9276
   24762.000      -84305.1333
   24764.000      -83883.7767
   24766.000      -84015.5306
   24768.000      -83964.3870
   24770.000      -83903.6434
   24772.000      -84426.1493
   24774.000      -84219.4696
   24776.000      -84261.4704
   24778.000      -84275.4466
   24780.000      -83890.3217
   24782.000      -84231.9303
   24784.000      -83984.4719
   24786.000      -84312.2701
   24788.000      -84243.1218
   24790.000      -84062.2400
   24792.000      -84202.2589
   24794.000      -84055.6131
   24796.000      -84251.9543
   24798.000      -84237.1918
   24800.000      -84032.5378
   24802.000      -84323.6800
   24804.000      -84133.5467
   24806.000      -84171.7760
   24808.000      -84485.4717
   24810.000      -84237.0178
   24812.000      -84019.7670
   24814.000      -84325.6203
   24816.000      -84114.1855
   24818.000      -83793.4397
   24820.000      -84005.3507
   24822.000      -84055.1777
   24824.000      -84213.9587
   24826.000      -83959.9814
   24828.000      -84139.6042
   24830.000      -84230.9736
   24832.000      -84047.2895
   24834.000      -84292.3615
   24836.000      -83917.6095
   24838.000      -84135.7911
   24840.000      -84357.7907
   24842.000      -83793.6945
   24844.000      -84105.7899
   24846.000      -84117.7660
   24848.000      -84286.4025
   24850.000      -84015.3993
   24852.000      -84217.0699
   24854.000      -84500.2642
   24856.000      -84256.6187
   24858.000      -84135.3592
   24860.000      -84103.5724
   24862.000      -84167.4053
   24864.000      -84228.4481
   24866.000      -84237.4092
   24868.000      -84154.5342
   24870.000      -84030.3020
   24872.000      -84065.8777
   24874.000      -84067.4410
   24876.000      -84104.0659
   24878.000      -84048.8014
   24880.000      -84330.5406
   24882.000      -83998.6563
   24884.000      -84010.6508
   24886.000      -83933.8410
   24888.000      -83957.3476
   24890.000      -84203.9153
   24892.000      -84060.6570
   24894.000      -84339.3597
   24896.000      -84064.9057
   24898.000      -84096.2531
   24900.000      -83840.8070
   24902.000      -83975.1044
   24904.000      -84093.4755
   24906.000      -83781.0276
   24908.000      -83982.1168
   24910.000      -84163.9425
   24912.000      -84173.8367
   24914.000      -84124.2531
   24916.000      -83859.0941
   24918.000      -84200.9394
   24920.000      -83959.0450
   24922.000      -83934.3793
   24924.000      -84090.4429
   24926.000      -84260.5319
   24928.000      -83997.6250
   24930.000      -84232.9894
   24932.000      -84215.4233
   24934.000      -84154.5795
   24936.000      -84280.9145
   24938.000      -84302.7391
   24940.000      -84390.1135
   24942.000      -84276.6396
   24944.000      -84258.7315
   24946.000      -84351.4734
   24948.000      -84009.8905
   24950.000      -83945.2659
   24952.000      -84026.9131
   24954.000      -84030.8477
   24956.000      -84165.8706
   24958.000      -84033.9171
   24960.000      -84047.4359
   24962.000      -84116.4318
   24964.000      -84409.8116
   24966.000      -84341.5356
   24968.000      -84175.4538
   24970.000      -83925.7841
   24972.000      -84269.4517
   24974.000      -84204.8569
   24976.000      -84080.2459
   24978.000      -84021.1224
   24980.000      -84162.7845
   24982.000      -84088.1608
   24984.000      -84324.2057
   24986.000      -84069.2000
   24988.000      -84043.1035
   24990.000      -84075.4584
   24992.000      -84148.4170
   24994.000      -84409.6755
   24996.000      -84165.9915
   24998.000      -84112.1030
   25000.000      -84058.7746
   25002.000      -84260.6867
   25004.000      -84088.7510
   25006.000      -84237.3555
   25008.000      -84163.3830
   25010.000      -84407.0864
   25012.000      -84235.7476
   25014.000      -84086.5536
   25016.000      -84142.1268
   25018.000      -83918.8839
   25020.000      -84117.7819
   25022.000      -84186.1953
   25024.000      -84244.8970
   25026.000      -84387.9075
   25028.000      -84320.4863
   25030.000      -84028.6166
   25032.000      -84355.2882
   25034.000      -84335.3942
   25036.000      -84171.4192
   25038.000      -84004.8662
   25040.000      -83940.3646
   25042.000      -84170.1389
   25044.000      -83994.8607
   25046.000      -84252.3396
   25048.000      -84048.3151
   25050.000      -84317.6658
   25052.000      -84175.7321
   25054.000      -84109.5097
   25056.000      -84262.2126
   25058.000      -84272.9172
   25060.000      -84263.2024
   25062.000      -84115.4360
   25064.000      -84032.3692
   25066.000      -84485.5829
   25068.000      -84229.1082
   25070.000      -84287.5485
   25072.000      -84179.1666
   25074.000      -84012.5573
   25076.000      -84243.8445
   25078.000      -84155.7184
   25080.000      -83948.8804
   25082.000      -84131.7881
   25084.000      -84278.8671
   25086.000      -83959.2794
   25088.000      -84431.0469
   25090.000      -83991.1915
   25092.000      -84191.3450
   25094.000      -84194.0182
   25096.000      -84136.5313
   25098.000      -84409.7814
   25100.000      -84133.6144
   25102.000      -84186.5205
   25104.000      -84204.1576
   25106.000      -84010.7832
   25108.000      -84328.8628
   25110.000      -84188.6684
   25112.000      -84081.3202
   25114.000      -83897.5098
   25116.000      -83972.4066
   25118.000      -83869.3676
   25120.000      -83968.1483
   25122.000      -83923.9808
   25124.000      -84159.3089
   25126.000      -84177.0030
   25128.000      -84123.3105
   25130.000      -84142.8643
   25132.000      -84053.6617
   25134.000      -84064.3507
   25136.000      -84016.5737
   25138.000      -84189.1654
   25140.000      -84096.7408
   25142.000      -84247.9281
   25144.000      -84003.6638
   25146.000      -83865.8389
   25148.000      -84087.3938
   25150.000      -84004.7716
   25152.000      -84234.0922
   25154.000      -84182.4411
   25156.000      -84189.4921
   25158.000      -84252.0135
   25160.000      -84182.6389
   25162.000      -84064.8523
   25164.000      -84083.4431
   25166.000      -83954.1838
   25168.000      -84103.7117
   25170.000      -84104.3374
   25172.000      -83895.2212
   25174.000      -83789.2805
   25176.000      -84301.4176
   25178.000      -83986.3019
   25180.000      -84068.9077
   25182.000      -84142.7581
   25184.000      -83943.5062
   25186.000      -84223.7851
   25188.000      -84095.6072
   25190.000      -84164.5975
   25192.000      -83857.0955
   25194.000      -84134.2187
   25196.000      -84097.1776
   25198.000      -84236.7894
   25200.000      -84285.2801
   25202.000      -84275.5451
   25204.000      -84051.8023
   25206.000      -84230.5760
   25208.000      -84154.2832
   25210.000      -84062.8552
   25212.000      -84081.3646
   25214.000      -84290.2174
   25216.000      -84252.2637
   25218.000      -84203.9140
   25220.000      -84045.3558
   25222.000      -83906.9521
   25224.000      -84075.2238
   25226.000      -84132.0674
   25228.000      -84149.1861
   25230.000      -84147.3983
   25232.000      -84150.6413
   25234.000      -84111.2029
   25236.000      -84507.2876
   25238.000      -84145.7578
   25240.000      -84226.1345
   25242.000      -84223.5509
   25244.000      -84245.1805
   25246.000      -84131.0860
   25248.000      -84307.2854
   25250.000      -84149.2206
   25252.000      -84018.3271
   25254.000      -84241.1992
   25256.000      -83996.2651
   25258.000      -84128.6426
   25260.000      -84043.7349
   25262.000      -84184.6118
   25264.000      -83839.4133
   25266.000      -84108.0020
   25268.000      -84334.1588
   25270.000      -84083.7692
   25272.000      -84241.9318
   25274.000      -84437.9934
   25276.000      -84402.9093
   25278.000      -84322.1781
   25280.000      -83994.4752
   25282.000      -84109.4417
   25284.000      -84177.9409
   25286.000      -84259.7989
   25288.000      -84072.2638
   25290.000      -83939.1452
   25292.000      -84028.8536
   25294.000      -83975.9230
   25296.000      -83964.9123
   25298.000      -83977.1679
   25300.000      -84021.6638
   25302.000      -84287.9977
   25304.000      -84413.2247
   25306.000      -84151.7945
   25308.000      -84299.8987
   25310.000      -84145.8954
   25312.000      -84062.8009
   25314.000      -83976.4000
   25316.000      -83722.8185
   25318.000      -83951.4315
   25320.000      -84157.6782
   25322.000      -84117.2376
   25324.000      -84001.4184
   25326.000      -84229.1816
   25328.000      -84195.0190
   25330.000      -84219.4610
   25332.000      -84373.5605
   25334.000      -84042.6546
   25336.000      -84375.1507
   25338.000      -84133.7513
   25340.000      -84166.7564
   25342.000      -83934.8938
   25344.000      -83959.3465
   25346.000      -84192.0327
   25348.000      -83951.2672
   25350.000      -84172.9395
   25352.000      -84447.8876
   25354.000      -84262.9299
   25356.000      -84453.4197
   25358.000      -84091.9256
   25360.000      -84009.2503
   25362.000      -84075.9011
   25364.000      -84198.1746
   25366.000      -84254.5890
   25368.000      -84116.5010
   25370.000      -83860.4519
   25372.000      -84073.1282
   25374.000      -84167.9551
   25376.000      -83813.9385
   25378.000      -84141.9447
   25380.000      -84052.0770
   25382.000      -83966.0520
   25384.000      -84383.5578
   25386.000      -84281.5955
   25388.000      -84162.3908
   25390.000      -84238.6302
   25392.000      -84209.8611
   25394.000      -84121.5254
   25396.000      -83987.5447
   25398.000      -84027.0121
   25400.000      -84069.3117
   25402.000      -84114.5399
   25404.000      -84232.7988
   25406.000      -84149.0188
   25408.000      -84080.6341
   25410.000      -84079.1583
   25412.000      -84021.9831
   25414.000      -83939.2232
   25416.000      -84078.8372
   25418.000      -84006.6625
   25420.000      -83883.8227
   25422.000      -84178.0590
   25424.000      -83983.2877
   25426.000      -84155.2010
   25428.000      -83817.4657
   25430.000      -84024.0794
   25432.000      -83935.0341
   25434.000      -83981.5268
   25436.000      -84088.9527
   25438.000      -84144.5349
   25440.000      -84101.4348
   25442.000      -84117.5001
   25444.000      -84128.4965
   25446.000      -84330.3849
   25448.000      -84125.7949
   25450.000      -84287.3382
   25452.000      -83976.5162
   25454.000      -84161.6751
   25456.000      -84286.0475
   25458.000      -84171.3678
   25460.000      -84085.3587
   25462.000      -84293.3155
   25464.000      -84079.0553
   25466.000      -84175.9604
   25468.000      -84039.2682
   25470.000      -83920.4661
   25472.000      -84233.4492
   25474.000      -84011.5038
   25476.000      -84068.2517
   25478.000      -84199.6768
   25480.000      -84319.0883
   25482.000      -84497.4967
   25484.000      -84243.3001
   25486.000      -83907.2029
   25488.000      -84149.6252
   25490.000      -84134.6343
   25492.000      -84043.5203
   25494.000      -84307.2616
   25496.000      -84205.6566
   25498.000      -84286.9022
   25500.000      -84377.3077
   25502.000      -84130.5970
   25504.000      -83978.5139
   25506.000      -83944.1019
   25508.000      -84132.6082
   25510.000      -84182.6158
   25512.000      -83990.4215
   25514.000      -83912.1444
   25516.000      -83973.4432
   25518.000      -84170.2445
   25520.000      -84042.6517
   25522.000      -84222.6909
   25524.000      -84130.6909
   25526.000      -83991.0650
   25528.000      -84085.8862
   25530.000      -84116.2741
   25532.000      -84246.5393
   25534.000      -84202.9487
   25536.000      -83868.6208
   25538.000      -83827.5617
   25540.000      -83882.0780
   25542.000      -84243.2559
   25544.000      -84114.8201
   25546.000      -83981.8020
   25548.000      -83985.3290
   25550.000      -84010.9427
   25552.000      -84296.0605
   25554.000      -84085.7525
   25556.000      -84153.0222
   25558.000      -83991.9353
   25560.000      -84228.9382
   25562.000      -84000.3610
   25564.000      -83917.8929
   25566.000      -83619.6298
   25568.000      -84197.2288
   25570.000      -84042.2332
   25572.000      -84118.7535
   25574.000      -84160.4772
   25576.000      -84141.9399
   25578.000      -84136.9258
   25580.000      -83910.5826
   25582.000      -84285.2850
   25584.000      -84326.5758
   25586.000      -84020.6759
   25588.000      -84133.7402
   25590.000      -84132.0256
   25592.000      -84058.4588
   25594.000      -84238.5706
   25596.000      -84186.1206
   25598.000      -83940.6828
   25600.000      -84097.6031
   25602.000      -84161.9123
   25604.000      -84254.3447
   25606.000      -84236.9797
   25608.000      -84378.8365
   25610.000      -83945.6725
   25612.000      -84149.8980
   25614.000      -84239.6883
   25616.000      -84110.4033
   25618.000      -84129.4749
   25620.000      -84170.3455
   25622.000      -84073.1600
   25624.000      -84259.7851
   25626.000      -84119.5395
   25628.000      -83802.2816
   25630.000      -83900.7620
   25632.000      -84196.6933
   25634.000      -84123.5983
   25636.000      -83920.5131
   25638.000      -84176.2170
   25640.000      -83871.9910
   25642.000      -84081.6139
   25644.000      -84189.3120
   25646.000      -84195.4411
   25648.000      -84279.1221
   25650.000      -84174.7000
   25652.000      -84186.5854
   25654.000      -83910.7049
   25656.000      -84038.7267
   25658.000      -84188.4020
   25660.000      -84085.3799
   25662.000      -84038.9008
   25664.000      -84238.0733
   25666.000      -84247.1694
   25668.000      -83967.7773
   25670.000      -83962.0526
   25672.000      -84178.1485
   25674.000      -83895.4989
   25676.000      -84163.7826
   25678.000      -83950.2060
   25680.000      -83942.3465
   25682.000      -84113.4646
   25684.000      -84193.8765
   25686.000      -83934.3078
   25688.000      -84168.8649
   25690.000      -84109.7403
   25692.000      -84256.6403
   25694.000      -83953.3375
   25696.000      -83955.2357
   25698.000      -84023.7867
   25700.000      -84275.3997
   25702.000      -84220.0007
   25704.000      -84145.6290
   25706.000      -84230.5707
   25708.000      -84088.5768
   25710.000      -84111.1034
   25712.000      -84010.2660
   25714.000      -83910.8199
   25716.000      -84265.4303
   25718.000      -84263.3550
   25720.000      -84211.9838
   25722.000      -84296.5017
   25724.000      -84424.5742
   25726.000      -83965.9288
   25728.000      -84172.9935
   25730.000      -84043.2333
   25732.000      -84073.3864
   25734.000      -84120.5071
   25736.000      -84023.5734
   25738.000      -84324.2619
   25740.000      -84188.6424
   25742.000      -84087.8383
   25744.000      -84168.6979
   25746.000      -84171.2139
   25748.000      -84407.2297
   25750.000      -83986.4689
   25752.000      -83970.9023
   25754.000      -84137.1991
   25756.000      -84171.8256
   25758.000      -84117.3871
   25760.000      -84142.2441
   25762.000      -84213.6080
   25764.000      -84146.4332
   25766.000      -84290.4299
   25768.000      -84308.2026
   25770.000      -83970.9267
   25772.000      -84034.2213
   25774.000      -84181.1156
   25776.000      -83967.9320
   25778.000      -84088.9125
   25780.000      -84122.9045
   25782.000      -84223.6562
   25784.000      -84231.5064
   25786.000      -84129.5933
   25788.000      -84024.5307
   25790.000      -84280.5154
   25792.000      -84182.3295
   25794.000      -84134.3258
   25796.000      -83918.0031
   25798.000      -84042.7815
   25800.000      -83979.8640
   25802.000      -84105.8744
   25804.000      -84150.3988
   25806.000      -84086.3289
   25808.000      -84058.2900
   25810.000      -84362.8905
   25812.000      -84137.1258
   25814.000      -84144.6889
   25816.000      -83852.1091
   25818.000      -84112.5581
   25820.000      -84053.3870
   25822.000      -83839.2280
   25824.000      -84141.4851
   25826.000      -83995.7901
   25828.000      -83986.5571
   25830.000      -84106.1848
   25832.000      -84102.5368
   25834.000      -83963.9509
   25836.000      -84013.1246
   25838.000      -83884.4530
   25840.000      -84090.5656
   25842.000      -83933.4295
   25844.000      -84333.0412
   25846.000      -84292.6490
   25848.000      -84239.8542
   25850.000      -84066.9480
   25852.000      -84161.2447
   25854.000      -84285.7838
   25856.000      -84146.5890
   25858.000      -84139.0490
   25860.000      -84473.0813
   25862.000      -84408.6069
   25864.000      -84236.1283
   25866.000      -84237.2265
   25868.000      -84287.4719
   25870.000      -84200.7587
   25872.000      -84033.2758
   25874.000      -83959.7379
   25876.000      -84071.1342
   25878.000      -84297.1960
   25880.000      -84175.2222
   25882.000      -83926.0034
   25884.000      -83914.2324
   25886.000      -84203.3717
   25888.000      -84192.8277
   25890.000      -83940.4184
   25892.000      -84173.8223
   25894.000      -84058.9707
   25896.000      -84096.1889
   25898.000      -84064.5245
   25900.000      -84291.1146
   25902.000      -84158.0913
   25904.000      -83923.0511
   25906.000      -84046.0808
   25908.000      -84197.4727
   25910.000      -83926.9590
   25912.000      -83965.1709
   25914.000      -83951.9996
   25916.000      -84278.7293
   25918.000      -84432.5668
   25920.000      -83892.6132
   25922.000      -83825.3305
   25924.000      -84199.8894
   25926.000      -84409.4397
   25928.000      -84178.1452
   25930.000      -83924.7475
   25932.000      -84052.6869
   25934.000      -84160.0833
   25936.000      -83927.5669
   25938.000      -84057.0740
   25940.000      -83768.9015
   25942.000      -84069.9753
   25944.000      -84217.6515
   25946.000      -83932.8873
   25948.000      -84263.1076
   25950.000      -84251.3906
   25952.000      -84248.4502
   25954.000      -84088.4154
   25956.000      -83996.8612
   25958.000      -83941.9885
   25960.000      -84057.2110
   25962.000      -84010.5554
   25964.000      -84128.5480
   25966.000      -84050.9416
   25968.000      -83680.2116
   25970.000      -83870.6991
   25972.000      -84037.2105
   25974.000      -84178.3867
   25976.000      -84232.5222
   25978.000      -84199.8732
   25980.000      -84469.5332
   25982.000      -84135.7059
   25984.000      -83980.2694
   25986.000      -84375.2716
   25988.000      -83996.3938
   25990.000      -84324.9028
   25992.000      -84488.0052
   25994.000      -84093.1281
   25996.000      -84118.4492
   25998.000      -84259.5224
   26000.000      -83791.3133
   26002.000      -84229.9274
   26004.000      -84333.7042
   26006.000      -84305.0363
   26008.000      -84043.0015
   26010.000      -84438.3540
   26012.000      -84119.2220
   26014.000      -83894.5777
   26016.000      -84314.9208
   26018.000      -84331.9585
   26020.000      -84075.2683
   26022.000      -84133.5231
   26024.000      -83989.0957
   26026.000      -84102.7872
   26028.000      -84185.3587
   26030.000      -84384.8619
   26032.000      -83969.7931
   26034.000      -84259.1545
   26036.000      -84057.8414
   26038.000      -84096.5280
   26040.000      -84083.1476
   26042.000      -83853.2597
   26044.000      -84086.0749
   26046.000      -84323.1512
   26048.000      -84056.5660
   26050.000      -84169.1627
   26052.000      -83985.7191
   26054.000      -84237.5031
   26056.000      -84144.7742
   26058.000      -84123.6264
   26060.000      -84229.6649
   26062.000      -84138.1226
   26064.000      -84335.9487
   26066.000      -84163.9470
   26068.000      -84105.3233
   26070.000      -84242.3265
   26072.000      -84515.9918
   26074.000      -84143.0046
   26076.000      -83872.4281
   26078.000      -84136.5558
   26080.000      -84100.9450
   26082.000      -84066.3614
   26084.000      -84267.6621
   26086.000      -84166.3423
   26088.000      -84008.7108
   26090.000      -84186.2298
   26092.000      -84053.5360
   26094.000      -84212.5323
   26096.000      -83847.8972
   26098.000      -84063.8214
   26100.000      -84059.8810
   26102.000      -84048.3721
   26104.000      -83910.1963
   26106.000      -83828.0456
   26108.000      -84391.0392
   26110.000      -84269.5564
   26112.000      -83962.4933
   26114.000      -84336.9709
   26116.000      -84137.2960
   26118.000      -84331.8869
   26120.000      -84244.0656
   26122.000      -84264.5359
   26124.000      -84140.4315
   26126.000      -84047.9956
   26128.000      -84151.3273
   26130.000      -84271.2092
   26132.000      -84145.6309
   26134.000      -84031.4323
   26136.000      -84101.6618
   26138.000      -83913.3234
   26140.000      -83773.4227
   26142.000      -84037.7222
   26144.000      -83987.7411
   26146.000      -84079.1203
   26148.000      -84140.5806
   26150.000      -84231.2784
   26152.000      -83816.5792
   26154.000      -83940.2860
   26156.000      -84102.2808
   26158.000      -84146.3070
   26160.000      -83983.0425
   26162.000      -84087.6607
   26164.000      -83975.4511
   26166.000      -84202.6899
   26168.000      -84121.9294
   26170.000      -84303.3463
   26172.000      -84043.1102
   26174.000      -84307.7521
   26176.000      -84248.3944
   26178.000      -84245.8469
   26180.000      -84333.4300
   26182.000      -84304.7817
   26184.000      -84118.9033
   26186.000      -84092.7402
   26188.000      -84183.4114
   26190.000      -84353.5513
   26192.000      -84216.2523
   26194.000      -84189.7322
   26196.000      -84180.8480
   26198.000      -84120.4743
   26200.000      -83970.4243
   26202.000      -84445.3032
   26204.000      -84107.0435
   26206.000      -84167.0292
   26208.000      -84272.1165
   26210.000      -84054.4510
   26212.000      -84047.5139
   26214.000      -84044.7584
   26216.000      -84085.0501
   26218.000      -84152.3233
   26220.000      -84207.1590
   26222.000      -84238.2907
   26224.000      -84178.9216
   26226.000      -84118.4191
   26228.000      -83782.3637
   26230.000      -83969.1568
   26232.000      -84207.1904
   26234.000      -83953.5817
   26236.000      -84171.0140
   26238.000      -84229.7946
   26240.000      -84224.1303
   26242.000      -84327.8265
   26244.000      -84280.0057
   26246.000      -84146.7341
   26248.000      -84203.9494
   26250.000      -84172.4330
   26252.000      -84105.3877
   26254.000      -84355.9117
   26256.000      -84255.8468
   26258.000      -84187.8837
   26260.000      -84061.9647
   26262.000      -83939.2674
   26264.000      -84083.4428
   26266.000      -84347.5217
   26268.000      -84181.4591
   26270.000      -83981.5782
   26272.000      -84260.6697
   26274.000      -84275.3521
   26276.000      -84270.0193
   26278.000      -83986.3952
   26280.000      -84242.0915
   26282.000      -83999.9534
   26284.000      -84245.1352
   26286.000      -84312.4523
   26288.000      -84136.2525
   26290.000      -83939.2322
   26292.000      -83872.0216
   26294.000      -84455.8208
   26296.000      -84142.8272
   26298.000      -84068.1577
   26300.000      -84339.2151
   26302.000      -84247.2777
   26304.000      -83792.9487
   26306.000      -83919.6296
   26308.000      -84346.7660
   26310.000      -84088.5367
   26312.000      -83992.4954
   26314.000      -84188.4933
   26316.000      -84135.9568
   26318.000      -84179.6453
   26320.000      -84141.6888
   26322.000      -84143.2378
   26324.000      -84151.0776
   26326.000      -84002.6945
   26328.000      -84041.7313
   26330.000      -83950.4839
   26332.000      -83900.0904
   26334.000      -84095.2830
   26336.000      -84023.7836
   26338.000      -84338.8843
   26340.000      -84118.6951
   26342.000      -84177.5372
   26344.000      -83987.8315
   26346.000      -83987.9392
   26348.000      -84216.0140
   26350.000      -84237.4559
   26352.000      -83974.6782
   26354.000      -84253.8917
   26356.000      -84086.2663
   26358.000      -84301.3240
   26360.000      -84255.9356
   26362.000      -84130.6344
   26364.000      -84193.7523
   26366.000      -84173.5612
   26368.000      -84256.0767
   26370.000      -84073.5282
   26372.000      -84027.8570
   26374.000      -84003.1396
   26376.000      -84327.3700
   26378.000      -84219.9629
   26380.000      -84117.7907
   26382.000      -84151.3129
   26384.000      -84110.2704
   26386.000      -84245.6169
   26388.000      -84191.6616
   26390.000      -84085.3640
   26392.000      -84170.4006
   26394.000      -84091.8665
   26396.000      -83938.2283
   26398.000      -84286.2748
   26400.000      -84100.7284
   26402.000      -84188.1055
   26404.000      -84333.3717
   26406.000      -84005.3113
   26408.000      -83993.0595
   26410.000      -84272.7548
   26412.000      -84258.4505
   26414.000      -84165.8390
   26416.000      -83976.9317
   26418.000      -84139.6986
   26420.000      -84199.8428
   26422.000      -84014.7046
   26424.000      -83997.6881
   26426.000      -84136.2090
   26428.000      -84144.0834
   26430.000      -84012.6437
   26432.000      -83955.2829
   26434.000      -83854.4048
   26436.000      -83859.3050
   26438.000      -83766.5895
   26440.000      -83802.9132
   26442.000      -84046.1960
   26444.000      -84016.8915
   26446.000      -84048.1964
   26448.000      -84043.0583
   26450.000      -84184.3005
   26452.000      -84220.1114
   26454.000      -84030.9996
   26456.000      -83960.8034
   26458.000      -84194.7553
   26460.000      -84224.4489
   26462.000      -84192.6847
   26464.000      -84315.2292
   26466.000      -84201.9121
   26468.000      -84216.7670
   26470.000      -84175.3937
   26472.000      -84004.6357
   26474.000      -84029.2550
   26476.000      -84172.9706
   26478.000      -84290.0703
   26480.000      -84048.7696
   26482.000      -84434.7119
   26484.000      -84016.6643
   26486.000      -83944.8722
   26488.000      -83827.4121
   26490.000      -84356.9070
   26492.000      -84288.7352
   26494.000      -84020.9037
   26496.000      -84177.3176
   26498.000      -84136.1510
   26500.000      -84186.8706
   26502.000      -84330.5926
   26504.000      -84360.3425
   26506.000      -84365.8776
   26508.000      -84317.2525
   26510.000      -84384.8075
   26512.000      -84123.2785
   26514.000      -84190.9530
   26516.000      -83909.1491
   26518.000      -84146.1422
   26520.000      -84057.9453
   26522.000      -84320.9357
   26524.000      -84094.2501
   26526.000      -84349.8480
   26528.000      -84348.7326
   26530.000      -84311.6941
   26532.000      -84197.6356
   26534.000      -84420.1625
   26536.000      -84157.2964
   26538.000      -84096.0661
   26540.000      -83917.6584
   26542.000      -83783.0992
   26544.000      -83995.6290
   26546.000      -84033.6774
   26548.000      -84222.9934
   26550.000      -84282.8887
   26552.000      -83844.0327
   26554.000      -84148.6506
   26556.000      -84098.8114
   26558.000      -84081.7863
   26560.000      -84377.7991
   26562.000      -84132.5665
   26564.000      -84270.3597
   26566.000      -84133.5456
   26568.000      -84135.2505
   26570.000      -83984.9561
   26572.000      -84116.7793
   26574.000      -83904.4943
   26576.000      -84150.2556
   26578.000      -84323.4214
   26580.000      -83974.6655
   26582.000      -84036.4945
   26584.000      -83862.3140
   26586.000      -84143.8826
   26588.000      -84238.4163
   26590.000      -84303.7529
   26592.000      -84164.3483
   26594.000      -83968.3352
   26596.000      -84151.8176
   26598.000      -84009.2976
   26600.000      -83877.8848
   26602.000      -84066.8782
   26604.000      -84188.1216
   26606.000      -83937.7818
   26608.000      -84167.4167
   26610.000      -83839.4551
   26612.000      -83914.3777
   26614.000      -84113.7320
   26616.000      -84039.4901
   26618.000      -84347.5513
   26620.000      -84288.3878
   26622.000      -84245.0764
   26624.000      -84127.3702
   26626.000      -84295.2863
   26628.000      -84210.2760
   26630.000      -84236.8817
   26632.000      -84043.9325
   26634.000      -83916.0809
   26636.000      -84041.3526
   26638.000      -84052.9985
   26640.000      -84151.6000
   26642.000      -83888.5878
   26644.000      -83806.7069
   26646.000      -83847.4055
   26648.000      -84150.5425
   26650.000      -84007.4200
   26652.000      -84302.8162
   26654.000      -84143.7391
   26656.000      -84179.1628
   26658.000      -84245.1553
   26660.000      -83984.7343
   26662.000      -84085.3938
   26664.000      -83895.8185
   26666.000      -84108.8151
   26668.000      -84100.9027
   26670.000      -84398.6364
   26672.000      -84038.5992
   26674.000      -84252.6854
   26676.000      -84261.4628
   26678.000      -83998.1366
   26680.000      -84189.8827
   26682.000      -84040.0888
   26684.000      -84265.2150
   26686.000      -84189.6093
   26688.000      -83999.2688
   26690.000      -84046.5519
   26692.000      -84109.5191
   26694.000      -84355.6360
   26696.000      -84156.8791
   26698.000      -84180.9301
   26700.000      -84136.4214
   26702.000      -84198.0232
   26704.000      -84159.5806
   26706.000      -84229.4183
   26708.000      -84196.5914
   26710.000      -84298.4658
   26712.000      -84142.6198
   26714.000      -84247.4793
   26716.000      -84034.1125
   26718.000      -84145.2623
   26720.000      -84069.9184
   26722.000      -84173.6497
   26724.000      -84315.0878
   26726.000      -83949.4045
   26728.000      -84200.3148
   26730.000      -84189.1794
   26732.000      -84193.1387
   26734.000      -84228.6791
   26736.000      -84068.6696
   26738.000      -84042.5045
   26740.000      -84071.8384
   26742.000      -84039.2346
   26744.000      -83964.4899
   26746.000      -84321.7132
   26748.000      -84280.5600
   26750.000      -84066.6363
   26752.000      -84130.1205
   26754.000      -84019.3656
   26756.000      -84284.1545
   26758.000      -84111.3875
   26760.000      -84063.7806
   26762.000      -83998.5481
   26764.000      -83972.0460
   26766.000      -84201.3389
   26768.000      -84152.1320
   26770.000      -84265.1313
   26772.000      -84336.5495
   26774.000      -84286.4126
   26776.000      -84176.2103
   26778.000      -84125.1478
   26780.000      -84335.1860
   26782.000      -84238.5437
   26784.000      -84175.0254
   26786.000      -84024.9012
   26788.000      -83880.0828
   26790.000      -83922.1860
   26792.000      -84095.1326
   26794.000      -84125.8852
   26796.000      -84224.8224
   26798.000      -84233.7828
   26800.000      -83990.8408
   26802.000      -84279.5377
   26804.000      -84168.6303
   26806.000      -84174.0187
   26808.000      -84150.3763
   26810.000      -84206.2994
   26812.000      -84116.4658
   26814.000      -84197.5512
   26816.000      -83905.7145
   26818.000      -84234.8053
   26820.000      -84119.2933
   26822.000      -83892.6842
   26824.000      -84162.0813
   26826.000      -84028.5189
   26828.000      -84097.7681
   26830.000      -84280.5553
   26832.000      -84208.3065
   26834.000      -84165.1671
   26836.000      -84226.1496
   26838.000      -84203.6264
   26840.000      -84308.6174
   26842.000      -84148.6968
   26844.000      -83919.3878
   26846.000      -83936.0544
   26848.000      -83904.5072
   26850.000      -84036.8993
   26852.000      -84126.3921
   26854.000      -84148.8806
   26856.000      -84106.4608
   26858.000      -83756.0874
   26860.000      -84011.5140
   26862.000      -84045.7457
   26864.000      -84007.8942
   26866.000      -84201.7820
   26868.000      -84154.5360
   26870.000      -84234.4474
   26872.000      -83964.4377
   26874.000      -84202.9333
   26876.000      -84198.8746
   26878.000      -84192.1454
   26880.000      -84116.0385
   26882.000      -84016.8106
   26884.000      -84119.2157
   26886.000      -84085.9722
   26888.000      -84155.7637
   26890.000      -84320.4245
   26892.000      -84162.1401
   26894.000      -83948.9845
   26896.000      -84034.7658
   26898.000      -84083.3614
   26900.000      -84001.3097
   26902.000      -84150.1374
   26904.000      -84213.5206
   26906.000      -83826.6423
   26908.000      -84203.2101
   26910.000      -84034.1421
   26912.000      -84171.3905
   26914.000      -84031.6181
   26916.000      -83988.1103
   26918.000      -84386.9440
   26920.000      -84332.6945
   26922.000      -84263.6525
   26924.000      -84141.2831
   26926.000      -84031.1307
   26928.000      -84123.1451
   26930.000      -84278.0244
   26932.000      -84381.9500
   26934.000      -84086.4948
   26936.000      -84203.5250
   26938.000      -84243.7457
   26940.000      -83923.4138
   26942.000      -84064.6966
   26944.000      -84154.6469
   26946.000      -84228.8345
   26948.000      -84317.0537
   26950.000      -84264.6588
   26952.000      -84196.5460
   26954.000      -84206.8542
   26956.000      -83770.6947
   26958.000      -83800.7108
   26960.000      -84198.8868
   26962.000      -83725.6560
   26964.000      -84054.5473
   26966.000      -84079.7341
[truncated: 1,100,011 more chars]
