# Supplementary material for: Discovery of novel RARα agonists using pharmacophore-based virtual screening, molecular docking, and molecular dynamics simulation studies
Source: PLoS One. 2023 Aug 24;18(8):e0289046. doi: 10.1371/journal.pone.0289046 (PMC10449137; doi:10.1371/journal.pone.0289046)
Supplement: S1 File — (ZIP) [file pone.0289046.s003.zip › Supplementary/Free Protein/MD/RMSD/RMSD.xvg]

#Frame	RMSD_00001
10	0
20	0.646
30	0.6755
40	0.775
50	0.7907
60	0.8202
70	0.9441
80	0.8405
90	0.9426
100	0.9057
110	0.9495
120	0.974
130	0.9178
140	0.9277
150	0.9283
160	0.9108
170	1.1394
180	0.9853
190	1.0439
200	0.9424
210	0.9288
220	0.9711
230	0.9483
240	0.9298
250	1.0354
260	0.9582
270	0.9884
280	1.0532
290	1.0718
300	1.0423
310	1.0017
320	1.0365
330	1.1153
340	1.0288
350	1.0269
360	0.9479
370	1.0059
380	0.972
390	0.9127
400	0.931
410	1.0554
420	0.9878
430	0.9927
440	0.9215
450	0.9433
460	0.9416
470	0.8605
480	0.926
490	0.9958
500	0.9638
510	0.9539
520	1.0205
530	0.9159
540	0.9968
550	0.9712
560	1.0857
570	0.9994
580	1.0566
590	1.0133
600	0.9173
610	1.03
620	0.999
630	0.9786
640	0.9923
650	0.9913
660	0.9862
670	1.0487
680	1.0066
690	1.0317
700	1.0487
710	1.0676
720	1.0451
730	1.0017
740	1.0651
750	0.9961
760	1.0552
770	1.0626
780	1.1035
790	1.0559
800	1.0842
810	1.0333
820	1.1379
830	1.0848
840	1.0536
850	1.0754
860	1.0497
870	1.0884
880	1.144
890	1.026
900	1.0154
910	0.9802
920	1.0916
930	1.2185
940	1.1492
950	1.2131
960	1.1788
970	1.197
980	1.1988
990	1.2313
1000	1.1297
1010	1.1263
1020	1.133
1030	1.1358
1040	1.1307
1050	1.1261
1060	1.1785
1070	1.1689
1080	1.1129
1090	1.1282
1100	1.1478
1110	1.2244
1120	1.2239
1130	1.1312
1140	1.1629
1150	1.1161
1160	1.08
1170	1.0968
1180	1.1504
1190	1.1565
1200	1.1707
1210	1.2685
1220	1.2327
1230	1.1919
1240	1.1789
1250	1.2607
1260	1.3553
1270	1.3281
1280	1.1884
1290	1.2216
1300	1.127
1310	1.1265
1320	1.1186
1330	1.1227
1340	1.0795
1350	1.1651
1360	1.1467
1370	1.1265
1380	1.1256
1390	1.0721
1400	1.0552
1410	1.0263
1420	1.1036
1430	1.0881
1440	1.0017
1450	0.9575
1460	0.9817
1470	1.049
1480	0.9736
1490	0.9723
1500	1.0522
1510	0.9786
1520	0.9881
1530	0.9845
1540	1.0368
1550	1.0913
1560	1.0112
1570	1.0449
1580	1.0276
1590	1.0955
1600	1.0955
1610	1.1653
1620	1.2222
1630	1.1341
1640	1.1231
1650	1.0881
1660	1.0372
1670	1.1128
1680	1.1051
1690	1.0848
1700	1.1652
1710	1.0591
1720	1.0442
1730	1.0758
1740	1.052
1750	1.1922
1760	1.1409
1770	1.1312
1780	1.1984
1790	1.1694
1800	1.1387
1810	1.1161
1820	1.1024
1830	1.044
1840	1.086
1850	1.0975
1860	1.1277
1870	1.1064
1880	1.1679
1890	1.1982
1900	1.2041
1910	1.1441
1920	1.2111
1930	1.2284
1940	1.1679
1950	1.1663
1960	1.2088
1970	1.1787
1980	1.2834
1990	1.2428
2000	1.2766
2010	1.268
2020	1.2088
2030	1.246
2040	1.4136
2050	1.3039
2060	1.1784
2070	1.0971
2080	1.2843
2090	1.3452
2100	1.3059
2110	1.25
2120	1.2756
2130	1.2805
2140	1.2757
2150	1.2878
2160	1.3021
2170	1.3361
2180	1.2886
2190	1.3516
2200	1.3573
2210	1.2411
2220	1.1999
2230	1.2089
2240	1.3653
2250	1.2387
2260	1.3478
2270	1.2716
2280	1.2699
2290	1.3405
2300	1.3626
2310	1.2927
2320	1.3206
2330	1.3926
2340	1.3984
2350	1.5003
2360	1.4014
2370	1.2435
2380	1.3852
2390	1.3301
2400	1.3846
2410	1.382
2420	1.3117
2430	1.3521
2440	1.3304
2450	1.3251
2460	1.3355
2470	1.3239
2480	1.3066
2490	1.2507
2500	1.2952
2510	1.2859
2520	1.3881
2530	1.3629
2540	1.3436
2550	1.201
2560	1.2391
2570	1.2792
2580	1.3372
2590	1.2818
2600	1.3034
2610	1.3016
2620	1.3163
2630	1.312
2640	1.3366
2650	1.3559
2660	1.3121
2670	1.2332
2680	1.3129
2690	1.3261
2700	1.3296
2710	1.326
2720	1.2972
2730	1.3332
2740	1.3203
2750	1.3221
2760	1.3426
2770	1.3112
2780	1.3142
2790	1.2555
2800	1.3091
2810	1.3503
2820	1.3328
2830	1.3533
2840	1.3605
2850	1.4245
2860	1.4354
2870	1.3479
2880	1.4007
2890	1.3868
2900	1.424
2910	1.3155
2920	1.3834
2930	1.3989
2940	1.4505
2950	1.3932
2960	1.4852
2970	1.4416
2980	1.4275
2990	1.3622
3000	1.3288
3010	1.33
3020	1.3707
3030	1.4313
3040	1.4544
3050	1.4026
3060	1.4088
3070	1.453
3080	1.5261
3090	1.485
3100	1.3732
3110	1.4336
3120	1.369
3130	1.3424
3140	1.3849
3150	1.3332
3160	1.4008
3170	1.362
3180	1.4621
3190	1.4366
3200	1.3721
3210	1.3697
3220	1.3733
3230	1.4191
3240	1.3978
3250	1.4294
3260	1.3844
3270	1.3826
3280	1.3844
3290	1.3406
3300	1.3909
3310	1.3539
3320	1.3385
3330	1.44
3340	1.4829
3350	1.4605
3360	1.3872
3370	1.3626
3380	1.3385
3390	1.3381
3400	1.4226
3410	1.4438
3420	1.4428
3430	1.4405
3440	1.4021
3450	1.4884
3460	1.4438
3470	1.3926
3480	1.3979
3490	1.2217
3500	1.3699
3510	1.3875
3520	1.4364
3530	1.4966
3540	1.4024
3550	1.5048
3560	1.4054
3570	1.3465
3580	1.3913
3590	1.4115
3600	1.4295
3610	1.531
3620	1.431
3630	1.4205
3640	1.3902
3650	1.5095
3660	1.5373
3670	1.4033
3680	1.434
3690	1.3633
3700	1.3267
3710	1.4053
3720	1.3484
3730	1.4045
3740	1.4169
3750	1.4145
3760	1.4469
3770	1.3807
3780	1.3574
3790	1.4028
3800	1.3655
3810	1.4461
3820	1.3905
3830	1.3513
3840	1.4584
3850	1.4288
3860	1.3667
3870	1.328
3880	1.395
3890	1.3805
3900	1.3839
3910	1.3099
3920	1.3865
3930	1.4555
3940	1.3803
3950	1.4113
3960	1.3772
3970	1.3996
3980	1.4001
3990	1.4851
4000	1.4702
4010	1.2827
4020	1.3895
4030	1.2817
4040	1.2716
4050	1.3783
4060	1.2828
4070	1.4068
4080	1.4282
4090	1.3592
4100	1.3067
4110	1.2837
4120	1.323
4130	1.3365
4140	1.2632
4150	1.2979
4160	1.341
4170	1.3093
4180	1.2697
4190	1.2922
4200	1.3062
4210	1.2769
4220	1.2601
4230	1.3846
4240	1.442
4250	1.3285
4260	1.35
4270	1.4334
4280	1.3857
4290	1.4422
4300	1.4086
4310	1.5898
4320	1.4837
4330	1.4941
4340	1.3958
4350	1.307
4360	1.3156
4370	1.3159
4380	1.411
4390	1.3045
4400	1.4033
4410	1.3741
4420	1.4825
4430	1.3882
4440	1.3194
4450	1.293
4460	1.2834
4470	1.3607
4480	1.3573
4490	1.3275
4500	1.3614
4510	1.3654
4520	1.3501
4530	1.317
4540	1.317
4550	1.318
4560	1.2626
4570	1.3661
4580	1.3547
4590	1.4277
4600	1.4516
4610	1.4237
4620	1.4119
4630	1.449
4640	1.4236
4650	1.4564
4660	1.4503
4670	1.4094
4680	1.5047
4690	1.5011
4700	1.5483
4710	1.5931
4720	1.5353
4730	1.6356
4740	1.5038
4750	1.4538
4760	1.4665
4770	1.4674
4780	1.4705
4790	1.3969
4800	1.5117
4810	1.4799
4820	1.4419
4830	1.4601
4840	1.453
4850	1.4844
4860	1.3324
4870	1.3388
4880	1.3876
4890	1.4567
4900	1.5251
4910	1.5327
4920	1.5803
4930	1.5687
4940	1.5621
4950	1.506
4960	1.4429
4970	1.5596
4980	1.5429
4990	1.5755
5000	1.5208
5010	1.5727
5020	1.5457
5030	1.538
5040	1.5217
5050	1.522
5060	1.5053
5070	1.4556
5080	1.4263
5090	1.3697
5100	1.4523
5110	1.499
5120	1.5584
5130	1.5334
5140	1.4796
5150	1.4489
5160	1.3637
5170	1.3599
5180	1.3972
5190	1.4185
5200	1.4619
5210	1.4714
5220	1.4116
5230	1.4642
5240	1.3973
5250	1.4177
5260	1.4266
5270	1.3699
5280	1.3999
5290	1.3481
5300	1.4386
5310	1.4941
5320	1.4224
5330	1.4432
5340	1.3996
5350	1.5218
5360	1.4301
5370	1.3829
5380	1.4582
5390	1.3858
5400	1.4746
5410	1.5128
5420	1.5441
5430	1.5434
5440	1.4883
5450	1.4867
5460	1.5202
5470	1.5691
5480	1.5434
5490	1.514
5500	1.5566
5510	1.5275
5520	1.5776
5530	1.5664
5540	1.5462
5550	1.5676
5560	1.4296
5570	1.4679
5580	1.4515
5590	1.4782
5600	1.5693
5610	1.5943
5620	1.4171
5630	1.4285
5640	1.4586
5650	1.5146
5660	1.5825
5670	1.6122
5680	1.495
5690	1.4551
5700	1.4172
5710	1.5094
5720	1.4155
5730	1.4694
5740	1.5296
5750	1.4904
5760	1.4599
5770	1.4807
5780	1.4716
5790	1.4233
5800	1.5615
5810	1.4211
5820	1.4163
5830	1.453
5840	1.3828
5850	1.3552
5860	1.3405
5870	1.3671
5880	1.4482
5890	1.4231
5900	1.5175
5910	1.5381
5920	1.5176
5930	1.5223
5940	1.4745
5950	1.4466
5960	1.46
5970	1.3381
5980	1.3749
5990	1.4652
6000	1.4745
6010	1.512
6020	1.488
6030	1.4176
6040	1.4969
6050	1.5151
6060	1.5508
6070	1.4752
6080	1.5484
6090	1.482
6100	1.4419
6110	1.3635
6120	1.3775
6130	1.449
6140	1.3999
6150	1.4576
6160	1.3996
6170	1.3715
6180	1.3825
6190	1.4961
6200	1.4174
6210	1.5164
6220	1.4242
6230	1.3981
6240	1.45
6250	1.5117
6260	1.4597
6270	1.4522
6280	1.4886
6290	1.2951
6300	1.2854
6310	1.3736
6320	1.3912
6330	1.4295
6340	1.4281
6350	1.454
6360	1.5591
6370	1.5361
6380	1.5991
6390	1.6461
6400	1.5237
6410	1.8186
6420	1.6346
6430	1.5149
6440	1.514
6450	1.3964
6460	1.4349
6470	1.4526
6480	1.3529
6490	1.3962
6500	1.5175
6510	1.4388
6520	1.4333
6530	1.3877
6540	1.4465
6550	1.3973
6560	1.468
6570	1.4895
6580	1.49
6590	1.527
6600	1.5096
6610	1.4824
6620	1.4764
6630	1.4315
6640	1.4832
6650	1.4934
6660	1.3779
6670	1.4281
6680	1.3709
6690	1.4562
6700	1.3653
6710	1.39
6720	1.424
6730	1.3692
6740	1.49
6750	1.4519
6760	1.3629
6770	1.4136
6780	1.3354
6790	1.3852
6800	1.3471
6810	1.4494
6820	1.3571
6830	1.289
6840	1.3376
6850	1.4651
6860	1.4467
6870	1.4887
6880	1.3803
6890	1.401
6900	1.3972
6910	1.3709
6920	1.3198
6930	1.4139
6940	1.4129
6950	1.3956
6960	1.3645
6970	1.4119
6980	1.4303
6990	1.4127
7000	1.4383
7010	1.4471
7020	1.4562
7030	1.5821
7040	1.5314
7050	1.4231
7060	1.446
7070	1.585
7080	1.4679
7090	1.4427
7100	1.4619
7110	1.4939
7120	1.5417
7130	1.4778
7140	1.487
7150	1.4507
7160	1.358
7170	1.4115
7180	1.4953
7190	1.5344
7200	1.4153
7210	1.44
7220	1.4299
7230	1.3951
7240	1.4688
7250	1.4823
7260	1.4239
7270	1.402
7280	1.4279
7290	1.3421
7300	1.3768
7310	1.4583
7320	1.5165
7330	1.542
7340	1.5201
7350	1.5443
7360	1.6212
7370	1.5946
7380	1.6328
7390	1.4812
7400	1.4419
7410	1.469
7420	1.3563
7430	1.3737
7440	1.361
7450	1.3067
7460	1.3592
7470	1.3752
7480	1.4999
7490	1.432
7500	1.3926
7510	1.3923
7520	1.4083
7530	1.4448
7540	1.3809
7550	1.5022
7560	1.3779
7570	1.4173
7580	1.4759
7590	1.4747
7600	1.4544
7610	1.4662
7620	1.5122
7630	1.5091
7640	1.3771
7650	1.4065
7660	1.4224
7670	1.3718
7680	1.3847
7690	1.4072
7700	1.3493
7710	1.4142
7720	1.4004
7730	1.4889
7740	1.4479
7750	1.4755
7760	1.4805
7770	1.6105
7780	1.5573
7790	1.4198
7800	1.4456
7810	1.4647
7820	1.5329
7830	1.5442
7840	1.5622
7850	1.5523
7860	1.5194
7870	1.5582
7880	1.5429
7890	1.5623
7900	1.4829
7910	1.5451
7920	1.5291
7930	1.6502
7940	1.63
7950	1.5817
7960	1.5485
7970	1.5041
7980	1.5023
7990	1.5796
8000	1.5471
8010	1.6103
8020	1.5914
8030	1.5617
8040	1.4709
8050	1.5459
8060	1.5349
8070	1.5454
8080	1.5428
8090	1.5374
8100	1.4947
8110	1.5491
8120	1.5185
8130	1.5419
8140	1.5848
8150	1.5272
8160	1.5486
8170	1.5531
8180	1.551
8190	1.6015
8200	1.5349
8210	1.4677
8220	1.5242
8230	1.5225
8240	1.5254
8250	1.5083
8260	1.5734
8270	1.507
8280	1.5449
8290	1.5659
8300	1.5299
8310	1.6049
8320	1.5686
8330	1.6024
8340	1.5876
8350	1.5949
8360	1.5537
8370	1.4474
8380	1.547
8390	1.58
8400	1.4768
8410	1.5567
8420	1.5926
8430	1.5689
8440	1.612
8450	1.6204
8460	1.6482
8470	1.613
8480	1.4902
8490	1.5033
8500	1.5686
8510	1.5331
8520	1.596
8530	1.5896
8540	1.609
8550	1.678
8560	1.6165
8570	1.6689
8580	1.6293
8590	1.67
8600	1.664
8610	1.5833
8620	1.5763
8630	1.5022
8640	1.6414
8650	1.6085
8660	1.5375
8670	1.6499
8680	1.5764
8690	1.6762
8700	1.6991
8710	1.5698
8720	1.5924
8730	1.5828
8740	1.5942
8750	1.508
8760	1.6387
8770	1.6285
8780	1.602
8790	1.6371
8800	1.6037
8810	1.5438
8820	1.6305
8830	1.5373
8840	1.4543
8850	1.564
8860	1.5082
8870	1.5298
8880	1.4946
8890	1.5733
8900	1.5793
8910	1.5614
8920	1.6614
8930	1.492
8940	1.4603
8950	1.5074
8960	1.553
8970	1.5434
8980	1.5935
8990	1.5107
9000	1.4995
9010	1.4818
9020	1.5068
9030	1.5341
9040	1.4795
9050	1.4773
9060	1.3344
9070	1.5102
9080	1.4738
9090	1.6135
9100	1.5823
9110	1.6139
9120	1.6801
9130	1.604
9140	1.6234
9150	1.6992
9160	1.7175
9170	1.6791
9180	1.5523
9190	1.5509
9200	1.5652
9210	1.4646
9220	1.544
9230	1.5447
9240	1.5734
9250	1.6028
9260	1.562
9270	1.6446
9280	1.5731
9290	1.4975
9300	1.6412
9310	1.5151
9320	1.6305
9330	1.6944
9340	1.5784
9350	1.6731
9360	1.6235
9370	1.5858
9380	1.6367
9390	1.4748
9400	1.5859
9410	1.5884
9420	1.5947
9430	1.5461
9440	1.6041
9450	1.6234
9460	1.5867
9470	1.5955
9480	1.5482
9490	1.5101
9500	1.5033
9510	1.5321
9520	1.5461
9530	1.4481
9540	1.5183
9550	1.488
9560	1.4918
9570	1.5415
9580	1.6029
9590	1.5628
9600	1.5755
9610	1.5482
9620	1.484
9630	1.5321
9640	1.5745
9650	1.5991
9660	1.5144
9670	1.6248
9680	1.6821
9690	1.5769
9700	1.4578
9710	1.5006
9720	1.4804
9730	1.5266
9740	1.5043
9750	1.4375
9760	1.5375
9770	1.4817
9780	1.5445
9790	1.5402
9800	1.4699
9810	1.5654
9820	1.5029
9830	1.5749
9840	1.4874
9850	1.4616
9860	1.4869
9870	1.4387
9880	1.4737
9890	1.4588
9900	1.4414
9910	1.3919
9920	1.4665
9930	1.5166
9940	1.5267
9950	1.5081
9960	1.4508
9970	1.469
9980	1.5539
9990	1.4049
10000	1.4142
10010	1.5109
10020	1.4218
10030	1.4568
10040	1.4912
10050	1.532
10060	1.4812
10070	1.4349
10080	1.5086
10090	1.4507
10100	1.3826
10110	1.4354
10120	1.3996
10130	1.3996
10140	1.5008
10150	1.3934
10160	1.4589
10170	1.5055
10180	1.5388
10190	1.5104
10200	1.5207
10210	1.4509
10220	1.4665
10230	1.4614
10240	1.5646
10250	1.5343
10260	1.4907
10270	1.4714
10280	1.4756
10290	1.5128
10300	1.5238
10310	1.4778
10320	1.4653
10330	1.3762
10340	1.4459
10350	1.4197
10360	1.4628
10370	1.5272
10380	1.5071
10390	1.4412
10400	1.6015
10410	1.4741
10420	1.5483
10430	1.4386
10440	1.4429
10450	1.5169
10460	1.5025
10470	1.5268
10480	1.4503
10490	1.4845
10500	1.5571
10510	1.5039
10520	1.562
10530	1.4923
10540	1.5297
10550	1.4757
10560	1.5052
10570	1.5746
10580	1.527
10590	1.5866
10600	1.4496
10610	1.512
10620	1.4552
10630	1.456
10640	1.4732
10650	1.4868
10660	1.475
10670	1.4579
10680	1.5048
10690	1.5377
10700	1.561
10710	1.5725
10720	1.5468
10730	1.5539
10740	1.538
10750	1.5376
10760	1.5754
10770	1.6018
10780	1.5943
10790	1.6237
10800	1.5268
10810	1.4733
10820	1.5503
10830	1.4649
10840	1.5051
10850	1.5688
10860	1.623
10870	1.5105
10880	1.5315
10890	1.47
10900	1.5583
10910	1.566
10920	1.4796
10930	1.5164
10940	1.4724
10950	1.5101
10960	1.4961
10970	1.4693
10980	1.4472
10990	1.5025
11000	1.5195
11010	1.4366
11020	1.4798
11030	1.5832
11040	1.5245
11050	1.5317
11060	1.5298
11070	1.5529
11080	1.5188
11090	1.4972
11100	1.4973
11110	1.5263
11120	1.5879
11130	1.5799
11140	1.5831
11150	1.5355
11160	1.5882
11170	1.5692
11180	1.5387
11190	1.5471
11200	1.6358
11210	1.6188
11220	1.6307
11230	1.6121
11240	1.5977
11250	1.5171
11260	1.5419
11270	1.5387
11280	1.5191
11290	1.5427
11300	1.533
11310	1.5352
11320	1.5189
11330	1.5066
11340	1.5156
11350	1.5479
11360	1.5122
11370	1.5506
11380	1.5468
11390	1.4636
11400	1.4992
11410	1.5345
11420	1.5043
11430	1.5653
11440	1.4746
11450	1.4215
11460	1.5202
11470	1.4926
11480	1.5014
11490	1.4837
11500	1.4493
11510	1.5192
11520	1.467
11530	1.5691
11540	1.497
11550	1.4133
11560	1.4942
11570	1.5752
11580	1.5692
11590	1.5298
11600	1.5629
11610	1.4289
11620	1.5611
11630	1.5286
11640	1.5634
11650	1.5941
11660	1.5464
11670	1.5929
11680	1.5772
11690	1.5979
11700	1.6921
11710	1.6299
11720	1.5271
11730	1.5515
11740	1.6629
11750	1.6132
11760	1.5938
11770	1.7474
11780	1.5937
11790	1.5581
11800	1.5539
11810	1.5673
11820	1.4718
11830	1.5803
11840	1.5806
11850	1.6441
11860	1.6003
11870	1.5268
11880	1.4987
11890	1.5269
11900	1.4318
11910	1.3967
11920	1.3649
11930	1.4661
11940	1.5031
11950	1.4832
11960	1.5468
11970	1.4935
11980	1.5019
11990	1.4278
12000	1.4795
12010	1.3903
12020	1.4842
12030	1.4524
12040	1.3792
12050	1.4083
12060	1.4052
12070	1.4924
12080	1.5027
12090	1.5436
12100	1.4563
12110	1.4072
12120	1.5015
12130	1.4876
12140	1.5065
12150	1.4443
12160	1.4224
12170	1.5406
12180	1.4154
12190	1.5213
12200	1.4823
12210	1.4415
12220	1.472
12230	1.5162
12240	1.4845
12250	1.4911
12260	1.4765
12270	1.5125
12280	1.4696
12290	1.5465
12300	1.4452
12310	1.5283
12320	1.5042
12330	1.5642
12340	1.5272
12350	1.6246
12360	1.5897
12370	1.6
12380	1.5198
12390	1.5587
12400	1.5226
12410	1.7054
12420	1.5804
12430	1.5339
12440	1.6087
12450	1.5554
12460	1.5519
12470	1.5111
12480	1.5566
12490	1.54
12500	1.5092
12510	1.549
12520	1.4432
12530	1.5003
12540	1.5205
12550	1.4799
12560	1.5432
12570	1.5251
12580	1.497
12590	1.4491
12600	1.549
12610	1.5672
12620	1.6524
12630	1.5821
12640	1.5306
12650	1.5236
12660	1.5285
12670	1.559
12680	1.5374
12690	1.488
12700	1.5046
12710	1.6134
12720	1.5545
12730	1.5055
12740	1.509
12750	1.5659
12760	1.4333
12770	1.4647
12780	1.4935
12790	1.5519
12800	1.4391
12810	1.5433
12820	1.552
12830	1.499
12840	1.5033
12850	1.476
12860	1.4526
12870	1.4306
12880	1.4069
12890	1.4451
12900	1.3863
12910	1.371
12920	1.4622
12930	1.5226
12940	1.4789
12950	1.4258
12960	1.471
12970	1.4876
12980	1.5142
12990	1.5935
13000	1.5436
13010	1.4179
13020	1.5597
13030	1.5142
13040	1.4109
13050	1.4252
13060	1.3895
13070	1.3881
13080	1.4851
13090	1.4856
13100	1.4407
13110	1.4252
13120	1.4234
13130	1.3926
13140	1.4371
13150	1.4528
13160	1.5379
13170	1.4492
13180	1.4919
13190	1.4778
13200	1.4523
13210	1.5427
13220	1.5401
13230	1.5689
13240	1.4406
13250	1.4857
13260	1.7256
13270	1.5046
13280	1.6596
13290	1.5465
13300	1.5054
13310	1.5489
13320	1.4829
13330	1.4529
13340	1.5223
13350	1.5217
13360	1.5131
13370	1.4069
13380	1.3871
13390	1.4387
13400	1.3705
13410	1.4661
13420	1.431
13430	1.4547
13440	1.4805
13450	1.5071
13460	1.5152
13470	1.5065
13480	1.5544
13490	1.527
13500	1.5882
13510	1.5998
13520	1.6443
13530	1.6021
13540	1.5471
13550	1.6488
13560	1.5673
13570	1.5628
13580	1.6583
13590	1.579
13600	1.5206
13610	1.5569
13620	1.5049
13630	1.5185
13640	1.533
13650	1.6103
13660	1.5868
13670	1.4802
13680	1.453
13690	1.4511
13700	1.5423
13710	1.5494
13720	1.5183
13730	1.422
13740	1.3656
13750	1.3688
13760	1.4868
13770	1.5048
13780	1.4956
13790	1.4642
13800	1.5395
13810	1.513
13820	1.4623
13830	1.3892
13840	1.5026
13850	1.4144
13860	1.4746
13870	1.4665
13880	1.5177
13890	1.5497
13900	1.5317
13910	1.5833
13920	1.5363
13930	1.5657
13940	1.4459
13950	1.5532
13960	1.4843
13970	1.4643
13980	1.5997
13990	1.4827
14000	1.5381
14010	1.5191
14020	1.4963
14030	1.4593
14040	1.413
14050	1.4296
14060	1.4832
14070	1.5065
14080	1.4662
14090	1.4515
14100	1.3838
14110	1.3923
14120	1.4016
14130	1.4639
14140	1.4509
14150	1.4594
14160	1.5038
14170	1.5408
14180	1.5147
14190	1.4337
14200	1.5141
14210	1.5879
14220	1.5173
14230	1.6196
14240	1.6369
14250	1.5943
14260	1.5645
14270	1.5545
14280	1.4976
14290	1.5677
14300	1.5998
14310	1.5954
14320	1.6521
14330	1.4546
14340	1.5145
14350	1.6207
14360	1.5621
14370	1.5277
14380	1.6506
14390	1.4734
14400	1.5911
14410	1.541
14420	1.5286
14430	1.5302
14440	1.4637
14450	1.5325
14460	1.4281
14470	1.3447
14480	1.365
14490	1.3844
14500	1.3838
14510	1.4555
14520	1.4572
14530	1.4574
14540	1.5692
14550	1.4771
14560	1.4877
14570	1.4802
14580	1.4269
14590	1.4398
14600	1.4414
14610	1.4437
14620	1.5699
14630	1.4381
14640	1.5223
14650	1.5674
14660	1.6035
14670	1.5205
14680	1.5675
14690	1.4555
14700	1.5963
14710	1.5471
14720	1.5237
14730	1.4894
14740	1.429
14750	1.4629
14760	1.3782
14770	1.4319
14780	1.4631
14790	1.3074
14800	1.5666
14810	1.3657
14820	1.3936
14830	1.4233
14840	1.3998
14850	1.385
14860	1.4038
14870	1.3351
14880	1.4553
14890	1.4405
14900	1.3697
14910	1.3854
14920	1.527
14930	1.452
14940	1.5294
14950	1.5012
14960	1.4474
14970	1.3711
14980	1.3815
14990	1.4031
15000	1.3157
15010	1.3533
15020	1.3603
15030	1.4425
15040	1.3821
15050	1.4046
15060	1.3715
15070	1.3408
15080	1.4351
15090	1.4506
15100	1.3081
15110	1.4526
15120	1.3092
15130	1.3337
15140	1.4891
15150	1.4395
15160	1.3289
15170	1.3678
15180	1.4128
15190	1.429
15200	1.5188
15210	1.4386
15220	1.4571
15230	1.5404
15240	1.526
15250	1.4007
15260	1.5965
15270	1.4894
15280	1.4617
15290	1.4331
15300	1.4687
15310	1.4635
15320	1.4781
15330	1.4736
15340	1.4259
15350	1.5219
15360	1.5136
15370	1.5464
15380	1.5399
15390	1.4981
15400	1.4804
15410	1.5
15420	1.4598
15430	1.5504
15440	1.456
15450	1.4304
15460	1.4569
15470	1.5213
15480	1.5361
15490	1.4977
15500	1.4567
15510	1.5002
15520	1.4976
15530	1.5333
15540	1.4422
15550	1.4421
15560	1.4031
15570	1.3465
15580	1.4073
15590	1.4294
15600	1.4446
15610	1.4573
15620	1.4936
15630	1.4465
15640	1.4483
15650	1.4629
15660	1.4804
15670	1.4402
15680	1.5329
15690	1.4503
15700	1.4416
15710	1.5019
15720	1.4264
15730	1.3318
15740	1.3475
15750	1.3991
15760	1.4412
15770	1.4373
15780	1.38
15790	1.3901
15800	1.3123
15810	1.3142
15820	1.4014
15830	1.3927
15840	1.4028
15850	1.3934
15860	1.4471
15870	1.3091
15880	1.4049
15890	1.4274
15900	1.4295
15910	1.4526
15920	1.4233
15930	1.4298
15940	1.4245
15950	1.3474
15960	1.3855
15970	1.4049
15980	1.4193
15990	1.3653
16000	1.3428
16010	1.303
16020	1.3822
16030	1.4002
16040	1.3597
16050	1.334
16060	1.3025
16070	1.3496
16080	1.3286
16090	1.3822
16100	1.3388
16110	1.3775
16120	1.4046
16130	1.3764
16140	1.3994
16150	1.4088
16160	1.3932
16170	1.3635
16180	1.4117
16190	1.3799
16200	1.4155
16210	1.4971
16220	1.534
16230	1.4588
16240	1.4464
16250	1.4086
16260	1.3591
16270	1.3883
16280	1.3205
16290	1.4022
16300	1.3939
16310	1.3935
16320	1.4912
16330	1.3408
16340	1.4153
16350	1.4197
16360	1.3846
16370	1.3752
16380	1.3426
16390	1.3932
16400	1.3468
16410	1.3568
16420	1.3454
16430	1.3047
16440	1.3551
16450	1.3035
16460	1.3344
16470	1.2766
16480	1.4014
16490	1.4348
16500	1.3696
16510	1.3796
16520	1.4559
16530	1.4074
16540	1.4442
16550	1.4921
16560	1.5278
16570	1.4603
16580	1.5354
16590	1.4735
16600	1.5051
16610	1.4997
16620	1.4984
16630	1.5606
16640	1.589
16650	1.5143
16660	1.5079
16670	1.5164
16680	1.4512
16690	1.4824
16700	1.4855
16710	1.4627
16720	1.4642
16730	1.3763
16740	1.4032
16750	1.4209
16760	1.3897
16770	1.4215
16780	1.4347
16790	1.4119
16800	1.366
16810	1.3712
16820	1.4228
16830	1.3777
16840	1.4076
16850	1.3607
16860	1.3925
16870	1.3357
16880	1.3439
16890	1.3639
16900	1.3952
16910	1.3706
16920	1.3595
16930	1.3828
16940	1.4762
16950	1.4546
16960	1.4323
16970	1.4267
16980	1.438
16990	1.4239
17000	1.4069
17010	1.2979
17020	1.4532
17030	1.4222
17040	1.4669
17050	1.5195
17060	1.503
17070	1.5016
17080	1.5361
17090	1.5052
17100	1.3881
17110	1.3824
17120	1.4562
17130	1.4417
17140	1.435
17150	1.3908
17160	1.3976
17170	1.4661
17180	1.3327
17190	1.3689
17200	1.4522
17210	1.4705
17220	1.3274
17230	1.4134
17240	1.4969
17250	1.438
17260	1.3697
17270	1.4325
17280	1.4354
17290	1.4301
17300	1.4193
17310	1.4928
17320	1.3905
17330	1.4588
17340	1.3781
17350	1.4475
17360	1.4633
17370	1.4581
17380	1.4176
17390	1.4146
17400	1.4203
17410	1.4115
17420	1.4218
17430	1.3374
17440	1.3936
17450	1.3912
17460	1.4995
17470	1.4715
17480	1.5344
17490	1.6061
17500	1.4944
17510	1.4427
17520	1.439
17530	1.5195
17540	1.384
17550	1.4323
17560	1.542
17570	1.5161
17580	1.5437
17590	1.4854
17600	1.4958
17610	1.445
17620	1.4551
17630	1.4744
17640	1.4434
17650	1.4865
17660	1.497
17670	1.5548
17680	1.4984
17690	1.4698
17700	1.4343
17710	1.4907
17720	1.519
17730	1.4727
17740	1.4756
17750	1.4573
17760	1.4302
17770	1.4607
17780	1.4623
17790	1.4618
17800	1.4829
17810	1.4726
17820	1.5177
17830	1.5378
17840	1.4579
17850	1.4078
17860	1.4136
17870	1.4652
17880	1.3548
17890	1.3847
17900	1.5026
17910	1.4413
17920	1.4
17930	1.5096
17940	1.3643
17950	1.4606
17960	1.5127
17970	1.4825
17980	1.4424
17990	1.4358
18000	1.4962
18010	1.4123
18020	1.4334
18030	1.4156
18040	1.4995
18050	1.4994
18060	1.4751
18070	1.4264
18080	1.4959
18090	1.418
18100	1.5181
18110	1.4487
18120	1.4995
18130	1.394
18140	1.4163
18150	1.4505
18160	1.4283
18170	1.4054
18180	1.3857
18190	1.4086
18200	1.4504
18210	1.4479
18220	1.4321
18230	1.523
18240	1.5011
18250	1.423
18260	1.3827
18270	1.3512
18280	1.406
18290	1.4304
18300	1.4063
18310	1.4434
18320	1.5045
18330	1.4928
18340	1.4167
18350	1.5026
18360	1.5097
18370	1.4268
18380	1.5102
18390	1.5397
18400	1.4558
18410	1.4835
18420	1.4554
18430	1.4406
18440	1.4479
18450	1.4476
18460	1.412
18470	1.5177
18480	1.566
18490	1.4907
18500	1.4858
18510	1.446
18520	1.5381
18530	1.4111
18540	1.3975
18550	1.3902
18560	1.332
18570	1.3604
18580	1.3191
18590	1.4223
18600	1.4672
18610	1.4034
18620	1.4408
18630	1.4042
18640	1.4348
18650	1.4456
18660	1.4038
18670	1.4498
18680	1.4381
18690	1.4899
18700	1.4267
18710	1.4801
18720	1.3768
18730	1.4552
18740	1.4964
18750	1.4613
18760	1.4614
18770	1.5011
18780	1.4049
18790	1.4658
18800	1.4755
18810	1.4632
18820	1.5538
18830	1.4876
18840	1.3746
18850	1.3947
18860	1.4182
18870	1.444
18880	1.416
18890	1.5019
18900	1.4778
18910	1.4718
18920	1.4814
18930	1.4711
18940	1.4613
18950	1.4332
18960	1.5375
18970	1.4895
18980	1.4006
18990	1.4488
19000	1.488
19010	1.46
19020	1.5044
19030	1.4875
19040	1.4682
19050	1.4174
19060	1.442
19070	1.4352
19080	1.4175
19090	1.4143
19100	1.4655
19110	1.3975
19120	1.4385
19130	1.4643
19140	1.4716
19150	1.3973
19160	1.4629
19170	1.3315
19180	1.3458
19190	1.4174
19200	1.4521
19210	1.3734
19220	1.3729
19230	1.4338
19240	1.3163
19250	1.3024
19260	1.3013
19270	1.3887
19280	1.4519
19290	1.4222
19300	1.4339
19310	1.3781
19320	1.4631
19330	1.4683
19340	1.4465
19350	1.4405
19360	1.4393
19370	1.5342
19380	1.4901
19390	1.3959
19400	1.4165
19410	1.4299
19420	1.4959
19430	1.4817
19440	1.5068
19450	1.3809
19460	1.3826
19470	1.5095
19480	1.4674
19490	1.4519
19500	1.4871
19510	1.4103
19520	1.3676
19530	1.506
19540	1.449
19550	1.4486
19560	1.4555
19570	1.4477
19580	1.498
19590	1.4482
19600	1.4729
19610	1.5413
19620	1.5013
19630	1.4993
19640	1.4314
19650	1.4309
19660	1.4842
19670	1.4467
19680	1.4399
19690	1.4302
19700	1.548
19710	1.4931
19720	1.4762
19730	1.3992
19740	1.4072
19750	1.429
19760	1.3718
19770	1.4357
19780	1.4403
19790	1.4337
19800	1.5039
19810	1.4803
19820	1.524
19830	1.4317
19840	1.4436
19850	1.4045
19860	1.4695
19870	1.3541
19880	1.3596
19890	1.4126
19900	1.4263
19910	1.3244
19920	1.3609
19930	1.4657
19940	1.4206
19950	1.4351
19960	1.4939
19970	1.4532
19980	1.5177
19990	1.5013
[truncated: 8,001 more rows]
