# Supplementary material for: Discovery of novel RARα agonists using pharmacophore-based virtual screening, molecular docking, and molecular dynamics simulation studies
Source: PLoS One. 2023 Aug 24;18(8):e0289046. doi: 10.1371/journal.pone.0289046 (PMC10449137; doi:10.1371/journal.pone.0289046)
Supplement: S1 File — (ZIP) [file pone.0289046.s003.zip › Supplementary/Free Protein/MD/RMSF/RMSF.xvg]

#Res        AtomicFlx
   1.000       3.6852
   2.000       1.7428
   3.000       0.8887
   4.000       0.9994
   5.000       0.8563
   6.000       0.6359
   7.000       0.5712
   8.000       0.6356
   9.000       0.5879
  10.000       0.4948
  11.000       0.5566
  12.000       0.6075
  13.000       0.5602
  14.000       0.4748
  15.000       0.5655
  16.000       0.5845
  17.000       0.4969
  18.000       0.5632
  19.000       0.7605
  20.000       0.8933
  21.000       1.2032
  22.000       1.4087
  23.000       1.2537
  24.000       1.1623
  25.000       1.2534
  26.000       0.9921
  27.000       0.9996
  28.000       1.0574
  29.000       1.0956
  30.000       1.2096
  31.000       1.0157
  32.000       0.8375
  33.000       0.9072
  34.000       1.0895
  35.000       0.9786
  36.000       0.8187
  37.000       0.7832
  38.000       0.8637
  39.000       0.7124
  40.000       0.6710
  41.000       0.8498
  42.000       0.9373
  43.000       0.6742
  44.000       0.5678
  45.000       0.7157
  46.000       0.6351
  47.000       0.5337
  48.000       0.6269
  49.000       0.5527
  50.000       0.5353
  51.000       0.5195
  52.000       0.5129
  53.000       0.5734
  54.000       0.5590
  55.000       0.5204
  56.000       0.5049
  57.000       0.4989
  58.000       0.4784
  59.000       0.4876
  60.000       0.4620
  61.000       0.4429
  62.000       0.4738
  63.000       0.5507
  64.000       0.6153
  65.000       0.5574
  66.000       0.6767
  67.000       0.8979
  68.000       0.6352
  69.000       1.1157
  70.000       1.0078
  71.000       0.8233
  72.000       1.1302
  73.000       1.0064
  74.000       0.9041
  75.000       0.8040
  76.000       0.5961
  77.000       0.5734
  78.000       0.6200
  79.000       0.4806
  80.000       0.4618
  81.000       0.5597
  82.000       0.6731
  83.000       0.5381
  84.000       0.5332
  85.000       0.5450
  86.000       0.4747
  87.000       0.4318
  88.000       0.4802
  89.000       0.4929
  90.000       0.4785
  91.000       0.4635
  92.000       0.4794
  93.000       0.5064
  94.000       0.5793
  95.000       0.6588
  96.000       0.6364
  97.000       0.7358
  98.000       0.8963
  99.000       1.0150
 100.000       0.8196
 101.000       0.6313
 102.000       0.5741
 103.000       0.5971
 104.000       0.5733
 105.000       0.6502
 106.000       0.8808
 107.000       0.8851
 108.000       0.7765
 109.000       0.6077
 110.000       0.5652
 111.000       0.5363
 112.000       0.5057
 113.000       0.5236
 114.000       0.5352
 115.000       0.4839
 116.000       0.4761
 117.000       0.4769
 118.000       0.4803
 119.000       0.5348
 120.000       0.8172
 121.000       0.6667
 122.000       0.6348
 123.000       0.7183
 124.000       0.6061
 125.000       0.4986
 126.000       0.5688
 127.000       0.6310
 128.000       0.5443
 129.000       0.5395
 130.000       0.6782
 131.000       0.6536
 132.000       0.5803
 133.000       0.7087
 134.000       0.8843
 135.000       0.8431
 136.000       1.0247
 137.000       0.9987
 138.000       0.7551
 139.000       0.8940
 140.000       0.6785
 141.000       0.6089
 142.000       0.6122
 143.000       0.5522
 144.000       0.4923
 145.000       0.5024
 146.000       0.4602
 147.000       0.4368
 148.000       0.4851
 149.000       0.4626
 150.000       0.4199
 151.000       0.4733
 152.000       0.5416
 153.000       0.4585
 154.000       0.4561
 155.000       0.6601
 156.000       0.8027
 157.000       0.9021
 158.000       0.8119
 159.000       1.0202
 160.000       1.0873
 161.000       0.9107
 162.000       1.1653
 163.000       1.0885
 164.000       0.9003
 165.000       1.1399
 166.000       1.0498
 167.000       0.6629
 168.000       0.8234
 169.000       0.9496
 170.000       0.7162
 171.000       0.5471
 172.000       0.6553
 173.000       0.6153
 174.000       0.5292
 175.000       0.5640
 176.000       0.5869
 177.000       0.5444
 178.000       0.5222
 179.000       0.6010
 180.000       0.6364
 181.000       0.5461
 182.000       0.5991
 183.000       0.8394
 184.000       0.9176
 185.000       0.8281
 186.000       0.8674
 187.000       1.3969
 188.000       1.5702
 189.000       1.2618
 190.000       1.1439
 191.000       1.1919
 192.000       0.9108
 193.000       0.7393
 194.000       0.8394
 195.000       0.7708
 196.000       0.7307
 197.000       0.8040
 198.000       0.7433
 199.000       0.7220
 200.000       0.8351
 201.000       1.0133
 202.000       0.9763
 203.000       0.7373
 204.000       1.0393
 205.000       1.1895
 206.000       0.8290
 207.000       0.7477
 208.000       0.8898
 209.000       0.7741
 210.000       0.6373
 211.000       0.7180
 212.000       0.7206
 213.000       0.6403
 214.000       0.6731
 215.000       0.7973
 216.000       0.8330
 217.000       0.6604
 218.000       0.7787
 219.000       1.0010
 220.000       0.9676
 221.000       0.9219
 222.000       1.2688
 223.000       1.3024
 224.000       1.0653
 225.000       0.8524
 226.000       0.7870
 227.000       0.8287
 228.000       0.7304
 229.000       0.7734
 230.000       0.8616
 231.000       0.8389
 232.000       0.9794
 233.000       1.1446
 234.000       1.4065
 235.000       1.1894
 236.000       1.0980
 237.000       0.9584
 238.000       0.8205
 239.000       0.9576
 240.000       1.0388
 241.000       0.8301
 242.000       0.7150
 243.000       1.1405
 244.000       1.9674
