# Supplementary material for: Discovery of novel RARα agonists using pharmacophore-based virtual screening, molecular docking, and molecular dynamics simulation studies
Source: PLoS One. 2023 Aug 24;18(8):e0289046. doi: 10.1371/journal.pone.0289046 (PMC10449137; doi:10.1371/journal.pone.0289046)
Supplement: S1 File — (ZIP) [file pone.0289046.s003.zip › Supplementary/Free Protein/MD/RMSF_PC1/RMSF_PC1.dat]

#Atom_no.       FLUCT_00002[rms]
        1             1.3125
        2             0.8317
        3             0.3913
        4             0.4652
        5             0.2363
        6             0.1637
        7             0.1299
        8             0.1155
        9             0.1083
       10             0.0979
       11             0.0765
       12             0.0918
       13             0.0621
       14             0.0992
       15             0.1579
       16             0.1079
       17             0.0809
       18             0.0809
       19             0.2578
       20             0.7718
       21             0.8247
       22             0.9183
       23             0.6605
       24             0.4005
       25             0.4476
       26             0.3815
       27             0.3073
       28             0.2437
       29             0.2372
       30             0.2777
       31             0.2040
       32             0.3200
       33             0.0654
       34             0.2130
       35             0.2568
       36             0.2078
       37             0.3029
       38             0.3695
       39             0.3683
       40             0.2898
       41             0.2510
       42             0.2846
       43             0.1806
       44             0.1433
       45             0.1892
       46             0.2147
       47             0.1939
       48             0.1930
       49             0.1667
       50             0.1287
       51             0.2018
       52             0.2083
       53             0.1490
       54             0.1413
       55             0.1494
       56             0.1161
       57             0.0272
       58             0.0780
       59             0.0725
       60             0.0219
       61             0.0383
       62             0.0619
       63             0.0656
       64             0.0819
       65             0.1008
       66             0.1581
       67             0.1944
       68             0.1392
       69             0.0987
       70             0.1776
       71             0.1878
       72             0.2161
       73             0.2358
       74             0.2030
       75             0.1751
       76             0.2433
       77             0.2148
       78             0.1878
       79             0.2164
       80             0.2123
       81             0.1907
       82             0.1912
       83             0.1500
       84             0.1562
       85             0.1460
       86             0.1302
       87             0.1135
       88             0.1211
       89             0.1350
       90             0.1303
       91             0.1177
       92             0.1407
       93             0.1735
       94             0.1929
       95             0.1812
       96             0.1926
       97             0.1972
       98             0.2225
       99             0.1655
      100             0.1249
      101             0.1633
      102             0.1075
      103             0.1864
      104             0.1387
      105             0.1641
      106             0.2464
      107             0.2945
      108             0.2331
      109             0.1554
      110             0.0932
      111             0.1411
      112             0.0568
      113             0.0532
      114             0.0902
      115             0.1202
      116             0.1351
      117             0.1104
      118             0.2167
      119             0.2537
      120             0.3660
      121             0.3160
      122             0.2836
      123             0.5759
      124             0.2932
      125             0.1561
      126             0.1893
      127             0.2219
      128             0.1670
      129             0.1462
      130             0.2013
      131             0.2329
      132             0.1858
      133             0.2311
      134             0.2480
      135             0.2669
      136             0.2603
      137             0.2653
      138             0.2136
      139             0.2247
      140             0.1723
      141             0.2101
      142             0.2444
      143             0.1996
      144             0.0860
      145             0.0658
      146             0.0614
      147             0.1424
      148             0.1408
      149             0.1196
      150             0.1644
      151             0.2284
      152             0.2128
      153             0.1730
      154             0.1953
      155             0.1428
      156             0.2634
      157             0.2639
      158             0.2314
      159             0.2671
      160             0.3022
      161             0.2698
      162             0.3593
      163             0.4357
      164             0.3291
      165             0.3150
      166             0.3621
      167             0.2739
      168             0.3232
      169             0.3202
      170             0.2815
      171             0.2766
      172             0.2860
      173             0.2716
      174             0.2221
      175             0.1770
      176             0.2291
      177             0.1868
      178             0.1525
      179             0.1775
      180             0.2133
      181             0.2095
      182             0.0713
      183             0.1645
      184             0.1431
      185             0.2322
      186             0.3356
      187             0.6045
      188             0.6802
      189             0.4981
      190             0.6503
      191             0.6200
      192             0.4124
      193             0.2004
      194             0.3247
      195             0.3447
      196             0.3390
      197             0.3200
      198             0.3472
      199             0.3577
      200             0.4376
      201             0.3650
      202             0.3296
      203             0.2423
      204             0.2909
      205             0.3751
      206             0.2073
      207             0.1840
      208             0.2687
      209             0.2097
      210             0.1086
      211             0.2748
      212             0.2888
      213             0.2253
      214             0.2959
      215             0.2758
      216             0.2163
      217             0.2658
      218             0.2904
      219             0.2951
      220             0.2958
      221             0.3197
      222             0.3614
      223             0.3216
      224             0.2754
      225             0.3263
      226             0.3329
      227             0.3759
      228             0.4290
      229             0.4300
      230             0.4785
      231             0.5040
      232             0.4879
      233             0.4274
      234             0.1480
      235             0.6360
      236             0.7276
      237             0.5660
      238             0.5365
      239             0.5395
      240             0.5387
      241             0.3878
      242             0.2197
     243             0.3524
      244             0.1990
