# Supplementary material for: Discovery of novel RARα agonists using pharmacophore-based virtual screening, molecular docking, and molecular dynamics simulation studies
Source: PLoS One. 2023 Aug 24;18(8):e0289046. doi: 10.1371/journal.pone.0289046 (PMC10449137; doi:10.1371/journal.pone.0289046)
Supplement: S1 File — (ZIP) [file pone.0289046.s003.zip › Supplementary/RAR568/MD/FEL/ener.xvg]

 3548  9.08181e+00  0.00000e+00  0.00000e+00
 3551  9.08181e+00  0.00000e+00  0.00000e+00
 3552  9.08181e+00  0.00000e+00  0.00000e+00
 3558  9.08181e+00  0.00000e+00  0.00000e+00
 3646  9.08181e+00  0.00000e+00  0.00000e+00
 3649  9.08181e+00  0.00000e+00  0.00000e+00
 3650  9.08181e+00  0.00000e+00  0.00000e+00
 3651  9.08181e+00  0.00000e+00  0.00000e+00
 3653  9.08181e+00  0.00000e+00  0.00000e+00
 3654  9.08181e+00  0.00000e+00  0.00000e+00
 3655  9.08181e+00  0.00000e+00  0.00000e+00
 3657  9.08181e+00  0.00000e+00  0.00000e+00
 3663  9.08181e+00  0.00000e+00  0.00000e+00
 3750  9.08181e+00  0.00000e+00  0.00000e+00
 3751  9.08181e+00  0.00000e+00  0.00000e+00
 3754  9.08181e+00  0.00000e+00  0.00000e+00
 3757  9.08181e+00  0.00000e+00  0.00000e+00
 3759  9.08181e+00  0.00000e+00  0.00000e+00
 3761  9.08181e+00  0.00000e+00  0.00000e+00
 3846  9.08181e+00  0.00000e+00  0.00000e+00
 3849  9.08181e+00  0.00000e+00  0.00000e+00
 3850  9.08181e+00  0.00000e+00  0.00000e+00
 3851  9.08181e+00  0.00000e+00  0.00000e+00
 3853  7.36353e+00  0.00000e+00  1.71828e+00
 3854  9.08181e+00  0.00000e+00  0.00000e+00
 3855  9.08181e+00  0.00000e+00  0.00000e+00
 3856  9.08181e+00  0.00000e+00  0.00000e+00
 3857  7.36353e+00  0.00000e+00  1.71828e+00
 3863  9.08181e+00  0.00000e+00  0.00000e+00
 3943  9.08181e+00  0.00000e+00  0.00000e+00
 3944  9.08181e+00  0.00000e+00  0.00000e+00
 3946  9.08181e+00  0.00000e+00  0.00000e+00
 3948  6.35840e+00  0.00000e+00  2.72341e+00
 3949  9.08181e+00  0.00000e+00  0.00000e+00
 3950  9.08181e+00  0.00000e+00  0.00000e+00
 3952  9.08181e+00  0.00000e+00  0.00000e+00
 3954  9.08181e+00  0.00000e+00  0.00000e+00
 3956  9.08181e+00  0.00000e+00  0.00000e+00
 3957  7.36353e+00  0.00000e+00  1.71828e+00
 3959  7.36353e+00  0.00000e+00  1.71828e+00
 3960  9.08181e+00  0.00000e+00  0.00000e+00
 3962  9.08181e+00  0.00000e+00  0.00000e+00
 3965  9.08181e+00  0.00000e+00  0.00000e+00
 4033  9.08181e+00  0.00000e+00  0.00000e+00
 4043  9.08181e+00  0.00000e+00  0.00000e+00
 4044  9.08181e+00  0.00000e+00  0.00000e+00
 4046  6.35840e+00  0.00000e+00  2.72341e+00
 4047  5.64525e+00  0.00000e+00  3.43656e+00
 4048  7.36353e+00  0.00000e+00  1.71828e+00
 4049  9.08181e+00  0.00000e+00  0.00000e+00
 4050  6.35840e+00  0.00000e+00  2.72341e+00
 4051  7.36353e+00  0.00000e+00  1.71828e+00
 4053  5.09208e+00  0.00000e+00  3.98973e+00
 4054  5.64525e+00  0.00000e+00  3.43656e+00
 4055  6.35840e+00  0.00000e+00  2.72341e+00
 4056  7.36353e+00  0.00000e+00  1.71828e+00
 4057  7.36353e+00  0.00000e+00  1.71828e+00
 4058  7.36353e+00  0.00000e+00  1.71828e+00
 4059  7.36353e+00  0.00000e+00  1.71828e+00
 4063  9.08181e+00  0.00000e+00  0.00000e+00
 4065  9.08181e+00  0.00000e+00  0.00000e+00
 4137  9.08181e+00  0.00000e+00  0.00000e+00
 4138  7.36353e+00  0.00000e+00  1.71828e+00
 4140  7.36353e+00  0.00000e+00  1.71828e+00
 4141  7.36353e+00  0.00000e+00  1.71828e+00
 4142  9.08181e+00  0.00000e+00  0.00000e+00
 4143  9.08181e+00  0.00000e+00  0.00000e+00
 4144  6.35840e+00  0.00000e+00  2.72341e+00
 4145  7.36353e+00  0.00000e+00  1.71828e+00
 4146  7.36353e+00  0.00000e+00  1.71828e+00
 4147  9.08181e+00  0.00000e+00  0.00000e+00
 4148  5.64525e+00  0.00000e+00  3.43656e+00
 4149  7.36353e+00  0.00000e+00  1.71828e+00
 4150  7.36353e+00  0.00000e+00  1.71828e+00
 4151  6.35840e+00  0.00000e+00  2.72341e+00
 4152  5.64525e+00  0.00000e+00  3.43656e+00
 4153  5.09208e+00  0.00000e+00  3.98973e+00
 4154  9.08181e+00  0.00000e+00  0.00000e+00
 4155  6.35840e+00  0.00000e+00  2.72341e+00
 4157  5.09208e+00  0.00000e+00  3.98973e+00
 4158  9.08181e+00  0.00000e+00  0.00000e+00
 4160  9.08181e+00  0.00000e+00  0.00000e+00
 4161  7.36353e+00  0.00000e+00  1.71828e+00
 4162  9.08181e+00  0.00000e+00  0.00000e+00
 4163  9.08181e+00  0.00000e+00  0.00000e+00
 4239  9.08181e+00  0.00000e+00  0.00000e+00
 4240  7.36353e+00  0.00000e+00  1.71828e+00
 4241  4.25798e+00  0.00000e+00  4.82383e+00
 4242  7.36353e+00  0.00000e+00  1.71828e+00
 4243  7.36353e+00  0.00000e+00  1.71828e+00
 4244  7.36353e+00  0.00000e+00  1.71828e+00
 4245  4.64012e+00  0.00000e+00  4.44169e+00
 4246  5.09208e+00  0.00000e+00  3.98973e+00
 4247  5.64525e+00  0.00000e+00  3.43656e+00
 4248  7.36353e+00  0.00000e+00  1.71828e+00
 4249  4.64012e+00  0.00000e+00  4.44169e+00
 4250  5.09208e+00  0.00000e+00  3.98973e+00
 4251  4.64012e+00  0.00000e+00  4.44169e+00
 4252  4.64012e+00  0.00000e+00  4.44169e+00
 4254  5.09208e+00  0.00000e+00  3.98973e+00
 4255  4.64012e+00  0.00000e+00  4.44169e+00
 4256  7.36353e+00  0.00000e+00  1.71828e+00
 4257  7.36353e+00  0.00000e+00  1.71828e+00
 4258  7.36353e+00  0.00000e+00  1.71828e+00
 4259  4.64012e+00  0.00000e+00  4.44169e+00
 4260  7.36353e+00  0.00000e+00  1.71828e+00
 4261  7.36353e+00  0.00000e+00  1.71828e+00
 4263  7.36353e+00  0.00000e+00  1.71828e+00
 4331  9.08181e+00  0.00000e+00  0.00000e+00
 4334  9.08181e+00  0.00000e+00  0.00000e+00
 4336  9.08181e+00  0.00000e+00  0.00000e+00
 4337  9.08181e+00  0.00000e+00  0.00000e+00
 4338  9.08181e+00  0.00000e+00  0.00000e+00
 4340  5.64525e+00  0.00000e+00  3.43656e+00
 4341  3.92696e+00  0.00000e+00  5.15485e+00
 4342  5.64525e+00  0.00000e+00  3.43656e+00
 4343  4.25798e+00  0.00000e+00  4.82383e+00
 4344  4.25798e+00  0.00000e+00  4.82383e+00
 4345  6.35840e+00  0.00000e+00  2.72341e+00
 4346  5.09208e+00  0.00000e+00  3.98973e+00
 4347  6.35840e+00  0.00000e+00  2.72341e+00
 4348  4.25798e+00  0.00000e+00  4.82383e+00
 4349  4.64012e+00  0.00000e+00  4.44169e+00
 4350  4.64012e+00  0.00000e+00  4.44169e+00
 4351  3.37380e+00  0.00000e+00  5.70801e+00
 4352  3.13753e+00  0.00000e+00  5.94428e+00
 4353  3.63499e+00  0.00000e+00  5.44683e+00
 4354  4.64012e+00  0.00000e+00  4.44169e+00
 4355  9.08181e+00  0.00000e+00  0.00000e+00
 4356  3.63499e+00  0.00000e+00  5.44683e+00
 4357  5.64525e+00  0.00000e+00  3.43656e+00
 4358  4.64012e+00  0.00000e+00  4.44169e+00
 4359  5.64525e+00  0.00000e+00  3.43656e+00
 4360  7.36353e+00  0.00000e+00  1.71828e+00
 4361  6.35840e+00  0.00000e+00  2.72341e+00
 4363  9.08181e+00  0.00000e+00  0.00000e+00
 4367  9.08181e+00  0.00000e+00  0.00000e+00
 4369  9.08181e+00  0.00000e+00  0.00000e+00
 4432  9.08181e+00  0.00000e+00  0.00000e+00
 4434  9.08181e+00  0.00000e+00  0.00000e+00
 4436  9.08181e+00  0.00000e+00  0.00000e+00
 4437  9.08181e+00  0.00000e+00  0.00000e+00
 4438  5.64525e+00  0.00000e+00  3.43656e+00
 4439  7.36353e+00  0.00000e+00  1.71828e+00
 4440  9.08181e+00  0.00000e+00  0.00000e+00
 4441  3.37380e+00  0.00000e+00  5.70801e+00
 4442  4.64012e+00  0.00000e+00  4.44169e+00
 4443  4.25798e+00  0.00000e+00  4.82383e+00
 4444  3.92696e+00  0.00000e+00  5.15485e+00
 4445  2.92183e+00  0.00000e+00  6.15998e+00
 4446  5.64525e+00  0.00000e+00  3.43656e+00
 4447  2.72341e+00  0.00000e+00  6.35840e+00
 4448  3.92696e+00  0.00000e+00  5.15485e+00
 4449  4.64012e+00  0.00000e+00  4.44169e+00
 4450  3.92696e+00  0.00000e+00  5.15485e+00
 4451  3.92696e+00  0.00000e+00  5.15485e+00
 4452  3.63499e+00  0.00000e+00  5.44683e+00
 4453  4.25798e+00  0.00000e+00  4.82383e+00
 4454  4.64012e+00  0.00000e+00  4.44169e+00
 4455  3.13753e+00  0.00000e+00  5.94428e+00
 4456  5.09208e+00  0.00000e+00  3.98973e+00
 4457  4.64012e+00  0.00000e+00  4.44169e+00
 4458  7.36353e+00  0.00000e+00  1.71828e+00
 4459  4.64012e+00  0.00000e+00  4.44169e+00
 4460  5.09208e+00  0.00000e+00  3.98973e+00
 4461  7.36353e+00  0.00000e+00  1.71828e+00
 4463  9.08181e+00  0.00000e+00  0.00000e+00
 4464  7.36353e+00  0.00000e+00  1.71828e+00
 4532  9.08181e+00  0.00000e+00  0.00000e+00
 4533  9.08181e+00  0.00000e+00  0.00000e+00
 4535  7.36353e+00  0.00000e+00  1.71828e+00
 4537  5.09208e+00  0.00000e+00  3.98973e+00
 4538  5.09208e+00  0.00000e+00  3.98973e+00
 4539  5.09208e+00  0.00000e+00  3.98973e+00
 4540  5.64525e+00  0.00000e+00  3.43656e+00
 4541  3.63499e+00  0.00000e+00  5.44683e+00
 4542  3.63499e+00  0.00000e+00  5.44683e+00
 4543  2.53970e+00  0.00000e+00  6.54211e+00
 4544  3.37380e+00  0.00000e+00  5.70801e+00
 4545  3.92696e+00  0.00000e+00  5.15485e+00
 4546  3.37380e+00  0.00000e+00  5.70801e+00
 4547  2.36867e+00  0.00000e+00  6.71314e+00
 4548  2.72341e+00  0.00000e+00  6.35840e+00
 4549  1.20355e+00  0.00000e+00  7.87826e+00
 4550  4.64012e+00  0.00000e+00  4.44169e+00
 4551  2.92183e+00  0.00000e+00  6.15998e+00
 4552  5.09208e+00  0.00000e+00  3.98973e+00
 4553  3.92696e+00  0.00000e+00  5.15485e+00
 4554  2.36867e+00  0.00000e+00  6.71314e+00
 4555  3.92696e+00  0.00000e+00  5.15485e+00
 4556  5.09208e+00  0.00000e+00  3.98973e+00
 4557  4.25798e+00  0.00000e+00  4.82383e+00
 4558  5.64525e+00  0.00000e+00  3.43656e+00
 4559  5.09208e+00  0.00000e+00  3.98973e+00
 4560  9.08181e+00  0.00000e+00  0.00000e+00
 4561  5.64525e+00  0.00000e+00  3.43656e+00
 4562  7.36353e+00  0.00000e+00  1.71828e+00
 4563  7.36353e+00  0.00000e+00  1.71828e+00
 4564  6.35840e+00  0.00000e+00  2.72341e+00
 4565  9.08181e+00  0.00000e+00  0.00000e+00
 4567  9.08181e+00  0.00000e+00  0.00000e+00
 4568  9.08181e+00  0.00000e+00  0.00000e+00
 4571  9.08181e+00  0.00000e+00  0.00000e+00
 4630  9.08181e+00  0.00000e+00  0.00000e+00
 4632  9.08181e+00  0.00000e+00  0.00000e+00
 4634  9.08181e+00  0.00000e+00  0.00000e+00
 4635  5.64525e+00  0.00000e+00  3.43656e+00
 4636  7.36353e+00  0.00000e+00  1.71828e+00
 4637  5.09208e+00  0.00000e+00  3.98973e+00
 4638  3.63499e+00  0.00000e+00  5.44683e+00
 4639  4.25798e+00  0.00000e+00  4.82383e+00
 4640  3.13753e+00  0.00000e+00  5.94428e+00
 4641  3.13753e+00  0.00000e+00  5.94428e+00
 4642  2.20868e+00  0.00000e+00  6.87313e+00
 4643  4.25798e+00  0.00000e+00  4.82383e+00
 4644  3.63499e+00  0.00000e+00  5.44683e+00
 4645  2.53970e+00  0.00000e+00  6.54211e+00
 4646  3.37380e+00  0.00000e+00  5.70801e+00
 4647  2.53970e+00  0.00000e+00  6.54211e+00
 4648  2.05840e+00  0.00000e+00  7.02341e+00
 4649  3.92696e+00  0.00000e+00  5.15485e+00
 4650  2.92183e+00  0.00000e+00  6.15998e+00
 4651  3.92696e+00  0.00000e+00  5.15485e+00
 4652  2.92183e+00  0.00000e+00  6.15998e+00
 4653  5.64525e+00  0.00000e+00  3.43656e+00
 4654  4.64012e+00  0.00000e+00  4.44169e+00
 4655  3.92696e+00  0.00000e+00  5.15485e+00
 4656  3.92696e+00  0.00000e+00  5.15485e+00
 4657  6.35840e+00  0.00000e+00  2.72341e+00
 4658  5.64525e+00  0.00000e+00  3.43656e+00
 4659  3.13753e+00  0.00000e+00  5.94428e+00
 4660  4.64012e+00  0.00000e+00  4.44169e+00
 4661  4.64012e+00  0.00000e+00  4.44169e+00
 4662  7.36353e+00  0.00000e+00  1.71828e+00
 4663  7.36353e+00  0.00000e+00  1.71828e+00
 4664  6.35840e+00  0.00000e+00  2.72341e+00
 4665  9.08181e+00  0.00000e+00  0.00000e+00
 4666  7.36353e+00  0.00000e+00  1.71828e+00
 4667  5.64525e+00  0.00000e+00  3.43656e+00
 4669  7.36353e+00  0.00000e+00  1.71828e+00
 4670  6.35840e+00  0.00000e+00  2.72341e+00
 4671  9.08181e+00  0.00000e+00  0.00000e+00
 4672  9.08181e+00  0.00000e+00  0.00000e+00
 4673  9.08181e+00  0.00000e+00  0.00000e+00
 4674  9.08181e+00  0.00000e+00  0.00000e+00
 4676  9.08181e+00  0.00000e+00  0.00000e+00
 4679  9.08181e+00  0.00000e+00  0.00000e+00
 4733  5.09208e+00  0.00000e+00  3.98973e+00
 4734  6.35840e+00  0.00000e+00  2.72341e+00
 4735  9.08181e+00  0.00000e+00  0.00000e+00
 4736  7.36353e+00  0.00000e+00  1.71828e+00
 4737  5.64525e+00  0.00000e+00  3.43656e+00
 4738  4.25798e+00  0.00000e+00  4.82383e+00
 4739  3.37380e+00  0.00000e+00  5.70801e+00
 4740  2.72341e+00  0.00000e+00  6.35840e+00
 4741  2.53970e+00  0.00000e+00  6.54211e+00
 4742  3.13753e+00  0.00000e+00  5.94428e+00
 4743  3.13753e+00  0.00000e+00  5.94428e+00
 4744  2.20868e+00  0.00000e+00  6.87313e+00
 4745  2.36867e+00  0.00000e+00  6.71314e+00
 4746  3.13753e+00  0.00000e+00  5.94428e+00
 4747  1.91670e+00  0.00000e+00  7.16511e+00
 4748  2.53970e+00  0.00000e+00  6.54211e+00
 4749  2.53970e+00  0.00000e+00  6.54211e+00
 4750  2.53970e+00  0.00000e+00  6.54211e+00
 4751  2.20868e+00  0.00000e+00  6.87313e+00
 4752  3.13753e+00  0.00000e+00  5.94428e+00
 4753  5.09208e+00  0.00000e+00  3.98973e+00
 4754  3.92696e+00  0.00000e+00  5.15485e+00
 4755  2.36867e+00  0.00000e+00  6.71314e+00
 4756  2.92183e+00  0.00000e+00  6.15998e+00
 4757  3.37380e+00  0.00000e+00  5.70801e+00
 4758  3.92696e+00  0.00000e+00  5.15485e+00
 4759  7.36353e+00  0.00000e+00  1.71828e+00
 4760  3.92696e+00  0.00000e+00  5.15485e+00
 4761  6.35840e+00  0.00000e+00  2.72341e+00
 4762  4.64012e+00  0.00000e+00  4.44169e+00
 4763  7.36353e+00  0.00000e+00  1.71828e+00
 4764  6.35840e+00  0.00000e+00  2.72341e+00
 4765  7.36353e+00  0.00000e+00  1.71828e+00
 4766  9.08181e+00  0.00000e+00  0.00000e+00
 4767  9.08181e+00  0.00000e+00  0.00000e+00
 4770  7.36353e+00  0.00000e+00  1.71828e+00
 4774  9.08181e+00  0.00000e+00  0.00000e+00
 4776  9.08181e+00  0.00000e+00  0.00000e+00
 4777  9.08181e+00  0.00000e+00  0.00000e+00
 4779  9.08181e+00  0.00000e+00  0.00000e+00
 4831  9.08181e+00  0.00000e+00  0.00000e+00
 4833  5.64525e+00  0.00000e+00  3.43656e+00
 4835  5.09208e+00  0.00000e+00  3.98973e+00
 4836  9.08181e+00  0.00000e+00  0.00000e+00
 4837  5.09208e+00  0.00000e+00  3.98973e+00
 4838  5.09208e+00  0.00000e+00  3.98973e+00
 4839  4.25798e+00  0.00000e+00  4.82383e+00
 4840  2.36867e+00  0.00000e+00  6.71314e+00
 4841  2.53970e+00  0.00000e+00  6.54211e+00
 4842  2.92183e+00  0.00000e+00  6.15998e+00
 4843  2.20868e+00  0.00000e+00  6.87313e+00
 4844  2.36867e+00  0.00000e+00  6.71314e+00
 4845  2.36867e+00  0.00000e+00  6.71314e+00
 4846  2.20868e+00  0.00000e+00  6.87313e+00
 4847  1.41925e+00  0.00000e+00  7.66256e+00
 4848  1.78267e+00  0.00000e+00  7.29914e+00
 4849  1.78267e+00  0.00000e+00  7.29914e+00
 4850  1.78267e+00  0.00000e+00  7.29914e+00
 4851  2.53970e+00  0.00000e+00  6.54211e+00
 4852  2.20868e+00  0.00000e+00  6.87313e+00
 4853  2.53970e+00  0.00000e+00  6.54211e+00
 4854  2.92183e+00  0.00000e+00  6.15998e+00
 4855  4.25798e+00  0.00000e+00  4.82383e+00
 4856  4.25798e+00  0.00000e+00  4.82383e+00
 4857  3.13753e+00  0.00000e+00  5.94428e+00
 4858  3.92696e+00  0.00000e+00  5.15485e+00
 4859  4.25798e+00  0.00000e+00  4.82383e+00
 4860  5.09208e+00  0.00000e+00  3.98973e+00
 4861  5.64525e+00  0.00000e+00  3.43656e+00
 4862  5.09208e+00  0.00000e+00  3.98973e+00
 4863  7.36353e+00  0.00000e+00  1.71828e+00
 4864  9.08181e+00  0.00000e+00  0.00000e+00
 4865  6.35840e+00  0.00000e+00  2.72341e+00
 4866  9.08181e+00  0.00000e+00  0.00000e+00
 4867  9.08181e+00  0.00000e+00  0.00000e+00
 4868  7.36353e+00  0.00000e+00  1.71828e+00
 4869  7.36353e+00  0.00000e+00  1.71828e+00
 4871  9.08181e+00  0.00000e+00  0.00000e+00
 4874  9.08181e+00  0.00000e+00  0.00000e+00
 4875  9.08181e+00  0.00000e+00  0.00000e+00
 4926  9.08181e+00  0.00000e+00  0.00000e+00
 4930  9.08181e+00  0.00000e+00  0.00000e+00
 4933  5.64525e+00  0.00000e+00  3.43656e+00
 4934  5.09208e+00  0.00000e+00  3.98973e+00
 4935  7.36353e+00  0.00000e+00  1.71828e+00
 4936  5.09208e+00  0.00000e+00  3.98973e+00
 4937  4.25798e+00  0.00000e+00  4.82383e+00
 4938  4.25798e+00  0.00000e+00  4.82383e+00
 4939  1.91670e+00  0.00000e+00  7.16511e+00
 4940  2.72341e+00  0.00000e+00  6.35840e+00
 4941  2.53970e+00  0.00000e+00  6.54211e+00
 4942  2.92183e+00  0.00000e+00  6.15998e+00
 4943  2.36867e+00  0.00000e+00  6.71314e+00
 4944  1.10236e+00  0.00000e+00  7.97945e+00
 4945  1.10236e+00  0.00000e+00  7.97945e+00
 4946  1.20355e+00  0.00000e+00  7.87826e+00
 4947  1.30906e+00  0.00000e+00  7.77275e+00
 4948  1.91670e+00  0.00000e+00  7.16511e+00
 4949  2.05840e+00  0.00000e+00  7.02341e+00
 4950  2.72341e+00  0.00000e+00  6.35840e+00
 4951  4.14120e-01  0.00000e+00  8.66769e+00
 4952  3.37380e+00  0.00000e+00  5.70801e+00
 4953  3.37380e+00  0.00000e+00  5.70801e+00
 4954  4.64012e+00  0.00000e+00  4.44169e+00
 4955  2.72341e+00  0.00000e+00  6.35840e+00
 4956  2.92183e+00  0.00000e+00  6.15998e+00
 4957  1.78267e+00  0.00000e+00  7.29914e+00
 4958  3.13753e+00  0.00000e+00  5.94428e+00
 4959  4.64012e+00  0.00000e+00  4.44169e+00
 4960  5.64525e+00  0.00000e+00  3.43656e+00
 4961  3.92696e+00  0.00000e+00  5.15485e+00
 4962  5.64525e+00  0.00000e+00  3.43656e+00
 4963  5.09208e+00  0.00000e+00  3.98973e+00
 4964  5.09208e+00  0.00000e+00  3.98973e+00
 4965  9.08181e+00  0.00000e+00  0.00000e+00
 4966  7.36353e+00  0.00000e+00  1.71828e+00
 4967  6.35840e+00  0.00000e+00  2.72341e+00
 4968  5.09208e+00  0.00000e+00  3.98973e+00
 4969  7.36353e+00  0.00000e+00  1.71828e+00
 4970  7.36353e+00  0.00000e+00  1.71828e+00
 4971  7.36353e+00  0.00000e+00  1.71828e+00
 4973  9.08181e+00  0.00000e+00  0.00000e+00
 4975  9.08181e+00  0.00000e+00  0.00000e+00
 4976  9.08181e+00  0.00000e+00  0.00000e+00
 4981  9.08181e+00  0.00000e+00  0.00000e+00
 5026  9.08181e+00  0.00000e+00  0.00000e+00
 5027  9.08181e+00  0.00000e+00  0.00000e+00
 5029  9.08181e+00  0.00000e+00  0.00000e+00
 5032  7.36353e+00  0.00000e+00  1.71828e+00
 5033  5.64525e+00  0.00000e+00  3.43656e+00
 5034  5.09208e+00  0.00000e+00  3.98973e+00
 5035  4.64012e+00  0.00000e+00  4.44169e+00
 5036  4.64012e+00  0.00000e+00  4.44169e+00
 5037  5.64525e+00  0.00000e+00  3.43656e+00
 5038  3.92696e+00  0.00000e+00  5.15485e+00
 5039  3.37380e+00  0.00000e+00  5.70801e+00
 5040  1.65552e+00  0.00000e+00  7.42629e+00
 5041  2.20868e+00  0.00000e+00  6.87313e+00
 5042  1.78267e+00  0.00000e+00  7.29914e+00
 5043  1.53457e+00  0.00000e+00  7.54724e+00
 5044  2.05840e+00  0.00000e+00  7.02341e+00
 5045  1.41925e+00  0.00000e+00  7.66256e+00
 5046  8.21420e-01  0.00000e+00  8.26039e+00
 5047  1.30906e+00  0.00000e+00  7.77275e+00
 5048  1.30906e+00  0.00000e+00  7.77275e+00
 5049  1.41925e+00  0.00000e+00  7.66256e+00
 5050  1.30906e+00  0.00000e+00  7.77275e+00
 5051  2.53970e+00  0.00000e+00  6.54211e+00
 5052  2.53970e+00  0.00000e+00  6.54211e+00
 5053  1.65552e+00  0.00000e+00  7.42629e+00
 5054  2.92183e+00  0.00000e+00  6.15998e+00
 5055  2.53970e+00  0.00000e+00  6.54211e+00
 5056  3.37380e+00  0.00000e+00  5.70801e+00
 5057  2.92183e+00  0.00000e+00  6.15998e+00
 5058  2.92183e+00  0.00000e+00  6.15998e+00
 5059  3.13753e+00  0.00000e+00  5.94428e+00
 5060  4.64012e+00  0.00000e+00  4.44169e+00
 5061  5.64525e+00  0.00000e+00  3.43656e+00
 5062  5.09208e+00  0.00000e+00  3.98973e+00
 5063  6.35840e+00  0.00000e+00  2.72341e+00
 5064  6.35840e+00  0.00000e+00  2.72341e+00
 5065  6.35840e+00  0.00000e+00  2.72341e+00
 5066  5.64525e+00  0.00000e+00  3.43656e+00
 5067  9.08181e+00  0.00000e+00  0.00000e+00
 5068  5.64525e+00  0.00000e+00  3.43656e+00
 5069  5.64525e+00  0.00000e+00  3.43656e+00
 5070  6.35840e+00  0.00000e+00  2.72341e+00
 5071  4.25798e+00  0.00000e+00  4.82383e+00
 5072  7.36353e+00  0.00000e+00  1.71828e+00
 5073  9.08181e+00  0.00000e+00  0.00000e+00
 5076  9.08181e+00  0.00000e+00  0.00000e+00
 5077  9.08181e+00  0.00000e+00  0.00000e+00
 5081  7.36353e+00  0.00000e+00  1.71828e+00
 5128  9.08181e+00  0.00000e+00  0.00000e+00
 5130  7.36353e+00  0.00000e+00  1.71828e+00
 5132  7.36353e+00  0.00000e+00  1.71828e+00
 5133  9.08181e+00  0.00000e+00  0.00000e+00
 5134  6.35840e+00  0.00000e+00  2.72341e+00
 5135  4.25798e+00  0.00000e+00  4.82383e+00
 5136  5.64525e+00  0.00000e+00  3.43656e+00
 5137  2.72341e+00  0.00000e+00  6.35840e+00
 5138  4.25798e+00  0.00000e+00  4.82383e+00
 5139  3.63499e+00  0.00000e+00  5.44683e+00
 5140  3.92696e+00  0.00000e+00  5.15485e+00
 5141  2.72341e+00  0.00000e+00  6.35840e+00
 5142  1.91670e+00  0.00000e+00  7.16511e+00
 5143  1.65552e+00  0.00000e+00  7.42629e+00
 5144  1.78267e+00  0.00000e+00  7.29914e+00
 5145  2.36867e+00  0.00000e+00  6.71314e+00
 5146  1.91670e+00  0.00000e+00  7.16511e+00
 5147  1.78267e+00  0.00000e+00  7.29914e+00
 5148  0.00000e+00  0.00000e+00  9.08181e+00
 5149  2.53970e+00  0.00000e+00  6.54211e+00
 5150  1.78267e+00  0.00000e+00  7.29914e+00
 5151  1.65552e+00  0.00000e+00  7.42629e+00
 5152  1.41925e+00  0.00000e+00  7.66256e+00
 5153  2.53970e+00  0.00000e+00  6.54211e+00
 5154  1.78267e+00  0.00000e+00  7.29914e+00
 5155  3.92696e+00  0.00000e+00  5.15485e+00
 5156  2.92183e+00  0.00000e+00  6.15998e+00
 5157  3.92696e+00  0.00000e+00  5.15485e+00
 5158  3.37380e+00  0.00000e+00  5.70801e+00
 5159  5.64525e+00  0.00000e+00  3.43656e+00
 5160  4.25798e+00  0.00000e+00  4.82383e+00
 5161  5.64525e+00  0.00000e+00  3.43656e+00
 5162  5.64525e+00  0.00000e+00  3.43656e+00
 5163  6.35840e+00  0.00000e+00  2.72341e+00
 5164  6.35840e+00  0.00000e+00  2.72341e+00
 5165  3.92696e+00  0.00000e+00  5.15485e+00
 5166  5.09208e+00  0.00000e+00  3.98973e+00
 5167  7.36353e+00  0.00000e+00  1.71828e+00
 5168  5.64525e+00  0.00000e+00  3.43656e+00
 5169  6.35840e+00  0.00000e+00  2.72341e+00
 5170  6.35840e+00  0.00000e+00  2.72341e+00
 5171  5.09208e+00  0.00000e+00  3.98973e+00
 5172  6.35840e+00  0.00000e+00  2.72341e+00
 5174  5.64525e+00  0.00000e+00  3.43656e+00
 5175  9.08181e+00  0.00000e+00  0.00000e+00
 5178  9.08181e+00  0.00000e+00  0.00000e+00
 5226  9.08181e+00  0.00000e+00  0.00000e+00
 5231  7.36353e+00  0.00000e+00  1.71828e+00
 5232  6.35840e+00  0.00000e+00  2.72341e+00
 5233  6.35840e+00  0.00000e+00  2.72341e+00
 5234  4.64012e+00  0.00000e+00  4.44169e+00
 5235  4.64012e+00  0.00000e+00  4.44169e+00
 5236  3.13753e+00  0.00000e+00  5.94428e+00
 5237  3.92696e+00  0.00000e+00  5.15485e+00
 5238  2.36867e+00  0.00000e+00  6.71314e+00
 5239  1.91670e+00  0.00000e+00  7.16511e+00
 5240  2.20868e+00  0.00000e+00  6.87313e+00
 5241  2.72341e+00  0.00000e+00  6.35840e+00
 5242  1.78267e+00  0.00000e+00  7.29914e+00
 5243  1.65552e+00  0.00000e+00  7.42629e+00
 5244  1.53457e+00  0.00000e+00  7.54724e+00
 5245  2.05840e+00  0.00000e+00  7.02341e+00
 5246  1.30906e+00  0.00000e+00  7.77275e+00
 5247  1.91670e+00  0.00000e+00  7.16511e+00
 5248  1.91670e+00  0.00000e+00  7.16511e+00
 5249  2.20868e+00  0.00000e+00  6.87313e+00
 5250  3.13753e+00  0.00000e+00  5.94428e+00
 5251  1.41925e+00  0.00000e+00  7.66256e+00
 5252  3.13753e+00  0.00000e+00  5.94428e+00
 5253  2.05840e+00  0.00000e+00  7.02341e+00
 5254  3.92696e+00  0.00000e+00  5.15485e+00
 5255  4.25798e+00  0.00000e+00  4.82383e+00
 5256  2.92183e+00  0.00000e+00  6.15998e+00
 5257  3.92696e+00  0.00000e+00  5.15485e+00
 5258  5.09208e+00  0.00000e+00  3.98973e+00
 5259  5.09208e+00  0.00000e+00  3.98973e+00
 5260  4.64012e+00  0.00000e+00  4.44169e+00
 5261  9.08181e+00  0.00000e+00  0.00000e+00
 5262  4.64012e+00  0.00000e+00  4.44169e+00
 5263  7.36353e+00  0.00000e+00  1.71828e+00
 5264  7.36353e+00  0.00000e+00  1.71828e+00
 5265  5.64525e+00  0.00000e+00  3.43656e+00
 5266  5.64525e+00  0.00000e+00  3.43656e+00
 5267  5.64525e+00  0.00000e+00  3.43656e+00
 5268  5.64525e+00  0.00000e+00  3.43656e+00
 5269  6.35840e+00  0.00000e+00  2.72341e+00
 5270  5.64525e+00  0.00000e+00  3.43656e+00
 5271  5.64525e+00  0.00000e+00  3.43656e+00
 5272  6.35840e+00  0.00000e+00  2.72341e+00
 5273  5.09208e+00  0.00000e+00  3.98973e+00
 5274  5.09208e+00  0.00000e+00  3.98973e+00
 5276  5.64525e+00  0.00000e+00  3.43656e+00
 5277  9.08181e+00  0.00000e+00  0.00000e+00
 5278  9.08181e+00  0.00000e+00  0.00000e+00
 5327  9.08181e+00  0.00000e+00  0.00000e+00
 5331  7.36353e+00  0.00000e+00  1.71828e+00
 5332  9.08181e+00  0.00000e+00  0.00000e+00
 5333  7.36353e+00  0.00000e+00  1.71828e+00
 5334  7.36353e+00  0.00000e+00  1.71828e+00
 5335  3.92696e+00  0.00000e+00  5.15485e+00
 5336  9.08181e+00  0.00000e+00  0.00000e+00
 5337  4.25798e+00  0.00000e+00  4.82383e+00
 5338  3.92696e+00  0.00000e+00  5.15485e+00
 5339  3.13753e+00  0.00000e+00  5.94428e+00
 5340  2.72341e+00  0.00000e+00  6.35840e+00
 5341  2.20868e+00  0.00000e+00  6.87313e+00
 5342  2.20868e+00  0.00000e+00  6.87313e+00
 5343  1.10236e+00  0.00000e+00  7.97945e+00
 5344  6.50390e-01  0.00000e+00  8.43142e+00
 5345  8.21420e-01  0.00000e+00  8.26039e+00
 5346  1.65552e+00  0.00000e+00  7.42629e+00
 5347  7.34430e-01  0.00000e+00  8.34738e+00
 5348  1.65552e+00  0.00000e+00  7.42629e+00
 5349  3.37380e+00  0.00000e+00  5.70801e+00
 5350  2.36867e+00  0.00000e+00  6.71314e+00
 5351  2.53970e+00  0.00000e+00  6.54211e+00
 5352  1.78267e+00  0.00000e+00  7.29914e+00
 5353  2.72341e+00  0.00000e+00  6.35840e+00
 5354  5.64525e+00  0.00000e+00  3.43656e+00
 5355  3.37380e+00  0.00000e+00  5.70801e+00
 5356  2.05840e+00  0.00000e+00  7.02341e+00
 5357  3.13753e+00  0.00000e+00  5.94428e+00
 5358  3.13753e+00  0.00000e+00  5.94428e+00
 5359  5.09208e+00  0.00000e+00  3.98973e+00
 5360  4.64012e+00  0.00000e+00  4.44169e+00
 5361  4.25798e+00  0.00000e+00  4.82383e+00
 5362  4.25798e+00  0.00000e+00  4.82383e+00
 5363  5.09208e+00  0.00000e+00  3.98973e+00
 5364  5.09208e+00  0.00000e+00  3.98973e+00
 5365  6.35840e+00  0.00000e+00  2.72341e+00
 5366  5.64525e+00  0.00000e+00  3.43656e+00
 5367  3.92696e+00  0.00000e+00  5.15485e+00
 5368  5.09208e+00  0.00000e+00  3.98973e+00
 5369  6.35840e+00  0.00000e+00  2.72341e+00
 5370  5.64525e+00  0.00000e+00  3.43656e+00
 5371  5.09208e+00  0.00000e+00  3.98973e+00
 5372  6.35840e+00  0.00000e+00  2.72341e+00
 5374  6.35840e+00  0.00000e+00  2.72341e+00
 5375  9.08181e+00  0.00000e+00  0.00000e+00
 5376  9.08181e+00  0.00000e+00  0.00000e+00
 5377  9.08181e+00  0.00000e+00  0.00000e+00
 5378  9.08181e+00  0.00000e+00  0.00000e+00
 5380  9.08181e+00  0.00000e+00  0.00000e+00
 5381  9.08181e+00  0.00000e+00  0.00000e+00
 5425  9.08181e+00  0.00000e+00  0.00000e+00
 5429  7.36353e+00  0.00000e+00  1.71828e+00
 5433  9.08181e+00  0.00000e+00  0.00000e+00
 5434  4.64012e+00  0.00000e+00  4.44169e+00
 5435  5.64525e+00  0.00000e+00  3.43656e+00
 5436  5.09208e+00  0.00000e+00  3.98973e+00
 5437  3.92696e+00  0.00000e+00  5.15485e+00
 5438  2.53970e+00  0.00000e+00  6.54211e+00
 5439  2.72341e+00  0.00000e+00  6.35840e+00
 5440  2.05840e+00  0.00000e+00  7.02341e+00
 5441  1.53457e+00  0.00000e+00  7.54724e+00
 5442  1.53457e+00  0.00000e+00  7.54724e+00
 5443  1.41925e+00  0.00000e+00  7.66256e+00
 5444  2.53970e+00  0.00000e+00  6.54211e+00
 5445  1.78267e+00  0.00000e+00  7.29914e+00
 5446  2.20868e+00  0.00000e+00  6.87313e+00
 5447  7.34430e-01  0.00000e+00  8.34738e+00
 5448  1.65552e+00  0.00000e+00  7.42629e+00
 5449  1.65552e+00  0.00000e+00  7.42629e+00
 5450  2.20868e+00  0.00000e+00  6.87313e+00
 5451  1.53457e+00  0.00000e+00  7.54724e+00
 5452  3.92696e+00  0.00000e+00  5.15485e+00
 5453  2.53970e+00  0.00000e+00  6.54211e+00
 5454  2.72341e+00  0.00000e+00  6.35840e+00
 5455  3.92696e+00  0.00000e+00  5.15485e+00
 5456  3.13753e+00  0.00000e+00  5.94428e+00
 5457  5.09208e+00  0.00000e+00  3.98973e+00
 5458  5.09208e+00  0.00000e+00  3.98973e+00
 5459  5.09208e+00  0.00000e+00  3.98973e+00
 5460  5.64525e+00  0.00000e+00  3.43656e+00
 5461  7.36353e+00  0.00000e+00  1.71828e+00
 5462  7.36353e+00  0.00000e+00  1.71828e+00
 5463  7.36353e+00  0.00000e+00  1.71828e+00
 5464  7.36353e+00  0.00000e+00  1.71828e+00
 5465  5.09208e+00  0.00000e+00  3.98973e+00
 5466  5.64525e+00  0.00000e+00  3.43656e+00
 5467  5.64525e+00  0.00000e+00  3.43656e+00
 5468  4.64012e+00  0.00000e+00  4.44169e+00
 5469  7.36353e+00  0.00000e+00  1.71828e+00
 5470  6.35840e+00  0.00000e+00  2.72341e+00
 5471  3.63499e+00  0.00000e+00  5.44683e+00
 5472  6.35840e+00  0.00000e+00  2.72341e+00
 5473  7.36353e+00  0.00000e+00  1.71828e+00
 5474  9.08181e+00  0.00000e+00  0.00000e+00
 5475  7.36353e+00  0.00000e+00  1.71828e+00
 5476  7.36353e+00  0.00000e+00  1.71828e+00
 5478  9.08181e+00  0.00000e+00  0.00000e+00
 5479  7.36353e+00  0.00000e+00  1.71828e+00
 5528  9.08181e+00  0.00000e+00  0.00000e+00
 5529  9.08181e+00  0.00000e+00  0.00000e+00
 5530  9.08181e+00  0.00000e+00  0.00000e+00
 5531  6.35840e+00  0.00000e+00  2.72341e+00
 5533  6.35840e+00  0.00000e+00  2.72341e+00
 5534  7.36353e+00  0.00000e+00  1.71828e+00
 5535  5.64525e+00  0.00000e+00  3.43656e+00
 5536  5.64525e+00  0.00000e+00  3.43656e+00
 5537  3.63499e+00  0.00000e+00  5.44683e+00
 5538  4.64012e+00  0.00000e+00  4.44169e+00
 5539  2.72341e+00  0.00000e+00  6.35840e+00
 5540  3.63499e+00  0.00000e+00  5.44683e+00
 5541  2.53970e+00  0.00000e+00  6.54211e+00
 5542  2.92183e+00  0.00000e+00  6.15998e+00
 5543  2.20868e+00  0.00000e+00  6.87313e+00
 5544  2.72341e+00  0.00000e+00  6.35840e+00
 5545  2.36867e+00  0.00000e+00  6.71314e+00
 5546  2.05840e+00  0.00000e+00  7.02341e+00
 5547  3.37380e+00  0.00000e+00  5.70801e+00
 5548  2.20868e+00  0.00000e+00  6.87313e+00
 5549  2.72341e+00  0.00000e+00  6.35840e+00
 5550  2.92183e+00  0.00000e+00  6.15998e+00
 5551  3.37380e+00  0.00000e+00  5.70801e+00
 5552  1.91670e+00  0.00000e+00  7.16511e+00
 5553  3.63499e+00  0.00000e+00  5.44683e+00
 5554  2.20868e+00  0.00000e+00  6.87313e+00
 5555  4.64012e+00  0.00000e+00  4.44169e+00
 5556  5.64525e+00  0.00000e+00  3.43656e+00
 5557  5.64525e+00  0.00000e+00  3.43656e+00
 5558  4.64012e+00  0.00000e+00  4.44169e+00
 5559  6.35840e+00  0.00000e+00  2.72341e+00
 5560  5.64525e+00  0.00000e+00  3.43656e+00
 5561  6.35840e+00  0.00000e+00  2.72341e+00
 5562  6.35840e+00  0.00000e+00  2.72341e+00
 5563  9.08181e+00  0.00000e+00  0.00000e+00
 5564  7.36353e+00  0.00000e+00  1.71828e+00
 5565  5.09208e+00  0.00000e+00  3.98973e+00
 5566  3.37380e+00  0.00000e+00  5.70801e+00
 5567  5.09208e+00  0.00000e+00  3.98973e+00
 5568  4.25798e+00  0.00000e+00  4.82383e+00
 5569  5.64525e+00  0.00000e+00  3.43656e+00
 5570  5.64525e+00  0.00000e+00  3.43656e+00
 5571  7.36353e+00  0.00000e+00  1.71828e+00
 5572  5.64525e+00  0.00000e+00  3.43656e+00
 5573  7.36353e+00  0.00000e+00  1.71828e+00
 5574  5.09208e+00  0.00000e+00  3.98973e+00
 5575  6.35840e+00  0.00000e+00  2.72341e+00
 5576  9.08181e+00  0.00000e+00  0.00000e+00
 5577  7.36353e+00  0.00000e+00  1.71828e+00
 5578  7.36353e+00  0.00000e+00  1.71828e+00
 5630  7.36353e+00  0.00000e+00  1.71828e+00
 5631  7.36353e+00  0.00000e+00  1.71828e+00
 5632  9.08181e+00  0.00000e+00  0.00000e+00
 5633  9.08181e+00  0.00000e+00  0.00000e+00
 5634  5.64525e+00  0.00000e+00  3.43656e+00
 5635  4.64012e+00  0.00000e+00  4.44169e+00
 5636  5.64525e+00  0.00000e+00  3.43656e+00
 5637  5.64525e+00  0.00000e+00  3.43656e+00
 5638  3.13753e+00  0.00000e+00  5.94428e+00
 5639  3.92696e+00  0.00000e+00  5.15485e+00
 5640  4.64012e+00  0.00000e+00  4.44169e+00
 5641  3.37380e+00  0.00000e+00  5.70801e+00
 5642  2.92183e+00  0.00000e+00  6.15998e+00
 5643  1.91670e+00  0.00000e+00  7.16511e+00
 5644  2.20868e+00  0.00000e+00  6.87313e+00
 5645  1.78267e+00  0.00000e+00  7.29914e+00
 5646  2.92183e+00  0.00000e+00  6.15998e+00
 5647  2.20868e+00  0.00000e+00  6.87313e+00
 5648  2.72341e+00  0.00000e+00  6.35840e+00
 5649  2.05840e+00  0.00000e+00  7.02341e+00
 5650  1.65552e+00  0.00000e+00  7.42629e+00
 5651  3.13753e+00  0.00000e+00  5.94428e+00
 5652  2.36867e+00  0.00000e+00  6.71314e+00
 5653  3.13753e+00  0.00000e+00  5.94428e+00
 5654  3.63499e+00  0.00000e+00  5.44683e+00
 5655  3.13753e+00  0.00000e+00  5.94428e+00
 5656  3.13753e+00  0.00000e+00  5.94428e+00
 5657  5.64525e+00  0.00000e+00  3.43656e+00
 5658  6.35840e+00  0.00000e+00  2.72341e+00
 5659  5.09208e+00  0.00000e+00  3.98973e+00
 5660  7.36353e+00  0.00000e+00  1.71828e+00
 5661  4.64012e+00  0.00000e+00  4.44169e+00
 5662  6.35840e+00  0.00000e+00  2.72341e+00
 5663  6.35840e+00  0.00000e+00  2.72341e+00
 5664  4.25798e+00  0.00000e+00  4.82383e+00
 5665  5.64525e+00  0.00000e+00  3.43656e+00
 5666  4.64012e+00  0.00000e+00  4.44169e+00
 5667  4.64012e+00  0.00000e+00  4.44169e+00
 5668  5.09208e+00  0.00000e+00  3.98973e+00
 5669  6.35840e+00  0.00000e+00  2.72341e+00
 5670  5.09208e+00  0.00000e+00  3.98973e+00
 5671  5.64525e+00  0.00000e+00  3.43656e+00
 5672  6.35840e+00  0.00000e+00  2.72341e+00
 5673  7.36353e+00  0.00000e+00  1.71828e+00
 5674  7.36353e+00  0.00000e+00  1.71828e+00
 5675  9.08181e+00  0.00000e+00  0.00000e+00
 5677  9.08181e+00  0.00000e+00  0.00000e+00
 5680  9.08181e+00  0.00000e+00  0.00000e+00
 5723  9.08181e+00  0.00000e+00  0.00000e+00
 5733  9.08181e+00  0.00000e+00  0.00000e+00
 5734  7.36353e+00  0.00000e+00  1.71828e+00
 5735  5.64525e+00  0.00000e+00  3.43656e+00
 5736  5.64525e+00  0.00000e+00  3.43656e+00
 5737  4.25798e+00  0.00000e+00  4.82383e+00
 5738  3.92696e+00  0.00000e+00  5.15485e+00
 5739  5.64525e+00  0.00000e+00  3.43656e+00
 5740  3.92696e+00  0.00000e+00  5.15485e+00
 5741  3.13753e+00  0.00000e+00  5.94428e+00
 5742  3.13753e+00  0.00000e+00  5.94428e+00
 5743  3.37380e+00  0.00000e+00  5.70801e+00
 5744  2.53970e+00  0.00000e+00  6.54211e+00
 5745  3.37380e+00  0.00000e+00  5.70801e+00
 5746  2.20868e+00  0.00000e+00  6.87313e+00
 5747  2.20868e+00  0.00000e+00  6.87313e+00
 5748  2.72341e+00  0.00000e+00  6.35840e+00
 5749  1.00513e+00  0.00000e+00  8.07668e+00
 5750  2.92183e+00  0.00000e+00  6.15998e+00
 5751  1.20355e+00  0.00000e+00  7.87826e+00
 5752  2.36867e+00  0.00000e+00  6.71314e+00
 5753  3.37380e+00  0.00000e+00  5.70801e+00
 5754  2.92183e+00  0.00000e+00  6.15998e+00
 5755  2.72341e+00  0.00000e+00  6.35840e+00
 5756  3.63499e+00  0.00000e+00  5.44683e+00
 5757  5.64525e+00  0.00000e+00  3.43656e+00
 5758  5.09208e+00  0.00000e+00  3.98973e+00
 5759  5.09208e+00  0.00000e+00  3.98973e+00
 5760  5.09208e+00  0.00000e+00  3.98973e+00
 5761  6.35840e+00  0.00000e+00  2.72341e+00
 5762  6.35840e+00  0.00000e+00  2.72341e+00
 5763  9.08181e+00  0.00000e+00  0.00000e+00
 5764  6.35840e+00  0.00000e+00  2.72341e+00
 5765  4.64012e+00  0.00000e+00  4.44169e+00
 5766  5.64525e+00  0.00000e+00  3.43656e+00
 5767  5.09208e+00  0.00000e+00  3.98973e+00
 5768  3.92696e+00  0.00000e+00  5.15485e+00
 5769  4.25798e+00  0.00000e+00  4.82383e+00
 5770  4.25798e+00  0.00000e+00  4.82383e+00
 5771  5.64525e+00  0.00000e+00  3.43656e+00
 5772  5.64525e+00  0.00000e+00  3.43656e+00
 5773  5.64525e+00  0.00000e+00  3.43656e+00
 5775  7.36353e+00  0.00000e+00  1.71828e+00
 5776  7.36353e+00  0.00000e+00  1.71828e+00
 5827  9.08181e+00  0.00000e+00  0.00000e+00
 5829  9.08181e+00  0.00000e+00  0.00000e+00
 5830  9.08181e+00  0.00000e+00  0.00000e+00
 5833  7.36353e+00  0.00000e+00  1.71828e+00
 5834  6.35840e+00  0.00000e+00  2.72341e+00
 5835  6.35840e+00  0.00000e+00  2.72341e+00
 5836  7.36353e+00  0.00000e+00  1.71828e+00
 5837  3.13753e+00  0.00000e+00  5.94428e+00
 5838  4.25798e+00  0.00000e+00  4.82383e+00
 5839  3.92696e+00  0.00000e+00  5.15485e+00
 5840  3.63499e+00  0.00000e+00  5.44683e+00
 5841  4.25798e+00  0.00000e+00  4.82383e+00
 5842  2.53970e+00  0.00000e+00  6.54211e+00
 5843  2.53970e+00  0.00000e+00  6.54211e+00
 5844  3.92696e+00  0.00000e+00  5.15485e+00
 5845  2.53970e+00  0.00000e+00  6.54211e+00
 5846  3.13753e+00  0.00000e+00  5.94428e+00
 5847  3.92696e+00  0.00000e+00  5.15485e+00
 5848  2.92183e+00  0.00000e+00  6.15998e+00
 5849  2.20868e+00  0.00000e+00  6.87313e+00
 5850  2.72341e+00  0.00000e+00  6.35840e+00
 5851  2.36867e+00  0.00000e+00  6.71314e+00
 5852  3.92696e+00  0.00000e+00  5.15485e+00
 5853  4.25798e+00  0.00000e+00  4.82383e+00
 5854  4.64012e+00  0.00000e+00  4.44169e+00
 5855  4.25798e+00  0.00000e+00  4.82383e+00
 5856  3.92696e+00  0.00000e+00  5.15485e+00
 5857  5.64525e+00  0.00000e+00  3.43656e+00
 5858  6.35840e+00  0.00000e+00  2.72341e+00
 5859  4.25798e+00  0.00000e+00  4.82383e+00
 5860  9.08181e+00  0.00000e+00  0.00000e+00
 5861  6.35840e+00  0.00000e+00  2.72341e+00
 5862  7.36353e+00  0.00000e+00  1.71828e+00
 5863  6.35840e+00  0.00000e+00  2.72341e+00
 5864  5.09208e+00  0.00000e+00  3.98973e+00
 5865  6.35840e+00  0.00000e+00  2.72341e+00
 5866  4.25798e+00  0.00000e+00  4.82383e+00
 5867  5.09208e+00  0.00000e+00  3.98973e+00
 5868  5.09208e+00  0.00000e+00  3.98973e+00
 5869  7.36353e+00  0.00000e+00  1.71828e+00
 5870  6.35840e+00  0.00000e+00  2.72341e+00
 5871  5.09208e+00  0.00000e+00  3.98973e+00
 5872  4.25798e+00  0.00000e+00  4.82383e+00
 5873  6.35840e+00  0.00000e+00  2.72341e+00
 5874  9.08181e+00  0.00000e+00  0.00000e+00
 5926  9.08181e+00  0.00000e+00  0.00000e+00
 5932  7.36353e+00  0.00000e+00  1.71828e+00
 5933  9.08181e+00  0.00000e+00  0.00000e+00
 5934  7.36353e+00  0.00000e+00  1.71828e+00
 5935  5.64525e+00  0.00000e+00  3.43656e+00
 5936  5.64525e+00  0.00000e+00  3.43656e+00
 5937  5.09208e+00  0.00000e+00  3.98973e+00
 5938  5.64525e+00  0.00000e+00  3.43656e+00
 5939  3.92696e+00  0.00000e+00  5.15485e+00
 5940  4.64012e+00  0.00000e+00  4.44169e+00
 5941  3.92696e+00  0.00000e+00  5.15485e+00
 5942  2.92183e+00  0.00000e+00  6.15998e+00
 5943  4.64012e+00  0.00000e+00  4.44169e+00
 5944  3.63499e+00  0.00000e+00  5.44683e+00
 5945  2.36867e+00  0.00000e+00  6.71314e+00
 5946  2.72341e+00  0.00000e+00  6.35840e+00
 5947  2.92183e+00  0.00000e+00  6.15998e+00
 5948  3.13753e+00  0.00000e+00  5.94428e+00
 5949  3.37380e+00  0.00000e+00  5.70801e+00
 5950  3.37380e+00  0.00000e+00  5.70801e+00
 5951  3.92696e+00  0.00000e+00  5.15485e+00
 5952  3.63499e+00  0.00000e+00  5.44683e+00
 5953  3.13753e+00  0.00000e+00  5.94428e+00
 5954  2.92183e+00  0.00000e+00  6.15998e+00
 5955  5.09208e+00  0.00000e+00  3.98973e+00
 5956  4.25798e+00  0.00000e+00  4.82383e+00
 5957  4.64012e+00  0.00000e+00  4.44169e+00
 5958  7.36353e+00  0.00000e+00  1.71828e+00
 5959  4.25798e+00  0.00000e+00  4.82383e+00
 5960  6.35840e+00  0.00000e+00  2.72341e+00
 5961  6.35840e+00  0.00000e+00  2.72341e+00
 5962  6.35840e+00  0.00000e+00  2.72341e+00
 5963  5.64525e+00  0.00000e+00  3.43656e+00
 5964  7.36353e+00  0.00000e+00  1.71828e+00
 5965  6.35840e+00  0.00000e+00  2.72341e+00
 5966  7.36353e+00  0.00000e+00  1.71828e+00
 5967  4.25798e+00  0.00000e+00  4.82383e+00
 5968  3.92696e+00  0.00000e+00  5.15485e+00
 5969  4.25798e+00  0.00000e+00  4.82383e+00
 5970  7.36353e+00  0.00000e+00  1.71828e+00
 5971  5.64525e+00  0.00000e+00  3.43656e+00
 5972  6.35840e+00  0.00000e+00  2.72341e+00
 5973  7.36353e+00  0.00000e+00  1.71828e+00
 5974  9.08181e+00  0.00000e+00  0.00000e+00
 5976  9.08181e+00  0.00000e+00  0.00000e+00
 5981  9.08181e+00  0.00000e+00  0.00000e+00
 6027  7.36353e+00  0.00000e+00  1.71828e+00
 6032  9.08181e+00  0.00000e+00  0.00000e+00
 6033  7.36353e+00  0.00000e+00  1.71828e+00
 6034  7.36353e+00  0.00000e+00  1.71828e+00
 6035  6.35840e+00  0.00000e+00  2.72341e+00
 6036  9.08181e+00  0.00000e+00  0.00000e+00
 6037  9.08181e+00  0.00000e+00  0.00000e+00
 6038  4.25798e+00  0.00000e+00  4.82383e+00
 6039  3.92696e+00  0.00000e+00  5.15485e+00
 6040  6.35840e+00  0.00000e+00  2.72341e+00
 6041  4.64012e+00  0.00000e+00  4.44169e+00
 6042  6.35840e+00  0.00000e+00  2.72341e+00
 6043  3.37380e+00  0.00000e+00  5.70801e+00
 6044  3.13753e+00  0.00000e+00  5.94428e+00
 6045  3.37380e+00  0.00000e+00  5.70801e+00
 6046  2.53970e+00  0.00000e+00  6.54211e+00
 6047  3.63499e+00  0.00000e+00  5.44683e+00
 6048  3.13753e+00  0.00000e+00  5.94428e+00
 6049  3.63499e+00  0.00000e+00  5.44683e+00
 6050  3.13753e+00  0.00000e+00  5.94428e+00
 6051  4.64012e+00  0.00000e+00  4.44169e+00
 6052  3.13753e+00  0.00000e+00  5.94428e+00
 6053  4.25798e+00  0.00000e+00  4.82383e+00
 6054  4.25798e+00  0.00000e+00  4.82383e+00
 6055  7.36353e+00  0.00000e+00  1.71828e+00
 6056  6.35840e+00  0.00000e+00  2.72341e+00
 6057  6.35840e+00  0.00000e+00  2.72341e+00
 6058  7.36353e+00  0.00000e+00  1.71828e+00
 6060  6.35840e+00  0.00000e+00  2.72341e+00
 6061  5.64525e+00  0.00000e+00  3.43656e+00
 6062  9.08181e+00  0.00000e+00  0.00000e+00
 6063  4.64012e+00  0.00000e+00  4.44169e+00
 6064  6.35840e+00  0.00000e+00  2.72341e+00
 6065  5.09208e+00  0.00000e+00  3.98973e+00
 6066  3.37380e+00  0.00000e+00  5.70801e+00
 6067  3.92696e+00  0.00000e+00  5.15485e+00
 6068  4.64012e+00  0.00000e+00  4.44169e+00
 6069  5.64525e+00  0.00000e+00  3.43656e+00
 6070  4.64012e+00  0.00000e+00  4.44169e+00
 6071  5.09208e+00  0.00000e+00  3.98973e+00
 6072  5.64525e+00  0.00000e+00  3.43656e+00
 6073  9.08181e+00  0.00000e+00  0.00000e+00
 6075  9.08181e+00  0.00000e+00  0.00000e+00
 6122  9.08181e+00  0.00000e+00  0.00000e+00
 6127  9.08181e+00  0.00000e+00  0.00000e+00
 6130  6.35840e+00  0.00000e+00  2.72341e+00
 6132  9.08181e+00  0.00000e+00  0.00000e+00
 6133  9.08181e+00  0.00000e+00  0.00000e+00
 6134  9.08181e+00  0.00000e+00  0.00000e+00
 6135  5.64525e+00  0.00000e+00  3.43656e+00
 6136  5.64525e+00  0.00000e+00  3.43656e+00
 6137  5.64525e+00  0.00000e+00  3.43656e+00
 6138  6.35840e+00  0.00000e+00  2.72341e+00
 6139  4.25798e+00  0.00000e+00  4.82383e+00
 6140  3.92696e+00  0.00000e+00  5.15485e+00
 6141  5.09208e+00  0.00000e+00  3.98973e+00
 6142  3.92696e+00  0.00000e+00  5.15485e+00
 6143  3.13753e+00  0.00000e+00  5.94428e+00
 6144  2.36867e+00  0.00000e+00  6.71314e+00
 6145  3.13753e+00  0.00000e+00  5.94428e+00
 6146  3.63499e+00  0.00000e+00  5.44683e+00
 6147  3.92696e+00  0.00000e+00  5.15485e+00
 6148  4.25798e+00  0.00000e+00  4.82383e+00
 6149  3.37380e+00  0.00000e+00  5.70801e+00
 6150  3.13753e+00  0.00000e+00  5.94428e+00
 6151  5.09208e+00  0.00000e+00  3.98973e+00
 6152  3.63499e+00  0.00000e+00  5.44683e+00
 6153  7.36353e+00  0.00000e+00  1.71828e+00
 6154  7.36353e+00  0.00000e+00  1.71828e+00
 6155  4.64012e+00  0.00000e+00  4.44169e+00
 6156  9.08181e+00  0.00000e+00  0.00000e+00
 6157  5.64525e+00  0.00000e+00  3.43656e+00
 6158  9.08181e+00  0.00000e+00  0.00000e+00
 6159  6.35840e+00  0.00000e+00  2.72341e+00
 6160  5.64525e+00  0.00000e+00  3.43656e+00
 6161  6.35840e+00  0.00000e+00  2.72341e+00
 6162  7.36353e+00  0.00000e+00  1.71828e+00
 6163  4.64012e+00  0.00000e+00  4.44169e+00
 6164  4.64012e+00  0.00000e+00  4.44169e+00
 6165  5.09208e+00  0.00000e+00  3.98973e+00
 6166  7.36353e+00  0.00000e+00  1.71828e+00
 6167  6.35840e+00  0.00000e+00  2.72341e+00
 6168  4.25798e+00  0.00000e+00  4.82383e+00
 6169  5.09208e+00  0.00000e+00  3.98973e+00
 6170  5.64525e+00  0.00000e+00  3.43656e+00
 6171  6.35840e+00  0.00000e+00  2.72341e+00
 6172  5.09208e+00  0.00000e+00  3.98973e+00
 6173  9.08181e+00  0.00000e+00  0.00000e+00
 6174  9.08181e+00  0.00000e+00  0.00000e+00
 6176  7.36353e+00  0.00000e+00  1.71828e+00
 6177  9.08181e+00  0.00000e+00  0.00000e+00
 6225  7.36353e+00  0.00000e+00  1.71828e+00
 6227  6.35840e+00  0.00000e+00  2.72341e+00
 6229  9.08181e+00  0.00000e+00  0.00000e+00
 6231  7.36353e+00  0.00000e+00  1.71828e+00
 6232  6.35840e+00  0.00000e+00  2.72341e+00
 6233  4.25798e+00  0.00000e+00  4.82383e+00
 6234  5.64525e+00  0.00000e+00  3.43656e+00
 6235  5.64525e+00  0.00000e+00  3.43656e+00
 6236  5.64525e+00  0.00000e+00  3.43656e+00
 6237  7.36353e+00  0.00000e+00  1.71828e+00
 6238  3.63499e+00  0.00000e+00  5.44683e+00
 6239  4.64012e+00  0.00000e+00  4.44169e+00
 6240  4.64012e+00  0.00000e+00  4.44169e+00
 6241  3.92696e+00  0.00000e+00  5.15485e+00
 6242  3.63499e+00  0.00000e+00  5.44683e+00
 6243  3.92696e+00  0.00000e+00  5.15485e+00
 6244  3.63499e+00  0.00000e+00  5.44683e+00
 6245  3.13753e+00  0.00000e+00  5.94428e+00
 6246  5.09208e+00  0.00000e+00  3.98973e+00
 6247  4.64012e+00  0.00000e+00  4.44169e+00
 6248  3.37380e+00  0.00000e+00  5.70801e+00
 6249  3.92696e+00  0.00000e+00  5.15485e+00
 6250  4.25798e+00  0.00000e+00  4.82383e+00
 6251  3.92696e+00  0.00000e+00  5.15485e+00
 6252  9.08181e+00  0.00000e+00  0.00000e+00
 6253  7.36353e+00  0.00000e+00  1.71828e+00
 6254  3.92696e+00  0.00000e+00  5.15485e+00
 6256  6.35840e+00  0.00000e+00  2.72341e+00
 6257  7.36353e+00  0.00000e+00  1.71828e+00
 6258  9.08181e+00  0.00000e+00  0.00000e+00
 6259  9.08181e+00  0.00000e+00  0.00000e+00
 6260  7.36353e+00  0.00000e+00  1.71828e+00
 6262  5.64525e+00  0.00000e+00  3.43656e+00
 6263  6.35840e+00  0.00000e+00  2.72341e+00
 6265  5.09208e+00  0.00000e+00  3.98973e+00
 6266  5.09208e+00  0.00000e+00  3.98973e+00
 6267  3.92696e+00  0.00000e+00  5.15485e+00
 6268  6.35840e+00  0.00000e+00  2.72341e+00
 6269  6.35840e+00  0.00000e+00  2.72341e+00
 6270  4.25798e+00  0.00000e+00  4.82383e+00
 6271  6.35840e+00  0.00000e+00  2.72341e+00
 6272  6.35840e+00  0.00000e+00  2.72341e+00
 6274  6.35840e+00  0.00000e+00  2.72341e+00
 6325  9.08181e+00  0.00000e+00  0.00000e+00
 6326  9.08181e+00  0.00000e+00  0.00000e+00
 6327  9.08181e+00  0.00000e+00  0.00000e+00
 6329  5.64525e+00  0.00000e+00  3.43656e+00
 6330  7.36353e+00  0.00000e+00  1.71828e+00
 6331  6.35840e+00  0.00000e+00  2.72341e+00
 6332  7.36353e+00  0.00000e+00  1.71828e+00
 6333  5.64525e+00  0.00000e+00  3.43656e+00
 6334  6.35840e+00  0.00000e+00  2.72341e+00
 6335  5.64525e+00  0.00000e+00  3.43656e+00
 6336  5.64525e+00  0.00000e+00  3.43656e+00
 6337  4.25798e+00  0.00000e+00  4.82383e+00
 6338  5.09208e+00  0.00000e+00  3.98973e+00
 6339  4.64012e+00  0.00000e+00  4.44169e+00
 6340  4.25798e+00  0.00000e+00  4.82383e+00
 6341  5.09208e+00  0.00000e+00  3.98973e+00
 6342  2.92183e+00  0.00000e+00  6.15998e+00
 6343  5.09208e+00  0.00000e+00  3.98973e+00
 6344  3.92696e+00  0.00000e+00  5.15485e+00
 6345  2.92183e+00  0.00000e+00  6.15998e+00
 6346  5.09208e+00  0.00000e+00  3.98973e+00
 6347  3.92696e+00  0.00000e+00  5.15485e+00
 6348  3.63499e+00  0.00000e+00  5.44683e+00
 6349  5.64525e+00  0.00000e+00  3.43656e+00
 6350  7.36353e+00  0.00000e+00  1.71828e+00
 6351  5.09208e+00  0.00000e+00  3.98973e+00
 6352  6.35840e+00  0.00000e+00  2.72341e+00
 6353  5.64525e+00  0.00000e+00  3.43656e+00
 6354  9.08181e+00  0.00000e+00  0.00000e+00
 6355  7.36353e+00  0.00000e+00  1.71828e+00
 6356  7.36353e+00  0.00000e+00  1.71828e+00
 6358  6.35840e+00  0.00000e+00  2.72341e+00
 6359  6.35840e+00  0.00000e+00  2.72341e+00
 6360  7.36353e+00  0.00000e+00  1.71828e+00
 6361  6.35840e+00  0.00000e+00  2.72341e+00
 6362  5.64525e+00  0.00000e+00  3.43656e+00
 6363  9.08181e+00  0.00000e+00  0.00000e+00
 6364  6.35840e+00  0.00000e+00  2.72341e+00
 6365  5.64525e+00  0.00000e+00  3.43656e+00
 6366  7.36353e+00  0.00000e+00  1.71828e+00
 6367  6.35840e+00  0.00000e+00  2.72341e+00
 6368  9.08181e+00  0.00000e+00  0.00000e+00
 6369  5.64525e+00  0.00000e+00  3.43656e+00
 6371  6.35840e+00  0.00000e+00  2.72341e+00
 6372  9.08181e+00  0.00000e+00  0.00000e+00
 6373  7.36353e+00  0.00000e+00  1.71828e+00
 6377  9.08181e+00  0.00000e+00  0.00000e+00
 6415  9.08181e+00  0.00000e+00  0.00000e+00
 6421  9.08181e+00  0.00000e+00  0.00000e+00
 6425  9.08181e+00  0.00000e+00  0.00000e+00
 6426  9.08181e+00  0.00000e+00  0.00000e+00
 6427  9.08181e+00  0.00000e+00  0.00000e+00
 6429  7.36353e+00  0.00000e+00  1.71828e+00
 6430  9.08181e+00  0.00000e+00  0.00000e+00
 6431  9.08181e+00  0.00000e+00  0.00000e+00
 6432  5.64525e+00  0.00000e+00  3.43656e+00
 6434  5.09208e+00  0.00000e+00  3.98973e+00
 6435  7.36353e+00  0.00000e+00  1.71828e+00
 6436  4.64012e+00  0.00000e+00  4.44169e+00
 6437  4.64012e+00  0.00000e+00  4.44169e+00
 6438  5.64525e+00  0.00000e+00  3.43656e+00
 6439  5.09208e+00  0.00000e+00  3.98973e+00
 6440  6.35840e+00  0.00000e+00  2.72341e+00
 6441  7.36353e+00  0.00000e+00  1.71828e+00
 6442  5.09208e+00  0.00000e+00  3.98973e+00
 6443  4.25798e+00  0.00000e+00  4.82383e+00
 6444  3.92696e+00  0.00000e+00  5.15485e+00
 6445  4.64012e+00  0.00000e+00  4.44169e+00
 6446  5.64525e+00  0.00000e+00  3.43656e+00
 6447  3.63499e+00  0.00000e+00  5.44683e+00
 6448  3.37380e+00  0.00000e+00  5.70801e+00
 6449  4.64012e+00  0.00000e+00  4.44169e+00
 6450  6.35840e+00  0.00000e+00  2.72341e+00
 6451  4.25798e+00  0.00000e+00  4.82383e+00
 6452  4.64012e+00  0.00000e+00  4.44169e+00
 6454  6.35840e+00  0.00000e+00  2.72341e+00
 6455  9.08181e+00  0.00000e+00  0.00000e+00
 6456  6.35840e+00  0.00000e+00  2.72341e+00
 6457  9.08181e+00  0.00000e+00  0.00000e+00
 6458  7.36353e+00  0.00000e+00  1.71828e+00
 6459  7.36353e+00  0.00000e+00  1.71828e+00
 6460  7.36353e+00  0.00000e+00  1.71828e+00
 6461  7.36353e+00  0.00000e+00  1.71828e+00
 6463  6.35840e+00  0.00000e+00  2.72341e+00
 6464  9.08181e+00  0.00000e+00  0.00000e+00
 6466  6.35840e+00  0.00000e+00  2.72341e+00
 6467  7.36353e+00  0.00000e+00  1.71828e+00
 6468  9.08181e+00  0.00000e+00  0.00000e+00
 6470  9.08181e+00  0.00000e+00  0.00000e+00
 6471  7.36353e+00  0.00000e+00  1.71828e+00
 6473  6.35840e+00  0.00000e+00  2.72341e+00
 6474  9.08181e+00  0.00000e+00  0.00000e+00
 6475  9.08181e+00  0.00000e+00  0.00000e+00
 6521  9.08181e+00  0.00000e+00  0.00000e+00
 6523  9.08181e+00  0.00000e+00  0.00000e+00
 6525  6.35840e+00  0.00000e+00  2.72341e+00
 6526  9.08181e+00  0.00000e+00  0.00000e+00
 6527  9.08181e+00  0.00000e+00  0.00000e+00
 6528  7.36353e+00  0.00000e+00  1.71828e+00
 6529  6.35840e+00  0.00000e+00  2.72341e+00
 6531  5.09208e+00  0.00000e+00  3.98973e+00
 6532  6.35840e+00  0.00000e+00  2.72341e+00
 6533  9.08181e+00  0.00000e+00  0.00000e+00
 6534  6.35840e+00  0.00000e+00  2.72341e+00
 6535  9.08181e+00  0.00000e+00  0.00000e+00
 6536  5.64525e+00  0.00000e+00  3.43656e+00
 6537  5.64525e+00  0.00000e+00  3.43656e+00
 6538  5.64525e+00  0.00000e+00  3.43656e+00
 6539  3.63499e+00  0.00000e+00  5.44683e+00
 6540  4.64012e+00  0.00000e+00  4.44169e+00
 6541  5.64525e+00  0.00000e+00  3.43656e+00
 6542  6.35840e+00  0.00000e+00  2.72341e+00
 6543  5.09208e+00  0.00000e+00  3.98973e+00
 6544  3.92696e+00  0.00000e+00  5.15485e+00
 6545  3.92696e+00  0.00000e+00  5.15485e+00
 6546  4.64012e+00  0.00000e+00  4.44169e+00
 6547  3.92696e+00  0.00000e+00  5.15485e+00
 6549  6.35840e+00  0.00000e+00  2.72341e+00
 6550  5.64525e+00  0.00000e+00  3.43656e+00
 6551  7.36353e+00  0.00000e+00  1.71828e+00
 6552  9.08181e+00  0.00000e+00  0.00000e+00
 6553  9.08181e+00  0.00000e+00  0.00000e+00
 6554  5.64525e+00  0.00000e+00  3.43656e+00
 6556  7.36353e+00  0.00000e+00  1.71828e+00
 6557  9.08181e+00  0.00000e+00  0.00000e+00
 6558  9.08181e+00  0.00000e+00  0.00000e+00
 6559  9.08181e+00  0.00000e+00  0.00000e+00
 6560  7.36353e+00  0.00000e+00  1.71828e+00
 6562  5.64525e+00  0.00000e+00  3.43656e+00
 6564  9.08181e+00  0.00000e+00  0.00000e+00
 6565  6.35840e+00  0.00000e+00  2.72341e+00
 6566  5.64525e+00  0.00000e+00  3.43656e+00
 6567  9.08181e+00  0.00000e+00  0.00000e+00
 6568  9.08181e+00  0.00000e+00  0.00000e+00
 6569  6.35840e+00  0.00000e+00  2.72341e+00
 6570  7.36353e+00  0.00000e+00  1.71828e+00
 6572  9.08181e+00  0.00000e+00  0.00000e+00
 6573  9.08181e+00  0.00000e+00  0.00000e+00
 6574  9.08181e+00  0.00000e+00  0.00000e+00
 6621  7.36353e+00  0.00000e+00  1.71828e+00
 6624  9.08181e+00  0.00000e+00  0.00000e+00
 6625  9.08181e+00  0.00000e+00  0.00000e+00
 6626  6.35840e+00  0.00000e+00  2.72341e+00
 6627  5.64525e+00  0.00000e+00  3.43656e+00
 6628  9.08181e+00  0.00000e+00  0.00000e+00
 6629  5.64525e+00  0.00000e+00  3.43656e+00
 6630  3.92696e+00  0.00000e+00  5.15485e+00
 6631  5.64525e+00  0.00000e+00  3.43656e+00
 6632  3.92696e+00  0.00000e+00  5.15485e+00
 6633  5.09208e+00  0.00000e+00  3.98973e+00
 6634  5.64525e+00  0.00000e+00  3.43656e+00
 6635  6.35840e+00  0.00000e+00  2.72341e+00
 6636  6.35840e+00  0.00000e+00  2.72341e+00
 6637  6.35840e+00  0.00000e+00  2.72341e+00
 6638  6.35840e+00  0.00000e+00  2.72341e+00
 6639  3.63499e+00  0.00000e+00  5.44683e+00
 6640  6.35840e+00  0.00000e+00  2.72341e+00
 6641  5.09208e+00  0.00000e+00  3.98973e+00
 6642  5.64525e+00  0.00000e+00  3.43656e+00
 6643  4.25798e+00  0.00000e+00  4.82383e+00
 6644  4.64012e+00  0.00000e+00  4.44169e+00
 6645  5.64525e+00  0.00000e+00  3.43656e+00
 6646  7.36353e+00  0.00000e+00  1.71828e+00
 6647  5.09208e+00  0.00000e+00  3.98973e+00
 6648  9.08181e+00  0.00000e+00  0.00000e+00
 6649  6.35840e+00  0.00000e+00  2.72341e+00
 6650  6.35840e+00  0.00000e+00  2.72341e+00
 6651  5.09208e+00  0.00000e+00  3.98973e+00
 6652  4.64012e+00  0.00000e+00  4.44169e+00
 6653  7.36353e+00  0.00000e+00  1.71828e+00
 6654  7.36353e+00  0.00000e+00  1.71828e+00
 6655  5.09208e+00  0.00000e+00  3.98973e+00
 6656  7.36353e+00  0.00000e+00  1.71828e+00
 6657  4.64012e+00  0.00000e+00  4.44169e+00
 6658  5.64525e+00  0.00000e+00  3.43656e+00
 6659  9.08181e+00  0.00000e+00  0.00000e+00
 6660  9.08181e+00  0.00000e+00  0.00000e+00
 6661  7.36353e+00  0.00000e+00  1.71828e+00
 6662  7.36353e+00  0.00000e+00  1.71828e+00
 6663  6.35840e+00  0.00000e+00  2.72341e+00
 6664  9.08181e+00  0.00000e+00  0.00000e+00
 6665  9.08181e+00  0.00000e+00  0.00000e+00
 6666  6.35840e+00  0.00000e+00  2.72341e+00
 6667  9.08181e+00  0.00000e+00  0.00000e+00
 6668  6.35840e+00  0.00000e+00  2.72341e+00
 6669  9.08181e+00  0.00000e+00  0.00000e+00
 6670  9.08181e+00  0.00000e+00  0.00000e+00
 6671  9.08181e+00  0.00000e+00  0.00000e+00
 6673  9.08181e+00  0.00000e+00  0.00000e+00
 6676  9.08181e+00  0.00000e+00  0.00000e+00
 6719  9.08181e+00  0.00000e+00  0.00000e+00
 6721  9.08181e+00  0.00000e+00  0.00000e+00
 6722  9.08181e+00  0.00000e+00  0.00000e+00
 6725  6.35840e+00  0.00000e+00  2.72341e+00
 6727  5.64525e+00  0.00000e+00  3.43656e+00
 6728  3.92696e+00  0.00000e+00  5.15485e+00
 6729  3.92696e+00  0.00000e+00  5.15485e+00
 6730  4.64012e+00  0.00000e+00  4.44169e+00
 6731  4.64012e+00  0.00000e+00  4.44169e+00
 6732  6.35840e+00  0.00000e+00  2.72341e+00
 6733  3.13753e+00  0.00000e+00  5.94428e+00
 6734  5.64525e+00  0.00000e+00  3.43656e+00
 6735  7.36353e+00  0.00000e+00  1.71828e+00
 6736  3.92696e+00  0.00000e+00  5.15485e+00
 6737  5.64525e+00  0.00000e+00  3.43656e+00
 6738  4.25798e+00  0.00000e+00  4.82383e+00
 6739  4.64012e+00  0.00000e+00  4.44169e+00
 6740  4.64012e+00  0.00000e+00  4.44169e+00
 6741  5.09208e+00  0.00000e+00  3.98973e+00
 6742  6.35840e+00  0.00000e+00  2.72341e+00
 6743  9.08181e+00  0.00000e+00  0.00000e+00
 6744  5.09208e+00  0.00000e+00  3.98973e+00
 6745  6.35840e+00  0.00000e+00  2.72341e+00
 6746  9.08181e+00  0.00000e+00  0.00000e+00
 6747  9.08181e+00  0.00000e+00  0.00000e+00
 6748  5.09208e+00  0.00000e+00  3.98973e+00
 6749  7.36353e+00  0.00000e+00  1.71828e+00
 6750  9.08181e+00  0.00000e+00  0.00000e+00
 6752  9.08181e+00  0.00000e+00  0.00000e+00
 6753  5.64525e+00  0.00000e+00  3.43656e+00
 6754  7.36353e+00  0.00000e+00  1.71828e+00
 6756  9.08181e+00  0.00000e+00  0.00000e+00
 6757  9.08181e+00  0.00000e+00  0.00000e+00
 6758  7.36353e+00  0.00000e+00  1.71828e+00
 6759  7.36353e+00  0.00000e+00  1.71828e+00
 6760  7.36353e+00  0.00000e+00  1.71828e+00
 6761  7.36353e+00  0.00000e+00  1.71828e+00
 6762  7.36353e+00  0.00000e+00  1.71828e+00
 6763  7.36353e+00  0.00000e+00  1.71828e+00
 6764  6.35840e+00  0.00000e+00  2.72341e+00
 6765  6.35840e+00  0.00000e+00  2.72341e+00
 6766  9.08181e+00  0.00000e+00  0.00000e+00
 6767  9.08181e+00  0.00000e+00  0.00000e+00
 6768  7.36353e+00  0.00000e+00  1.71828e+00
 6771  7.36353e+00  0.00000e+00  1.71828e+00
 6777  9.08181e+00  0.00000e+00  0.00000e+00
 6819  9.08181e+00  0.00000e+00  0.00000e+00
 6822  9.08181e+00  0.00000e+00  0.00000e+00
 6823  9.08181e+00  0.00000e+00  0.00000e+00
 6824  9.08181e+00  0.00000e+00  0.00000e+00
 6825  7.36353e+00  0.00000e+00  1.71828e+00
 6826  9.08181e+00  0.00000e+00  0.00000e+00
 6827  7.36353e+00  0.00000e+00  1.71828e+00
 6828  9.08181e+00  0.00000e+00  0.00000e+00
 6829  3.92696e+00  0.00000e+00  5.15485e+00
 6830  5.09208e+00  0.00000e+00  3.98973e+00
 6831  7.36353e+00  0.00000e+00  1.71828e+00
 6832  6.35840e+00  0.00000e+00  2.72341e+00
 6833  3.37380e+00  0.00000e+00  5.70801e+00
 6834  4.25798e+00  0.00000e+00  4.82383e+00
 6835  3.92696e+00  0.00000e+00  5.15485e+00
 6836  3.63499e+00  0.00000e+00  5.44683e+00
 6837  5.64525e+00  0.00000e+00  3.43656e+00
 6838  4.64012e+00  0.00000e+00  4.44169e+00
 6839  4.25798e+00  0.00000e+00  4.82383e+00
 6840  6.35840e+00  0.00000e+00  2.72341e+00
 6841  9.08181e+00  0.00000e+00  0.00000e+00
 6842  5.64525e+00  0.00000e+00  3.43656e+00
 6843  5.09208e+00  0.00000e+00  3.98973e+00
 6844  9.08181e+00  0.00000e+00  0.00000e+00
 6845  5.64525e+00  0.00000e+00  3.43656e+00
 6846  6.35840e+00  0.00000e+00  2.72341e+00
 6847  7.36353e+00  0.00000e+00  1.71828e+00
 6848  7.36353e+00  0.00000e+00  1.71828e+00
 6849  7.36353e+00  0.00000e+00  1.71828e+00
 6850  7.36353e+00  0.00000e+00  1.71828e+00
 6851  9.08181e+00  0.00000e+00  0.00000e+00
 6852  6.35840e+00  0.00000e+00  2.72341e+00
 6853  5.64525e+00  0.00000e+00  3.43656e+00
 6854  7.36353e+00  0.00000e+00  1.71828e+00
 6855  4.64012e+00  0.00000e+00  4.44169e+00
 6856  4.64012e+00  0.00000e+00  4.44169e+00
 6857  9.08181e+00  0.00000e+00  0.00000e+00
 6858  9.08181e+00  0.00000e+00  0.00000e+00
 6859  6.35840e+00  0.00000e+00  2.72341e+00
 6860  5.64525e+00  0.00000e+00  3.43656e+00
 6861  7.36353e+00  0.00000e+00  1.71828e+00
 6862  7.36353e+00  0.00000e+00  1.71828e+00
 6863  7.36353e+00  0.00000e+00  1.71828e+00
 6864  9.08181e+00  0.00000e+00  0.00000e+00
 6865  6.35840e+00  0.00000e+00  2.72341e+00
 6867  7.36353e+00  0.00000e+00  1.71828e+00
 6868  7.36353e+00  0.00000e+00  1.71828e+00
 6869  9.08181e+00  0.00000e+00  0.00000e+00
 6870  9.08181e+00  0.00000e+00  0.00000e+00
 6872  9.08181e+00  0.00000e+00  0.00000e+00
 6874  9.08181e+00  0.00000e+00  0.00000e+00
 6922  9.08181e+00  0.00000e+00  0.00000e+00
 6923  9.08181e+00  0.00000e+00  0.00000e+00
 6925  9.08181e+00  0.00000e+00  0.00000e+00
 6926  7.36353e+00  0.00000e+00  1.71828e+00
 6927  4.64012e+00  0.00000e+00  4.44169e+00
 6928  5.64525e+00  0.00000e+00  3.43656e+00
 6929  3.92696e+00  0.00000e+00  5.15485e+00
 6930  4.25798e+00  0.00000e+00  4.82383e+00
 6931  6.35840e+00  0.00000e+00  2.72341e+00
 6932  5.09208e+00  0.00000e+00  3.98973e+00
 6933  5.64525e+00  0.00000e+00  3.43656e+00
 6934  3.63499e+00  0.00000e+00  5.44683e+00
 6935  4.25798e+00  0.00000e+00  4.82383e+00
 6936  5.09208e+00  0.00000e+00  3.98973e+00
 6937  4.25798e+00  0.00000e+00  4.82383e+00
 6938  6.35840e+00  0.00000e+00  2.72341e+00
 6939  4.25798e+00  0.00000e+00  4.82383e+00
 6941  6.35840e+00  0.00000e+00  2.72341e+00
 6942  5.09208e+00  0.00000e+00  3.98973e+00
 6943  5.09208e+00  0.00000e+00  3.98973e+00
 6944  7.36353e+00  0.00000e+00  1.71828e+00
 6945  7.36353e+00  0.00000e+00  1.71828e+00
 6946  6.35840e+00  0.00000e+00  2.72341e+00
 6947  9.08181e+00  0.00000e+00  0.00000e+00
 6948  7.36353e+00  0.00000e+00  1.71828e+00
 6949  7.36353e+00  0.00000e+00  1.71828e+00
 6950  5.64525e+00  0.00000e+00  3.43656e+00
 6951  6.35840e+00  0.00000e+00  2.72341e+00
 6952  5.64525e+00  0.00000e+00  3.43656e+00
 6953  7.36353e+00  0.00000e+00  1.71828e+00
 6954  3.92696e+00  0.00000e+00  5.15485e+00
 6955  7.36353e+00  0.00000e+00  1.71828e+00
 6956  5.09208e+00  0.00000e+00  3.98973e+00
 6957  3.92696e+00  0.00000e+00  5.15485e+00
 6958  6.35840e+00  0.00000e+00  2.72341e+00
 6959  7.36353e+00  0.00000e+00  1.71828e+00
 6960  2.92183e+00  0.00000e+00  6.15998e+00
 6961  5.64525e+00  0.00000e+00  3.43656e+00
 6962  5.09208e+00  0.00000e+00  3.98973e+00
 6963  7.36353e+00  0.00000e+00  1.71828e+00
 6965  9.08181e+00  0.00000e+00  0.00000e+00
 6966  5.09208e+00  0.00000e+00  3.98973e+00
 6967  6.35840e+00  0.00000e+00  2.72341e+00
 6970  7.36353e+00  0.00000e+00  1.71828e+00
 6971  9.08181e+00  0.00000e+00  0.00000e+00
 7020  9.08181e+00  0.00000e+00  0.00000e+00
 7023  7.36353e+00  0.00000e+00  1.71828e+00
 7025  9.08181e+00  0.00000e+00  0.00000e+00
 7026  7.36353e+00  0.00000e+00  1.71828e+00
 7027  6.35840e+00  0.00000e+00  2.72341e+00
 7028  9.08181e+00  0.00000e+00  0.00000e+00
 7030  6.35840e+00  0.00000e+00  2.72341e+00
 7031  4.64012e+00  0.00000e+00  4.44169e+00
 7032  4.64012e+00  0.00000e+00  4.44169e+00
 7033  5.64525e+00  0.00000e+00  3.43656e+00
 7034  3.92696e+00  0.00000e+00  5.15485e+00
 7035  6.35840e+00  0.00000e+00  2.72341e+00
 7036  5.09208e+00  0.00000e+00  3.98973e+00
 7037  5.64525e+00  0.00000e+00  3.43656e+00
 7038  5.64525e+00  0.00000e+00  3.43656e+00
 7039  7.36353e+00  0.00000e+00  1.71828e+00
 7040  7.36353e+00  0.00000e+00  1.71828e+00
 7041  9.08181e+00  0.00000e+00  0.00000e+00
 7042  7.36353e+00  0.00000e+00  1.71828e+00
 7043  9.08181e+00  0.00000e+00  0.00000e+00
 7044  9.08181e+00  0.00000e+00  0.00000e+00
 7046  7.36353e+00  0.00000e+00  1.71828e+00
 7047  7.36353e+00  0.00000e+00  1.71828e+00
 7048  5.64525e+00  0.00000e+00  3.43656e+00
 7051  9.08181e+00  0.00000e+00  0.00000e+00
 7052  7.36353e+00  0.00000e+00  1.71828e+00
 7053  5.64525e+00  0.00000e+00  3.43656e+00
 7054  5.09208e+00  0.00000e+00  3.98973e+00
 7055  4.25798e+00  0.00000e+00  4.82383e+00
 7056  2.92183e+00  0.00000e+00  6.15998e+00
 7057  3.92696e+00  0.00000e+00  5.15485e+00
 7058  3.63499e+00  0.00000e+00  5.44683e+00
 7059  4.64012e+00  0.00000e+00  4.44169e+00
 7060  3.92696e+00  0.00000e+00  5.15485e+00
 7061  3.37380e+00  0.00000e+00  5.70801e+00
 7062  5.09208e+00  0.00000e+00  3.98973e+00
 7063  4.25798e+00  0.00000e+00  4.82383e+00
 7064  9.08181e+00  0.00000e+00  0.00000e+00
 7065  7.36353e+00  0.00000e+00  1.71828e+00
 7066  9.08181e+00  0.00000e+00  0.00000e+00
 7067  6.35840e+00  0.00000e+00  2.72341e+00
 7068  9.08181e+00  0.00000e+00  0.00000e+00
 7069  9.08181e+00  0.00000e+00  0.00000e+00
 7070  9.08181e+00  0.00000e+00  0.00000e+00
 7071  9.08181e+00  0.00000e+00  0.00000e+00
 7072  9.08181e+00  0.00000e+00  0.00000e+00
 7074  9.08181e+00  0.00000e+00  0.00000e+00
 7125  9.08181e+00  0.00000e+00  0.00000e+00
 7126  7.36353e+00  0.00000e+00  1.71828e+00
 7127  7.36353e+00  0.00000e+00  1.71828e+00
 7129  7.36353e+00  0.00000e+00  1.71828e+00
 7130  6.35840e+00  0.00000e+00  2.72341e+00
 7131  3.92696e+00  0.00000e+00  5.15485e+00
 7132  4.64012e+00  0.00000e+00  4.44169e+00
 7133  4.25798e+00  0.00000e+00  4.82383e+00
 7134  5.64525e+00  0.00000e+00  3.43656e+00
 7136  9.08181e+00  0.00000e+00  0.00000e+00
 7137  6.35840e+00  0.00000e+00  2.72341e+00
 7138  5.64525e+00  0.00000e+00  3.43656e+00
 7139  4.64012e+00  0.00000e+00  4.44169e+00
 7140  6.35840e+00  0.00000e+00  2.72341e+00
 7141  9.08181e+00  0.00000e+00  0.00000e+00
 7142  6.35840e+00  0.00000e+00  2.72341e+00
 7143  9.08181e+00  0.00000e+00  0.00000e+00
 7144  9.08181e+00  0.00000e+00  0.00000e+00
 7145  7.36353e+00  0.00000e+00  1.71828e+00
 7146  6.35840e+00  0.00000e+00  2.72341e+00
 7147  9.08181e+00  0.00000e+00  0.00000e+00
 7148  5.64525e+00  0.00000e+00  3.43656e+00
 7149  7.36353e+00  0.00000e+00  1.71828e+00
 7150  5.64525e+00  0.00000e+00  3.43656e+00
 7151  9.08181e+00  0.00000e+00  0.00000e+00
 7152  9.08181e+00  0.00000e+00  0.00000e+00
 7153  4.64012e+00  0.00000e+00  4.44169e+00
 7154  3.92696e+00  0.00000e+00  5.15485e+00
 7155  5.64525e+00  0.00000e+00  3.43656e+00
 7156  4.64012e+00  0.00000e+00  4.44169e+00
 7157  3.37380e+00  0.00000e+00  5.70801e+00
 7158  5.64525e+00  0.00000e+00  3.43656e+00
 7159  2.20868e+00  0.00000e+00  6.87313e+00
 7160  6.35840e+00  0.00000e+00  2.72341e+00
 7161  3.92696e+00  0.00000e+00  5.15485e+00
 7162  3.92696e+00  0.00000e+00  5.15485e+00
 7163  5.64525e+00  0.00000e+00  3.43656e+00
 7164  7.36353e+00  0.00000e+00  1.71828e+00
 7165  7.36353e+00  0.00000e+00  1.71828e+00
 7166  6.35840e+00  0.00000e+00  2.72341e+00
 7167  6.35840e+00  0.00000e+00  2.72341e+00
 7168  9.08181e+00  0.00000e+00  0.00000e+00
 7170  9.08181e+00  0.00000e+00  0.00000e+00
 7222  9.08181e+00  0.00000e+00  0.00000e+00
 7223  9.08181e+00  0.00000e+00  0.00000e+00
 7224  6.35840e+00  0.00000e+00  2.72341e+00
 7225  9.08181e+00  0.00000e+00  0.00000e+00
 7227  9.08181e+00  0.00000e+00  0.00000e+00
 7228  4.64012e+00  0.00000e+00  4.44169e+00
 7229  6.35840e+00  0.00000e+00  2.72341e+00
 7230  5.64525e+00  0.00000e+00  3.43656e+00
 7231  9.08181e+00  0.00000e+00  0.00000e+00
 7232  7.36353e+00  0.00000e+00  1.71828e+00
 7233  5.64525e+00  0.00000e+00  3.43656e+00
 7234  5.64525e+00  0.00000e+00  3.43656e+00
 7236  7.36353e+00  0.00000e+00  1.71828e+00
 7237  7.36353e+00  0.00000e+00  1.71828e+00
 7238  7.36353e+00  0.00000e+00  1.71828e+00
 7239  9.08181e+00  0.00000e+00  0.00000e+00
 7240  7.36353e+00  0.00000e+00  1.71828e+00
 7241  9.08181e+00  0.00000e+00  0.00000e+00
 7242  7.36353e+00  0.00000e+00  1.71828e+00
 7243  7.36353e+00  0.00000e+00  1.71828e+00
 7244  9.08181e+00  0.00000e+00  0.00000e+00
 7245  5.09208e+00  0.00000e+00  3.98973e+00
 7246  6.35840e+00  0.00000e+00  2.72341e+00
 7248  3.92696e+00  0.00000e+00  5.15485e+00
 7249  9.08181e+00  0.00000e+00  0.00000e+00
 7250  4.64012e+00  0.00000e+00  4.44169e+00
 7251  5.09208e+00  0.00000e+00  3.98973e+00
 7252  6.35840e+00  0.00000e+00  2.72341e+00
 7253  4.25798e+00  0.00000e+00  4.82383e+00
 7254  4.25798e+00  0.00000e+00  4.82383e+00
 7255  3.92696e+00  0.00000e+00  5.15485e+00
 7256  3.63499e+00  0.00000e+00  5.44683e+00
 7257  3.37380e+00  0.00000e+00  5.70801e+00
 7258  3.37380e+00  0.00000e+00  5.70801e+00
 7259  3.13753e+00  0.00000e+00  5.94428e+00
 7260  2.53970e+00  0.00000e+00  6.54211e+00
 7261  5.09208e+00  0.00000e+00  3.98973e+00
 7262  4.25798e+00  0.00000e+00  4.82383e+00
 7263  4.25798e+00  0.00000e+00  4.82383e+00
 7264  5.64525e+00  0.00000e+00  3.43656e+00
 7265  7.36353e+00  0.00000e+00  1.71828e+00
 7266  4.25798e+00  0.00000e+00  4.82383e+00
 7267  5.64525e+00  0.00000e+00  3.43656e+00
 7268  9.08181e+00  0.00000e+00  0.00000e+00
 7269  9.08181e+00  0.00000e+00  0.00000e+00
 7270  9.08181e+00  0.00000e+00  0.00000e+00
 7271  9.08181e+00  0.00000e+00  0.00000e+00
 7272  9.08181e+00  0.00000e+00  0.00000e+00
 7323  9.08181e+00  0.00000e+00  0.00000e+00
 7324  9.08181e+00  0.00000e+00  0.00000e+00
 7325  7.36353e+00  0.00000e+00  1.71828e+00
 7327  9.08181e+00  0.00000e+00  0.00000e+00
 7329  9.08181e+00  0.00000e+00  0.00000e+00
 7330  9.08181e+00  0.00000e+00  0.00000e+00
 7331  9.08181e+00  0.00000e+00  0.00000e+00
 7332  9.08181e+00  0.00000e+00  0.00000e+00
 7333  5.64525e+00  0.00000e+00  3.43656e+00
 7334  7.36353e+00  0.00000e+00  1.71828e+00
 7335  6.35840e+00  0.00000e+00  2.72341e+00
 7336  6.35840e+00  0.00000e+00  2.72341e+00
 7337  7.36353e+00  0.00000e+00  1.71828e+00
 7338  9.08181e+00  0.00000e+00  0.00000e+00
 7339  6.35840e+00  0.00000e+00  2.72341e+00
 7340  9.08181e+00  0.00000e+00  0.00000e+00
 7341  9.08181e+00  0.00000e+00  0.00000e+00
 7342  7.36353e+00  0.00000e+00  1.71828e+00
 7343  5.64525e+00  0.00000e+00  3.43656e+00
 7344  6.35840e+00  0.00000e+00  2.72341e+00
 7345  6.35840e+00  0.00000e+00  2.72341e+00
 7346  6.35840e+00  0.00000e+00  2.72341e+00
 7347  5.64525e+00  0.00000e+00  3.43656e+00
 7348  6.35840e+00  0.00000e+00  2.72341e+00
 7349  3.92696e+00  0.00000e+00  5.15485e+00
 7350  6.35840e+00  0.00000e+00  2.72341e+00
 7351  4.64012e+00  0.00000e+00  4.44169e+00
 7352  5.64525e+00  0.00000e+00  3.43656e+00
 7353  4.64012e+00  0.00000e+00  4.44169e+00
 7354  4.64012e+00  0.00000e+00  4.44169e+00
 7355  3.13753e+00  0.00000e+00  5.94428e+00
 7356  3.37380e+00  0.00000e+00  5.70801e+00
 7357  3.13753e+00  0.00000e+00  5.94428e+00
 7358  2.72341e+00  0.00000e+00  6.35840e+00
 7359  2.92183e+00  0.00000e+00  6.15998e+00
 7360  3.13753e+00  0.00000e+00  5.94428e+00
 7361  4.25798e+00  0.00000e+00  4.82383e+00
 7362  2.92183e+00  0.00000e+00  6.15998e+00
 7363  4.64012e+00  0.00000e+00  4.44169e+00
 7364  5.64525e+00  0.00000e+00  3.43656e+00
 7365  5.64525e+00  0.00000e+00  3.43656e+00
 7366  7.36353e+00  0.00000e+00  1.71828e+00
 7367  9.08181e+00  0.00000e+00  0.00000e+00
 7368  6.35840e+00  0.00000e+00  2.72341e+00
 7369  9.08181e+00  0.00000e+00  0.00000e+00
 7424  9.08181e+00  0.00000e+00  0.00000e+00
 7427  7.36353e+00  0.00000e+00  1.71828e+00
 7428  9.08181e+00  0.00000e+00  0.00000e+00
 7429  9.08181e+00  0.00000e+00  0.00000e+00
 7430  7.36353e+00  0.00000e+00  1.71828e+00
 7431  9.08181e+00  0.00000e+00  0.00000e+00
 7433  9.08181e+00  0.00000e+00  0.00000e+00
 7437  7.36353e+00  0.00000e+00  1.71828e+00
 7438  7.36353e+00  0.00000e+00  1.71828e+00
 7439  9.08181e+00  0.00000e+00  0.00000e+00
 7442  4.64012e+00  0.00000e+00  4.44169e+00
 7443  6.35840e+00  0.00000e+00  2.72341e+00
 7444  6.35840e+00  0.00000e+00  2.72341e+00
 7445  7.36353e+00  0.00000e+00  1.71828e+00
 7446  7.36353e+00  0.00000e+00  1.71828e+00
 7447  6.35840e+00  0.00000e+00  2.72341e+00
 7448  6.35840e+00  0.00000e+00  2.72341e+00
 7449  3.63499e+00  0.00000e+00  5.44683e+00
 7450  4.64012e+00  0.00000e+00  4.44169e+00
 7451  2.20868e+00  0.00000e+00  6.87313e+00
 7452  3.92696e+00  0.00000e+00  5.15485e+00
 7453  3.92696e+00  0.00000e+00  5.15485e+00
 7454  3.37380e+00  0.00000e+00  5.70801e+00
 7455  3.63499e+00  0.00000e+00  5.44683e+00
 7456  3.37380e+00  0.00000e+00  5.70801e+00
 7457  3.63499e+00  0.00000e+00  5.44683e+00
 7458  5.09208e+00  0.00000e+00  3.98973e+00
 7459  4.64012e+00  0.00000e+00  4.44169e+00
 7460  3.63499e+00  0.00000e+00  5.44683e+00
 7461  4.64012e+00  0.00000e+00  4.44169e+00
 7462  3.37380e+00  0.00000e+00  5.70801e+00
 7463  3.92696e+00  0.00000e+00  5.15485e+00
 7464  4.64012e+00  0.00000e+00  4.44169e+00
 7465  9.08181e+00  0.00000e+00  0.00000e+00
 7466  7.36353e+00  0.00000e+00  1.71828e+00
 7467  7.36353e+00  0.00000e+00  1.71828e+00
 7468  7.36353e+00  0.00000e+00  1.71828e+00
 7469  7.36353e+00  0.00000e+00  1.71828e+00
 7472  9.08181e+00  0.00000e+00  0.00000e+00
 7518  9.08181e+00  0.00000e+00  0.00000e+00
 7524  9.08181e+00  0.00000e+00  0.00000e+00
 7530  9.08181e+00  0.00000e+00  0.00000e+00
 7531  7.36353e+00  0.00000e+00  1.71828e+00
 7534  7.36353e+00  0.00000e+00  1.71828e+00
 7535  7.36353e+00  0.00000e+00  1.71828e+00
 7536  5.64525e+00  0.00000e+00  3.43656e+00
 7538  6.35840e+00  0.00000e+00  2.72341e+00
 7539  5.64525e+00  0.00000e+00  3.43656e+00
 7540  9.08181e+00  0.00000e+00  0.00000e+00
 7541  5.64525e+00  0.00000e+00  3.43656e+00
 7542  6.35840e+00  0.00000e+00  2.72341e+00
 7543  6.35840e+00  0.00000e+00  2.72341e+00
 7544  5.64525e+00  0.00000e+00  3.43656e+00
 7545  4.64012e+00  0.00000e+00  4.44169e+00
 7546  5.64525e+00  0.00000e+00  3.43656e+00
 7547  4.64012e+00  0.00000e+00  4.44169e+00
 7548  5.64525e+00  0.00000e+00  3.43656e+00
 7549  4.25798e+00  0.00000e+00  4.82383e+00
 7550  3.37380e+00  0.00000e+00  5.70801e+00
 7551  3.37380e+00  0.00000e+00  5.70801e+00
 7552  3.37380e+00  0.00000e+00  5.70801e+00
 7553  4.25798e+00  0.00000e+00  4.82383e+00
 7554  2.36867e+00  0.00000e+00  6.71314e+00
 7555  1.65552e+00  0.00000e+00  7.42629e+00
 7556  2.72341e+00  0.00000e+00  6.35840e+00
 7557  2.53970e+00  0.00000e+00  6.54211e+00
 7558  4.64012e+00  0.00000e+00  4.44169e+00
 7559  3.92696e+00  0.00000e+00  5.15485e+00
 7560  3.92696e+00  0.00000e+00  5.15485e+00
 7561  4.25798e+00  0.00000e+00  4.82383e+00
 7562  6.35840e+00  0.00000e+00  2.72341e+00
 7563  3.37380e+00  0.00000e+00  5.70801e+00
 7564  6.35840e+00  0.00000e+00  2.72341e+00
 7565  5.64525e+00  0.00000e+00  3.43656e+00
 7566  9.08181e+00  0.00000e+00  0.00000e+00
 7567  6.35840e+00  0.00000e+00  2.72341e+00
 7569  7.36353e+00  0.00000e+00  1.71828e+00
 7573  9.08181e+00  0.00000e+00  0.00000e+00
 7625  9.08181e+00  0.00000e+00  0.00000e+00
 7626  9.08181e+00  0.00000e+00  0.00000e+00
 7627  9.08181e+00  0.00000e+00  0.00000e+00
 7628  9.08181e+00  0.00000e+00  0.00000e+00
 7630  7.36353e+00  0.00000e+00  1.71828e+00
 7631  9.08181e+00  0.00000e+00  0.00000e+00
 7632  7.36353e+00  0.00000e+00  1.71828e+00
 7633  9.08181e+00  0.00000e+00  0.00000e+00
 7634  5.09208e+00  0.00000e+00  3.98973e+00
 7635  9.08181e+00  0.00000e+00  0.00000e+00
 7636  6.35840e+00  0.00000e+00  2.72341e+00
 7637  7.36353e+00  0.00000e+00  1.71828e+00
 7638  9.08181e+00  0.00000e+00  0.00000e+00
 7639  6.35840e+00  0.00000e+00  2.72341e+00
 7640  4.64012e+00  0.00000e+00  4.44169e+00
 7641  3.37380e+00  0.00000e+00  5.70801e+00
 7642  5.64525e+00  0.00000e+00  3.43656e+00
 7643  4.64012e+00  0.00000e+00  4.44169e+00
 7644  5.09208e+00  0.00000e+00  3.98973e+00
 7645  4.64012e+00  0.00000e+00  4.44169e+00
 7646  2.92183e+00  0.00000e+00  6.15998e+00
 7647  3.92696e+00  0.00000e+00  5.15485e+00
 7648  6.35840e+00  0.00000e+00  2.72341e+00
 7649  3.92696e+00  0.00000e+00  5.15485e+00
 7650  5.64525e+00  0.00000e+00  3.43656e+00
 7651  3.63499e+00  0.00000e+00  5.44683e+00
 7652  6.35840e+00  0.00000e+00  2.72341e+00
 7653  5.09208e+00  0.00000e+00  3.98973e+00
 7654  3.63499e+00  0.00000e+00  5.44683e+00
 7655  2.20868e+00  0.00000e+00  6.87313e+00
 7656  3.37380e+00  0.00000e+00  5.70801e+00
 7657  2.53970e+00  0.00000e+00  6.54211e+00
 7658  3.37380e+00  0.00000e+00  5.70801e+00
 7659  3.92696e+00  0.00000e+00  5.15485e+00
 7660  2.05840e+00  0.00000e+00  7.02341e+00
 7661  4.64012e+00  0.00000e+00  4.44169e+00
 7662  4.64012e+00  0.00000e+00  4.44169e+00
 7663  5.09208e+00  0.00000e+00  3.98973e+00
 7664  7.36353e+00  0.00000e+00  1.71828e+00
 7665  5.64525e+00  0.00000e+00  3.43656e+00
 7666  4.64012e+00  0.00000e+00  4.44169e+00
 7667  9.08181e+00  0.00000e+00  0.00000e+00
 7668  9.08181e+00  0.00000e+00  0.00000e+00
 7669  9.08181e+00  0.00000e+00  0.00000e+00
 7671  9.08181e+00  0.00000e+00  0.00000e+00
 7672  9.08181e+00  0.00000e+00  0.00000e+00
 7725  9.08181e+00  0.00000e+00  0.00000e+00
 7729  9.08181e+00  0.00000e+00  0.00000e+00
 7731  9.08181e+00  0.00000e+00  0.00000e+00
 7733  9.08181e+00  0.00000e+00  0.00000e+00
 7734  9.08181e+00  0.00000e+00  0.00000e+00
 7735  6.35840e+00  0.00000e+00  2.72341e+00
 7736  6.35840e+00  0.00000e+00  2.72341e+00
 7737  7.36353e+00  0.00000e+00  1.71828e+00
 7738  7.36353e+00  0.00000e+00  1.71828e+00
 7739  4.25798e+00  0.00000e+00  4.82383e+00
 7740  3.37380e+00  0.00000e+00  5.70801e+00
 7741  4.25798e+00  0.00000e+00  4.82383e+00
 7742  5.09208e+00  0.00000e+00  3.98973e+00
 7743  6.35840e+00  0.00000e+00  2.72341e+00
 7744  4.25798e+00  0.00000e+00  4.82383e+00
 7745  5.64525e+00  0.00000e+00  3.43656e+00
 7746  5.64525e+00  0.00000e+00  3.43656e+00
 7747  5.09208e+00  0.00000e+00  3.98973e+00
 7748  2.92183e+00  0.00000e+00  6.15998e+00
 7749  4.64012e+00  0.00000e+00  4.44169e+00
 7750  5.09208e+00  0.00000e+00  3.98973e+00
 7751  3.92696e+00  0.00000e+00  5.15485e+00
 7752  4.64012e+00  0.00000e+00  4.44169e+00
 7753  4.25798e+00  0.00000e+00  4.82383e+00
 7754  2.92183e+00  0.00000e+00  6.15998e+00
 7755  5.09208e+00  0.00000e+00  3.98973e+00
 7756  5.09208e+00  0.00000e+00  3.98973e+00
 7757  3.13753e+00  0.00000e+00  5.94428e+00
 7758  3.37380e+00  0.00000e+00  5.70801e+00
 7759  3.92696e+00  0.00000e+00  5.15485e+00
 7760  3.92696e+00  0.00000e+00  5.15485e+00
 7761  5.64525e+00  0.00000e+00  3.43656e+00
 7762  4.64012e+00  0.00000e+00  4.44169e+00
 7763  5.09208e+00  0.00000e+00  3.98973e+00
 7764  6.35840e+00  0.00000e+00  2.72341e+00
 7765  6.35840e+00  0.00000e+00  2.72341e+00
 7766  6.35840e+00  0.00000e+00  2.72341e+00
 7769  9.08181e+00  0.00000e+00  0.00000e+00
 7770  9.08181e+00  0.00000e+00  0.00000e+00
 7825  9.08181e+00  0.00000e+00  0.00000e+00
 7830  6.35840e+00  0.00000e+00  2.72341e+00
 7831  7.36353e+00  0.00000e+00  1.71828e+00
 7832  9.08181e+00  0.00000e+00  0.00000e+00
 7833  9.08181e+00  0.00000e+00  0.00000e+00
 7834  9.08181e+00  0.00000e+00  0.00000e+00
 7835  7.36353e+00  0.00000e+00  1.71828e+00
 7836  6.35840e+00  0.00000e+00  2.72341e+00
 7837  9.08181e+00  0.00000e+00  0.00000e+00
 7838  5.09208e+00  0.00000e+00  3.98973e+00
 7839  4.25798e+00  0.00000e+00  4.82383e+00
 7840  6.35840e+00  0.00000e+00  2.72341e+00
 7841  6.35840e+00  0.00000e+00  2.72341e+00
 7842  6.35840e+00  0.00000e+00  2.72341e+00
 7843  3.13753e+00  0.00000e+00  5.94428e+00
 7844  5.09208e+00  0.00000e+00  3.98973e+00
 7845  2.36867e+00  0.00000e+00  6.71314e+00
 7846  3.37380e+00  0.00000e+00  5.70801e+00
 7847  6.35840e+00  0.00000e+00  2.72341e+00
 7848  3.92696e+00  0.00000e+00  5.15485e+00
 7849  4.25798e+00  0.00000e+00  4.82383e+00
 7850  4.64012e+00  0.00000e+00  4.44169e+00
 7851  5.09208e+00  0.00000e+00  3.98973e+00
 7852  3.13753e+00  0.00000e+00  5.94428e+00
 7853  5.09208e+00  0.00000e+00  3.98973e+00
 7854  5.09208e+00  0.00000e+00  3.98973e+00
 7855  2.92183e+00  0.00000e+00  6.15998e+00
 7856  2.92183e+00  0.00000e+00  6.15998e+00
 7857  3.63499e+00  0.00000e+00  5.44683e+00
 7858  2.92183e+00  0.00000e+00  6.15998e+00
 7859  5.09208e+00  0.00000e+00  3.98973e+00
 7860  3.37380e+00  0.00000e+00  5.70801e+00
 7861  5.09208e+00  0.00000e+00  3.98973e+00
 7862  9.08181e+00  0.00000e+00  0.00000e+00
 7863  6.35840e+00  0.00000e+00  2.72341e+00
 7864  5.64525e+00  0.00000e+00  3.43656e+00
 7865  5.64525e+00  0.00000e+00  3.43656e+00
 7866  9.08181e+00  0.00000e+00  0.00000e+00
 7867  9.08181e+00  0.00000e+00  0.00000e+00
 7870  9.08181e+00  0.00000e+00  0.00000e+00
 7926  9.08181e+00  0.00000e+00  0.00000e+00
 7928  7.36353e+00  0.00000e+00  1.71828e+00
 7930  9.08181e+00  0.00000e+00  0.00000e+00
 7931  9.08181e+00  0.00000e+00  0.00000e+00
 7933  7.36353e+00  0.00000e+00  1.71828e+00
 7935  9.08181e+00  0.00000e+00  0.00000e+00
 7936  7.36353e+00  0.00000e+00  1.71828e+00
 7937  7.36353e+00  0.00000e+00  1.71828e+00
 7938  7.36353e+00  0.00000e+00  1.71828e+00
 7939  9.08181e+00  0.00000e+00  0.00000e+00
 7940  6.35840e+00  0.00000e+00  2.72341e+00
 7941  7.36353e+00  0.00000e+00  1.71828e+00
 7942  5.09208e+00  0.00000e+00  3.98973e+00
 7943  4.25798e+00  0.00000e+00  4.82383e+00
 7944  4.64012e+00  0.00000e+00  4.44169e+00
 7945  3.13753e+00  0.00000e+00  5.94428e+00
 7946  4.64012e+00  0.00000e+00  4.44169e+00
 7947  3.92696e+00  0.00000e+00  5.15485e+00
 7948  2.92183e+00  0.00000e+00  6.15998e+00
 7949  4.25798e+00  0.00000e+00  4.82383e+00
 7950  5.64525e+00  0.00000e+00  3.43656e+00
 7951  2.92183e+00  0.00000e+00  6.15998e+00
 7952  4.25798e+00  0.00000e+00  4.82383e+00
 7953  5.09208e+00  0.00000e+00  3.98973e+00
 7954  6.35840e+00  0.00000e+00  2.72341e+00
 7955  5.09208e+00  0.00000e+00  3.98973e+00
 7956  4.64012e+00  0.00000e+00  4.44169e+00
 7957  4.64012e+00  0.00000e+00  4.44169e+00
 7958  4.64012e+00  0.00000e+00  4.44169e+00
 7959  7.36353e+00  0.00000e+00  1.71828e+00
 7960  5.64525e+00  0.00000e+00  3.43656e+00
 7961  9.08181e+00  0.00000e+00  0.00000e+00
 7962  5.64525e+00  0.00000e+00  3.43656e+00
 7963  9.08181e+00  0.00000e+00  0.00000e+00
 7964  5.64525e+00  0.00000e+00  3.43656e+00
 7965  9.08181e+00  0.00000e+00  0.00000e+00
 7966  9.08181e+00  0.00000e+00  0.00000e+00
 8035  9.08181e+00  0.00000e+00  0.00000e+00
 8036  7.36353e+00  0.00000e+00  1.71828e+00
 8037  9.08181e+00  0.00000e+00  0.00000e+00
 8038  5.09208e+00  0.00000e+00  3.98973e+00
 8039  7.36353e+00  0.00000e+00  1.71828e+00
 8040  4.64012e+00  0.00000e+00  4.44169e+00
 8041  4.25798e+00  0.00000e+00  4.82383e+00
 8042  6.35840e+00  0.00000e+00  2.72341e+00
 8043  6.35840e+00  0.00000e+00  2.72341e+00
 8044  5.09208e+00  0.00000e+00  3.98973e+00
 8045  5.09208e+00  0.00000e+00  3.98973e+00
 8046  3.63499e+00  0.00000e+00  5.44683e+00
 8047  4.25798e+00  0.00000e+00  4.82383e+00
 8048  7.36353e+00  0.00000e+00  1.71828e+00
 8049  5.09208e+00  0.00000e+00  3.98973e+00
 8050  5.09208e+00  0.00000e+00  3.98973e+00
 8051  5.09208e+00  0.00000e+00  3.98973e+00
 8052  5.64525e+00  0.00000e+00  3.43656e+00
 8053  4.64012e+00  0.00000e+00  4.44169e+00
 8054  4.64012e+00  0.00000e+00  4.44169e+00
 8055  5.09208e+00  0.00000e+00  3.98973e+00
 8056  5.09208e+00  0.00000e+00  3.98973e+00
 8057  4.25798e+00  0.00000e+00  4.82383e+00
 8058  4.64012e+00  0.00000e+00  4.44169e+00
 8059  7.36353e+00  0.00000e+00  1.71828e+00
 8060  5.64525e+00  0.00000e+00  3.43656e+00
 8061  6.35840e+00  0.00000e+00  2.72341e+00
 8065  7.36353e+00  0.00000e+00  1.71828e+00
 8067  9.08181e+00  0.00000e+00  0.00000e+00
 8120  9.08181e+00  0.00000e+00  0.00000e+00
 8127  9.08181e+00  0.00000e+00  0.00000e+00
 8129  9.08181e+00  0.00000e+00  0.00000e+00
 8131  9.08181e+00  0.00000e+00  0.00000e+00
 8133  7.36353e+00  0.00000e+00  1.71828e+00
 8134  9.08181e+00  0.00000e+00  0.00000e+00
 8136  7.36353e+00  0.00000e+00  1.71828e+00
 8137  4.25798e+00  0.00000e+00  4.82383e+00
 8138  5.64525e+00  0.00000e+00  3.43656e+00
 8139  9.08181e+00  0.00000e+00  0.00000e+00
 8140  5.64525e+00  0.00000e+00  3.43656e+00
 8141  6.35840e+00  0.00000e+00  2.72341e+00
 8142  3.63499e+00  0.00000e+00  5.44683e+00
 8143  5.64525e+00  0.00000e+00  3.43656e+00
 8144  6.35840e+00  0.00000e+00  2.72341e+00
 8145  5.64525e+00  0.00000e+00  3.43656e+00
 8146  5.09208e+00  0.00000e+00  3.98973e+00
 8147  5.09208e+00  0.00000e+00  3.98973e+00
 8148  6.35840e+00  0.00000e+00  2.72341e+00
 8149  3.37380e+00  0.00000e+00  5.70801e+00
 8150  4.64012e+00  0.00000e+00  4.44169e+00
 8151  5.09208e+00  0.00000e+00  3.98973e+00
 8152  5.09208e+00  0.00000e+00  3.98973e+00
 8153  6.35840e+00  0.00000e+00  2.72341e+00
 8154  5.64525e+00  0.00000e+00  3.43656e+00
 8155  7.36353e+00  0.00000e+00  1.71828e+00
 8156  5.64525e+00  0.00000e+00  3.43656e+00
 8157  5.09208e+00  0.00000e+00  3.98973e+00
 8158  5.64525e+00  0.00000e+00  3.43656e+00
 8159  5.09208e+00  0.00000e+00  3.98973e+00
 8160  9.08181e+00  0.00000e+00  0.00000e+00
 8161  3.92696e+00  0.00000e+00  5.15485e+00
 8162  9.08181e+00  0.00000e+00  0.00000e+00
 8163  4.25798e+00  0.00000e+00  4.82383e+00
 8164  7.36353e+00  0.00000e+00  1.71828e+00
 8165  7.36353e+00  0.00000e+00  1.71828e+00
 8166  7.36353e+00  0.00000e+00  1.71828e+00
 8233  9.08181e+00  0.00000e+00  0.00000e+00
 8235  9.08181e+00  0.00000e+00  0.00000e+00
 8236  7.36353e+00  0.00000e+00  1.71828e+00
 8237  9.08181e+00  0.00000e+00  0.00000e+00
 8239  9.08181e+00  0.00000e+00  0.00000e+00
 8240  7.36353e+00  0.00000e+00  1.71828e+00
 8241  5.64525e+00  0.00000e+00  3.43656e+00
 8242  6.35840e+00  0.00000e+00  2.72341e+00
 8243  6.35840e+00  0.00000e+00  2.72341e+00
 8244  7.36353e+00  0.00000e+00  1.71828e+00
 8245  5.09208e+00  0.00000e+00  3.98973e+00
 8246  9.08181e+00  0.00000e+00  0.00000e+00
 8247  9.08181e+00  0.00000e+00  0.00000e+00
 8248  7.36353e+00  0.00000e+00  1.71828e+00
 8249  9.08181e+00  0.00000e+00  0.00000e+00
 8250  5.64525e+00  0.00000e+00  3.43656e+00
 8251  6.35840e+00  0.00000e+00  2.72341e+00
 8252  7.36353e+00  0.00000e+00  1.71828e+00
 8253  9.08181e+00  0.00000e+00  0.00000e+00
 8254  7.36353e+00  0.00000e+00  1.71828e+00
 8255  9.08181e+00  0.00000e+00  0.00000e+00
 8256  9.08181e+00  0.00000e+00  0.00000e+00
 8257  7.36353e+00  0.00000e+00  1.71828e+00
 8258  9.08181e+00  0.00000e+00  0.00000e+00
 8259  6.35840e+00  0.00000e+00  2.72341e+00
 8260  9.08181e+00  0.00000e+00  0.00000e+00
 8262  9.08181e+00  0.00000e+00  0.00000e+00
 8263  9.08181e+00  0.00000e+00  0.00000e+00
 8264  6.35840e+00  0.00000e+00  2.72341e+00
 8265  9.08181e+00  0.00000e+00  0.00000e+00
 8331  9.08181e+00  0.00000e+00  0.00000e+00
 8332  9.08181e+00  0.00000e+00  0.00000e+00
 8333  9.08181e+00  0.00000e+00  0.00000e+00
 8335  9.08181e+00  0.00000e+00  0.00000e+00
 8336  9.08181e+00  0.00000e+00  0.00000e+00
 8337  5.09208e+00  0.00000e+00  3.98973e+00
 8338  7.36353e+00  0.00000e+00  1.71828e+00
 8339  7.36353e+00  0.00000e+00  1.71828e+00
 8340  5.09208e+00  0.00000e+00  3.98973e+00
 8341  6.35840e+00  0.00000e+00  2.72341e+00
 8342  5.09208e+00  0.00000e+00  3.98973e+00
 8343  9.08181e+00  0.00000e+00  0.00000e+00
 8344  5.64525e+00  0.00000e+00  3.43656e+00
 8345  9.08181e+00  0.00000e+00  0.00000e+00
 8346  4.64012e+00  0.00000e+00  4.44169e+00
 8347  5.09208e+00  0.00000e+00  3.98973e+00
 8348  6.35840e+00  0.00000e+00  2.72341e+00
 8349  6.35840e+00  0.00000e+00  2.72341e+00
 8350  7.36353e+00  0.00000e+00  1.71828e+00
 8351  9.08181e+00  0.00000e+00  0.00000e+00
 8352  7.36353e+00  0.00000e+00  1.71828e+00
 8353  7.36353e+00  0.00000e+00  1.71828e+00
 8354  9.08181e+00  0.00000e+00  0.00000e+00
 8355  6.35840e+00  0.00000e+00  2.72341e+00
 8356  6.35840e+00  0.00000e+00  2.72341e+00
 8357  5.64525e+00  0.00000e+00  3.43656e+00
 8358  7.36353e+00  0.00000e+00  1.71828e+00
 8359  9.08181e+00  0.00000e+00  0.00000e+00
 8360  5.64525e+00  0.00000e+00  3.43656e+00
 8361  9.08181e+00  0.00000e+00  0.00000e+00
 8362  7.36353e+00  0.00000e+00  1.71828e+00
 8363  5.64525e+00  0.00000e+00  3.43656e+00
 8365  5.09208e+00  0.00000e+00  3.98973e+00
 8367  9.08181e+00  0.00000e+00  0.00000e+00
 8434  9.08181e+00  0.00000e+00  0.00000e+00
 8438  9.08181e+00  0.00000e+00  0.00000e+00
 8440  5.64525e+00  0.00000e+00  3.43656e+00
 8441  9.08181e+00  0.00000e+00  0.00000e+00
 8442  9.08181e+00  0.00000e+00  0.00000e+00
 8445  9.08181e+00  0.00000e+00  0.00000e+00
 8446  9.08181e+00  0.00000e+00  0.00000e+00
 8447  7.36353e+00  0.00000e+00  1.71828e+00
 8449  7.36353e+00  0.00000e+00  1.71828e+00
 8450  9.08181e+00  0.00000e+00  0.00000e+00
 8454  9.08181e+00  0.00000e+00  0.00000e+00
 8456  7.36353e+00  0.00000e+00  1.71828e+00
 8460  9.08181e+00  0.00000e+00  0.00000e+00
 8462  9.08181e+00  0.00000e+00  0.00000e+00
 8465  7.36353e+00  0.00000e+00  1.71828e+00
 8467  9.08181e+00  0.00000e+00  0.00000e+00
 8535  9.08181e+00  0.00000e+00  0.00000e+00
 8536  7.36353e+00  0.00000e+00  1.71828e+00
 8538  9.08181e+00  0.00000e+00  0.00000e+00
 8539  9.08181e+00  0.00000e+00  0.00000e+00
 8540  9.08181e+00  0.00000e+00  0.00000e+00
 8541  6.35840e+00  0.00000e+00  2.72341e+00
 8543  7.36353e+00  0.00000e+00  1.71828e+00
 8544  9.08181e+00  0.00000e+00  0.00000e+00
 8545  9.08181e+00  0.00000e+00  0.00000e+00
 8546  9.08181e+00  0.00000e+00  0.00000e+00
 8547  9.08181e+00  0.00000e+00  0.00000e+00
 8548  9.08181e+00  0.00000e+00  0.00000e+00
 8549  6.35840e+00  0.00000e+00  2.72341e+00
 8551  7.36353e+00  0.00000e+00  1.71828e+00
 8552  7.36353e+00  0.00000e+00  1.71828e+00
 8553  7.36353e+00  0.00000e+00  1.71828e+00
 8554  9.08181e+00  0.00000e+00  0.00000e+00
 8556  9.08181e+00  0.00000e+00  0.00000e+00
 8557  7.36353e+00  0.00000e+00  1.71828e+00
 8558  7.36353e+00  0.00000e+00  1.71828e+00
 8560  9.08181e+00  0.00000e+00  0.00000e+00
 8561  9.08181e+00  0.00000e+00  0.00000e+00
 8563  9.08181e+00  0.00000e+00  0.00000e+00
 8567  9.08181e+00  0.00000e+00  0.00000e+00
 8633  9.08181e+00  0.00000e+00  0.00000e+00
 8635  7.36353e+00  0.00000e+00  1.71828e+00
 8641  9.08181e+00  0.00000e+00  0.00000e+00
 8642  6.35840e+00  0.00000e+00  2.72341e+00
 8643  9.08181e+00  0.00000e+00  0.00000e+00
 8645  7.36353e+00  0.00000e+00  1.71828e+00
 8649  9.08181e+00  0.00000e+00  0.00000e+00
 8652  9.08181e+00  0.00000e+00  0.00000e+00
 8657  7.36353e+00  0.00000e+00  1.71828e+00
 8659  9.08181e+00  0.00000e+00  0.00000e+00
 8661  9.08181e+00  0.00000e+00  0.00000e+00
 8664  9.08181e+00  0.00000e+00  0.00000e+00
 8733  9.08181e+00  0.00000e+00  0.00000e+00
 8738  9.08181e+00  0.00000e+00  0.00000e+00
 8750  9.08181e+00  0.00000e+00  0.00000e+00
 8753  9.08181e+00  0.00000e+00  0.00000e+00
 8754  9.08181e+00  0.00000e+00  0.00000e+00
 8767  9.08181e+00  0.00000e+00  0.00000e+00
 8837  9.08181e+00  0.00000e+00  0.00000e+00
 8838  9.08181e+00  0.00000e+00  0.00000e+00
 8840  9.08181e+00  0.00000e+00  0.00000e+00
 8841  7.36353e+00  0.00000e+00  1.71828e+00
 8844  9.08181e+00  0.00000e+00  0.00000e+00
 8852  9.08181e+00  0.00000e+00  0.00000e+00
 8856  9.08181e+00  0.00000e+00  0.00000e+00
 8863  9.08181e+00  0.00000e+00  0.00000e+00
 8941  9.08181e+00  0.00000e+00  0.00000e+00
 8962  9.08181e+00  0.00000e+00  0.00000e+00
 9040  7.36353e+00  0.00000e+00  1.71828e+00
