# Supplementary material for: Discovery of novel RARα agonists using pharmacophore-based virtual screening, molecular docking, and molecular dynamics simulation studies
Source: PLoS One. 2023 Aug 24;18(8):e0289046. doi: 10.1371/journal.pone.0289046 (PMC10449137; doi:10.1371/journal.pone.0289046)
Supplement: S1 File — (ZIP) [file pone.0289046.s003.zip › Supplementary/RAR568/MD/FEL/evecs.dat]

 Eigenvector file: COVAR nmodes 3 width 11
  732  732
  -17.87816    6.71768   19.48277  -16.52221    4.86329   19.92096  -13.51618
    3.91398   18.36084  -13.60235    0.33911   19.42536  -15.94743   -0.57726
   16.65665  -14.07187    1.45200   14.04757  -10.83963   -0.48056   14.73359
  -12.64749   -3.79119   14.04739  -14.19371   -2.46192   10.79052  -10.78233
   -1.30804    9.46422   -9.24462   -4.65773   10.56520  -11.97089   -6.53823
    8.61606  -11.48932   -4.39303    5.47953   -7.71282   -5.10845    5.61075
   -7.94338   -8.86716    6.40933  -10.58856   -9.49123    3.68754   -8.34747
   -7.79698    1.03154   -4.80038   -8.80748    2.16483   -3.48719  -12.31078
    2.99468   -0.72148  -12.31178    5.61400    2.70414  -13.95201    5.11040
    1.87411  -16.61554    7.70368   -1.17805  -17.66879    5.67364    0.40084
  -17.85431    2.24827    2.35757  -20.67831    0.70746    5.60618  -19.44230
   -0.79952    7.02371  -20.36848   -4.14746   10.19022  -19.20503   -5.96654
   11.57666  -18.97138   -9.52038   15.08539  -19.42375  -10.93192   14.73199
  -16.62485  -13.49013   16.99954  -13.59041  -13.22376   18.21461  -14.40081
   -9.74094   21.90277  -13.60380   -9.91811   22.43415  -10.82875  -12.36992
   20.91438   -7.34153  -12.64665   19.30738   -6.05099  -15.86295   17.18252
   -2.99799  -16.73174   14.03484   -5.14941  -17.05514   13.22609   -8.85639
  -17.53501   10.14333   -9.27509  -19.74813    8.96560  -12.53981  -18.10800
    9.23667  -11.15511  -14.56102    7.39932   -8.01041  -15.80364    4.60230
  -10.21488  -17.25319    3.95800  -11.62021  -13.73659    4.64544   -8.40495
  -11.76257    2.26634   -6.27150  -13.90612   -0.60048   -8.79512  -13.50761
    0.00225   -9.16185   -9.73661    0.16488   -5.32906   -9.40718   -3.15246
   -5.04560  -11.34220   -4.73876   -7.61196   -8.94760   -3.31122   -5.68313
   -5.94652   -4.84006   -2.38324   -7.23230   -8.23336   -4.19551   -7.63002
   -7.86043   -5.35221   -3.95723   -7.02227   -1.71294   -2.99953  -10.29646
   -0.59537   -4.69361  -12.02060   -3.43476   -2.74697  -10.46122   -2.00371
    0.47406  -11.87915    1.45328   -0.41069  -15.35224   -0.12972   -0.98231
  -15.25443   -1.67990    2.52858  -13.79033    1.27307    4.50386  -16.29937
    3.18384    6.70688  -16.96858    6.87175    6.18351  -15.36284    6.98775
    2.71635  -18.80390    6.61447    1.20883  -19.80050   10.01884    2.57365
  -17.64933   11.71090   -0.05517  -18.62093   12.32868   -3.69577  -17.34861
    9.92830   -6.38341  -15.12161   12.65992   -7.86677  -13.33981   13.08201
   -4.49514  -13.17008    9.29894   -3.89958  -11.31115    8.66418   -7.21014
   -8.96333   11.63955   -6.54455   -8.06615   10.23719   -3.09983   -7.67374
    6.66679   -4.45755   -5.40841    7.75284   -7.37456   -3.11908    9.46198
   -4.84979   -3.16769    6.65223   -2.24923   -2.70193    3.47241   -4.31486
    1.13334    3.64896   -4.37969    1.27839    4.31509   -0.58670   -0.86447
    1.19164    0.08809    1.05943   -0.97168   -2.46940    4.41044   -0.12248
   -0.76692    2.93004   -0.70549    2.73953    1.47436   -4.11776    1.67089
    4.72234   -5.41766    0.02539    6.95572   -4.14300    2.88859    4.71411
   -6.10200    5.34395    5.65533   -9.28236    3.33653    9.44685   -8.88956
    3.76851   11.62863  -11.59582    5.34590   15.09011  -10.48133    6.52341
   16.38678  -14.02629    7.01072   16.14745  -14.74715    3.26817   16.06994
  -11.10073    2.01694   12.84700  -11.70406   -0.00181    9.36861  -10.19823
   -0.59663    6.14108  -12.18525   -1.30637    3.10476  -11.34046   -3.49795
   -0.50916  -12.46981   -2.72293   -0.24134  -15.44118   -5.14040    2.66083
  -16.89395   -3.07718    5.32578  -15.85045   -5.63499    8.42335  -14.82493
   -3.63948   11.25873  -12.74106   -5.15760   14.75960  -11.76230   -3.94485
   16.31430   -8.22818   -4.17857   17.89073   -8.95085   -7.62000   14.58483
  -10.34166   -8.98123   12.63549   -7.28246   -7.67675   15.22264   -4.99879
   -9.38269   14.74771   -6.95468  -12.64865   10.89427   -7.05878  -12.35664
   10.54262   -3.24263  -12.36808   11.86696   -1.58906   -9.16527   15.32504
   -0.80703  -10.66037   17.23328    1.94013   -8.79497   14.44830    2.12709
   -6.15558   14.90473   -1.50734   -4.97032   17.55839   -0.96582   -2.27196
   15.53673    1.93352   -0.76748   12.29211   -0.14626   -0.59527   14.19617
   -3.04392    1.04318   15.68681   -0.52989    3.54161   12.16155    0.84312
    4.25059   10.91128   -2.73694    4.83685   13.81790   -3.43286    7.24708
   12.94188   -0.20364    9.14084    9.22113   -1.20078    9.29421    9.89433
   -4.43649   11.21812   10.91180   -2.76026   14.54611    7.50159   -1.04787
   14.70825    5.89859   -4.44640   15.49213    2.67899   -3.47274   13.70896
   -0.62774   -5.30754   14.20358   -3.10076   -6.14793   11.37746   -5.55104
   -3.52480   12.72217   -2.68831   -0.96577   12.86110   -1.73301   -1.84683
    9.24190   -5.42908   -1.39206    8.31188   -5.57480    1.97061   10.17427
   -2.34457    3.19348    8.48302   -3.85505    2.11209    5.10613   -7.05258
    4.07205    5.94889   -5.05139    7.22323    6.94206   -3.18933    6.96219
    3.59402   -6.55994    6.92468    1.73294   -8.46476    9.51142    3.85013
   -6.12597   12.51890    3.75806   -6.79136   16.24054    3.23185   -3.20674
   16.89487    2.11869   -3.63966   15.57629   -1.45650   -3.55662   17.64615
   -4.63656   -6.58451   18.67998   -6.70404   -9.10217   18.09795   -3.91697
  -12.06236   20.46962   -3.87444  -12.99298   20.10541   -0.19315   -9.81776
   19.10799    1.69568  -11.09760   20.23483    5.12050  -14.02513   17.78347
    4.84897  -11.52206   14.95601    4.31696   -9.32393   16.16877    7.20403
  -12.36982   16.02576    9.52338  -12.93742   12.43859    8.30362   -9.31328
   11.57832    9.20854   -9.77877   12.77645   12.84125  -11.52154    9.58732
   14.16045   -8.83168    7.42669   12.49247   -6.09461    9.45448   14.21109
   -7.96696    9.06798   17.52774   -8.18696    5.31010   16.95193   -4.45094
    5.21748   16.25323   -3.73237    7.16733   19.48089   -5.72271    4.81814
   21.74683   -4.89722    1.47126   20.15337   -1.08308    1.64417   19.81493
   -0.43699    1.29500   23.48737   -2.25512   -1.83363   24.05752    0.21703
   -4.15617   22.35700    3.25140   -2.23448   23.52709    3.38648   -2.19699
   27.25289    6.96844   -1.23374   27.58738    7.16465    1.36539   25.06945
    4.79612    3.78582   25.35761    4.65749    6.08723   23.33670    4.39614
    5.01341   19.81581    1.86467    7.47294   18.33982    4.45736   10.15940
   17.36054    6.57554    7.44958   15.66264    3.53873    6.19516   13.72289
    2.69975    9.78174   12.69785    6.27345   10.18581   11.39294    5.98353
    6.83294    9.53082    3.09680    8.21492    7.39822    5.36204   11.06342
    6.17050    8.23030    8.58953    5.62197    5.86344    6.32257    3.59365
    4.78959    9.38502    1.51056    8.49463   10.11012    0.82154    9.17246
    6.61652   -0.64280    5.82864    6.54480   -2.55116    6.83511    9.85199
   -4.21953   10.05451    8.08747   -5.38481    7.79560    5.21141   -6.51884
    5.82322    7.66894   -8.68017    9.14947    8.83340  -10.19638   10.01270
    5.17082  -11.01648    6.64430    4.47190  -12.74551    7.24045    7.33780
  -15.23332   10.71533    5.97845  -16.14394    9.55601    2.32602  -16.20318
    7.03787    3.41476  -18.91479   10.02528    3.79536  -21.29365   11.61639
    0.42653  -20.40095    8.59935   -1.94213  -20.64859    7.48613   -3.70848
  -23.85318    4.36551   -2.05981  -25.19840    2.12026   -0.03476  -22.92085
    1.19981   -0.05814  -19.24523   -1.89754   -2.15266  -18.33595   -5.17558
   -0.15997  -18.33182   -5.79606   -0.01448  -14.54053   -2.15378    1.01981
  -13.91481   -2.65362    3.78427  -16.53014   -5.45989    5.18372  -14.30418
   -2.80421    5.90058  -11.65491   -0.27068    7.33168  -13.95893   -2.08636
    9.78112  -15.75758   -9.73621    8.09782  -15.80703  -11.62793    5.79045
  -17.86649  -12.43711    2.78896  -15.74168  -11.64021    3.65935  -12.08806
  -14.99577    5.42803  -11.55527  -16.90438    2.35589  -12.77882  -14.73215
   -0.04421  -10.76084  -15.35304    1.91676   -7.53540  -19.11950    1.80500
   -8.08552  -19.83176   -1.65947   -8.59943
 ****
    1    32.21072
    0.09473    0.10117   -0.06989    0.07738    0.05506   -0.01972    0.06895
    0.00154   -0.01078    0.03438    0.01538    0.03154    0.04211    0.00689
    0.03192    0.03792   -0.01731    0.01522    0.03720   -0.01778    0.00868
    0.03661   -0.01512    0.00155    0.02993    0.00261    0.01239    0.03090
   -0.01775   -0.00163    0.01084   -0.02851   -0.00971    0.00037   -0.01220
   -0.00948    0.00317   -0.01055   -0.00765    0.00042   -0.02535   -0.01403
   -0.01590   -0.02556   -0.02132   -0.01747   -0.00767   -0.02313   -0.01148
   -0.01208   -0.02046   -0.01267   -0.02116   -0.02521   -0.01462   -0.02285
   -0.03021   -0.01789   -0.02841   -0.02698   -0.02285   -0.03823   -0.02783
   -0.02081   -0.02444   -0.01529   -0.02770   -0.03163    0.00326   -0.07424
   -0.01492   -0.01611   -0.09300   -0.01608   -0.03836   -0.09609   -0.01753
   -0.04744   -0.03571   -0.01994   -0.02242   -0.03832   -0.01064   -0.02322
   -0.03294   -0.00570   -0.02138   -0.03012   -0.01356   -0.01389   -0.01465
   -0.01222   -0.01545   -0.01018   -0.01516   -0.02077   -0.01604   -0.00684
   -0.01490   -0.01005   -0.03352   -0.00377    0.01262   -0.00874    0.02788
    0.00975   -0.00899    0.02953    0.02279   -0.00772    0.02278    0.02881
   -0.00634    0.01203    0.02853   -0.00553    0.00999    0.01718   -0.00072
   -0.00218    0.01931    0.01735   -0.00834    0.00321    0.01797   -0.01886
    0.00576    0.00757   -0.01505    0.01510    0.01464   -0.01104    0.01203
    0.02345   -0.01959    0.00698    0.01517   -0.02352    0.00673    0.01072
   -0.01597    0.01373    0.01981   -0.01515    0.00888    0.02283   -0.03102
   -0.00105    0.00965   -0.03070    0.00411    0.00861   -0.01818    0.00772
    0.01707   -0.02319    0.00095    0.01205   -0.03304   -0.00208    0.00218
   -0.02543   -0.00192    0.00475   -0.01863    0.00078    0.00046   -0.02318
    0.00038   -0.00362   -0.02425   -0.00355   -0.00432   -0.01873   -0.00379
   -0.00541   -0.01867    0.00123   -0.00949   -0.02058   -0.00128   -0.00988
   -0.01906   -0.01150   -0.01289   -0.01725   -0.00622   -0.02770   -0.01206
    0.00841   -0.03844   -0.01712   -0.00475   -0.03523   -0.01247   -0.01950
   -0.04196   -0.02324   -0.02954   -0.04240   -0.01612   -0.02105   -0.02837
   -0.01313   -0.01785   -0.03042   -0.02652   -0.02589   -0.03243   -0.02541
   -0.02600   -0.02455   -0.02068   -0.01229   -0.01348   -0.02270    0.00089
   -0.00402   -0.02548    0.00542   -0.00064   -0.01391   -0.00676   -0.00020
   -0.00768   -0.00900   -0.00095   -0.00774    0.00637    0.00175    0.00008
    0.00236    0.00194    0.01530   -0.01391   -0.00608    0.01665   -0.00788
   -0.00143    0.00577    0.00522    0.00923    0.01892   -0.00669    0.00106
    0.03550   -0.01537   -0.01906    0.01411   -0.01407   -0.00360   -0.00921
   -0.01451   -0.00660   -0.00220   -0.01999   -0.01232   -0.00047   -0.01558
   -0.01704   -0.00757   -0.01483   -0.00736   -0.01498   -0.01273   -0.01342
   -0.01643   -0.00936   -0.01934   -0.01622   -0.00986   -0.01831   -0.01822
   -0.01046   -0.01608   -0.02046   -0.01388   -0.02152   -0.01549   -0.02016
   -0.02220   -0.02156   -0.01896   -0.02201   -0.02159   -0.02013   -0.01923
   -0.01656   -0.01151    0.00836    0.01163    0.00927   -0.03343   -0.01874
   -0.04450   -0.04990   -0.01892   -0.03186   -0.03979   -0.02078   -0.02547
   -0.03616   -0.00914   -0.02447   -0.02476   -0.01335   -0.01841   -0.01508
   -0.02085   -0.02049   -0.00706   -0.03376   -0.01736    0.00050   -0.03541
   -0.01769    0.00388   -0.03049   -0.03332    0.00673   -0.03618   -0.03215
   -0.00001   -0.04295   -0.02384   -0.00028   -0.03448   -0.02436   -0.01533
   -0.02545   -0.01780   -0.01927   -0.01804   -0.01812   -0.03305   -0.00637
   -0.01147   -0.03490    0.00934   -0.00375   -0.02785    0.01130   -0.00407
   -0.01593   -0.00070    0.00107   -0.01422    0.00284    0.01019   -0.01759
    0.01214    0.01194   -0.01356    0.00912    0.01074   -0.00021   -0.00089
    0.02462    0.00086    0.00351    0.02251   -0.00843    0.00930    0.02662
   -0.01332    0.01654    0.02285   -0.01346    0.02119    0.01976   -0.01796
    0.01820    0.01349   -0.02035    0.01189    0.00616   -0.02926    0.02135
    0.00839   -0.02637    0.01964    0.00289   -0.01823    0.00967   -0.00709
   -0.02701    0.00523   -0.00757   -0.03585    0.01493   -0.00581   -0.03084
    0.01378   -0.01423   -0.03007   -0.00179   -0.01676   -0.04898   -0.00397
   -0.01235   -0.05754    0.01191   -0.01411   -0.05095    0.00122   -0.01993
   -0.06089   -0.01451   -0.00819   -0.07734   -0.01037    0.00495   -0.05230
   -0.01121   -0.01210   -0.04220   -0.00635   -0.01038   -0.03545   -0.00356
   -0.01091   -0.02958   -0.00045   -0.00135   -0.02738   -0.00966   -0.00770
   -0.03109   -0.01618   -0.00820   -0.03231   -0.00727   -0.00770   -0.02985
   -0.00787   -0.00774   -0.03049   -0.00861   -0.00156   -0.03301   -0.00418
   -0.00373   -0.03195   -0.00705   -0.01374   -0.02559   -0.00424   -0.01438
   -0.02994    0.00509   -0.02738   -0.02257    0.00404   -0.02155   -0.01234
    0.00768   -0.02076   -0.01562    0.00710   -0.02745   -0.02544    0.01347
   -0.03802   -0.01728    0.01966   -0.05984   -0.02021    0.03215   -0.06492
    0.01160    0.03431   -0.04721    0.01248    0.03076   -0.03720    0.01996
    0.03560   -0.03397    0.00100    0.01998   -0.03770   -0.02486    0.01229
   -0.04418   -0.03221    0.00306   -0.06383   -0.04126   -0.00351   -0.07130
   -0.01979    0.01832   -0.10400   -0.03519    0.01010   -0.08451   -0.05406
   -0.01567   -0.05951   -0.03537    0.00937   -0.08693   -0.01584    0.02065
   -0.09583   -0.04471    0.00456   -0.05428   -0.04853    0.00500   -0.04971
   -0.00859    0.01338   -0.06996   -0.00922    0.01119   -0.02210   -0.03359
    0.01255    0.00099    0.00392    0.00299   -0.02481    0.04312   -0.00233
   -0.01142    0.00946    0.00125    0.05656    0.00741   -0.00163    0.05423
    0.08866   -0.01510    0.01573    0.05817    0.00833    0.02321    0.03369
   -0.01443    0.01325    0.03022   -0.00945    0.01046    0.02968   -0.02619
    0.06862    0.11145   -0.02948    0.14162    0.11657    0.11623    0.10928
    0.09977    0.09877    0.11489    0.13874    0.01334    0.14861    0.21629
    0.01015    0.15268    0.19681   -0.03562    0.11379    0.22644    0.03086
    0.23370    0.31079    0.10984   -0.01078    0.13777    0.01034   -0.02064
    0.06756    0.03799   -0.01082    0.06859    0.02563   -0.00354    0.05253
    0.00430   -0.00572    0.03945    0.02459   -0.00586    0.01569    0.04311
   -0.01438    0.00213    0.00775   -0.01393   -0.00328    0.00656   -0.02035
   -0.01420    0.02675   -0.01722   -0.00833    0.02483   -0.00493   -0.02001
    0.01801   -0.01591   -0.03602    0.02547   -0.02254   -0.03186    0.02768
   -0.01438   -0.03284    0.02228   -0.01023   -0.03548    0.03825   -0.00363
   -0.03570    0.03971    0.00475   -0.02560    0.02470    0.01648   -0.02315
    0.03633    0.01814   -0.02486    0.04323    0.01808   -0.01904    0.02860
    0.02572   -0.01253    0.02938    0.03092   -0.00526    0.04660    0.03204
   -0.00138    0.03125    0.03496    0.00921    0.02131    0.04406    0.01537
    0.03086    0.04129    0.00907    0.03191    0.03649    0.01084    0.02353
    0.03560    0.01873    0.02724    0.03472    0.02465    0.02702    0.03535
    0.02244    0.01917    0.03363    0.02663    0.00530    0.03864    0.03936
   -0.00333    0.04193    0.04836    0.00177    0.03997    0.04650    0.00062
    0.03266    0.04106   -0.00166    0.02936    0.04105   -0.01453    0.03113
    0.04458   -0.01052    0.02345    0.02753   -0.01066    0.02289    0.02149
    0.00222    0.03032    0.03172    0.01092    0.02404    0.02503    0.00854
    0.01945    0.01681    0.01639    0.00852    0.04648    0.01806   -0.02832
    0.03386    0.01525    0.01476    0.04359    0.05041    0.03830    0.04770
   -0.01493    0.01160    0.04250   -0.01507    0.02390    0.01725   -0.01126
    0.01818   -0.00296    0.01410    0.02307    0.00775   -0.02133    0.01759
    0.00115   -0.02193    0.01217   -0.00636   -0.01737    0.01414    0.02436
   -0.02335   -0.04869    0.04841    0.03312
 ****
    2    16.32995
    0.15276    0.16040    0.11215   -0.04613    0.08977   -0.05272   -0.07619
    0.02190   -0.04729   -0.10734    0.02519   -0.04079   -0.06309    0.00417
   -0.06467   -0.03183    0.00435   -0.04420   -0.03562    0.00235   -0.00771
   -0.02912   -0.00299   -0.01052   -0.01508   -0.01989   -0.02668   -0.00438
   -0.01835   -0.00391   -0.01942   -0.02006    0.01851   -0.01102   -0.01520
    0.00185    0.00473   -0.01188    0.00665    0.00378   -0.01541    0.01794
   -0.00569   -0.01527    0.01714    0.00554   -0.00942    0.00454    0.01200
   -0.00583    0.01198    0.01137   -0.00651    0.01549    0.01000   -0.01429
   -0.01609    0.01799   -0.02775   -0.02269    0.01339   -0.03721   -0.02804
   -0.01345   -0.06195   -0.05914   -0.01258   -0.02003   -0.08785    0.03124
   -0.04832   -0.06915    0.08173   -0.01797   -0.05890    0.09092   -0.00142
   -0.02616    0.03295    0.01173   -0.05710    0.03027    0.01575   -0.05710
    0.03527    0.02976   -0.05364    0.04004    0.04560   -0.04710    0.02480
    0.05048   -0.04068    0.02687    0.04995   -0.02350    0.01116    0.03893
   -0.01655    0.00826    0.06947   -0.00490   -0.00474    0.05073   -0.03404
    0.00747    0.05582   -0.01445   -0.00369    0.04985   -0.00859   -0.00919
    0.05026    0.00487   -0.00561    0.04564    0.00471   -0.00311    0.04719
   -0.00446   -0.00899    0.04539    0.00348    0.00007    0.04187    0.00499
    0.00724    0.04052    0.00582   -0.00177    0.03715    0.01038    0.00257
    0.03031    0.01229    0.01282    0.02370    0.01113    0.00163    0.02455
    0.01299   -0.00748    0.01687    0.01517    0.00157    0.00564    0.01207
    0.00507    0.00285    0.01124   -0.01150    0.00337    0.01348   -0.01512
   -0.01152    0.01699   -0.00253   -0.01964    0.01612   -0.00950   -0.01456
    0.01580   -0.00970   -0.01474    0.01429   -0.01229   -0.00946    0.01855
   -0.00901   -0.00788    0.01829   -0.00568   -0.00765    0.01316   -0.00681
   -0.00495    0.01669   -0.01199    0.00006    0.01894   -0.00189   -0.00559
    0.01607    0.01942    0.00299    0.01900    0.00749    0.03096    0.01948
   -0.00374    0.03628    0.02168    0.00946    0.03735    0.01096    0.02210
    0.05295    0.01020    0.02184    0.04438   -0.02882    0.02901    0.01583
   -0.02472    0.04014    0.00184   -0.03649    0.02385    0.00107   -0.05144
    0.03658    0.00287   -0.03535    0.04022   -0.00145   -0.03626    0.03922
   -0.01264   -0.02698    0.04697   -0.02009   -0.02859    0.03833   -0.01400
   -0.02447    0.03764   -0.01380   -0.02106    0.03763   -0.00645   -0.02156
    0.03410   -0.00381   -0.02110    0.04339   -0.00752   -0.02561    0.04281
   -0.00969   -0.02007    0.03651   -0.01382   -0.02578    0.04789   -0.02317
   -0.03152    0.03681    0.00100   -0.00805    0.02858   -0.01608    0.01602
    0.02848   -0.02103    0.02012    0.02529   -0.02775    0.02090    0.01479
   -0.02235    0.01252    0.01690   -0.02859    0.01957    0.01575   -0.02780
    0.02346    0.01296   -0.02687    0.02256    0.00830   -0.02518    0.02337
    0.00068   -0.02987    0.01133    0.00521   -0.04105    0.01226   -0.00416
   -0.03923    0.00500    0.00824   -0.03880    0.00884    0.00782   -0.03369
    0.00264    0.00603   -0.05581   -0.02683   -0.00362   -0.03958   -0.00918
    0.02608   -0.03245   -0.02645    0.02143   -0.01949   -0.02868    0.01454
   -0.01370   -0.01044    0.01586   -0.01039   -0.01241    0.01212   -0.01408
   -0.00163    0.01451   -0.01541   -0.00676    0.01530   -0.00539   -0.00381
    0.01364   -0.00636   -0.01239    0.02205   -0.00687   -0.01103    0.03043
   -0.00476   -0.02107    0.02095    0.00439   -0.02698    0.02072    0.00390
   -0.02714    0.01963    0.01405   -0.01550    0.01747    0.01775   -0.01257
    0.00842    0.02251   -0.00109    0.01026    0.03800   -0.00310    0.01402
    0.03381   -0.00813    0.00581    0.02442    0.00111    0.00295    0.03476
    0.01047    0.00726    0.05118    0.00022    0.00815    0.03213    0.00103
   -0.00536    0.03081    0.01145   -0.01112    0.02670    0.01591   -0.00830
    0.03360    0.02691   -0.00399    0.01605    0.04717   -0.01104    0.01591
    0.03860   -0.01398    0.01343    0.03040   -0.01236    0.00903    0.03014
   -0.01888   -0.00211    0.04236   -0.01406   -0.01071    0.03284   -0.00700
   -0.01002    0.02573   -0.01217   -0.01459    0.03344   -0.01667   -0.02933
    0.03806   -0.00290   -0.03620    0.02708    0.00163   -0.03615    0.02197
   -0.02290   -0.05393    0.04034   -0.02224   -0.06016    0.01780   -0.03576
   -0.07896   -0.01328   -0.01637   -0.11520   -0.00242    0.00195   -0.08167
    0.01296   -0.03202   -0.06656    0.00311   -0.02659   -0.03935    0.00990
   -0.04380   -0.00930    0.02109   -0.04634   -0.00300    0.02073   -0.03297
    0.02114    0.00309   -0.01204   -0.00082    0.01040   -0.00488   -0.00886
    0.01411    0.00017    0.00111   -0.00041   -0.00026    0.00497   -0.00610
    0.00944   -0.00466    0.00591    0.01839   -0.00388    0.00211    0.01889
    0.00223   -0.00961    0.01618    0.00048    0.00064    0.03022    0.00467
    0.00907    0.03865    0.00605   -0.00517    0.03296    0.00761   -0.01351
    0.04412   -0.00053   -0.00974    0.07416    0.00015   -0.03882    0.08164
   -0.03762   -0.03216    0.07303   -0.03901   -0.02932    0.08214   -0.05174
   -0.03632    0.08908   -0.03887   -0.03939    0.08513   -0.01324   -0.03762
    0.10224    0.00593   -0.04820    0.10382    0.04077   -0.04425    0.09261
    0.00680   -0.03983    0.09595    0.02188   -0.04274    0.08019    0.03978
   -0.04150    0.06070    0.02045   -0.03366    0.06542    0.01169   -0.03328
    0.05703    0.04090   -0.04134    0.02496    0.04360   -0.04022    0.01367
    0.00927   -0.02010    0.00097   -0.00239   -0.01786   -0.01237   -0.00119
   -0.03214   -0.00756   -0.00239   -0.02247   -0.01044   -0.00824   -0.01136
   -0.01804   -0.00940   -0.01580   -0.02981   -0.00799   -0.02266   -0.02738
   -0.02280   -0.01334   -0.02845   -0.03066   -0.00905   -0.03282   -0.03267
   -0.01566   -0.01088   -0.02701   -0.02488   -0.01056    0.01021   -0.00111
   -0.02781    0.08591   -0.00344    0.02073    0.08634    0.07260   -0.01022
    0.08335    0.03266    0.00539    0.05598    0.01596    0.01293    0.08369
    0.01246    0.01615    0.09636   -0.01861   -0.04847    0.11646    0.00306
   -0.08787    0.10873    0.08689   -0.01125    0.04646    0.02640    0.00515
   -0.00182    0.04363   -0.00619   -0.02598    0.02509   -0.01257   -0.02197
    0.01965   -0.00794   -0.02426    0.02852   -0.00646   -0.02708    0.02691
   -0.00127   -0.02829    0.01898    0.00168   -0.03441    0.02530    0.00158
   -0.03536    0.02650    0.00860   -0.02844    0.02138    0.01856   -0.03182
    0.03129    0.01588   -0.03589    0.03367    0.01779   -0.02688    0.02190
    0.01980   -0.01715    0.03456    0.01855   -0.01887    0.02849    0.01017
   -0.01460    0.01597    0.00679   -0.00525    0.02257    0.00316    0.00274
    0.03603    0.00274    0.00936    0.02540    0.00103    0.01379    0.01760
    0.00204    0.02053    0.02367    0.00241    0.02134    0.02551   -0.00711
    0.02118    0.01473   -0.01558    0.03746    0.02520   -0.00928    0.03755
    0.02816   -0.01784    0.02663    0.01476   -0.03533    0.03351    0.00745
   -0.03565    0.04764    0.01531   -0.03702    0.05604    0.01598   -0.03753
    0.05358    0.00176   -0.03390    0.04906    0.00993   -0.04010    0.05340
    0.01042   -0.04478    0.05825    0.02586   -0.04322    0.02707    0.05476
   -0.05744   -0.02341    0.05146   -0.05495   -0.03865    0.02587   -0.06881
   -0.06129    0.00790   -0.07228   -0.04183    0.00633   -0.08067   -0.01048
    0.00073   -0.10184   -0.02824   -0.01265   -0.11522   -0.04255   -0.01990
   -0.13062   -0.01225   -0.01387   -0.08502   -0.05867    0.04704   -0.01047
   -0.13998   -0.06084   -0.11976   -0.08754   -0.08010   -0.11093   -0.13108
   -0.04219   -0.09822   -0.09656    0.00380   -0.08753   -0.05263   -0.01240
   -0.08098   -0.04005   -0.01146   -0.08880   -0.05393    0.04434   -0.07062
   -0.02752    0.05325   -0.04826    0.00842    0.03332   -0.05167    0.00504
    0.06864   -0.10512    0.02363    0.13297
 ****
    3    15.73165
   -0.41156   -0.49251   -0.21712   -0.13828   -0.19697   -0.13151   -0.00396
   -0.02356    0.00775    0.04665   -0.02608   -0.00162    0.02849   -0.00777
    0.00894    0.02360    0.00335    0.01552    0.01687   -0.01234   -0.01022
   -0.00886    0.00159   -0.00843    0.00258    0.01396   -0.00815    0.00463
    0.00216   -0.01007    0.00224    0.00085   -0.01328    0.00114    0.00156
   -0.01077   -0.00022   -0.00074   -0.01204    0.00139    0.00964   -0.01056
    0.01620    0.00876   -0.01402    0.01274    0.00426   -0.00971    0.01073
    0.00743   -0.00960    0.00929    0.00711   -0.00629    0.00471    0.00732
   -0.00053    0.00843    0.00312   -0.00444    0.00419   -0.00586   -0.00173
    0.00053    0.00505    0.00740    0.00477    0.00078    0.00446    0.00776
    0.01710    0.00621    0.00040    0.01601    0.00258    0.00102    0.01177
    0.00681   -0.01060    0.00640    0.01199    0.00696   -0.00726    0.03470
    0.01289   -0.02310    0.03600    0.01497   -0.01362    0.03792    0.00812
   -0.03519    0.01673   -0.01864   -0.01787   -0.01499   -0.00141    0.01494
   -0.01228    0.00159   -0.01363   -0.04103   -0.01201    0.02609    0.01042
   -0.01576    0.02528    0.04373    0.00822   -0.00007    0.02314    0.00350
   -0.01073   -0.00096    0.00723   -0.01665   -0.00640   -0.00584   -0.01363
   -0.00097   -0.00933    0.00536    0.00056   -0.01797    0.00532   -0.00906
   -0.01390   -0.00144   -0.00730   -0.00439    0.00621    0.00015   -0.01063
    0.01424    0.00106   -0.00606    0.00920   -0.00086   -0.00830    0.00964
   -0.00165   -0.00725    0.00899   -0.00307   -0.01089    0.01386   -0.00260
   -0.00819    0.00983   -0.00353   -0.00622    0.00933   -0.00055   -0.00695
    0.01258    0.00121   -0.00795    0.01244    0.00026   -0.00498    0.01005
    0.00032   -0.00139    0.01129   -0.00098   -0.00469    0.01646    0.00372
   -0.00182    0.01425    0.00226    0.00373    0.01376    0.00045    0.00357
    0.02243    0.00658   -0.00549    0.02439    0.00148    0.00627    0.00856
    0.00195    0.02695    0.02031    0.01862    0.01643    0.05131    0.00932
   -0.00017    0.04389    0.00551    0.00690    0.03360    0.01339    0.01938
    0.04019    0.01831    0.00340    0.02462   -0.02068    0.01847    0.00518
   -0.01142    0.03925   -0.02632   -0.03536   -0.00298   -0.03901   -0.04208
    0.01244   -0.00929   -0.00134    0.02880    0.02538    0.00250    0.03032
    0.02866    0.00069    0.03701    0.02348    0.00438    0.03529    0.01679
    0.00631    0.02392    0.01538    0.00331    0.02781    0.02840    0.00408
    0.03071    0.02182    0.02100    0.02691    0.00622    0.01537    0.02634
    0.01031    0.00462    0.02131    0.01454    0.00239    0.02898    0.00745
   -0.00098    0.02653    0.01149    0.00204    0.02064    0.01056    0.00157
    0.02099    0.00648    0.00423    0.01870    0.00110    0.00547    0.01226
    0.00457    0.00180    0.00621    0.00110    0.00054    0.01024   -0.00362
   -0.00506    0.01559    0.00020   -0.00207    0.00729    0.00229    0.00243
    0.00224   -0.00215   -0.00356    0.00780   -0.00512   -0.00623    0.01045
   -0.00384   -0.00295    0.00589   -0.00300   -0.00616    0.00600    0.00145
   -0.01075    0.01689    0.02146    0.00298    0.02460    0.01181   -0.01405
    0.00790    0.00770   -0.01422    0.00347    0.00610   -0.01352    0.00056
    0.00494   -0.01829   -0.00233   -0.00106   -0.01218   -0.00278   -0.00188
   -0.01021   -0.00409   -0.00186   -0.00587   -0.00577   -0.00087   -0.00366
   -0.00739    0.00423   -0.00341   -0.00803    0.00393   -0.00326   -0.01228
    0.00099    0.00005   -0.01210   -0.00542   -0.00226   -0.01025   -0.00477
   -0.00544   -0.01074   -0.00953   -0.01130   -0.00962   -0.01563   -0.01213
   -0.01164   -0.01515   -0.00699   -0.00967   -0.00763   -0.00741   -0.00939
   -0.00686   -0.00908   -0.00832   -0.00781   -0.00502   -0.00861   -0.00628
   -0.00335   -0.00811    0.00170   -0.00735   -0.00672   -0.00491   -0.00498
   -0.00326   -0.00507   -0.00564   -0.00511   -0.00368   -0.00522   -0.00812
    0.00463   -0.00833   -0.01630    0.01373   -0.01188   -0.00924   -0.00214
   -0.00361    0.00008   -0.00249   -0.01017   -0.00070   -0.01580   -0.00602
    0.01180   -0.00436   -0.00998    0.00603    0.00518   -0.00218    0.00283
   -0.00159   -0.01150    0.01125   -0.00846   -0.00928    0.01469   -0.00400
   -0.00241    0.00946   -0.00299   -0.00706    0.01104   -0.01047   -0.01146
    0.01680   -0.01285   -0.00536    0.01474   -0.00456   -0.00466    0.00681
   -0.00859   -0.01126    0.02102   -0.01607   -0.01285    0.02499   -0.01115
    0.00173    0.02557   -0.00973    0.00443    0.01869   -0.01282    0.01695
    0.03046   -0.03531   -0.00415    0.03317   -0.03014   -0.00744    0.02490
   -0.04382    0.00009    0.01304   -0.03437    0.02105    0.02244   -0.01600
    0.01938    0.02329   -0.02179    0.01278    0.01381   -0.02718    0.02042
    0.01663   -0.02096    0.03090    0.02940   -0.01445    0.02399    0.02437
   -0.01916    0.01384    0.01460   -0.01649    0.02349    0.03248   -0.01115
    0.03257    0.03840    0.00204    0.02085    0.02444   -0.01126    0.02310
    0.01267   -0.00230    0.03647    0.01530   -0.00599    0.02488    0.00660
   -0.00957    0.00659    0.00770   -0.00862    0.00620    0.01598    0.00233
    0.01219    0.01582   -0.00229    0.00863    0.02143   -0.02814    0.01035
    0.01427   -0.03515    0.00763    0.01263   -0.03492    0.00664    0.00835
   -0.01637    0.02099   -0.00854   -0.02541    0.01754   -0.00142   -0.03104
    0.00289    0.00938   -0.02426    0.02285   -0.00294   -0.01394    0.02622
   -0.00563   -0.02470    0.01934    0.01013   -0.02452    0.01956    0.00940
   -0.01272    0.02361    0.00467   -0.01168    0.02263    0.00424   -0.01004
    0.02288   -0.00139   -0.01195    0.01728    0.00327   -0.01403    0.00995
    0.01197   -0.01522    0.01434    0.01103   -0.01343    0.01283    0.00707
   -0.01045    0.00153    0.01241   -0.00842   -0.00086    0.00421    0.00846
    0.00793   -0.02260    0.00467    0.01580   -0.02943    0.01255    0.01120
   -0.05198    0.08644    0.01358   -0.08902    0.10224    0.04655   -0.08229
    0.09064    0.07504   -0.08533    0.09946    0.07372   -0.15705    0.20063
    0.07189   -0.14373    0.12681    0.12792   -0.03216    0.05069    0.07950
    0.09889    0.13825   -0.01505    0.06706    0.08224   -0.04875    0.04177
   -0.00466    0.00025    0.03237   -0.02167    0.00450    0.02199   -0.01966
   -0.00570    0.02232   -0.01887   -0.00363    0.02577   -0.02225   -0.00415
    0.01970   -0.02411   -0.00289    0.01938   -0.01671   -0.00164    0.02535
   -0.01328   -0.00755    0.02745   -0.01188   -0.00941    0.02831   -0.01112
   -0.00566    0.03176   -0.00738   -0.00187    0.03323   -0.00191   -0.00864
    0.03643    0.00466   -0.00090    0.03540   -0.00411   -0.01132    0.01884
   -0.00332   -0.01981    0.01043   -0.00013   -0.00435    0.01248   -0.00342
   -0.00866    0.00453   -0.01132   -0.01853   -0.00601   -0.00382   -0.01628
   -0.00057    0.00738   -0.00832    0.00116   -0.00249   -0.01167   -0.00593
   -0.00273   -0.01565   -0.00557    0.00861   -0.01850    0.00910    0.00916
   -0.01302    0.00244   -0.00307   -0.01541   -0.01434    0.00357   -0.02321
   -0.00693    0.01614   -0.02344   -0.00368    0.01506   -0.01811   -0.01828
    0.00689   -0.03015   -0.02011    0.01028   -0.01592   -0.02610    0.00143
   -0.00889   -0.03209   -0.00459   -0.00133   -0.02671   -0.00750    0.00598
   -0.02085   -0.01079    0.00724   -0.02399   -0.00496    0.01171   -0.02258
   -0.00227   -0.00651   -0.03560    0.01036   -0.01012   -0.03909    0.01814
   -0.00699   -0.03353    0.00326   -0.02216   -0.04211    0.01100   -0.03946
   -0.05820    0.02225   -0.03050    0.00339   -0.04427    0.01957    0.09989
   -0.05663   -0.02499   -0.05987   -0.01800   -0.08361   -0.07027   -0.03745
   -0.00924   -0.03053   -0.02486    0.00149   -0.02528    0.00169   -0.00961
   -0.01715    0.01719   -0.01655   -0.02789    0.01784    0.00640   -0.03294
    0.02718    0.02090   -0.02746    0.05104    0.00502   -0.02778    0.06433
    0.00865   -0.02329    0.04347    0.01875
