# Supplementary material for: Discovery of novel RARα agonists using pharmacophore-based virtual screening, molecular docking, and molecular dynamics simulation studies
Source: PLoS One. 2023 Aug 24;18(8):e0289046. doi: 10.1371/journal.pone.0289046 (PMC10449137; doi:10.1371/journal.pone.0289046)
Supplement: S1 File — (ZIP) [file pone.0289046.s003.zip › Supplementary/RAR568/MD/Gyration/Rg.xvg]

#Frame      RoG_00007
       1      31.6172
       2      31.6437
       3      31.6231
       4      31.5991
       5      31.6226
       6      31.6323
       7      31.6031
       8      31.6680
       9      31.6385
      10      31.6054
      11      31.6262
      12      31.6797
      13      31.6488
      14      31.6775
      15      31.6419
      16      31.6496
      17      31.6327
      18      31.6314
      19      31.6319
      20      31.5914
      21      31.6077
      22      31.6511
      23      31.6385
      24      31.5484
      25      31.6076
      26      31.6230
      27      31.6566
      28      31.6330
      29      31.6367
      30      31.6324
      31      31.5974
      32      31.5897
      33      31.5875
      34      31.6538
      35      31.6228
      36      31.6211
      37      31.6391
      38      31.6190
      39      31.6483
      40      31.6208
      41      31.6311
      42      31.6647
      43      31.7123
      44      31.6274
      45      31.6370
      46      31.6409
      47      31.5961
      48      31.6707
      49      31.6106
      50      31.5906
      51      31.6428
      52      31.6068
      53      31.6806
      54      31.6631
      55      31.6450
      56      31.6452
      57      31.6384
      58      31.6055
      59      31.5741
      60      31.6202
      61      31.6269
      62      31.6577
      63      31.6487
      64      31.6155
      65      31.6370
      66      31.6190
      67      31.6180
      68      31.6240
      69      31.5700
      70      31.6155
      71      31.5988
      72      31.5435
      73      31.5766
      74      31.5984
      75      31.6321
      76      31.5858
      77      31.6494
      78      31.6586
      79      31.6071
      80      31.6314
      81      31.6166
      82      31.6439
      83      31.6498
      84      31.6328
      85      31.6578
      86      31.6168
      87      31.5962
      88      31.6112
      89      31.5882
      90      31.6013
      91      31.6225
      92      31.5985
      93      31.6778
      94      31.5916
      95      31.6070
      96      31.5945
      97      31.5913
      98      31.5753
      99      31.5975
     100      31.5583
     101      31.5782
     102      31.5791
     103      31.6905
     104      31.6206
     105      31.6013
     106      31.5857
     107      31.5797
     108      31.5667
     109      31.5854
     110      31.5988
     111      31.6413
     112      31.6228
     113      31.6115
     114      31.6617
     115      31.6256
     116      31.5929
     117      31.6138
     118      31.5921
     119      31.6570
     120      31.6547
     121      31.6240
     122      31.6494
     123      31.6570
     124      31.6170
     125      31.5950
     126      31.6311
     127      31.6479
     128      31.5985
     129      31.6140
     130      31.5988
     131      31.6486
     132      31.6356
     133      31.6357
     134      31.6724
     135      31.6618
     136      31.6075
     137      31.5854
     138      31.6232
     139      31.6494
     140      31.5771
     141      31.6127
     142      31.6434
     143      31.6381
     144      31.6473
     145      31.6351
     146      31.6039
     147      31.5575
     148      31.6679
     149      31.6604
     150      31.6105
     151      31.6093
     152      31.6422
     153      31.6740
     154      31.6006
     155      31.5269
     156      31.5848
     157      31.6421
     158      31.6469
     159      31.6227
     160      31.6164
     161      31.6016
     162      31.6371
     163      31.6237
     164      31.6243
     165      31.6710
     166      31.6003
     167      31.6018
     168      31.5822
     169      31.6197
     170      31.7183
     171      31.6987
     172      31.5631
     173      31.6318
     174      31.6158
     175      31.5522
     176      31.6359
     177      31.6626
     178      31.6236
     179      31.6409
     180      31.6329
     181      31.5730
     182      31.5624
     183      31.5451
     184      31.6187
     185      31.6273
     186      31.6466
     187      31.5958
     188      31.6322
     189      31.5935
     190      31.5957
     191      31.5570
     192      31.6371
     193      31.6279
     194      31.5514
     195      31.6284
     196      31.6410
     197      31.6155
     198      31.5976
     199      31.5955
     200      31.6543
     201      31.6477
     202      31.5544
     203      31.6286
     204      31.6356
     205      31.6136
     206      31.6761
     207      31.6378
     208      31.5982
     209      31.6276
     210      31.5886
     211      31.6206
     212      31.6141
     213      31.6325
     214      31.6149
     215      31.6459
     216      31.5890
     217      31.6260
     218      31.6190
     219      31.6389
     220      31.6794
     221      31.6739
     222      31.6208
     223      31.6380
     224      31.5727
     225      31.6697
     226      31.6134
     227      31.6507
     228      31.6136
     229      31.6046
     230      31.6021
     231      31.6202
     232      31.6844
     233      31.6700
     234      31.6633
     235      31.6853
     236      31.5912
     237      31.6082
     238      31.6591
     239      31.6317
     240      31.5973
     241      31.6787
     242      31.6163
     243      31.5956
     244      31.6021
     245      31.6304
     246      31.5729
     247      31.6168
     248      31.5636
     249      31.5960
     250      31.6271
     251      31.6461
     252      31.5663
     253      31.6283
     254      31.6397
     255      31.6132
     256      31.6534
     257      31.6658
     258      31.5581
     259      31.6283
     260      31.6200
     261      31.6613
     262      31.6335
     263      31.6126
     264      31.6490
     265      31.6335
     266      31.5884
     267      31.6429
     268      31.6412
     269      31.6410
     270      31.6211
     271      31.5995
     272      31.6871
     273      31.6319
     274      31.6216
     275      31.5997
     276      31.6216
     277      31.6099
     278      31.6154
     279      31.6021
     280      31.6563
     281      31.5765
     282      31.6511
     283      31.6742
     284      31.6597
     285      31.5860
     286      31.5939
     287      31.6369
     288      31.6452
     289      31.6068
     290      31.6039
     291      31.6730
     292      31.6533
     293      31.6447
     294      31.6407
     295      31.6418
     296      31.6416
     297      31.5998
     298      31.5774
     299      31.6040
     300      31.5658
     301      31.6946
     302      31.6592
     303      31.6418
     304      31.6549
     305      31.6693
     306      31.6421
     307      31.6382
     308      31.6712
     309      31.5952
     310      31.6801
     311      31.6095
     312      31.6503
     313      31.6261
     314      31.6271
     315      31.6615
     316      31.6555
     317      31.6450
     318      31.6509
     319      31.6541
     320      31.6809
     321      31.6339
     322      31.6385
     323      31.5972
     324      31.6381
     325      31.6176
     326      31.6714
     327      31.6593
     328      31.6439
     329      31.6174
     330      31.5965
     331      31.5915
     332      31.6362
     333      31.6069
     334      31.6875
     335      31.6218
     336      31.5829
     337      31.6487
     338      31.6617
     339      31.6571
     340      31.5854
     341      31.6123
     342      31.6147
     343      31.6631
     344      31.6453
     345      31.6160
     346      31.5979
     347      31.6399
     348      31.6069
     349      31.6555
     350      31.6643
     351      31.6439
     352      31.6966
     353      31.6378
     354      31.6073
     355      31.6696
     356      31.6332
     357      31.6099
     358      31.6256
     359      31.6314
     360      31.6649
     361      31.6676
     362      31.6447
     363      31.6278
     364      31.6197
     365      31.6218
     366      31.6362
     367      31.6160
     368      31.6198
     369      31.6539
     370      31.5889
     371      31.6023
     372      31.5754
     373      31.6653
     374      31.6108
     375      31.6363
     376      31.5804
     377      31.6610
     378      31.6355
     379      31.5874
     380      31.6280
     381      31.6268
     382      31.6036
     383      31.5993
     384      31.6607
     385      31.6611
     386      31.6826
     387      31.6678
     388      31.6214
     389      31.6176
     390      31.6608
     391      31.6139
     392      31.6409
     393      31.6783
     394      31.5739
     395      31.6332
     396      31.6236
     397      31.6377
     398      31.6377
     399      31.6225
     400      31.5878
     401      31.5778
     402      31.6277
     403      31.6452
     404      31.6442
     405      31.6392
     406      31.6629
     407      31.6233
     408      31.6387
     409      31.6520
     410      31.6481
     411      31.6188
     412      31.7194
     413      31.7074
     414      31.6623
     415      31.6154
     416      31.5944
     417      31.6094
     418      31.6537
     419      31.7327
     420      31.5917
     421      31.5907
     422      31.6219
     423      31.6597
     424      31.6299
     425      31.6958
     426      31.6107
     427      31.5853
     428      31.6140
     429      31.6073
     430      31.6412
     431      31.5857
     432      31.6135
     433      31.5831
     434      31.6402
     435      31.6486
     436      31.6027
     437      31.5942
     438      31.6767
     439      31.6496
     440      31.5849
     441      31.6168
     442      31.6263
     443      31.5900
     444      31.5971
     445      31.6305
     446      31.5621
     447      31.6533
     448      31.6232
     449      31.6469
     450      31.6147
     451      31.6010
     452      31.6175
     453      31.6084
     454      31.6198
     455      31.5655
     456      31.6108
     457      31.6664
     458      31.6072
     459      31.6036
     460      31.6501
     461      31.6289
     462      31.6709
     463      31.6296
     464      31.6371
     465      31.5881
     466      31.6729
     467      31.6687
     468      31.6008
     469      31.6498
     470      31.7124
     471      31.6105
     472      31.6165
     473      31.6099
     474      31.6120
     475      31.6317
     476      31.5799
     477      31.6857
     478      31.5994
     479      31.6120
     480      31.6249
     481      31.5827
     482      31.6403
     483      31.6244
     484      31.6230
     485      31.6191
     486      31.6293
     487      31.6521
     488      31.5765
     489      31.6362
     490      31.6375
     491      31.5989
     492      31.6015
     493      31.6025
     494      31.6775
     495      31.6335
     496      31.6809
     497      31.6464
     498      31.6015
     499      31.6207
     500      31.6116
     501      31.6397
     502      31.6734
     503      31.6239
     504      31.6257
     505      31.6065
     506      31.6209
     507      31.6569
     508      31.5969
     509      31.6070
     510      31.6228
     511      31.6510
     512      31.5949
     513      31.6103
     514      31.5977
     515      31.6131
     516      31.7229
     517      31.6166
     518      31.6105
     519      31.5959
     520      31.6469
     521      31.5998
     522      31.6466
     523      31.6255
     524      31.6185
     525      31.6031
     526      31.6340
     527      31.6012
     528      31.6424
     529      31.6324
     530      31.6395
     531      31.5872
     532      31.6022
     533      31.6177
     534      31.5916
     535      31.6357
     536      31.6279
     537      31.6058
     538      31.6669
     539      31.6487
     540      31.6278
     541      31.6605
     542      31.6539
     543      31.6282
     544      31.5756
     545      31.6247
     546      31.6223
     547      31.6130
     548      31.6068
     549      31.6795
     550      31.6081
     551      31.6339
     552      31.6535
     553      31.5946
     554      31.6312
     555      31.6515
     556      31.6122
     557      31.6636
     558      31.5986
     559      31.5934
     560      31.5669
     561      31.6667
     562      31.6220
     563      31.5612
     564      31.5950
     565      31.6209
     566      31.6117
     567      31.6812
     568      31.6859
     569      31.6318
     570      31.5765
     571      31.5803
     572      31.5868
     573      31.5988
     574      31.7016
     575      31.6048
     576      31.6244
     577      31.6843
     578      31.6433
     579      31.6585
     580      31.6457
     581      31.6517
     582      31.6369
     583      31.5682
     584      31.5646
     585      31.6352
     586      31.6120
     587      31.6116
     588      31.6063
     589      31.6451
     590      31.6352
     591      31.6192
     592      31.6902
     593      31.6419
     594      31.6237
     595      31.5848
     596      31.6030
     597      31.5883
     598      31.6266
     599      31.6012
     600      31.6294
     601      31.6010
     602      31.6109
     603      31.6139
     604      31.6022
     605      31.5558
     606      31.5877
     607      31.6068
     608      31.6561
     609      31.6301
     610      31.6015
     611      31.5597
     612      31.6128
     613      31.6015
     614      31.6239
     615      31.6048
     616      31.6481
     617      31.6546
     618      31.6836
     619      31.6390
     620      31.6202
     621      31.5846
     622      31.6948
     623      31.6732
     624      31.6422
     625      31.6056
     626      31.6206
     627      31.6083
     628      31.6583
     629      31.5981
     630      31.5883
     631      31.5475
     632      31.5800
     633      31.5627
     634      31.5911
     635      31.5866
     636      31.6125
     637      31.5991
     638      31.6274
     639      31.5901
     640      31.5504
     641      31.6554
     642      31.6362
     643      31.6444
     644      31.6514
     645      31.6385
     646      31.6345
     647      31.6061
     648      31.6056
     649      31.6669
     650      31.6476
     651      31.6039
     652      31.7065
     653      31.6602
     654      31.6517
     655      31.6572
     656      31.6881
     657      31.5942
     658      31.5662
     659      31.6277
     660      31.6365
     661      31.6244
     662      31.6500
     663      31.6089
     664      31.6359
     665      31.6398
     666      31.6285
     667      31.5943
     668      31.5895
     669      31.5783
     670      31.6112
     671      31.6258
     672      31.6321
     673      31.5954
     674      31.5865
     675      31.6247
     676      31.6184
     677      31.6358
     678      31.6512
     679      31.6342
     680      31.6660
     681      31.6750
     682      31.6439
     683      31.5717
     684      31.6344
     685      31.6454
     686      31.6358
     687      31.6204
     688      31.6088
     689      31.6122
     690      31.6495
     691      31.5707
     692      31.5522
     693      31.5987
     694      31.6239
     695      31.6080
     696      31.6474
     697      31.6541
     698      31.6792
     699      31.6514
     700      31.6223
     701      31.6388
     702      31.6513
     703      31.6417
     704      31.6489
     705      31.5642
     706      31.6406
     707      31.5568
     708      31.5837
     709      31.6605
     710      31.6570
     711      31.6977
     712      31.6247
     713      31.6046
     714      31.6679
     715      31.6160
     716      31.6211
     717      31.6920
     718      31.6127
     719      31.6225
     720      31.6723
     721      31.7068
     722      31.6663
     723      31.6216
     724      31.6348
     725      31.6467
     726      31.5940
     727      31.6277
     728      31.6664
     729      31.6335
     730      31.6404
     731      31.6527
     732      31.6357
     733      31.5965
     734      31.6101
     735      31.6024
     736      31.5970
     737      31.5901
     738      31.6233
     739      31.6988
     740      31.6159
     741      31.6513
     742      31.6298
     743      31.5958
     744      31.6399
     745      31.6267
     746      31.6382
     747      31.6432
     748      31.6351
     749      31.5986
     750      31.6489
     751      31.6897
     752      31.6403
     753      31.6218
     754      31.6000
     755      31.6506
     756      31.6300
     757      31.6515
     758      31.6864
     759      31.6316
     760      31.6124
     761      31.6511
     762      31.6528
     763      31.6305
     764      31.6652
     765      31.6261
     766      31.6027
     767      31.6733
     768      31.6317
     769      31.5992
     770      31.6030
     771      31.5701
     772      31.6574
     773      31.6397
     774      31.6108
     775      31.6172
     776      31.5612
     777      31.6268
     778      31.6255
     779      31.6350
     780      31.6307
     781      31.6193
     782      31.6539
     783      31.6786
     784      31.6705
     785      31.6174
     786      31.6386
     787      31.5959
     788      31.5723
     789      31.5465
     790      31.6132
     791      31.6169
     792      31.6268
     793      31.6457
     794      31.5618
     795      31.5783
     796      31.5761
     797      31.6151
     798      31.6014
     799      31.6350
     800      31.6248
     801      31.6400
     802      31.6158
     803      31.6882
     804      31.6740
     805      31.6474
     806      31.6474
     807      31.5704
     808      31.6349
     809      31.6128
     810      31.6167
     811      31.6168
     812      31.6878
     813      31.6511
     814      31.6418
     815      31.6331
     816      31.6815
     817      31.6545
     818      31.6472
     819      31.5841
     820      31.6509
     821      31.5886
     822      31.6000
     823      31.5983
     824      31.6600
     825      31.6727
     826      31.6423
     827      31.6024
     828      31.6238
     829      31.6021
     830      31.6077
     831      31.6972
     832      31.6389
     833      31.5829
     834      31.5943
     835      31.6143
     836      31.6134
     837      31.6222
     838      31.6371
     839      31.6838
     840      31.6785
     841      31.6330
     842      31.6524
     843      31.5884
     844      31.6345
     845      31.6289
     846      31.6324
     847      31.6390
     848      31.6655
     849      31.6318
     850      31.6511
     851      31.6056
     852      31.6403
     853      31.6259
     854      31.6246
     855      31.6215
     856      31.6004
     857      31.6332
     858      31.6527
     859      31.6406
     860      31.6247
     861      31.6321
     862      31.6259
     863      31.6652
     864      31.5954
     865      31.6175
     866      31.5713
     867      31.5692
     868      31.6196
     869      31.5955
     870      31.5647
     871      31.6171
     872      31.5672
     873      31.5788
     874      31.6127
     875      31.6285
     876      31.6391
     877      31.5814
     878      31.6060
     879      31.5568
     880      31.6043
     881      31.5943
     882      31.6035
     883      31.6186
     884      31.6254
     885      31.6407
     886      31.5571
     887      31.6639
     888      31.5958
     889      31.6099
     890      31.6318
     891      31.5924
     892      31.6394
     893      31.6137
     894      31.6229
     895      31.6908
     896      31.6014
     897      31.5997
     898      31.6615
     899      31.6499
     900      31.6344
     901      31.6123
     902      31.5748
     903      31.6101
     904      31.6231
     905      31.5867
     906      31.5988
     907      31.5941
     908      31.6116
     909      31.6453
     910      31.5891
     911      31.5764
     912      31.5609
     913      31.5833
     914      31.6475
     915      31.6138
     916      31.6309
     917      31.6084
     918      31.6675
     919      31.6054
     920      31.6030
     921      31.6025
     922      31.5955
     923      31.6619
     924      31.6268
     925      31.6417
     926      31.6189
     927      31.6066
     928      31.6196
     929      31.6019
     930      31.6013
     931      31.5972
     932      31.5379
     933      31.5537
     934      31.6208
     935      31.6478
     936      31.6814
     937      31.6607
     938      31.6017
     939      31.6556
     940      31.5920
     941      31.6109
     942      31.6106
     943      31.6182
     944      31.6513
     945      31.6613
     946      31.6052
     947      31.5927
     948      31.6334
     949      31.6468
     950      31.5983
     951      31.6422
     952      31.5960
     953      31.5751
     954      31.5749
     955      31.5902
     956      31.6146
     957      31.6585
     958      31.6373
     959      31.5751
     960      31.6272
     961      31.6424
     962      31.5957
     963      31.6718
     964      31.6229
     965      31.6131
     966      31.6494
     967      31.6540
     968      31.6195
     969      31.6580
     970      31.6356
     971      31.6577
     972      31.5966
     973      31.5940
     974      31.6915
     975      31.6466
     976      31.6184
     977      31.6046
     978      31.5958
     979      31.6808
     980      31.6062
     981      31.6665
     982      31.5996
     983      31.6270
     984      31.7034
     985      31.6287
     986      31.6226
     987      31.6139
     988      31.6785
     989      31.6255
     990      31.6554
     991      31.6441
     992      31.5614
     993      31.5934
     994      31.5829
     995      31.6680
     996      31.6455
     997      31.6424
     998      31.6089
     999      31.6245
    1000      31.5964
    1001      31.6003
    1002      31.6502
    1003      31.6338
    1004      31.6460
    1005      31.6393
    1006      31.5434
    1007      31.5801
    1008      31.6139
    1009      31.5967
    1010      31.6505
    1011      31.5621
    1012      31.5881
    1013      31.5936
    1014      31.5834
    1015      31.5701
    1016      31.6430
    1017      31.6672
    1018      31.6451
    1019      31.6053
    1020      31.5905
    1021      31.6899
    1022      31.6484
    1023      31.6129
    1024      31.6408
    1025      31.6165
    1026      31.5864
    1027      31.5610
    1028      31.6305
    1029      31.6040
    1030      31.5584
    1031      31.6212
    1032      31.6196
    1033      31.6463
    1034      31.6341
    1035      31.6064
    1036      31.6337
    1037      31.6686
    1038      31.6569
    1039      31.5989
    1040      31.5301
    1041      31.5951
    1042      31.6372
    1043      31.5987
    1044      31.6081
    1045      31.6319
    1046      31.6085
    1047      31.6359
    1048      31.5661
    1049      31.5628
    1050      31.6301
    1051      31.5982
    1052      31.6213
    1053      31.5619
    1054      31.5554
    1055      31.6491
    1056      31.6694
    1057      31.6594
    1058      31.6087
    1059      31.5754
    1060      31.6239
    1061      31.6307
    1062      31.5760
    1063      31.6319
    1064      31.5830
    1065      31.5569
    1066      31.6225
    1067      31.6175
    1068      31.5916
    1069      31.5631
    1070      31.6063
    1071      31.6139
    1072      31.5963
    1073      31.5621
    1074      31.5684
    1075      31.5834
    1076      31.5868
    1077      31.5810
    1078      31.6035
    1079      31.6251
    1080      31.5932
    1081      31.6386
    1082      31.6492
    1083      31.6552
    1084      31.6551
    1085      31.6429
    1086      31.6276
    1087      31.6223
    1088      31.6456
    1089      31.6463
    1090      31.6006
    1091      31.6172
    1092      31.5978
    1093      31.6322
    1094      31.6522
    1095      31.6174
    1096      31.6314
    1097      31.6490
    1098      31.5726
    1099      31.5831
    1100      31.6117
    1101      31.6293
    1102      31.6715
    1103      31.6310
    1104      31.6177
    1105      31.6311
    1106      31.6655
    1107      31.6205
    1108      31.5980
    1109      31.6195
    1110      31.6291
    1111      31.5822
    1112      31.5789
    1113      31.5951
    1114      31.6367
    1115      31.6137
    1116      31.6268
    1117      31.6287
    1118      31.5912
    1119      31.5801
    1120      31.6022
    1121      31.6057
    1122      31.6492
    1123      31.5715
    1124      31.5812
    1125      31.5847
    1126      31.6477
    1127      31.5890
    1128      31.5962
    1129      31.5724
    1130      31.6432
    1131      31.6397
    1132      31.6603
    1133      31.6668
    1134      31.5951
    1135      31.5975
    1136      31.6466
    1137      31.6672
    1138      31.6335
    1139      31.6337
    1140      31.6446
    1141      31.5825
    1142      31.5717
    1143      31.6096
    1144      31.6131
    1145      31.6055
    1146      31.6064
    1147      31.6363
    1148      31.6491
    1149      31.6634
    1150      31.6305
    1151      31.6675
    1152      31.6092
    1153      31.5931
    1154      31.5936
    1155      31.6022
    1156      31.5929
    1157      31.5957
    1158      31.6517
    1159      31.5945
    1160      31.6278
    1161      31.5657
    1162      31.6138
    1163      31.6174
    1164      31.6176
    1165      31.5239
    1166      31.5993
    1167      31.6317
    1168      31.5882
    1169      31.6192
    1170      31.6240
    1171      31.6504
    1172      31.6079
    1173      31.5696
    1174      31.5899
    1175      31.6160
    1176      31.5753
    1177      31.6047
    1178      31.5974
    1179      31.6576
    1180      31.5957
    1181      31.5836
    1182      31.5625
    1183      31.5852
    1184      31.6494
    1185      31.6612
    1186      31.6378
    1187      31.6082
    1188      31.6275
    1189      31.6555
    1190      31.5924
    1191      31.6117
    1192      31.5659
    1193      31.6385
    1194      31.6089
    1195      31.5573
    1196      31.5572
    1197      31.5889
    1198      31.6151
    1199      31.5975
    1200      31.5867
    1201      31.6569
    1202      31.5624
    1203      31.6004
    1204      31.6057
    1205      31.6265
    1206      31.5706
    1207      31.6078
    1208      31.6276
    1209      31.6153
    1210      31.6578
    1211      31.6172
    1212      31.6097
    1213      31.6073
    1214      31.6707
    1215      31.6184
    1216      31.6155
    1217      31.5891
    1218      31.6438
    1219      31.5828
    1220      31.6031
    1221      31.6246
    1222      31.5918
    1223      31.6442
    1224      31.6315
    1225      31.6182
    1226      31.5960
    1227      31.5983
    1228      31.6302
    1229      31.5707
    1230      31.5600
    1231      31.6140
    1232      31.5835
    1233      31.6166
    1234      31.6403
    1235      31.6056
    1236      31.5991
    1237      31.6277
    1238      31.6056
    1239      31.6297
    1240      31.6045
    1241      31.6246
    1242      31.6251
    1243      31.5930
    1244      31.6015
    1245      31.6614
    1246      31.6290
    1247      31.5903
    1248      31.6857
    1249      31.6568
    1250      31.6569
    1251      31.6257
    1252      31.6488
    1253      31.6796
    1254      31.6913
    1255      31.6058
    1256      31.6809
    1257      31.5998
    1258      31.6235
    1259      31.5904
    1260      31.6335
    1261      31.5898
    1262      31.6271
    1263      31.6429
    1264      31.6353
    1265      31.6331
    1266      31.6227
    1267      31.5931
    1268      31.6049
    1269      31.6072
    1270      31.6752
    1271      31.6829
    1272      31.6580
    1273      31.6248
    1274      31.6482
    1275      31.6621
    1276      31.6416
    1277      31.6066
    1278      31.6213
    1279      31.6279
    1280      31.5739
    1281      31.6019
    1282      31.6458
    1283      31.6108
    1284      31.6618
    1285      31.6451
    1286      31.6043
    1287      31.5584
    1288      31.6324
    1289      31.6231
    1290      31.6031
    1291      31.6321
    1292      31.6088
    1293      31.5775
    1294      31.5857
    1295      31.6124
    1296      31.6033
    1297      31.5716
    1298      31.6123
    1299      31.5588
    1300      31.6309
    1301      31.6175
    1302      31.6456
    1303      31.6083
    1304      31.5960
    1305      31.5811
    1306      31.5925
    1307      31.6036
    1308      31.5429
    1309      31.6333
    1310      31.6317
    1311      31.6470
    1312      31.6333
    1313      31.6524
    1314      31.5811
    1315      31.6427
    1316      31.6592
    1317      31.6377
    1318      31.6019
    1319      31.6050
    1320      31.5741
    1321      31.5966
    1322      31.6370
    1323      31.5896
    1324      31.6000
    1325      31.6122
    1326      31.6348
    1327      31.6700
    1328      31.6334
    1329      31.6133
    1330      31.6914
    1331      31.6222
    1332      31.6495
    1333      31.5985
    1334      31.5579
    1335      31.5853
    1336      31.6169
    1337      31.5774
    1338      31.6076
    1339      31.5651
    1340      31.5769
    1341      31.6012
    1342      31.5760
    1343      31.6298
    1344      31.5900
    1345      31.6426
    1346      31.6546
    1347      31.5653
    1348      31.6128
    1349      31.6677
    1350      31.5832
    1351      31.5440
    1352      31.6057
    1353      31.6247
    1354      31.6134
    1355      31.6202
    1356      31.6313
    1357      31.6091
    1358      31.6225
    1359      31.5911
    1360      31.5423
    1361      31.6346
    1362      31.6784
    1363      31.5941
    1364      31.6189
    1365      31.6441
    1366      31.6162
    1367      31.6358
    1368      31.6118
    1369      31.6532
    1370      31.6325
    1371      31.5821
    1372      31.6409
    1373      31.6414
    1374      31.6094
    1375      31.6018
    1376      31.5708
    1377      31.6058
    1378      31.5708
    1379      31.6290
    1380      31.6085
    1381      31.5780
    1382      31.6059
    1383      31.6238
    1384      31.6358
    1385      31.6525
    1386      31.6552
    1387      31.6227
    1388      31.5982
    1389      31.5952
    1390      31.5847
    1391      31.6189
    1392      31.6185
    1393      31.5849
    1394      31.6488
    1395      31.6401
    1396      31.6065
    1397      31.5807
    1398      31.6101
    1399      31.6381
    1400      31.6146
    1401      31.6261
    1402      31.5745
    1403      31.5981
    1404      31.6207
    1405      31.6358
    1406      31.5706
    1407      31.5821
    1408      31.6392
    1409      31.6567
    1410      31.5826
    1411      31.5959
    1412      31.6320
    1413      31.5779
    1414      31.6418
    1415      31.6711
    1416      31.6822
    1417      31.6060
    1418      31.6114
    1419      31.6486
    1420      31.6416
    1421      31.6486
    1422      31.6085
    1423      31.5484
    1424      31.6329
    1425      31.5638
    1426      31.6716
    1427      31.6144
    1428      31.6666
    1429      31.6306
    1430      31.6824
    1431      31.6003
    1432      31.5820
    1433      31.6103
    1434      31.6193
    1435      31.5698
    1436      31.6454
    1437      31.6029
    1438      31.6220
    1439      31.6451
    1440      31.6631
    1441      31.6145
    1442      31.6451
    1443      31.6917
    1444      31.6602
    1445      31.6629
    1446      31.6689
    1447      31.6491
    1448      31.6650
    1449      31.6319
    1450      31.5814
    1451      31.6366
    1452      31.6499
    1453      31.5782
    1454      31.5839
    1455      31.5618
    1456      31.5855
    1457      31.5870
    1458      31.6563
    1459      31.5916
    1460      31.5428
    1461      31.5899
    1462      31.6257
    1463      31.5975
    1464      31.6433
    1465      31.5500
    1466      31.6082
    1467      31.6425
    1468      31.6532
    1469      31.6376
    1470      31.5816
    1471      31.6745
    1472      31.6277
    1473      31.6239
    1474      31.5726
    1475      31.5964
    1476      31.6656
    1477      31.6621
    1478      31.6123
    1479      31.6287
    1480      31.6072
    1481      31.5954
    1482      31.6542
    1483      31.6430
    1484      31.6572
    1485      31.5949
    1486      31.5802
    1487      31.6985
    1488      31.5849
    1489      31.5673
    1490      31.5877
    1491      31.6310
    1492      31.6462
    1493      31.6417
    1494      31.5912
    1495      31.6133
    1496      31.6063
    1497      31.5844
    1498      31.5886
    1499      31.6358
    1500      31.6711
    1501      31.6790
    1502      31.6255
    1503      31.6062
    1504      31.6557
    1505      31.6282
    1506      31.6069
    1507      31.6604
    1508      31.5873
    1509      31.5725
    1510      31.6187
    1511      31.6094
    1512      31.6435
    1513      31.6008
    1514      31.6404
    1515      31.6337
    1516      31.6531
    1517      31.6350
    1518      31.6465
    1519      31.6354
    1520      31.6079
    1521      31.5971
    1522      31.6887
    1523      31.6625
    1524      31.6285
    1525      31.6467
    1526      31.6573
    1527      31.5888
    1528      31.6728
    1529      31.6882
    1530      31.6454
    1531      31.5913
    1532      31.6680
    1533      31.6988
    1534      31.6412
    1535      31.6619
    1536      31.6306
    1537      31.6142
    1538      31.6432
    1539      31.6181
    1540      31.6403
    1541      31.5973
    1542      31.6058
    1543      31.5722
    1544      31.5777
    1545      31.6372
    1546      31.6924
    1547      31.6395
    1548      31.6572
    1549      31.6923
    1550      31.6252
    1551      31.6421
    1552      31.6679
    1553      31.6285
    1554      31.6454
    1555      31.6464
    1556      31.6464
    1557      31.6752
    1558      31.6183
    1559      31.5923
    1560      31.5677
    1561      31.5965
    1562      31.5576
    1563      31.6472
    1564      31.6240
    1565      31.5941
    1566      31.6343
    1567      31.6553
    1568      31.6609
    1569      31.6528
    1570      31.5974
    1571      31.6157
    1572      31.6249
    1573      31.6163
    1574      31.6200
    1575      31.5927
    1576      31.5893
    1577      31.6136
    1578      31.6467
    1579      31.6331
    1580      31.6541
    1581      31.6295
    1582      31.5946
    1583      31.6619
    1584      31.6041
    1585      31.5889
    1586      31.5610
    1587      31.5829
    1588      31.5857
    1589      31.6273
    1590      31.6076
    1591      31.5842
    1592      31.6704
    1593      31.6488
    1594      31.5915
    1595      31.6461
    1596      31.5890
    1597      31.6131
    1598      31.6614
    1599      31.6042
    1600      31.6185
    1601      31.5861
    1602      31.5871
    1603      31.5916
    1604      31.6721
    1605      31.6535
    1606      31.5832
    1607      31.6213
    1608      31.6135
    1609      31.6761
    1610      31.6445
    1611      31.5824
    1612      31.6221
    1613      31.5782
    1614      31.6588
    1615      31.6340
    1616      31.6064
    1617      31.6083
    1618      31.5894
    1619      31.6342
    1620      31.5934
    1621      31.6625
    1622      31.6098
    1623      31.5840
    1624      31.6533
    1625      31.5870
    1626      31.6160
    1627      31.5892
    1628      31.6149
    1629      31.5867
    1630      31.6480
    1631      31.6515
    1632      31.6344
    1633      31.6841
    1634      31.6188
    1635      31.6077
    1636      31.6835
    1637      31.6167
    1638      31.6431
    1639      31.6222
    1640      31.6234
    1641      31.5824
    1642      31.6140
    1643      31.6446
    1644      31.6206
    1645      31.5579
    1646      31.6185
    1647      31.6118
    1648      31.5844
    1649      31.6572
    1650      31.6505
    1651      31.6331
    1652      31.6431
    1653      31.6676
    1654      31.6110
    1655      31.6150
    1656      31.5957
    1657      31.6090
    1658      31.5870
    1659      31.5540
    1660      31.5991
    1661      31.6304
    1662      31.6584
    1663      31.6202
    1664      31.6425
    1665      31.5549
    1666      31.5734
    1667      31.5972
    1668      31.6652
    1669      31.6090
    1670      31.6193
    1671      31.6170
    1672      31.6778
    1673      31.6304
    1674      31.6373
    1675      31.6717
    1676      31.5466
    1677      31.6436
    1678      31.6197
    1679      31.5798
    1680      31.5828
    1681      31.6254
    1682      31.6388
    1683      31.6135
    1684      31.6215
    1685      31.6102
    1686      31.6331
    1687      31.6577
    1688      31.6608
    1689      31.5815
    1690      31.5904
    1691      31.5865
    1692      31.5599
    1693      31.6275
    1694      31.6338
    1695      31.6425
    1696      31.6127
    1697      31.6438
    1698      31.5720
    1699      31.6549
    1700      31.6730
    1701      31.6082
    1702      31.6438
    1703      31.6700
    1704      31.6345
    1705      31.5914
    1706      31.6217
    1707      31.5753
    1708      31.6063
    1709      31.6080
    1710      31.5826
    1711      31.5962
    1712      31.6026
    1713      31.6205
    1714      31.5921
    1715      31.6212
    1716      31.5852
    1717      31.5808
    1718      31.6104
    1719      31.5722
    1720      31.5966
    1721      31.6313
    1722      31.5771
    1723      31.6307
    1724      31.6415
    1725      31.5989
    1726      31.5962
    1727      31.6047
    1728      31.6825
    1729      31.6059
    1730      31.5910
    1731      31.6375
    1732      31.6115
    1733      31.6958
    1734      31.6618
    1735      31.6239
    1736      31.5958
    1737      31.6108
    1738      31.6473
    1739      31.6572
    1740      31.6014
    1741      31.7030
    1742      31.6114
    1743      31.6685
    1744      31.6322
    1745      31.6347
    1746      31.6309
    1747      31.6243
    1748      31.6123
    1749      31.6053
    1750      31.6264
    1751      31.5656
    1752      31.6454
    1753      31.6281
    1754      31.5610
    1755      31.5963
    1756      31.6447
    1757      31.5698
    1758      31.5941
    1759      31.6313
    1760      31.6324
    1761      31.6160
    1762      31.5780
    1763      31.6165
    1764      31.5896
    1765      31.6373
    1766      31.6653
    1767      31.5920
    1768      31.6231
    1769      31.5849
    1770      31.6390
    1771      31.6123
    1772      31.6047
    1773      31.6730
    1774      31.6475
    1775      31.6780
    1776      31.6588
    1777      31.5962
    1778      31.6295
    1779      31.6027
    1780      31.6115
    1781      31.6827
    1782      31.6134
    1783      31.6156
    1784      31.5899
    1785      31.6485
    1786      31.6192
    1787      31.6209
    1788      31.6398
    1789      31.6453
    1790      31.6500
    1791      31.6111
    1792      31.6260
    1793      31.6185
    1794      31.6264
    1795      31.6620
    1796      31.6797
    1797      31.5908
    1798      31.6127
    1799      31.5872
    1800      31.6467
    1801      31.6491
    1802      31.6588
    1803      31.6198
    1804      31.5732
    1805      31.5895
    1806      31.6049
    1807      31.6355
    1808      31.6389
    1809      31.6193
    1810      31.6296
    1811      31.6367
    1812      31.5786
    1813      31.6394
    1814      31.7047
    1815      31.6389
    1816      31.6542
    1817      31.6660
    1818      31.6262
    1819      31.6410
    1820      31.5915
    1821      31.5887
    1822      31.5567
    1823      31.5638
    1824      31.6626
    1825      31.6621
    1826      31.6809
    1827      31.6336
    1828      31.6680
    1829      31.6443
    1830      31.6212
    1831      31.6813
    1832      31.6409
    1833      31.6636
    1834      31.6980
    1835      31.6083
    1836      31.5768
    1837      31.6412
    1838      31.6233
    1839      31.6225
    1840      31.6084
    1841      31.6142
    1842      31.5807
    1843      31.6197
    1844      31.6055
    1845      31.6256
    1846      31.6341
    1847      31.6409
    1848      31.6085
    1849      31.6073
    1850      31.6505
    1851      31.5866
    1852      31.6048
    1853      31.6129
    1854      31.6371
    1855      31.6474
    1856      31.6358
    1857      31.6078
    1858      31.6352
    1859      31.6098
    1860      31.5939
    1861      31.6050
    1862      31.6385
    1863      31.5945
    1864      31.6206
    1865      31.5668
    1866      31.6045
    1867      31.5805
    1868      31.6213
    1869      31.6226
    1870      31.6253
    1871      31.6180
    1872      31.6009
    1873      31.5876
    1874      31.6728
    1875      31.6202
    1876      31.6287
    1877      31.6195
    1878      31.6521
    1879      31.6623
    1880      31.6884
    1881      31.6221
    1882      31.6548
    1883      31.6277
    1884      31.6421
    1885      31.6535
    1886      31.6355
    1887      31.5628
    1888      31.5655
    1889      31.6132
    1890      31.5938
    1891      31.5949
    1892      31.6304
    1893      31.6648
    1894      31.6510
    1895      31.5921
    1896      31.6312
    1897      31.6414
    1898      31.6505
    1899      31.6135
    1900      31.5490
    1901      31.5819
    1902      31.6184
    1903      31.6280
    1904      31.6069
    1905      31.5761
    1906      31.6219
    1907      31.6113
    1908      31.6329
    1909      31.6324
    1910      31.6313
    1911      31.5970
    1912      31.6433
    1913      31.6786
    1914      31.6377
    1915      31.6518
    1916      31.6552
    1917      31.5904
    1918      31.5691
    1919      31.6341
    1920      31.6599
    1921      31.6496
    1922      31.6137
    1923      31.6177
    1924      31.6824
    1925      31.6585
    1926      31.6957
    1927      31.6623
    1928      31.6270
    1929      31.6259
    1930      31.6287
    1931      31.6179
    1932      31.6479
    1933      31.6188
    1934      31.6463
    1935      31.6435
    1936      31.6385
    1937      31.6317
    1938      31.6348
    1939      31.6157
    1940      31.6111
    1941      31.6398
    1942      31.6074
    1943      31.6435
    1944      31.6115
    1945      31.6206
    1946      31.6417
    1947      31.5943
    1948      31.5801
    1949      31.5925
    1950      31.6235
    1951      31.5963
    1952      31.6522
    1953      31.6747
    1954      31.5876
    1955      31.5753
    1956      31.6084
    1957      31.6213
    1958      31.6169
    1959      31.6210
    1960      31.5692
    1961      31.6408
    1962      31.6473
    1963      31.6112
    1964      31.6048
    1965      31.6244
    1966      31.5815
    1967      31.6463
    1968      31.6559
    1969      31.6135
    1970      31.5904
    1971      31.6634
    1972      31.6702
    1973      31.6309
    1974      31.6386
    1975      31.6032
    1976      31.6568
    1977      31.5905
    1978      31.6198
    1979      31.6435
    1980      31.6056
    1981      31.5685
    1982      31.6311
    1983      31.6849
    1984      31.6821
    1985      31.6043
    1986      31.6278
    1987      31.5635
    1988      31.6226
    1989      31.6044
    1990      31.6312
    1991      31.6230
    1992      31.6040
    1993      31.6384
    1994      31.6498
    1995      31.6974
    1996      31.6311
    1997      31.6125
    1998      31.6082
    1999      31.6131
    2000      31.6033
    2001      31.6443
    2002      31.6289
    2003      31.6389
    2004      31.6503
    2005      31.6237
    2006      31.5819
    2007      31.6094
    2008      31.6040
    2009      31.6173
    2010      31.5873
    2011      31.6624
    2012      31.5844
    2013      31.6101
    2014      31.6692
    2015      31.6707
    2016      31.6245
    2017      31.6216
    2018      31.6707
    2019      31.6237
    2020      31.6019
    2021      31.6455
    2022      31.6100
    2023      31.5691
    2024      31.6190
    2025      31.6136
    2026      31.6012
    2027      31.6219
    2028      31.6195
    2029      31.6242
    2030      31.6008
    2031      31.6433
    2032      31.6110
    2033      31.6180
    2034      31.6036
    2035      31.6271
    2036      31.6194
    2037      31.5998
    2038      31.6274
    2039      31.6308
    2040      31.5841
    2041      31.6353
    2042      31.6500
    2043      31.6795
    2044      31.6571
    2045      31.5849
    2046      31.6600
    2047      31.6167
    2048      31.5879
    2049      31.6515
    2050      31.6151
    2051      31.6181
    2052      31.6390
    2053      31.6677
    2054      31.6038
    2055      31.5696
    2056      31.5946
    2057      31.6699
    2058      31.6554
    2059      31.5842
    2060      31.6200
    2061      31.6354
    2062      31.6138
    2063      31.6246
    2064      31.5942
    2065      31.6446
    2066      31.6484
    2067      31.6304
    2068      31.6274
    2069      31.6210
    2070      31.6000
    2071      31.6453
    2072      31.6593
    2073      31.5888
    2074      31.5999
    2075      31.6233
    2076      31.6643
    2077      31.5949
    2078      31.5682
    2079      31.6336
    2080      31.6217
    2081      31.6358
    2082      31.6241
    2083      31.6345
    2084      31.6091
    2085      31.6188
    2086      31.6337
    2087      31.6578
    2088      31.5864
    2089      31.6784
    2090      31.7018
    2091      31.6599
    2092      31.6105
    2093      31.6069
    2094      31.5993
    2095      31.5849
    2096      31.5438
    2097      31.6382
    2098      31.6073
    2099      31.6387
    2100      31.6148
    2101      31.6252
    2102      31.5817
    2103      31.6786
    2104      31.6516
    2105      31.6206
    2106      31.6119
    2107      31.6133
    2108      31.5910
    2109      31.6037
    2110      31.6381
    2111      31.5723
    2112      31.6519
    2113      31.6405
    2114      31.6345
    2115      31.6896
    2116      31.6107
    2117      31.6119
    2118      31.6626
    2119      31.5727
    2120      31.5653
    2121      31.5867
    2122      31.6625
    2123      31.6139
    2124      31.6249
    2125      31.6274
    2126      31.5853
    2127      31.6022
    2128      31.6190
    2129      31.6228
    2130      31.5630
    2131      31.6987
    2132      31.6247
    2133      31.5861
    2134      31.5911
    2135      31.5681
    2136      31.6229
    2137      31.6335
    2138      31.6278
    2139      31.6592
    2140      31.6639
    2141      31.6325
    2142      31.5982
    2143      31.6382
    2144      31.6431
    2145      31.6391
    2146      31.6578
    2147      31.6394
    2148      31.5668
    2149      31.6316
    2150      31.6365
    2151      31.6732
    2152      31.6482
    2153      31.6708
    2154      31.6349
    2155      31.6165
    2156      31.6025
    2157      31.6359
    2158      31.6028
    2159      31.6506
    2160      31.6126
    2161      31.6337
    2162      31.6392
    2163      31.6273
    2164      31.6599
    2165      31.6088
    2166      31.6302
    2167      31.6154
    2168      31.6739
    2169      31.6603
    2170      31.6217
    2171      31.6256
    2172      31.5698
    2173      31.6447
    2174      31.6290
    2175      31.6673
    2176      31.6866
    2177      31.7078
    2178      31.6604
    2179      31.5927
    2180      31.6174
    2181      31.6329
    2182      31.5960
    2183      31.6034
    2184      31.6097
    2185      31.6204
    2186      31.6219
    2187      31.6096
    2188      31.6835
    2189      31.6222
    2190      31.6607
    2191      31.6096
    2192      31.6260
    2193      31.5868
    2194      31.6170
    2195      31.6290
    2196      31.6109
    2197      31.6094
    2198      31.6297
    2199      31.5930
    2200      31.6235
    2201      31.6517
    2202      31.6331
    2203      31.6538
    2204      31.6507
    2205      31.5894
    2206      31.6291
    2207      31.5651
    2208      31.6668
    2209      31.7042
    2210      31.6558
    2211      31.6701
    2212      31.6219
    2213      31.6157
    2214      31.6534
    2215      31.6532
    2216      31.5800
    2217      31.6130
    2218      31.6512
    2219      31.5763
    2220      31.5525
    2221      31.6166
    2222      31.5698
    2223      31.6306
    2224      31.6136
    2225      31.6295
    2226      31.6333
    2227      31.5883
    2228      31.5840
    2229      31.6209
    2230      31.6337
    2231      31.5497
    2232      31.6798
    2233      31.5819
    2234      31.6310
    2235      31.6006
    2236      31.6299
    2237      31.6651
    2238      31.6316
    2239      31.6166
    2240      31.6294
    2241      31.6731
    2242      31.6702
    2243      31.6190
    2244      31.5948
    2245      31.5813
    2246      31.5891
    2247      31.6169
    2248      31.6141
    2249      31.6095
    2250      31.7202
    2251      31.6263
    2252      31.6325
    2253      31.6540
    2254      31.5825
    2255      31.6451
    2256      31.6385
    2257      31.5722
    2258      31.6007
    2259      31.6517
    2260      31.6548
    2261      31.6416
    2262      31.5944
    2263      31.6119
    2264      31.5939
    2265      31.6414
    2266      31.6060
    2267      31.6617
    2268      31.6386
    2269      31.6291
    2270      31.5809
    2271      31.6737
    2272      31.6393
    2273      31.6055
    2274      31.6409
    2275      31.6104
    2276      31.5883
    2277      31.6789
    2278      31.5911
    2279      31.5902
    2280      31.6124
    2281      31.6204
    2282      31.5498
    2283      31.5846
    2284      31.5849
    2285      31.6139
    2286      31.6411
    2287      31.6295
    2288      31.5909
    2289      31.5192
    2290      31.5890
    2291      31.6313
    2292      31.6343
    2293      31.6348
    2294      31.6342
    2295      31.5671
    2296      31.6061
    2297      31.5734
    2298      31.6113
    2299      31.5897
    2300      31.5935
    2301      31.6286
    2302      31.6187
    2303      31.6523
    2304      31.6301
    2305      31.6515
    2306      31.7036
    2307      31.6143
    2308      31.6091
    2309      31.6136
    2310      31.6091
    2311      31.6376
    2312      31.6399
    2313      31.6247
    2314      31.6219
    2315      31.6168
    2316      31.5501
    2317      31.6136
    2318      31.5505
    2319      31.6137
    2320      31.6260
    2321      31.5697
    2322      31.5958
    2323      31.6014
    2324      31.6293
    2325      31.6617
    2326      31.6509
    2327      31.6072
    2328      31.6090
    2329      31.6325
    2330      31.6016
    2331      31.5654
    2332      31.5910
    2333      31.6166
    2334      31.6456
    2335      31.6332
    2336      31.6239
    2337      31.5878
    2338      31.6520
    2339      31.6080
    2340      31.6150
    2341      31.5563
    2342      31.5621
    2343      31.6128
    2344      31.6842
    2345      31.6119
    2346      31.5477
    2347      31.6256
    2348      31.6179
    2349      31.6744
    2350      31.6045
    2351      31.6339
    2352      31.6391
    2353      31.6604
    2354      31.6038
    2355      31.6476
    2356      31.6031
    2357      31.6637
    2358      31.5781
    2359      31.6009
    2360      31.6055
    2361      31.6156
    2362      31.6528
    2363      31.5982
    2364      31.6387
    2365      31.6424
    2366      31.5771
    2367      31.5856
    2368      31.5591
    2369      31.6668
    2370      31.6385
    2371      31.5991
    2372      31.6267
    2373      31.6008
    2374      31.6262
    2375      31.6488
    2376      31.6015
    2377      31.6155
    2378      31.6103
    2379      31.6334
    2380      31.5746
    2381      31.6091
    2382      31.6241
    2383      31.6340
    2384      31.6763
    2385      31.5629
    2386      31.6262
    2387      31.6313
    2388      31.6424
    2389      31.6858
    2390      31.6482
    2391      31.6306
    2392      31.6430
    2393      31.6345
    2394      31.7001
    2395      31.6656
    2396      31.6401
    2397      31.6216
    2398      31.6517
    2399      31.6120
    2400      31.6577
    2401      31.6573
    2402      31.6062
    2403      31.6124
    2404      31.6205
    2405      31.6153
    2406      31.6671
    2407      31.5719
    2408      31.6443
    2409      31.5809
    2410      31.6213
    2411      31.6144
    2412      31.6428
    2413      31.6262
    2414      31.6155
    2415      31.6517
    2416      31.6330
    2417      31.6443
    2418      31.6358
    2419      31.6338
    2420      31.6410
    2421      31.6066
    2422      31.6517
    2423      31.5655
    2424      31.5963
    2425      31.6137
    2426      31.5848
    2427      31.5798
    2428      31.6354
    2429      31.5900
    2430      31.6168
    2431      31.6158
    2432      31.5845
    2433      31.6509
    2434      31.6500
    2435      31.5888
    2436      31.6322
    2437      31.5856
    2438      31.6380
    2439      31.6373
    2440      31.5771
    2441      31.6285
    2442      31.5988
    2443      31.5736
    2444      31.6294
    2445      31.6448
    2446      31.6257
    2447      31.6124
    2448      31.6096
    2449      31.6347
    2450      31.6364
    2451      31.6626
    2452      31.6126
    2453      31.6213
    2454      31.6275
    2455      31.6516
    2456      31.6241
    2457      31.5917
    2458      31.6480
    2459      31.6573
    2460      31.6539
    2461      31.5762
    2462      31.6141
    2463      31.6494
    2464      31.7176
    2465      31.6991
    2466      31.6683
    2467      31.6654
    2468      31.6463
    2469      31.6197
    2470      31.6457
    2471      31.6968
    2472      31.6421
    2473      31.6048
    2474      31.6698
    2475      31.6352
    2476      31.6082
    2477      31.6350
    2478      31.6048
    2479      31.5592
    2480      31.6079
    2481      31.5945
    2482      31.5570
    2483      31.6042
    2484      31.6129
    2485      31.6190
    2486      31.6331
    2487      31.6194
    2488      31.5934
    2489      31.5699
    2490      31.6010
    2491      31.5641
    2492      31.5832
    2493      31.6321
    2494      31.6430
    2495      31.6828
    2496      31.6432
    2497      31.6378
    2498      31.6341
    2499      31.6422
    2500      31.6212
    2501      31.5931
    2502      31.5916
    2503      31.6055
    2504      31.5652
    2505      31.6177
    2506      31.5974
    2507      31.6360
    2508      31.6260
    2509      31.6166
    2510      31.5970
    2511      31.6222
    2512      31.6079
    2513      31.5500
    2514      31.6106
    2515      31.6187
    2516      31.6465
    2517      31.6543
    2518      31.6140
    2519      31.5647
    2520      31.5668
    2521      31.6357
    2522      31.5816
    2523      31.5715
    2524      31.6028
    2525      31.5499
    2526      31.5966
    2527      31.6285
    2528      31.5888
    2529      31.5464
    2530      31.5644
    2531      31.5737
    2532      31.5758
    2533      31.6257
    2534      31.5880
    2535      31.5235
    2536      31.5841
    2537      31.6182
    2538      31.6489
    2539      31.5670
    2540      31.5766
    2541      31.6408
    2542      31.6132
    2543      31.5809
    2544      31.6201
    2545      31.6279
    2546      31.6170
    2547      31.5682
    2548      31.5896
    2549      31.6823
    2550      31.6067
    2551      31.5977
    2552      31.6343
    2553      31.6032
    2554      31.6267
    2555      31.5524
    2556      31.5785
    2557      31.6525
    2558      31.5787
    2559      31.5918
    2560      31.6289
    2561      31.6372
    2562      31.6282
    2563      31.6281
    2564      31.6166
    2565      31.5922
    2566      31.6680
    2567      31.6220
    2568      31.6029
    2569      31.5922
    2570      31.6397
    2571      31.6253
    2572      31.6333
    2573      31.6251
    2574      31.6194
    2575      31.5987
    2576      31.6036
    2577      31.6444
    2578      31.5905
    2579      31.6437
    2580      31.6106
    2581      31.5910
    2582      31.5825
    2583      31.5839
    2584      31.6366
    2585      31.6210
    2586      31.5931
    2587      31.5852
    2588      31.5718
    2589      31.6393
    2590      31.5941
    2591      31.6125
    2592      31.6281
    2593      31.6361
    2594      31.6968
    2595      31.6355
    2596      31.6196
    2597      31.5967
    2598      31.6139
    2599      31.5943
    2600      31.6504
    2601      31.6745
    2602      31.6462
    2603      31.5931
    2604      31.6303
    2605      31.6316
    2606      31.5846
    2607      31.6450
    2608      31.5927
    2609      31.5795
    2610      31.6502
    2611      31.6000
    2612      31.6106
    2613      31.5608
    2614      31.6432
    2615      31.6459
    2616      31.6049
    2617      31.5606
    2618      31.6094
    2619      31.6517
    2620      31.5833
    2621      31.5708
    2622      31.6076
    2623      31.5791
    2624      31.5654
    2625      31.5605
    2626      31.6151
    2627      31.5912
    2628      31.5947
    2629      31.6000
    2630      31.6368
    2631      31.5655
    2632      31.6002
    2633      31.5950
    2634      31.5570
    2635      31.6372
    2636      31.5904
    2637      31.6011
    2638      31.5935
    2639      31.6106
    2640      31.5850
    2641      31.5789
    2642      31.5889
    2643      31.5902
    2644      31.5903
    2645      31.5877
    2646      31.5726
    2647      31.5953
    2648      31.6333
    2649      31.6261
    2650      31.6050
    2651      31.5913
    2652      31.5989
    2653      31.6184
    2654      31.5861
    2655      31.6079
    2656      31.6312
    2657      31.6057
    2658      31.6213
    2659      31.5790
    2660      31.5791
    2661      31.6391
    2662      31.6370
    2663      31.5766
    2664      31.6309
    2665      31.6013
    2666      31.6368
    2667      31.6127
    2668      31.5486
    2669      31.5681
    2670      31.5837
    2671      31.5853
    2672      31.6229
    2673      31.6730
    2674      31.6099
    2675      31.6008
    2676      31.5907
    2677      31.6151
    2678      31.5460
    2679      31.5526
    2680      31.6086
    2681      31.6448
    2682      31.5821
    2683      31.6172
    2684      31.6422
    2685      31.6297
    2686      31.6600
    2687      31.5976
    2688      31.6259
    2689      31.6013
    2690      31.6124
    2691      31.5745
    2692      31.5902
    2693      31.6745
    2694      31.6203
    2695      31.6086
    2696      31.6481
    2697      31.6301
    2698      31.6379
    2699      31.5951
    2700      31.6150
    2701      31.6098
    2702      31.6231
    2703      31.6204
    2704      31.5801
    2705      31.5767
    2706      31.6087
    2707      31.5827
    2708      31.6952
    2709      31.5674
    2710      31.5958
    2711      31.5768
    2712      31.6131
    2713      31.6198
    2714      31.5976
    2715      31.6105
    2716      31.5555
    2717      31.6231
    2718      31.5973
    2719      31.6539
    2720      31.6003
    2721      31.5905
    2722      31.6544
    2723      31.6039
    2724      31.5733
    2725      31.5762
    2726      31.5695
    2727      31.6180
    2728      31.6233
    2729      31.6235
    2730      31.6649
    2731      31.5869
    2732      31.6528
    2733      31.6270
    2734      31.6150
    2735      31.6143
    2736      31.5872
    2737      31.6122
    2738      31.6451
    2739      31.6621
    2740      31.6099
    2741      31.6530
    2742      31.6115
    2743      31.6341
    2744      31.6235
    2745      31.6046
    2746      31.6213
    2747      31.6215
    2748      31.5744
    2749      31.6169
    2750      31.6650
    2751      31.5709
    2752      31.5908
    2753      31.6092
    2754      31.6053
    2755      31.6063
    2756      31.5563
    2757      31.5933
    2758      31.6020
    2759      31.6282
    2760      31.6326
    2761      31.6341
    2762      31.6255
    2763      31.6818
    2764      31.5663
    2765      31.6213
    2766      31.5541
    2767      31.5604
    2768      31.5981
    2769      31.5829
    2770      31.6110
    2771      31.5902
    2772      31.6261
    2773      31.5840
    2774      31.6301
    2775      31.5902
    2776      31.5685
    2777      31.5589
    2778      31.6092
    2779      31.5800
    2780      31.6261
    2781      31.6145
    2782      31.5453
    2783      31.6046
    2784      31.6178
    2785      31.6263
    2786      31.6222
    2787      31.6199
    2788      31.6129
    2789      31.6391
    2790      31.6236
    2791      31.6692
    2792      31.6382
    2793      31.6460
    2794      31.6781
    2795      31.5999
    2796      31.6173
    2797      31.5760
    2798      31.5608
    2799      31.6335
    2800      31.6800
    2801      31.5977
    2802      31.6294
    2803      31.6219
    2804      31.6338
    2805      31.6435
    2806      31.6285
    2807      31.6646
    2808      31.5949
    2809      31.6188
    2810      31.6100
    2811      31.5645
    2812      31.6366
    2813      31.6004
    2814      31.5466
    2815      31.6072
    2816      31.6100
    2817      31.6008
    2818      31.6425
    2819      31.6163
    2820      31.5637
    2821      31.5920
    2822      31.6597
    2823      31.6687
    2824      31.5807
    2825      31.6534
    2826      31.6322
    2827      31.6834
    2828      31.6212
    2829      31.5820
    2830      31.5847
    2831      31.6440
    2832      31.6261
    2833      31.6669
    2834      31.6200
    2835      31.5933
    2836      31.5961
    2837      31.6189
    2838      31.5980
    2839      31.5719
    2840      31.6894
    2841      31.6140
    2842      31.6055
    2843      31.6185
    2844      31.5975
    2845      31.5839
    2846      31.6315
    2847      31.6290
    2848      31.6108
    2849      31.5632
    2850      31.6304
    2851      31.6463
    2852      31.6251
    2853      31.5670
    2854      31.5763
    2855      31.5669
    2856      31.5670
    2857      31.5728
    2858      31.6295
    2859      31.6463
    2860      31.5878
    2861      31.6428
    2862      31.6394
    2863      31.6464
    2864      31.6703
    2865      31.6461
    2866      31.6151
    2867      31.6516
    2868      31.6321
    2869      31.6100
    2870      31.6763
    2871      31.6297
    2872      31.6148
    2873      31.6385
    2874      31.6776
    2875      31.5794
    2876      31.6282
    2877      31.6099
    2878      31.6241
    2879      31.6163
    2880      31.6115
    2881      31.5829
    2882      31.6342
    2883      31.6021
    2884      31.6502
    2885      31.5889
    2886      31.6500
    2887      31.5910
    2888      31.6341
    2889      31.6436
    2890      31.6033
    2891      31.6341
    2892      31.6412
    2893      31.5678
    2894      31.6033
    2895      31.6155
    2896      31.6903
    2897      31.5720
    2898      31.5247
    2899      31.6043
    2900      31.5690
    2901      31.6191
    2902      31.6731
    2903      31.6250
    2904      31.6294
    2905      31.6619
    2906      31.6062
    2907      31.6260
    2908      31.5744
    2909      31.6184
    2910      31.6084
    2911      31.6851
    2912      31.6386
    2913      31.6544
    2914      31.6266
    2915      31.6095
    2916      31.6236
    2917      31.6041
    2918      31.6089
    2919      31.6209
    2920      31.6013
    2921      31.6122
    2922      31.5534
    2923      31.5967
    2924      31.6635
    2925      31.6399
    2926      31.6253
    2927      31.6536
    2928      31.6456
    2929      31.6135
    2930      31.5971
    2931      31.5662
    2932      31.6313
    2933      31.5536
    2934      31.5741
    2935      31.5995
    2936      31.6208
    2937      31.6330
    2938      31.6202
    2939      31.6372
    2940      31.6300
    2941      31.6152
    2942      31.6479
    2943      31.6149
    2944      31.6299
    2945      31.6402
    2946      31.6368
    2947      31.6270
    2948      31.6176
    2949      31.5703
    2950      31.6068
    2951      31.6206
    2952      31.6556
    2953      31.6049
    2954      31.6173
    2955      31.6143
    2956      31.5835
    2957      31.5566
    2958      31.6330
    2959      31.6086
    2960      31.6144
    2961      31.6162
    2962      31.6068
    2963      31.6027
    2964      31.5753
    2965      31.5692
    2966      31.6123
    2967      31.5671
    2968      31.6408
    2969      31.6585
    2970      31.6974
    2971      31.6298
    2972      31.5583
    2973      31.6204
    2974      31.6348
    2975      31.5994
    2976      31.6322
    2977      31.6354
    2978      31.5850
    2979      31.5986
    2980      31.6246
    2981      31.6512
    2982      31.6643
    2983      31.6231
    2984      31.6152
    2985      31.5828
    2986      31.5692
    2987      31.5718
    2988      31.5786
    2989      31.5766
    2990      31.6049
    2991      31.6328
    2992      31.5770
    2993      31.5938
    2994      31.5985
    2995      31.6095
    2996      31.6396
    2997      31.6428
    2998      31.6375
    2999      31.5732
    3000      31.5736
    3001      31.6553
    3002      31.6289
    3003      31.5960
    3004      31.6215
    3005      31.6244
    3006      31.6479
    3007      31.6142
    3008      31.5934
    3009      31.5915
    3010      31.5874
    3011      31.5806
    3012      31.6084
    3013      31.6392
    3014      31.6253
    3015      31.5769
    3016      31.5887
    3017      31.5814
    3018      31.5942
    3019      31.6237
    3020      31.5551
    3021      31.6009
    3022      31.6462
    3023      31.6168
    3024      31.6176
    3025      31.5774
    3026      31.6127
    3027      31.6441
    3028      31.6346
    3029      31.6048
    3030      31.6175
    3031      31.6447
    3032      31.6522
    3033      31.6156
    3034      31.6632
    3035      31.5670
    3036      31.5212
    3037      31.6044
    3038      31.6135
    3039      31.6064
    3040      31.6208
    3041      31.5965
    3042      31.6319
    3043      31.5719
    3044      31.6603
    3045      31.6172
    3046      31.5553
    3047      31.6404
    3048      31.6605
    3049      31.6555
    3050      31.6404
    3051      31.6054
    3052      31.5957
    3053      31.6051
    3054      31.5947
    3055      31.6532
    3056      31.6616
    3057      31.6197
    3058      31.5593
    3059      31.5936
    3060      31.6626
    3061      31.6641
    3062      31.6645
    3063      31.6246
    3064      31.6527
    3065      31.6040
    3066      31.6436
    3067      31.5870
    3068      31.6113
    3069      31.6536
    3070      31.6271
    3071      31.5700
    3072      31.6958
    3073      31.6240
    3074      31.6962
    3075      31.6009
    3076      31.6916
    3077      31.6875
    3078      31.6103
    3079      31.6528
    3080      31.6351
    3081      31.6489
    3082      31.6193
    3083      31.6502
    3084      31.5672
    3085      31.6083
    3086      31.6303
    3087      31.6729
    3088      31.5972
    3089      31.6593
    3090      31.6364
    3091      31.6487
    3092      31.6567
    3093      31.6215
    3094      31.6767
    3095      31.6912
    3096      31.6055
    3097      31.6515
    3098      31.6217
    3099      31.6111
    3100      31.6581
    3101      31.6766
    3102      31.6733
    3103      31.6292
    3104      31.6030
    3105      31.6465
    3106      31.6760
    3107      31.6982
    3108      31.6942
    3109      31.6312
    3110      31.6897
    3111      31.6628
    3112      31.6491
    3113      31.6319
    3114      31.5906
    3115      31.6589
    3116      31.6437
    3117      31.6052
    3118      31.6566
    3119      31.6487
    3120      31.6581
    3121      31.6224
    3122      31.6597
    3123      31.6599
    3124      31.6215
    3125      31.6460
    3126      31.6621
    3127      31.6419
    3128      31.6519
    3129      31.6076
    3130      31.6662
    3131      31.6338
    3132      31.6462
    3133      31.5965
    3134      31.6421
    3135      31.6002
    3136      31.6238
    3137      31.6449
    3138      31.6370
    3139      31.6304
    3140      31.6436
    3141      31.5978
    3142      31.5755
    3143      31.5790
    3144      31.6124
    3145      31.6584
    3146      31.6370
    3147      31.6109
    3148      31.6405
    3149      31.6035
    3150      31.6411
    3151      31.5527
    3152      31.5925
    3153      31.6544
    3154      31.6627
    3155      31.6508
    3156      31.6099
    3157      31.6269
    3158      31.6549
    3159      31.6511
    3160      31.6073
    3161      31.6860
    3162      31.6683
    3163      31.6278
    3164      31.6739
    3165      31.6545
    3166      31.6089
    3167      31.5792
    3168      31.6150
    3169      31.6845
    3170      31.5915
    3171      31.6178
    3172      31.5959
    3173      31.5795
    3174      31.5993
    3175      31.6301
    3176      31.6058
    3177      31.6604
    3178      31.6055
    3179      31.6769
    3180      31.6640
    3181      31.6727
    3182      31.5946
    3183      31.6403
    3184      31.6306
    3185      31.6774
    3186      31.6383
    3187      31.6723
    3188      31.6110
    3189      31.6981
    3190      31.6300
    3191      31.6820
    3192      31.6512
    3193      31.6740
    3194      31.6414
    3195      31.6472
    3196      31.6485
    3197      31.6091
    3198      31.6309
    3199      31.6063
    3200      31.6430
    3201      31.5744
    3202      31.6445
    3203      31.6645
    3204      31.6176
    3205      31.6693
    3206      31.6596
    3207      31.6609
    3208      31.6311
    3209      31.6458
    3210      31.6108
    3211      31.6747
    3212      31.6240
    3213      31.6381
    3214      31.6879
    3215      31.6262
    3216      31.6172
    3217      31.6410
    3218      31.6088
    3219      31.6214
    3220      31.6491
    3221      31.6552
    3222      31.6620
    3223      31.6512
    3224      31.6655
    3225      31.5974
    3226      31.6272
    3227      31.6105
    3228      31.5931
    3229      31.5972
    3230      31.6330
    3231      31.5426
    3232      31.6230
    3233      31.6268
    3234      31.6374
    3235      31.6714
    3236      31.6542
    3237      31.6852
    3238      31.6167
    3239      31.6781
    3240      31.6728
    3241      31.6298
    3242      31.6273
    3243      31.6573
    3244      31.5698
    3245      31.6143
    3246      31.6340
    3247      31.6404
    3248      31.6499
    3249      31.6514
    3250      31.6093
    3251      31.6569
    3252      31.6587
    3253      31.6380
    3254      31.5979
    3255      31.6510
    3256      31.6365
    3257      31.6508
    3258      31.5956
    3259      31.6255
    3260      31.6598
    3261      31.6117
    3262      31.6522
    3263      31.6667
    3264      31.6418
    3265      31.6539
    3266      31.5954
    3267      31.6458
    3268      31.5696
    3269      31.6064
    3270      31.6094
    3271      31.6312
    3272      31.6400
    3273      31.6462
    3274      31.6454
    3275      31.6448
    3276      31.6434
    3277      31.6664
    3278      31.6059
    3279      31.6248
    3280      31.6389
    3281      31.6007
    3282      31.6162
    3283      31.6655
    3284      31.5940
    3285      31.6124
    3286      31.6334
    3287      31.5886
    3288      31.5742
    3289      31.6452
    3290      31.6618
    3291      31.5979
    3292      31.6209
    3293      31.6132
    3294      31.6191
    3295      31.6255
    3296      31.6439
    3297      31.5983
    3298      31.5856
    3299      31.6019
    3300      31.6231
    3301      31.6231
    3302      31.6943
    3303      31.6465
    3304      31.6319
    3305      31.6149
    3306      31.6313
    3307      31.6370
    3308      31.6296
    3309      31.6303
    3310      31.6282
    3311      31.6274
    3312      31.6458
    3313      31.6723
    3314      31.6310
    3315      31.5796
    3316      31.6301
    3317      31.6054
    3318      31.6341
    3319      31.6287
    3320      31.6483
    3321      31.6020
    3322      31.6107
    3323      31.6430
    3324      31.6713
    3325      31.6222
    3326      31.5823
    3327      31.5877
    3328      31.5602
    3329      31.6413
    3330      31.6092
    3331      31.6214
    3332      31.6286
    3333      31.6148
    3334      31.5228
    3335      31.6019
    3336      31.5858
    3337      31.6521
    3338      31.6252
    3339      31.6472
    3340      31.5755
    3341      31.6267
    3342      31.6445
    3343      31.6394
    3344      31.6350
    3345      31.6068
    3346      31.6519
    3347      31.6179
    3348      31.6318
    3349      31.6355
    3350      31.6121
    3351      31.6259
    3352      31.5968
    3353      31.6196
    3354      31.5917
    3355      31.6264
    3356      31.6162
    3357      31.6467
    3358      31.6120
    3359      31.6287
    3360      31.6167
    3361      31.6427
    3362      31.6025
    3363      31.6423
    3364      31.7074
    3365      31.6046
    3366      31.6917
    3367      31.5941
    3368      31.6346
    3369      31.6161
    3370      31.5989
    3371      31.6457
    3372      31.6247
    3373      31.6329
    3374      31.5599
    3375      31.6051
    3376      31.5858
    3377      31.6266
    3378      31.6348
    3379      31.6122
    3380      31.6221
    3381      31.6076
    3382      31.6937
    3383      31.6344
    3384      31.6107
    3385      31.6081
    3386      31.6411
    3387      31.5644
    3388      31.5891
    3389      31.5948
    3390      31.6575
    3391      31.6862
    3392      31.6124
    3393      31.5744
    3394      31.6090
    3395      31.6742
    3396      31.6331
    3397      31.5887
    3398      31.6517
    3399      31.6089
    3400      31.6162
    3401      31.5968
    3402      31.6330
    3403      31.6436
    3404      31.6354
    3405      31.6166
    3406      31.6249
    3407      31.6298
    3408      31.6605
    3409      31.5992
    3410      31.5556
    3411      31.6141
    3412      31.6132
    3413      31.6382
    3414      31.6511
    3415      31.6872
    3416      31.6402
    3417      31.6724
    3418      31.6421
    3419      31.6573
    3420      31.6066
    3421      31.6834
    3422      31.6931
    3423      31.6108
    3424      31.6011
    3425      31.6671
    3426      31.6246
    3427      31.6105
    3428      31.6851
    3429      31.6189
    3430      31.6073
    3431      31.6369
    3432      31.6565
    3433      31.5782
    3434      31.6544
    3435      31.6030
    3436      31.6093
    3437      31.5907
    3438      31.6244
    3439      31.6118
    3440      31.6083
    3441      31.6004
    3442      31.6508
    3443      31.6195
    3444      31.5892
    3445      31.6326
    3446      31.6370
    3447      31.5682
    3448      31.5786
    3449      31.6097
    3450      31.5831
    3451      31.5628
    3452      31.5907
    3453      31.5546
    3454      31.5716
    3455      31.5772
    3456      31.5994
    3457      31.6630
    3458      31.6515
    3459      31.6253
    3460      31.5847
    3461      31.6022
    3462      31.6415
    3463      31.6112
    3464      31.6009
    3465      31.6548
    3466      31.6206
    3467      31.5858
    3468      31.5775
    3469      31.6594
    3470      31.6796
    3471      31.5788
    3472      31.6322
    3473      31.6008
    3474      31.6044
    3475      31.6170
    3476      31.5812
    3477      31.6129
    3478      31.5780
    3479      31.5951
    3480      31.6488
    3481      31.6841
    3482      31.5939
    3483      31.5715
    3484      31.5992
    3485      31.6493
    3486      31.6131
    3487      31.5901
    3488      31.5878
    3489      31.5748
    3490      31.6005
    3491      31.6089
    3492      31.6015
    3493      31.6633
    3494      31.5918
    3495      31.6283
    3496      31.6298
    3497      31.6242
    3498      31.6781
    3499      31.6521
    3500      31.6237
    3501      31.6235
    3502      31.6291
    3503      31.6063
    3504      31.6063
    3505      31.5949
    3506      31.6297
    3507      31.6547
    3508      31.6606
    3509      31.5979
    3510      31.6105
    3511      31.6210
    3512      31.6772
    3513      31.6313
    3514      31.6458
    3515      31.6240
    3516      31.5902
    3517      31.6436
    3518      31.6614
    3519      31.6002
    3520      31.5804
    3521      31.6170
    3522      31.5636
    3523      31.6324
    3524      31.5672
    3525      31.6248
    3526      31.6558
    3527      31.5870
    3528      31.6127
    3529      31.6000
    3530      31.6247
    3531      31.6756
    3532      31.6816
    3533      31.6551
    3534      31.5881
    3535      31.6160
    3536      31.7060
    3537      31.6860
    3538      31.6257
    3539      31.6321
    3540      31.6098
    3541      31.6510
    3542      31.6322
    3543      31.6031
    3544      31.6318
    3545      31.6572
    3546      31.6368
    3547      31.6792
    3548      31.6637
    3549      31.6186
    3550      31.6637
    3551      31.6235
    3552      31.6139
    3553      31.6642
    3554      31.6095
    3555      31.5784
    3556      31.6558
    3557      31.6190
    3558      31.5845
    3559      31.6319
    3560      31.5997
    3561      31.6374
    3562      31.6294
    3563      31.6415
    3564      31.6903
    3565      31.6598
    3566      31.6332
    3567      31.6507
    3568      31.6618
    3569      31.6366
    3570      31.6262
    3571      31.5821
    3572      31.6866
    3573      31.6550
    3574      31.6341
    3575      31.6532
    3576      31.6549
    3577      31.6254
    3578      31.6402
    3579      31.6087
    3580      31.6473
    3581      31.6641
    3582      31.6320
    3583      31.6244
    3584      31.5989
    3585      31.5899
    3586      31.5666
    3587      31.6145
    3588      31.5877
    3589      31.6639
    3590      31.6484
    3591      31.6013
    3592      31.6248
    3593      31.7207
    3594      31.6504
    3595      31.5598
    3596      31.6762
    3597      31.6282
    3598      31.6257
    3599      31.6080
    3600      31.6000
    3601      31.5795
    3602      31.6466
    3603      31.6053
    3604      31.6309
    3605      31.6083
    3606      31.6126
    3607      31.7080
    3608      31.5731
    3609      31.6309
    3610      31.6737
    3611      31.6167
    3612      31.6556
    3613      31.6532
    3614      31.6474
    3615      31.6295
    3616      31.6137
    3617      31.6217
    3618      31.6730
    3619      31.5889
    3620      31.5945
    3621      31.6160
    3622      31.5966
    3623      31.6195
    3624      31.6118
    3625      31.5791
    3626      31.6623
    3627      31.6618
    3628      31.6840
    3629      31.6628
    3630      31.6298
    3631      31.6150
    3632      31.6080
    3633      31.6709
    3634      31.6119
    3635      31.5844
    3636      31.5539
    3637      31.6112
    3638      31.5923
    3639      31.6556
    3640      31.5652
    3641      31.5422
    3642      31.6403
    3643      31.6553
    3644      31.6161
    3645      31.6439
    3646      31.5829
    3647      31.6145
    3648      31.6648
    3649      31.6172
    3650      31.6256
    3651      31.5745
    3652      31.6573
    3653      31.6268
    3654      31.5867
    3655      31.5944
    3656      31.6161
    3657      31.6165
    3658      31.6201
    3659      31.6426
    3660      31.6267
    3661      31.6415
    3662      31.6463
    3663      31.6227
    3664      31.6199
    3665      31.5520
    3666      31.6451
    3667      31.5937
    3668      31.6808
    3669      31.6296
    3670      31.5809
    3671      31.6283
    3672      31.5691
    3673      31.6740
    3674      31.6026
    3675      31.6207
    3676      31.5950
    3677      31.6229
    3678      31.6494
    3679      31.6165
    3680      31.6148
    3681      31.6485
    3682      31.5579
    3683      31.5836
    3684      31.6524
    3685      31.5724
    3686      31.6581
    3687      31.6429
    3688      31.6374
    3689      31.6251
    3690      31.6687
    3691      31.6229
    3692      31.6320
    3693      31.5931
    3694      31.6039
    3695      31.5775
    3696      31.5947
    3697      31.6263
    3698      31.6163
    3699      31.5585
    3700      31.6148
    3701      31.6236
    3702      31.6536
    3703      31.6284
    3704      31.6674
    3705      31.5879
    3706      31.6117
    3707      31.6028
    3708      31.6319
    3709      31.6203
    3710      31.6476
    3711      31.6021
    3712      31.6634
    3713      31.6196
    3714      31.6029
    3715      31.6504
    3716      31.6301
    3717      31.6722
    3718      31.6170
    3719      31.6085
    3720      31.5692
    3721      31.6049
    3722      31.5696
    3723      31.6383
    3724      31.6577
    3725      31.5821
    3726      31.6588
    3727      31.5854
    3728      31.6140
    3729      31.6618
    3730      31.6516
    3731      31.6063
    3732      31.6204
    3733      31.6506
    3734      31.6564
    3735      31.6195
    3736      31.6397
    3737      31.6535
    3738      31.6374
    3739      31.6356
    3740      31.6027
    3741      31.6327
    3742      31.6344
    3743      31.5670
    3744      31.5450
    3745      31.5866
    3746      31.6104
    3747      31.6284
    3748      31.6187
    3749      31.6450
    3750      31.6124
    3751      31.6040
    3752      31.6289
    3753      31.6505
    3754      31.6428
    3755      31.7212
    3756      31.6844
    3757      31.6733
    3758      31.6652
    3759      31.5823
    3760      31.5572
    3761      31.5740
    3762      31.6872
    3763      31.6960
    3764      31.6565
    3765      31.7160
    3766      31.6895
    3767      31.6084
    3768      31.6388
    3769      31.6322
    3770      31.6068
    3771      31.6105
    3772      31.6333
    3773      31.6066
    3774      31.6750
    3775      31.6192
    3776      31.7142
    3777      31.6655
    3778      31.6241
    3779      31.6150
    3780      31.6521
    3781      31.5909
    3782      31.6409
    3783      31.6516
    3784      31.6412
    3785      31.6119
    3786      31.6185
    3787      31.6441
    3788      31.6072
    3789      31.6228
    3790      31.5892
    3791      31.7004
    3792      31.6576
    3793      31.6019
    3794      31.5837
    3795      31.6517
    3796      31.6618
    3797      31.6528
    3798      31.6077
    3799      31.6247
    3800      31.5964
    3801      31.6104
    3802      31.6415
    3803      31.6443
    3804      31.6661
    3805      31.6027
    3806      31.6603
    3807      31.6045
    3808      31.6106
    3809      31.6334
    3810      31.6418
    3811      31.6418
    3812      31.7211
    3813      31.7092
    3814      31.6434
    3815      31.6108
    3816      31.6569
    3817      31.6578
    3818      31.6702
    3819      31.5958
    3820      31.6444
    3821      31.6420
    3822      31.6341
    3823      31.5877
    3824      31.6363
    3825      31.6648
    3826      31.6026
    3827      31.6597
    3828      31.6369
    3829      31.6467
    3830      31.6920
    3831      31.6587
    3832      31.6673
    3833      31.6635
    3834      31.6412
    3835      31.6018
    3836      31.6353
    3837      31.6500
    3838      31.5875
    3839      31.6221
    3840      31.6343
    3841      31.6384
    3842      31.6041
    3843      31.5764
    3844      31.6241
    3845      31.6841
    3846      31.6632
    3847      31.5726
    3848      31.5704
    3849      31.6070
    3850      31.6276
    3851      31.6411
    3852      31.6174
    3853      31.5598
    3854      31.6548
    3855      31.6392
    3856      31.6600
    3857      31.6475
    3858      31.5866
    3859      31.5537
    3860      31.5984
    3861      31.6493
    3862      31.5950
    3863      31.6710
    3864      31.6198
    3865      31.5677
    3866      31.6154
    3867      31.6083
    3868      31.6372
    3869      31.6549
    3870      31.6252
    3871      31.6148
    3872      31.6344
    3873      31.6558
    3874      31.6991
    3875      31.6774
    3876      31.6072
    3877      31.6194
    3878      31.6133
    3879      31.6458
    3880      31.6628
    3881      31.6533
    3882      31.6139
    3883      31.6257
    3884      31.6512
    3885      31.6632
    3886      31.6042
    3887      31.6125
    3888      31.6506
    3889      31.6374
    3890      31.6479
    3891      31.6018
    3892      31.5921
    3893      31.6285
    3894      31.5983
    3895      31.7085
    3896      31.6889
    3897      31.6320
    3898      31.6432
    3899      31.6653
    3900      31.6149
    3901      31.6599
    3902      31.5865
    3903      31.6006
    3904      31.6054
    3905      31.6663
    3906      31.6752
    3907      31.6914
    3908      31.6890
    3909      31.6432
    3910      31.5819
    3911      31.5861
    3912      31.6273
    3913      31.5876
    3914      31.6067
    3915      31.6466
    3916      31.6122
    3917      31.6102
    3918      31.6604
    3919      31.6474
    3920      31.6048
    3921      31.6513
    3922      31.6609
    3923      31.6662
    3924      31.6394
    3925      31.6347
    3926      31.6093
    3927      31.6108
    3928      31.6235
    3929      31.6322
    3930      31.6184
    3931      31.6426
    3932      31.5949
    3933      31.5790
    3934      31.6291
    3935      31.5982
    3936      31.6162
    3937      31.6340
    3938      31.6430
    3939      31.6322
    3940      31.6268
    3941      31.6261
    3942      31.6045
    3943      31.6252
    3944      31.6405
    3945      31.6474
    3946      31.6616
    3947      31.6662
    3948      31.6970
    3949      31.6729
    3950      31.6259
    3951      31.6272
    3952      31.6484
    3953      31.6671
    3954      31.6568
    3955      31.6506
    3956      31.6192
    3957      31.6350
    3958      31.6521
    3959      31.6330
    3960      31.6999
    3961      31.6427
    3962      31.6262
    3963      31.6267
    3964      31.5782
    3965      31.5928
    3966      31.6750
    3967      31.6815
    3968      31.7050
    3969      31.6144
    3970      31.6327
    3971      31.7024
    3972      31.6616
    3973      31.6362
    3974      31.6299
    3975      31.6599
    3976      31.6146
    3977      31.6479
    3978      31.6348
    3979      31.6178
    3980      31.6725
    3981      31.6002
    3982      31.6414
    3983      31.6528
    3984      31.6266
    3985      31.5878
    3986      31.5848
    3987      31.6514
    3988      31.6142
    3989      31.6329
    3990      31.6727
    3991      31.6245
    3992      31.5832
    3993      31.6033
    3994      31.7026
    3995      31.6787
    3996      31.6667
    3997      31.6320
    3998      31.6832
    3999      31.6134
    4000      31.6047
    4001      31.6338
    4002      31.6120
    4003      31.6179
    4004      31.6209
    4005      31.6358
    4006      31.6389
    4007      31.5891
    4008      31.6269
    4009      31.6575
    4010      31.6329
    4011      31.5873
    4012      31.6386
    4013      31.6169
    4014      31.6701
    4015      31.6231
    4016      31.6310
    4017      31.6533
    4018      31.6819
    4019      31.6240
    4020      31.6501
    4021      31.6330
    4022      31.6500
    4023      31.6690
    4024      31.6369
    4025      31.6299
    4026      31.6518
    4027      31.6761
    4028      31.6320
    4029      31.6202
    4030      31.6931
    4031      31.6754
    4032      31.6549
    4033      31.6034
    4034      31.5895
    4035      31.5739
    4036      31.6282
    4037      31.6469
    4038      31.6245
    4039      31.5878
    4040      31.6237
    4041      31.6375
    4042      31.6002
    4043      31.6248
    4044      31.5849
    4045      31.6178
    4046      31.6314
    4047      31.6289
    4048      31.6026
    4049      31.6077
    4050      31.6194
    4051      31.6702
    4052      31.6534
    4053      31.5990
    4054      31.6251
    4055      31.6826
    4056      31.6074
    4057      31.6488
    4058      31.6392
    4059      31.6157
    4060      31.5587
    4061      31.6701
    4062      31.5924
    4063      31.6041
    4064      31.6154
    4065      31.6420
    4066      31.6152
    4067      31.6487
    4068      31.6505
    4069      31.6125
    4070      31.5867
    4071      31.5949
    4072      31.6204
    4073      31.6081
    4074      31.6385
    4075      31.6445
    4076      31.6455
    4077      31.5770
    4078      31.6981
    4079      31.6511
    4080      31.5870
    4081      31.6174
    4082      31.5685
    4083      31.6570
    4084      31.6731
    4085      31.6567
    4086      31.6049
    4087      31.6491
    4088      31.6048
    4089      31.6601
    4090      31.6772
    4091      31.6451
    4092      31.6435
    4093      31.6228
    4094      31.6309
    4095      31.5947
    4096      31.6733
    4097      31.6619
    4098      31.6389
    4099      31.6140
    4100      31.6764
    4101      31.6263
    4102      31.6740
    4103      31.6180
    4104      31.6289
    4105      31.6772
    4106      31.6064
    4107      31.6519
    4108      31.6076
    4109      31.6440
    4110      31.6454
    4111      31.6148
    4112      31.6170
    4113      31.6859
    4114      31.6870
    4115      31.6470
    4116      31.6358
    4117      31.5763
    4118      31.6510
    4119      31.6125
    4120      31.6564
    4121      31.5793
    4122      31.6270
    4123      31.6065
    4124      31.6600
    4125      31.6121
    4126      31.6266
    4127      31.5825
    4128      31.5844
    4129      31.6221
    4130      31.6003
    4131      31.6493
    4132      31.6195
    4133      31.6549
    4134      31.6045
    4135      31.6052
    4136      31.5879
    4137      31.5869
    4138      31.5866
    4139      31.6097
    4140      31.6218
    4141      31.6399
    4142      31.6468
    4143      31.6422
    4144      31.6395
    4145      31.6034
    4146      31.5816
    4147      31.6494
    4148      31.5504
    4149      31.6003
    4150      31.6103
    4151      31.6396
    4152      31.6035
    4153      31.6182
    4154      31.6484
    4155      31.5907
    4156      31.6126
    4157      31.6551
    4158      31.6273
    4159      31.5894
    4160      31.5913
    4161      31.6236
    4162      31.6735
    4163      31.6788
    4164      31.6393
    4165      31.7088
    4166      31.6362
    4167      31.6058
    4168      31.6221
    4169      31.6383
    4170      31.6201
    4171      31.6307
    4172      31.6683
    4173      31.5950
    4174      31.5908
    4175      31.6440
    4176      31.6761
    4177      31.6340
    4178      31.6329
    4179      31.6658
    4180      31.6271
    4181      31.5481
    4182      31.6154
    4183      31.5927
    4184      31.5791
    4185      31.6152
    4186      31.6611
    4187      31.6013
    4188      31.6790
    4189      31.6234
    4190      31.6826
    4191      31.6440
    4192      31.5841
    4193      31.6664
    4194      31.6683
    4195      31.5930
    4196      31.6370
    4197      31.5809
    4198      31.6761
    4199      31.5736
    4200      31.6384
    4201      31.5631
    4202      31.6570
    4203      31.6869
    4204      31.6535
    4205      31.6333
    4206      31.6543
    4207      31.6232
    4208      31.5820
    4209      31.5969
    4210      31.6242
    4211      31.6418
    4212      31.5939
    4213      31.5591
    4214      31.5448
    4215      31.5829
    4216      31.6357
    4217      31.6997
    4218      31.6036
    4219      31.6098
    4220      31.6449
    4221      31.5821
    4222      31.6859
    4223      31.6009
    4224      31.5993
    4225      31.5649
    4226      31.6183
    4227      31.6175
    4228      31.6682
    4229      31.5824
    4230      31.5983
    4231      31.5972
    4232      31.6455
    4233      31.6175
    4234      31.6060
    4235      31.6081
    4236      31.5850
    4237      31.5426
    4238      31.5989
    4239      31.5738
    4240      31.6220
    4241      31.6073
    4242      31.6004
    4243      31.6441
    4244      31.6572
    4245      31.6132
    4246      31.6144
    4247      31.6481
    4248      31.6025
    4249      31.5735
    4250      31.6103
    4251      31.5778
    4252      31.6485
    4253      31.6171
    4254      31.6148
    4255      31.6399
    4256      31.6338
    4257      31.6396
    4258      31.6189
    4259      31.6014
    4260      31.6132
    4261      31.5964
    4262      31.6175
    4263      31.6238
    4264      31.6533
    4265      31.6972
    4266      31.6357
    4267      31.5963
    4268      31.6376
    4269      31.6697
    4270      31.6010
    4271      31.6161
    4272      31.5710
    4273      31.5319
    4274      31.6184
    4275      31.6082
    4276      31.6067
    4277      31.6716
    4278      31.6107
    4279      31.6370
    4280      31.6011
    4281      31.5601
    4282      31.5569
    4283      31.6287
    4284      31.5846
    4285      31.6178
    4286      31.6249
    4287      31.6130
    4288      31.5962
    4289      31.6195
    4290      31.6489
    4291      31.6127
    4292      31.6525
    4293      31.6548
    4294      31.6517
    4295      31.6434
    4296      31.6541
    4297      31.6674
    4298      31.6345
    4299      31.6461
    4300      31.6040
    4301      31.5906
    4302      31.6916
    4303      31.6027
    4304      31.5984
    4305      31.5828
    4306      31.5755
    4307      31.5886
    4308      31.6079
    4309      31.6409
    4310      31.6548
    4311      31.6339
    4312      31.6025
    4313      31.6400
    4314      31.6274
    4315      31.5914
    4316      31.6179
    4317      31.6131
    4318      31.6658
    4319      31.5718
    4320      31.6255
    4321      31.6067
    4322      31.6262
    4323      31.6334
    4324      31.6260
    4325      31.6234
    4326      31.6391
    4327      31.5984
    4328      31.6258
    4329      31.5852
    4330      31.6483
    4331      31.5754
    4332      31.6321
    4333      31.5576
    4334      31.5376
    4335      31.5720
    4336      31.6439
    4337      31.6763
    4338      31.6165
    4339      31.6514
    4340      31.6176
    4341      31.6884
    4342      31.6215
    4343      31.6522
    4344      31.6693
    4345      31.6065
    4346      31.6132
    4347      31.6056
    4348      31.6065
    4349      31.6705
    4350      31.5880
    4351      31.5668
    4352      31.6583
    4353      31.6477
    4354      31.6520
    4355      31.6441
    4356      31.6710
    4357      31.6293
    4358      31.6375
    4359      31.5305
    4360      31.5912
    4361      31.6221
    4362      31.6630
    4363      31.6218
    4364      31.6406
    4365      31.6010
    4366      31.6335
    4367      31.6524
    4368      31.5889
    4369      31.6445
    4370      31.6356
    4371      31.6023
    4372      31.6264
    4373      31.6049
    4374      31.6104
    4375      31.6540
    4376      31.6402
    4377      31.6063
    4378      31.6409
    4379      31.5911
    4380      31.6552
    4381      31.5874
    4382      31.5779
    4383      31.6143
    4384      31.5994
    4385      31.6244
    4386      31.5588
    4387      31.6620
    4388      31.5968
    4389      31.5921
    4390      31.6636
    4391      31.6567
    4392      31.6135
    4393      31.6608
    4394      31.6146
    4395      31.6362
    4396      31.6075
    4397      31.6103
    4398      31.6435
    4399      31.6014
    4400      31.6529
    4401      31.6243
    4402      31.5501
    4403      31.6003
    4404      31.6691
    4405      31.5948
    4406      31.6584
    4407      31.6534
    4408      31.6003
    4409      31.6396
    4410      31.6463
    4411      31.5530
    4412      31.6382
    4413      31.6430
    4414      31.6674
    4415      31.6473
    4416      31.6236
    4417      31.5586
    4418      31.6043
    4419      31.6394
    4420      31.6375
    4421      31.6366
    4422      31.6286
    4423      31.6581
    4424      31.6399
    4425      31.5892
    4426      31.6204
    4427      31.5604
    4428      31.6144
    4429      31.6639
    4430      31.6165
    4431      31.5946
    4432      31.6421
    4433      31.6323
    4434      31.5919
    4435      31.6061
    4436      31.6003
    4437      31.5887
    4438      31.6164
    4439      31.5711
    4440      31.6317
    4441      31.6284
    4442      31.6093
    4443      31.6148
    4444      31.6364
    4445      31.6112
    4446      31.6166
    4447      31.6468
    4448      31.6209
    4449      31.6056
    4450      31.6867
    4451      31.6599
    4452      31.6263
    4453      31.6686
    4454      31.6010
    4455      31.5963
    4456      31.6740
    4457      31.5804
    4458      31.6639
    4459      31.6141
    4460      31.6320
    4461      31.6255
    4462      31.5670
    4463      31.6160
    4464      31.6843
    4465      31.6325
    4466      31.6284
    4467      31.6534
    4468      31.6553
    4469      31.5960
    4470      31.6649
    4471      31.5608
    4472      31.6388
    4473      31.6642
    4474      31.6065
    4475      31.6210
    4476      31.5915
    4477      31.6012
    4478      31.6479
    4479      31.6202
    4480      31.6197
    4481      31.6274
    4482      31.6149
    4483      31.6256
    4484      31.5612
    4485      31.6225
    4486      31.6538
    4487      31.6736
    4488      31.6457
    4489      31.6194
    4490      31.6445
    4491      31.6308
    4492      31.6002
    4493      31.6012
    4494      31.6315
    4495      31.6429
    4496      31.5942
    4497      31.5918
    4498      31.6083
    4499      31.6308
    4500      31.5529
    4501      31.5785
    4502      31.5652
    4503      31.6518
    4504      31.6463
    4505      31.6604
    4506      31.5721
    4507      31.6558
    4508      31.6373
    4509      31.6508
    4510      31.6043
    4511      31.5669
    4512      31.5986
    4513      31.5860
    4514      31.5929
    4515      31.6228
    4516      31.5957
    4517      31.5977
    4518      31.5693
    4519      31.6516
    4520      31.6053
    4521      31.6399
    4522      31.6088
    4523      31.6282
    4524      31.6224
    4525      31.6224
    4526      31.6677
    4527      31.6121
    4528      31.6284
    4529      31.6139
    4530      31.6129
    4531      31.5941
    4532      31.6358
    4533      31.6493
    4534      31.6350
    4535      31.6228
    4536      31.6787
    4537      31.6600
    4538      31.6708
    4539      31.6407
    4540      31.6438
    4541      31.6025
    4542      31.6287
    4543      31.6111
    4544      31.6471
    4545      31.5707
    4546      31.6277
    4547      31.5947
    4548      31.5945
    4549      31.6654
    4550      31.6514
    4551      31.6472
    4552      31.6578
    4553      31.6315
    4554      31.6114
    4555      31.6280
    4556      31.6650
    4557      31.6262
    4558      31.6157
    4559      31.5662
    4560      31.5627
    4561      31.6206
    4562      31.5698
    4563      31.6284
    4564      31.6454
    4565      31.6514
    4566      31.5766
    4567      31.6039
    4568      31.6292
    4569      31.5675
    4570      31.6282
    4571      31.6859
    4572      31.6700
    4573      31.6411
    4574      31.6330
    4575      31.5863
    4576      31.6914
    4577      31.6721
    4578      31.6664
    4579      31.6769
    4580      31.6131
    4581      31.6447
    4582      31.6286
    4583      31.6283
    4584      31.6274
    4585      31.6244
    4586      31.6602
    4587      31.6086
    4588      31.5948
    4589      31.6509
    4590      31.6493
    4591      31.6155
    4592      31.6347
    4593      31.5936
    4594      31.6167
    4595      31.6839
    4596      31.6412
    4597      31.5861
    4598      31.6248
    4599      31.5676
    4600      31.6414
    4601      31.6339
    4602      31.5633
    4603      31.6165
    4604      31.6366
    4605      31.6171
    4606      31.5866
    4607      31.6245
    4608      31.6251
    4609      31.6067
    4610      31.5829
    4611      31.5989
    4612      31.6451
    4613      31.6346
    4614      31.6406
    4615      31.6309
    4616      31.6419
    4617      31.6531
    4618      31.5981
    4619      31.5892
    4620      31.6309
    4621      31.5660
    4622      31.5621
    4623      31.6002
    4624      31.6035
    4625      31.6299
    4626      31.5683
    4627      31.6421
    4628      31.6367
    4629      31.5869
    4630      31.5963
    4631      31.6207
    4632      31.6183
    4633      31.6599
    4634      31.6517
    4635      31.6378
    4636      31.6520
    4637      31.5692
    4638      31.5791
    4639      31.6306
    4640      31.6628
    4641      31.6409
    4642      31.6134
    4643      31.5904
    4644      31.6341
    4645      31.6444
    4646      31.6449
    4647      31.6438
    4648      31.6477
    4649      31.6354
    4650      31.6282
    4651      31.6398
    4652      31.6080
    4653      31.6003
    4654      31.6074
    4655      31.6231
    4656      31.6068
    4657      31.6290
    4658      31.5692
    4659      31.6123
    4660      31.6197
    4661      31.6510
    4662      31.6316
    4663      31.6325
    4664      31.6404
    4665      31.5824
    4666      31.6198
    4667      31.6398
    4668      31.5886
    4669      31.6793
    4670      31.6097
    4671      31.6296
    4672      31.6665
    4673      31.5919
    4674      31.5661
    4675      31.6228
    4676      31.6372
    4677      31.6003
    4678      31.6348
    4679      31.6364
    4680      31.6615
    4681      31.6594
    4682      31.6334
    4683      31.5923
    4684      31.5985
    4685      31.5679
    4686      31.6643
    4687      31.5619
    4688      31.6167
    4689      31.5965
    4690      31.5859
    4691      31.5758
    4692      31.6024
    4693      31.6165
    4694      31.5930
    4695      31.6051
    4696      31.6201
    4697      31.6315
    4698      31.5757
    4699      31.5769
    4700      31.6590
    4701      31.7033
    4702      31.6290
    4703      31.6370
    4704      31.6519
    4705      31.6176
    4706      31.5756
    4707      31.5534
    4708      31.6107
    4709      31.5624
    4710      31.5728
    4711      31.6332
    4712      31.6015
    4713      31.6107
    4714      31.6679
    4715      31.5982
    4716      31.5597
    4717      31.5857
    4718      31.5972
    4719      31.6746
    4720      31.6797
    4721      31.6425
    4722      31.6550
    4723      31.6172
    4724      31.6426
    4725      31.5946
    4726      31.6404
    4727      31.5922
    4728      31.6023
    4729      31.6158
    4730      31.5729
    4731      31.5798
    4732      31.6250
    4733      31.5932
    4734      31.5903
    4735      31.6782
    4736      31.6258
    4737      31.6577
    4738      31.6271
    4739      31.6052
    4740      31.6239
    4741      31.7172
    4742      31.6371
    4743      31.6319
    4744      31.6422
    4745      31.6215
    4746      31.5809
    4747      31.5998
    4748      31.6395
    4749      31.6180
    4750      31.6297
    4751      31.6177
    4752      31.6140
    4753      31.6509
    4754      31.6635
    4755      31.6306
    4756      31.5888
    4757      31.5843
    4758      31.6038
    4759      31.5878
    4760      31.6022
    4761      31.6110
    4762      31.5784
    4763      31.6188
    4764      31.6361
    4765      31.6133
    4766      31.6416
    4767      31.6335
    4768      31.5955
    4769      31.6052
    4770      31.6506
    4771      31.6487
    4772      31.5893
    4773      31.6176
    4774      31.6066
    4775      31.5701
    4776      31.6094
    4777      31.6476
    4778      31.6147
    4779      31.5769
    4780      31.6091
    4781      31.6176
    4782      31.6394
    4783      31.6735
    4784      31.6068
    4785      31.5533
    4786      31.5865
    4787      31.5699
    4788      31.6165
    4789      31.6170
    4790      31.6006
    4791      31.6667
    4792      31.6321
    4793      31.5983
    4794      31.6023
    4795      31.6703
    4796      31.6255
    4797      31.6629
    4798      31.6106
    4799      31.5960
    4800      31.5698
    4801      31.5983
    4802      31.6329
    4803      31.5631
    4804      31.5415
    4805      31.5592
    4806      31.5890
    4807      31.5944
    4808      31.5809
    4809      31.6363
    4810      31.6231
    4811      31.6538
    4812      31.6525
    4813      31.6668
    4814      31.5851
    4815      31.5975
    4816      31.5503
    4817      31.5870
    4818      31.6467
    4819      31.6197
    4820      31.6308
    4821      31.6249
    4822      31.6090
    4823      31.6149
    4824      31.6267
    4825      31.6356
    4826      31.6388
    4827      31.5787
    4828      31.5614
    4829      31.6223
    4830      31.6618
    4831      31.6905
    4832      31.6080
    4833      31.6211
    4834      31.6105
    4835      31.6557
    4836      31.6121
    4837      31.6052
    4838      31.6095
    4839      31.5862
    4840      31.6036
    4841      31.6267
    4842      31.6144
    4843      31.5951
    4844      31.6057
    4845      31.6113
    4846      31.6051
    4847      31.6246
    4848      31.6276
    4849      31.6456
    4850      31.5998
    4851      31.6423
    4852      31.6290
    4853      31.5785
    4854      31.5981
    4855      31.5810
    4856      31.6072
    4857      31.5882
    4858      31.5571
    4859      31.6298
    4860      31.6192
    4861      31.6247
    4862      31.6312
    4863      31.5682
    4864      31.6366
    4865      31.6662
    4866      31.6414
    4867      31.6299
    4868      31.5938
    4869      31.5541
    4870      31.6543
    4871      31.6480
    4872      31.5973
    4873      31.6316
    4874      31.6287
    4875      31.6384
    4876      31.6104
    4877      31.6190
    4878      31.5773
    4879      31.6254
    4880      31.6225
    4881      31.6130
    4882      31.5957
    4883      31.5861
    4884      31.5203
    4885      31.5999
    4886      31.6613
    4887      31.6473
    4888      31.6649
    4889      31.6123
    4890      31.6301
    4891      31.6312
    4892      31.5715
    4893      31.5632
    4894      31.6170
    4895      31.6126
    4896      31.6032
    4897      31.6321
    4898      31.6628
    4899      31.5636
    4900      31.5938
    4901      31.5619
    4902      31.5613
    4903      31.5869
    4904      31.6429
    4905      31.6082
    4906      31.5817
    4907      31.6621
    4908      31.6452
    4909      31.5847
    4910      31.6259
    4911      31.5734
    4912      31.6326
    4913      31.6200
    4914      31.6020
    4915      31.6199
    4916      31.6274
    4917      31.5861
    4918      31.5500
    4919      31.5988
    4920      31.5731
    4921      31.6292
    4922      31.6095
    4923      31.6127
    4924      31.5667
    4925      31.6068
    4926      31.6437
    4927      31.6219
    4928      31.6068
    4929      31.6208
    4930      31.5885
    4931      31.5863
    4932      31.5946
    4933      31.6316
    4934      31.6123
    4935      31.6196
    4936      31.6401
    4937      31.6557
    4938      31.6780
    4939      31.6193
    4940      31.5627
    4941      31.5579
    4942      31.5980
    4943      31.5688
    4944      31.6612
    4945      31.6473
    4946      31.6385
    4947      31.5926
    4948      31.6929
    4949      31.6962
    4950      31.6111
    4951      31.6028
    4952      31.6314
    4953      31.6452
    4954      31.5823
    4955      31.5873
    4956      31.6131
    4957      31.6279
    4958      31.6236
    4959      31.6201
    4960      31.5889
    4961      31.6380
    4962      31.6356
    4963      31.5978
    4964      31.5700
    4965      31.6147
    4966      31.6251
    4967      31.6442
    4968      31.6062
    4969      31.6125
    4970      31.6315
    4971      31.5735
    4972      31.6814
    4973      31.6095
    4974      31.6685
    4975      31.6641
    4976      31.6401
    4977      31.6146
    4978      31.6238
    4979      31.6169
    4980      31.6285
    4981      31.5980
    4982      31.6140
    4983      31.6442
    4984      31.5699
    4985      31.6720
    4986      31.6299
    4987      31.6173
    4988      31.6003
    4989      31.6283
    4990      31.6503
    4991      31.6451
    4992      31.6467
    4993      31.6597
    4994      31.6764
    4995      31.5952
    4996      31.5917
    4997      31.6866
    4998      31.7078
    4999      31.7048
    5000      31.6650
    5001      31.6653
    5002      31.6520
    5003      31.5907
    5004      31.6104
    5005      31.6816
    5006      31.6488
    5007      31.6718
    5008      31.6446
    5009      31.6085
    5010      31.6251
    5011      31.5851
    5012      31.6207
    5013      31.6247
    5014      31.6174
    5015      31.6469
    5016      31.6550
    5017      31.6230
    5018      31.6460
    5019      31.6348
    5020      31.6287
    5021      31.6268
    5022      31.6147
    5023      31.5683
    5024      31.6382
    5025      31.5619
    5026      31.6119
    5027      31.6125
    5028      31.6577
    5029      31.5793
    5030      31.5862
    5031      31.5934
    5032      31.5927
    5033      31.6428
    5034      31.6428
    5035      31.5930
    5036      31.6271
    5037      31.6394
    5038      31.6519
    5039      31.5774
    5040      31.6315
    5041      31.6330
    5042      31.5721
    5043      31.6459
    5044      31.6462
    5045      31.6295
    5046      31.6190
    5047      31.6494
    5048      31.6275
    5049      31.6458
    5050      31.5941
    5051      31.6086
    5052      31.5946
    5053      31.6234
    5054      31.6096
    5055      31.6186
    5056      31.6266
    5057      31.6599
    5058      31.6726
    5059      31.6415
    5060      31.5861
    5061      31.6210
    5062      31.5949
    5063      31.5836
    5064      31.6340
    5065      31.5821
    5066      31.6164
    5067      31.5895
    5068      31.6310
    5069      31.6309
    5070      31.6217
    5071      31.6427
    5072      31.5814
    5073      31.6625
    5074      31.6322
    5075      31.6346
    5076      31.6790
    5077      31.6186
    5078      31.6416
    5079      31.5912
    5080      31.6234
    5081      31.6484
    5082      31.6426
    5083      31.5870
    5084      31.5590
    5085      31.6226
    5086      31.6102
    5087      31.6575
    5088      31.6196
    5089      31.6447
    5090      31.6186
    5091      31.6022
    5092      31.6796
    5093      31.6322
    5094      31.5900
    5095      31.6402
    5096      31.5896
    5097      31.5791
    5098      31.5691
    5099      31.6566
    5100      31.6614
    5101      31.6839
    5102      31.6747
    5103      31.6659
    5104      31.6357
    5105      31.6199
    5106      31.6816
    5107      31.6051
    5108      31.6074
    5109      31.6349
    5110      31.6175
    5111      31.6485
    5112      31.6397
    5113      31.6434
    5114      31.6588
    5115      31.6009
    5116      31.5941
    5117      31.6147
    5118      31.6332
    5119      31.6988
    5120      31.6644
    5121      31.6189
    5122      31.6302
    5123      31.6203
    5124      31.6334
    5125      31.6171
    5126      31.5940
    5127      31.6169
    5128      31.6092
    5129      31.5698
    5130      31.6582
    5131      31.6487
    5132      31.6052
    5133      31.6068
    5134      31.6251
    5135      31.5883
    5136      31.6046
    5137      31.5821
    5138      31.6204
    5139      31.6771
    5140      31.6300
    5141      31.6209
    5142      31.6682
    5143      31.6110
    5144      31.5688
    5145      31.6376
    5146      31.6417
    5147      31.6197
    5148      31.6724
    5149      31.6254
    5150      31.6241
    5151      31.6479
    5152      31.6243
    5153      31.6058
    5154      31.6124
    5155      31.6442
    5156      31.6225
    5157      31.6253
    5158      31.6648
    5159      31.5858
    5160      31.5776
    5161      31.5723
    5162      31.5992
    5163      31.6900
    5164      31.6244
    5165      31.6190
    5166      31.6538
    5167      31.6709
    5168      31.5973
    5169      31.5971
    5170      31.6660
    5171      31.6123
    5172      31.6070
    5173      31.5797
    5174      31.5828
    5175      31.6024
    5176      31.6378
    5177      31.6078
    5178      31.6171
    5179      31.5795
    5180      31.5868
    5181      31.6390
    5182      31.5922
    5183      31.6640
    5184      31.6048
    5185      31.6171
    5186      31.6392
    5187      31.6204
    5188      31.6166
    5189      31.6068
    5190      31.5769
    5191      31.5605
    5192      31.5807
    5193      31.6016
    5194      31.6192
    5195      31.6162
    5196      31.5950
    5197      31.6173
    5198      31.6525
    5199      31.6023
    5200      31.6663
    5201      31.6878
    5202      31.5623
    5203      31.5930
    5204      31.6165
    5205      31.6850
    5206      31.6599
    5207      31.6702
    5208      31.5796
    5209      31.6033
    5210      31.6315
    5211      31.6397
    5212      31.6355
    5213      31.6036
    5214      31.5759
    5215      31.6112
    5216      31.6018
    5217      31.6646
    5218      31.5901
    5219      31.6121
    5220      31.5963
    5221      31.5840
    5222      31.5629
    5223      31.5953
    5224      31.6143
    5225      31.5576
    5226      31.5596
    5227      31.6302
    5228      31.6683
    5229      31.6128
    5230      31.6465
    5231      31.6235
    5232      31.5690
    5233      31.6839
    5234      31.6466
    5235      31.6415
    5236      31.6020
    5237      31.6544
    5238      31.5962
    5239      31.6254
    5240      31.6241
    5241      31.6425
    5242      31.6123
    5243      31.6549
    5244      31.6376
    5245      31.6141
    5246      31.6607
    5247      31.6150
    5248      31.6443
    5249      31.6194
    5250      31.5684
    5251      31.6368
    5252      31.6042
    5253      31.5875
    5254      31.6480
    5255      31.5903
    5256      31.6198
    5257      31.6515
    5258      31.6740
    5259      31.6895
    5260      31.5800
    5261      31.5947
    5262      31.6160
    5263      31.6100
    5264      31.6135
    5265      31.6377
    5266      31.6363
    5267      31.6126
    5268      31.6045
    5269      31.5936
    5270      31.6238
    5271      31.6260
    5272      31.6492
    5273      31.6339
    5274      31.6159
    5275      31.5946
    5276      31.6502
    5277      31.6370
    5278      31.6493
    5279      31.6558
    5280      31.6088
    5281      31.5917
    5282      31.6150
    5283      31.5968
    5284      31.6457
    5285      31.6080
    5286      31.6497
    5287      31.6368
    5288      31.5997
    5289      31.5946
    5290      31.6078
    5291      31.6335
    5292      31.6849
    5293      31.6474
    5294      31.6595
    5295      31.6923
    5296      31.6466
    5297      31.6648
    5298      31.6325
    5299      31.6382
    5300      31.5872
    5301      31.6027
    5302      31.6448
    5303      31.6793
    5304      31.6315
    5305      31.6379
    5306      31.5939
    5307      31.5900
    5308      31.5937
    5309      31.6449
    5310      31.6325
    5311      31.5773
    5312      31.6645
    5313      31.6923
    5314      31.5792
    5315      31.6692
    5316      31.6643
    5317      31.6527
    5318      31.6260
    5319      31.6603
    5320      31.6327
    5321      31.6700
    5322      31.6137
    5323      31.6016
    5324      31.6172
    5325      31.5509
    5326      31.5951
    5327      31.5915
    5328      31.6079
    5329      31.6563
    5330      31.6038
    5331      31.6445
    5332      31.6980
    5333      31.6558
    5334      31.6450
    5335      31.6392
    5336      31.6311
    5337      31.6322
    5338      31.6002
    5339      31.5806
    5340      31.6107
    5341      31.5747
    5342      31.6233
    5343      31.5981
    5344      31.6090
    5345      31.6144
    5346      31.6394
    5347      31.6005
    5348      31.6803
    5349      31.6943
    5350      31.6618
    5351      31.6036
    5352      31.6158
    5353      31.6037
    5354      31.5894
    5355      31.6252
    5356      31.6041
    5357      31.6700
    5358      31.5875
    5359      31.5740
    5360      31.6336
    5361      31.6205
    5362      31.6292
    5363      31.5766
    5364      31.6136
    5365      31.5963
    5366      31.6221
    5367      31.6402
    5368      31.6688
    5369      31.5708
    5370      31.6276
    5371      31.6601
    5372      31.6534
    5373      31.6324
    5374      31.6156
    5375      31.6083
    5376      31.5675
    5377      31.5932
    5378      31.6273
    5379      31.6106
    5380      31.6102
    5381      31.6551
    5382      31.6551
    5383      31.6447
    5384      31.6147
    5385      31.5704
    5386      31.5926
    5387      31.6093
    5388      31.5779
    5389      31.6278
    5390      31.5992
    5391      31.5963
    5392      31.5734
    5393      31.5864
    5394      31.5987
    5395      31.6212
    5396      31.6515
    5397      31.6154
    5398      31.6297
    5399      31.5764
    5400      31.6342
    5401      31.6466
    5402      31.6574
    5403      31.6217
    5404      31.6126
    5405      31.6528
    5406      31.6068
    5407      31.5515
    5408      31.5636
    5409      31.6024
    5410      31.5675
    5411      31.5355
    5412      31.6068
    5413      31.6623
    5414      31.5859
    5415      31.5910
    5416      31.5894
    5417      31.5840
    5418      31.6425
    5419      31.6259
    5420      31.6192
    5421      31.5874
    5422      31.5810
    5423      31.6276
    5424      31.6264
    5425      31.5828
    5426      31.5889
    5427      31.5823
    5428      31.6390
    5429      31.6392
    5430      31.6112
    5431      31.6646
    5432      31.6283
    5433      31.5548
    5434      31.6487
    5435      31.6090
    5436      31.5812
    5437      31.5975
    5438      31.6020
    5439      31.6057
    5440      31.5707
    5441      31.6089
    5442      31.6607
    5443      31.6411
    5444      31.6301
    5445      31.6162
    5446      31.5832
    5447      31.6389
    5448      31.5885
    5449      31.6651
    5450      31.5447
    5451      31.5863
    5452      31.5921
    5453      31.6407
    5454      31.6563
    5455      31.6074
    5456      31.6035
    5457      31.6374
    5458      31.5702
    5459      31.6216
    5460      31.5782
    5461      31.6154
    5462      31.5353
    5463      31.6507
    5464      31.5856
    5465      31.5790
    5466      31.6075
    5467      31.6371
    5468      31.6346
    5469      31.5902
    5470      31.6301
    5471      31.6358
    5472      31.6008
    5473      31.6202
    5474      31.5796
    5475      31.5853
    5476      31.5887
    5477      31.6117
    5478      31.6066
    5479      31.6076
    5480      31.6007
    5481      31.5840
    5482      31.6332
    5483      31.6065
    5484      31.6090
    5485      31.5627
    5486      31.5749
    5487      31.5992
    5488      31.5930
    5489      31.6272
    5490      31.5830
    5491      31.6604
    5492      31.6325
    5493      31.6240
    5494      31.6283
    5495      31.6191
    5496      31.5981
    5497      31.6301
    5498      31.6118
    5499      31.6025
    5500      31.6393
    5501      31.6076
    5502      31.5649
    5503      31.6274
    5504      31.6327
    5505      31.5660
    5506      31.5959
    5507      31.6189
    5508      31.5893
    5509      31.6230
    5510      31.5951
    5511      31.6421
    5512      31.5989
    5513      31.6491
    5514      31.6272
    5515      31.6234
    5516      31.6105
    5517      31.6212
    5518      31.6210
    5519      31.6648
    5520      31.6569
    5521      31.6122
    5522      31.5919
    5523      31.5976
    5524      31.5983
    5525      31.6523
    5526      31.5886
    5527      31.5597
    5528      31.6242
    5529      31.6727
    5530      31.5921
    5531      31.6517
    5532      31.6497
    5533      31.6202
    5534      31.6337
    5535      31.6474
    5536      31.6091
    5537      31.6540
    5538      31.5704
    5539      31.6054
    5540      31.6204
    5541      31.6513
    5542      31.5976
    5543      31.6151
    5544      31.6548
    5545      31.5789
    5546      31.6026
    5547      31.6279
    5548      31.6303
    5549      31.6359
    5550      31.6198
    5551      31.6515
    5552      31.5916
    5553      31.6579
    5554      31.6081
    5555      31.5607
    5556      31.6669
    5557      31.6273
    5558      31.5951
    5559      31.6479
    5560      31.6300
    5561      31.6285
    5562      31.6757
    5563      31.6992
    5564      31.6630
    5565      31.6563
    5566      31.6140
    5567      31.6740
    5568      31.6650
    5569      31.6403
    5570      31.6362
    5571      31.6893
    5572      31.6183
    5573      31.6202
    5574      31.6568
    5575      31.5959
    5576      31.6425
    5577      31.6428
    5578      31.6165
    5579      31.6446
    5580      31.5983
    5581      31.6227
    5582      31.6263
    5583      31.6740
    5584      31.6657
    5585      31.6524
    5586      31.5955
    5587      31.6633
    5588      31.6248
    5589      31.5991
    5590      31.6310
    5591      31.5812
    5592      31.5777
    5593      31.6317
    5594      31.5837
    5595      31.6108
    5596      31.6116
    5597      31.6205
    5598      31.6445
    5599      31.6100
    5600      31.6234
    5601      31.6000
    5602      31.6273
    5603      31.6298
    5604      31.5648
    5605      31.5694
    5606      31.6357
    5607      31.6047
    5608      31.5954
    5609      31.6247
    5610      31.5924
    5611      31.5844
    5612      31.5823
    5613      31.6630
    5614      31.6075
    5615      31.6145
    5616      31.6789
    5617      31.6042
    5618      31.6019
    5619      31.6506
    5620      31.6120
    5621      31.5579
    5622      31.5598
    5623      31.5283
    5624      31.5970
    5625      31.5842
    5626      31.5620
    5627      31.6003
    5628      31.5572
    5629      31.6553
    5630      31.6454
    5631      31.6021
    5632      31.6070
    5633      31.5698
    5634      31.6325
    5635      31.6607
    5636      31.6679
    5637      31.5845
    5638      31.6154
    5639      31.5789
    5640      31.6448
    5641      31.6309
    5642      31.6604
    5643      31.6571
    5644      31.6022
    5645      31.6424
    5646      31.5770
    5647      31.5943
    5648      31.6677
    5649      31.6621
    5650      31.5921
    5651      31.5880
    5652      31.6366
    5653      31.6437
    5654      31.6292
    5655      31.6402
    5656      31.6194
    5657      31.6000
    5658      31.6644
    5659      31.6463
    5660      31.6775
    5661      31.6878
    5662      31.6301
    5663      31.6379
    5664      31.6707
    5665      31.5677
    5666      31.6402
    5667      31.6799
    5668      31.5866
    5669      31.6190
    5670      31.6277
    5671      31.6630
    5672      31.6165
    5673      31.6332
    5674      31.6083
    5675      31.6470
    5676      31.6537
    5677      31.6349
    5678      31.6280
    5679      31.6076
    5680      31.6377
    5681      31.6084
    5682      31.5971
    5683      31.5899
    5684      31.5759
    5685      31.6083
    5686      31.6497
    5687      31.6874
    5688      31.6891
    5689      31.6241
    5690      31.6382
    5691      31.6276
    5692      31.5773
    5693      31.5599
    5694      31.6374
    5695      31.6261
    5696      31.6184
    5697      31.6720
    5698      31.6495
    5699      31.6518
    5700      31.6578
    5701      31.5906
    5702      31.6193
    5703      31.6125
    5704      31.6618
    5705      31.6266
    5706      31.5827
    5707      31.5969
    5708      31.6137
    5709      31.6122
    5710      31.6559
    5711      31.7074
    5712      31.6339
    5713      31.6536
    5714      31.6306
    5715      31.6037
    5716      31.6299
    5717      31.6269
    5718      31.6082
    5719      31.6153
    5720      31.5879
    5721      31.6319
    5722      31.6713
    5723      31.6934
    5724      31.6374
    5725      31.6125
    5726      31.6082
    5727      31.5920
    5728      31.6457
    5729      31.6737
    5730      31.6423
    5731      31.6173
    5732      31.5694
    5733      31.6234
    5734      31.6070
    5735      31.6535
    5736      31.6714
    5737      31.6457
    5738      31.6356
    5739      31.6316
    5740      31.5934
    5741      31.6258
    5742      31.5975
    5743      31.6077
    5744      31.5792
    5745      31.6221
    5746      31.5836
    5747      31.5960
    5748      31.6151
    5749      31.6719
    5750      31.6371
    5751      31.7115
    5752      31.6283
    5753      31.6309
    5754      31.6376
    5755      31.6880
    5756      31.5462
    5757      31.6153
    5758      31.5655
    5759      31.6353
    5760      31.5876
    5761      31.6057
    5762      31.6029
    5763      31.5918
    5764      31.5819
    5765      31.5754
    5766      31.6356
    5767      31.6507
    5768      31.6317
    5769      31.6371
    5770      31.6303
    5771      31.5663
    5772      31.6563
    5773      31.6002
    5774      31.6306
    5775      31.6135
    5776      31.6426
    5777      31.6582
    5778      31.6752
    5779      31.6197
    5780      31.6617
    5781      31.6664
    5782      31.6671
    5783      31.6748
    5784      31.5934
    5785      31.6074
    5786      31.6184
    5787      31.6197
    5788      31.6246
    5789      31.6282
    5790      31.6362
    5791      31.6278
    5792      31.6370
    5793      31.6220
    5794      31.6605
    5795      31.6262
    5796      31.6283
    5797      31.6128
    5798      31.5875
    5799      31.6373
    5800      31.6838
    5801      31.6071
    5802      31.6394
    5803      31.5948
    5804      31.6591
    5805      31.6582
    5806      31.5950
    5807      31.6025
    5808      31.5943
    5809      31.6243
    5810      31.6311
    5811      31.6258
    5812      31.6334
    5813      31.6127
    5814      31.6655
    5815      31.6195
    5816      31.5784
    5817      31.5679
    5818      31.6128
    5819      31.5999
    5820      31.5747
    5821      31.6034
    5822      31.6034
    5823      31.5749
    5824      31.6492
    5825      31.6455
    5826      31.6358
    5827      31.6038
    5828      31.6266
    5829      31.6625
    5830      31.6151
    5831      31.6188
    5832      31.5878
    5833      31.5999
    5834      31.6570
    5835      31.6634
    5836      31.6016
    5837      31.5839
    5838      31.5832
    5839      31.6165
    5840      31.5948
    5841      31.6305
    5842      31.6706
    5843      31.6093
    5844      31.6193
    5845      31.5883
    5846      31.6527
    5847      31.5968
    5848      31.6420
    5849      31.5717
    5850      31.6123
    5851      31.6142
    5852      31.6725
    5853      31.6319
    5854      31.6578
    5855      31.6040
    5856      31.6021
    5857      31.6002
    5858      31.6149
    5859      31.6284
    5860      31.6295
    5861      31.6348
    5862      31.6652
    5863      31.6127
    5864      31.6576
    5865      31.6735
    5866      31.6794
    5867      31.6142
    5868      31.6322
    5869      31.6509
    5870      31.6191
    5871      31.6116
    5872      31.6451
    5873      31.6200
    5874      31.5911
    5875      31.6067
    5876      31.6272
    5877      31.5796
    5878      31.6380
    5879      31.6342
    5880      31.6466
    5881      31.6731
    5882      31.6008
    5883      31.5772
    5884      31.5868
    5885      31.6204
    5886      31.6393
    5887      31.6509
    5888      31.6886
    5889      31.6279
    5890      31.6531
    5891      31.5901
    5892      31.6476
    5893      31.6284
    5894      31.5965
    5895      31.6640
    5896      31.6005
    5897      31.6496
    5898      31.6087
    5899      31.6278
    5900      31.6209
    5901      31.6122
    5902      31.6449
    5903      31.6258
    5904      31.6576
    5905      31.6569
    5906      31.6312
    5907      31.6271
    5908      31.6623
    5909      31.6147
    5910      31.5944
    5911      31.6646
    5912      31.6743
    5913      31.7069
    5914      31.6950
    5915      31.6471
    5916      31.6488
    5917      31.6543
    5918      31.6262
    5919      31.6263
    5920      31.5940
    5921      31.6963
    5922      31.6700
    5923      31.6418
    5924      31.6148
    5925      31.6350
    5926      31.6043
    5927      31.6085
    5928      31.6913
    5929      31.6545
    5930      31.6643
    5931      31.6848
    5932      31.6389
    5933      31.6347
    5934      31.7098
    5935      31.6700
    5936      31.6329
    5937      31.6428
    5938      31.6252
    5939      31.6149
    5940      31.6362
    5941      31.6064
    5942      31.5995
    5943      31.5559
    5944      31.6131
    5945      31.5967
    5946      31.5943
    5947      31.6717
    5948      31.6360
    5949      31.5828
    5950      31.6148
    5951      31.6250
    5952      31.6183
    5953      31.6468
    5954      31.6853
    5955      31.6548
    5956      31.6494
    5957      31.5793
    5958      31.6028
    5959      31.6427
    5960      31.6210
    5961      31.6490
    5962      31.6299
    5963      31.6123
    5964      31.6313
    5965      31.5892
    5966      31.5979
    5967      31.6433
    5968      31.5928
    5969      31.6733
    5970      31.6170
    5971      31.6248
    5972      31.5874
    5973      31.6325
    5974      31.6338
    5975      31.5763
    5976      31.6047
    5977      31.6193
    5978      31.6823
    5979      31.5534
    5980      31.5575
    5981      31.5913
    5982      31.6620
    5983      31.6160
    5984      31.6060
    5985      31.5998
    5986      31.5980
    5987      31.6251
    5988      31.6387
    5989      31.6168
    5990      31.5667
    5991      31.6069
    5992      31.6246
    5993      31.6308
    5994      31.5678
    5995      31.6075
    5996      31.6153
    5997      31.6843
    5998      31.6229
    5999      31.5507
    6000      31.5872
    6001      31.5851
    6002      31.6158
    6003      31.6595
    6004      31.6108
    6005      31.5994
    6006      31.6231
    6007      31.6179
    6008      31.5530
    6009      31.6341
    6010      31.6458
    6011      31.6339
    6012      31.6282
    6013      31.6341
    6014      31.6063
    6015      31.6408
    6016      31.6589
    6017      31.6584
    6018      31.6074
    6019      31.6550
    6020      31.6123
    6021      31.6651
    6022      31.6163
    6023      31.6468
    6024      31.6712
    6025      31.6027
    6026      31.6062
    6027      31.6769
    6028      31.6346
    6029      31.5921
    6030      31.6082
    6031      31.6350
    6032      31.6484
    6033      31.6392
    6034      31.6429
    6035      31.6494
    6036      31.6600
    6037      31.5783
    6038      31.5847
    6039      31.6271
    6040      31.6423
    6041      31.6113
    6042      31.6360
    6043      31.6492
    6044      31.6165
    6045      31.6273
    6046      31.6500
    6047      31.6055
    6048      31.6225
    6049      31.6647
    6050      31.5930
    6051      31.6376
    6052      31.6610
    6053      31.6851
    6054      31.5951
    6055      31.6324
    6056      31.6126
    6057      31.6650
    6058      31.5919
    6059      31.5813
    6060      31.6013
    6061      31.6543
    6062      31.6276
    6063      31.6965
    6064      31.6463
    6065      31.6412
    6066      31.6334
    6067      31.6076
    6068      31.6414
    6069      31.6463
    6070      31.6477
    6071      31.6115
    6072      31.6642
    6073      31.6071
    6074      31.6380
    6075      31.6305
    6076      31.6362
    6077      31.6095
    6078      31.6743
    6079      31.5892
    6080      31.6089
    6081      31.6293
    6082      31.6526
    6083      31.6531
    6084      31.6164
    6085      31.6206
    6086      31.6586
    6087      31.6200
    6088      31.6417
    6089      31.6427
    6090      31.5555
    6091      31.6354
    6092      31.5997
    6093      31.6030
    6094      31.5771
    6095      31.5865
    6096      31.6087
    6097      31.6467
    6098      31.5990
    6099      31.6343
    6100      31.6184
    6101      31.6063
    6102      31.6384
    6103      31.5765
    6104      31.6134
    6105      31.6024
    6106      31.6881
    6107      31.6045
    6108      31.6526
    6109      31.6552
    6110      31.6224
    6111      31.6037
    6112      31.6544
    6113      31.6738
    6114      31.6107
    6115      31.6024
    6116      31.6662
    6117      31.6115
    6118      31.6575
    6119      31.7147
    6120      31.6262
    6121      31.6225
    6122      31.6375
    6123      31.6402
    6124      31.6770
    6125      31.6761
    6126      31.6790
    6127      31.6074
    6128      31.6493
    6129      31.6636
    6130      31.6273
    6131      31.5973
    6132      31.6093
    6133      31.6173
    6134      31.6318
    6135      31.6687
    6136      31.7123
    6137      31.6609
    6138      31.6751
    6139      31.6095
    6140      31.6412
    6141      31.5785
    6142      31.6235
    6143      31.6315
    6144      31.6469
    6145      31.5899
    6146      31.6148
    6147      31.6328
    6148      31.6398
    6149      31.6343
    6150      31.6525
    6151      31.6674
    6152      31.6482
    6153      31.7086
    6154      31.6187
    6155      31.6600
    6156      31.6217
    6157      31.6547
    6158      31.6645
    6159      31.6498
    6160      31.6092
    6161      31.6673
    6162      31.6466
    6163      31.6682
    6164      31.6238
    6165      31.6146
    6166      31.6444
    6167      31.6265
    6168      31.6456
    6169      31.6227
    6170      31.6262
    6171      31.6206
    6172      31.5710
    6173      31.6250
    6174      31.6282
    6175      31.5803
    6176      31.5883
    6177      31.6833
    6178      31.5858
    6179      31.5954
    6180      31.6193
    6181      31.7192
    6182      31.6030
    6183      31.6591
    6184      31.6568
    6185      31.6584
    6186      31.6371
    6187      31.6810
    6188      31.6847
    6189      31.6516
    6190      31.5960
    6191      31.6288
    6192      31.6103
    6193      31.5416
    6194      31.5893
    6195      31.6305
    6196      31.6361
    6197      31.6286
    6198      31.6304
    6199      31.6155
    6200      31.6147
    6201      31.6586
    6202      31.6363
    6203      31.6057
    6204      31.6567
    6205      31.6529
    6206      31.6269
    6207      31.5813
    6208      31.6263
    6209      31.6643
    6210      31.6054
    6211      31.6260
    6212      31.6276
    6213      31.6603
    6214      31.6111
    6215      31.5920
    6216      31.6248
    6217      31.6559
    6218      31.6540
    6219      31.6307
    6220      31.6289
    6221      31.6346
    6222      31.6401
    6223      31.6386
    6224      31.6758
    6225      31.6723
    6226      31.6029
    6227      31.6374
    6228      31.6472
    6229      31.6224
    6230      31.6734
    6231      31.5979
    6232      31.6811
    6233      31.6369
    6234      31.6289
    6235      31.6666
    6236      31.6244
    6237      31.6925
    6238      31.6771
    6239      31.6583
    6240      31.6502
    6241      31.5914
    6242      31.6786
    6243      31.6890
    6244      31.6202
    6245      31.6488
    6246      31.6366
    6247      31.5832
    6248      31.6537
    6249      31.6521
    6250      31.5877
    6251      31.6287
    6252      31.6129
    6253      31.6202
    6254      31.6395
    6255      31.6521
    6256      31.6291
    6257      31.5718
    6258      31.6787
    6259      31.6399
    6260      31.6379
    6261      31.6685
    6262      31.6843
    6263      31.5960
    6264      31.6621
    6265      31.6211
    6266      31.6470
    6267      31.6817
    6268      31.6552
    6269      31.5953
    6270      31.6613
    6271      31.5998
    6272      31.6553
    6273      31.6274
    6274      31.6375
    6275      31.6537
    6276      31.6473
    6277      31.6636
    6278      31.5987
    6279      31.6261
    6280      31.5586
    6281      31.5672
    6282      31.6028
    6283      31.6150
    6284      31.5894
    6285      31.5889
    6286      31.6241
    6287      31.6204
    6288      31.5959
    6289      31.6194
    6290      31.6429
    6291      31.5682
    6292      31.6132
    6293      31.6270
    6294      31.6806
    6295      31.6246
    6296      31.6910
    6297      31.6633
    6298      31.6310
    6299      31.5707
    6300      31.5917
    6301      31.6170
    6302      31.6082
    6303      31.5798
    6304      31.5863
    6305      31.6172
    6306      31.6161
    6307      31.6133
    6308      31.6676
    6309      31.6752
    6310      31.6262
    6311      31.7027
    6312      31.5824
    6313      31.6389
    6314      31.6061
    6315      31.6420
    6316      31.6579
    6317      31.6055
    6318      31.6178
    6319      31.6326
    6320      31.6167
    6321      31.6058
    6322      31.6353
    6323      31.6605
    6324      31.6429
    6325      31.5868
    6326      31.6255
    6327      31.6063
    6328      31.6256
    6329      31.5843
    6330      31.6474
    6331      31.6416
    6332      31.5992
    6333      31.5818
    6334      31.6128
    6335      31.6143
    6336      31.6184
    6337      31.5924
    6338      31.5603
    6339      31.6131
    6340      31.6153
    6341      31.5915
    6342      31.6063
    6343      31.5387
    6344      31.6379
    6345      31.5994
    6346      31.6253
    6347      31.6402
    6348      31.6519
    6349      31.6030
    6350      31.6303
    6351      31.6051
    6352      31.6242
    6353      31.5832
    6354      31.5882
    6355      31.6189
    6356      31.5933
    6357      31.5961
    6358      31.6632
    6359      31.6509
    6360      31.5711
    6361      31.6446
    6362      31.6058
    6363      31.6345
    6364      31.6450
    6365      31.6424
    6366      31.6336
    6367      31.6871
    6368      31.6622
    6369      31.7162
    6370      31.6478
    6371      31.5725
    6372      31.5670
    6373      31.5776
    6374      31.6633
    6375      31.5747
    6376      31.6232
    6377      31.6688
    6378      31.5965
    6379      31.6104
    6380      31.5932
    6381      31.5922
    6382      31.6439
    6383      31.5935
    6384      31.5792
    6385      31.5892
    6386      31.6353
    6387      31.6443
    6388      31.6429
    6389      31.6451
    6390      31.6229
    6391      31.6505
    6392      31.6283
    6393      31.6713
    6394      31.6200
    6395      31.5486
    6396      31.6052
    6397      31.6487
    6398      31.6166
    6399      31.6057
    6400      31.6491
    6401      31.6887
    6402      31.6789
    6403      31.6372
    6404      31.6444
    6405      31.6287
    6406      31.6081
    6407      31.6075
    6408      31.5928
    6409      31.6088
    6410      31.6183
    6411      31.6124
    6412      31.6057
    6413      31.6402
    6414      31.6333
    6415      31.6257
    6416      31.6047
    6417      31.6004
    6418      31.5444
    6419      31.5634
    6420      31.6518
    6421      31.6389
    6422      31.6302
    6423      31.6280
    6424      31.6343
    6425      31.6427
    6426      31.6332
    6427      31.6026
    6428      31.6432
    6429      31.6384
    6430      31.6619
    6431      31.6805
    6432      31.6602
    6433      31.6824
    6434      31.6236
    6435      31.6375
    6436      31.6000
    6437      31.6051
    6438      31.5666
    6439      31.6282
    6440      31.6100
    6441      31.5864
    6442      31.5764
    6443      31.5841
    6444      31.6411
    6445      31.6096
    6446      31.5957
    6447      31.5468
    6448      31.5735
    6449      31.6467
    6450      31.6032
    6451      31.6742
    6452      31.5808
    6453      31.6646
    6454      31.6200
    6455      31.6333
    6456      31.6289
    6457      31.6102
    6458      31.5746
    6459      31.6368
    6460      31.6638
    6461      31.6241
    6462      31.6397
    6463      31.6243
    6464      31.5919
    6465      31.5970
    6466      31.6331
    6467      31.5631
    6468      31.6382
    6469      31.6298
    6470      31.5422
    6471      31.5310
    6472      31.5904
    6473      31.6065
    6474      31.6267
    6475      31.6416
    6476      31.6623
    6477      31.6458
    6478      31.6590
    6479      31.5709
    6480      31.5681
    6481      31.6310
    6482      31.6399
    6483      31.5894
    6484      31.6271
    6485      31.6559
    6486      31.5888
    6487      31.6118
    6488      31.5842
    6489      31.6249
    6490      31.5872
    6491      31.5936
    6492      31.6222
    6493      31.5802
    6494      31.6190
    6495      31.6500
    6496      31.6678
    6497      31.6440
    6498      31.5979
    6499      31.5923
    6500      31.5175
    6501      31.5993
    6502      31.6250
    6503      31.6469
    6504      31.6387
    6505      31.6134
    6506      31.6483
    6507      31.6150
    6508      31.6342
    6509      31.6099
    6510      31.6460
    6511      31.6449
    6512      31.6666
    6513      31.5887
    6514      31.6218
    6515      31.6283
    6516      31.6021
    6517      31.6396
    6518      31.6024
    6519      31.6302
    6520      31.6672
    6521      31.6166
    6522      31.6770
    6523      31.6125
    6524      31.6606
    6525      31.6666
    6526      31.6627
    6527      31.6194
    6528      31.6214
    6529      31.5806
    6530      31.6121
    6531      31.6091
    6532      31.5932
    6533      31.6254
    6534      31.6292
    6535      31.6369
    6536      31.6056
    6537      31.5569
    6538      31.5892
    6539      31.5938
    6540      31.6539
    6541      31.6365
    6542      31.6823
    6543      31.6003
    6544      31.6055
    6545      31.6289
    6546      31.6042
    6547      31.6266
    6548      31.5978
    6549      31.5990
    6550      31.6346
    6551      31.6068
    6552      31.6145
    6553      31.6205
    6554      31.6284
    6555      31.5947
    6556      31.6168
    6557      31.5929
    6558      31.6273
    6559      31.6147
    6560      31.6607
    6561      31.6136
    6562      31.6490
    6563      31.6556
    6564      31.5911
    6565      31.6475
    6566      31.6124
    6567      31.6322
    6568      31.6336
    6569      31.6089
    6570      31.6429
    6571      31.6095
    6572      31.6653
    6573      31.6218
    6574      31.6789
    6575      31.6409
    6576      31.6304
    6577      31.6373
    6578      31.6117
    6579      31.5965
    6580      31.5903
    6581      31.6221
    6582      31.6707
    6583      31.6601
    6584      31.6532
    6585      31.5789
    6586      31.5752
    6587      31.6188
    6588      31.5865
    6589      31.6214
    6590      31.6452
    6591      31.6383
    6592      31.6930
    6593      31.6314
    6594      31.5685
    6595      31.5976
    6596      31.5958
    6597      31.6312
    6598      31.5453
    6599      31.5923
    6600      31.6648
    6601      31.6433
    6602      31.6391
    6603      31.6208
    6604      31.6428
    6605      31.6156
    6606      31.6427
    6607      31.6145
    6608      31.6175
    6609      31.6395
    6610      31.6341
    6611      31.6103
    6612      31.6178
    6613      31.5813
    6614      31.5928
    6615      31.5887
    6616      31.5956
    6617      31.6547
    6618      31.6876
    6619      31.6234
    6620      31.6349
    6621      31.6452
    6622      31.5898
    6623      31.6246
    6624      31.6599
    6625      31.5889
    6626      31.6191
    6627      31.6651
    6628      31.6581
    6629      31.6575
    6630      31.6127
    6631      31.6358
    6632      31.6361
    6633      31.5862
    6634      31.6346
    6635      31.6588
    6636      31.6627
    6637      31.6221
    6638      31.6403
    6639      31.6590
    6640      31.5859
    6641      31.6156
    6642      31.5763
    6643      31.5721
    6644      31.6065
    6645      31.5934
    6646      31.5891
    6647      31.6349
    6648      31.6330
    6649      31.6342
    6650      31.6055
    6651      31.5807
    6652      31.5628
    6653      31.6393
    6654      31.6148
    6655      31.6175
    6656      31.6761
    6657      31.6287
    6658      31.5893
    6659      31.6122
    6660      31.6137
    6661      31.5624
    6662      31.5711
    6663      31.6574
    6664      31.6655
    6665      31.6031
    6666      31.6037
    6667      31.6076
    6668      31.6013
    6669      31.6568
    6670      31.6520
    6671      31.6376
    6672      31.6054
    6673      31.6714
    6674      31.6295
    6675      31.5967
    6676      31.6541
    6677      31.5944
    6678      31.5855
    6679      31.5402
    6680      31.5966
    6681      31.6215
    6682      31.6147
    6683      31.5998
    6684      31.6028
    6685      31.6121
    6686      31.5535
    6687      31.5758
    6688      31.6626
    6689      31.6657
    6690      31.6351
    6691      31.5266
    6692      31.6118
    6693      31.5769
    6694      31.5956
    6695      31.6527
    6696      31.6490
    6697      31.5980
    6698      31.6628
    6699      31.6632
    6700      31.5508
    6701      31.5890
    6702      31.6233
    6703      31.6696
    6704      31.5842
    6705      31.6296
    6706      31.6517
    6707      31.6023
    6708      31.6360
    6709      31.6472
    6710      31.5713
    6711      31.5939
    6712      31.5968
    6713      31.5796
    6714      31.5860
    6715      31.6561
    6716      31.6620
    6717      31.5921
    6718      31.6236
    6719      31.5989
    6720      31.5887
    6721      31.5890
    6722      31.5922
    6723      31.5841
    6724      31.5894
    6725      31.5453
    6726      31.6322
    6727      31.6145
    6728      31.5928
    6729      31.6724
    6730      31.5905
    6731      31.6099
    6732      31.6527
    6733      31.6503
    6734      31.6679
    6735      31.6030
    6736      31.6072
    6737      31.6022
    6738      31.5985
    6739      31.6186
    6740      31.6236
    6741      31.6230
    6742      31.5654
    6743      31.6402
    6744      31.5804
    6745      31.5379
    6746      31.5735
    6747      31.6510
    6748      31.6366
    6749      31.5915
    6750      31.5869
    6751      31.6249
    6752      31.6086
    6753      31.6210
    6754      31.5971
    6755      31.5743
    6756      31.6052
    6757      31.6245
    6758      31.5804
    6759      31.6012
    6760      31.6624
    6761      31.6387
    6762      31.5794
    6763      31.6119
    6764      31.6421
    6765      31.6021
    6766      31.5646
    6767      31.6126
    6768      31.6414
    6769      31.6349
    6770      31.6524
    6771      31.5341
    6772      31.6513
    6773      31.6361
    6774      31.6900
    6775      31.5598
    6776      31.5968
    6777      31.5913
    6778      31.6608
    6779      31.6027
    6780      31.6133
    6781      31.6242
    6782      31.6019
    6783      31.6104
    6784      31.6626
    6785      31.5569
    6786      31.6516
    6787      31.5719
    6788      31.5786
    6789      31.5815
    6790      31.5804
    6791      31.5812
    6792      31.6084
    6793      31.5975
    6794      31.6536
    6795      31.6623
    6796      31.6178
    6797      31.6395
    6798      31.5963
    6799      31.5692
    6800      31.5410
    6801      31.6107
    6802      31.6256
    6803      31.5916
    6804      31.6091
    6805      31.6351
    6806      31.6312
    6807      31.6314
    6808      31.5945
    6809      31.6079
    6810      31.5677
    6811      31.5600
    6812      31.6192
    6813      31.5983
    6814      31.5650
    6815      31.5966
    6816      31.6059
    6817      31.5983
    6818      31.6002
    6819      31.6222
    6820      31.5963
    6821      31.5766
    6822      31.6282
    6823      31.6060
    6824      31.6403
    6825      31.6414
    6826      31.6389
    6827      31.6281
    6828      31.5654
    6829      31.6006
    6830      31.5834
    6831      31.6350
    6832      31.6435
    6833      31.6276
    6834      31.6713
    6835      31.5848
    6836      31.5765
    6837      31.6716
    6838      31.6570
    6839      31.7003
    6840      31.5819
    6841      31.5569
    6842      31.5967
    6843      31.6117
    6844      31.6727
    6845      31.6504
    6846      31.5833
    6847      31.6131
    6848      31.6518
    6849      31.6317
    6850      31.6072
    6851      31.6412
    6852      31.6547
    6853      31.6766
    6854      31.6323
    6855      31.6600
    6856      31.6110
    6857      31.6817
    6858      31.6663
    6859      31.6849
    6860      31.6379
    6861      31.6370
    6862      31.6244
    6863      31.5964
    6864      31.6380
    6865      31.6502
    6866      31.6500
    6867      31.6410
    6868      31.6428
    6869      31.6319
    6870      31.6388
    6871      31.5805
    6872      31.6364
    6873      31.6330
    6874      31.6097
    6875      31.6051
    6876      31.6141
    6877      31.5649
    6878      31.5764
    6879      31.6379
    6880      31.6375
    6881      31.6338
    6882      31.6411
    6883      31.6361
    6884      31.6362
    6885      31.6767
    6886      31.6606
    6887      31.6632
    6888      31.6026
    6889      31.5885
    6890      31.5933
    6891      31.5953
    6892      31.6364
    6893      31.6335
    6894      31.6304
    6895      31.6954
    6896      31.6191
    6897      31.6571
    6898      31.6242
    6899      31.6181
    6900      31.5900
    6901      31.6387
    6902      31.5799
    6903      31.6082
    6904      31.6843
    6905      31.6543
    6906      31.5922
    6907      31.6581
    6908      31.6312
    6909      31.6435
    6910      31.5711
    6911      31.5950
    6912      31.5601
    6913      31.5910
    6914      31.6468
    6915      31.5878
    6916      31.6048
    6917      31.6356
    6918      31.6400
    6919      31.6356
    6920      31.6228
    6921      31.5713
    6922      31.6051
    6923      31.6119
    6924      31.6044
    6925      31.6088
    6926      31.6511
    6927      31.6243
    6928      31.5358
    6929      31.6131
    6930      31.6309
    6931      31.5956
    6932      31.5917
    6933      31.5983
    6934      31.5785
    6935      31.5942
    6936      31.6135
    6937      31.6437
    6938      31.5952
    6939      31.6091
    6940      31.6215
    6941      31.6350
    6942      31.5775
    6943      31.6470
    6944      31.6274
    6945      31.6509
    6946      31.5614
    6947      31.5629
    6948      31.6298
    6949      31.5622
    6950      31.6062
    6951      31.6190
    6952      31.5751
    6953      31.6284
    6954      31.6037
    6955      31.6150
    6956      31.6405
    6957      31.5855
    6958      31.6046
    6959      31.5944
    6960      31.5428
    6961      31.6252
    6962      31.6530
    6963      31.5723
    6964      31.5767
    6965      31.5802
    6966      31.6081
    6967      31.6301
    6968      31.6544
    6969      31.6441
    6970      31.5805
    6971      31.6214
    6972      31.5629
    6973      31.6200
    6974      31.6344
    6975      31.6404
    6976      31.6229
    6977      31.6406
    6978      31.6023
    6979      31.6541
    6980      31.6217
    6981      31.6074
    6982      31.6517
    6983      31.5657
    6984      31.5445
    6985      31.5745
    6986      31.5568
    6987      31.6172
    6988      31.6714
    6989      31.6619
    6990      31.6083
    6991      31.6238
    6992      31.6456
    6993      31.6259
    6994      31.6090
    6995      31.6220
    6996      31.6976
    6997      31.6699
    6998      31.6009
    6999      31.6192
    7000      31.6611
    7001      31.6842
    7002      31.6548
    7003      31.6131
    7004      31.6303
    7005      31.6540
    7006      31.6340
    7007      31.5914
    7008      31.6215
    7009      31.6520
    7010      31.6688
    7011      31.6262
    7012      31.6183
    7013      31.6084
    7014      31.6370
    7015      31.6307
    7016      31.6068
    7017      31.5925
    7018      31.6098
    7019      31.5956
    7020      31.6364
    7021      31.6555
    7022      31.6099
    7023      31.5956
    7024      31.6410
    7025      31.6800
    7026      31.6187
    7027      31.5906
    7028      31.6283
    7029      31.6092
    7030      31.6047
    7031      31.5875
    7032      31.6091
    7033      31.5981
    7034      31.6432
    7035      31.6379
    7036      31.6141
    7037      31.5802
    7038      31.5907
    7039      31.5964
    7040      31.6076
    7041      31.6189
    7042      31.6091
    7043      31.6037
    7044      31.6260
    7045      31.6074
    7046      31.6298
    7047      31.6111
    7048      31.5844
    7049      31.6249
    7050      31.6421
    7051      31.6206
    7052      31.6421
    7053      31.6418
    7054      31.6222
    7055      31.6348
    7056      31.5820
    7057      31.6138
    7058      31.6137
    7059      31.6670
    7060      31.5919
    7061      31.6267
    7062      31.6521
    7063      31.6491
    7064      31.5726
    7065      31.5794
    7066      31.5341
    7067      31.6345
    7068      31.5797
    7069      31.6713
    7070      31.5970
    7071      31.6122
    7072      31.5961
    7073      31.6180
    7074      31.5581
    7075      31.6621
    7076      31.6210
    7077      31.5633
    7078      31.6173
    7079      31.6261
    7080      31.6085
    7081      31.6399
    7082      31.6401
    7083      31.6170
    7084      31.6046
    7085      31.6553
    7086      31.6428
    7087      31.6096
    7088      31.6640
    7089      31.6329
    7090      31.6121
    7091      31.6535
    7092      31.6649
    7093      31.6845
    7094      31.6069
    7095      31.6401
    7096      31.6316
    7097      31.6631
    7098      31.6431
    7099      31.6427
    7100      31.6469
    7101      31.6584
    7102      31.6750
    7103      31.6105
    7104      31.6564
    7105      31.5973
    7106      31.5842
    7107      31.6402
    7108      31.6469
    7109      31.6176
    7110      31.5592
    7111      31.6194
    7112      31.6405
    7113      31.6217
    7114      31.6242
    7115      31.6451
    7116      31.6603
    7117      31.6136
    7118      31.6633
    7119      31.6091
    7120      31.6500
    7121      31.6448
    7122      31.6019
    7123      31.5785
    7124      31.6351
    7125      31.5784
    7126      31.6590
    7127      31.6001
    7128      31.6551
    7129      31.6076
    7130      31.6516
    7131      31.6419
    7132      31.5974
    7133      31.5889
    7134      31.6217
    7135      31.6665
    7136      31.6047
    7137      31.5764
    7138      31.6019
    7139      31.6018
    7140      31.6321
    7141      31.5700
    7142      31.6631
    7143      31.6038
    7144      31.6133
    7145      31.5707
    7146      31.5875
    7147      31.5970
    7148      31.5987
    7149      31.6691
    7150      31.6032
    7151      31.6293
    7152      31.6778
    7153      31.6248
    7154      31.6390
    7155      31.5979
    7156      31.6690
    7157      31.6288
    7158      31.6160
    7159      31.6238
    7160      31.5870
    7161      31.5769
    7162      31.6008
    7163      31.6160
    7164      31.5156
    7165      31.5595
    7166      31.5518
    7167      31.5665
    7168      31.6008
    7169      31.6606
    7170      31.5868
    7171      31.5721
    7172      31.5859
    7173      31.5845
    7174      31.5707
    7175      31.5521
    7176      31.5891
    7177      31.6535
    7178      31.6179
    7179      31.6178
    7180      31.5848
    7181      31.6445
    7182      31.5941
    7183      31.6045
    7184      31.6386
    7185      31.5791
    7186      31.6023
    7187      31.5933
    7188      31.5791
    7189      31.6124
    7190      31.6482
    7191      31.6525
    7192      31.6643
    7193      31.6334
    7194      31.5824
    7195      31.5770
    7196      31.5860
    7197      31.5647
    7198      31.6275
    7199      31.5994
    7200      31.5397
    7201      31.6573
    7202      31.6358
    7203      31.6118
    7204      31.5965
    7205      31.6103
    7206      31.5855
    7207      31.5549
    7208      31.6293
    7209      31.5837
    7210      31.6213
    7211      31.6150
    7212      31.6307
    7213      31.5549
    7214      31.6165
    7215      31.6298
    7216      31.5695
    7217      31.5995
    7218      31.6354
    7219      31.5859
    7220      31.6272
    7221      31.6428
    7222      31.6447
    7223      31.6012
    7224      31.5919
    7225      31.5898
    7226      31.6839
    7227      31.6551
    7228      31.5957
    7229      31.5598
    7230      31.6239
    7231      31.6290
    7232      31.5898
    7233      31.6037
    7234      31.6005
    7235      31.5545
    7236      31.6026
    7237      31.5573
    7238      31.6126
    7239      31.5913
    7240      31.6197
    7241      31.6281
    7242      31.6096
    7243      31.6202
    7244      31.5842
    7245      31.6074
    7246      31.6098
    7247      31.5800
    7248      31.5685
    7249      31.6962
    7250      31.5774
    7251      31.6253
    7252      31.6282
    7253      31.5997
    7254      31.6128
    7255      31.6426
    7256      31.6311
    7257      31.6071
    7258      31.5835
    7259      31.6284
    7260      31.6137
    7261      31.6247
    7262      31.6255
    7263      31.6384
    7264      31.5875
    7265      31.5851
    7266      31.6479
    7267      31.6610
    7268      31.6318
    7269      31.6377
    7270      31.6056
    7271      31.6433
    7272      31.6245
    7273      31.6163
    7274      31.6446
    7275      31.5904
    7276      31.5252
    7277      31.5891
    7278      31.5895
    7279      31.6228
    7280      31.6179
    7281      31.5845
    7282      31.6096
    7283      31.6167
    7284      31.5860
    7285      31.6792
    7286      31.6174
    7287      31.6202
    7288      31.6310
    7289      31.6147
    7290      31.6228
    7291      31.6623
    7292      31.5677
    7293      31.6278
    7294      31.5784
    7295      31.6426
    7296      31.6029
    7297      31.5820
    7298      31.6211
    7299      31.6418
    7300      31.5985
    7301      31.6695
    7302      31.5867
    7303      31.6032
    7304      31.6007
    7305      31.6107
    7306      31.5650
    7307      31.6799
    7308      31.6228
    7309      31.6053
    7310      31.6177
    7311      31.6154
    7312      31.6212
    7313      31.6465
    7314      31.5977
    7315      31.6086
    7316      31.6069
    7317      31.6264
    7318      31.5875
    7319      31.6433
    7320      31.6543
    7321      31.6028
    7322      31.6543
    7323      31.5523
    7324      31.5740
    7325      31.5676
    7326      31.6343
    7327      31.6673
    7328      31.6089
    7329      31.6299
    7330      31.6483
    7331      31.5890
    7332      31.6108
    7333      31.6002
    7334      31.6087
    7335      31.6223
    7336      31.6301
    7337      31.6308
    7338      31.6720
    7339      31.6617
    7340      31.6516
    7341      31.5779
    7342      31.6032
    7343      31.5561
    7344      31.5910
    7345      31.5884
    7346      31.5916
    7347      31.5688
    7348      31.5856
    7349      31.5434
    7350      31.5937
    7351      31.5968
    7352      31.6222
    7353      31.6492
    7354      31.6159
    7355      31.6105
    7356      31.5665
    7357      31.5976
    7358      31.5658
    7359      31.6344
    7360      31.5898
    7361      31.5727
    7362      31.5793
    7363      31.5725
    7364      31.6604
    7365      31.6611
    7366      31.6077
    7367      31.6180
    7368      31.5991
    7369      31.5937
    7370      31.5544
    7371      31.5521
    7372      31.5951
    7373      31.5995
    7374      31.6313
    7375      31.5741
    7376      31.6161
    7377      31.5675
    7378      31.5645
    7379      31.5891
    7380      31.6480
    7381      31.6269
    7382      31.6001
    7383      31.6010
    7384      31.5974
    7385      31.5530
    7386      31.6128
    7387      31.6065
    7388      31.5886
    7389      31.6167
    7390      31.6219
    7391      31.6494
    7392      31.6563
    7393      31.6089
    7394      31.5960
    7395      31.6174
    7396      31.6313
    7397      31.6359
    7398      31.6566
    7399      31.6117
    7400      31.6128
    7401      31.6126
    7402      31.5282
    7403      31.6045
    7404      31.6106
    7405      31.5909
    7406      31.6197
    7407      31.6364
    7408      31.6000
    7409      31.5924
    7410      31.6410
    7411      31.6356
    7412      31.5998
    7413      31.6096
    7414      31.6156
    7415      31.6460
    7416      31.5353
    7417      31.6479
    7418      31.6051
    7419      31.6156
    7420      31.5985
    7421      31.6492
    7422      31.6065
    7423      31.6196
    7424      31.6496
    7425      31.6174
    7426      31.6959
    7427      31.6806
    7428      31.6659
    7429      31.6285
    7430      31.6057
    7431      31.5961
    7432      31.6133
    7433      31.6126
    7434      31.6024
    7435      31.6201
    7436      31.6359
    7437      31.6494
    7438      31.6349
    7439      31.6446
    7440      31.6077
    7441      31.5903
    7442      31.6234
    7443      31.5750
    7444      31.6332
    7445      31.6721
    7446      31.6224
    7447      31.5376
    7448      31.5942
    7449      31.6406
    7450      31.6115
    7451      31.5892
    7452      31.5846
    7453      31.6068
    7454      31.5928
    7455      31.6562
    7456      31.6408
    7457      31.6229
    7458      31.6242
    7459      31.6313
    7460      31.5576
    7461      31.5870
    7462      31.5468
    7463      31.5899
    7464      31.6041
    7465      31.6136
    7466      31.5752
    7467      31.6431
    7468      31.5867
    7469      31.5437
    7470      31.5659
    7471      31.6094
    7472      31.5824
    7473      31.5867
    7474      31.6239
    7475      31.6046
    7476      31.5707
    7477      31.5702
    7478      31.6228
    7479      31.6237
    7480      31.5911
    7481      31.6169
    7482      31.5963
    7483      31.6362
    7484      31.6194
    7485      31.6040
    7486      31.5917
    7487      31.5806
    7488      31.6082
    7489      31.5843
    7490      31.5956
    7491      31.5809
    7492      31.5692
    7493      31.5785
    7494      31.6111
    7495      31.6266
    7496      31.6055
    7497      31.6157
    7498      31.6224
    7499      31.5837
    7500      31.6329
    7501      31.6012
    7502      31.6300
    7503      31.5770
    7504      31.6039
    7505      31.5889
    7506      31.6057
    7507      31.6096
    7508      31.6624
    7509      31.5750
    7510      31.6529
    7511      31.6237
    7512      31.6151
    7513      31.5807
    7514      31.6104
    7515      31.5936
    7516      31.6275
    7517      31.5939
    7518      31.6168
    7519      31.6300
    7520      31.5872
    7521      31.6325
    7522      31.5944
    7523      31.5766
    7524      31.5873
    7525      31.5829
    7526      31.6309
    7527      31.5591
    7528      31.6196
    7529      31.6527
    7530      31.6389
    7531      31.6238
    7532      31.5931
    7533      31.5866
    7534      31.6050
    7535      31.5698
    7536      31.5748
    7537      31.5643
    7538      31.6023
    7539      31.5720
    7540      31.5895
    7541      31.5484
    7542      31.5692
    7543      31.5536
    7544      31.6017
    7545      31.6373
    7546      31.6007
    7547      31.5297
    7548      31.6170
    7549      31.6277
    7550      31.6390
    7551      31.6255
    7552      31.5766
    7553      31.6146
    7554      31.6502
    7555      31.6009
    7556      31.5509
    7557      31.5652
    7558      31.5972
    7559      31.5778
    7560      31.6267
    7561      31.5711
    7562      31.5486
    7563      31.6220
    7564      31.6518
    7565      31.5698
    7566      31.5600
    7567      31.5789
    7568      31.6255
    7569      31.6100
    7570      31.6132
    7571      31.6344
    7572      31.5904
    7573      31.6065
    7574      31.5688
    7575      31.6501
    7576      31.6401
    7577      31.6234
    7578      31.6204
    7579      31.6126
    7580      31.6364
    7581      31.6010
    7582      31.5976
    7583      31.5962
    7584      31.6047
    7585      31.6225
    7586      31.6167
    7587      31.6081
    7588      31.6240
    7589      31.6769
    7590      31.6570
    7591      31.5966
    7592      31.5703
    7593      31.6155
    7594      31.5875
    7595      31.6439
    7596      31.5627
    7597      31.5454
    7598      31.5332
    7599      31.5617
    7600      31.6263
    7601      31.5760
    7602      31.6023
    7603      31.5839
    7604      31.5768
    7605      31.5797
    7606      31.6135
    7607      31.5798
    7608      31.6143
    7609      31.6275
    7610      31.6061
    7611      31.6209
    7612      31.6232
    7613      31.6434
    7614      31.6278
    7615      31.6027
    7616      31.6180
    7617      31.5493
    7618      31.6223
    7619      31.5861
    7620      31.6354
    7621      31.5968
    7622      31.5988
    7623      31.6497
    7624      31.6061
    7625      31.5732
    7626      31.6104
    7627      31.5824
    7628      31.6148
    7629      31.6269
    7630      31.5999
    7631      31.6332
    7632      31.5816
    7633      31.6100
    7634      31.6928
    7635      31.6056
    7636      31.5858
    7637      31.5772
    7638      31.5821
    7639      31.5961
    7640      31.6379
    7641      31.6004
    7642      31.6190
    7643      31.6121
    7644      31.6267
    7645      31.6131
    7646      31.6112
    7647      31.5863
    7648      31.5818
    7649      31.6556
    7650      31.6266
    7651      31.6387
    7652      31.6099
    7653      31.6113
    7654      31.6023
    7655      31.6628
    7656      31.6165
    7657      31.5785
    7658      31.6249
    7659      31.5619
    7660      31.5728
    7661      31.6224
    7662      31.6076
    7663      31.5663
    7664      31.5432
    7665      31.5964
    7666      31.6236
    7667      31.6205
    7668      31.6255
    7669      31.6010
    7670      31.6133
    7671      31.6132
    7672      31.5944
    7673      31.5879
    7674      31.6062
    7675      31.5559
    7676      31.6018
    7677      31.6700
    7678      31.6217
    7679      31.6140
    7680      31.6131
    7681      31.5540
    7682      31.6344
    7683      31.5967
    7684      31.6129
    7685      31.6759
    7686      31.6015
    7687      31.6267
    7688      31.6415
    7689      31.5970
    7690      31.6019
    7691      31.6214
    7692      31.6384
    7693      31.6764
    7694      31.6598
    7695      31.6170
    7696      31.5696
    7697      31.5797
    7698      31.6194
    7699      31.6650
    7700      31.6394
    7701      31.5731
    7702      31.5929
    7703      31.6013
    7704      31.5753
    7705      31.5999
    7706      31.6223
    7707      31.6332
    7708      31.5742
    7709      31.6131
    7710      31.6191
    7711      31.6460
    7712      31.6654
    7713      31.6106
    7714      31.5749
    7715      31.6215
    7716      31.5844
    7717      31.5873
    7718      31.6068
    7719      31.6037
    7720      31.5929
    7721      31.5855
    7722      31.5600
    7723      31.6019
    7724      31.5514
    7725      31.5805
    7726      31.5803
    7727      31.6513
    7728      31.6394
    7729      31.6369
    7730      31.5962
    7731      31.5449
    7732      31.6305
    7733      31.6237
    7734      31.5691
    7735      31.6313
    7736      31.5990
    7737      31.5792
    7738      31.6164
    7739      31.6140
    7740      31.6080
    7741      31.6532
    7742      31.6705
    7743      31.6462
    7744      31.6372
    7745      31.6728
    7746      31.6711
    7747      31.6754
    7748      31.6197
    7749      31.6424
    7750      31.5691
    7751      31.5812
    7752      31.5405
    7753      31.6183
    7754      31.5205
    7755      31.6136
    7756      31.6084
    7757      31.6604
    7758      31.5520
    7759      31.5916
    7760      31.6139
    7761      31.5705
    7762      31.5494
    7763      31.5666
    7764      31.6326
    7765      31.6528
    7766      31.6358
    7767      31.6175
    7768      31.6304
    7769      31.6113
    7770      31.6042
    7771      31.5908
    7772      31.5940
    7773      31.5786
    7774      31.5737
    7775      31.6306
    7776      31.6651
    7777      31.6283
    7778      31.6096
    7779      31.6224
    7780      31.6026
    7781      31.6078
    7782      31.6026
    7783      31.6293
    7784      31.6098
    7785      31.5959
    7786      31.6661
    7787      31.6578
    7788      31.5773
    7789      31.5759
    7790      31.6054
    7791      31.6053
    7792      31.6079
    7793      31.6823
    7794      31.6136
    7795      31.6029
    7796      31.5741
    7797      31.6487
    7798      31.6385
    7799      31.6683
    7800      31.6580
    7801      31.6552
    7802      31.5835
    7803      31.6833
    7804      31.5986
    7805      31.5825
    7806      31.6440
    7807      31.6719
    7808      31.5624
    7809      31.5976
    7810      31.6336
    7811      31.6486
    7812      31.6438
    7813      31.6937
    7814      31.6362
    7815      31.6798
    7816      31.6472
    7817      31.6217
    7818      31.5865
    7819      31.5852
    7820      31.6191
    7821      31.6477
    7822      31.5660
    7823      31.6674
    7824      31.6400
    7825      31.6341
    7826      31.6174
    7827      31.6200
    7828      31.6352
    7829      31.6219
    7830      31.6441
    7831      31.5707
    7832      31.5767
    7833      31.5808
    7834      31.6091
    7835      31.6281
    7836      31.5913
    7837      31.5925
    7838      31.5905
    7839      31.5918
    7840      31.6424
    7841      31.6939
    7842      31.6380
    7843      31.6410
    7844      31.5980
    7845      31.6306
    7846      31.6561
    7847      31.6268
    7848      31.6265
    7849      31.6008
    7850      31.6019
    7851      31.6258
    7852      31.6116
    7853      31.6017
    7854      31.5706
    7855      31.6028
    7856      31.6399
    7857      31.6652
    7858      31.6132
    7859      31.5466
    7860      31.6211
    7861      31.6062
    7862      31.6399
    7863      31.6102
    7864      31.5703
    7865      31.5851
    7866      31.6833
    7867      31.6698
    7868      31.6373
    7869      31.6084
    7870      31.6470
    7871      31.5962
    7872      31.6101
    7873      31.5679
    7874      31.6331
    7875      31.6411
    7876      31.6129
    7877      31.6238
    7878      31.6089
    7879      31.6579
    7880      31.5610
    7881      31.5551
    7882      31.5716
    7883      31.6174
    7884      31.5893
    7885      31.6529
    7886      31.6687
    7887      31.6305
    7888      31.6669
    7889      31.6644
    7890      31.6529
    7891      31.5826
    7892      31.5847
    7893      31.6152
    7894      31.6228
    7895      31.5709
    7896      31.6433
    7897      31.6520
    7898      31.6737
    7899      31.6439
    7900      31.6372
    7901      31.6096
    7902      31.5599
    7903      31.5937
    7904      31.6090
    7905      31.6353
    7906      31.6240
    7907      31.6206
    7908      31.6221
    7909      31.5771
    7910      31.6098
    7911      31.6816
    7912      31.6606
    7913      31.6630
    7914      31.6449
    7915      31.6107
    7916      31.6258
    7917      31.6209
    7918      31.6385
    7919      31.5846
    7920      31.6571
    7921      31.6766
    7922      31.6464
    7923      31.6115
    7924      31.6121
    7925      31.6090
    7926      31.6206
    7927      31.5744
    7928      31.5966
    7929      31.6118
    7930      31.5864
    7931      31.6537
    7932      31.6077
    7933      31.6440
    7934      31.6668
    7935      31.6648
    7936      31.6445
    7937      31.6240
    7938      31.6416
    7939      31.6532
    7940      31.6175
    7941      31.6224
    7942      31.6212
    7943      31.6295
    7944      31.6249
    7945      31.5975
    7946      31.5930
    7947      31.6041
    7948      31.6288
    7949      31.6590
    7950      31.6179
    7951      31.6053
    7952      31.5540
    7953      31.6344
    7954      31.6118
    7955      31.6202
    7956      31.6416
    7957      31.6200
    7958      31.5969
    7959      31.6172
    7960      31.5754
    7961      31.6344
    7962      31.5836
    7963      31.6656
    7964      31.6517
    7965      31.5777
    7966      31.5779
    7967      31.6286
    7968      31.6135
    7969      31.6157
    7970      31.6603
    7971      31.6620
    7972      31.6568
    7973      31.5427
    7974      31.5746
    7975      31.6412
    7976      31.6028
    7977      31.6154
    7978      31.6524
    7979      31.5648
    7980      31.5661
    7981      31.5968
    7982      31.5728
    7983      31.5630
    7984      31.6099
    7985      31.5430
    7986      31.6101
    7987      31.5559
    7988      31.6495
    7989      31.6523
    7990      31.5599
    7991      31.6573
    7992      31.6168
    7993      31.5861
    7994      31.5907
    7995      31.6044
    7996      31.5813
    7997      31.6984
    7998      31.6329
    7999      31.6508
    8000      31.5946
    8001      31.5827
    8002      31.5913
    8003      31.6514
    8004      31.6451
    8005      31.6444
    8006      31.6386
    8007      31.6784
    8008      31.6606
    8009      31.6111
    8010      31.6351
    8011      31.6581
    8012      31.6466
    8013      31.5900
    8014      31.6310
    8015      31.5543
    8016      31.5881
    8017      31.6090
    8018      31.6267
    8019      31.5994
    8020      31.6466
    8021      31.6157
    8022      31.6515
    8023      31.6371
    8024      31.5825
    8025      31.6789
    8026      31.6087
    8027      31.6109
    8028      31.6172
    8029      31.5847
    8030      31.6444
    8031      31.6239
    8032      31.6619
    8033      31.6024
    8034      31.5957
    8035      31.5982
    8036      31.5731
    8037      31.6115
    8038      31.6019
    8039      31.6110
    8040      31.6722
    8041      31.6476
    8042      31.5936
    8043      31.5077
    8044      31.5991
    8045      31.6203
    8046      31.6231
    8047      31.6110
    8048      31.6554
    8049      31.6355
    8050      31.6816
    8051      31.5887
    8052      31.5964
    8053      31.6163
    8054      31.5780
    8055      31.6543
    8056      31.6513
    8057      31.6757
    8058      31.5899
    8059      31.6347
    8060      31.6165
    8061      31.7064
    8062      31.6148
    8063      31.6108
    8064      31.6117
    8065      31.6272
    8066      31.5963
    8067      31.6591
    8068      31.5854
    8069      31.6041
    8070      31.6432
    8071      31.6618
    8072      31.6216
    8073      31.6819
    8074      31.6172
    8075      31.6235
    8076      31.5914
    8077      31.6256
    8078      31.6687
    8079      31.6628
    8080      31.6098
    8081      31.5926
    8082      31.6207
    8083      31.6324
    8084      31.6443
    8085      31.5832
    8086      31.6237
    8087      31.6623
    8088      31.6185
    8089      31.6239
    8090      31.6233
    8091      31.6023
    8092      31.6218
    8093      31.6448
    8094      31.6612
    8095      31.6675
    8096      31.5924
    8097      31.6165
    8098      31.5842
    8099      31.6130
    8100      31.6307
    8101      31.6332
    8102      31.5832
    8103      31.5712
    8104      31.6361
    8105      31.6703
    8106      31.5906
    8107      31.6141
    8108      31.6172
    8109      31.6136
    8110      31.5480
    8111      31.6412
    8112      31.6517
    8113      31.6180
    8114      31.6086
    8115      31.6258
    8116      31.6648
    8117      31.5984
    8118      31.5763
    8119      31.6253
    8120      31.6179
    8121      31.6469
    8122      31.6713
    8123      31.5804
    8124      31.6123
    8125      31.6467
    8126      31.6363
    8127      31.5958
    8128      31.6006
    8129      31.5818
    8130      31.5828
    8131      31.6492
    8132      31.6090
    8133      31.6455
    8134      31.5861
    8135      31.6418
    8136      31.6448
    8137      31.6211
    8138      31.5917
    8139      31.5884
    8140      31.5600
    8141      31.5838
    8142      31.6234
    8143      31.5869
    8144      31.6356
    8145      31.5866
    8146      31.5678
    8147      31.6295
    8148      31.5706
    8149      31.5992
    8150      31.6241
    8151      31.6321
    8152      31.6589
    8153      31.6817
    8154      31.6308
    8155      31.4934
    8156      31.5941
    8157      31.6819
    8158      31.6371
    8159      31.6512
    8160      31.6155
    8161      31.5975
    8162      31.6374
    8163      31.6274
    8164      31.6528
    8165      31.6143
    8166      31.6431
    8167      31.6522
    8168      31.6293
    8169      31.6031
    8170      31.6429
    8171      31.6366
    8172      31.5518
    8173      31.5371
    8174      31.5883
    8175      31.5978
    8176      31.6327
    8177      31.6163
    8178      31.6132
    8179      31.6207
    8180      31.6028
    8181      31.6066
    8182      31.6059
    8183      31.6075
    8184      31.5937
    8185      31.5923
    8186      31.6140
    8187      31.5877
    8188      31.6076
    8189      31.6570
    8190      31.5583
    8191      31.5721
    8192      31.6121
    8193      31.6428
    8194      31.5933
    8195      31.6559
    8196      31.6017
    8197      31.5934
    8198      31.6177
    8199      31.5701
    8200      31.6316
    8201      31.6870
    8202      31.6454
    8203      31.6223
    8204      31.6046
    8205      31.5708
    8206      31.6260
    8207      31.6451
    8208      31.5777
    8209      31.6233
    8210      31.6393
    8211      31.7071
    8212      31.6741
    8213      31.6071
    8214      31.6364
    8215      31.6373
    8216      31.6185
    8217      31.6369
    8218      31.6383
    8219      31.5995
    8220      31.6185
    8221      31.6723
    8222      31.6362
    8223      31.6702
    8224      31.6107
    8225      31.6277
    8226      31.5938
    8227      31.6073
    8228      31.5790
    8229      31.6231
    8230      31.6451
    8231      31.5913
    8232      31.6127
    8233      31.6369
    8234      31.6143
    8235      31.6278
    8236      31.5731
    8237      31.5944
    8238      31.5930
    8239      31.6338
    8240      31.5848
    8241      31.6367
    8242      31.6311
    8243      31.6140
    8244      31.6466
    8245      31.6369
    8246      31.6488
    8247      31.6475
    8248      31.5896
    8249      31.6384
    8250      31.5736
    8251      31.6613
    8252      31.6106
    8253      31.6229
    8254      31.6723
    8255      31.6372
    8256      31.6633
    8257      31.6073
    8258      31.6343
    8259      31.6361
    8260      31.6156
    8261      31.6142
    8262      31.6244
    8263      31.6380
    8264      31.6232
    8265      31.6332
    8266      31.6310
    8267      31.6276
    8268      31.6579
    8269      31.6589
    8270      31.6273
    8271      31.6321
    8272      31.5595
    8273      31.6036
    8274      31.6767
    8275      31.6242
    8276      31.6194
    8277      31.6224
    8278      31.5834
    8279      31.6378
    8280      31.5984
    8281      31.6059
    8282      31.6293
    8283      31.6027
    8284      31.5850
    8285      31.6141
    8286      31.6297
    8287      31.6286
    8288      31.6243
    8289      31.5955
    8290      31.6648
    8291      31.6193
    8292      31.6297
    8293      31.6232
    8294      31.6532
    8295      31.5936
    8296      31.6123
    8297      31.6214
    8298      31.5527
    8299      31.6320
    8300      31.6004
    8301      31.6201
    8302      31.6126
    8303      31.6218
    8304      31.5981
    8305      31.6673
    8306      31.6457
    8307      31.5968
    8308      31.6315
    8309      31.6013
    8310      31.5895
    8311      31.6081
    8312      31.6154
    8313      31.6014
    8314      31.6260
    8315      31.6527
    8316      31.6547
    8317      31.6367
    8318      31.6518
    8319      31.6124
    8320      31.5835
    8321      31.6266
    8322      31.6510
    8323      31.6157
    8324      31.6189
    8325      31.5971
    8326      31.6244
    8327      31.6339
    8328      31.6243
    8329      31.6401
    8330      31.5533
    8331      31.5448
    8332      31.5946
    8333      31.6407
    8334      31.6366
    8335      31.6091
    8336      31.5867
    8337      31.6099
    8338      31.5680
    8339      31.6289
    8340      31.6060
    8341      31.6660
    8342      31.6791
    8343      31.6285
    8344      31.5857
    8345      31.6931
    8346      31.6863
    8347      31.6608
    8348      31.6819
    8349      31.5898
    8350      31.6355
    8351      31.6139
    8352      31.6370
    8353      31.5940
    8354      31.6214
    8355      31.6547
    8356      31.6364
    8357      31.6157
    8358      31.6500
    8359      31.5938
    8360      31.5895
    8361      31.6491
    8362      31.6022
    8363      31.6292
    8364      31.6511
    8365      31.6012
    8366      31.6158
    8367      31.5677
    8368      31.5959
    8369      31.5811
    8370      31.5967
    8371      31.6433
    8372      31.6359
    8373      31.6155
    8374      31.6378
    8375      31.6223
    8376      31.6026
    8377      31.6523
    8378      31.6350
    8379      31.6503
    8380      31.5815
    8381      31.5872
    8382      31.6116
    8383      31.6077
    8384      31.6040
    8385      31.6504
    8386      31.6110
    8387      31.6459
    8388      31.5961
    8389      31.5579
    8390      31.5533
    8391      31.6063
    8392      31.6436
    8393      31.5801
    8394      31.6322
    8395      31.6222
    8396      31.5916
    8397      31.6121
    8398      31.5873
    8399      31.6533
    8400      31.6583
    8401      31.6730
    8402      31.6258
    8403      31.5853
    8404      31.5953
    8405      31.6067
    8406      31.5984
    8407      31.6037
    8408      31.5920
    8409      31.6566
    8410      31.5924
    8411      31.5875
    8412      31.5730
    8413      31.6145
    8414      31.5859
    8415      31.5654
    8416      31.5951
    8417      31.5415
    8418      31.5659
    8419      31.6302
    8420      31.6227
    8421      31.5802
    8422      31.5401
    8423      31.6245
    8424      31.6363
    8425      31.6049
    8426      31.5585
    8427      31.5669
    8428      31.6270
    8429      31.6705
    8430      31.6510
    8431      31.5907
    8432      31.6630
    8433      31.6025
    8434      31.6386
    8435      31.5955
    8436      31.5987
    8437      31.6247
    8438      31.6119
    8439      31.5601
    8440      31.5985
    8441      31.6221
    8442      31.6564
    8443      31.6683
    8444      31.6279
    8445      31.6681
    8446      31.5488
    8447      31.5975
    8448      31.6616
    8449      31.6308
    8450      31.6497
    8451      31.6187
    8452      31.6618
    8453      31.5951
    8454      31.5848
    8455      31.5817
    8456      31.6155
    8457      31.6434
    8458      31.6390
    8459      31.6522
    8460      31.5679
    8461      31.5943
    8462      31.6107
    8463      31.5976
    8464      31.6100
    8465      31.6382
    8466      31.6977
    8467      31.5823
    8468      31.5862
    8469      31.6216
    8470      31.6471
    8471      31.6403
    8472      31.5892
    8473      31.5876
    8474      31.6294
    8475      31.6425
    8476      31.6562
    8477      31.6845
    8478      31.6088
    8479      31.6049
    8480      31.6197
    8481      31.6237
    8482      31.6427
    8483      31.5715
    8484      31.6402
    8485      31.5845
    8486      31.6496
    8487      31.6798
    8488      31.6504
    8489      31.6533
    8490      31.6137
    8491      31.5691
    8492      31.5934
    8493      31.6015
    8494      31.6126
    8495      31.5922
    8496      31.6288
    8497      31.6582
    8498      31.7176
    8499      31.6502
    8500      31.6473
    8501      31.6097
    8502      31.6061
    8503      31.5989
    8504      31.6244
    8505      31.6090
    8506      31.6171
    8507      31.5600
    8508      31.7132
    8509      31.6167
    8510      31.5845
    8511      31.6106
    8512      31.5950
    8513      31.6430
    8514      31.6249
    8515      31.5544
    8516      31.6359
    8517      31.6132
    8518      31.6336
    8519      31.6091
    8520      31.5804
    8521      31.5711
    8522      31.6389
    8523      31.6270
    8524      31.6492
    8525      31.6179
    8526      31.5970
    8527      31.6709
    8528      31.6554
    8529      31.5768
    8530      31.6167
    8531      31.6982
    8532      31.6263
    8533      31.6777
    8534      31.6665
    8535      31.6353
    8536      31.6152
    8537      31.6411
    8538      31.6005
    8539      31.5928
    8540      31.5981
    8541      31.6344
    8542      31.6462
    8543      31.6072
    8544      31.6227
    8545      31.5984
    8546      31.5857
    8547      31.6252
    8548      31.5994
    8549      31.6338
    8550      31.5935
    8551      31.6542
    8552      31.6365
    8553      31.6762
    8554      31.6462
    8555      31.6209
    8556      31.6463
    8557      31.6372
    8558      31.6176
    8559      31.5846
    8560      31.6025
    8561      31.6089
    8562      31.6071
    8563      31.6426
    8564      31.6024
    8565      31.6707
    8566      31.5923
    8567      31.6449
    8568      31.6327
    8569      31.6027
    8570      31.6203
    8571      31.7048
    8572      31.6398
    8573      31.6415
    8574      31.5674
    8575      31.6634
    8576      31.5993
    8577      31.5837
    8578      31.5825
    8579      31.6690
    8580      31.5886
    8581      31.5870
    8582      31.6632
    8583      31.6775
    8584      31.6583
    8585      31.6405
    8586      31.5497
    8587      31.6460
    8588      31.6022
    8589      31.6272
    8590      31.6078
    8591      31.6145
    8592      31.6504
    8593      31.6746
    8594      31.7066
    8595      31.6271
    8596      31.6044
    8597      31.6179
    8598      31.6684
    8599      31.6429
    8600      31.6468
    8601      31.5881
    8602      31.6533
    8603      31.6472
    8604      31.5827
    8605      31.6176
    8606      31.6057
    8607      31.5958
    8608      31.5784
    8609      31.6080
    8610      31.5997
    8611      31.6525
    8612      31.6396
    8613      31.6029
    8614      31.6117
    8615      31.6250
    8616      31.6030
    8617      31.6030
    8618      31.6441
    8619      31.5770
    8620      31.5554
    8621      31.5884
    8622      31.6277
    8623      31.6345
    8624      31.5873
    8625      31.5877
    8626      31.6501
    8627      31.6638
    8628      31.6886
    8629      31.6482
    8630      31.6558
    8631      31.6887
    8632      31.6251
    8633      31.6352
    8634      31.7032
    8635      31.6538
    8636      31.6660
    8637      31.6001
    8638      31.6285
    8639      31.5745
    8640      31.6291
    8641      31.6275
    8642      31.6599
    8643      31.6679
    8644      31.6788
    8645      31.6048
    8646      31.6503
    8647      31.6651
    8648      31.5841
    8649      31.5645
    8650      31.6282
    8651      31.6098
    8652      31.6216
    8653      31.6484
    8654      31.6227
    8655      31.5803
    8656      31.5887
    8657      31.6134
    8658      31.6229
    8659      31.6467
    8660      31.6545
    8661      31.5975
    8662      31.6798
    8663      31.6190
    8664      31.5887
    8665      31.6388
    8666      31.6688
    8667      31.6477
    8668      31.6117
    8669      31.5839
    8670      31.6618
    8671      31.6453
    8672      31.6000
    8673      31.6303
    8674      31.6397
    8675      31.5926
    8676      31.6140
    8677      31.5987
    8678      31.5975
    8679      31.5957
    8680      31.6229
    8681      31.5873
    8682      31.6333
    8683      31.5841
    8684      31.6535
    8685      31.6738
    8686      31.6703
    8687      31.6389
    8688      31.6185
    8689      31.6072
    8690      31.6008
    8691      31.5952
    8692      31.5899
    8693      31.6449
    8694      31.6078
    8695      31.5802
    8696      31.6129
    8697      31.5557
    8698      31.6547
    8699      31.6282
    8700      31.6662
    8701      31.6285
    8702      31.5928
    8703      31.5994
    8704      31.5989
    8705      31.6650
    8706      31.6429
    8707      31.6257
    8708      31.6083
    8709      31.6138
    8710      31.6372
    8711      31.5968
    8712      31.6289
    8713      31.6509
    8714      31.6229
    8715      31.6720
    8716      31.6487
    8717      31.6079
    8718      31.6249
    8719      31.6438
    8720      31.6169
    8721      31.5975
    8722      31.6449
    8723      31.6644
    8724      31.6554
    8725      31.6315
    8726      31.6047
    8727      31.6280
    8728      31.6292
    8729      31.5996
    8730      31.6096
    8731      31.6257
    8732      31.5672
    8733      31.6541
    8734      31.6351
    8735      31.5934
    8736      31.6024
    8737      31.5832
    8738      31.6637
    8739      31.6136
    8740      31.6336
    8741      31.6061
    8742      31.6120
    8743      31.6247
    8744      31.5757
    8745      31.6298
    8746      31.5912
    8747      31.6381
    8748      31.5859
    8749      31.6390
    8750      31.6660
    8751      31.6140
    8752      31.6357
    8753      31.5832
    8754      31.6530
    8755      31.6187
    8756      31.5908
    8757      31.5987
    8758      31.6508
    8759      31.5855
    8760      31.6256
    8761      31.5979
    8762      31.6313
    8763      31.6547
    8764      31.6304
    8765      31.6218
    8766      31.6406
    8767      31.6362
    8768      31.6285
    8769      31.6465
    8770      31.6371
    8771      31.6664
    8772      31.6150
    8773      31.6778
    8774      31.6163
    8775      31.6353
    8776      31.6585
    8777      31.5672
    8778      31.6042
    8779      31.6358
    8780      31.6502
    8781      31.6423
    8782      31.6432
    8783      31.6597
    8784      31.6284
    8785      31.6011
    8786      31.6258
    8787      31.6330
    8788      31.6619
    8789      31.6119
    8790      31.6084
    8791      31.6855
    8792      31.5909
    8793      31.6093
    8794      31.5825
    8795      31.6090
    8796      31.6201
    8797      31.6164
    8798      31.6788
    8799      31.6325
    8800      31.6084
    8801      31.6298
    8802      31.5681
    8803      31.6326
    8804      31.5822
    8805      31.6005
    8806      31.5791
    8807      31.6692
    8808      31.5858
    8809      31.5864
    8810      31.5740
    8811      31.6389
    8812      31.6396
    8813      31.6441
    8814      31.6320
    8815      31.6074
    8816      31.6234
    8817      31.6235
    8818      31.5987
    8819      31.6063
    8820      31.6112
    8821      31.6523
    8822      31.6632
    8823      31.6344
    8824      31.6165
    8825      31.6571
    8826      31.6334
    8827      31.6325
    8828      31.6231
    8829      31.6235
    8830      31.6244
    8831      31.6673
    8832      31.6164
    8833      31.5921
    8834      31.5957
    8835      31.6030
    8836      31.6448
    8837      31.6425
    8838      31.6381
    8839      31.6043
    8840      31.5831
    8841      31.6022
    8842      31.6133
    8843      31.6770
    8844      31.6165
    8845      31.6610
    8846      31.6003
    8847      31.5844
    8848      31.6212
    8849      31.6328
    8850      31.5942
    8851      31.6198
    8852      31.6177
    8853      31.6460
    8854      31.5817
    8855      31.6484
    8856      31.6566
    8857      31.6607
    8858      31.6625
    8859      31.6203
    8860      31.5956
    8861      31.5830
    8862      31.6125
    8863      31.6593
    8864      31.6273
    8865      31.6026
    8866      31.6706
    8867      31.5752
    8868      31.6155
    8869      31.6666
    8870      31.6313
    8871      31.6289
    8872      31.6297
    8873      31.6176
    8874      31.5462
    8875      31.6410
    8876      31.5949
    8877      31.6681
    8878      31.6728
    8879      31.6685
    8880      31.6662
    8881      31.6541
    8882      31.6091
    8883      31.6198
    8884      31.5831
    8885      31.6081
    8886      31.5890
    8887      31.5828
    8888      31.6239
    8889      31.6678
    8890      31.6041
    8891      31.6430
    8892      31.5756
    8893      31.6230
    8894      31.6426
    8895      31.6428
    8896      31.5896
    8897      31.6368
    8898      31.6970
    8899      31.6598
    8900      31.6060
    8901      31.6197
    8902      31.6513
    8903      31.6807
    8904      31.5937
    8905      31.5788
    8906      31.6503
    8907      31.6766
    8908      31.6457
    8909      31.6573
    8910      31.6462
    8911      31.6418
    8912      31.6310
    8913      31.6331
    8914      31.6157
    8915      31.6038
    8916      31.5753
    8917      31.5949
    8918      31.6038
    8919      31.5943
    8920      31.6736
    8921      31.6100
    8922      31.5858
    8923      31.5716
    8924      31.6039
    8925      31.6528
    8926      31.6764
    8927      31.6444
    8928      31.6324
    8929      31.6038
    8930      31.6100
    8931      31.6175
    8932      31.5894
    8933      31.5839
    8934      31.6339
    8935      31.5782
    8936      31.6218
    8937      31.6159
    8938      31.5790
    8939      31.6205
    8940      31.5907
    8941      31.6969
    8942      31.6156
    8943      31.5944
    8944      31.6293
    8945      31.6447
    8946      31.6093
    8947      31.6679
    8948      31.5599
    8949      31.5859
    8950      31.6100
    8951      31.6295
    8952      31.6100
    8953      31.5887
    8954      31.7116
    8955      31.5880
    8956      31.5991
    8957      31.6155
    8958      31.6158
    8959      31.6245
    8960      31.6407
    8961      31.6528
    8962      31.5712
    8963      31.5940
    8964      31.5782
    8965      31.6055
    8966      31.6288
    8967      31.6380
    8968      31.5712
    8969      31.5994
    8970      31.5999
    8971      31.6389
    8972      31.5953
    8973      31.5756
    8974      31.5860
    8975      31.5983
    8976      31.6769
    8977      31.6119
    8978      31.6376
    8979      31.6109
    8980      31.5496
    8981      31.6245
    8982      31.6533
    8983      31.6523
    8984      31.6472
    8985      31.5928
    8986      31.6136
    8987      31.6175
    8988      31.6758
    8989      31.6724
    8990      31.5916
    8991      31.6140
    8992      31.6071
    8993      31.5751
    8994      31.6225
    8995      31.5783
    8996      31.6032
    8997      31.6087
    8998      31.5732
    8999      31.6255
    9000      31.6649
    9001      31.6194
    9002      31.6580
    9003      31.5821
    9004      31.5811
    9005      31.6254
    9006      31.6511
    9007      31.6154
    9008      31.5945
    9009      31.6310
    9010      31.6870
    9011      31.6196
    9012      31.6474
    9013      31.5913
    9014      31.6119
    9015      31.6781
    9016      31.6059
    9017      31.6180
    9018      31.6671
    9019      31.6568
    9020      31.6312
    9021      31.6765
    9022      31.5973
    9023      31.6792
    9024      31.6263
    9025      31.6060
    9026      31.6673
    9027      31.6214
    9028      31.6285
    9029      31.6302
    9030      31.6154
    9031      31.6135
    9032      31.5971
    9033      31.5687
    9034      31.6012
    9035      31.6243
    9036      31.6363
    9037      31.6468
    9038      31.6413
    9039      31.6661
    9040      31.5740
    9041      31.6391
    9042      31.6132
    9043      31.6435
    9044      31.6724
    9045      31.6629
    9046      31.6594
    9047      31.6298
    9048      31.5970
    9049      31.6191
    9050      31.6481
    9051      31.6372
    9052      31.6930
    9053      31.6280
    9054      31.6467
    9055      31.6367
    9056      31.5854
    9057      31.6081
    9058      31.5610
    9059      31.6289
    9060      31.6691
    9061      31.6098
    9062      31.6351
    9063      31.6237
    9064      31.6245
    9065      31.6312
    9066      31.6527
    9067      31.6461
    9068      31.6770
    9069      31.6121
    9070      31.6150
    9071      31.5738
    9072      31.5818
    9073      31.6373
    9074      31.5996
    9075      31.5836
    9076      31.6104
    9077      31.6718
    9078      31.6261
    9079      31.6565
    9080      31.6491
    9081      31.6425
    9082      31.6475
    9083      31.6212
    9084      31.6651
    9085      31.6676
    9086      31.6294
    9087      31.6171
    9088      31.6549
    9089      31.5703
    9090      31.6447
    9091      31.6683
    9092      31.6801
    9093      31.6283
    9094      31.6360
    9095      31.6541
    9096      31.6274
    9097      31.6464
    9098      31.6246
    9099      31.6032
    9100      31.5807
    9101      31.6459
    9102      31.5555
    9103      31.5171
    9104      31.6459
    9105      31.6485
    9106      31.5894
    9107      31.6243
    9108      31.5860
    9109      31.6497
    9110      31.6537
    9111      31.6509
    9112      31.6185
    9113      31.6262
    9114      31.6358
    9115      31.6100
    9116      31.6445
    9117      31.6588
    9118      31.6194
    9119      31.6467
    9120      31.6384
    9121      31.6265
    9122      31.6765
    9123      31.6151
    9124      31.6505
    9125      31.6533
    9126      31.6787
    9127      31.6190
    9128      31.6290
    9129      31.5930
    9130      31.6055
    9131      31.6523
    9132      31.6485
    9133      31.5995
    9134      31.6318
    9135      31.6346
    9136      31.6603
    9137      31.6850
    9138      31.6868
    9139      31.6127
    9140      31.5655
    9141      31.6536
    9142      31.6696
    9143      31.6310
    9144      31.6655
    9145      31.6305
    9146      31.6995
    9147      31.5801
    9148      31.5984
    9149      31.6263
    9150      31.6667
    9151      31.6334
    9152      31.6211
    9153      31.6218
    9154      31.5720
    9155      31.5702
    9156      31.5863
    9157      31.5888
    9158      31.6644
    9159      31.6873
    9160      31.6344
    9161      31.6139
    9162      31.6196
    9163      31.6090
    9164      31.6392
    9165      31.6442
    9166      31.6390
    9167      31.6109
    9168      31.5637
    9169      31.5553
    9170      31.6561
    9171      31.6331
    9172      31.6195
    9173      31.6475
    9174      31.6039
    9175      31.6135
    9176      31.6294
    9177      31.6024
    9178      31.6640
    9179      31.6545
    9180      31.6337
    9181      31.6331
    9182      31.6225
    9183      31.6553
    9184      31.6706
    9185      31.6292
    9186      31.6003
    9187      31.5950
    9188      31.6403
    9189      31.6025
    9190      31.6448
    9191      31.5854
    9192      31.5944
    9193      31.6387
    9194      31.6090
    9195      31.5474
    9196      31.6126
    9197      31.6301
    9198      31.6450
    9199      31.6654
    9200      31.5836
    9201      31.6230
    9202      31.6447
    9203      31.6480
    9204      31.6272
    9205      31.7057
    9206      31.6741
    9207      31.6483
    9208      31.6279
    9209      31.6705
    9210      31.6924
    9211      31.6854
    9212      31.6303
    9213      31.6643
    9214      31.6223
    9215      31.6887
    9216      31.6148
    9217      31.6403
    9218      31.5649
    9219      31.6449
    9220      31.6272
    9221      31.6308
    9222      31.6658
    9223      31.6219
    9224      31.6052
    9225      31.5935
    9226      31.6425
    9227      31.6614
    9228      31.6152
    9229      31.6131
    9230      31.6149
    9231      31.6293
    9232      31.6292
    9233      31.5978
    9234      31.6126
    9235      31.7072
    9236      31.6517
    9237      31.6922
    9238      31.6735
    9239      31.6668
    9240      31.6628
    9241      31.6255
    9242      31.6556
    9243      31.5846
    9244      31.6373
    9245      31.6300
    9246      31.6359
    9247      31.6634
    9248      31.6905
    9249      31.6511
    9250      31.6278
    9251      31.6442
    9252      31.6336
    9253      31.5813
    9254      31.6320
    9255      31.6395
    9256      31.6428
    9257      31.6383
    9258      31.6531
    9259      31.6412
    9260      31.6979
    9261      31.5887
    9262      31.6226
    9263      31.6141
    9264      31.6176
    9265      31.6438
    9266      31.6473
    9267      31.6320
    9268      31.5772
    9269      31.6351
    9270      31.6354
    9271      31.6499
    9272      31.6451
    9273      31.6084
    9274      31.6156
    9275      31.6146
    9276      31.6751
    9277      31.6005
    9278      31.6850
    9279      31.6117
    9280      31.6330
    9281      31.6755
    9282      31.6686
    9283      31.7220
    9284      31.6626
    9285      31.6363
    9286      31.6131
    9287      31.6962
    9288      31.6944
    9289      31.7151
    9290      31.6370
    9291      31.6231
    9292      31.6607
    9293      31.6816
    9294      31.6670
    9295      31.6863
    9296      31.6838
    9297      31.6271
    9298      31.6388
    9299      31.6290
    9300      31.6210
    9301      31.6343
    9302      31.6125
    9303      31.6990
    9304      31.6498
    9305      31.6320
    9306      31.6234
    9307      31.5749
    9308      31.5603
    9309      31.6372
    9310      31.5955
    9311      31.6089
    9312      31.6483
    9313      31.6014
    9314      31.5978
    9315      31.6478
    9316      31.6381
    9317      31.6170
    9318      31.6318
    9319      31.6128
    9320      31.6009
    9321      31.6120
    9322      31.5887
    9323      31.6823
    9324      31.6484
    9325      31.6179
    9326      31.6907
    9327      31.6585
    9328      31.6273
    9329      31.6214
    9330      31.5944
    9331      31.5863
    9332      31.6009
    9333      31.6297
    9334      31.6371
    9335      31.6022
    9336      31.6389
    9337      31.6442
    9338      31.5954
    9339      31.6081
    9340      31.6265
    9341      31.6277
    9342      31.6110
    9343      31.6372
    9344      31.6861
    9345      31.5873
    9346      31.6843
    9347      31.6844
    9348      31.6627
    9349      31.5889
    9350      31.6164
    9351      31.6379
    9352      31.6007
    9353      31.6701
    9354      31.6703
    9355      31.6637
    9356      31.6294
    9357      31.6883
    9358      31.6520
    9359      31.6425
    9360      31.6312
    9361      31.6247
    9362      31.6646
    9363      31.6833
    9364      31.6153
    9365      31.6134
    9366      31.5997
    9367      31.5819
    9368      31.6022
    9369      31.5966
    9370      31.6061
    9371      31.5907
    9372      31.6480
    9373      31.6411
    9374      31.6112
    9375      31.6808
    9376      31.6118
    9377      31.6838
    9378      31.6127
    9379      31.6300
    9380      31.5913
    9381      31.5385
    9382      31.5906
    9383      31.6553
    9384      31.6212
    9385      31.6559
    9386      31.6421
    9387      31.6121
    9388      31.6519
    9389      31.6311
    9390      31.5443
    9391      31.6195
    9392      31.6269
    9393      31.6119
    9394      31.6153
    9395      31.6513
    9396      31.6071
    9397      31.6748
    9398      31.6288
    9399      31.6396
    9400      31.6530
    9401      31.5976
    9402      31.6225
    9403      31.6252
    9404      31.5824
    9405      31.6631
    9406      31.6353
    9407      31.6374
    9408      31.5755
    9409      31.6163
    9410      31.6273
    9411      31.6250
    9412      31.6891
    9413      31.5791
    9414      31.6220
    9415      31.5661
    9416      31.6083
    9417      31.5906
    9418      31.5770
    9419      31.6303
    9420      31.6322
    9421      31.6612
    9422      31.6680
    9423      31.6157
    9424      31.6048
    9425      31.6780
    9426      31.6020
    9427      31.6066
    9428      31.5585
    9429      31.5975
    9430      31.5879
    9431      31.5901
    9432      31.6620
    9433      31.6425
    9434      31.6184
    9435      31.6217
    9436      31.5938
    9437      31.6087
    9438      31.6176
    9439      31.6687
    9440      31.6210
    9441      31.6058
    9442      31.6109
    9443      31.6378
    9444      31.6441
    9445      31.6511
    9446      31.6469
    9447      31.6542
    9448      31.6585
    9449      31.6901
    9450      31.6296
    9451      31.6433
    9452      31.6435
    9453      31.6360
    9454      31.6780
    9455      31.6359
    9456      31.5887
    9457      31.6430
    9458      31.6435
    9459      31.6083
    9460      31.5906
    9461      31.5881
    9462      31.6274
    9463      31.6061
    9464      31.5897
    9465      31.6054
    9466      31.6973
    9467      31.6578
    9468      31.6042
    9469      31.6240
    9470      31.6023
    9471      31.6247
    9472      31.6923
    9473      31.6244
    9474      31.6606
    9475      31.5874
    9476      31.6369
    9477      31.5680
    9478      31.6159
    9479      31.6904
    9480      31.5999
    9481      31.6314
    9482      31.6230
    9483      31.6182
    9484      31.6374
    9485      31.6185
    9486      31.6078
    9487      31.6101
    9488      31.6312
    9489      31.5997
    9490      31.5860
    9491      31.6571
    9492      31.7018
    9493      31.6217
    9494      31.6535
    9495      31.6452
    9496      31.5534
    9497      31.5860
    9498      31.5904
    9499      31.6210
    9500      31.6283
    9501      31.6547
    9502      31.5997
    9503      31.5953
    9504      31.5898
    9505      31.6995
    9506      31.6131
    9507      31.6149
    9508      31.6046
    9509      31.6654
    9510      31.6506
    9511      31.6046
    9512      31.6117
    9513      31.6262
    9514      31.6058
    9515      31.6707
    9516      31.6801
    9517      31.6800
    9518      31.6820
    9519      31.6062
    9520      31.6249
    9521      31.6021
    9522      31.6507
    9523      31.6529
    9524      31.6637
    9525      31.6140
    9526      31.6555
    9527      31.6734
    9528      31.6326
    9529      31.6557
    9530      31.6245
    9531      31.6089
    9532      31.5945
    9533      31.5597
    9534      31.5856
    9535      31.6343
    9536      31.6247
    9537      31.6562
    9538      31.6146
    9539      31.6434
    9540      31.6178
    9541      31.6731
    9542      31.6364
    9543      31.6474
    9544      31.6932
    9545      31.6236
    9546      31.6295
    9547      31.6432
    9548      31.6384
    9549      31.6375
    9550      31.6307
    9551      31.6339
    9552      31.7258
    9553      31.6918
    9554      31.6567
    9555      31.7051
    9556      31.6071
    9557      31.6131
    9558      31.6618
    9559      31.6126
    9560      31.6691
    9561      31.6266
    9562      31.6579
    9563      31.6277
    9564      31.6256
    9565      31.6488
    9566      31.6330
    9567      31.5931
    9568      31.6039
    9569      31.6125
    9570      31.6311
    9571      31.6273
    9572      31.6106
    9573      31.5861
    9574      31.6419
    9575      31.5921
    9576      31.5447
    9577      31.5825
    9578      31.6430
    9579      31.5917
    9580      31.6316
    9581      31.6204
    9582      31.6388
    9583      31.6028
    9584      31.6423
    9585      31.6116
    9586      31.6495
    9587      31.6310
    9588      31.6100
    9589      31.5962
    9590      31.6338
    9591      31.5788
    9592      31.6331
    9593      31.6275
    9594      31.6789
    9595      31.6326
    9596      31.6440
    9597      31.5918
    9598      31.6387
    9599      31.6038
    9600      31.6116
    9601      31.5763
    9602      31.6034
    9603      31.6564
    9604      31.5996
    9605      31.6474
    9606      31.6281
    9607      31.5913
    9608      31.5751
    9609      31.5925
    9610      31.6066
    9611      31.5728
    9612      31.5906
    9613      31.6616
    9614      31.6296
    9615      31.7163
    9616      31.6127
    9617      31.5780
    9618      31.5708
    9619      31.6724
    9620      31.5621
    9621      31.6269
    9622      31.6169
    9623      31.6735
    9624      31.6195
    9625      31.6115
    9626      31.5920
    9627      31.6132
    9628      31.6188
    9629      31.6259
    9630      31.5796
    9631      31.6355
    9632      31.6199
    9633      31.6075
    9634      31.5767
    9635      31.5918
    9636      31.6378
    9637      31.6206
    9638      31.6329
    9639      31.6520
    9640      31.6347
    9641      31.6027
    9642      31.5731
    9643      31.6227
    9644      31.6087
    9645      31.5833
    9646      31.5990
    9647      31.6372
    9648      31.6370
    9649      31.6435
    9650      31.6383
    9651      31.6526
    9652      31.6614
    9653      31.6284
    9654      31.6745
    9655      31.6349
    9656      31.6251
    9657      31.6553
    9658      31.6936
    9659      31.6535
    9660      31.6477
    9661      31.6139
    9662      31.5991
    9663      31.5753
    9664      31.6297
    9665      31.6065
    9666      31.6584
    9667      31.6696
    9668      31.6154
    9669      31.5795
    9670      31.5877
    9671      31.6137
    9672      31.6040
    9673      31.6615
    9674      31.5958
    9675      31.6817
    9676      31.6893
    9677      31.6650
    9678      31.6444
    9679      31.6237
    9680      31.5744
    9681      31.6058
    9682      31.6110
    9683      31.6343
    9684      31.6037
    9685      31.5970
    9686      31.5883
    9687      31.5976
    9688      31.6057
    9689      31.6036
    9690      31.5747
    9691      31.6339
    9692      31.6022
    9693      31.5929
    9694      31.6406
    9695      31.6785
    9696      31.5978
    9697      31.6480
    9698      31.6960
    9699      31.6213
    9700      31.5997
    9701      31.6157
    9702      31.6330
    9703      31.5897
    9704      31.5987
    9705      31.5927
    9706      31.6425
    9707      31.6566
    9708      31.6636
    9709      31.6216
    9710      31.6250
    9711      31.6303
    9712      31.6528
    9713      31.6159
    9714      31.5980
    9715      31.6494
    9716      31.6560
    9717      31.6017
    9718      31.6239
    9719      31.6566
    9720      31.6143
    9721      31.6447
    9722      31.6324
    9723      31.6402
    9724      31.6595
    9725      31.6021
    9726      31.6196
    9727      31.6139
    9728      31.6226
    9729      31.6143
    9730      31.6270
    9731      31.6183
    9732      31.5736
    9733      31.6147
    9734      31.5738
    9735      31.5890
    9736      31.5718
    9737      31.6068
    9738      31.6423
    9739      31.6458
    9740      31.6255
    9741      31.5861
    9742      31.6102
    9743      31.6388
    9744      31.6299
    9745      31.6136
    9746      31.6132
    9747      31.6253
    9748      31.5711
    9749      31.6126
    9750      31.6152
    9751      31.6206
    9752      31.5877
    9753      31.5999
    9754      31.5701
    9755      31.6228
    9756      31.6071
    9757      31.6375
    9758      31.6665
    9759      31.6338
    9760      31.5906
    9761      31.6860
    9762      31.6471
    9763      31.6534
    9764      31.6881
    9765      31.5997
    9766      31.6459
    9767      31.6032
    9768      31.6220
    9769      31.6519
    9770      31.6576
    9771      31.6171
    9772      31.5936
    9773      31.5677
    9774      31.6516
    9775      31.6547
    9776      31.5990
    9777      31.6369
    9778      31.6136
    9779      31.5854
    9780      31.6003
    9781      31.5490
    9782      31.5609
    9783      31.6220
    9784      31.6704
    9785      31.6301
    9786      31.6234
    9787      31.6349
    9788      31.6512
    9789      31.6489
    9790      31.5978
    9791      31.5945
    9792      31.6083
    9793      31.5457
    9794      31.6236
    9795      31.6283
    9796      31.6036
    9797      31.6161
    9798      31.5988
    9799      31.6008
    9800      31.6043
    9801      31.6107
    9802      31.6496
    9803      31.6314
    9804      31.6024
    9805      31.6684
    9806      31.5769
    9807      31.6497
    9808      31.6867
    9809      31.6567
    9810      31.6102
    9811      31.6370
    9812      31.5902
    9813      31.5945
    9814      31.5980
    9815      31.5393
    9816      31.6160
    9817      31.5840
    9818      31.6396
    9819      31.6531
    9820      31.6409
    9821      31.6393
    9822      31.6200
    9823      31.6204
    9824      31.6302
    9825      31.6348
    9826      31.6366
    9827      31.6543
    9828      31.6124
    9829      31.5512
    9830      31.6058
    9831      31.7119
    9832      31.6183
    9833      31.6219
    9834      31.6919
    9835      31.6456
    9836      31.6340
    9837      31.6824
    9838      31.6653
    9839      31.6357
    9840      31.5678
    9841      31.5996
    9842      31.6261
    9843      31.6446
    9844      31.5983
    9845      31.5789
    9846      31.5610
    9847      31.6276
    9848      31.5931
    9849      31.5677
    9850      31.6502
    9851      31.5998
    9852      31.6440
    9853      31.5951
    9854      31.6291
    9855      31.5824
    9856      31.6314
    9857      31.6536
    9858      31.6309
    9859      31.6789
    9860      31.6328
    9861      31.6337
    9862      31.6426
    9863      31.6317
    9864      31.6322
    9865      31.6015
    9866      31.6642
    9867      31.6121
    9868      31.5772
    9869      31.5896
    9870      31.6280
    9871      31.6619
    9872      31.6414
    9873      31.6187
    9874      31.6560
    9875      31.6372
    9876      31.6089
    9877      31.6450
    9878      31.6150
    9879      31.5973
    9880      31.5964
    9881      31.5867
    9882      31.6363
    9883      31.6312
    9884      31.6692
    9885      31.6284
    9886      31.5884
    9887      31.5926
    9888      31.5997
    9889      31.6549
    9890      31.6137
    9891      31.5913
    9892      31.5813
    9893      31.6076
    9894      31.6138
    9895      31.6897
    9896      31.6207
    9897      31.6463
    9898      31.6349
    9899      31.5474
    9900      31.5825
    9901      31.5683
    9902      31.6103
    9903      31.6069
    9904      31.6377
    9905      31.5805
    9906      31.5771
    9907      31.6237
    9908      31.6527
    9909      31.6405
    9910      31.6624
    9911      31.6323
    9912      31.6128
    9913      31.6529
    9914      31.6787
    9915      31.6171
    9916      31.6131
    9917      31.6292
    9918      31.6325
    9919      31.6091
    9920      31.5883
    9921      31.5712
    9922      31.6032
    9923      31.6161
    9924      31.6122
    9925      31.6498
    9926      31.6485
    9927      31.6483
    9928      31.6578
    9929      31.5917
    9930      31.6384
    9931      31.5981
    9932      31.5865
    9933      31.5825
    9934      31.6525
    9935      31.6230
    9936      31.6037
    9937      31.5906
    9938      31.6341
    9939      31.6446
    9940      31.6479
    9941      31.6381
    9942      31.5681
    9943      31.5753
    9944      31.5889
    9945      31.5911
    9946      31.5997
    9947      31.6392
    9948      31.6300
    9949      31.6420
    9950      31.5661
    9951      31.6004
    9952      31.6448
    9953      31.6388
    9954      31.6107
    9955      31.6075
    9956      31.6408
    9957      31.6206
    9958      31.6291
    9959      31.6324
    9960      31.6343
    9961      31.6523
    9962      31.6751
    9963      31.6354
    9964      31.6158
    9965      31.5984
    9966      31.5972
    9967      31.5603
    9968      31.6315
    9969      31.5719
    9970      31.6473
    9971      31.6417
    9972      31.5695
    9973      31.5807
    9974      31.6371
    9975      31.5399
    9976      31.5243
    9977      31.6410
    9978      31.6696
    9979      31.6662
    9980      31.6347
    9981      31.6324
    9982      31.6101
    9983      31.6115
    9984      31.6387
    9985      31.6725
    9986      31.6170
    9987      31.6064
    9988      31.6454
    9989      31.6268
    9990      31.6063
    9991      31.6402
    9992      31.6932
    9993      31.6329
    9994      31.6408
    9995      31.6846
    9996      31.6274
    9997      31.6752
    9998      31.6140
    9999      31.6896
   10000      31.6161
