# Supplementary material for: Discovery of novel RARα agonists using pharmacophore-based virtual screening, molecular docking, and molecular dynamics simulation studies
Source: PLoS One. 2023 Aug 24;18(8):e0289046. doi: 10.1371/journal.pone.0289046 (PMC10449137; doi:10.1371/journal.pone.0289046)
Supplement: S1 File — (ZIP) [file pone.0289046.s003.zip › Supplementary/RAR568/MD/Hbond/nHb.dat]

#Frame   HB_00002[UU]
       1            5
       2            3
       3            4
       4            3
       5            3
       6            3
       7            2
       8            3
       9            2
      10            2
      11            2
      12            2
      13            2
      14            3
      15            2
      16            2
      17            3
      18            3
      19            4
      20            2
      21            3
      22            3
      23            2
      24            4
      25            4
      26            5
      27            4
      28            0
      29            4
      30            3
      31            4
      32            4
      33            2
      34            3
      35            2
      36            3
      37            1
      38            1
      39            1
      40            3
      41            2
      42            1
      43            2
      44            1
      45            3
      46            1
      47            2
      48            3
      49            2
      50            2
      51            3
      52            3
      53            4
      54            2
      55            2
      56            1
      57            2
      58            2
      59            3
      60            2
      61            3
      62            3
      63            3
      64            3
      65            4
      66            3
      67            2
      68            4
      69            3
      70            3
      71            1
      72            3
      73            4
      74            1
      75            5
      76            3
      77            4
      78            2
      79            3
      80            2
      81            6
      82            3
      83            3
      84            2
      85            5
      86            2
      87            1
      88            2
      89            1
      90            2
      91            3
      92            3
      93            3
      94            2
      95            3
      96            1
      97            2
      98            2
      99            3
     100            3
     101            4
     102            2
     103            2
     104            3
     105            4
     106            2
     107            2
     108            2
     109            3
     110            2
     111            4
     112            2
     113            2
     114            2
     115            3
     116            3
     117            2
     118            3
     119            2
     120            2
     121            3
     122            2
     123            3
     124            2
     125            3
     126            3
     127            2
     128            3
     129            3
     130            2
     131            4
     132            2
     133            3
     134            3
     135            5
     136            2
     137            3
     138            4
     139            2
     140            2
     141            2
     142            3
     143            2
     144            4
     145            4
     146            1
     147            2
     148            4
     149            2
     150            3
     151            2
     152            1
     153            3
     154            3
     155            4
     156            4
     157            3
     158            3
     159            5
     160            3
     161            3
     162            2
     163            2
     164            3
     165            3
     166            2
     167            2
     168            2
     169            2
     170            3
     171            2
     172            4
     173            2
     174            2
     175            4
     176            3
     177            2
     178            3
     179            2
     180            2
     181            3
     182            3
     183            4
     184            2
     185            2
     186            5
     187            2
     188            5
     189            4
     190            4
     191            2
     192            1
     193            3
     194            4
     195            3
     196            3
     197            3
     198            2
     199            1
     200            3
     201            3
     202            2
     203            2
     204            2
     205            2
     206            2
     207            3
     208            3
     209            2
     210            4
     211            2
     212            4
     213            3
     214            2
     215            2
     216            3
     217            3
     218            3
     219            1
     220            3
     221            3
     222            3
     223            4
     224            5
     225            3
     226            3
     227            4
     228            2
     229            3
     230            2
     231            2
     232            5
     233            3
     234            3
     235            4
     236            2
     237            5
     238            4
     239            4
     240            3
     241            4
     242            2
     243            2
     244            2
     245            2
     246            3
     247            4
     248            4
     249            3
     250            3
     251            2
     252            3
     253            2
     254            3
     255            3
     256            1
     257            2
     258            3
     259            2
     260            2
     261            1
     262            3
     263            3
     264            3
     265            3
     266            2
     267            3
     268            2
     269            3
     270            3
     271            3
     272            4
     273            2
     274            4
     275            2
     276            4
     277            3
     278            1
     279            3
     280            3
     281            3
     282            1
     283            4
     284            4
     285            4
     286            1
     287            4
     288            3
     289            3
     290            4
     291            3
     292            2
     293            3
     294            1
     295            5
     296            2
     297            2
     298            3
     299            3
     300            3
     301            3
     302            3
     303            3
     304            2
     305            3
     306            4
     307            3
     308            2
     309            3
     310            1
     311            2
     312            2
     313            3
     314            3
     315            3
     316            3
     317            2
     318            4
     319            2
     320            2
     321            3
     322            3
     323            3
     324            4
     325            3
     326            2
     327            2
     328            4
     329            2
     330            2
     331            3
     332            2
     333            4
     334            3
     335            4
     336            3
     337            2
     338            2
     339            2
     340            3
     341            4
     342            4
     343            3
     344            3
     345            3
     346            3
     347            3
     348            2
     349            2
     350            3
     351            4
     352            4
     353            1
     354            4
     355            1
     356            4
     357            1
     358            4
     359            2
     360            3
     361            2
     362            4
     363            4
     364            3
     365            2
     366            3
     367            3
     368            3
     369            1
     370            2
     371            3
     372            2
     373            1
     374            3
     375            2
     376            2
     377            3
     378            1
     379            2
     380            2
     381            2
     382            2
     383            2
     384            3
     385            2
     386            4
     387            1
     388            2
     389            3
     390            3
     391            2
     392            3
     393            2
     394            3
     395            3
     396            3
     397            4
     398            2
     399            2
     400            2
     401            2
     402            5
     403            2
     404            2
     405            3
     406            2
     407            4
     408            3
     409            3
     410            3
     411            3
     412            3
     413            2
     414            4
     415            2
     416            4
     417            2
     418            3
     419            4
     420            3
     421            3
     422            3
     423            3
     424            3
     425            2
     426            3
     427            4
     428            3
     429            3
     430            4
     431            1
     432            3
     433            4
     434            3
     435            3
     436            2
     437            5
     438            3
     439            2
     440            3
     441            3
     442            2
     443            3
     444            3
     445            3
     446            2
     447            1
     448            5
     449            2
     450            2
     451            4
     452            3
     453            3
     454            3
     455            2
     456            3
     457            3
     458            5
     459            2
     460            3
     461            3
     462            2
     463            4
     464            4
     465            2
     466            2
     467            3
     468            1
     469            4
     470            3
     471            3
     472            3
     473            2
     474            3
     475            3
     476            2
     477            3
     478            3
     479            4
     480            2
     481            3
     482            4
     483            4
     484            3
     485            5
     486            2
     487            3
     488            1
     489            3
     490            2
     491            1
     492            1
     493            4
     494            1
     495            4
     496            3
     497            3
     498            2
     499            3
     500            3
     501            3
     502            2
     503            4
     504            2
     505            4
     506            1
     507            4
     508            4
     509            3
     510            2
     511            5
     512            3
     513            2
     514            2
     515            2
     516            2
     517            4
     518            4
     519            3
     520            4
     521            3
     522            2
     523            2
     524            3
     525            4
     526            3
     527            1
     528            3
     529            2
     530            3
     531            2
     532            1
     533            2
     534            1
     535            2
     536            3
     537            4
     538            2
     539            3
     540            3
     541            2
     542            2
     543            1
     544            3
     545            2
     546            2
     547            2
     548            4
     549            1
     550            1
     551            4
     552            3
     553            2
     554            2
     555            2
     556            2
     557            3
     558            3
     559            2
     560            2
     561            3
     562            3
     563            3
     564            3
     565            3
     566            3
     567            2
     568            2
     569            2
     570            3
     571            1
     572            4
     573            3
     574            3
     575            1
     576            3
     577            2
     578            2
     579            1
     580            1
     581            4
     582            3
     583            3
     584            3
     585            2
     586            3
     587            3
     588            1
     589            4
     590            2
     591            3
     592            4
     593            2
     594            0
     595            3
     596            2
     597            2
     598            3
     599            2
     600            2
     601            1
     602            4
     603            2
     604            2
     605            1
     606            2
     607            1
     608            2
     609            3
     610            2
     611            3
     612            1
     613            2
     614            3
     615            4
     616            2
     617            4
     618            2
     619            4
     620            4
     621            4
     622            3
     623            3
     624            3
     625            1
     626            2
     627            2
     628            3
     629            1
     630            4
     631            3
     632            2
     633            3
     634            3
     635            3
     636            5
     637            3
     638            3
     639            3
     640            1
     641            2
     642            1
     643            3
     644            4
     645            2
     646            3
     647            3
     648            3
     649            3
     650            2
     651            3
     652            4
     653            3
     654            3
     655            2
     656            2
     657            4
     658            3
     659            4
     660            4
     661            1
     662            4
     663            2
     664            1
     665            2
     666            3
     667            2
     668            2
     669            3
     670            4
     671            2
     672            2
     673            4
     674            3
     675            3
     676            2
     677            1
     678            3
     679            3
     680            2
     681            1
     682            4
     683            4
     684            3
     685            3
     686            5
     687            3
     688            2
     689            1
     690            2
     691            2
     692            3
     693            3
     694            1
     695            3
     696            2
     697            3
     698            2
     699            1
     700            3
     701            4
     702            3
     703            1
     704            2
     705            3
     706            3
     707            2
     708            2
     709            2
     710            2
     711            3
     712            2
     713            1
     714            2
     715            3
     716            2
     717            2
     718            2
     719            3
     720            3
     721            3
     722            1
     723            4
     724            3
     725            3
     726            1
     727            3
     728            3
     729            2
     730            2
     731            2
     732            1
     733            1
     734            3
     735            2
     736            1
     737            2
     738            4
     739            3
     740            3
     741            2
     742            3
     743            2
     744            2
     745            4
     746            2
     747            1
     748            3
     749            2
     750            3
     751            1
     752            2
     753            2
     754            3
     755            3
     756            4
     757            3
     758            3
     759            1
     760            2
     761            2
     762            2
     763            3
     764            3
     765            4
     766            1
     767            2
     768            3
     769            3
     770            2
     771            1
     772            3
     773            4
     774            3
     775            3
     776            2
     777            3
     778            2
     779            3
     780            2
     781            2
     782            3
     783            3
     784            3
     785            5
     786            5
     787            4
     788            3
     789            2
     790            1
     791            3
     792            1
     793            2
     794            3
     795            4
     796            1
     797            2
     798            3
     799            2
     800            3
     801            0
     802            3
     803            4
     804            2
     805            2
     806            3
     807            2
     808            2
     809            4
     810            3
     811            1
     812            1
     813            5
     814            2
     815            3
     816            3
     817            2
     818            1
     819            1
     820            2
     821            5
     822            2
     823            3
     824            3
     825            2
     826            2
     827            2
     828            2
     829            2
     830            3
     831            3
     832            2
     833            3
     834            3
     835            3
     836            4
     837            3
     838            3
     839            3
     840            3
     841            3
     842            3
     843            3
     844            3
     845            2
     846            4
     847            2
     848            3
     849            1
     850            1
     851            4
     852            2
     853            2
     854            2
     855            2
     856            3
     857            1
     858            3
     859            3
     860            3
     861            2
     862            3
     863            2
     864            2
     865            1
     866            3
     867            3
     868            3
     869            3
     870            5
     871            3
     872            3
     873            3
     874            3
     875            3
     876            3
     877            3
     878            3
     879            3
     880            3
     881            3
     882            2
     883            4
     884            3
     885            3
     886            3
     887            1
     888            3
     889            2
     890            4
     891            2
     892            2
     893            1
     894            2
     895            2
     896            3
     897            3
     898            2
     899            5
     900            1
     901            2
     902            2
     903            1
     904            3
     905            2
     906            4
     907            2
     908            3
     909            2
     910            2
     911            3
     912            2
     913            2
     914            3
     915            3
     916            3
     917            2
     918            2
     919            3
     920            3
     921            2
     922            3
     923            3
     924            3
     925            3
     926            3
     927            2
     928            3
     929            3
     930            0
     931            3
     932            3
     933            4
     934            1
     935            3
     936            3
     937            3
     938            3
     939            3
     940            2
     941            3
     942            3
     943            2
     944            2
     945            3
     946            1
     947            3
     948            5
     949            3
     950            1
     951            2
     952            3
     953            3
     954            2
     955            6
     956            4
     957            2
     958            2
     959            3
     960            2
     961            3
     962            2
     963            3
     964            2
     965            2
     966            1
     967            3
     968            2
     969            2
     970            3
     971            3
     972            3
     973            2
     974            3
     975            2
     976            2
     977            4
     978            2
     979            3
     980            3
     981            2
     982            5
     983            3
     984            4
     985            2
     986            2
     987            3
     988            3
     989            3
     990            3
     991            3
     992            2
     993            4
     994            3
     995            4
     996            2
     997            3
     998            3
     999            2
    1000            3
    1001            3
    1002            3
    1003            2
    1004            5
    1005            3
    1006            3
    1007            3
    1008            3
    1009            1
    1010            2
    1011            3
    1012            4
    1013            3
    1014            2
    1015            3
    1016            3
    1017            2
    1018            2
    1019            3
    1020            3
    1021            3
    1022            3
    1023            1
    1024            2
    1025            2
    1026            3
    1027            2
    1028            2
    1029            5
    1030            4
    1031            4
    1032            4
    1033            3
    1034            2
    1035            3
    1036            3
    1037            1
    1038            2
    1039            3
    1040            1
    1041            3
    1042            5
    1043            2
    1044            3
    1045            3
    1046            3
    1047            3
    1048            2
    1049            5
    1050            3
    1051            3
    1052            3
    1053            1
    1054            3
    1055            1
    1056            2
    1057            1
    1058            2
    1059            2
    1060            4
    1061            1
    1062            4
    1063            4
    1064            4
    1065            4
    1066            3
    1067            5
    1068            2
    1069            3
    1070            2
    1071            2
    1072            3
    1073            3
    1074            4
    1075            4
    1076            4
    1077            4
    1078            4
    1079            4
    1080            4
    1081            4
    1082            6
    1083            4
    1084            5
    1085            4
    1086            4
    1087            5
    1088            3
    1089            4
    1090            5
    1091            5
    1092            4
    1093            3
    1094            3
    1095            3
    1096            3
    1097            5
    1098            3
    1099            5
    1100            2
    1101            4
    1102            3
    1103            4
    1104            4
    1105            4
    1106            5
    1107            3
    1108            3
    1109            5
    1110            5
    1111            5
    1112            4
    1113            4
    1114            3
    1115            4
    1116            4
    1117            3
    1118            4
    1119            3
    1120            4
    1121            4
    1122            3
    1123            4
    1124            6
    1125            4
    1126            3
    1127            4
    1128            6
    1129            4
    1130            4
    1131            3
    1132            4
    1133            4
    1134            4
    1135            3
    1136            2
    1137            4
    1138            4
    1139            2
    1140            5
    1141            4
    1142            5
    1143            3
    1144            4
    1145            3
    1146            6
    1147            4
    1148            4
    1149            5
    1150            5
    1151            4
    1152            3
    1153            3
    1154            2
    1155            3
    1156            4
    1157            3
    1158            3
    1159            3
    1160            4
    1161            3
    1162            5
    1163            4
    1164            3
    1165            3
    1166            3
    1167            3
    1168            6
    1169            5
    1170            3
    1171            5
    1172            4
    1173            3
    1174            1
    1175            6
    1176            3
    1177            3
    1178            4
    1179            4
    1180            3
    1181            1
    1182            4
    1183            4
    1184            3
    1185            3
    1186            4
    1187            5
    1188            3
    1189            4
    1190            3
    1191            3
    1192            4
    1193            2
    1194            3
    1195            3
    1196            3
    1197            3
    1198            4
    1199            3
    1200            3
    1201            2
    1202            2
    1203            2
    1204            1
    1205            2
    1206            3
    1207            3
    1208            1
    1209            3
    1210            4
    1211            5
    1212            3
    1213            2
    1214            4
    1215            3
    1216            2
    1217            2
    1218            4
    1219            4
    1220            3
    1221            5
    1222            4
    1223            3
    1224            2
    1225            3
    1226            4
    1227            4
    1228            3
    1229            4
    1230            3
    1231            4
    1232            4
    1233            2
    1234            5
    1235            4
    1236            4
    1237            2
    1238            3
    1239            4
    1240            2
    1241            3
    1242            4
    1243            2
    1244            2
    1245            7
    1246            5
    1247            5
    1248            3
    1249            3
    1250            5
    1251            5
    1252            3
    1253            3
    1254            4
    1255            3
    1256            4
    1257            5
    1258            5
    1259            5
    1260            5
    1261            4
    1262            5
    1263            4
    1264            2
    1265            5
    1266            3
    1267            4
    1268            4
    1269            4
    1270            3
    1271            4
    1272            4
    1273            5
    1274            3
    1275            4
    1276            4
    1277            4
    1278            4
    1279            4
    1280            3
    1281            4
    1282            4
    1283            3
    1284            4
    1285            2
    1286            3
    1287            3
    1288            4
    1289            4
    1290            2
    1291            3
    1292            3
    1293            4
    1294            3
    1295            2
    1296            2
    1297            2
    1298            4
    1299            2
    1300            2
    1301            4
    1302            3
    1303            4
    1304            2
    1305            3
    1306            3
    1307            3
    1308            3
    1309            4
    1310            4
    1311            3
    1312            3
    1313            4
    1314            3
    1315            2
    1316            2
    1317            3
    1318            5
    1319            2
    1320            3
    1321            3
    1322            2
    1323            3
    1324            1
    1325            3
    1326            3
    1327            3
    1328            3
    1329            3
    1330            3
    1331            3
    1332            3
    1333            3
    1334            3
    1335            2
    1336            3
    1337            3
    1338            3
    1339            2
    1340            2
    1341            5
    1342            3
    1343            3
    1344            4
    1345            4
    1346            3
    1347            3
    1348            2
    1349            3
    1350            2
    1351            3
    1352            2
    1353            2
    1354            3
    1355            2
    1356            2
    1357            2
    1358            3
    1359            4
    1360            3
    1361            2
    1362            2
    1363            3
    1364            1
    1365            3
    1366            3
    1367            3
    1368            3
    1369            4
    1370            2
    1371            4
    1372            2
    1373            2
    1374            4
    1375            3
    1376            2
    1377            3
    1378            2
    1379            2
    1380            4
    1381            4
    1382            4
    1383            4
    1384            2
    1385            3
    1386            2
    1387            1
    1388            2
    1389            3
    1390            4
    1391            2
    1392            3
    1393            3
    1394            3
    1395            3
    1396            2
    1397            3
    1398            2
    1399            3
    1400            2
    1401            5
    1402            4
    1403            4
    1404            4
    1405            3
    1406            2
    1407            3
    1408            5
    1409            3
    1410            3
    1411            4
    1412            2
    1413            1
    1414            3
    1415            2
    1416            2
    1417            1
    1418            2
    1419            1
    1420            3
    1421            1
    1422            3
    1423            1
    1424            5
    1425            2
    1426            3
    1427            2
    1428            3
    1429            2
    1430            4
    1431            3
    1432            4
    1433            5
    1434            3
    1435            3
    1436            3
    1437            2
    1438            1
    1439            2
    1440            3
    1441            2
    1442            5
    1443            3
    1444            2
    1445            2
    1446            1
    1447            1
    1448            2
    1449            0
    1450            3
    1451            5
    1452            6
    1453            1
    1454            2
    1455            3
    1456            1
    1457            2
    1458            2
    1459            1
    1460            3
    1461            2
    1462            0
    1463            1
    1464            1
    1465            2
    1466            3
    1467            2
    1468            2
    1469            3
    1470            1
    1471            1
    1472            2
    1473            0
    1474            1
    1475            1
    1476            2
    1477            1
    1478            3
    1479            2
    1480            3
    1481            1
    1482            1
    1483            3
    1484            3
    1485            3
    1486            3
    1487            1
    1488            3
    1489            3
    1490            2
    1491            2
    1492            3
    1493            4
    1494            3
    1495            5
    1496            2
    1497            2
    1498            2
    1499            2
    1500            3
    1501            4
    1502            3
    1503            2
    1504            2
    1505            2
    1506            2
    1507            3
    1508            2
    1509            2
    1510            2
    1511            2
    1512            3
    1513            3
    1514            2
    1515            3
    1516            3
    1517            3
    1518            3
    1519            3
    1520            3
    1521            2
    1522            3
    1523            5
    1524            3
    1525            2
    1526            1
    1527            4
    1528            2
    1529            3
    1530            3
    1531            4
    1532            1
    1533            1
    1534            3
    1535            4
    1536            2
    1537            3
    1538            2
    1539            4
    1540            3
    1541            2
    1542            3
    1543            3
    1544            2
    1545            2
    1546            3
    1547            2
    1548            6
    1549            4
    1550            2
    1551            4
    1552            3
    1553            2
    1554            3
    1555            2
    1556            4
    1557            0
    1558            1
    1559            3
    1560            3
    1561            2
    1562            3
    1563            4
    1564            2
    1565            1
    1566            3
    1567            1
    1568            1
    1569            3
    1570            4
    1571            1
    1572            1
    1573            3
    1574            4
    1575            4
    1576            2
    1577            0
    1578            0
    1579            1
    1580            3
    1581            3
    1582            3
    1583            3
    1584            2
    1585            2
    1586            6
    1587            3
    1588            4
    1589            1
    1590            1
    1591            3
    1592            3
    1593            2
    1594            1
    1595            2
    1596            4
    1597            3
    1598            4
    1599            4
    1600            4
    1601            3
    1602            3
    1603            3
    1604            2
    1605            3
    1606            3
    1607            0
    1608            3
    1609            4
    1610            3
    1611            2
    1612            5
    1613            5
    1614            3
    1615            4
    1616            1
    1617            3
    1618            2
    1619            2
    1620            3
    1621            4
    1622            3
    1623            4
    1624            2
    1625            4
    1626            3
    1627            3
    1628            3
    1629            3
    1630            3
    1631            1
    1632            2
    1633            3
    1634            2
    1635            2
    1636            2
    1637            3
    1638            3
    1639            4
    1640            4
    1641            2
    1642            3
    1643            4
    1644            4
    1645            3
    1646            2
    1647            4
    1648            3
    1649            2
    1650            3
    1651            3
    1652            3
    1653            1
    1654            3
    1655            4
    1656            3
    1657            3
    1658            2
    1659            1
    1660            1
    1661            3
    1662            3
    1663            2
    1664            3
    1665            4
    1666            2
    1667            3
    1668            2
    1669            4
    1670            3
    1671            4
    1672            2
    1673            3
    1674            2
    1675            4
    1676            2
    1677            2
    1678            2
    1679            4
    1680            2
    1681            4
    1682            3
    1683            3
    1684            2
    1685            3
    1686            3
    1687            3
    1688            3
    1689            4
    1690            2
    1691            1
    1692            2
    1693            3
    1694            3
    1695            2
    1696            3
    1697            3
    1698            3
    1699            4
    1700            3
    1701            2
    1702            3
    1703            4
    1704            2
    1705            3
    1706            3
    1707            2
    1708            2
    1709            2
    1710            2
    1711            1
    1712            4
    1713            4
    1714            3
    1715            4
    1716            2
    1717            2
    1718            4
    1719            4
    1720            2
    1721            2
    1722            2
    1723            2
    1724            3
    1725            3
    1726            3
    1727            2
    1728            3
    1729            1
    1730            3
    1731            4
    1732            2
    1733            4
    1734            5
    1735            2
    1736            3
    1737            4
    1738            2
    1739            5
    1740            2
    1741            2
    1742            4
    1743            4
    1744            3
    1745            3
    1746            3
    1747            4
    1748            3
    1749            3
    1750            3
    1751            3
    1752            3
    1753            3
    1754            3
    1755            3
    1756            4
    1757            5
    1758            2
    1759            4
    1760            3
    1761            4
    1762            3
    1763            3
    1764            5
    1765            3
    1766            5
    1767            2
    1768            5
    1769            3
    1770            3
    1771            3
    1772            4
    1773            3
    1774            3
    1775            2
    1776            5
    1777            2
    1778            5
    1779            4
    1780            2
    1781            1
    1782            3
    1783            3
    1784            5
    1785            4
    1786            2
    1787            3
    1788            3
    1789            3
    1790            3
    1791            3
    1792            3
    1793            3
    1794            3
    1795            3
    1796            3
    1797            4
    1798            3
    1799            3
    1800            1
    1801            3
    1802            1
    1803            3
    1804            2
    1805            4
    1806            3
    1807            3
    1808            2
    1809            3
    1810            3
    1811            3
    1812            2
    1813            3
    1814            3
    1815            1
    1816            4
    1817            2
    1818            3
    1819            2
    1820            3
    1821            2
    1822            2
    1823            1
    1824            2
    1825            2
    1826            2
    1827            3
    1828            2
    1829            2
    1830            2
    1831            1
    1832            3
    1833            4
    1834            1
    1835            3
    1836            2
    1837            2
    1838            3
    1839            2
    1840            2
    1841            3
    1842            5
    1843            2
    1844            3
    1845            2
    1846            3
    1847            3
    1848            2
    1849            2
    1850            4
    1851            3
    1852            2
    1853            4
    1854            2
    1855            3
    1856            3
    1857            4
    1858            4
    1859            4
    1860            3
    1861            1
    1862            4
    1863            3
    1864            2
    1865            2
    1866            4
    1867            3
    1868            4
    1869            3
    1870            4
    1871            4
    1872            3
    1873            3
    1874            4
    1875            3
    1876            3
    1877            4
    1878            4
    1879            3
    1880            3
    1881            5
    1882            2
    1883            4
    1884            3
    1885            4
    1886            4
    1887            4
    1888            4
    1889            3
    1890            5
    1891            3
    1892            4
    1893            4
    1894            3
    1895            3
    1896            4
    1897            3
    1898            2
    1899            3
    1900            2
    1901            2
    1902            3
    1903            4
    1904            3
    1905            6
    1906            2
    1907            3
    1908            3
    1909            3
    1910            4
    1911            1
    1912            5
    1913            4
    1914            3
    1915            3
    1916            1
    1917            2
    1918            3
    1919            4
    1920            3
    1921            3
    1922            3
    1923            5
    1924            4
    1925            2
    1926            3
    1927            3
    1928            3
    1929            3
    1930            5
    1931            4
    1932            3
    1933            2
    1934            3
    1935            3
    1936            3
    1937            3
    1938            4
    1939            2
    1940            3
    1941            3
    1942            3
    1943            2
    1944            4
    1945            2
    1946            3
    1947            3
    1948            3
    1949            2
    1950            4
    1951            2
    1952            1
    1953            2
    1954            1
    1955            2
    1956            2
    1957            4
    1958            1
    1959            1
    1960            2
    1961            2
    1962            1
    1963            2
    1964            0
    1965            2
    1966            0
    1967            2
    1968            3
    1969            1
    1970            3
    1971            2
    1972            3
    1973            1
    1974            1
    1975            1
    1976            2
    1977            2
    1978            2
    1979            2
    1980            2
    1981            1
    1982            1
    1983            1
    1984            2
    1985            2
    1986            2
    1987            4
    1988            2
    1989            2
    1990            3
    1991            4
    1992            2
    1993            2
    1994            3
    1995            3
    1996            3
    1997            3
    1998            3
    1999            3
    2000            4
    2001            4
    2002            3
    2003            3
    2004            0
    2005            3
    2006            3
    2007            5
    2008            2
    2009            3
    2010            4
    2011            4
    2012            3
    2013            4
    2014            1
    2015            4
    2016            5
    2017            4
    2018            5
    2019            3
    2020            3
    2021            2
    2022            3
    2023            3
    2024            4
    2025            2
    2026            3
    2027            3
    2028            4
    2029            3
    2030            3
    2031            1
    2032            1
    2033            3
    2034            3
    2035            3
    2036            2
    2037            2
    2038            2
    2039            2
    2040            3
    2041            3
    2042            2
    2043            2
    2044            2
    2045            3
    2046            3
    2047            5
    2048            2
    2049            2
    2050            4
    2051            4
    2052            4
    2053            5
    2054            3
    2055            3
    2056            4
    2057            2
    2058            3
    2059            2
    2060            2
    2061            3
    2062            3
    2063            4
    2064            1
    2065            0
    2066            4
    2067            5
    2068            6
    2069            3
    2070            4
    2071            4
    2072            3
    2073            4
    2074            2
    2075            5
    2076            3
    2077            5
    2078            3
    2079            3
    2080            4
    2081            3
    2082            4
    2083            5
    2084            4
    2085            3
    2086            5
    2087            3
    2088            3
    2089            4
    2090            3
    2091            3
    2092            3
    2093            4
    2094            3
    2095            2
    2096            3
    2097            3
    2098            3
    2099            3
    2100            3
    2101            2
    2102            3
    2103            3
    2104            3
    2105            5
    2106            3
    2107            2
    2108            5
    2109            4
    2110            4
    2111            3
    2112            4
    2113            6
    2114            5
    2115            4
    2116            3
    2117            1
    2118            3
    2119            7
    2120            3
    2121            4
    2122            4
    2123            5
    2124            3
    2125            3
    2126            3
    2127            3
    2128            2
    2129            4
    2130            2
    2131            5
    2132            3
    2133            3
    2134            4
    2135            6
    2136            3
    2137            3
    2138            3
    2139            3
    2140            3
    2141            4
    2142            2
    2143            2
    2144            4
    2145            3
    2146            2
    2147            4
    2148            3
    2149            3
    2150            2
    2151            3
    2152            3
    2153            5
    2154            4
    2155            3
    2156            3
    2157            3
    2158            3
    2159            3
    2160            4
    2161            3
    2162            3
    2163            3
    2164            3
    2165            4
    2166            5
    2167            4
    2168            2
    2169            1
    2170            3
    2171            3
    2172            5
    2173            3
    2174            3
    2175            2
    2176            4
    2177            4
    2178            3
    2179            3
    2180            4
    2181            4
    2182            3
    2183            4
    2184            3
    2185            4
    2186            4
    2187            4
    2188            2
    2189            3
    2190            3
    2191            4
    2192            2
    2193            4
    2194            3
    2195            4
    2196            1
    2197            1
    2198            4
    2199            3
    2200            3
    2201            4
    2202            4
    2203            3
    2204            3
    2205            4
    2206            3
    2207            3
    2208            4
    2209            3
    2210            3
    2211            4
    2212            4
    2213            4
    2214            3
    2215            2
    2216            0
    2217            4
    2218            4
    2219            2
    2220            3
    2221            3
    2222            3
    2223            3
    2224            3
    2225            5
    2226            3
    2227            4
    2228            3
    2229            4
    2230            2
    2231            3
    2232            2
    2233            5
    2234            3
    2235            3
    2236            3
    2237            4
    2238            3
    2239            3
    2240            2
    2241            3
    2242            3
    2243            3
    2244            3
    2245            3
    2246            3
    2247            2
    2248            4
    2249            3
    2250            3
    2251            2
    2252            3
    2253            4
    2254            3
    2255            3
    2256            2
    2257            2
    2258            3
    2259            2
    2260            5
    2261            2
    2262            3
    2263            3
    2264            3
    2265            3
    2266            3
    2267            2
    2268            3
    2269            3
    2270            3
    2271            4
    2272            3
    2273            3
    2274            3
    2275            2
    2276            3
    2277            2
    2278            1
    2279            3
    2280            3
    2281            3
    2282            2
    2283            6
    2284            3
    2285            5
    2286            2
    2287            4
    2288            3
    2289            4
    2290            3
    2291            4
    2292            3
    2293            4
    2294            1
    2295            2
    2296            3
    2297            3
    2298            3
    2299            3
    2300            5
    2301            4
    2302            3
    2303            3
    2304            3
    2305            5
    2306            3
    2307            3
    2308            5
    2309            2
    2310            5
    2311            3
    2312            3
    2313            3
    2314            3
    2315            4
    2316            5
    2317            3
    2318            4
    2319            2
    2320            2
    2321            5
    2322            4
    2323            1
    2324            2
    2325            1
    2326            1
    2327            4
    2328            3
    2329            4
    2330            2
    2331            2
    2332            5
    2333            4
    2334            3
    2335            5
    2336            3
    2337            4
    2338            4
    2339            3
    2340            3
    2341            2
    2342            3
    2343            2
    2344            3
    2345            3
    2346            1
    2347            1
    2348            1
    2349            2
    2350            0
    2351            3
    2352            3
    2353            4
    2354            2
    2355            3
    2356            4
    2357            2
    2358            3
    2359            5
    2360            4
    2361            3
    2362            3
    2363            4
    2364            3
    2365            3
    2366            3
    2367            3
    2368            3
    2369            2
    2370            2
    2371            3
    2372            4
    2373            3
    2374            5
    2375            3
    2376            3
    2377            3
    2378            3
    2379            3
    2380            3
    2381            1
    2382            3
    2383            3
    2384            3
    2385            3
    2386            4
    2387            2
    2388            5
    2389            4
    2390            3
    2391            3
    2392            2
    2393            3
    2394            6
    2395            4
    2396            4
    2397            2
    2398            4
    2399            3
    2400            3
    2401            3
    2402            3
    2403            3
    2404            6
    2405            4
    2406            4
    2407            3
    2408            3
    2409            5
    2410            3
    2411            4
    2412            5
    2413            4
    2414            4
    2415            6
    2416            0
    2417            3
    2418            3
    2419            3
    2420            3
    2421            4
    2422            5
    2423            3
    2424            3
    2425            5
    2426            4
    2427            1
    2428            2
    2429            1
    2430            3
    2431            3
    2432            3
    2433            1
    2434            1
    2435            3
    2436            0
    2437            2
    2438            3
    2439            2
    2440            4
    2441            3
    2442            3
    2443            3
    2444            3
    2445            3
    2446            3
    2447            3
    2448            4
    2449            5
    2450            3
    2451            3
    2452            2
    2453            5
    2454            3
    2455            3
    2456            4
    2457            3
    2458            2
    2459            2
    2460            4
    2461            2
    2462            4
    2463            3
    2464            3
    2465            2
    2466            3
    2467            3
    2468            2
    2469            2
    2470            3
    2471            4
    2472            3
    2473            2
    2474            3
    2475            3
    2476            4
    2477            3
    2478            4
    2479            4
    2480            4
    2481            3
    2482            3
    2483            1
    2484            5
    2485            2
    2486            4
    2487            4
    2488            6
    2489            3
    2490            4
    2491            4
    2492            5
    2493            3
    2494            5
    2495            4
    2496            1
    2497            3
    2498            3
    2499            0
    2500            1
    2501            2
    2502            2
    2503            2
    2504            3
    2505            3
    2506            3
    2507            3
    2508            3
    2509            2
    2510            4
    2511            3
    2512            3
    2513            3
    2514            3
    2515            1
    2516            4
    2517            2
    2518            5
    2519            2
    2520            3
    2521            3
    2522            3
    2523            3
    2524            2
    2525            4
    2526            3
    2527            4
    2528            4
    2529            2
    2530            1
    2531            3
    2532            4
    2533            1
    2534            3
    2535            4
    2536            3
    2537            3
    2538            3
    2539            4
    2540            4
    2541            3
    2542            4
    2543            5
    2544            3
    2545            3
    2546            3
    2547            4
    2548            3
    2549            4
    2550            2
    2551            3
    2552            4
    2553            2
    2554            3
    2555            3
    2556            3
    2557            4
    2558            2
    2559            2
    2560            3
    2561            4
    2562            2
    2563            3
    2564            3
    2565            3
    2566            4
    2567            4
    2568            3
    2569            3
    2570            4
    2571            4
    2572            2
    2573            2
    2574            3
    2575            2
    2576            4
    2577            3
    2578            3
    2579            3
    2580            3
    2581            4
    2582            2
    2583            2
    2584            2
    2585            5
    2586            3
    2587            4
    2588            4
    2589            3
    2590            2
    2591            5
    2592            4
    2593            3
    2594            4
    2595            3
    2596            3
    2597            2
    2598            2
    2599            2
    2600            2
    2601            4
    2602            3
    2603            3
    2604            4
    2605            1
    2606            3
    2607            3
    2608            5
    2609            3
    2610            3
    2611            3
    2612            3
    2613            3
    2614            4
    2615            3
    2616            2
    2617            2
    2618            5
    2619            3
    2620            3
    2621            3
    2622            3
    2623            4
    2624            3
    2625            2
    2626            4
    2627            4
    2628            2
    2629            1
    2630            3
    2631            3
    2632            2
    2633            5
    2634            3
    2635            2
    2636            2
    2637            3
    2638            1
    2639            2
    2640            2
    2641            3
    2642            3
    2643            1
    2644            3
    2645            2
    2646            2
    2647            1
    2648            3
    2649            1
    2650            5
    2651            4
    2652            3
    2653            3
    2654            4
    2655            4
    2656            3
    2657            3
    2658            3
    2659            1
    2660            3
    2661            3
    2662            2
    2663            3
    2664            1
    2665            3
    2666            4
    2667            3
    2668            4
    2669            4
    2670            3
    2671            2
    2672            1
    2673            3
    2674            2
    2675            2
    2676            3
    2677            4
    2678            5
    2679            2
    2680            2
    2681            1
    2682            2
    2683            1
    2684            2
    2685            1
    2686            0
    2687            3
    2688            2
    2689            4
    2690            2
    2691            3
    2692            2
    2693            3
    2694            4
    2695            3
    2696            1
    2697            1
    2698            4
    2699            1
    2700            0
    2701            3
    2702            3
    2703            4
    2704            4
    2705            2
    2706            3
    2707            3
    2708            3
    2709            2
    2710            2
    2711            4
    2712            2
    2713            3
    2714            0
    2715            0
    2716            0
    2717            2
    2718            1
    2719            1
    2720            4
    2721            1
    2722            3
    2723            3
    2724            3
    2725            3
    2726            3
    2727            4
    2728            2
    2729            4
    2730            3
    2731            3
    2732            0
    2733            2
    2734            2
    2735            2
    2736            2
    2737            2
    2738            2
    2739            4
    2740            3
    2741            3
    2742            4
    2743            5
    2744            3
    2745            3
    2746            1
    2747            4
    2748            1
    2749            4
    2750            1
    2751            1
    2752            2
    2753            1
    2754            3
    2755            0
    2756            1
    2757            1
    2758            1
    2759            3
    2760            4
    2761            4
    2762            2
    2763            2
    2764            3
    2765            2
    2766            3
    2767            3
    2768            3
    2769            3
    2770            2
    2771            4
    2772            3
    2773            3
    2774            3
    2775            5
    2776            2
    2777            3
    2778            4
    2779            1
    2780            2
    2781            3
    2782            4
    2783            2
    2784            2
    2785            4
    2786            3
    2787            2
    2788            4
    2789            3
    2790            3
    2791            4
    2792            4
    2793            4
    2794            2
    2795            3
    2796            3
    2797            3
    2798            3
    2799            3
    2800            3
    2801            1
    2802            2
    2803            3
    2804            4
    2805            3
    2806            4
    2807            3
    2808            2
    2809            3
    2810            2
    2811            3
    2812            4
    2813            2
    2814            3
    2815            3
    2816            3
    2817            2
    2818            3
    2819            3
    2820            3
    2821            3
    2822            3
    2823            4
    2824            4
    2825            3
    2826            3
    2827            3
    2828            3
    2829            3
    2830            5
    2831            4
    2832            3
    2833            3
    2834            1
    2835            3
    2836            3
    2837            2
    2838            3
    2839            3
    2840            4
    2841            2
    2842            5
    2843            4
    2844            3
    2845            5
    2846            1
    2847            4
    2848            2
    2849            3
    2850            4
    2851            2
    2852            3
    2853            2
    2854            2
    2855            2
    2856            2
    2857            2
    2858            3
    2859            3
    2860            1
    2861            2
    2862            1
    2863            3
    2864            4
    2865            2
    2866            2
    2867            1
    2868            2
    2869            3
    2870            4
    2871            3
    2872            5
    2873            2
    2874            3
    2875            3
    2876            1
    2877            3
    2878            0
    2879            3
    2880            3
    2881            3
    2882            2
    2883            2
    2884            1
    2885            2
    2886            1
    2887            1
    2888            2
    2889            3
    2890            4
    2891            4
    2892            1
    2893            2
    2894            3
    2895            5
    2896            3
    2897            2
    2898            3
    2899            2
    2900            3
    2901            2
    2902            3
    2903            3
    2904            4
    2905            2
    2906            4
    2907            2
    2908            3
    2909            4
    2910            4
    2911            2
    2912            1
    2913            2
    2914            1
    2915            3
    2916            5
    2917            4
    2918            3
    2919            2
    2920            4
    2921            3
    2922            2
    2923            4
    2924            1
    2925            4
    2926            4
    2927            3
    2928            2
    2929            2
    2930            2
    2931            2
    2932            3
    2933            4
    2934            4
    2935            4
    2936            4
    2937            2
    2938            1
    2939            2
    2940            2
    2941            4
    2942            4
    2943            3
    2944            2
    2945            4
    2946            4
    2947            3
    2948            3
    2949            4
    2950            3
    2951            0
    2952            3
    2953            3
    2954            3
    2955            4
    2956            3
    2957            2
    2958            4
    2959            2
    2960            3
    2961            4
    2962            3
    2963            3
    2964            4
    2965            3
    2966            4
    2967            4
    2968            2
    2969            3
    2970            2
    2971            3
    2972            3
    2973            2
    2974            3
    2975            4
    2976            2
    2977            4
    2978            3
    2979            3
    2980            4
    2981            2
    2982            3
    2983            3
    2984            3
    2985            3
    2986            3
    2987            3
    2988            3
    2989            3
    2990            3
    2991            5
    2992            0
    2993            2
    2994            2
    2995            3
    2996            2
    2997            2
    2998            2
    2999            2
    3000            2
    3001            4
    3002            3
    3003            3
    3004            4
    3005            4
    3006            2
    3007            4
    3008            2
    3009            2
    3010            4
    3011            4
    3012            3
    3013            2
    3014            3
    3015            3
    3016            4
    3017            2
    3018            3
    3019            4
    3020            3
    3021            1
    3022            4
    3023            3
    3024            5
    3025            3
    3026            3
    3027            1
    3028            2
    3029            4
    3030            1
    3031            2
    3032            2
    3033            1
    3034            1
    3035            3
    3036            1
    3037            4
    3038            4
    3039            1
    3040            3
    3041            3
    3042            3
    3043            1
    3044            2
    3045            5
    3046            3
    3047            3
    3048            3
    3049            1
    3050            1
    3051            0
    3052            2
    3053            1
    3054            1
    3055            1
    3056            0
    3057            1
    3058            0
    3059            1
    3060            1
    3061            3
    3062            2
    3063            2
    3064            2
    3065            1
    3066            1
    3067            3
    3068            1
    3069            1
    3070            1
    3071            2
    3072            1
    3073            1
    3074            2
    3075            2
    3076            1
    3077            3
    3078            0
    3079            1
    3080            2
    3081            2
    3082            1
    3083            4
    3084            3
    3085            5
    3086            3
    3087            4
    3088            3
    3089            4
    3090            3
    3091            1
    3092            2
    3093            3
    3094            4
    3095            4
    3096            2
    3097            1
    3098            3
    3099            2
    3100            4
    3101            1
    3102            2
    3103            2
    3104            4
    3105            3
    3106            1
    3107            3
    3108            2
    3109            2
    3110            2
    3111            3
    3112            2
    3113            3
    3114            1
    3115            3
    3116            2
    3117            4
    3118            1
    3119            2
    3120            2
    3121            2
    3122            4
    3123            3
    3124            2
    3125            2
    3126            4
    3127            4
    3128            3
    3129            2
    3130            2
    3131            2
    3132            3
    3133            3
    3134            3
    3135            2
    3136            3
    3137            3
    3138            5
    3139            2
    3140            4
    3141            3
    3142            2
    3143            3
    3144            3
    3145            1
    3146            1
    3147            1
    3148            1
    3149            2
    3150            1
    3151            2
    3152            2
    3153            1
    3154            1
    3155            1
    3156            0
    3157            1
    3158            1
    3159            0
    3160            2
    3161            1
    3162            2
    3163            1
    3164            0
    3165            2
    3166            2
    3167            0
    3168            2
    3169            2
    3170            1
    3171            0
    3172            1
    3173            1
    3174            0
    3175            3
    3176            0
    3177            2
    3178            1
    3179            1
    3180            2
    3181            3
    3182            1
    3183            1
    3184            3
    3185            1
    3186            2
    3187            3
    3188            0
    3189            3
    3190            2
    3191            3
    3192            0
    3193            1
    3194            1
    3195            2
    3196            0
    3197            2
    3198            1
    3199            2
    3200            2
    3201            2
    3202            1
    3203            3
    3204            1
    3205            1
    3206            1
    3207            2
    3208            2
    3209            2
    3210            2
    3211            1
    3212            1
    3213            2
    3214            3
    3215            1
    3216            1
    3217            3
    3218            2
    3219            1
    3220            1
    3221            3
    3222            2
    3223            1
    3224            3
    3225            4
    3226            2
    3227            2
    3228            3
    3229            3
    3230            2
    3231            3
    3232            2
    3233            0
    3234            1
    3235            2
    3236            2
    3237            1
    3238            2
    3239            2
    3240            2
    3241            3
    3242            3
    3243            3
    3244            2
    3245            4
    3246            2
    3247            5
    3248            2
    3249            3
    3250            4
    3251            5
    3252            4
    3253            3
    3254            3
    3255            3
    3256            3
    3257            3
    3258            3
    3259            3
    3260            4
    3261            1
    3262            4
    3263            3
    3264            3
    3265            2
    3266            3
    3267            3
    3268            3
    3269            2
    3270            2
    3271            0
    3272            3
    3273            2
    3274            3
    3275            5
    3276            4
    3277            2
    3278            3
    3279            4
    3280            2
    3281            0
    3282            2
    3283            1
    3284            3
    3285            3
    3286            2
    3287            3
    3288            2
    3289            2
    3290            2
    3291            3
    3292            2
    3293            2
    3294            2
    3295            3
    3296            3
    3297            3
    3298            3
    3299            0
    3300            4
    3301            2
    3302            3
    3303            4
    3304            2
    3305            3
    3306            3
    3307            3
    3308            3
    3309            2
    3310            3
    3311            2
    3312            2
    3313            0
    3314            2
    3315            3
    3316            1
    3317            1
    3318            4
    3319            2
    3320            0
    3321            3
    3322            2
    3323            2
    3324            3
    3325            4
    3326            3
    3327            1
    3328            0
    3329            1
    3330            1
    3331            3
    3332            1
    3333            0
    3334            2
    3335            1
    3336            2
    3337            2
    3338            1
    3339            2
    3340            1
    3341            1
    3342            1
    3343            1
    3344            2
    3345            2
    3346            1
    3347            3
    3348            3
    3349            1
    3350            3
    3351            4
    3352            3
    3353            2
    3354            1
    3355            1
    3356            1
    3357            2
    3358            1
    3359            0
    3360            1
    3361            1
    3362            2
    3363            4
    3364            2
    3365            1
    3366            1
    3367            3
    3368            3
    3369            1
    3370            1
    3371            1
    3372            2
    3373            1
    3374            2
    3375            1
    3376            0
    3377            2
    3378            2
    3379            1
    3380            1
    3381            2
    3382            2
    3383            0
    3384            2
    3385            2
    3386            1
    3387            1
    3388            1
    3389            1
    3390            1
    3391            1
    3392            1
    3393            1
    3394            1
    3395            2
    3396            3
    3397            1
    3398            0
    3399            2
    3400            3
    3401            0
    3402            2
    3403            0
    3404            1
    3405            1
    3406            2
    3407            2
    3408            1
    3409            2
    3410            1
    3411            2
    3412            2
    3413            2
    3414            1
    3415            4
    3416            0
    3417            2
    3418            1
    3419            2
    3420            0
    3421            0
    3422            0
    3423            1
    3424            1
    3425            1
    3426            1
    3427            1
    3428            1
    3429            2
    3430            2
    3431            2
    3432            2
    3433            3
    3434            0
    3435            1
    3436            1
    3437            2
    3438            1
    3439            4
    3440            2
    3441            1
    3442            0
    3443            1
    3444            0
    3445            1
    3446            1
    3447            2
    3448            2
    3449            2
    3450            2
    3451            2
    3452            1
    3453            2
    3454            2
    3455            1
    3456            3
    3457            2
    3458            2
    3459            1
    3460            2
    3461            1
    3462            2
    3463            0
    3464            1
    3465            2
    3466            1
    3467            0
    3468            2
    3469            0
    3470            2
    3471            0
    3472            1
    3473            2
    3474            2
    3475            0
    3476            1
    3477            1
    3478            1
    3479            2
    3480            3
    3481            1
    3482            2
    3483            2
    3484            2
    3485            2
    3486            2
    3487            1
    3488            2
    3489            3
    3490            2
    3491            2
    3492            0
    3493            1
    3494            3
    3495            2
    3496            0
    3497            0
    3498            1
    3499            1
    3500            1
    3501            1
    3502            2
    3503            0
    3504            1
    3505            1
    3506            1
    3507            1
    3508            1
    3509            0
    3510            1
    3511            1
    3512            0
    3513            1
    3514            1
    3515            1
    3516            3
    3517            3
    3518            2
    3519            0
    3520            2
    3521            2
    3522            2
    3523            3
    3524            4
    3525            1
    3526            4
    3527            3
    3528            1
    3529            2
    3530            3
    3531            1
    3532            2
    3533            4
    3534            1
    3535            2
    3536            2
    3537            2
    3538            3
    3539            2
    3540            1
    3541            1
    3542            3
    3543            3
    3544            2
    3545            2
    3546            4
    3547            2
    3548            1
    3549            0
    3550            2
    3551            5
    3552            4
    3553            3
    3554            2
    3555            3
    3556            3
    3557            4
    3558            4
    3559            2
    3560            4
    3561            4
    3562            2
    3563            2
    3564            2
    3565            2
    3566            4
    3567            2
    3568            4
    3569            3
    3570            2
    3571            2
    3572            3
    3573            5
    3574            4
    3575            5
    3576            4
    3577            2
    3578            4
    3579            1
    3580            2
    3581            3
    3582            3
    3583            2
    3584            2
    3585            2
    3586            3
    3587            2
    3588            1
    3589            2
    3590            2
    3591            2
    3592            2
    3593            2
    3594            2
    3595            3
    3596            1
    3597            0
    3598            1
    3599            2
    3600            2
    3601            1
    3602            3
    3603            2
    3604            3
    3605            1
    3606            2
    3607            1
    3608            1
    3609            1
    3610            2
    3611            0
    3612            1
    3613            2
    3614            2
    3615            2
    3616            3
    3617            3
    3618            3
    3619            2
    3620            2
    3621            2
    3622            1
    3623            2
    3624            2
    3625            2
    3626            3
    3627            1
    3628            2
    3629            1
    3630            2
    3631            4
    3632            3
    3633            2
    3634            3
    3635            1
    3636            1
    3637            2
    3638            3
    3639            1
    3640            3
    3641            2
    3642            3
    3643            3
    3644            0
    3645            1
    3646            2
    3647            4
    3648            2
    3649            1
    3650            2
    3651            2
    3652            2
    3653            2
    3654            2
    3655            3
    3656            2
    3657            1
    3658            2
    3659            3
    3660            3
    3661            2
    3662            3
    3663            2
    3664            2
    3665            2
    3666            2
    3667            4
    3668            1
    3669            2
    3670            2
    3671            3
    3672            3
    3673            2
    3674            1
    3675            2
    3676            2
    3677            0
    3678            0
    3679            2
    3680            1
    3681            1
    3682            1
    3683            1
    3684            0
    3685            2
    3686            1
    3687            1
    3688            1
    3689            2
    3690            1
    3691            1
    3692            1
    3693            2
    3694            1
    3695            2
    3696            1
    3697            1
    3698            1
    3699            2
    3700            2
    3701            1
    3702            2
    3703            1
    3704            1
    3705            1
    3706            2
    3707            1
    3708            1
    3709            0
    3710            1
    3711            1
    3712            1
    3713            0
    3714            1
    3715            1
    3716            2
    3717            0
    3718            1
    3719            2
    3720            1
    3721            1
    3722            2
    3723            3
    3724            2
    3725            2
    3726            1
    3727            2
    3728            3
    3729            2
    3730            2
    3731            1
    3732            0
    3733            1
    3734            2
    3735            2
    3736            2
    3737            2
    3738            0
    3739            0
    3740            2
    3741            1
    3742            1
    3743            1
    3744            2
    3745            1
    3746            3
    3747            2
    3748            1
    3749            2
    3750            1
    3751            2
    3752            0
    3753            0
    3754            2
    3755            1
    3756            3
    3757            3
    3758            2
    3759            2
    3760            1
    3761            1
    3762            3
    3763            2
    3764            1
    3765            1
    3766            1
    3767            1
    3768            1
    3769            1
    3770            2
    3771            2
    3772            2
    3773            0
    3774            1
    3775            0
    3776            0
    3777            1
    3778            2
    3779            0
    3780            3
    3781            2
    3782            4
    3783            1
    3784            3
    3785            2
    3786            2
    3787            1
    3788            2
    3789            2
    3790            4
    3791            3
    3792            1
    3793            2
    3794            0
    3795            2
    3796            1
    3797            2
    3798            3
    3799            3
    3800            2
    3801            2
    3802            2
    3803            3
    3804            3
    3805            2
    3806            2
    3807            2
    3808            0
    3809            1
    3810            2
    3811            3
    3812            2
    3813            2
    3814            1
    3815            2
    3816            2
    3817            1
    3818            1
    3819            3
    3820            1
    3821            2
    3822            2
    3823            2
    3824            3
    3825            2
    3826            3
    3827            2
    3828            2
    3829            2
    3830            2
    3831            1
    3832            2
    3833            2
    3834            3
    3835            2
    3836            2
    3837            2
    3838            4
    3839            2
    3840            1
    3841            2
    3842            6
    3843            3
    3844            3
    3845            3
    3846            1
    3847            3
    3848            3
    3849            3
    3850            3
    3851            3
    3852            3
    3853            4
    3854            3
    3855            4
    3856            3
    3857            4
    3858            3
    3859            4
    3860            3
    3861            1
    3862            1
    3863            3
    3864            3
    3865            4
    3866            3
    3867            1
    3868            2
    3869            4
    3870            4
    3871            0
    3872            1
    3873            2
    3874            3
    3875            0
    3876            2
    3877            2
    3878            4
    3879            2
    3880            3
    3881            3
    3882            3
    3883            3
    3884            5
    3885            5
    3886            4
    3887            3
    3888            4
    3889            3
    3890            3
    3891            2
    3892            2
    3893            3
    3894            2
    3895            2
    3896            2
    3897            2
    3898            2
    3899            4
    3900            1
    3901            5
    3902            3
    3903            2
    3904            1
    3905            3
    3906            1
    3907            2
    3908            4
    3909            3
    3910            3
    3911            3
    3912            3
    3913            3
    3914            3
    3915            5
    3916            3
    3917            3
    3918            3
    3919            5
    3920            3
    3921            2
    3922            3
    3923            3
    3924            4
    3925            0
    3926            2
    3927            2
    3928            4
    3929            3
    3930            3
    3931            2
    3932            4
    3933            4
    3934            3
    3935            2
    3936            4
    3937            1
    3938            3
    3939            2
    3940            3
    3941            2
    3942            4
    3943            2
    3944            2
    3945            3
    3946            0
    3947            3
    3948            3
    3949            4
    3950            3
    3951            3
    3952            2
    3953            3
    3954            3
    3955            3
    3956            3
    3957            2
    3958            2
    3959            2
    3960            2
    3961            3
    3962            4
    3963            3
    3964            1
    3965            1
    3966            3
    3967            4
    3968            3
    3969            2
    3970            3
    3971            4
    3972            4
    3973            3
    3974            3
    3975            4
    3976            3
    3977            2
    3978            3
    3979            4
    3980            1
    3981            1
    3982            1
    3983            3
    3984            3
    3985            5
    3986            2
    3987            3
    3988            2
    3989            2
    3990            2
    3991            1
    3992            4
    3993            3
    3994            3
    3995            2
    3996            2
    3997            3
    3998            3
    3999            5
    4000            3
    4001            3
    4002            2
    4003            4
    4004            3
    4005            4
    4006            3
    4007            3
    4008            3
    4009            3
    4010            3
    4011            3
    4012            2
    4013            3
    4014            3
    4015            4
    4016            3
    4017            3
    4018            4
    4019            3
    4020            3
    4021            4
    4022            3
    4023            3
    4024            3
    4025            5
    4026            4
    4027            4
    4028            3
    4029            3
    4030            3
    4031            3
    4032            4
    4033            3
    4034            3
    4035            4
    4036            3
    4037            4
    4038            1
    4039            2
    4040            2
    4041            4
    4042            3
    4043            3
    4044            3
    4045            2
    4046            3
    4047            2
    4048            1
    4049            2
    4050            3
    4051            1
    4052            4
    4053            4
    4054            3
    4055            4
    4056            2
    4057            3
    4058            4
    4059            4
    4060            3
    4061            4
    4062            5
    4063            1
    4064            4
    4065            2
    4066            3
    4067            4
    4068            1
    4069            2
    4070            3
    4071            2
    4072            1
    4073            1
    4074            1
    4075            5
    4076            2
    4077            2
    4078            4
    4079            2
    4080            4
    4081            3
    4082            3
    4083            4
    4084            2
    4085            4
    4086            4
    4087            3
    4088            2
    4089            1
    4090            2
    4091            3
    4092            2
    4093            3
    4094            2
    4095            2
    4096            3
    4097            3
    4098            3
    4099            3
    4100            2
    4101            3
    4102            3
    4103            1
    4104            3
    4105            3
    4106            4
    4107            4
    4108            3
    4109            3
    4110            4
    4111            3
    4112            4
    4113            3
    4114            3
    4115            1
    4116            1
    4117            2
    4118            4
    4119            3
    4120            2
    4121            3
    4122            3
    4123            1
    4124            1
    4125            1
    4126            3
    4127            3
    4128            2
    4129            2
    4130            1
    4131            0
    4132            1
    4133            4
    4134            4
    4135            2
    4136            1
    4137            1
    4138            2
    4139            2
    4140            1
    4141            2
    4142            2
    4143            2
    4144            3
    4145            4
    4146            2
    4147            2
    4148            1
    4149            2
    4150            1
    4151            2
    4152            1
    4153            2
    4154            3
    4155            4
    4156            3
    4157            4
    4158            2
    4159            3
    4160            3
    4161            3
    4162            2
    4163            2
    4164            2
    4165            3
    4166            2
    4167            2
    4168            2
    4169            2
    4170            4
    4171            3
    4172            3
    4173            2
    4174            3
    4175            5
    4176            3
    4177            2
    4178            3
    4179            2
    4180            3
    4181            3
    4182            4
    4183            4
    4184            4
    4185            3
    4186            4
    4187            3
    4188            2
    4189            4
    4190            2
    4191            2
    4192            3
    4193            3
    4194            2
    4195            3
    4196            4
    4197            4
    4198            1
    4199            2
    4200            3
    4201            2
    4202            1
    4203            3
    4204            5
    4205            2
    4206            3
    4207            3
    4208            3
    4209            3
    4210            2
    4211            3
    4212            5
    4213            3
    4214            3
    4215            3
    4216            2
    4217            2
    4218            3
    4219            3
    4220            2
    4221            3
    4222            3
    4223            3
    4224            3
    4225            2
    4226            1
    4227            2
    4228            2
    4229            0
    4230            1
    4231            1
    4232            3
    4233            5
    4234            3
    4235            3
    4236            6
    4237            2
    4238            2
    4239            2
    4240            4
    4241            5
    4242            3
    4243            3
    4244            4
    4245            2
    4246            2
    4247            2
    4248            4
    4249            0
    4250            3
    4251            3
    4252            3
    4253            1
    4254            1
    4255            2
    4256            1
    4257            2
    4258            2
    4259            2
    4260            1
    4261            1
    4262            2
    4263            4
    4264            3
    4265            3
    4266            2
    4267            3
    4268            0
    4269            1
    4270            2
    4271            2
    4272            3
    4273            4
    4274            5
    4275            3
    4276            3
    4277            4
    4278            2
    4279            4
    4280            4
    4281            2
    4282            3
    4283            3
    4284            4
    4285            2
    4286            4
    4287            3
    4288            3
    4289            2
    4290            3
    4291            2
    4292            2
    4293            3
    4294            1
    4295            2
    4296            4
    4297            1
    4298            3
    4299            3
    4300            3
    4301            4
    4302            3
    4303            3
    4304            4
    4305            3
    4306            1
    4307            2
    4308            2
    4309            1
    4310            2
    4311            2
    4312            2
    4313            6
    4314            2
    4315            2
    4316            2
    4317            3
    4318            2
    4319            2
    4320            2
    4321            3
    4322            3
    4323            1
    4324            5
    4325            2
    4326            3
    4327            1
    4328            1
    4329            1
    4330            2
    4331            4
    4332            3
    4333            2
    4334            1
    4335            3
    4336            3
    4337            4
    4338            3
    4339            3
    4340            4
    4341            4
    4342            3
    4343            2
    4344            4
    4345            2
    4346            2
    4347            3
    4348            3
    4349            1
    4350            3
    4351            2
    4352            2
    4353            3
    4354            2
    4355            2
    4356            3
    4357            4
    4358            1
    4359            2
    4360            1
    4361            4
    4362            3
    4363            0
    4364            1
    4365            1
    4366            3
    4367            3
    4368            2
    4369            3
    4370            2
    4371            3
    4372            4
    4373            2
    4374            2
    4375            2
    4376            1
    4377            3
    4378            2
    4379            3
    4380            2
    4381            4
    4382            2
    4383            3
    4384            1
    4385            3
    4386            1
    4387            3
    4388            2
    4389            5
    4390            2
    4391            1
    4392            2
    4393            3
    4394            3
    4395            2
    4396            2
    4397            4
    4398            1
    4399            2
    4400            1
    4401            0
    4402            0
    4403            1
    4404            1
    4405            2
    4406            2
    4407            0
    4408            0
    4409            2
    4410            3
    4411            1
    4412            1
    4413            1
    4414            1
    4415            2
    4416            2
    4417            2
    4418            2
    4419            4
    4420            2
    4421            3
    4422            2
    4423            2
    4424            1
    4425            2
    4426            2
    4427            2
    4428            1
    4429            2
    4430            1
    4431            2
    4432            1
    4433            1
    4434            1
    4435            4
    4436            2
    4437            3
    4438            2
    4439            2
    4440            0
    4441            1
    4442            4
    4443            2
    4444            3
    4445            3
    4446            1
    4447            2
    4448            3
    4449            3
    4450            1
    4451            3
    4452            3
    4453            3
    4454            2
    4455            4
    4456            3
    4457            2
    4458            3
    4459            2
    4460            2
    4461            1
    4462            1
    4463            2
    4464            2
    4465            0
    4466            4
    4467            4
    4468            4
    4469            3
    4470            4
    4471            4
    4472            2
    4473            2
    4474            2
    4475            3
    4476            2
    4477            2
    4478            3
    4479            3
    4480            2
    4481            3
    4482            3
    4483            1
    4484            3
    4485            3
    4486            4
    4487            3
    4488            3
    4489            2
    4490            5
    4491            1
    4492            0
    4493            2
    4494            1
    4495            2
    4496            3
    4497            3
    4498            2
    4499            1
    4500            2
    4501            1
    4502            2
    4503            2
    4504            2
    4505            2
    4506            1
    4507            0
    4508            1
    4509            2
    4510            1
    4511            1
    4512            2
    4513            1
    4514            3
    4515            1
    4516            1
    4517            3
    4518            1
    4519            1
    4520            1
    4521            2
    4522            1
    4523            3
    4524            2
    4525            2
    4526            2
    4527            5
    4528            2
    4529            2
    4530            0
    4531            1
    4532            2
    4533            1
    4534            2
    4535            2
    4536            3
    4537            1
    4538            3
    4539            1
    4540            2
    4541            2
    4542            2
    4543            2
    4544            2
    4545            2
    4546            2
    4547            3
    4548            3
    4549            1
    4550            1
    4551            1
    4552            3
    4553            2
    4554            1
    4555            3
    4556            2
    4557            4
    4558            1
    4559            3
    4560            1
    4561            3
    4562            2
    4563            1
    4564            2
    4565            3
    4566            1
    4567            1
    4568            2
    4569            1
    4570            1
    4571            1
    4572            3
    4573            2
    4574            1
    4575            1
    4576            2
    4577            2
    4578            2
    4579            1
    4580            1
    4581            1
    4582            2
    4583            2
    4584            2
    4585            2
    4586            2
    4587            2
    4588            1
    4589            1
    4590            4
    4591            4
    4592            2
    4593            3
    4594            3
    4595            2
    4596            4
    4597            3
    4598            2
    4599            2
    4600            1
    4601            1
    4602            1
    4603            0
    4604            2
    4605            2
    4606            3
    4607            1
    4608            4
    4609            4
    4610            2
    4611            3
    4612            2
    4613            3
    4614            2
    4615            3
    4616            3
    4617            3
    4618            1
    4619            1
    4620            1
    4621            4
    4622            2
    4623            1
    4624            2
    4625            3
    4626            3
    4627            3
    4628            0
    4629            2
    4630            3
    4631            4
    4632            1
    4633            1
    4634            5
    4635            3
    4636            3
    4637            2
    4638            4
    4639            3
    4640            3
    4641            3
    4642            1
    4643            2
    4644            2
    4645            1
    4646            1
    4647            1
    4648            2
    4649            3
    4650            1
    4651            2
    4652            2
    4653            2
    4654            1
    4655            5
    4656            2
    4657            2
    4658            2
    4659            2
    4660            3
    4661            1
    4662            3
    4663            2
    4664            2
    4665            2
    4666            3
    4667            2
    4668            2
    4669            2
    4670            3
    4671            2
    4672            1
    4673            2
    4674            1
    4675            0
    4676            3
    4677            3
    4678            3
    4679            3
    4680            3
    4681            4
    4682            3
    4683            3
    4684            2
    4685            3
    4686            2
    4687            2
    4688            2
    4689            3
    4690            4
    4691            1
    4692            4
    4693            4
    4694            4
    4695            5
    4696            3
    4697            3
    4698            1
    4699            3
    4700            3
    4701            2
    4702            4
    4703            4
    4704            2
    4705            2
    4706            1
    4707            5
    4708            3
    4709            3
    4710            2
    4711            3
    4712            2
    4713            1
    4714            4
    4715            1
    4716            0
    4717            2
    4718            2
    4719            3
    4720            4
    4721            3
    4722            1
    4723            3
    4724            3
    4725            1
    4726            3
    4727            2
    4728            1
    4729            3
    4730            3
    4731            1
    4732            2
    4733            2
    4734            3
    4735            2
    4736            1
    4737            0
    4738            1
    4739            2
    4740            2
    4741            2
    4742            1
    4743            1
    4744            1
    4745            2
    4746            3
    4747            1
    4748            2
    4749            2
    4750            2
    4751            1
    4752            3
    4753            4
    4754            2
    4755            0
    4756            2
    4757            2
    4758            2
    4759            2
    4760            2
    4761            2
    4762            2
    4763            2
    4764            3
    4765            3
    4766            3
    4767            1
    4768            3
    4769            2
    4770            2
    4771            2
    4772            2
    4773            2
    4774            1
    4775            2
    4776            2
    4777            1
    4778            3
    4779            3
    4780            2
    4781            2
    4782            3
    4783            2
    4784            2
    4785            0
    4786            2
    4787            2
    4788            1
    4789            4
    4790            2
    4791            3
    4792            3
    4793            3
    4794            3
    4795            4
    4796            3
    4797            4
    4798            3
    4799            1
    4800            1
    4801            3
    4802            3
    4803            2
    4804            0
    4805            2
    4806            2
    4807            2
    4808            2
    4809            3
    4810            2
    4811            3
    4812            3
    4813            2
    4814            3
    4815            3
    4816            1
    4817            3
    4818            2
    4819            2
    4820            3
    4821            2
    4822            2
    4823            4
    4824            3
    4825            3
    4826            4
    4827            3
    4828            4
    4829            3
    4830            3
    4831            3
    4832            2
    4833            3
    4834            2
    4835            3
    4836            3
    4837            2
    4838            3
    4839            3
    4840            1
    4841            4
    4842            3
    4843            2
    4844            4
    4845            2
    4846            2
    4847            2
    4848            3
    4849            2
    4850            3
    4851            3
    4852            3
    4853            3
    4854            4
    4855            3
    4856            3
    4857            4
    4858            1
    4859            2
    4860            4
    4861            1
    4862            3
    4863            3
    4864            3
    4865            2
    4866            2
    4867            2
    4868            3
    4869            1
    4870            3
    4871            3
    4872            3
    4873            5
    4874            4
    4875            4
    4876            0
    4877            2
    4878            2
    4879            3
    4880            2
    4881            4
    4882            3
    4883            5
    4884            4
    4885            3
    4886            3
    4887            4
    4888            2
    4889            5
    4890            2
    4891            0
    4892            4
    4893            3
    4894            3
    4895            2
    4896            2
    4897            2
    4898            4
    4899            3
    4900            3
    4901            1
    4902            2
    4903            3
    4904            1
    4905            1
    4906            2
    4907            2
    4908            3
    4909            3
    4910            3
    4911            2
    4912            3
    4913            4
    4914            3
    4915            3
    4916            2
    4917            1
    4918            1
    4919            4
    4920            2
    4921            4
    4922            4
    4923            4
    4924            1
    4925            2
    4926            3
    4927            4
    4928            3
    4929            5
    4930            5
    4931            4
    4932            2
    4933            3
    4934            2
    4935            3
    4936            2
    4937            3
    4938            3
    4939            4
    4940            4
    4941            5
    4942            4
    4943            3
    4944            3
    4945            2
    4946            5
    4947            3
    4948            3
    4949            3
    4950            4
    4951            4
    4952            2
    4953            1
    4954            2
    4955            2
    4956            1
    4957            4
    4958            3
    4959            3
    4960            2
    4961            2
    4962            1
    4963            3
    4964            3
    4965            2
    4966            3
    4967            3
    4968            3
    4969            2
    4970            3
    4971            1
    4972            2
    4973            1
    4974            2
    4975            3
    4976            3
    4977            2
    4978            3
    4979            3
    4980            4
    4981            3
    4982            3
    4983            2
    4984            3
    4985            1
    4986            3
    4987            3
    4988            3
    4989            3
    4990            1
    4991            2
    4992            3
    4993            2
    4994            3
    4995            3
    4996            2
    4997            4
    4998            1
    4999            3
    5000            3
    5001            3
    5002            1
    5003            3
    5004            3
    5005            2
    5006            2
    5007            3
    5008            3
    5009            3
    5010            2
    5011            2
    5012            3
    5013            5
    5014            4
    5015            3
    5016            4
    5017            2
    5018            2
    5019            2
    5020            2
    5021            2
    5022            3
    5023            1
    5024            2
    5025            1
    5026            0
    5027            2
    5028            2
    5029            2
    5030            1
    5031            0
    5032            1
    5033            3
    5034            3
    5035            2
    5036            4
    5037            4
    5038            3
    5039            2
    5040            3
    5041            3
    5042            3
    5043            1
    5044            6
    5045            1
    5046            2
    5047            1
    5048            5
    5049            4
    5050            3
    5051            2
    5052            0
    5053            2
    5054            1
    5055            2
    5056            1
    5057            1
    5058            2
    5059            2
    5060            2
    5061            2
    5062            2
    5063            2
    5064            2
    5065            3
    5066            2
    5067            2
    5068            2
    5069            1
    5070            1
    5071            3
    5072            3
    5073            2
    5074            3
    5075            2
    5076            2
    5077            2
    5078            3
    5079            1
    5080            2
    5081            3
    5082            3
    5083            2
    5084            2
    5085            1
    5086            1
    5087            4
    5088            2
    5089            2
    5090            1
    5091            2
    5092            2
    5093            3
    5094            2
    5095            2
    5096            2
    5097            2
    5098            2
    5099            2
    5100            3
    5101            2
    5102            2
    5103            2
    5104            2
    5105            2
    5106            2
    5107            3
    5108            1
    5109            2
    5110            1
    5111            3
    5112            2
    5113            3
    5114            3
    5115            2
    5116            2
    5117            2
    5118            2
    5119            2
    5120            2
    5121            2
    5122            3
    5123            3
    5124            2
    5125            1
    5126            2
    5127            2
    5128            2
    5129            1
    5130            4
    5131            3
    5132            3
    5133            3
    5134            1
    5135            2
    5136            1
    5137            1
    5138            2
    5139            1
    5140            1
    5141            1
    5142            3
    5143            1
    5144            3
    5145            2
    5146            2
    5147            2
    5148            1
    5149            3
    5150            2
    5151            2
    5152            4
    5153            3
    5154            1
    5155            3
    5156            2
    5157            3
    5158            2
    5159            3
    5160            2
    5161            3
    5162            1
    5163            1
    5164            2
    5165            1
    5166            2
    5167            1
    5168            1
    5169            3
    5170            2
    5171            1
    5172            2
    5173            2
    5174            4
    5175            2
    5176            0
    5177            2
    5178            2
    5179            3
    5180            3
    5181            2
    5182            2
    5183            2
    5184            2
    5185            1
    5186            2
    5187            2
    5188            2
    5189            4
    5190            1
    5191            3
    5192            5
    5193            2
    5194            2
    5195            2
    5196            3
    5197            1
    5198            2
    5199            2
    5200            3
    5201            3
    5202            3
    5203            3
    5204            2
    5205            4
    5206            1
    5207            2
    5208            3
    5209            2
    5210            3
    5211            3
    5212            3
    5213            3
    5214            2
    5215            1
    5216            3
    5217            3
    5218            2
    5219            3
    5220            2
    5221            2
    5222            2
    5223            2
    5224            3
    5225            3
    5226            3
    5227            1
    5228            3
    5229            2
    5230            2
    5231            2
    5232            2
    5233            3
    5234            3
    5235            2
    5236            2
    5237            3
    5238            0
    5239            4
    5240            3
    5241            2
    5242            3
    5243            2
    5244            2
    5245            2
    5246            2
    5247            1
    5248            3
    5249            2
    5250            2
    5251            3
    5252            2
    5253            2
    5254            3
    5255            3
    5256            2
    5257            2
    5258            1
    5259            3
    5260            2
    5261            2
    5262            2
    5263            1
    5264            2
    5265            2
    5266            3
    5267            2
    5268            2
    5269            2
    5270            2
    5271            1
    5272            3
    5273            2
    5274            2
    5275            3
    5276            1
    5277            2
    5278            1
    5279            2
    5280            2
    5281            2
    5282            3
    5283            2
    5284            3
    5285            2
    5286            2
    5287            2
    5288            3
    5289            2
    5290            1
    5291            3
    5292            2
    5293            3
    5294            2
    5295            2
    5296            2
    5297            2
    5298            3
    5299            2
    5300            3
    5301            2
    5302            2
    5303            1
    5304            2
    5305            2
    5306            2
    5307            2
    5308            3
    5309            3
    5310            2
    5311            3
    5312            2
    5313            3
    5314            4
    5315            3
    5316            4
    5317            2
    5318            4
    5319            3
    5320            1
    5321            2
    5322            3
    5323            2
    5324            2
    5325            3
    5326            2
    5327            1
    5328            2
    5329            3
    5330            2
    5331            3
    5332            3
    5333            3
    5334            1
    5335            2
    5336            2
    5337            3
    5338            2
    5339            3
    5340            3
    5341            2
    5342            2
    5343            1
    5344            3
    5345            3
    5346            2
    5347            3
    5348            2
    5349            2
    5350            3
    5351            2
    5352            4
    5353            2
    5354            3
    5355            2
    5356            4
    5357            3
    5358            4
    5359            3
    5360            3
    5361            3
    5362            2
    5363            2
    5364            2
    5365            2
    5366            3
    5367            3
    5368            2
    5369            1
    5370            3
    5371            2
    5372            3
    5373            2
    5374            2
    5375            2
    5376            3
    5377            4
    5378            4
    5379            2
    5380            2
    5381            2
    5382            1
    5383            2
    5384            3
    5385            3
    5386            2
    5387            3
    5388            2
    5389            2
    5390            1
    5391            3
    5392            2
    5393            1
    5394            2
    5395            3
    5396            3
    5397            2
    5398            2
    5399            2
    5400            4
    5401            1
    5402            2
    5403            3
    5404            0
    5405            3
    5406            2
    5407            1
    5408            1
    5409            3
    5410            2
    5411            4
    5412            2
    5413            4
    5414            4
    5415            3
    5416            3
    5417            3
    5418            1
    5419            2
    5420            3
    5421            2
    5422            2
    5423            4
    5424            3
    5425            3
    5426            4
    5427            2
    5428            3
    5429            2
    5430            3
    5431            4
    5432            2
    5433            3
    5434            4
    5435            6
    5436            3
    5437            3
    5438            3
    5439            3
    5440            2
    5441            4
    5442            3
    5443            3
    5444            2
    5445            1
    5446            3
    5447            3
    5448            4
    5449            3
    5450            4
    5451            3
    5452            3
    5453            3
    5454            4
    5455            3
    5456            4
    5457            3
    5458            3
    5459            3
    5460            3
    5461            2
    5462            3
    5463            2
    5464            4
    5465            4
    5466            5
    5467            4
    5468            2
    5469            2
    5470            4
    5471            3
    5472            3
    5473            3
    5474            3
    5475            3
    5476            4
    5477            5
    5478            4
    5479            5
    5480            3
    5481            3
    5482            3
    5483            3
    5484            3
    5485            3
    5486            4
    5487            3
    5488            2
    5489            2
    5490            2
    5491            3
    5492            3
    5493            2
    5494            5
    5495            3
    5496            6
    5497            2
    5498            2
    5499            3
    5500            3
    5501            2
    5502            3
    5503            1
    5504            3
    5505            6
    5506            4
    5507            5
    5508            2
    5509            0
    5510            1
    5511            2
    5512            5
    5513            5
    5514            5
    5515            3
    5516            4
    5517            3
    5518            4
    5519            4
    5520            3
    5521            3
    5522            3
    5523            3
    5524            3
    5525            2
    5526            1
    5527            2
    5528            2
    5529            2
    5530            3
    5531            3
    5532            3
    5533            2
    5534            4
    5535            3
    5536            3
    5537            2
    5538            3
    5539            4
    5540            3
    5541            3
    5542            2
    5543            3
    5544            3
    5545            3
    5546            3
    5547            4
    5548            2
    5549            2
    5550            2
    5551            4
    5552            3
    5553            5
    5554            3
    5555            3
    5556            4
    5557            1
    5558            3
    5559            4
    5560            2
    5561            3
    5562            2
    5563            4
    5564            3
    5565            2
    5566            3
    5567            3
    5568            5
    5569            3
    5570            4
    5571            4
    5572            1
    5573            3
    5574            4
    5575            4
    5576            3
    5577            3
    5578            3
    5579            3
    5580            2
    5581            2
    5582            4
    5583            3
    5584            4
    5585            2
    5586            2
    5587            3
    5588            3
    5589            3
    5590            3
    5591            3
    5592            3
    5593            2
    5594            4
    5595            4
    5596            5
    5597            3
    5598            3
    5599            4
    5600            2
    5601            4
    5602            3
    5603            5
    5604            4
    5605            3
    5606            2
    5607            3
    5608            4
    5609            2
    5610            2
    5611            3
    5612            2
    5613            3
    5614            2
    5615            3
    5616            4
    5617            3
    5618            4
    5619            2
    5620            3
    5621            3
    5622            2
    5623            3
    5624            2
    5625            2
    5626            2
    5627            4
    5628            2
    5629            3
    5630            2
    5631            4
    5632            3
    5633            6
    5634            3
    5635            4
    5636            3
    5637            3
    5638            3
    5639            1
    5640            5
    5641            4
    5642            2
    5643            4
    5644            3
    5645            3
    5646            2
    5647            3
    5648            3
    5649            4
    5650            2
    5651            2
    5652            3
    5653            6
    5654            1
    5655            3
    5656            3
    5657            3
    5658            2
    5659            1
    5660            2
    5661            2
    5662            2
    5663            4
    5664            2
    5665            2
    5666            4
    5667            1
    5668            3
    5669            3
    5670            2
    5671            0
    5672            2
    5673            1
    5674            1
    5675            0
    5676            2
    5677            2
    5678            2
    5679            2
    5680            0
    5681            1
    5682            4
    5683            3
    5684            1
    5685            4
    5686            3
    5687            3
    5688            3
    5689            3
    5690            3
    5691            4
    5692            3
    5693            1
    5694            3
    5695            3
    5696            3
    5697            1
    5698            2
    5699            3
    5700            3
    5701            2
    5702            3
    5703            2
    5704            5
    5705            4
    5706            3
    5707            3
    5708            2
    5709            3
    5710            2
    5711            3
    5712            3
    5713            2
    5714            4
    5715            4
    5716            2
    5717            2
    5718            3
    5719            3
    5720            3
    5721            4
    5722            5
    5723            2
    5724            4
    5725            3
    5726            3
    5727            2
    5728            3
    5729            2
    5730            2
    5731            3
    5732            3
    5733            4
    5734            3
    5735            4
    5736            3
    5737            2
    5738            2
    5739            3
    5740            3
    5741            3
    5742            3
    5743            3
    5744            2
    5745            4
    5746            3
    5747            4
    5748            3
    5749            2
    5750            2
    5751            2
    5752            3
    5753            2
    5754            2
    5755            4
    5756            5
    5757            2
    5758            3
    5759            1
    5760            4
    5761            4
    5762            3
    5763            4
    5764            1
    5765            3
    5766            4
    5767            3
    5768            2
    5769            3
    5770            2
    5771            3
    5772            4
    5773            3
    5774            4
    5775            2
    5776            3
    5777            5
    5778            2
    5779            2
    5780            3
    5781            3
    5782            4
    5783            3
    5784            3
    5785            3
    5786            5
    5787            2
    5788            1
    5789            3
    5790            5
    5791            2
    5792            3
    5793            2
    5794            2
    5795            2
    5796            3
    5797            0
    5798            3
    5799            2
    5800            4
    5801            3
    5802            5
    5803            3
    5804            5
    5805            4
    5806            4
    5807            1
    5808            4
    5809            5
    5810            4
    5811            4
    5812            2
    5813            3
    5814            4
    5815            4
    5816            5
    5817            4
    5818            3
    5819            5
    5820            3
    5821            2
    5822            3
    5823            3
    5824            4
    5825            5
    5826            3
    5827            3
    5828            0
    5829            2
    5830            2
    5831            2
    5832            3
    5833            2
    5834            5
    5835            1
    5836            3
    5837            4
    5838            3
    5839            3
    5840            3
    5841            2
    5842            2
    5843            3
    5844            4
    5845            3
    5846            3
    5847            4
    5848            4
    5849            4
    5850            3
    5851            5
    5852            4
    5853            4
    5854            4
    5855            3
    5856            4
    5857            3
    5858            3
    5859            4
    5860            4
    5861            3
    5862            2
    5863            3
    5864            5
    5865            3
    5866            2
    5867            4
    5868            3
    5869            3
    5870            4
    5871            4
    5872            1
    5873            3
    5874            4
    5875            3
    5876            5
    5877            3
    5878            3
    5879            3
    5880            3
    5881            5
    5882            3
    5883            3
    5884            0
    5885            3
    5886            5
    5887            3
    5888            4
    5889            3
    5890            5
    5891            4
    5892            3
    5893            3
    5894            2
    5895            4
    5896            4
    5897            3
    5898            3
    5899            2
    5900            3
    5901            5
    5902            2
    5903            3
    5904            4
    5905            2
    5906            4
    5907            3
    5908            3
    5909            5
    5910            3
    5911            4
    5912            3
    5913            3
    5914            4
    5915            3
    5916            4
    5917            3
    5918            3
    5919            3
    5920            2
    5921            3
    5922            2
    5923            2
    5924            2
    5925            5
    5926            2
    5927            3
    5928            3
    5929            3
    5930            3
    5931            4
    5932            2
    5933            3
    5934            3
    5935            3
    5936            3
    5937            3
    5938            5
    5939            3
    5940            2
    5941            3
    5942            4
    5943            4
    5944            5
    5945            4
    5946            3
    5947            3
    5948            5
    5949            3
    5950            4
    5951            2
    5952            4
    5953            3
    5954            5
    5955            3
    5956            4
    5957            4
    5958            2
    5959            3
    5960            3
    5961            4
    5962            2
    5963            3
    5964            3
    5965            2
    5966            1
    5967            3
    5968            3
    5969            4
    5970            5
    5971            2
    5972            4
    5973            3
    5974            6
    5975            3
    5976            4
    5977            3
    5978            3
    5979            5
    5980            5
    5981            4
    5982            4
    5983            2
    5984            2
    5985            4
    5986            4
    5987            3
    5988            3
    5989            2
    5990            3
    5991            3
    5992            6
    5993            5
    5994            4
    5995            3
    5996            3
    5997            3
    5998            3
    5999            1
    6000            4
    6001            4
    6002            3
    6003            3
    6004            4
    6005            5
    6006            5
    6007            4
    6008            5
    6009            5
    6010            2
    6011            4
    6012            4
    6013            3
    6014            2
    6015            4
    6016            3
    6017            4
    6018            3
    6019            3
    6020            3
    6021            4
    6022            3
    6023            1
    6024            4
    6025            4
    6026            1
    6027            2
    6028            1
    6029            2
    6030            2
    6031            3
    6032            2
    6033            2
    6034            2
    6035            3
    6036            3
    6037            1
    6038            2
    6039            2
    6040            2
    6041            4
    6042            3
    6043            2
    6044            4
    6045            4
    6046            2
    6047            2
    6048            2
    6049            3
    6050            3
    6051            4
    6052            3
    6053            4
    6054            3
    6055            3
    6056            5
    6057            3
    6058            5
    6059            2
    6060            2
    6061            2
    6062            3
    6063            2
    6064            3
    6065            4
    6066            2
    6067            3
    6068            2
    6069            2
    6070            3
    6071            3
    6072            3
    6073            3
    6074            4
    6075            5
    6076            4
    6077            3
    6078            3
    6079            3
    6080            1
    6081            3
    6082            4
    6083            5
    6084            4
    6085            3
    6086            3
    6087            1
    6088            1
    6089            3
    6090            2
    6091            3
    6092            5
    6093            3
    6094            4
    6095            3
    6096            2
    6097            3
    6098            4
    6099            3
    6100            3
    6101            3
    6102            2
    6103            2
    6104            3
    6105            4
    6106            3
    6107            4
    6108            5
    6109            4
    6110            3
    6111            4
    6112            4
    6113            3
    6114            3
    6115            3
    6116            2
    6117            4
    6118            4
    6119            2
    6120            4
    6121            3
    6122            2
    6123            3
    6124            2
    6125            5
    6126            2
    6127            3
    6128            4
    6129            3
    6130            4
    6131            2
    6132            2
    6133            3
    6134            3
    6135            1
    6136            3
    6137            4
    6138            3
    6139            2
    6140            3
    6141            3
    6142            1
    6143            4
    6144            3
    6145            1
    6146            3
    6147            4
    6148            2
    6149            2
    6150            2
    6151            2
    6152            3
    6153            1
    6154            3
    6155            4
    6156            3
    6157            3
    6158            4
    6159            4
    6160            6
    6161            3
    6162            3
    6163            3
    6164            3
    6165            3
    6166            2
    6167            2
    6168            3
    6169            3
    6170            1
    6171            2
    6172            3
    6173            3
    6174            3
    6175            4
    6176            2
    6177            2
    6178            6
    6179            3
    6180            2
    6181            3
    6182            3
    6183            3
    6184            2
    6185            3
    6186            4
    6187            2
    6188            3
    6189            3
    6190            3
    6191            4
    6192            6
    6193            4
    6194            2
    6195            4
    6196            4
    6197            4
    6198            4
    6199            2
    6200            3
    6201            3
    6202            2
    6203            2
    6204            3
    6205            5
    6206            3
    6207            2
    6208            2
    6209            3
    6210            2
    6211            1
    6212            2
    6213            1
    6214            2
    6215            3
    6216            5
    6217            3
    6218            2
    6219            1
    6220            5
    6221            2
    6222            2
    6223            3
    6224            3
    6225            3
    6226            4
    6227            4
    6228            2
    6229            4
    6230            3
    6231            4
    6232            2
    6233            1
    6234            2
    6235            3
    6236            4
    6237            4
    6238            3
    6239            3
    6240            3
    6241            2
    6242            3
    6243            2
    6244            3
    6245            3
    6246            3
    6247            3
    6248            2
    6249            3
    6250            3
    6251            2
    6252            3
    6253            3
    6254            3
    6255            2
    6256            2
    6257            3
    6258            3
    6259            3
    6260            3
    6261            2
    6262            3
    6263            4
    6264            3
    6265            5
    6266            5
    6267            1
    6268            3
    6269            3
    6270            4
    6271            4
    6272            4
    6273            1
    6274            3
    6275            3
    6276            3
    6277            3
    6278            3
    6279            1
    6280            3
    6281            4
    6282            3
    6283            3
    6284            2
    6285            3
    6286            4
    6287            2
    6288            2
    6289            4
    6290            4
    6291            4
    6292            3
    6293            3
    6294            2
    6295            6
    6296            3
    6297            3
    6298            2
    6299            3
    6300            4
    6301            3
    6302            2
    6303            3
    6304            3
    6305            3
    6306            2
    6307            4
    6308            0
    6309            3
    6310            4
    6311            3
    6312            2
    6313            4
    6314            3
    6315            4
    6316            3
    6317            3
    6318            0
    6319            3
    6320            4
    6321            3
    6322            4
    6323            3
    6324            6
    6325            2
    6326            2
    6327            1
    6328            3
    6329            1
    6330            3
    6331            2
    6332            3
    6333            4
    6334            2
    6335            4
    6336            1
    6337            1
    6338            4
    6339            3
    6340            2
    6341            4
    6342            4
    6343            2
    6344            2
    6345            3
    6346            2
    6347            4
    6348            4
    6349            2
    6350            3
    6351            3
    6352            3
    6353            3
    6354            2
    6355            4
    6356            3
    6357            3
    6358            2
    6359            2
    6360            4
    6361            3
    6362            5
    6363            4
    6364            3
    6365            3
    6366            5
    6367            4
    6368            5
    6369            4
    6370            3
    6371            3
    6372            5
    6373            5
    6374            4
    6375            3
    6376            3
    6377            5
    6378            3
    6379            3
    6380            3
    6381            3
    6382            1
    6383            5
    6384            3
    6385            3
    6386            3
    6387            3
    6388            2
    6389            3
    6390            2
    6391            1
    6392            3
    6393            4
    6394            2
    6395            2
    6396            2
    6397            5
    6398            3
    6399            5
    6400            2
    6401            2
    6402            4
    6403            4
    6404            3
    6405            2
    6406            2
    6407            3
    6408            1
    6409            2
    6410            2
    6411            2
    6412            2
    6413            1
    6414            4
    6415            2
    6416            4
    6417            2
    6418            1
    6419            2
    6420            2
    6421            3
    6422            2
    6423            3
    6424            4
    6425            1
    6426            4
    6427            2
    6428            2
    6429            3
    6430            2
    6431            2
    6432            3
    6433            2
    6434            3
    6435            5
    6436            3
    6437            0
    6438            1
    6439            2
    6440            1
    6441            2
    6442            2
    6443            2
    6444            4
    6445            2
    6446            2
    6447            2
    6448            4
    6449            3
    6450            3
    6451            2
    6452            1
    6453            0
    6454            1
    6455            1
    6456            1
    6457            1
    6458            2
    6459            3
    6460            2
    6461            3
    6462            2
    6463            2
    6464            3
    6465            3
    6466            1
    6467            1
    6468            1
    6469            1
    6470            1
    6471            1
    6472            2
    6473            1
    6474            1
    6475            1
    6476            1
    6477            2
    6478            5
    6479            2
    6480            2
    6481            2
    6482            2
    6483            2
    6484            3
    6485            2
    6486            2
    6487            2
    6488            2
    6489            2
    6490            2
    6491            1
    6492            3
    6493            1
    6494            3
    6495            2
    6496            2
    6497            1
    6498            2
    6499            2
    6500            2
    6501            3
    6502            2
    6503            1
    6504            2
    6505            2
    6506            2
    6507            2
    6508            3
    6509            1
    6510            1
    6511            3
    6512            3
    6513            2
    6514            4
    6515            2
    6516            3
    6517            2
    6518            3
    6519            3
    6520            3
    6521            2
    6522            2
    6523            1
    6524            2
    6525            2
    6526            2
    6527            2
    6528            2
    6529            3
    6530            3
    6531            2
    6532            2
    6533            2
    6534            3
    6535            1
    6536            2
    6537            2
    6538            2
    6539            3
    6540            3
    6541            2
    6542            2
    6543            1
    6544            1
    6545            2
    6546            2
    6547            3
    6548            2
    6549            2
    6550            2
    6551            3
    6552            2
    6553            1
    6554            0
    6555            0
    6556            1
    6557            2
    6558            2
    6559            2
    6560            2
    6561            2
    6562            1
    6563            2
    6564            1
    6565            4
    6566            2
    6567            3
    6568            0
    6569            1
    6570            2
    6571            3
    6572            0
    6573            2
    6574            2
    6575            1
    6576            2
    6577            1
    6578            2
    6579            3
    6580            3
    6581            3
    6582            2
    6583            2
    6584            1
    6585            0
    6586            2
    6587            2
    6588            0
    6589            0
    6590            3
    6591            2
    6592            2
    6593            3
    6594            2
    6595            3
    6596            3
    6597            1
    6598            1
    6599            1
    6600            2
    6601            2
    6602            2
    6603            2
    6604            1
    6605            2
    6606            2
    6607            2
    6608            1
    6609            4
    6610            3
    6611            2
    6612            1
    6613            2
    6614            2
    6615            1
    6616            2
    6617            2
    6618            2
    6619            3
    6620            3
    6621            3
    6622            3
    6623            1
    6624            1
    6625            2
    6626            2
    6627            3
    6628            2
    6629            2
    6630            2
    6631            2
    6632            2
    6633            3
    6634            3
    6635            3
    6636            2
    6637            1
    6638            2
    6639            1
    6640            3
    6641            2
    6642            0
    6643            1
    6644            1
    6645            2
    6646            1
    6647            3
    6648            1
    6649            1
    6650            2
    6651            1
    6652            3
    6653            0
    6654            2
    6655            0
    6656            1
    6657            2
    6658            2
    6659            3
    6660            2
    6661            1
    6662            2
    6663            3
    6664            3
    6665            2
    6666            2
    6667            0
    6668            0
    6669            0
    6670            2
    6671            2
    6672            2
    6673            4
    6674            3
    6675            3
    6676            4
    6677            1
    6678            3
    6679            4
    6680            2
    6681            2
    6682            2
    6683            2
    6684            2
    6685            2
    6686            2
    6687            1
    6688            2
    6689            2
    6690            1
    6691            3
    6692            3
    6693            1
    6694            2
    6695            3
    6696            2
    6697            4
    6698            3
    6699            2
    6700            1
    6701            3
    6702            3
    6703            1
    6704            3
    6705            0
    6706            3
    6707            2
    6708            3
    6709            3
    6710            2
    6711            3
    6712            3
    6713            3
    6714            3
    6715            3
    6716            2
    6717            3
    6718            3
    6719            2
    6720            2
    6721            1
    6722            2
    6723            3
    6724            1
    6725            0
    6726            2
    6727            3
    6728            2
    6729            3
    6730            3
    6731            3
    6732            3
    6733            3
    6734            3
    6735            3
    6736            3
    6737            1
    6738            2
    6739            2
    6740            3
    6741            3
    6742            3
    6743            2
    6744            4
    6745            3
    6746            3
    6747            5
    6748            3
    6749            4
    6750            1
    6751            1
    6752            2
    6753            2
    6754            2
    6755            4
    6756            6
    6757            3
    6758            2
    6759            6
    6760            2
    6761            2
    6762            4
    6763            3
    6764            3
    6765            3
    6766            3
    6767            3
    6768            5
    6769            2
    6770            4
    6771            3
    6772            3
    6773            3
    6774            3
    6775            2
    6776            2
    6777            3
    6778            2
    6779            2
    6780            3
    6781            5
    6782            4
    6783            2
    6784            2
    6785            3
    6786            5
    6787            2
    6788            3
    6789            1
    6790            3
    6791            4
    6792            3
    6793            3
    6794            3
    6795            2
    6796            4
    6797            2
    6798            4
    6799            3
    6800            5
    6801            5
    6802            3
    6803            3
    6804            4
    6805            5
    6806            6
    6807            4
    6808            3
    6809            3
    6810            2
    6811            2
    6812            3
    6813            5
    6814            3
    6815            4
    6816            2
    6817            2
    6818            2
    6819            3
    6820            3
    6821            3
    6822            2
    6823            2
    6824            1
    6825            3
    6826            4
    6827            2
    6828            3
    6829            2
    6830            3
    6831            3
    6832            2
    6833            3
    6834            2
    6835            3
    6836            3
    6837            3
    6838            3
    6839            0
    6840            2
    6841            5
    6842            2
    6843            2
    6844            3
    6845            2
    6846            1
    6847            2
    6848            2
    6849            3
    6850            3
    6851            2
    6852            1
    6853            4
    6854            4
    6855            3
    6856            4
    6857            3
    6858            4
    6859            4
    6860            3
    6861            3
    6862            2
    6863            2
    6864            1
    6865            4
    6866            2
    6867            2
    6868            2
    6869            2
    6870            1
    6871            2
    6872            3
    6873            3
    6874            1
    6875            2
    6876            2
    6877            3
    6878            3
    6879            2
    6880            2
    6881            4
    6882            3
    6883            2
    6884            2
    6885            1
    6886            3
    6887            3
    6888            6
    6889            3
    6890            4
    6891            0
    6892            3
    6893            3
    6894            3
    6895            3
    6896            3
    6897            4
    6898            5
    6899            2
    6900            1
    6901            2
    6902            1
    6903            4
    6904            3
    6905            2
    6906            4
    6907            1
    6908            3
    6909            3
    6910            1
    6911            0
    6912            2
    6913            3
    6914            3
    6915            3
    6916            3
    6917            3
    6918            2
    6919            2
    6920            2
    6921            3
    6922            4
    6923            3
    6924            2
    6925            2
    6926            3
    6927            2
    6928            5
    6929            3
    6930            3
    6931            3
    6932            3
    6933            3
    6934            3
    6935            2
    6936            2
    6937            2
    6938            3
    6939            4
    6940            2
    6941            1
    6942            3
    6943            3
    6944            2
    6945            3
    6946            2
    6947            3
    6948            4
    6949            3
    6950            3
    6951            5
    6952            2
    6953            1
    6954            1
    6955            2
    6956            2
    6957            2
    6958            1
    6959            3
    6960            3
    6961            3
    6962            1
    6963            3
    6964            3
    6965            3
    6966            3
    6967            2
    6968            3
    6969            3
    6970            1
    6971            4
    6972            3
    6973            1
    6974            4
    6975            4
    6976            4
    6977            2
    6978            2
    6979            2
    6980            3
    6981            2
    6982            3
    6983            1
    6984            2
    6985            2
    6986            2
    6987            3
    6988            2
    6989            2
    6990            2
    6991            4
    6992            3
    6993            2
    6994            3
    6995            3
    6996            5
    6997            3
    6998            5
    6999            2
    7000            2
    7001            2
    7002            3
    7003            3
    7004            2
    7005            4
    7006            2
    7007            3
    7008            2
    7009            2
    7010            4
    7011            3
    7012            3
    7013            3
    7014            3
    7015            3
    7016            3
    7017            2
    7018            3
    7019            4
    7020            4
    7021            4
    7022            3
    7023            4
    7024            3
    7025            3
    7026            2
    7027            4
    7028            3
    7029            2
    7030            2
    7031            1
    7032            1
    7033            0
    7034            1
    7035            3
    7036            2
    7037            4
    7038            3
    7039            2
    7040            3
    7041            2
    7042            2
    7043            2
    7044            3
    7045            2
    7046            2
    7047            1
    7048            2
    7049            1
    7050            3
    7051            4
    7052            3
    7053            3
    7054            4
    7055            3
    7056            3
    7057            2
    7058            4
    7059            2
    7060            3
    7061            4
    7062            1
    7063            1
    7064            2
    7065            3
    7066            2
    7067            3
    7068            2
    7069            3
    7070            3
    7071            2
    7072            3
    7073            2
    7074            3
    7075            3
    7076            4
    7077            3
    7078            3
    7079            3
    7080            2
    7081            3
    7082            4
    7083            3
    7084            2
    7085            3
    7086            6
    7087            3
    7088            4
    7089            2
    7090            5
    7091            4
    7092            4
    7093            3
    7094            3
    7095            2
    7096            4
    7097            5
    7098            1
    7099            3
    7100            3
    7101            4
    7102            2
    7103            2
    7104            3
    7105            2
    7106            3
    7107            4
    7108            4
    7109            3
    7110            3
    7111            5
    7112            2
    7113            3
    7114            2
    7115            3
    7116            4
    7117            3
    7118            2
    7119            2
    7120            3
    7121            3
    7122            3
    7123            1
    7124            2
    7125            2
    7126            3
    7127            4
    7128            4
    7129            4
    7130            4
    7131            3
    7132            3
    7133            3
    7134            2
    7135            3
    7136            1
    7137            4
    7138            1
    7139            1
    7140            2
    7141            5
    7142            4
    7143            3
    7144            3
    7145            2
    7146            4
    7147            2
    7148            2
    7149            2
    7150            3
    7151            3
    7152            3
    7153            4
    7154            3
    7155            2
    7156            2
    7157            3
    7158            5
    7159            5
    7160            5
    7161            2
    7162            3
    7163            5
    7164            3
    7165            2
    7166            3
    7167            4
    7168            2
    7169            3
    7170            4
    7171            4
    7172            4
    7173            3
    7174            5
    7175            1
    7176            3
    7177            3
    7178            3
    7179            4
    7180            4
    7181            3
    7182            4
    7183            2
    7184            4
    7185            3
    7186            3
    7187            1
    7188            1
    7189            2
    7190            0
    7191            2
    7192            3
    7193            2
    7194            3
    7195            2
    7196            2
    7197            4
    7198            4
    7199            3
    7200            2
    7201            1
    7202            3
    7203            2
    7204            5
    7205            3
    7206            1
    7207            3
    7208            2
    7209            4
    7210            3
    7211            4
    7212            1
    7213            5
    7214            3
    7215            4
    7216            4
    7217            3
    7218            2
    7219            2
    7220            2
    7221            2
    7222            3
    7223            2
    7224            2
    7225            1
    7226            3
    7227            3
    7228            3
    7229            3
    7230            2
    7231            1
    7232            3
    7233            2
    7234            2
    7235            4
    7236            3
    7237            3
    7238            2
    7239            3
    7240            3
    7241            3
    7242            2
    7243            3
    7244            3
    7245            4
    7246            3
    7247            3
    7248            2
    7249            3
    7250            4
    7251            4
    7252            3
    7253            1
    7254            3
    7255            2
    7256            3
    7257            4
    7258            3
    7259            4
    7260            2
    7261            2
    7262            3
    7263            4
    7264            2
    7265            4
    7266            3
    7267            5
    7268            3
    7269            2
    7270            4
    7271            3
    7272            3
    7273            2
    7274            3
    7275            5
    7276            2
    7277            3
    7278            1
    7279            4
    7280            3
    7281            3
    7282            4
    7283            3
    7284            3
    7285            3
    7286            3
    7287            3
    7288            2
    7289            3
    7290            3
    7291            3
    7292            2
    7293            3
    7294            3
    7295            2
    7296            3
    7297            3
    7298            4
    7299            2
    7300            3
    7301            3
    7302            3
    7303            4
    7304            2
    7305            2
    7306            1
    7307            1
    7308            4
    7309            3
    7310            1
    7311            2
    7312            2
    7313            4
    7314            3
    7315            3
    7316            4
    7317            3
    7318            3
    7319            2
    7320            1
    7321            3
    7322            4
    7323            5
    7324            4
    7325            3
    7326            3
    7327            2
    7328            3
    7329            4
    7330            2
    7331            3
    7332            3
    7333            3
    7334            2
    7335            3
    7336            4
    7337            1
    7338            2
    7339            1
    7340            3
    7341            0
    7342            1
    7343            2
    7344            3
    7345            4
    7346            3
    7347            3
    7348            5
    7349            1
    7350            3
    7351            1
    7352            3
    7353            3
    7354            3
    7355            2
    7356            3
    7357            4
    7358            3
    7359            3
    7360            3
    7361            1
    7362            3
    7363            2
    7364            5
    7365            3
    7366            2
    7367            2
    7368            4
    7369            1
    7370            2
    7371            2
    7372            3
    7373            3
    7374            2
    7375            3
    7376            3
    7377            3
    7378            2
    7379            2
    7380            1
    7381            2
    7382            3
    7383            0
    7384            3
    7385            4
    7386            3
    7387            3
    7388            2
    7389            3
    7390            4
    7391            2
    7392            4
    7393            1
    7394            2
    7395            3
    7396            5
    7397            3
    7398            3
    7399            4
    7400            3
    7401            4
    7402            2
    7403            2
    7404            4
    7405            3
    7406            3
    7407            1
    7408            2
    7409            4
    7410            2
    7411            2
    7412            3
    7413            4
    7414            3
    7415            2
    7416            3
    7417            4
    7418            5
    7419            2
    7420            3
    7421            2
    7422            7
    7423            3
    7424            1
    7425            3
    7426            5
    7427            3
    7428            4
    7429            3
    7430            3
    7431            2
    7432            2
    7433            3
    7434            2
    7435            1
    7436            4
    7437            1
    7438            2
    7439            3
    7440            3
    7441            2
    7442            4
    7443            2
    7444            5
    7445            4
    7446            3
    7447            2
    7448            2
    7449            3
    7450            2
    7451            3
    7452            2
    7453            2
    7454            3
    7455            4
    7456            1
    7457            1
    7458            2
    7459            3
    7460            3
    7461            3
    7462            3
    7463            3
    7464            4
    7465            3
    7466            3
    7467            3
    7468            3
    7469            4
    7470            2
    7471            2
    7472            3
    7473            1
    7474            2
    7475            3
    7476            2
    7477            4
    7478            2
    7479            3
    7480            2
    7481            3
    7482            5
    7483            4
    7484            2
    7485            4
    7486            4
    7487            5
    7488            5
    7489            3
    7490            4
    7491            3
    7492            2
    7493            5
    7494            2
    7495            3
    7496            1
    7497            3
    7498            2
    7499            2
    7500            3
    7501            4
    7502            5
    7503            3
    7504            3
    7505            4
    7506            3
    7507            5
    7508            4
    7509            5
    7510            4
    7511            3
    7512            3
    7513            1
    7514            3
    7515            2
    7516            3
    7517            4
    7518            3
    7519            3
    7520            5
    7521            2
    7522            3
    7523            5
    7524            4
    7525            3
    7526            3
    7527            2
    7528            3
    7529            1
    7530            3
    7531            4
    7532            4
    7533            3
    7534            2
    7535            2
    7536            2
    7537            3
    7538            2
    7539            0
    7540            4
    7541            2
    7542            1
    7543            2
    7544            3
    7545            1
    7546            2
    7547            3
    7548            2
    7549            3
    7550            4
    7551            2
    7552            4
    7553            2
    7554            3
    7555            3
    7556            3
    7557            2
    7558            5
    7559            2
    7560            2
    7561            3
    7562            3
    7563            3
    7564            2
    7565            3
    7566            4
    7567            4
    7568            2
    7569            3
    7570            4
    7571            3
    7572            3
    7573            2
    7574            4
    7575            6
    7576            4
    7577            2
    7578            4
    7579            3
    7580            3
    7581            3
    7582            3
    7583            3
    7584            4
    7585            4
    7586            4
    7587            2
    7588            2
    7589            3
    7590            3
    7591            4
    7592            3
    7593            1
    7594            4
    7595            3
    7596            1
    7597            3
    7598            3
    7599            3
    7600            3
    7601            5
    7602            4
    7603            4
    7604            2
    7605            4
    7606            3
    7607            3
    7608            4
    7609            4
    7610            3
    7611            3
    7612            3
    7613            4
    7614            2
    7615            3
    7616            3
    7617            3
    7618            2
    7619            4
    7620            4
    7621            4
    7622            3
    7623            3
    7624            2
    7625            4
    7626            4
    7627            2
    7628            3
    7629            3
    7630            3
    7631            3
    7632            3
    7633            2
    7634            3
    7635            3
    7636            3
    7637            0
    7638            1
    7639            4
    7640            3
    7641            3
    7642            3
    7643            3
    7644            3
    7645            3
    7646            4
    7647            3
    7648            2
    7649            4
    7650            4
    7651            2
    7652            3
    7653            3
    7654            3
    7655            3
    7656            3
    7657            4
    7658            3
    7659            2
    7660            3
    7661            3
    7662            4
    7663            4
    7664            4
    7665            2
    7666            4
    7667            2
    7668            3
    7669            3
    7670            4
    7671            3
    7672            4
    7673            4
    7674            2
    7675            2
    7676            2
    7677            0
    7678            2
    7679            1
    7680            2
    7681            5
    7682            2
    7683            2
    7684            4
    7685            3
    7686            4
    7687            3
    7688            3
    7689            3
    7690            4
    7691            1
    7692            3
    7693            4
    7694            2
    7695            1
    7696            1
    7697            3
    7698            3
    7699            2
    7700            2
    7701            3
    7702            3
    7703            3
    7704            3
    7705            4
    7706            4
    7707            3
    7708            2
    7709            3
    7710            1
    7711            3
    7712            4
    7713            4
    7714            3
    7715            3
    7716            2
    7717            2
    7718            2
    7719            0
    7720            3
    7721            6
    7722            2
    7723            3
    7724            6
    7725            3
    7726            2
    7727            3
    7728            4
    7729            3
    7730            2
    7731            1
    7732            4
    7733            5
    7734            1
    7735            1
    7736            3
    7737            3
    7738            2
    7739            4
    7740            1
    7741            3
    7742            2
    7743            5
    7744            4
    7745            3
    7746            4
    7747            3
    7748            2
    7749            2
    7750            2
    7751            3
    7752            3
    7753            4
    7754            4
    7755            4
    7756            5
    7757            4
    7758            6
    7759            2
    7760            2
    7761            3
    7762            4
    7763            1
    7764            3
    7765            3
    7766            2
    7767            2
    7768            3
    7769            2
    7770            2
    7771            3
    7772            3
    7773            3
    7774            4
    7775            4
    7776            4
    7777            3
    7778            2
    7779            3
    7780            2
    7781            3
    7782            4
    7783            3
    7784            3
    7785            3
    7786            4
    7787            4
    7788            2
    7789            3
    7790            3
    7791            2
    7792            4
    7793            3
    7794            3
    7795            3
    7796            1
    7797            3
    7798            2
    7799            1
    7800            4
    7801            2
    7802            4
    7803            4
    7804            3
    7805            3
    7806            4
    7807            4
    7808            3
    7809            2
    7810            2
    7811            4
    7812            4
    7813            2
    7814            4
    7815            3
    7816            2
    7817            3
    7818            1
    7819            0
    7820            1
    7821            3
    7822            2
    7823            4
    7824            1
    7825            2
    7826            1
    7827            3
    7828            1
    7829            2
    7830            2
    7831            1
    7832            0
    7833            1
    7834            2
    7835            1
    7836            2
    7837            1
    7838            3
    7839            2
    7840            1
    7841            4
    7842            0
    7843            3
    7844            2
    7845            2
    7846            2
    7847            4
    7848            3
    7849            3
    7850            4
    7851            1
    7852            3
    7853            3
    7854            3
    7855            3
    7856            2
    7857            2
    7858            4
    7859            5
    7860            3
    7861            4
    7862            2
    7863            1
    7864            1
    7865            1
    7866            3
    7867            4
    7868            2
    7869            2
    7870            3
    7871            2
    7872            3
    7873            2
    7874            2
    7875            2
    7876            4
    7877            3
    7878            2
    7879            3
    7880            2
    7881            2
    7882            5
    7883            4
    7884            3
    7885            2
    7886            2
    7887            3
    7888            6
    7889            4
    7890            2
    7891            2
    7892            2
    7893            3
    7894            3
    7895            2
    7896            3
    7897            3
    7898            4
    7899            3
    7900            3
    7901            3
    7902            6
    7903            0
    7904            3
    7905            4
    7906            4
    7907            2
    7908            2
    7909            2
    7910            1
    7911            1
    7912            2
    7913            2
    7914            1
    7915            0
    7916            3
    7917            2
    7918            2
    7919            1
    7920            1
    7921            4
    7922            1
    7923            0
    7924            2
    7925            2
    7926            5
    7927            4
    7928            2
    7929            3
    7930            1
    7931            3
    7932            1
    7933            0
    7934            1
    7935            0
    7936            2
    7937            3
    7938            4
    7939            2
    7940            1
    7941            2
    7942            1
    7943            1
    7944            2
    7945            2
    7946            2
    7947            0
    7948            2
    7949            0
    7950            3
    7951            1
    7952            3
    7953            2
    7954            5
    7955            4
    7956            2
    7957            2
    7958            2
    7959            3
    7960            4
    7961            4
    7962            3
    7963            3
    7964            3
    7965            4
    7966            2
    7967            4
    7968            3
    7969            4
    7970            1
    7971            4
    7972            3
    7973            3
    7974            4
    7975            2
    7976            1
    7977            2
    7978            4
    7979            1
    7980            1
    7981            1
    7982            1
    7983            1
    7984            2
    7985            3
    7986            2
    7987            2
    7988            1
    7989            1
    7990            0
    7991            0
    7992            1
    7993            0
    7994            1
    7995            2
    7996            1
    7997            1
    7998            3
    7999            1
    8000            4
    8001            1
    8002            1
    8003            1
    8004            1
    8005            1
    8006            1
    8007            2
    8008            0
    8009            1
    8010            2
    8011            1
    8012            3
    8013            1
    8014            1
    8015            1
    8016            2
    8017            3
    8018            1
    8019            3
    8020            1
    8021            0
    8022            1
    8023            4
    8024            3
    8025            2
    8026            2
    8027            1
    8028            2
    8029            3
    8030            2
    8031            3
    8032            3
    8033            3
    8034            3
    8035            2
    8036            3
    8037            2
    8038            2
    8039            2
    8040            3
    8041            2
    8042            4
    8043            4
    8044            1
    8045            2
    8046            2
    8047            2
    8048            2
    8049            1
    8050            2
    8051            3
    8052            4
    8053            3
    8054            3
    8055            3
    8056            4
    8057            4
    8058            2
    8059            3
    8060            3
    8061            5
    8062            2
    8063            2
    8064            4
    8065            5
    8066            3
    8067            3
    8068            3
    8069            1
    8070            3
    8071            2
    8072            3
    8073            5
    8074            2
    8075            4
    8076            2
    8077            3
    8078            5
    8079            3
    8080            2
    8081            5
    8082            2
    8083            3
    8084            3
    8085            2
    8086            2
    8087            1
    8088            1
    8089            4
    8090            2
    8091            1
    8092            3
    8093            3
    8094            3
    8095            3
    8096            1
    8097            3
    8098            3
    8099            2
    8100            4
    8101            2
    8102            2
    8103            2
    8104            3
    8105            5
    8106            6
    8107            3
    8108            0
    8109            1
    8110            3
    8111            3
    8112            3
    8113            4
    8114            3
    8115            2
    8116            3
    8117            3
    8118            2
    8119            2
    8120            1
    8121            3
    8122            4
    8123            2
    8124            3
    8125            3
    8126            3
    8127            3
    8128            2
    8129            5
    8130            3
    8131            2
    8132            3
    8133            1
    8134            1
    8135            1
    8136            1
    8137            2
    8138            0
    8139            2
    8140            3
    8141            1
    8142            1
    8143            2
    8144            2
    8145            2
    8146            2
    8147            3
    8148            3
    8149            4
    8150            2
    8151            2
    8152            3
    8153            3
    8154            3
    8155            4
    8156            4
    8157            1
    8158            4
    8159            2
    8160            4
    8161            3
    8162            3
    8163            3
    8164            2
    8165            3
    8166            0
    8167            5
    8168            3
    8169            2
    8170            3
    8171            3
    8172            3
    8173            1
    8174            2
    8175            4
    8176            2
    8177            2
    8178            2
    8179            1
    8180            2
    8181            4
    8182            4
    8183            4
    8184            3
    8185            4
    8186            3
    8187            1
    8188            2
    8189            3
    8190            3
    8191            4
    8192            2
    8193            3
    8194            1
    8195            4
    8196            3
    8197            2
    8198            1
    8199            4
    8200            2
    8201            2
    8202            4
    8203            3
    8204            4
    8205            4
    8206            3
    8207            1
    8208            3
    8209            2
    8210            3
    8211            4
    8212            3
    8213            3
    8214            3
    8215            2
    8216            5
    8217            2
    8218            2
    8219            4
    8220            3
    8221            2
    8222            5
    8223            2
    8224            3
    8225            2
    8226            4
    8227            2
    8228            3
    8229            3
    8230            4
    8231            4
    8232            3
    8233            4
    8234            3
    8235            1
    8236            1
    8237            3
    8238            3
    8239            5
    8240            3
    8241            3
    8242            3
    8243            2
    8244            2
    8245            3
    8246            4
    8247            3
    8248            3
    8249            1
    8250            5
    8251            4
    8252            4
    8253            2
    8254            3
    8255            2
    8256            2
    8257            3
    8258            4
    8259            4
    8260            2
    8261            2
    8262            3
    8263            5
    8264            3
    8265            4
    8266            5
    8267            3
    8268            2
    8269            3
    8270            3
    8271            3
    8272            5
    8273            3
    8274            4
    8275            2
    8276            2
    8277            5
    8278            3
    8279            3
    8280            3
    8281            3
    8282            4
    8283            2
    8284            3
    8285            3
    8286            4
    8287            1
    8288            2
    8289            4
    8290            4
    8291            2
    8292            3
    8293            4
    8294            2
    8295            2
    8296            5
    8297            3
    8298            3
    8299            2
    8300            3
    8301            3
    8302            4
    8303            3
    8304            3
    8305            4
    8306            4
    8307            3
    8308            3
    8309            6
    8310            2
    8311            4
    8312            2
    8313            3
    8314            4
    8315            2
    8316            2
    8317            1
    8318            3
    8319            4
    8320            4
    8321            3
    8322            2
    8323            2
    8324            2
    8325            3
    8326            2
    8327            3
    8328            3
    8329            2
    8330            2
    8331            2
    8332            4
    8333            5
    8334            3
    8335            3
    8336            3
    8337            3
    8338            3
    8339            2
    8340            3
    8341            2
    8342            4
    8343            3
    8344            3
    8345            3
    8346            3
    8347            3
    8348            3
    8349            1
    8350            3
    8351            2
    8352            2
    8353            2
    8354            3
    8355            2
    8356            1
    8357            1
    8358            1
    8359            3
    8360            2
    8361            4
    8362            3
    8363            4
    8364            5
    8365            3
    8366            4
    8367            3
    8368            4
    8369            5
    8370            4
    8371            3
    8372            2
    8373            3
    8374            2
    8375            3
    8376            3
    8377            4
    8378            4
    8379            2
    8380            4
    8381            1
    8382            4
    8383            1
    8384            2
    8385            1
    8386            2
    8387            1
    8388            2
    8389            2
    8390            3
    8391            3
    8392            1
    8393            2
    8394            4
    8395            2
    8396            2
    8397            2
    8398            1
    8399            2
    8400            1
    8401            1
    8402            1
    8403            2
    8404            2
    8405            3
    8406            4
    8407            3
    8408            3
    8409            3
    8410            1
    8411            2
    8412            5
    8413            3
    8414            3
    8415            3
    8416            2
    8417            3
    8418            2
    8419            4
    8420            3
    8421            2
    8422            4
    8423            3
    8424            2
    8425            2
    8426            3
    8427            3
    8428            3
    8429            2
    8430            4
    8431            5
    8432            3
    8433            3
    8434            1
    8435            3
    8436            3
    8437            2
    8438            2
    8439            3
    8440            2
    8441            0
    8442            1
    8443            2
    8444            3
    8445            2
    8446            4
    8447            1
    8448            3
    8449            3
    8450            2
    8451            4
    8452            2
    8453            3
    8454            3
    8455            2
    8456            4
    8457            2
    8458            1
    8459            3
    8460            3
    8461            4
    8462            3
    8463            4
    8464            1
    8465            1
    8466            1
    8467            1
    8468            0
    8469            3
    8470            3
    8471            1
    8472            4
    8473            2
    8474            4
    8475            0
    8476            3
    8477            1
    8478            3
    8479            3
    8480            4
    8481            2
    8482            3
    8483            3
    8484            3
    8485            5
    8486            4
    8487            3
    8488            3
    8489            3
    8490            2
    8491            2
    8492            3
    8493            2
    8494            2
    8495            4
    8496            3
    8497            3
    8498            2
    8499            3
    8500            2
    8501            2
    8502            4
    8503            1
    8504            2
    8505            3
    8506            3
    8507            2
    8508            3
    8509            4
    8510            3
    8511            4
    8512            3
    8513            3
    8514            2
    8515            3
    8516            4
    8517            4
    8518            2
    8519            4
    8520            3
    8521            4
    8522            4
    8523            4
    8524            2
    8525            3
    8526            5
    8527            3
    8528            4
    8529            3
    8530            2
    8531            1
    8532            4
    8533            3
    8534            3
    8535            3
    8536            3
    8537            3
    8538            4
    8539            5
    8540            4
    8541            4
    8542            3
    8543            3
    8544            3
    8545            3
    8546            3
    8547            3
    8548            5
    8549            5
    8550            2
    8551            5
    8552            4
    8553            3
    8554            4
    8555            4
    8556            3
    8557            3
    8558            4
    8559            2
    8560            4
    8561            2
    8562            2
    8563            3
    8564            1
    8565            3
    8566            3
    8567            1
    8568            3
    8569            3
    8570            3
    8571            2
    8572            2
    8573            1
    8574            1
    8575            3
    8576            3
    8577            2
    8578            3
    8579            3
    8580            3
    8581            3
    8582            3
    8583            2
    8584            3
    8585            3
    8586            3
    8587            2
    8588            3
    8589            4
    8590            2
    8591            2
    8592            1
    8593            2
    8594            3
    8595            3
    8596            3
    8597            2
    8598            5
    8599            3
    8600            4
    8601            3
    8602            3
    8603            5
    8604            3
    8605            3
    8606            2
    8607            3
    8608            3
    8609            1
    8610            3
    8611            1
    8612            2
    8613            2
    8614            2
    8615            3
    8616            3
    8617            3
    8618            4
    8619            3
    8620            2
    8621            1
    8622            2
    8623            2
    8624            3
    8625            1
    8626            1
    8627            2
    8628            3
    8629            4
    8630            4
    8631            4
    8632            5
    8633            3
    8634            5
    8635            2
    8636            3
    8637            3
    8638            5
    8639            3
    8640            3
    8641            2
    8642            3
    8643            1
    8644            2
    8645            3
    8646            2
    8647            3
    8648            3
    8649            2
    8650            2
    8651            3
    8652            2
    8653            1
    8654            5
    8655            3
    8656            3
    8657            4
    8658            4
    8659            2
    8660            4
    8661            3
    8662            3
    8663            1
    8664            2
    8665            2
    8666            2
    8667            2
    8668            2
    8669            3
    8670            5
    8671            3
    8672            3
    8673            2
    8674            3
    8675            2
    8676            2
    8677            4
    8678            3
    8679            4
    8680            4
    8681            3
    8682            3
    8683            2
    8684            2
    8685            3
    8686            3
    8687            2
    8688            2
    8689            2
    8690            5
    8691            3
    8692            2
    8693            3
    8694            3
    8695            5
    8696            2
    8697            2
    8698            1
    8699            2
    8700            4
    8701            4
    8702            3
    8703            3
    8704            3
    8705            3
    8706            2
    8707            3
    8708            3
    8709            2
    8710            2
    8711            3
    8712            5
    8713            3
    8714            4
    8715            2
    8716            2
    8717            3
    8718            4
    8719            2
    8720            1
    8721            3
    8722            3
    8723            3
    8724            3
    8725            4
    8726            2
    8727            3
    8728            2
    8729            2
    8730            3
    8731            3
    8732            3
    8733            3
    8734            3
    8735            2
    8736            2
    8737            0
    8738            1
    8739            3
    8740            3
    8741            4
    8742            3
    8743            4
    8744            1
    8745            2
    8746            2
    8747            1
    8748            3
    8749            2
    8750            3
    8751            2
    8752            1
    8753            2
    8754            1
    8755            2
    8756            1
    8757            2
    8758            3
    8759            2
    8760            4
    8761            2
    8762            4
    8763            3
    8764            1
    8765            3
    8766            1
    8767            3
    8768            1
    8769            2
    8770            2
    8771            0
    8772            1
    8773            1
    8774            1
    8775            1
    8776            1
    8777            3
    8778            1
    8779            1
    8780            2
    8781            1
    8782            2
    8783            3
    8784            3
    8785            3
    8786            3
    8787            3
    8788            2
    8789            0
    8790            3
    8791            2
    8792            4
    8793            2
    8794            2
    8795            4
    8796            1
    8797            0
    8798            3
    8799            2
    8800            2
    8801            2
    8802            3
    8803            5
    8804            4
    8805            3
    8806            3
    8807            2
    8808            2
    8809            3
    8810            0
    8811            2
    8812            3
    8813            3
    8814            3
    8815            3
    8816            2
    8817            2
    8818            4
    8819            2
    8820            3
    8821            3
    8822            3
    8823            3
    8824            3
    8825            2
    8826            3
    8827            2
    8828            1
    8829            1
    8830            3
    8831            3
    8832            1
    8833            2
    8834            1
    8835            1
    8836            1
    8837            2
    8838            1
    8839            1
    8840            1
    8841            1
    8842            2
    8843            2
    8844            1
    8845            3
    8846            3
    8847            4
    8848            3
    8849            3
    8850            3
    8851            4
    8852            3
    8853            3
    8854            2
    8855            4
    8856            2
    8857            1
    8858            3
    8859            3
    8860            2
    8861            4
    8862            2
    8863            4
    8864            3
    8865            2
    8866            2
    8867            1
    8868            4
    8869            3
    8870            4
    8871            4
    8872            3
    8873            2
    8874            3
    8875            2
    8876            6
    8877            4
    8878            4
    8879            2
    8880            2
    8881            3
    8882            4
    8883            2
    8884            2
    8885            2
    8886            3
    8887            2
    8888            2
    8889            4
    8890            4
    8891            1
    8892            3
    8893            2
    8894            3
    8895            3
    8896            4
    8897            1
    8898            1
    8899            1
    8900            2
    8901            1
    8902            2
    8903            2
    8904            2
    8905            3
    8906            2
    8907            3
    8908            4
    8909            4
    8910            4
    8911            3
    8912            4
    8913            3
    8914            2
    8915            2
    8916            3
    8917            3
    8918            3
    8919            5
    8920            1
    8921            4
    8922            4
    8923            3
    8924            1
    8925            4
    8926            3
    8927            2
    8928            3
    8929            3
    8930            3
    8931            4
    8932            2
    8933            5
    8934            3
    8935            2
    8936            4
    8937            2
    8938            3
    8939            5
    8940            3
    8941            4
    8942            4
    8943            1
    8944            2
    8945            2
    8946            3
    8947            3
    8948            1
    8949            0
    8950            3
    8951            6
    8952            3
    8953            3
    8954            2
    8955            2
    8956            2
    8957            2
    8958            2
    8959            1
    8960            1
    8961            1
    8962            2
    8963            2
    8964            2
    8965            1
    8966            2
    8967            2
    8968            2
    8969            4
    8970            3
    8971            1
    8972            0
    8973            1
    8974            2
    8975            1
    8976            0
    8977            1
    8978            2
    8979            1
    8980            2
    8981            2
    8982            2
    8983            3
    8984            3
    8985            2
    8986            3
    8987            3
    8988            1
    8989            0
    8990            1
    8991            1
    8992            2
    8993            1
    8994            2
    8995            2
    8996            2
    8997            3
    8998            4
    8999            3
    9000            2
    9001            1
    9002            1
    9003            1
    9004            2
    9005            1
    9006            2
    9007            3
    9008            0
    9009            0
    9010            0
    9011            1
    9012            0
    9013            3
    9014            1
    9015            1
    9016            0
    9017            3
    9018            2
    9019            1
    9020            1
    9021            1
    9022            1
    9023            3
    9024            2
    9025            0
    9026            1
    9027            2
    9028            2
    9029            1
    9030            1
    9031            3
    9032            1
    9033            1
    9034            1
    9035            1
    9036            0
    9037            2
    9038            1
    9039            1
    9040            2
    9041            1
    9042            3
    9043            1
    9044            1
    9045            2
    9046            1
    9047            1
    9048            0
    9049            1
    9050            1
    9051            1
    9052            1
    9053            0
    9054            1
    9055            1
    9056            1
    9057            2
    9058            2
    9059            3
    9060            3
    9061            1
    9062            2
    9063            4
    9064            2
    9065            2
    9066            2
    9067            1
    9068            1
    9069            0
    9070            2
    9071            2
    9072            3
    9073            2
    9074            0
    9075            2
    9076            3
    9077            2
    9078            2
    9079            2
    9080            1
    9081            2
    9082            2
    9083            3
    9084            1
    9085            1
    9086            3
    9087            2
    9088            5
    9089            2
    9090            1
    9091            2
    9092            3
    9093            3
    9094            2
    9095            2
    9096            2
    9097            3
    9098            2
    9099            4
    9100            2
    9101            3
    9102            4
    9103            2
    9104            4
    9105            2
    9106            3
    9107            2
    9108            1
    9109            3
    9110            1
    9111            4
    9112            5
    9113            3
    9114            2
    9115            2
    9116            1
    9117            2
    9118            2
    9119            3
    9120            2
    9121            2
    9122            1
    9123            2
    9124            1
    9125            1
    9126            0
    9127            1
    9128            2
    9129            3
    9130            2
    9131            3
    9132            5
    9133            3
    9134            2
    9135            4
    9136            4
    9137            5
    9138            3
    9139            2
    9140            5
    9141            4
    9142            0
    9143            1
    9144            2
    9145            2
    9146            1
    9147            1
    9148            2
    9149            3
    9150            5
    9151            2
    9152            4
    9153            4
    9154            1
    9155            3
    9156            0
    9157            5
    9158            4
    9159            2
    9160            2
    9161            2
    9162            3
    9163            3
    9164            2
    9165            2
    9166            4
    9167            4
    9168            3
    9169            4
    9170            2
    9171            6
    9172            3
    9173            1
    9174            3
    9175            5
    9176            3
    9177            4
    9178            2
    9179            4
    9180            3
    9181            1
    9182            2
    9183            1
    9184            1
    9185            2
    9186            2
    9187            2
    9188            1
    9189            3
    9190            3
    9191            3
    9192            2
    9193            3
    9194            2
    9195            2
    9196            3
    9197            3
    9198            3
    9199            3
    9200            4
    9201            4
    9202            3
    9203            2
    9204            5
    9205            1
    9206            3
    9207            3
    9208            3
    9209            5
    9210            4
    9211            2
    9212            4
    9213            4
    9214            3
    9215            4
    9216            4
    9217            0
    9218            3
    9219            3
    9220            4
    9221            3
    9222            4
    9223            4
    9224            3
    9225            3
    9226            3
    9227            3
    9228            2
    9229            2
    9230            5
    9231            4
    9232            4
    9233            2
    9234            2
    9235            4
    9236            2
    9237            5
    9238            2
    9239            3
    9240            3
    9241            3
    9242            3
    9243            3
    9244            3
    9245            3
    9246            4
    9247            3
    9248            3
    9249            3
    9250            4
    9251            2
    9252            3
    9253            4
    9254            4
    9255            3
    9256            3
    9257            3
    9258            2
    9259            3
    9260            3
    9261            2
    9262            4
    9263            2
    9264            2
    9265            3
    9266            1
    9267            3
    9268            3
    9269            4
    9270            4
    9271            4
    9272            1
    9273            3
    9274            3
    9275            3
    9276            3
    9277            1
    9278            3
    9279            3
    9280            3
    9281            4
    9282            5
    9283            1
    9284            3
    9285            1
    9286            3
    9287            2
    9288            3
    9289            4
    9290            2
    9291            3
    9292            5
    9293            5
    9294            2
    9295            4
    9296            2
    9297            3
    9298            2
    9299            3
    9300            4
    9301            3
    9302            5
    9303            5
    9304            3
    9305            5
    9306            4
    9307            0
    9308            5
    9309            4
    9310            3
    9311            5
    9312            3
    9313            3
    9314            3
    9315            1
    9316            3
    9317            3
    9318            4
    9319            3
    9320            3
    9321            2
    9322            2
    9323            3
    9324            3
    9325            2
    9326            3
    9327            2
    9328            3
    9329            1
    9330            2
    9331            4
    9332            3
    9333            3
    9334            3
    9335            2
    9336            2
    9337            4
    9338            4
    9339            4
    9340            3
    9341            4
    9342            5
    9343            3
    9344            4
    9345            2
    9346            3
    9347            4
    9348            2
    9349            3
    9350            2
    9351            3
    9352            2
    9353            2
    9354            3
    9355            3
    9356            3
    9357            3
    9358            3
    9359            3
    9360            2
    9361            2
    9362            3
    9363            3
    9364            1
    9365            1
    9366            1
    9367            1
    9368            3
    9369            2
    9370            2
    9371            1
    9372            1
    9373            2
    9374            3
    9375            3
    9376            4
    9377            4
    9378            1
    9379            1
    9380            3
    9381            2
    9382            3
    9383            3
    9384            4
    9385            2
    9386            3
    9387            2
    9388            3
    9389            3
    9390            2
    9391            3
    9392            2
    9393            2
    9394            3
    9395            3
    9396            1
    9397            2
    9398            1
    9399            3
    9400            2
    9401            1
    9402            1
    9403            1
    9404            3
    9405            4
    9406            2
    9407            2
    9408            2
    9409            2
    9410            4
    9411            3
    9412            2
    9413            5
    9414            3
    9415            3
    9416            3
    9417            2
    9418            2
    9419            3
    9420            4
    9421            3
    9422            1
    9423            4
    9424            4
    9425            3
    9426            4
    9427            4
    9428            3
    9429            1
    9430            2
    9431            2
    9432            3
    9433            3
    9434            2
    9435            2
    9436            2
    9437            2
    9438            3
    9439            3
    9440            2
    9441            2
    9442            3
    9443            3
    9444            3
    9445            2
    9446            3
    9447            3
    9448            2
    9449            4
    9450            2
    9451            0
    9452            4
    9453            6
    9454            1
    9455            3
    9456            3
    9457            4
    9458            5
    9459            3
    9460            2
    9461            2
    9462            3
    9463            3
    9464            1
    9465            4
    9466            3
    9467            2
    9468            3
    9469            2
    9470            3
    9471            2
    9472            3
    9473            2
    9474            3
    9475            2
    9476            5
    9477            4
    9478            4
    9479            4
    9480            3
    9481            4
    9482            2
    9483            5
    9484            2
    9485            3
    9486            4
    9487            5
    9488            1
    9489            5
    9490            3
    9491            3
    9492            5
    9493            3
    9494            3
    9495            2
    9496            2
    9497            2
    9498            4
    9499            3
    9500            4
    9501            2
    9502            1
    9503            3
    9504            3
    9505            3
    9506            4
    9507            4
    9508            5
    9509            3
    9510            4
    9511            4
    9512            3
    9513            3
    9514            3
    9515            5
    9516            5
    9517            0
    9518            3
    9519            4
    9520            2
    9521            2
    9522            1
    9523            4
    9524            2
    9525            2
    9526            2
    9527            3
    9528            2
    9529            2
    9530            3
    9531            3
    9532            3
    9533            3
    9534            4
    9535            4
    9536            3
    9537            5
    9538            3
    9539            3
    9540            4
    9541            3
    9542            4
    9543            2
    9544            0
    9545            2
    9546            2
    9547            2
    9548            3
    9549            1
    9550            2
    9551            2
    9552            0
    9553            4
    9554            3
    9555            3
    9556            3
    9557            5
    9558            3
    9559            2
    9560            4
    9561            4
    9562            2
    9563            3
    9564            3
    9565            4
    9566            2
    9567            2
    9568            4
    9569            3
    9570            4
    9571            3
    9572            5
    9573            3
    9574            3
    9575            1
    9576            3
    9577            4
    9578            3
    9579            3
    9580            2
    9581            3
    9582            3
    9583            2
    9584            3
    9585            2
    9586            4
    9587            2
    9588            2
    9589            2
    9590            3
    9591            3
    9592            3
    9593            3
    9594            4
    9595            4
    9596            4
    9597            4
    9598            3
    9599            4
    9600            4
    9601            4
    9602            3
    9603            3
    9604            4
    9605            2
    9606            3
    9607            2
    9608            3
    9609            1
    9610            2
    9611            3
    9612            3
    9613            1
    9614            2
    9615            2
    9616            0
    9617            3
    9618            2
    9619            2
    9620            2
    9621            0
    9622            2
    9623            3
    9624            4
    9625            5
    9626            0
    9627            1
    9628            3
    9629            3
    9630            2
    9631            3
    9632            2
    9633            3
    9634            2
    9635            2
    9636            1
    9637            1
    9638            2
    9639            2
    9640            2
    9641            3
    9642            2
    9643            2
    9644            2
    9645            4
    9646            4
    9647            1
    9648            3
    9649            1
    9650            2
    9651            2
    9652            3
    9653            3
    9654            2
    9655            3
    9656            2
    9657            2
    9658            2
    9659            3
    9660            3
    9661            1
    9662            1
    9663            3
    9664            4
    9665            3
    9666            2
    9667            3
    9668            3
    9669            4
    9670            4
    9671            1
    9672            2
    9673            2
    9674            4
    9675            3
    9676            4
    9677            3
    9678            4
    9679            3
    9680            2
    9681            4
    9682            1
    9683            2
    9684            2
    9685            3
    9686            4
    9687            2
    9688            4
    9689            5
    9690            4
    9691            3
    9692            3
    9693            4
    9694            4
    9695            2
    9696            3
    9697            1
    9698            2
    9699            1
    9700            3
    9701            3
    9702            3
    9703            3
    9704            3
    9705            3
    9706            3
    9707            4
    9708            3
    9709            3
    9710            1
    9711            2
    9712            2
    9713            2
    9714            2
    9715            2
    9716            2
    9717            2
    9718            4
    9719            1
    9720            3
    9721            5
    9722            4
    9723            2
    9724            2
    9725            3
    9726            3
    9727            4
    9728            2
    9729            3
    9730            3
    9731            3
    9732            2
    9733            3
    9734            2
    9735            3
    9736            2
    9737            5
    9738            2
    9739            3
    9740            4
    9741            1
    9742            1
    9743            2
    9744            2
    9745            1
    9746            2
    9747            1
    9748            3
    9749            1
    9750            0
    9751            2
    9752            3
    9753            0
    9754            2
    9755            1
    9756            3
    9757            3
    9758            3
    9759            3
    9760            2
    9761            2
    9762            0
    9763            2
    9764            2
    9765            1
    9766            2
    9767            4
    9768            3
    9769            2
    9770            2
    9771            2
    9772            1
    9773            3
    9774            2
    9775            1
    9776            3
    9777            3
    9778            0
    9779            2
    9780            3
    9781            2
    9782            2
    9783            3
    9784            3
    9785            3
    9786            4
    9787            3
    9788            4
    9789            2
    9790            1
    9791            5
    9792            4
    9793            3
    9794            2
    9795            2
    9796            2
    9797            4
    9798            3
    9799            5
    9800            2
    9801            3
    9802            2
    9803            2
    9804            2
    9805            4
    9806            2
    9807            2
    9808            1
    9809            3
    9810            4
    9811            3
    9812            3
    9813            2
    9814            2
    9815            1
    9816            1
    9817            1
    9818            3
    9819            4
    9820            3
    9821            4
    9822            3
    9823            3
    9824            2
    9825            3
    9826            3
    9827            4
    9828            2
    9829            4
    9830            2
    9831            3
    9832            2
    9833            4
    9834            2
    9835            3
    9836            3
    9837            4
    9838            4
    9839            3
    9840            1
    9841            3
    9842            2
    9843            1
    9844            3
    9845            3
    9846            1
    9847            3
    9848            2
    9849            2
    9850            2
    9851            4
    9852            2
    9853            2
    9854            3
    9855            2
    9856            1
    9857            1
    9858            0
    9859            0
    9860            2
    9861            1
    9862            3
    9863            3
    9864            3
    9865            3
    9866            3
    9867            3
    9868            2
    9869            4
    9870            2
    9871            2
    9872            2
    9873            1
    9874            2
    9875            2
    9876            3
    9877            2
    9878            3
    9879            4
    9880            3
    9881            2
    9882            1
    9883            3
    9884            3
    9885            5
    9886            3
    9887            2
    9888            3
    9889            1
    9890            3
    9891            3
    9892            5
    9893            3
    9894            3
    9895            2
    9896            4
    9897            4
    9898            4
    9899            4
    9900            2
    9901            2
    9902            3
    9903            0
    9904            3
    9905            3
    9906            2
    9907            1
    9908            2
    9909            2
    9910            2
    9911            1
    9912            3
    9913            4
    9914            1
    9915            3
    9916            5
    9917            3
    9918            2
    9919            1
    9920            0
    9921            2
    9922            4
    9923            4
    9924            1
    9925            4
    9926            3
    9927            2
    9928            4
    9929            3
    9930            2
    9931            4
    9932            3
    9933            3
    9934            4
    9935            3
    9936            3
    9937            3
    9938            5
    9939            5
    9940            3
    9941            3
    9942            3
    9943            3
    9944            2
    9945            4
    9946            4
    9947            3
    9948            2
    9949            3
    9950            3
    9951            4
    9952            4
    9953            4
    9954            2
    9955            2
    9956            1
    9957            3
    9958            2
    9959            1
    9960            3
    9961            4
    9962            3
    9963            2
    9964            5
    9965            2
    9966            0
    9967            1
    9968            3
    9969            2
    9970            2
    9971            2
    9972            2
    9973            2
    9974            2
    9975            0
    9976            3
    9977            2
    9978            3
    9979            3
    9980            1
    9981            2
    9982            3
    9983            3
    9984            1
    9985            3
    9986            2
    9987            3
    9988            2
    9989            2
    9990            0
    9991            2
    9992            2
    9993            2
    9994            3
    9995            2
    9996            2
    9997            2
    9998            3
    9999            2
   10000            2
