# Supplementary material for: Discovery of novel RARα agonists using pharmacophore-based virtual screening, molecular docking, and molecular dynamics simulation studies
Source: PLoS One. 2023 Aug 24;18(8):e0289046. doi: 10.1371/journal.pone.0289046 (PMC10449137; doi:10.1371/journal.pone.0289046)
Supplement: S1 File — (ZIP) [file pone.0289046.s003.zip › Supplementary/RAR568/MD/PCA/PCA.dat]

#Frame      Mode1    Mode2
       1   -3.539    5.923
       2   -4.601    5.958
       3   -2.911    3.850
       4   -2.986    2.787
       5   -2.834    2.980
       6   -3.652    2.371
       7   -4.323    6.231
       8   -3.886    5.202
       9   -3.937    5.479
      10   -4.284    4.279
      11   -4.682    2.352
      12   -2.446    4.444
      13   -1.942    5.603
      14   -1.831    5.938
      15   -2.040    4.384
      16   -0.620    4.500
      17   -0.467    2.919
      18   -1.520    5.967
      19   -0.797    6.526
      20    0.153    5.357
      21    0.880    4.410
      22   -0.763    5.646
      23   -1.594    4.549
      24   -1.084    4.987
      25    1.865    5.093
      26    0.403    2.825
      27   -3.318    4.002
      28   -2.431    1.981
      29   -1.199    4.113
      30   -0.977    3.555
      31   -1.427    2.654
      32   -1.213    4.288
      33   -0.355    4.288
      34   -0.510    4.658
      35   -1.762    7.171
      36    0.994    6.435
      37    0.878    6.334
      38    1.970    7.832
      39    1.289    9.803
      40    1.181    8.243
      41    0.343    8.710
      42    2.483    8.526
      43    3.045    5.537
      44    0.586    8.639
      45    0.389    7.176
      46    1.271    9.646
      47    0.342    8.460
      48   -2.390   10.427
      49    0.314    9.204
      50   -1.548    6.436
      51   -2.182    7.369
      52    1.083    8.124
      53    0.446    8.250
      54   -0.610    9.932
      55   -1.527    9.706
      56   -0.271    9.171
      57    0.239    8.019
      58   -2.519    7.824
      59   -3.603    9.522
      60   -3.089    9.868
      61   -2.148    7.666
      62   -0.499    7.132
      63    0.392    5.748
      64   -1.368    6.465
      65   -1.009    8.056
      66   -4.521    8.646
      67   -4.074    6.744
      68   -6.496    8.409
      69   -1.854    8.394
      70   -0.730    9.270
      71   -1.486    7.356
      72   -4.471    8.598
      73   -2.868    7.465
      74   -4.085    5.368
      75   -3.140    5.566
      76   -4.135    5.292
      77   -0.988    6.719
      78   -1.865    6.366
      79    0.042    7.857
      80   -0.234    7.675
      81    0.586    8.873
      82   -0.877    6.833
      83   -1.151    8.100
      84   -0.281    8.179
      85    0.794    9.116
      86    1.095    5.465
      87    0.646    5.306
      88   -0.443    5.322
      89   -0.734    5.629
      90    0.261    4.682
      91    0.925    4.286
      92   -0.109    3.623
      93   -3.705    5.189
      94   -2.457    7.558
      95   -3.183    5.940
      96   -2.008    7.031
      97   -3.361    6.883
      98   -3.368   12.439
      99   -0.876    6.720
     100   -3.022    7.303
     101   -2.637    5.313
     102   -4.252    6.205
     103   -2.021    6.473
     104   -1.768    5.897
     105   -0.448    7.287
     106    0.707    5.499
     107    1.313    6.039
     108    1.846    5.165
     109    2.228    7.501
     110    2.659    8.802
     111    2.344    6.416
     112    0.417    5.325
     113    0.535    4.938
     114    0.750    2.903
     115    2.276    5.473
     116    2.848    6.731
     117    2.800    7.578
     118    0.236    7.394
     119   -0.552    8.211
     120    0.525    7.468
     121    0.895    7.909
     122    1.114    6.102
     123    0.332    8.739
     124    0.671    9.438
     125    0.790    7.538
     126    3.089    9.284
     127    3.044    8.052
     128    3.592    7.540
     129    4.303    7.062
     130    3.181    6.641
     131    3.608    6.195
     132    5.588    6.259
     133    3.358    5.514
     134    3.603    5.525
     135    3.415    7.477
     136    1.455    8.471
     137    2.869    5.943
     138    3.330    3.276
     139    1.661    3.350
     140    2.389    5.415
     141    3.234    5.733
     142    3.166    5.085
     143    1.835    2.589
     144    1.179    5.002
     145    3.849    4.331
     146    1.992    5.674
     147    3.078    7.388
     148    2.817    6.388
     149    3.279    7.687
     150    5.011    8.423
     151    3.367   10.482
     152    2.011    9.309
     153    3.936   10.880
     154    0.875    8.086
     155   -2.015    9.606
     156   -0.757    9.193
     157    1.006    7.623
     158    1.141    8.068
     159    0.488    7.010
     160   -0.932    7.430
     161    0.924   10.693
     162   -0.893    8.711
     163    0.936   10.608
     164   -0.317    9.115
     165    1.051    7.183
     166    1.231    7.609
     167   -0.031    6.844
     168    2.260    7.087
     169    1.773    7.949
     170   -0.236    7.847
     171    3.683    8.546
     172    2.811    9.603
     173    1.846    9.389
     174    2.091    9.491
     175    0.971    8.018
     176    0.429    6.515
     177    0.404    8.479
     178   -2.483    8.365
     179   -1.491    7.733
     180   -2.213    6.414
     181    0.846    7.210
     182    0.672    5.876
     183    2.471    6.611
     184    0.356    8.592
     185    0.515    8.257
     186   -0.288    8.680
     187   -3.065    7.041
     188   -3.187    7.467
     189   -1.448    8.294
     190   -1.096    7.841
     191    0.354    6.339
     192    1.285    6.180
     193   -1.520    9.203
     194   -1.737    9.265
     195   -0.234    9.777
     196    0.302    7.686
     197    0.342    6.623
     198   -0.432    7.084
     199   -2.039    6.149
     200   -0.947    7.131
     201   -1.609    8.275
     202   -0.201    5.281
     203    0.878    6.024
     204    0.007    6.673
     205    1.017    7.115
     206    1.121    6.493
     207   -0.270    5.500
     208    0.289    7.542
     209   -0.508    9.509
     210   -1.068    8.867
     211   -1.180    6.116
     212   -1.453    5.048
     213   -0.635    3.913
     214   -1.985    3.866
     215   -4.061    6.049
     216   -3.770    6.046
     217   -2.043    6.508
     218   -1.244    8.610
     219   -2.005    6.620
     220   -1.897    8.336
     221   -2.378    6.141
     222   -2.555    9.044
     223   -2.910   11.901
     224   -3.079   12.021
     225   -4.533    8.507
     226   -2.817    8.728
     227   -1.521    6.702
     228   -2.142    8.128
     229   -2.300    8.507
     230   -2.462    7.987
     231   -3.757    6.995
     232   -1.363    7.427
     233   -2.942    7.432
     234   -2.658    7.335
     235   -3.279    7.057
     236   -4.703    6.717
     237   -2.342    5.554
     238   -3.255    5.806
     239   -2.192    6.103
     240   -3.233    6.501
     241   -3.703    7.203
     242   -5.489    7.849
     243   -5.687    7.907
     244   -3.312    9.163
     245   -2.068    8.835
     246   -3.241    6.946
     247   -3.036    8.521
     248   -0.555    8.137
     249   -0.276    7.205
     250   -1.114    6.002
     251   -2.554    7.999
     252   -3.425    5.600
     253   -2.024    7.382
     254   -0.453    6.921
     255   -1.072    6.856
     256   -1.248    9.474
     257   -1.015   10.126
     258   -0.708    8.080
     259   -4.354    7.541
     260   -1.696    7.721
     261   -3.300    9.783
     262   -1.246    7.031
     263   -1.406    8.836
     264   -3.030    7.129
     265   -1.538    6.030
     266   -2.970    6.211
     267   -0.296    5.287
     268   -0.889    6.679
     269   -2.069    6.002
     270   -3.672    7.327
     271   -4.438    6.443
     272   -3.388    7.752
     273   -5.190    7.942
     274   -5.308    8.491
     275   -5.081    6.905
     276   -6.683    8.154
     277   -4.675    5.720
     278   -2.455    6.007
     279   -3.506    6.429
     280   -3.439    8.660
     281   -3.788    8.275
     282   -3.404    5.851
     283   -2.433    6.697
     284   -2.971    6.589
     285   -4.662    6.261
     286   -4.420    8.170
     287   -5.651    7.854
     288   -6.530    7.910
     289   -4.557    5.823
     290   -4.021    8.640
     291   -1.666    7.144
     292   -3.833    5.452
     293   -7.317    7.252
     294   -4.457    8.432
     295   -4.668    8.422
     296   -2.690    8.489
     297   -2.748    9.231
     298   -5.052    9.451
     299   -4.654    7.502
     300   -3.291    8.135
     301   -4.223    6.360
     302   -5.336    8.490
     303   -6.077   11.046
     304   -3.932    9.550
     305   -3.950   10.476
     306   -3.964    9.466
     307   -4.756    8.141
     308   -4.158    7.223
     309   -3.104    9.833
     310   -3.823    7.425
     311   -3.540    7.918
     312   -4.299    4.908
     313   -5.160    6.232
     314   -3.856    6.503
     315   -3.159    8.418
     316   -0.142    8.610
     317   -0.902    9.108
     318   -3.806    8.335
     319   -3.064    7.863
     320   -4.685    8.043
     321   -2.007    9.608
     322   -3.044    8.061
     323   -1.504    7.232
     324   -1.242    7.930
     325   -4.317    8.369
     326   -2.919   11.541
     327   -1.690   10.244
     328   -2.057   10.130
     329   -2.387    8.995
     330    1.620    7.972
     331    1.395    7.221
     332    0.833    7.642
     333   -0.452    8.356
     334   -0.182    9.043
     335    1.743   11.203
     336   -0.330   12.816
     337   -2.182   11.589
     338   -2.898    6.685
     339   -1.811    8.937
     340    1.336    8.252
     341   -2.516    9.655
     342   -1.463    7.208
     343   -4.011    9.774
     344   -3.655    8.751
     345   -2.762    8.133
     346   -1.664    5.705
     347   -4.054    9.965
     348   -4.708    8.995
     349   -0.969    7.488
     350   -3.504    9.043
     351   -6.635    8.382
     352   -6.970    9.140
     353   -4.305    6.677
     354   -2.234    8.027
     355   -2.343    9.384
     356   -4.795    8.475
     357   -3.763    9.436
     358   -3.944    7.997
     359   -2.831    8.349
     360   -2.567    8.676
     361    1.746    6.988
     362   -1.667    8.509
     363   -3.609    9.502
     364   -4.798   12.735
     365   -4.218   11.559
     366   -2.610   10.022
     367   -4.503   10.882
     368   -3.027   10.482
     369   -3.616   10.751
     370   -6.959    8.393
     371   -8.084    6.854
     372   -5.346    7.454
     373   -4.530    8.542
     374   -3.913    9.008
     375   -3.769    8.588
     376   -4.190    7.074
     377   -6.326    9.865
     378   -6.352   10.501
     379   -5.758    7.387
     380   -5.946    6.033
     381   -7.432    5.768
     382   -5.855    7.538
     383   -6.216    8.278
     384   -4.423    7.871
     385   -3.060    7.934
     386   -1.780    8.283
     387   -2.978    6.014
     388   -4.166    6.397
     389   -4.210    6.070
     390   -4.470    8.120
     391   -5.633    8.783
     392   -6.523   10.823
     393   -4.010    5.653
     394   -4.770    8.001
     395   -5.207    8.349
     396   -1.465    8.103
     397   -2.300    6.999
     398   -2.705    7.433
     399   -1.083    9.376
     400   -0.828    8.953
     401   -1.297    7.831
     402   -3.680    9.906
     403   -4.830    8.860
     404   -2.903    6.345
     405   -2.492    7.772
     406   -2.735    8.494
     407   -3.002    8.621
     408   -2.338    9.143
     409   -1.101    9.187
     410   -0.913    8.578
     411   -0.757    7.716
     412   -1.671    7.887
     413   -3.930   10.751
     414   -6.064    8.148
     415   -6.973    9.260
     416   -4.582   12.487
     417   -4.740   10.479
     418   -6.506   11.931
     419   -4.216    8.429
     420   -5.652    9.771
     421   -4.304    7.979
     422   -4.253    8.903
     423   -3.942    8.507
     424   -2.833    8.502
     425   -3.593    7.152
     426   -2.459    7.534
     427   -2.503    9.286
     428   -4.010    9.127
     429   -4.581    7.741
     430   -2.413   11.237
     431   -3.171    8.310
     432   -4.061    5.827
     433   -2.948    9.331
     434   -3.141    8.265
     435   -3.028    7.137
     436   -4.645    7.994
     437   -2.731    8.807
     438   -2.426    7.084
     439   -4.196    7.838
     440   -4.283    8.908
     441   -3.365    8.961
     442   -3.110    8.607
     443   -3.603   11.039
     444   -4.564    7.508
     445   -4.378    8.426
     446   -4.967    7.745
     447   -3.935    9.864
     448   -3.623    8.184
     449   -2.321   10.407
     450   -2.841   10.409
     451   -4.895    9.370
     452   -6.009   11.724
     453   -4.267   10.221
     454   -3.633    9.076
     455   -3.581    8.670
     456   -1.697    8.957
     457   -1.454   10.720
     458   -5.866   10.313
     459   -5.123   12.672
     460   -5.038   10.630
     461   -2.498   11.429
     462   -1.770   12.040
     463   -1.442   10.435
     464   -3.192   10.201
     465   -2.051   10.949
     466   -4.091    9.773
     467   -2.606    9.166
     468   -2.970   11.650
     469   -1.541   10.897
     470   -3.027   11.539
     471   -3.735   10.721
     472   -4.214    9.615
     473   -1.627    8.417
     474   -5.696    7.105
     475   -1.927    5.605
     476   -5.154    7.427
     477   -2.893    4.590
     478   -3.556    5.155
     479   -0.254    5.614
     480   -3.014    6.534
     481   -1.153    8.264
     482   -2.627    8.195
     483   -3.299    6.869
     484   -1.708    7.377
     485   -1.987    8.894
     486   -4.893    8.690
     487   -3.731    8.298
     488   -2.559    7.112
     489   -0.333    7.332
     490   -2.667    8.500
     491   -2.348    4.513
     492   -1.504    5.242
     493   -5.440    7.469
     494   -5.472    5.294
     495   -4.307    4.918
     496   -1.720    5.663
     497   -3.009    5.599
     498   -3.557    6.543
     499   -1.173    5.710
     500   -2.507    5.001
     501   -3.407    6.833
     502   -2.661    5.811
     503   -2.494    6.801
     504   -2.172    7.342
     505   -3.990    6.765
     506   -3.438    5.537
     507   -6.037    6.465
     508   -4.588    6.633
     509   -3.860    5.091
     510   -2.979    6.694
     511   -3.399    5.994
     512   -1.983    5.157
     513   -0.570    5.915
     514   -1.175    8.199
     515   -1.364    6.159
     516   -1.282    6.125
     517    0.425    7.034
     518    0.396    7.439
     519    1.230    7.593
     520   -1.856    8.162
     521   -0.654    6.836
     522    0.434    5.917
     523    1.049    4.906
     524    1.633    3.389
     525   -0.948    5.555
     526   -3.552    7.085
     527    0.226    7.645
     528   -0.944    8.777
     529   -2.565    3.855
     530    0.182    4.178
     531   -1.691    7.143
     532   -1.766    6.358
     533   -4.521    8.635
     534   -1.039    8.063
     535   -0.642    5.692
     536   -1.345    7.182
     537   -2.716    8.429
     538   -1.628    7.847
     539   -2.069    7.578
     540   -4.440    6.284
     541   -6.655    6.756
     542   -6.014    7.112
     543   -3.804    9.598
     544   -3.140    8.650
     545   -3.503    7.406
     546   -0.642    6.785
     547   -3.337    7.319
     548   -4.057    7.437
     549   -5.208    8.302
     550   -5.299   10.256
     551   -6.568    9.680
     552   -3.579    9.748
     553   -2.015    9.768
     554   -1.276    9.500
     555   -0.395    7.301
     556    1.071    8.855
     557    0.858    6.634
     558    1.214    6.775
     559    0.308    8.245
     560    1.056    6.636
     561    0.088    6.885
     562    1.054    7.166
     563    1.781    6.254
     564    1.144    9.735
     565    2.377    8.416
     566    2.940    7.988
     567   -0.928    8.600
     568   -3.361    6.294
     569   -1.870    4.705
     570    0.761    5.873
     571    1.171    6.417
     572    0.513    8.879
     573   -2.093    9.793
     574   -0.455    9.554
     575   -0.570    6.319
     576    0.011    6.286
     577   -0.099    3.785
     578   -0.197    6.126
     579    1.609    6.495
     580    1.085    5.182
     581    0.711    5.512
     582   -0.134    6.899
     583   -1.751    4.879
     584   -0.452    7.012
     585    2.294    4.499
     586    0.109    7.488
     587   -0.334    7.350
     588   -1.302    6.254
     589   -0.213    9.574
     590   -0.536    7.737
     591   -1.252    7.537
     592   -1.482    6.547
     593   -2.155    6.780
     594   -3.946    9.094
     595    0.514    8.751
     596   -0.364    7.655
     597   -1.264    6.848
     598   -3.379    6.424
     599   -0.634    7.530
     600   -1.471    7.574
     601   -0.995    6.885
     602   -1.980    6.591
     603   -2.849    7.056
     604   -1.005    8.899
     605   -4.341    6.524
     606   -4.986    4.637
     607   -2.570    7.457
     608   -0.822    6.049
     609    0.707    6.022
     610   -2.101    9.180
     611   -0.067    7.918
     612   -1.828    7.380
     613    0.462    6.733
     614   -1.420    7.179
     615    0.318    8.879
     616    1.778    9.555
     617    2.836    7.859
     618    1.567    7.183
     619    0.867    7.841
     620   -2.481    8.191
     621   -1.366    8.655
     622   -3.976   11.255
     623   -4.362    7.068
     624   -3.769    7.767
     625   -4.580    8.331
     626   -3.834    9.619
     627   -1.444    8.485
     628   -0.934    8.856
     629   -1.271    7.469
     630   -2.142    8.613
     631   -0.762    9.000
     632   -1.528    7.473
     633    0.054    6.778
     634    0.486    8.321
     635   -2.037   10.806
     636   -1.387    7.851
     637   -2.445    6.633
     638   -4.717    6.698
     639    1.321    8.251
     640   -0.328    8.515
     641   -3.172    7.413
     642   -2.435    5.781
     643   -2.194    5.074
     644   -5.013    5.903
     645   -4.275    3.059
     646   -4.706    4.261
     647   -5.349    6.632
     648   -2.307    7.609
     649    0.538    7.855
     650    0.227    7.035
     651   -0.448    7.795
     652   -1.782    8.460
     653   -5.203    7.418
     654   -1.650    6.873
     655    0.441    7.096
     656   -2.328    9.872
     657   -1.823    9.937
     658   -2.958   10.758
     659   -1.807    8.710
     660   -0.562    9.477
     661    1.117    8.133
     662    1.761    6.263
     663    0.517    5.284
     664   -2.027    6.048
     665   -2.389    6.452
     666   -3.003    5.861
     667   -2.673    5.320
     668   -2.715    6.299
     669   -0.131    7.104
     670   -2.597    7.394
     671    1.363    7.775
     672   -0.501    7.499
     673    0.182    7.645
     674    2.291    9.471
     675    1.053    8.923
     676    1.865    7.086
     677    0.918    6.071
     678    0.626    7.049
     679    1.578    7.367
     680    1.486    8.852
     681    1.709    7.712
     682    1.402    8.157
     683    3.383    6.979
     684    0.269    9.009
     685    0.200   10.312
     686    1.972    8.667
     687    1.336    8.719
     688    1.297    8.541
     689    1.251    6.973
     690    0.748    7.528
     691    0.552    9.055
     692    1.498    6.556
     693   -0.538    5.306
     694    2.688    6.061
     695    5.169    2.736
     696    2.848    5.071
     697    2.037    4.077
     698   -0.022    4.542
     699    0.049    6.308
     700    1.719    5.919
     701    1.790    9.039
     702   -1.764    6.608
     703    0.132    8.355
     704   -0.476    7.311
     705    2.245    6.407
     706    1.323    6.418
     707    2.426    8.258
     708    1.284    7.170
     709   -0.170    6.588
     710    0.819    8.972
     711   -0.669    9.059
     712    0.103    8.930
     713   -1.404    8.705
     714   -0.249    7.197
     715    0.309    8.277
     716    2.620    8.269
     717    4.041    8.943
     718    4.915    7.106
     719    3.804    7.580
     720    2.756    8.163
     721    5.389    7.431
     722    4.320    5.874
     723    2.935    6.651
     724    3.001    6.683
     725    5.576    3.753
     726    4.300    7.475
     727    3.880    7.006
     728    4.156    7.626
     729    4.553    6.535
     730    3.106    5.574
     731   -0.638    4.923
     732    1.096    5.402
     733    1.035    4.394
     734   -0.171    5.107
     735   -0.986    7.378
     736    0.347    5.544
     737    1.132    6.834
     738    1.060    7.301
     739    2.549    6.855
     740    1.287    7.186
     741    0.116    5.529
     742    0.855    7.389
     743    0.192    6.391
     744   -0.976    8.561
     745    1.209    6.049
     746    1.496    3.874
     747    2.027    3.821
     748   -0.652    3.890
     749    0.049    3.428
     750    2.516    1.590
     751    1.114    4.257
     752   -0.575    3.966
     753    1.903    3.840
     754   -0.749    5.128
     755    2.693    4.821
     756   -0.730    2.851
     757   -1.893    3.824
     758   -2.788    1.394
     759   -1.077    1.239
     760   -0.355    3.653
     761    0.182    5.833
     762    1.189    6.216
     763   -0.329    4.886
     764    0.320    6.531
     765    0.764    6.880
     766   -0.641    6.515
     767   -1.288    9.421
     768   -2.644    8.721
     769   -3.333   10.910
     770   -2.795   10.637
     771   -1.253   10.625
     772    0.056    7.246
     773   -1.573    6.691
     774    0.834    5.908
     775    3.006    6.257
     776    0.315    6.554
     777    0.880    6.909
     778   -0.469    6.245
     779   -0.668    6.409
     780    0.033    7.471
     781   -1.303    5.568
     782   -1.985    7.048
     783   -1.343    6.584
     784   -1.130    7.821
     785   -2.470    6.551
     786    0.268    6.108
     787    1.861    5.554
     788    0.608    7.314
     789    0.009    7.013
     790   -0.480    7.688
     791    0.650    7.373
     792   -2.172    7.123
     793   -2.150    6.539
     794   -0.076    6.136
     795    0.242    6.693
     796    1.585    5.911
     797    0.089    6.725
     798    1.967    8.533
     799    2.455    5.656
     800    0.955    5.942
     801    1.897    4.269
     802    1.545    6.093
     803    2.270    4.487
     804    0.036    4.524
     805    1.223    5.552
     806   -0.255    8.723
     807   -0.514    6.298
     808   -1.052    4.669
     809   -0.062    4.961
     810    3.393    3.202
     811    1.333    3.920
     812    1.086    5.022
     813   -1.421    6.737
     814   -2.868    6.854
     815   -2.712    7.130
     816   -1.563    7.471
     817   -1.779    7.159
     818   -0.369    7.678
     819    1.948    6.170
     820    0.300    6.932
     821    0.775    7.975
     822   -1.200    7.214
     823    0.760    5.832
     824    1.629    8.675
     825    1.032    6.937
     826    0.304    8.944
     827    2.345   10.040
     828    2.368    9.837
     829    0.994    8.663
     830   -0.066   10.684
     831    0.573   11.038
     832   -0.734    8.927
     833    2.558    9.241
     834    0.711    9.795
     835    0.768    8.355
     836   -0.126    7.486
     837   -0.724    7.033
     838    1.661    5.179
     839   -0.356    3.727
     840    0.698    5.252
     841    2.775    4.216
     842    0.101    2.565
     843   -0.380    5.644
     844   -1.080    7.625
     845   -0.116    4.495
     846   -3.849    6.153
     847   -2.566    4.335
     848   -1.379    6.103
     849   -0.529    5.558
     850   -0.884    1.345
     851   -0.928    3.775
     852   -1.537    4.697
     853   -0.449    1.751
     854   -1.207    3.601
     855   -0.233    2.098
     856   -1.011    3.984
     857   -2.055    1.458
     858   -2.509    1.290
     859   -0.596    0.729
     860    0.454    1.981
     861    2.286    2.333
     862    3.659    0.205
     863    3.279    3.098
     864    1.157    1.649
     865   -0.501    2.016
     866   -0.625    2.627
     867    0.365    4.530
     868   -0.361    4.507
     869   -1.811    2.998
     870   -1.471    1.657
     871   -0.825    1.344
     872   -0.884    2.319
     873    0.869    3.133
     874   -1.111    1.955
     875   -1.471    5.192
     876   -3.232    4.653
     877   -2.092    4.203
     878   -3.103    5.422
     879   -4.118    4.479
     880   -4.834    3.317
     881   -3.935    5.042
     882   -0.929    4.753
     883   -2.234    3.078
     884    0.052    1.230
     885   -1.520    2.237
     886   -2.545    3.408
     887   -0.346    2.632
     888    0.040    4.016
     889    0.265    4.483
     890   -2.543    4.376
     891   -0.684    4.057
     892    0.577    3.837
     893   -1.101    2.304
     894   -0.195    1.440
     895    1.713    3.584
     896    0.614    4.254
     897   -0.376    6.490
     898    0.214    6.579
     899   -1.462    6.001
     900   -1.252    3.360
     901   -0.421    3.415
     902    0.406    1.575
     903    0.164    3.059
     904   -1.385    2.050
     905   -4.238    3.321
     906   -3.053    3.649
     907   -3.088    3.787
     908   -3.359    2.841
     909   -1.418    2.220
     910   -0.401    2.604
     911   -1.728    2.400
     912   -3.776    1.542
     913   -5.585    1.937
     914   -2.638    0.435
     915   -5.266    2.955
     916   -4.029    1.357
     917   -3.996   -1.721
     918   -2.976   -1.542
     919   -3.312   -2.079
     920   -1.735    1.476
     921    0.138   -0.695
     922    0.478   -0.056
     923   -0.173    2.988
     924    0.135    0.984
     925    1.649    0.788
     926    1.987   -1.131
     927   -0.679    0.871
     928    0.762    1.615
     929   -2.262    1.073
     930   -2.570    1.872
     931   -4.025    0.069
     932   -1.521   -0.550
     933   -1.526   -1.002
     934   -2.157    1.929
     935    0.910    0.466
     936   -0.573    0.340
     937   -0.131    0.857
     938    2.762   -0.881
     939   -0.382   -1.080
     940   -1.249   -4.486
     941   -1.439   -1.908
     942   -0.104    0.628
     943   -1.584    1.958
     944   -2.114    1.817
     945   -2.790    2.499
     946   -1.104    0.688
     947   -1.393    0.782
     948   -3.566   -0.830
     949   -3.737   -0.495
     950   -1.348    2.349
     951   -0.367    3.111
     952   -1.503    3.727
     953    3.141    2.505
     954   -1.168    2.894
     955    0.360    0.945
     956   -1.934    2.406
     957   -2.327    3.480
     958   -1.261    0.533
     959   -1.057    1.914
     960   -0.186    1.102
     961   -0.513    2.523
     962    0.337   -0.155
     963    0.041    1.814
     964    0.687    4.053
     965    0.386    1.546
     966    1.695    4.741
     967   -1.045    1.865
     968   -0.138    2.796
     969    0.546    3.104
     970   -1.674    2.289
     971    0.021    1.778
     972    0.412   -0.448
     973   -2.083   -0.054
     974   -0.323    0.065
     975   -1.312   -0.263
     976   -1.171   -0.841
     977   -1.894   -0.283
     978   -0.012    1.293
     979   -1.802   -0.886
     980   -0.668   -0.931
     981    0.342   -0.341
     982   -3.410    0.294
     983   -5.204   -0.509
     984   -5.776   -0.248
     985   -6.150   -4.204
     986   -3.363   -3.659
     987   -2.867   -3.226
     988   -2.701   -2.098
     989   -3.823   -2.872
     990   -5.211   -2.722
     991   -3.341   -0.569
     992   -4.171   -0.715
     993   -4.068   -4.103
     994   -2.639   -2.730
     995   -1.924   -1.994
     996   -3.814   -1.626
     997   -3.901   -1.229
     998   -3.958   -2.641
     999   -2.065   -2.956
    1000   -2.011   -1.992
    1001   -3.053    0.098
    1002    0.790   -0.440
    1003   -3.595    2.339
    1004   -2.433    1.228
    1005   -0.850   -0.281
    1006   -0.394    1.638
    1007   -1.120    1.525
    1008   -0.439    1.468
    1009   -1.321   -0.204
    1010   -0.292   -0.008
    1011   -2.365    2.270
    1012   -3.167    4.051
    1013   -2.499    2.863
    1014   -4.421    0.229
    1015   -3.963    0.144
    1016   -2.211    3.154
    1017   -3.870    2.373
    1018   -3.402   -0.483
    1019   -1.405    0.845
    1020   -3.793    2.226
    1021   -0.772    3.562
    1022   -3.014    3.919
    1023   -3.055    2.723
    1024   -3.539    1.230
    1025   -1.488    0.785
    1026   -1.136    0.067
    1027   -2.856    0.030
    1028   -0.497    1.342
    1029   -2.025    1.091
    1030   -2.640   -0.467
    1031   -2.097   -0.632
    1032   -2.315   -1.132
    1033   -2.264   -1.359
    1034   -1.069    0.901
    1035   -1.483    2.212
    1036   -1.893    2.451
    1037   -1.376    0.886
    1038   -1.113    1.145
    1039   -1.289    1.843
    1040   -1.081    1.651
    1041   -1.192    0.011
    1042   -3.392    1.205
    1043   -4.229    1.142
    1044   -1.668    0.403
    1045   -3.432    1.769
    1046   -3.822    1.517
    1047   -2.000    0.834
    1048   -3.265    0.158
    1049   -3.026   -1.797
    1050   -2.429   -1.318
    1051   -3.579   -3.458
    1052   -5.960   -3.800
    1053   -4.051   -2.655
    1054   -3.725   -0.967
    1055   -4.306   -0.446
    1056   -3.122   -0.922
    1057   -3.392   -1.799
    1058   -2.210   -1.302
    1059   -3.870   -0.652
    1060   -3.124   -1.946
    1061   -4.305    0.092
    1062   -3.140   -3.024
    1063   -3.411   -3.983
    1064   -6.505   -1.517
    1065   -5.357   -3.266
    1066   -5.771   -0.398
    1067   -5.689   -0.834
    1068   -3.717    0.710
    1069   -4.043   -2.567
    1070   -4.469   -3.173
    1071   -8.638   -2.162
    1072   -4.573   -1.875
    1073   -3.735   -1.968
    1074   -4.535    0.060
    1075   -2.191   -0.474
    1076   -3.036   -1.850
    1077   -5.770   -0.731
    1078   -5.649    0.450
    1079   -4.979   -2.320
    1080   -3.373   -1.226
    1081   -4.868   -1.049
    1082   -5.215    0.737
    1083   -4.134   -1.254
    1084   -4.666   -2.486
    1085   -3.974   -4.297
    1086   -3.626   -0.641
    1087   -4.148   -0.795
    1088   -4.889   -2.124
    1089   -5.847   -1.217
    1090   -6.027   -1.849
    1091   -4.332   -2.307
    1092   -3.322   -1.572
    1093   -5.151   -1.492
    1094   -4.166   -0.340
    1095   -5.108   -1.549
    1096   -3.238   -0.789
    1097   -5.577   -0.359
    1098   -5.645   -0.417
    1099   -4.801   -0.308
    1100   -2.857   -0.121
    1101   -0.945   -0.698
    1102   -3.684   -1.473
    1103   -3.505   -2.339
    1104   -0.973   -1.702
    1105   -2.024   -1.663
    1106   -2.410   -0.584
    1107   -1.431   -0.101
    1108   -3.719    0.882
    1109   -1.943   -0.062
    1110   -0.988    0.668
    1111   -1.079    1.828
    1112   -3.343    2.603
    1113   -2.836    1.351
    1114   -2.851    1.273
    1115   -2.505    0.864
    1116   -3.161   -0.424
    1117   -3.221   -1.138
    1118   -1.536   -0.805
    1119   -1.727   -1.124
    1120   -2.688   -1.616
    1121   -1.159   -2.912
    1122   -1.522   -1.752
    1123   -3.182   -0.335
    1124   -1.844   -1.883
    1125   -2.247   -0.406
    1126   -4.058   -2.477
    1127   -3.763   -1.442
    1128   -1.006   -2.907
    1129   -1.333   -2.081
    1130   -2.261    0.250
    1131   -0.558   -3.740
    1132    0.104   -4.409
    1133   -1.620   -1.864
    1134   -0.884   -0.191
    1135   -3.242   -0.857
    1136   -1.658   -0.673
    1137   -3.392    1.535
    1138   -3.559    2.860
    1139    0.778    5.276
    1140   -3.008    4.205
    1141   -3.568    2.400
    1142   -1.825   -0.002
    1143   -1.949    1.105
    1144   -2.640    2.764
    1145   -1.789    3.449
    1146   -3.680    3.204
    1147   -2.515    1.653
    1148   -1.988    2.773
    1149   -1.929    2.279
    1150   -0.957    3.812
    1151   -2.885    3.431
    1152   -4.886    3.004
    1153   -3.501    4.971
    1154   -3.071    2.743
    1155   -5.396    1.408
    1156   -4.230    3.484
    1157   -4.483    6.384
    1158   -5.361    6.646
    1159   -4.054    5.008
    1160   -2.867    3.028
    1161   -5.122    3.681
    1162   -3.646    4.315
    1163   -3.782    7.272
    1164   -3.023    6.053
    1165   -4.371    3.662
    1166   -4.290    3.088
    1167   -5.309    2.100
    1168   -4.714    2.225
    1169   -5.425    1.249
    1170   -5.452    3.093
    1171   -5.999    3.754
    1172   -4.880    4.025
    1173   -4.687    5.091
    1174   -3.093    5.196
    1175   -5.154    3.398
    1176   -3.205    4.134
    1177   -4.150    1.488
    1178   -6.568    2.768
    1179   -7.097    3.652
    1180   -7.039    5.707
    1181   -5.258    5.698
    1182   -5.835    3.537
    1183   -4.604    4.611
    1184   -4.204    0.941
    1185   -6.059    1.848
    1186   -6.264   -0.208
    1187   -4.805    2.203
    1188   -4.133   -0.280
    1189   -3.903    1.450
    1190   -3.941    1.327
    1191   -3.093    1.712
    1192   -4.701    1.734
    1193   -5.599    1.069
    1194   -5.735    0.050
    1195   -5.104   -1.454
    1196   -1.790   -1.310
    1197   -3.665   -1.222
    1198   -6.749    1.616
    1199   -7.876    0.187
    1200   -6.061    1.169
    1201   -8.055    1.889
    1202   -5.226   -0.466
    1203   -6.435    0.925
    1204   -5.989    0.720
    1205   -6.845   -0.337
    1206   -6.257    0.641
    1207   -5.303    2.186
    1208   -3.827    0.742
    1209   -6.158   -0.464
    1210   -6.112    1.643
    1211   -5.221    3.320
    1212   -6.376    3.019
    1213   -5.310    4.446
    1214   -3.998    3.550
    1215   -4.500    2.661
    1216   -4.507    3.580
    1217   -2.733    2.714
    1218   -4.554    3.716
    1219   -5.736    3.518
    1220   -4.605    2.935
    1221   -3.150    2.264
    1222   -3.337    3.432
    1223   -4.090    2.833
    1224   -4.797    3.626
    1225   -3.024    4.788
    1226   -3.278    3.253
    1227   -4.108    1.767
    1228   -5.010    3.531
    1229   -4.883    1.109
    1230   -8.024   -0.251
    1231   -5.600    1.099
    1232   -8.175    0.812
    1233   -7.040    0.022
    1234   -9.930    0.205
    1235   -6.787   -1.693
    1236   -6.140    1.099
    1237   -8.073    3.539
    1238   -8.319    1.892
    1239   -8.144    2.570
    1240   -7.193    1.701
    1241   -5.478    0.684
    1242   -7.311   -0.172
    1243   -5.994    1.215
    1244   -5.227    2.071
    1245   -4.534    1.651
    1246   -6.307   -0.245
    1247   -8.243   -2.655
    1248   -9.944   -0.623
    1249   -9.874    0.056
    1250   -7.325    0.140
    1251   -6.941   -0.659
    1252   -9.746    1.209
    1253   -7.906    1.213
    1254   -6.812    2.716
    1255   -7.358    2.822
    1256   -7.737    2.855
    1257   -5.558    4.673
    1258   -6.515    5.816
    1259   -6.706    4.724
    1260   -5.268    5.146
    1261   -4.865    3.982
    1262   -5.095    0.778
    1263   -7.380    1.950
    1264   -8.200   -0.223
    1265   -9.769    0.184
    1266   -7.899    1.656
    1267   -8.551   -0.809
    1268   -7.635   -0.528
    1269   -8.986    0.075
    1270   -9.590   -0.835
    1271   -8.119    0.067
    1272   -7.781    4.456
    1273   -6.314    0.729
    1274   -7.256    2.894
    1275   -8.463    3.010
    1276   -7.581    2.283
    1277   -8.999    0.681
    1278   -8.323    1.589
    1279   -7.492    0.584
    1280   -7.093    1.232
    1281   -8.052    1.329
    1282   -8.423    0.633
    1283   -9.452    0.825
    1284  -10.069    2.910
    1285   -5.097    2.959
    1286   -8.274    2.458
    1287   -9.797    3.231
    1288   -8.537    3.884
    1289   -6.583    2.609
    1290   -6.760    3.221
    1291   -8.212    4.507
    1292   -7.768    2.472
    1293   -6.247    3.446
    1294   -7.978    2.063
    1295   -6.619    1.704
    1296   -8.568    2.326
    1297   -7.765    3.800
    1298   -6.987    2.175
    1299   -8.100    3.455
    1300   -8.148    2.758
    1301   -9.698    1.996
    1302   -8.861    4.050
    1303  -10.850    3.183
    1304  -10.749    2.402
    1305  -12.213    0.478
    1306  -11.346    1.681
    1307  -11.232    4.502
    1308  -11.941    1.208
    1309  -10.372   -0.008
    1310   -8.866    0.391
    1311   -7.806    1.661
    1312   -7.025    1.985
    1313   -6.113   -0.125
    1314   -6.117    1.608
    1315   -8.153    1.197
    1316   -9.603   -0.986
    1317   -9.369   -0.063
    1318  -10.527    3.886
    1319  -10.810    1.351
    1320   -7.505    1.188
    1321   -8.565    1.624
    1322  -10.142    2.921
    1323   -9.810    3.936
    1324   -9.088    4.679
    1325   -8.478    3.125
    1326   -9.278    0.835
    1327   -7.971    0.684
    1328   -9.059    2.889
    1329   -8.202    4.622
    1330   -7.368    2.215
    1331   -6.531    3.986
    1332   -6.999    1.797
    1333   -6.080    1.288
    1334   -6.696    2.272
    1335   -7.496    2.697
    1336   -6.578    4.204
    1337   -7.590    3.679
    1338   -5.393    3.141
    1339   -5.031    2.717
    1340   -3.937    0.326
    1341   -4.754    1.175
    1342   -5.226    0.534
    1343   -5.823    0.110
    1344   -6.965   -1.967
    1345   -7.144   -1.085
    1346   -6.948   -0.483
    1347   -5.698   -0.710
    1348   -3.613   -0.768
    1349   -6.028    1.095
    1350   -6.398    0.183
    1351   -9.261    2.127
    1352   -9.213    3.255
    1353   -8.835    0.749
    1354  -11.774    1.994
    1355  -11.641    0.313
    1356  -10.530    1.008
    1357   -9.101    1.405
    1358   -8.562    1.194
    1359   -9.599    1.961
    1360   -8.860    2.246
    1361   -6.673    1.151
    1362   -5.535    2.331
    1363   -7.291    1.451
    1364   -8.969   -0.201
    1365  -10.279   -0.415
    1366   -6.628    2.668
    1367   -9.425    0.195
    1368   -8.552    1.052
    1369   -7.584    2.290
    1370   -9.452   -1.566
    1371   -7.146   -0.681
    1372   -5.345   -0.810
    1373   -6.343    2.282
    1374   -7.012    2.642
    1375   -7.421    0.631
    1376   -5.705    2.029
    1377   -7.527    2.837
    1378   -9.118    4.013
    1379   -9.001    1.307
    1380  -10.414    2.608
    1381  -10.763    2.810
    1382  -11.852   -0.029
    1383  -11.923    3.124
    1384   -8.887    5.402
    1385   -6.919    0.899
    1386  -10.580    0.551
    1387  -11.831   -1.367
    1388   -9.939    1.260
    1389  -11.326    0.360
    1390  -11.845    0.466
    1391  -11.556    2.083
    1392  -12.435    3.561
    1393   -7.999    1.027
    1394   -7.093   -1.650
    1395   -8.449    1.046
    1396   -7.102    1.747
    1397   -5.799    2.905
    1398   -9.848    1.567
    1399   -6.147    0.288
    1400   -4.363    0.568
    1401   -4.532    3.205
    1402   -7.287   -0.541
    1403   -7.970    1.373
    1404   -4.681   -2.776
    1405   -4.103   -0.504
    1406   -5.414    2.947
    1407   -5.333    2.866
    1408   -4.822    3.892
    1409   -5.592    4.529
    1410   -6.410    2.603
    1411   -5.753    1.033
    1412   -4.012    2.184
    1413   -3.823    3.672
    1414   -7.222    4.441
    1415   -6.809    4.581
    1416   -6.560    3.683
    1417   -4.553    1.862
    1418   -6.057    4.097
    1419   -4.934    1.658
    1420   -5.316    2.756
    1421   -3.768    3.023
    1422   -3.661    2.986
    1423   -5.441    3.393
    1424   -6.460    3.407
    1425   -5.221    3.877
    1426   -7.388    4.738
    1427   -8.034    3.718
    1428   -9.178    3.114
    1429   -7.412    3.533
    1430   -6.416    3.257
    1431   -4.329    4.211
    1432   -6.256    4.185
    1433   -6.886    3.890
    1434   -6.224    4.992
    1435   -8.188    7.737
    1436   -6.699    6.920
    1437   -7.375    5.812
    1438   -9.515    3.374
    1439   -7.935    3.965
    1440   -5.748    3.952
    1441   -5.216    2.460
    1442   -5.728    4.299
    1443   -5.100    1.762
    1444   -8.076    1.342
    1445   -8.102    0.350
    1446   -5.301    1.999
    1447   -7.434    0.586
    1448   -7.581   -1.046
    1449   -9.032   -2.319
    1450   -6.344   -2.975
    1451   -7.192   -0.473
    1452   -6.822   -0.833
    1453   -7.807   -0.057
    1454   -9.323   -0.714
    1455   -9.113    1.376
    1456   -4.515   -1.353
    1457   -3.998   -0.620
    1458   -3.537   -1.930
    1459   -3.413    0.766
    1460   -4.520    1.626
    1461   -3.766    1.198
    1462   -3.531    2.712
    1463   -1.561    2.397
    1464   -3.571    1.778
    1465   -3.776    2.419
    1466   -4.845   -0.451
    1467   -5.887    0.333
    1468   -6.091    0.807
    1469   -6.894    0.185
    1470   -7.922    0.862
    1471   -5.882    0.835
    1472   -7.248    1.956
    1473   -8.304    1.060
    1474   -9.766    2.952
    1475   -8.963    3.543
    1476   -7.358    1.804
    1477   -6.346    4.196
    1478   -8.593    2.590
    1479   -9.659    1.929
    1480   -7.309    1.560
    1481   -7.605    0.242
    1482   -8.590    3.618
    1483   -8.121    3.325
    1484   -7.273    0.621
    1485   -7.750    2.565
    1486   -6.625    0.621
    1487   -6.456   -1.557
    1488  -10.023   -1.203
    1489   -9.913    1.274
    1490   -8.096    0.617
    1491   -7.602    2.828
    1492   -8.158    1.886
    1493   -8.718   -0.330
    1494   -7.448   -1.562
    1495   -6.915    0.423
    1496   -7.235    3.429
    1497   -7.648    3.567
    1498   -7.640    3.194
    1499   -7.998    3.425
    1500   -7.740    3.000
    1501   -7.943    5.689
    1502   -6.773    3.967
    1503   -5.303    4.639
    1504   -6.575    5.223
    1505   -8.301    1.311
    1506   -8.125    2.482
    1507   -7.005    2.922
    1508   -3.265    3.130
    1509   -4.812    3.550
    1510   -4.878    2.725
    1511   -3.595    2.315
    1512   -2.728    3.113
    1513   -4.302    2.409
    1514   -3.557    2.518
    1515   -2.154    1.862
    1516   -4.470    1.798
    1517   -2.723   -0.587
    1518   -6.072    1.918
    1519   -3.102    0.903
    1520   -0.288    0.316
    1521   -1.900    0.293
    1522   -4.929    3.001
    1523   -2.085    3.478
    1524   -5.394    3.169
    1525   -4.596    4.018
    1526   -5.210    3.640
    1527   -5.501    2.758
    1528   -5.708    2.647
    1529   -3.928   -0.660
    1530   -5.435   -2.081
    1531   -6.210   -0.684
    1532   -3.701    0.634
    1533   -4.955   -0.181
    1534   -3.665    1.370
    1535   -5.248   -0.068
    1536   -5.638    1.829
    1537   -6.117    2.112
    1538   -6.461    2.238
    1539   -5.238    2.979
    1540   -7.658    2.221
    1541   -6.342    0.489
    1542   -6.220   -0.099
    1543   -4.668    2.753
    1544   -5.251    0.157
    1545   -4.328    0.598
    1546   -3.243    1.592
    1547   -5.076    2.288
    1548   -4.829    3.585
    1549   -3.506    4.096
    1550   -5.899    3.036
    1551   -4.043    2.725
    1552   -6.109    5.973
    1553   -9.032    5.541
    1554   -6.259    4.687
    1555   -3.830    3.851
    1556   -5.806    5.445
    1557   -6.376    5.070
    1558   -6.460    2.973
    1559   -6.089    5.430
    1560   -4.442    3.269
    1561   -6.486    5.203
    1562   -4.258    3.625
    1563   -4.745    7.301
    1564   -4.648    5.438
    1565   -4.895    5.062
    1566   -4.448    2.144
    1567   -3.869    2.470
    1568   -4.156    2.993
    1569   -6.510    4.441
    1570   -4.761    4.324
    1571   -4.914    3.146
    1572   -5.110    4.480
    1573   -4.960    3.526
    1574   -5.806    4.391
    1575   -3.557    3.436
    1576   -5.389    4.998
    1577   -5.271    2.978
    1578   -8.270    4.762
    1579   -5.349    2.950
    1580   -6.582    7.105
    1581   -5.444    5.055
    1582   -7.802    2.606
    1583   -7.783    4.720
    1584   -6.394    1.376
    1585   -7.698   -0.928
    1586   -6.003   -0.486
    1587   -5.036    0.783
    1588   -6.351    0.771
    1589   -7.980    0.087
    1590   -7.276    1.647
    1591   -7.237   -0.180
    1592   -7.446   -0.035
    1593   -8.702   -1.576
    1594   -8.029   -0.342
    1595   -7.820    1.037
    1596   -6.409    0.879
    1597   -9.369    1.991
    1598   -8.546    1.738
    1599   -4.609    1.533
    1600   -4.499   -0.286
    1601   -4.611    1.070
    1602   -5.905    3.310
    1603   -7.037    3.133
    1604   -6.279    3.118
    1605   -3.991    2.760
    1606   -3.036    3.206
    1607   -5.257    1.900
    1608   -3.532    0.921
    1609   -1.576   -1.243
    1610   -3.177   -0.932
    1611   -6.210    1.168
    1612   -6.702   -0.613
    1613   -5.589   -0.896
    1614   -8.138   -1.926
    1615   -5.913   -0.435
    1616   -6.050   -0.637
    1617   -5.753    0.062
    1618   -5.054   -1.525
    1619   -4.947   -1.244
    1620   -4.951   -1.457
    1621   -6.011    0.097
    1622   -6.819    1.107
    1623   -8.586   -1.116
    1624   -7.447    1.366
    1625   -5.912    1.658
    1626   -5.845    2.645
    1627   -4.745   -1.275
    1628   -5.140   -1.606
    1629   -5.392   -1.834
    1630   -5.426   -1.151
    1631   -5.370   -1.851
    1632   -5.282   -2.541
    1633   -4.996   -0.620
    1634   -6.086    1.854
    1635   -4.535   -0.817
    1636   -4.049   -0.569
    1637   -5.652    3.760
    1638   -4.788    1.903
    1639   -3.826    1.810
    1640   -4.680    0.180
    1641   -5.530   -0.299
    1642   -5.852    0.310
    1643   -6.607   -0.548
    1644   -7.042   -0.074
    1645   -5.731   -0.194
    1646   -4.313   -1.088
    1647   -3.693    1.412
    1648   -2.748   -0.929
    1649   -3.451   -0.933
    1650   -3.253    2.139
    1651   -4.162    1.046
    1652   -5.882    0.786
    1653   -4.316    2.614
    1654   -5.013    0.521
    1655   -8.519   -0.188
    1656   -6.592    1.375
    1657   -5.902    0.595
    1658   -5.905   -1.969
    1659   -2.554    0.559
    1660   -3.583    0.433
    1661   -4.602   -2.575
    1662   -3.703   -2.274
    1663   -4.376   -1.659
    1664   -4.746   -1.832
    1665   -6.358   -1.339
    1666   -4.609   -1.808
    1667   -4.125    0.667
    1668   -3.482   -0.894
    1669   -5.812   -1.414
    1670   -5.455    0.080
    1671   -6.218    0.497
    1672   -6.195    0.255
    1673   -8.947   -1.657
    1674   -8.137   -2.199
    1675   -5.303   -1.967
    1676   -9.085   -1.307
    1677   -9.101    1.120
    1678   -8.394    1.112
    1679   -7.631    1.657
    1680   -6.726    0.823
    1681   -7.393   -0.179
    1682   -6.548    1.300
    1683   -7.488    1.711
    1684   -5.438    0.719
    1685   -4.204   -0.734
    1686   -7.483    0.841
    1687   -6.692   -0.120
    1688   -6.785    0.161
    1689   -7.483    0.350
    1690   -6.655    1.699
    1691   -5.587   -0.868
    1692   -5.163    0.177
    1693   -3.924   -1.234
    1694   -4.154    0.824
    1695   -6.845    0.517
    1696   -3.726   -0.066
    1697   -1.603   -1.182
    1698   -4.259   -2.042
    1699   -5.438    1.830
    1700   -3.926    0.443
    1701   -4.983   -0.177
    1702   -3.989    1.266
    1703   -5.211    0.276
    1704   -4.335   -2.164
    1705   -4.496   -0.075
    1706   -3.810    0.185
    1707   -3.407   -1.184
    1708   -4.207   -0.365
    1709   -5.331   -0.080
    1710   -3.290   -0.997
    1711   -4.860   -0.163
    1712   -4.837   -1.304
    1713   -3.880   -3.132
    1714   -4.872   -3.401
    1715   -4.796   -5.299
    1716   -7.063   -2.355
    1717   -5.027   -2.213
    1718   -4.876   -4.576
    1719   -5.900   -3.502
    1720   -3.775   -1.239
    1721   -3.855   -3.431
    1722   -4.166   -5.729
    1723   -3.640   -4.738
    1724   -0.907   -5.718
    1725   -0.353   -3.210
    1726   -0.276   -2.327
    1727   -1.370   -3.415
    1728   -4.226   -0.749
    1729   -1.878   -4.597
    1730   -2.098   -2.070
    1731   -2.231   -1.927
    1732   -1.675   -0.625
    1733    0.187   -3.530
    1734   -1.591   -1.635
    1735   -3.588   -0.320
    1736   -4.025   -0.628
    1737   -5.915   -0.732
    1738   -3.321   -0.200
    1739   -3.888   -2.575
    1740   -2.166   -4.010
    1741   -2.120   -3.363
    1742   -1.663   -4.830
    1743   -3.068   -3.339
    1744   -6.335   -2.185
    1745   -3.669   -4.330
    1746   -5.356   -2.884
    1747   -3.074   -2.727
    1748   -6.108   -3.338
    1749   -5.335   -1.676
    1750   -3.515   -0.158
    1751   -4.075   -1.051
    1752   -3.365   -3.268
    1753   -4.560   -0.171
    1754   -4.228   -0.630
    1755   -5.033   -2.779
    1756   -5.886   -0.091
    1757   -3.322   -0.637
    1758   -4.002   -3.296
    1759   -3.715   -4.217
    1760   -2.420   -1.635
    1761   -3.059   -1.043
    1762   -2.288   -2.016
    1763   -4.956    0.770
    1764   -4.023   -0.521
    1765   -4.602   -2.549
    1766   -4.441   -0.500
    1767   -5.402   -3.293
    1768   -3.963   -3.734
    1769   -4.061   -0.596
    1770   -4.265   -1.034
    1771   -1.530   -2.841
    1772   -1.295   -2.967
    1773   -5.608   -0.345
    1774   -4.318   -0.295
    1775   -4.964   -0.445
    1776   -5.198   -1.449
    1777   -4.755   -1.623
    1778   -5.228   -1.044
    1779   -5.844   -1.825
    1780   -7.092    1.383
    1781   -5.582   -2.111
    1782   -4.369   -3.298
    1783   -7.842   -1.628
    1784   -5.210   -0.911
    1785   -7.249   -1.079
    1786   -5.828   -0.370
    1787   -5.327   -2.062
    1788   -5.287   -2.815
    1789   -5.823   -1.800
    1790   -5.687   -3.134
    1791   -6.171   -1.071
    1792   -6.525   -0.194
    1793   -5.569   -2.200
    1794   -6.620   -0.765
    1795   -5.186    0.719
    1796   -4.788    0.119
    1797   -4.948    0.298
    1798   -5.603   -0.948
    1799   -4.806   -1.506
    1800   -5.922    1.671
    1801   -3.341    0.736
    1802   -4.584    0.505
    1803   -6.110   -0.295
    1804   -5.243    2.552
    1805   -4.301    1.769
    1806   -4.231    0.127
    1807   -4.556   -3.475
    1808   -5.823   -0.383
    1809   -5.135   -2.610
    1810   -6.522    0.135
    1811   -6.849   -1.369
    1812   -7.740   -0.868
    1813   -7.278   -2.695
    1814   -7.875   -3.330
    1815   -6.886   -4.074
    1816   -5.244   -4.004
    1817   -4.155   -5.018
    1818   -5.241   -2.043
    1819   -8.403   -3.265
    1820   -5.809   -4.795
    1821   -6.728   -3.124
    1822   -3.519   -2.117
    1823   -6.113   -0.687
    1824   -7.570   -0.793
    1825   -4.126   -0.667
    1826   -4.580   -1.640
    1827   -4.458   -2.769
    1828   -4.384   -4.016
    1829   -4.388   -4.155
    1830   -5.069   -4.300
    1831   -6.432   -6.243
    1832   -5.541   -3.509
    1833   -4.268   -2.830
    1834   -5.411   -4.097
    1835   -5.170   -2.370
    1836   -4.610   -0.724
    1837   -3.959   -3.533
    1838   -5.117   -1.794
    1839   -5.056   -2.985
    1840   -5.898   -2.693
    1841   -5.664   -3.616
    1842   -4.481   -6.106
    1843   -3.670   -2.615
    1844   -5.146   -4.974
    1845   -5.742   -3.993
    1846   -5.538   -5.637
    1847   -5.471   -4.059
    1848   -4.459   -5.838
    1849   -6.108   -4.143
    1850   -5.967   -2.628
    1851   -5.106   -3.567
    1852   -5.584   -2.848
    1853   -7.390   -2.899
    1854   -5.426   -3.902
    1855   -4.204   -3.327
    1856   -2.919   -2.447
    1857   -5.624   -3.344
    1858   -6.163   -4.600
    1859   -5.697   -2.245
    1860   -5.749   -3.884
    1861   -6.153   -6.198
    1862   -5.774   -4.659
    1863   -4.655   -5.865
    1864   -7.406   -6.900
    1865   -4.631   -6.326
    1866   -4.587   -6.707
    1867   -5.318   -4.775
    1868   -5.376   -4.744
    1869   -4.209   -5.995
    1870   -2.071   -7.648
    1871   -1.990   -5.208
    1872   -3.972   -4.762
    1873   -4.223   -4.824
    1874   -5.415   -3.047
    1875   -2.404   -4.142
    1876   -3.800   -2.906
    1877   -4.015   -1.449
    1878   -3.904   -2.032
    1879   -5.135   -4.368
    1880   -6.709   -3.179
    1881   -2.680   -2.438
    1882   -4.589   -3.927
    1883   -7.345   -2.917
    1884   -3.665   -3.969
    1885   -4.389   -1.736
    1886   -3.900   -1.311
    1887   -4.926   -1.153
    1888   -2.717   -1.724
    1889   -3.300   -3.443
    1890   -4.746   -3.745
    1891   -4.359   -0.756
    1892   -2.861   -2.451
    1893   -2.141   -4.379
    1894   -4.483   -5.093
    1895   -3.530   -5.609
    1896   -5.036   -6.403
    1897   -6.615   -5.796
    1898   -6.226   -3.799
    1899   -5.716   -3.103
    1900   -5.464   -3.708
    1901   -5.927   -2.771
    1902   -6.383   -1.134
    1903   -5.067   -0.726
    1904   -3.283   -1.837
    1905   -3.643   -2.823
    1906   -5.074   -5.265
    1907   -5.179   -5.946
    1908   -4.516   -4.270
    1909   -3.014   -5.793
    1910   -3.870   -5.989
    1911   -4.606   -4.385
    1912   -6.813   -4.585
    1913   -6.816   -3.775
    1914   -8.026   -3.889
    1915   -7.022   -4.016
    1916   -5.467   -3.673
    1917   -5.245   -5.246
    1918   -3.875   -4.182
    1919   -5.054   -3.341
    1920   -4.354   -1.879
    1921   -7.966   -2.450
    1922   -7.570   -4.660
    1923   -7.815   -5.477
    1924   -6.228   -4.765
    1925   -4.877   -4.791
    1926   -5.734   -2.993
    1927   -3.140   -3.330
    1928   -3.861   -4.325
    1929   -3.907   -4.726
    1930   -5.873   -1.954
    1931   -5.565   -6.414
    1932   -4.284   -4.313
    1933   -2.993   -4.277
    1934   -4.947   -1.925
    1935   -2.698   -3.894
    1936   -1.715   -5.987
    1937   -1.876   -3.442
    1938   -1.920   -2.737
    1939   -2.314   -4.134
    1940   -4.249   -5.514
    1941   -5.162   -5.178
    1942   -6.147   -6.569
    1943   -4.042   -4.926
    1944   -3.920   -4.097
    1945   -5.108   -2.353
    1946   -5.094   -4.510
    1947   -6.062   -3.601
    1948   -3.739   -2.438
    1949   -6.650   -3.486
    1950   -5.769   -4.294
    1951   -4.118   -3.056
    1952   -2.836   -4.051
    1953   -4.350   -3.475
    1954   -4.564   -4.506
    1955   -7.160   -4.375
    1956   -5.368   -3.394
    1957   -6.764   -4.259
    1958   -5.553   -7.508
    1959   -7.187   -5.731
    1960   -5.637   -3.405
    1961   -6.145   -6.030
    1962   -6.362   -6.640
    1963   -6.892   -4.548
    1964   -6.754   -4.158
    1965   -7.508   -2.404
    1966   -7.248   -2.524
    1967   -7.450   -5.100
    1968   -6.871   -2.085
    1969   -7.454   -0.282
    1970   -7.712   -2.723
    1971   -5.282   -3.701
    1972   -4.949   -1.652
    1973   -5.352   -2.165
    1974   -6.960   -5.077
    1975   -5.712   -4.813
    1976   -5.257   -3.569
    1977   -5.574   -1.989
    1978   -4.605   -2.248
    1979   -4.233    0.384
    1980   -6.068   -1.223
    1981   -6.056   -0.804
    1982   -4.983   -0.719
    1983   -4.223    0.065
    1984   -5.616   -1.328
    1985   -7.771   -3.084
    1986   -9.353   -3.525
    1987   -8.243   -1.362
    1988   -7.303   -3.438
    1989   -5.153   -4.378
    1990   -6.191   -3.327
    1991   -6.079   -4.883
    1992   -3.579   -4.636
    1993   -4.923   -1.575
    1994   -4.758   -1.312
    1995   -2.546   -3.583
    1996   -3.724   -4.547
    1997   -3.513   -4.525
    1998   -7.101   -3.158
    1999   -7.468   -3.623
    2000   -6.418   -4.475
    2001   -7.431   -4.545
    2002   -8.651   -3.336
    2003   -6.799   -4.522
    2004   -4.004   -5.102
    2005   -4.749   -5.648
    2006   -3.878   -0.553
    2007   -6.006    0.476
    2008   -6.659   -3.769
    2009   -5.773   -2.589
    2010   -6.358   -2.001
    2011   -6.280   -3.626
    2012   -7.772   -4.270
    2013   -7.820   -6.280
    2014   -6.800   -4.283
    2015   -6.321   -4.123
    2016   -5.661   -1.785
    2017   -5.500   -4.000
    2018   -6.126   -3.079
    2019   -5.317    0.321
    2020   -6.149   -3.047
    2021   -7.564   -1.737
    2022   -7.726   -3.143
    2023   -7.459   -2.914
    2024   -6.041   -2.957
    2025   -5.321   -0.419
    2026   -5.445   -1.560
    2027   -7.125   -0.952
    2028   -4.786   -2.245
    2029   -5.275   -1.813
    2030   -4.489   -1.023
    2031   -4.359   -1.288
    2032   -5.867   -2.385
    2033   -5.248   -1.336
    2034   -7.695    0.114
    2035   -6.448    4.169
    2036   -4.762    0.268
    2037   -6.098   -0.114
    2038   -7.760   -2.038
    2039   -7.137    0.023
    2040   -8.733    0.852
    2041   -8.204   -2.274
    2042   -7.999   -1.736
    2043   -7.901   -2.021
    2044   -6.062   -1.902
    2045   -6.437   -3.213
    2046   -5.235   -2.633
    2047   -6.818   -1.490
    2048   -8.197   -1.593
    2049   -6.916   -2.121
    2050   -9.536   -0.747
    2051   -8.066    0.875
    2052   -9.075    0.751
    2053   -7.296   -0.008
    2054   -5.100   -0.450
    2055   -4.773    0.400
    2056   -4.251   -0.774
    2057   -4.671   -0.696
    2058   -2.801    0.123
    2059   -4.256    0.764
    2060   -4.365   -2.313
    2061   -6.332   -2.266
    2062   -6.653   -1.814
    2063   -4.781   -1.180
    2064   -4.505   -0.160
    2065   -4.687    0.733
    2066   -4.200    1.044
    2067   -4.382    0.533
    2068   -4.488    1.755
    2069   -4.784    1.837
    2070   -6.475    2.133
    2071   -5.799    0.256
    2072   -5.834    1.666
    2073   -5.411    0.475
    2074   -5.862   -0.208
    2075   -5.193   -1.873
    2076   -7.556    2.082
    2077   -6.795    0.721
    2078   -5.293    1.009
    2079   -4.780   -0.673
    2080   -6.578   -0.094
    2081   -4.806    0.947
    2082   -5.951   -0.710
    2083   -4.250   -0.798
    2084   -5.622   -0.668
    2085   -5.341   -0.151
    2086   -5.528    0.013
    2087   -5.051   -0.836
    2088   -5.815   -1.632
    2089   -5.639    1.256
    2090   -5.003    0.343
    2091   -4.887   -0.600
    2092   -6.579   -0.299
    2093   -8.173    0.089
    2094   -7.845   -0.413
    2095   -7.210   -1.886
    2096   -7.197   -3.075
    2097   -6.940   -1.023
    2098   -6.306   -0.725
    2099   -6.852   -1.301
    2100   -5.243   -2.230
    2101   -7.163   -1.650
    2102   -7.117   -0.053
    2103   -3.937   -2.173
    2104   -4.640   -0.842
    2105   -5.324    0.876
    2106   -5.749   -0.448
    2107   -5.056   -0.653
    2108   -6.881   -1.727
    2109   -7.888   -1.077
    2110   -4.674   -0.019
    2111   -6.875   -0.962
    2112   -6.168    0.066
    2113   -5.680   -1.921
    2114   -5.119    0.118
    2115   -3.839    0.035
    2116   -6.774   -1.866
    2117   -5.396   -1.503
    2118   -7.587   -1.781
    2119   -5.036   -4.440
    2120   -3.979   -2.191
    2121   -3.871   -3.590
    2122   -3.524   -4.668
    2123   -1.565   -5.001
    2124   -2.070   -5.178
    2125   -3.673   -2.337
    2126   -5.363   -1.354
    2127   -4.694   -0.963
    2128   -3.493   -1.657
    2129   -3.625   -1.333
    2130   -3.110   -2.988
    2131   -5.149   -3.192
    2132   -5.938   -1.274
    2133   -5.217   -3.501
    2134   -5.524   -2.939
    2135   -4.168   -4.404
    2136   -4.546   -3.024
    2137   -3.526   -2.536
    2138   -4.826   -2.836
    2139   -5.065   -4.077
    2140   -6.588   -4.007
    2141   -6.051   -6.710
    2142   -6.084   -3.789
    2143   -5.231   -5.198
    2144   -5.637   -3.625
    2145   -7.023   -2.423
    2146   -6.950   -0.519
    2147   -8.319    0.630
    2148   -8.234    1.565
    2149   -7.257   -0.976
    2150   -9.505   -2.237
    2151   -8.633   -2.516
    2152   -7.701   -2.670
    2153   -8.072   -2.070
    2154   -7.372   -2.029
    2155  -10.185   -2.542
    2156   -7.705   -1.263
    2157   -6.072   -3.320
    2158   -7.256   -4.926
    2159   -5.782   -4.876
    2160   -6.758   -3.825
    2161   -7.422   -2.337
    2162   -6.297   -3.811
    2163   -8.612   -3.361
    2164   -6.761   -4.439
    2165   -7.252   -3.551
    2166   -5.445   -5.372
    2167   -5.285   -4.047
    2168   -7.583   -1.943
    2169   -5.702   -4.082
    2170   -7.478   -3.558
    2171   -9.713   -1.491
    2172   -8.714   -3.108
    2173   -6.182   -3.363
    2174   -7.699   -2.220
    2175   -7.206   -0.275
    2176   -5.688   -3.222
    2177   -6.724   -2.485
    2178   -8.131   -0.872
    2179   -7.492   -0.605
    2180   -8.447   -0.395
    2181   -7.304   -0.941
    2182   -7.651    1.497
    2183   -8.648    0.893
    2184   -7.229   -1.191
    2185   -6.002   -0.068
    2186   -4.840   -0.995
    2187   -8.119   -2.091
    2188   -7.944   -2.047
    2189   -7.345   -0.747
    2190   -7.695   -1.075
    2191   -7.056    0.233
    2192   -4.226   -1.467
    2193   -9.469   -3.148
    2194   -9.372   -1.605
    2195   -8.804   -1.054
    2196   -8.328   -2.522
    2197   -9.225   -0.540
    2198  -10.033    0.420
    2199  -10.909    1.441
    2200  -10.402    0.023
    2201   -9.220   -0.942
    2202  -10.867   -1.244
    2203   -9.923   -2.423
    2204   -6.469   -4.194
    2205   -6.619   -1.841
    2206   -7.532   -0.688
    2207   -8.597    0.433
    2208   -7.107   -0.395
    2209   -5.747    0.468
    2210   -7.448    0.917
    2211   -8.144    3.381
    2212   -7.755    4.113
    2213   -6.666    3.736
    2214   -8.329    1.933
    2215   -8.229    3.870
    2216   -7.522    1.332
    2217   -7.295    2.831
    2218   -5.986    5.801
    2219   -4.370    2.699
    2220   -3.059    1.055
    2221   -5.028    2.703
    2222   -5.579    1.888
    2223   -7.797    0.415
    2224   -6.115    2.053
    2225   -7.243    1.838
    2226   -8.953    2.772
    2227   -9.885    2.790
    2228   -8.730    2.000
    2229   -9.394    3.200
    2230   -9.801    5.407
    2231  -10.449    3.965
    2232  -10.578    5.445
    2233  -11.300    3.878
    2234  -10.164    1.654
    2235   -9.855    3.746
    2236  -11.434    3.145
    2237  -10.690    1.815
    2238   -9.836   -0.997
    2239   -8.586    0.264
    2240   -9.442    3.122
    2241   -9.674   -0.820
    2242   -8.853    0.802
    2243  -12.515    1.146
    2244  -12.078   -0.416
    2245  -10.588   -0.310
    2246   -8.819    0.055
    2247   -9.605    1.305
    2248   -8.782   -0.645
    2249   -9.958    2.307
    2250   -7.425   -0.332
    2251   -6.259   -0.480
    2252   -6.253    2.536
    2253   -7.908    1.847
    2254   -8.250   -0.472
    2255   -6.596    0.482
    2256   -6.442   -0.067
    2257   -5.890   -0.818
    2258   -5.741    1.173
    2259   -8.103   -0.449
    2260   -7.621    1.716
    2261   -7.309    2.950
    2262   -6.398    4.137
    2263   -5.261    3.760
    2264   -7.380    3.924
    2265   -5.200    5.151
    2266   -9.612    2.994
    2267   -8.830    1.724
    2268   -7.150   -0.178
    2269   -4.595    1.225
    2270   -7.050   -0.125
    2271   -8.381    0.613
    2272   -9.969   -0.018
    2273   -9.103    1.297
    2274   -7.898    0.434
    2275   -8.221   -0.167
    2276   -6.122    0.093
    2277   -8.501    0.209
    2278   -9.613    1.655
    2279   -7.873    1.038
    2280   -9.868    0.754
    2281   -8.720    0.436
    2282   -8.071    1.558
    2283   -8.887    1.768
    2284   -8.124    1.958
    2285   -7.165    3.877
    2286   -8.185    3.271
    2287   -7.547    4.099
    2288   -5.705    3.563
    2289   -5.829    1.424
    2290   -7.883   -0.053
    2291   -8.096    1.000
    2292   -9.195    4.512
    2293  -11.569    5.393
    2294   -9.263    2.977
    2295   -8.847    3.485
    2296   -7.975    0.326
    2297  -10.031    1.861
    2298  -10.543    4.122
    2299  -10.455    5.143
    2300  -10.214    6.224
    2301   -9.638    6.103
    2302   -7.017    6.212
    2303   -7.266    7.186
    2304   -8.273    4.289
    2305   -8.654    4.438
    2306   -7.886    2.334
    2307   -6.544    4.412
    2308   -4.699    3.739
    2309   -5.529    2.890
    2310   -5.379    4.702
    2311   -4.892    2.525
    2312   -6.194    2.420
    2313   -6.989    0.286
    2314   -4.948    2.879
    2315   -7.862    5.209
    2316   -6.923    6.580
    2317   -7.476    5.173
    2318   -6.476    4.664
    2319   -7.144    3.823
    2320   -6.835    1.604
    2321   -6.614    3.090
    2322   -6.078    3.458
    2323   -2.446    2.620
    2324   -6.251    2.385
    2325   -7.260    5.411
    2326   -6.395    2.901
    2327   -8.365    3.675
    2328   -6.111    4.179
    2329   -7.872    5.880
    2330   -6.879    5.895
    2331   -5.956    6.044
    2332   -7.108    4.540
    2333   -6.345    4.618
    2334   -5.427    4.087
    2335   -5.181    4.617
    2336   -5.413    6.837
    2337   -7.022    8.445
    2338   -5.037    5.818
    2339   -5.047    5.386
    2340   -5.574    5.308
    2341   -8.215    2.796
    2342   -8.585    0.713
    2343   -9.222    2.238
    2344   -9.171    5.123
    2345   -6.922    4.832
    2346   -8.810    5.422
    2347   -8.489    2.789
    2348   -7.700    2.322
    2349   -8.138    2.988
    2350   -8.135    2.572
    2351   -7.762    3.712
    2352   -5.167    3.042
    2353   -6.139    2.619
    2354   -3.023    4.620
    2355   -5.834    2.889
    2356   -5.368    3.427
    2357   -5.612    1.131
    2358   -4.011    2.210
    2359   -4.935    2.930
    2360   -7.645    0.570
    2361   -8.686    3.960
    2362   -8.306    2.608
    2363   -7.794    2.760
    2364   -7.742    2.215
    2365   -8.733    3.833
    2366   -7.892    3.902
    2367   -7.151    0.755
    2368   -7.280    1.998
    2369   -7.531    1.277
    2370   -5.810    0.527
    2371   -7.092   -0.023
    2372   -8.987    0.485
    2373   -8.776    2.331
    2374   -8.526    3.164
    2375   -8.581    0.105
    2376   -9.439    0.727
    2377  -11.040    0.654
    2378  -10.728    2.333
    2379   -8.939    0.916
    2380   -9.778    2.413
    2381   -7.580    0.207
    2382   -5.929    0.369
    2383   -5.574    1.290
    2384   -3.987   -0.014
    2385   -6.797   -0.609
    2386   -5.006    0.427
    2387   -6.114   -1.016
    2388   -8.989   -2.173
    2389   -8.219    0.850
    2390   -7.481    2.305
    2391   -8.771    2.099
    2392   -7.430    0.460
    2393   -4.811    0.500
    2394   -4.562   -0.416
    2395   -4.808   -0.578
    2396   -5.774    1.658
    2397   -7.562    1.030
    2398   -8.084    0.318
    2399   -6.898    1.535
    2400   -5.806    1.019
    2401   -6.009   -0.014
    2402   -7.823   -0.086
    2403   -6.157    1.347
    2404   -5.695    1.739
    2405   -6.571    2.270
    2406   -5.796    1.554
    2407   -6.254    2.408
    2408   -4.539    2.186
    2409   -4.448    2.086
    2410   -5.003   -0.269
    2411   -3.500    2.200
    2412   -6.061    0.521
    2413   -3.723   -1.681
    2414   -5.270    0.705
    2415   -4.920    1.664
    2416   -5.400    0.789
    2417   -4.276    0.550
    2418   -5.769   -1.019
    2419   -5.594   -1.838
    2420   -3.203   -0.089
    2421   -3.432   -4.200
    2422   -5.978   -0.922
    2423   -7.135   -0.637
    2424   -8.444   -0.766
    2425   -5.402   -1.164
    2426   -4.428    1.141
    2427   -4.161   -1.542
    2428   -6.779   -2.385
    2429   -3.726   -2.671
    2430   -3.968   -2.478
    2431   -4.891   -0.879
    2432   -4.631   -0.439
    2433   -3.085   -2.361
    2434   -2.398    0.843
    2435   -3.642    1.935
    2436   -5.118   -0.169
    2437   -4.683   -1.416
    2438   -2.921   -5.767
    2439   -2.509   -3.990
    2440   -2.594   -1.563
    2441   -1.051   -0.876
    2442   -0.966   -0.864
    2443   -3.358   -1.746
    2444   -5.371   -2.862
    2445   -4.003   -2.898
    2446   -6.318    0.315
    2447   -3.861   -1.012
    2448   -7.058   -2.588
    2449   -8.123   -1.341
    2450   -7.159   -1.273
    2451   -7.476   -0.194
    2452   -5.289   -1.412
    2453   -6.677    0.149
    2454   -7.984    0.395
    2455   -7.794   -0.584
    2456   -6.189   -2.738
    2457   -4.073   -3.377
    2458   -4.389   -3.158
    2459   -5.060   -2.825
    2460   -6.827   -1.063
    2461   -5.710   -2.544
    2462   -6.929   -4.399
    2463   -6.046   -4.219
    2464   -4.821   -1.782
    2465   -7.651    0.440
    2466   -6.178    0.503
    2467   -5.318   -1.253
    2468   -3.743   -0.809
    2469   -3.292   -3.900
    2470   -4.282   -2.699
    2471   -6.013   -2.560
    2472   -6.701   -0.685
    2473   -6.907    0.958
    2474   -7.082    0.935
    2475   -7.829    1.595
    2476   -6.921    1.161
    2477   -7.506    2.889
    2478   -7.190    2.312
    2479   -5.558    0.298
    2480   -5.063    1.085
    2481   -4.503    0.888
    2482   -4.556    2.224
    2483   -6.007   -0.536
    2484   -3.850   -1.069
    2485   -2.575   -0.550
    2486   -0.507    0.393
    2487    0.447    1.334
    2488   -0.803   -0.136
    2489   -2.686    1.969
    2490   -1.802   -1.670
    2491   -2.798   -1.897
    2492   -1.240   -0.651
    2493    0.751   -0.999
    2494    1.818    0.526
    2495    0.144    2.240
    2496   -0.871    1.007
    2497   -2.261    1.623
    2498   -3.088    0.844
    2499   -0.451    1.722
    2500   -3.344    2.516
    2501   -1.377    3.203
    2502   -2.992    0.945
    2503   -6.090   -0.307
    2504   -7.975   -1.194
    2505   -8.758   -0.067
    2506   -8.235   -0.444
    2507   -6.926    0.581
    2508   -5.809    1.286
    2509   -3.524    0.456
    2510   -6.862    0.873
    2511   -7.338   -0.534
    2512   -6.946    0.972
    2513   -5.433    0.633
    2514   -5.671    0.997
    2515   -6.259    1.483
    2516   -5.214    0.768
    2517   -4.334    3.314
    2518   -1.156    1.273
    2519   -2.081   -0.492
    2520   -2.956   -0.210
    2521   -4.322   -0.509
    2522   -5.465   -2.200
    2523   -4.011   -2.219
    2524   -5.758   -0.855
    2525   -4.670    1.454
    2526   -6.091   -0.997
    2527   -7.684   -3.304
    2528   -6.457    2.503
    2529   -7.269    0.606
    2530   -7.054   -0.946
    2531   -6.100    0.441
    2532   -9.076    2.042
    2533   -7.747    2.313
    2534   -5.130    3.174
    2535   -5.819    2.880
    2536   -7.115    1.148
    2537   -6.191    0.276
    2538   -6.228   -2.636
    2539   -6.559   -1.902
    2540   -4.639   -1.473
    2541   -4.404    0.572
    2542   -5.802   -1.335
    2543   -5.752   -2.978
    2544   -5.046   -0.112
    2545   -4.323    0.278
    2546   -5.125    2.167
    2547   -5.891    0.377
    2548   -6.964   -1.594
    2549   -5.639    1.061
    2550   -4.659    2.305
    2551   -6.827    3.784
    2552   -6.089    2.745
    2553   -5.486    3.739
    2554   -6.622    6.086
    2555   -3.416    6.013
    2556   -5.345    5.980
    2557   -4.971    7.567
    2558   -5.241    5.554
    2559   -5.461    4.432
    2560   -6.407    6.378
    2561   -5.306    7.436
    2562   -4.119    5.726
    2563   -4.668    6.862
    2564   -4.967    4.573
    2565   -4.264    2.978
    2566   -5.785    6.486
    2567   -4.288    7.345
    2568   -3.905    6.888
    2569   -4.946    5.241
    2570   -6.771    4.121
    2571   -6.992    3.486
    2572   -4.854    5.442
    2573   -6.396    4.881
    2574   -5.224    7.177
    2575   -6.570    6.868
    2576   -6.106    6.066
    2577   -6.973    7.825
    2578   -6.820    6.815
    2579   -6.634    5.893
    2580   -4.483    4.067
    2581   -3.278    5.149
    2582   -3.410    4.962
    2583   -5.025    2.669
    2584   -3.200    0.222
    2585   -1.675    2.489
    2586   -4.325    1.640
    2587   -1.849    2.215
    2588   -5.448    2.664
    2589   -3.259    3.167
    2590   -3.442    2.807
    2591   -1.624    4.569
    2592   -1.742    1.799
    2593   -3.785    1.713
    2594   -1.257    2.040
    2595   -3.708    1.458
    2596   -4.122    1.229
    2597   -5.280    0.467
    2598   -5.204    1.348
    2599   -7.841    2.800
    2600   -4.755    3.610
    2601   -4.015    2.348
    2602   -2.900    3.432
    2603   -4.920    3.432
    2604   -3.804    1.462
    2605   -3.796    3.946
    2606   -5.944    4.973
    2607   -6.503    4.707
    2608   -6.728    4.379
    2609   -6.112    2.205
    2610   -6.917    2.023
    2611   -7.906    0.670
    2612   -6.248    2.151
    2613   -8.875    1.713
    2614   -8.790    2.103
    2615   -9.564    2.165
    2616   -8.007    2.061
    2617   -5.812    1.757
    2618   -4.907    1.426
    2619   -5.828    2.101
    2620   -6.243    2.531
    2621   -5.111    2.230
    2622   -6.597    2.292
    2623   -7.659    3.692
    2624   -7.146    4.525
    2625   -5.099    3.568
    2626   -5.163    4.229
    2627   -5.786    4.610
    2628   -5.505    3.925
    2629   -5.467    2.746
    2630   -3.227    4.413
    2631   -5.446    3.160
    2632   -5.358    3.491
    2633   -5.380    2.855
    2634   -6.653    2.556
    2635   -4.533    2.533
    2636   -4.952    4.198
    2637   -4.989    0.024
    2638   -5.890   -0.999
    2639   -3.097   -1.077
    2640   -4.175    0.879
    2641   -6.238    2.921
    2642   -7.467    2.709
    2643   -5.896    1.466
    2644   -5.738    3.550
    2645   -7.228    5.516
    2646   -7.805    4.273
    2647   -6.785    2.168
    2648   -6.968    1.933
    2649   -4.776    3.073
    2650   -6.348    2.740
    2651   -5.105    2.291
    2652   -8.500    1.085
    2653   -6.478    1.132
    2654   -5.177    0.712
    2655   -5.281    1.824
    2656   -6.566    4.319
    2657   -6.321    2.216
    2658   -5.266    2.342
    2659   -5.649    1.629
    2660   -6.544    1.150
    2661   -6.129    5.082
    2662   -7.230    2.934
    2663   -6.956    2.434
    2664   -4.913    4.373
    2665   -5.310    4.600
    2666   -7.966    4.366
    2667   -8.669    4.393
    2668   -5.860    4.185
    2669   -6.545    2.660
    2670   -5.115    2.255
    2671   -8.642    2.968
    2672   -6.034    2.322
    2673   -6.724    3.984
    2674   -8.775    3.780
    2675   -8.582    4.574
    2676   -8.437    2.690
    2677   -8.105    3.247
    2678   -6.361    2.039
    2679   -4.872    2.863
    2680   -4.465    1.043
    2681   -5.179    1.158
    2682   -4.202    3.358
    2683   -6.540    5.043
    2684   -5.367    1.284
    2685   -7.846    2.139
    2686   -5.399   -0.379
    2687   -5.812   -0.575
    2688   -3.972    0.678
    2689   -3.507    3.607
    2690   -3.450    3.391
    2691   -4.586    2.970
    2692   -3.624    4.561
    2693   -3.816    4.182
    2694   -4.133    2.491
    2695   -3.871    4.094
    2696   -7.052    3.224
    2697   -5.496    5.241
    2698   -5.700    5.152
    2699   -5.645    3.084
    2700   -5.985    4.962
    2701   -5.671    6.159
    2702   -5.814    4.416
    2703   -4.942    0.949
    2704   -2.606    0.963
    2705   -3.091   -0.674
    2706    0.470   -1.659
    2707   -0.917    0.591
    2708   -2.024    1.327
    2709   -1.533    0.048
    2710   -1.957   -1.622
    2711   -2.345   -2.596
    2712   -2.779    0.522
    2713   -2.752    1.604
    2714   -1.604    1.200
    2715   -2.250    3.362
    2716   -1.488    1.595
    2717   -2.319    0.076
    2718   -5.796    1.174
    2719   -4.971   -0.823
    2720   -3.628    1.901
    2721   -2.859    1.837
    2722   -1.585    2.473
    2723   -1.101    0.178
    2724   -1.569    5.456
    2725   -1.194    4.553
    2726   -1.673    1.955
    2727   -2.230    1.672
    2728   -2.073    1.642
    2729   -3.105    1.811
    2730   -4.088   -0.023
    2731   -4.124    2.024
    2732   -2.643    0.652
    2733   -4.636    1.248
    2734   -5.298    1.619
    2735   -3.113    1.475
    2736   -3.554   -3.444
    2737   -0.986   -0.269
    2738   -2.338    0.434
    2739   -2.652    2.519
    2740   -3.683    0.652
    2741   -3.441   -2.089
    2742   -3.390   -1.318
    2743   -4.002   -2.995
    2744   -2.078   -2.596
    2745   -4.071   -1.800
    2746   -4.705   -0.687
    2747   -2.759    0.318
    2748   -1.414    0.425
    2749   -0.780   -1.584
    2750   -3.109    0.078
    2751   -3.464   -0.332
    2752   -2.544   -3.470
    2753   -4.292   -3.288
    2754   -5.277   -1.411
    2755   -2.996   -3.677
    2756   -3.509   -4.020
    2757   -2.967   -1.562
    2758   -3.201   -1.845
    2759   -2.661   -1.853
    2760   -2.948    0.922
    2761   -1.180   -1.108
    2762   -2.307   -1.179
    2763   -2.383   -1.470
    2764   -5.410   -1.756
    2765   -4.013   -3.110
    2766   -2.709   -3.236
    2767   -3.784   -2.205
    2768   -3.840   -2.868
    2769   -3.489   -2.679
    2770   -4.184   -2.721
    2771   -4.504   -1.947
    2772   -1.385   -6.365
    2773   -3.215   -4.382
    2774   -3.770   -2.153
    2775   -2.905   -0.992
    2776   -3.050   -2.476
    2777   -2.613   -1.195
    2778   -2.632   -1.411
    2779   -4.070   -0.532
    2780   -4.289   -1.934
    2781   -4.369   -1.457
    2782   -3.936   -2.516
    2783   -5.421   -1.232
    2784   -3.922   -1.171
    2785   -2.663   -1.691
    2786   -1.668   -3.446
    2787   -6.680   -2.762
    2788   -6.486   -1.941
    2789   -6.235   -2.938
    2790   -6.794   -2.529
    2791   -5.110   -0.910
    2792   -4.217   -1.838
    2793   -4.575    0.043
    2794   -4.463   -0.702
    2795   -5.193   -1.147
    2796   -5.279   -1.326
    2797   -4.771   -0.792
    2798   -5.019   -2.153
    2799   -2.531   -4.465
    2800   -0.260   -3.332
    2801   -2.202   -4.612
    2802   -2.985   -3.143
    2803    0.727   -2.859
    2804   -3.291   -0.717
    2805   -1.994   -0.603
    2806   -2.899   -0.327
    2807   -2.754   -0.932
    2808   -3.262   -1.080
    2809   -3.633    0.126
    2810   -5.197    0.455
    2811   -5.623   -1.691
    2812   -5.622   -2.014
    2813   -4.878   -0.632
    2814   -4.118    0.266
    2815   -6.450    0.541
    2816   -7.233    1.851
    2817   -3.671   -0.837
    2818   -3.080   -0.758
    2819   -1.501   -1.571
    2820   -1.338   -3.295
    2821   -2.437   -3.787
    2822   -3.910   -1.746
    2823   -2.294   -2.363
    2824   -2.476   -2.369
    2825   -3.434   -2.245
    2826   -3.250   -3.723
    2827   -3.474   -3.508
    2828   -3.086   -3.090
    2829   -3.131   -0.601
    2830   -3.402    1.284
    2831   -4.437    1.758
    2832   -3.181   -2.025
    2833   -2.972   -2.244
    2834   -1.030   -0.126
    2835   -3.609   -1.745
    2836   -3.115   -2.211
    2837   -2.012   -0.314
    2838   -0.312    0.456
    2839   -2.007   -1.712
    2840   -2.607   -1.701
    2841   -0.601    0.047
    2842   -1.780    1.600
    2843   -3.252   -2.610
    2844   -1.530   -0.225
    2845   -1.351    1.581
    2846   -2.979    1.803
    2847   -1.963    0.382
    2848   -2.432   -0.225
    2849   -1.995   -2.000
    2850   -3.473    0.061
    2851   -4.242    0.030
    2852   -3.130   -2.520
    2853   -1.912   -2.445
    2854   -2.943   -0.851
    2855   -4.159   -0.199
    2856   -2.664   -1.301
    2857   -3.326   -2.228
    2858   -0.211   -1.558
    2859   -1.655   -1.641
    2860   -0.652   -2.827
    2861    1.020   -3.849
    2862   -1.325   -2.441
    2863    1.029   -3.942
    2864    0.994   -4.772
    2865   -0.687   -3.032
    2866   -0.807   -6.794
    2867   -3.810   -4.274
    2868   -2.743   -4.229
    2869   -1.604   -2.597
    2870   -1.748   -3.487
    2871   -2.957   -3.634
    2872   -1.229   -4.533
    2873   -3.040   -3.104
    2874   -3.078   -0.678
    2875   -2.176   -2.220
    2876   -2.934   -2.443
    2877   -5.433   -0.472
    2878   -3.222   -1.156
    2879   -5.442   -0.353
    2880   -3.260   -2.840
    2881   -2.894   -2.711
    2882   -2.524   -3.165
    2883   -3.941   -2.608
    2884   -4.603   -2.642
    2885   -3.245   -1.630
    2886   -2.569   -1.930
    2887   -3.426    0.015
    2888   -4.635    2.041
    2889   -5.300   -0.531
    2890   -5.868   -1.193
    2891   -6.190   -2.569
    2892   -2.005   -3.134
    2893   -5.423   -1.351
    2894   -4.910    0.650
    2895   -6.056    0.578
    2896   -6.234    0.696
    2897   -4.930    0.995
    2898   -3.583    0.737
    2899   -3.859    0.505
    2900   -2.757    0.343
    2901   -1.942   -0.349
    2902   -2.614   -1.542
    2903   -2.736   -0.850
    2904   -3.100   -1.291
    2905   -4.434   -1.189
    2906   -3.886   -1.794
    2907   -6.674    2.312
    2908   -7.333    1.409
    2909   -6.788   -0.237
    2910   -5.972    0.409
    2911   -6.703   -0.206
    2912   -5.168   -0.282
    2913   -6.344   -0.387
    2914   -3.525   -0.857
    2915   -4.604   -0.673
    2916   -5.589    2.100
    2917   -7.089   -0.038
    2918   -7.648    2.296
    2919   -4.487   -0.478
    2920   -5.199    4.111
    2921   -6.233    3.134
    2922   -7.361    4.337
    2923   -4.489    1.611
    2924   -3.872    0.169
    2925   -6.018    0.009
    2926   -8.032    1.222
    2927   -5.465    2.669
    2928   -5.528    1.051
    2929   -8.661   -0.113
    2930   -8.077    0.626
    2931   -9.363   -0.192
    2932   -7.634   -0.769
    2933   -8.539   -0.422
    2934   -5.904   -0.011
    2935   -7.707    0.876
    2936   -3.795   -0.025
    2937   -6.507    1.342
    2938   -8.271   -0.752
    2939   -5.113   -1.101
    2940   -4.306   -1.287
    2941   -2.663   -1.323
    2942   -5.618   -1.009
    2943   -4.790    1.222
    2944   -3.421   -2.646
    2945   -7.092   -1.403
    2946   -9.444   -4.852
    2947   -7.082   -3.512
    2948   -6.696   -1.392
    2949   -7.017   -0.364
    2950   -6.955    0.312
    2951   -8.033    1.398
    2952   -8.286    0.275
    2953   -8.620   -3.412
    2954   -8.213   -2.332
    2955   -6.267   -1.648
    2956   -3.432   -1.999
    2957   -2.204   -4.282
    2958   -2.769   -1.690
    2959   -3.828   -0.491
    2960   -7.389    1.739
    2961   -8.171    4.001
    2962   -6.063    2.784
    2963   -6.356    3.409
    2964   -3.812    2.489
    2965   -4.584   -1.837
    2966   -4.163   -0.496
    2967   -2.413   -3.894
    2968   -3.348   -3.829
    2969   -4.633   -3.726
    2970   -4.228   -2.926
    2971   -4.842   -5.462
    2972   -5.015   -4.069
    2973   -3.399   -2.596
    2974   -5.603   -5.168
    2975   -4.559   -6.058
    2976   -6.431   -6.542
    2977   -4.874   -5.674
    2978   -3.230   -5.622
    2979   -2.632   -3.944
    2980   -1.923   -6.138
    2981   -2.246   -6.450
    2982   -4.268   -5.768
    2983   -4.767   -6.828
    2984   -3.115   -7.379
    2985   -5.955   -6.533
    2986   -4.923   -6.280
    2987   -5.620   -6.780
    2988   -3.870   -9.560
    2989   -4.669   -9.359
    2990   -5.479   -7.738
    2991   -4.951   -8.873
    2992   -4.939   -8.276
    2993   -4.265   -7.766
    2994   -6.517   -4.325
    2995   -9.041   -3.927
    2996   -9.670   -6.635
    2997   -8.174   -6.082
    2998   -6.869   -7.110
    2999   -6.758   -5.938
    3000   -7.403   -6.564
    3001   -6.824   -4.824
    3002   -6.741   -7.606
    3003   -4.928   -6.295
    3004   -6.596   -5.300
    3005   -4.840   -3.695
    3006   -4.506   -2.948
    3007   -4.078   -2.715
    3008   -4.901   -3.475
    3009   -4.412   -3.370
    3010   -6.726   -2.344
    3011   -7.148   -1.527
    3012   -7.062    0.607
    3013   -7.987   -0.873
    3014   -5.752    1.491
    3015   -4.723    1.510
    3016   -6.041    1.013
    3017   -5.483   -0.106
    3018   -4.007    1.138
    3019   -4.887   -0.863
    3020   -3.929   -1.308
    3021   -3.617   -2.936
    3022   -4.956   -2.465
    3023   -3.087   -5.618
    3024   -3.221   -2.534
    3025   -3.039   -1.826
    3026   -2.835   -0.145
    3027   -1.136   -1.823
    3028   -1.491   -0.415
    3029   -0.314   -1.244
    3030   -2.664   -1.184
    3031   -3.291   -2.599
    3032   -0.998   -2.988
    3033   -3.479   -0.903
    3034   -2.674   -3.399
    3035   -3.579   -4.085
    3036   -3.827   -2.189
    3037   -5.163   -3.420
    3038   -5.341   -3.971
    3039   -2.956   -1.188
    3040   -3.264   -0.327
    3041   -3.412    0.607
    3042   -3.070    2.063
    3043   -1.575   -0.533
    3044    0.816   -1.170
    3045   -2.159   -2.487
    3046   -4.440   -2.975
    3047   -3.455   -3.569
    3048   -3.008   -2.517
    3049   -2.057   -3.664
    3050   -3.173   -3.693
    3051   -2.142   -4.288
    3052   -4.723   -3.876
    3053   -4.647   -2.470
    3054   -3.763   -2.447
    3055   -5.512   -2.465
    3056   -6.521   -3.132
    3057   -5.238   -4.075
    3058   -3.953   -3.453
    3059   -3.876   -3.046
    3060   -5.888   -3.894
    3061   -6.772   -3.623
    3062   -5.067   -2.054
    3063   -7.241   -1.740
    3064   -7.572   -0.109
    3065   -6.030   -2.108
    3066   -4.922   -1.266
    3067   -3.967   -2.230
    3068   -2.603   -1.822
    3069   -3.940   -4.611
    3070   -3.858   -5.928
    3071   -3.708   -5.439
    3072   -4.112   -5.850
    3073   -5.253   -5.662
    3074   -4.872   -6.839
    3075   -5.166   -4.479
    3076   -4.510   -6.608
    3077   -6.809   -3.778
    3078   -8.193   -3.444
    3079   -9.205   -2.530
    3080   -8.968   -4.067
    3081   -8.571   -3.272
    3082   -7.899   -3.528
    3083   -9.080   -2.076
    3084   -7.859   -1.498
    3085   -4.802   -4.271
    3086   -8.033   -7.388
    3087   -7.428   -3.590
    3088   -8.478   -3.203
    3089   -8.129   -3.425
    3090   -6.743   -2.378
    3091   -6.486   -2.952
    3092   -9.452   -2.264
    3093   -8.856   -1.683
    3094   -7.159   -3.138
    3095   -4.165   -5.112
    3096   -5.031   -2.045
    3097   -5.506   -1.477
    3098   -6.022   -4.332
    3099   -5.980   -4.864
    3100   -4.466   -4.886
    3101   -2.879   -3.865
    3102   -2.577   -5.379
    3103   -7.146   -2.616
    3104   -7.019   -2.269
    3105   -6.768   -5.234
    3106   -5.998   -4.032
    3107   -4.773   -3.758
    3108   -3.919   -2.796
    3109   -6.273   -3.454
    3110   -6.500   -3.808
    3111   -5.822   -3.495
    3112   -4.800   -3.185
    3113   -7.674   -2.903
    3114   -9.040   -3.596
    3115   -9.060   -4.517
    3116   -6.003   -5.775
    3117   -6.955   -4.731
    3118   -7.316   -4.006
    3119   -3.881   -5.986
    3120   -7.150   -3.768
    3121   -7.460   -4.515
    3122   -6.618   -2.808
    3123   -5.051   -4.518
    3124   -6.718   -1.343
    3125   -6.184   -1.930
    3126   -6.409   -3.605
    3127   -3.441   -3.312
    3128   -4.533   -5.294
    3129   -6.753   -5.093
    3130   -6.462   -4.372
    3131   -9.394   -3.295
    3132   -6.333   -1.488
    3133   -7.108   -0.936
    3134   -7.249   -0.448
    3135   -7.157   -0.194
    3136   -6.342   -1.854
    3137   -7.493   -0.454
    3138   -6.760   -0.593
    3139   -7.465   -1.276
    3140   -8.806   -1.566
    3141   -7.807   -1.831
    3142   -7.118   -2.753
    3143   -7.166   -2.259
    3144   -5.231   -1.554
    3145   -3.145   -1.807
    3146   -5.120   -1.717
    3147   -5.993   -2.680
    3148   -6.109   -5.003
    3149   -5.360   -4.924
    3150   -6.282   -4.952
    3151   -5.676   -4.434
    3152   -7.253   -4.811
    3153   -6.720   -5.858
    3154   -7.960   -4.970
    3155   -7.491   -5.722
    3156   -5.013   -6.419
    3157   -6.690   -6.032
    3158   -6.146   -5.796
    3159   -8.127   -3.258
    3160  -10.245   -2.234
    3161   -7.544   -1.965
    3162   -8.073   -2.909
    3163   -7.556   -3.256
    3164   -8.122   -4.442
    3165   -9.193   -4.459
    3166   -7.051   -4.612
    3167   -8.385   -3.209
    3168   -8.778   -3.334
    3169   -5.366   -3.245
    3170   -5.724   -5.620
    3171   -8.014   -1.847
    3172   -8.063   -3.619
    3173   -6.854   -3.356
    3174   -6.739   -3.145
    3175   -6.500   -1.889
    3176   -8.284   -3.005
    3177   -5.694   -3.117
    3178   -6.169   -3.581
    3179   -4.898   -5.293
    3180   -4.172   -2.960
    3181   -4.923   -5.736
    3182   -1.031   -6.780
    3183   -3.602   -3.276
    3184   -1.052   -3.782
    3185   -2.792   -4.362
    3186   -3.793   -3.743
    3187   -4.807   -3.466
    3188   -4.569   -4.903
    3189   -6.081   -2.392
    3190   -5.575   -4.147
    3191   -6.453   -3.795
    3192   -5.998   -3.858
    3193   -7.134   -3.501
    3194   -7.781   -3.965
    3195   -6.318   -5.372
    3196   -3.806   -5.506
    3197   -5.315   -5.147
    3198   -3.631   -7.449
    3199   -4.443   -7.906
    3200   -4.187   -5.196
    3201   -7.049   -2.820
    3202   -4.597   -3.506
    3203   -5.668   -3.777
    3204   -5.227   -2.424
    3205   -8.172   -5.249
    3206   -7.498   -2.717
    3207   -8.481   -2.158
    3208   -8.959   -3.790
    3209   -7.912   -3.121
    3210   -6.767   -2.998
    3211   -5.996   -1.945
    3212   -2.416   -1.277
    3213   -3.113   -2.780
    3214   -3.596   -0.470
    3215   -2.331   -0.746
    3216   -6.025   -1.707
    3217   -6.551   -2.991
    3218   -5.071   -2.241
    3219   -6.032   -2.152
    3220   -4.624   -3.473
    3221   -5.102   -2.472
    3222   -5.231   -4.356
    3223   -5.942   -5.671
    3224   -5.400   -2.802
    3225   -4.798   -3.190
    3226   -4.894   -2.352
    3227   -4.096   -3.878
    3228   -4.018   -4.590
    3229   -5.039   -0.732
    3230   -6.024   -0.920
    3231   -3.138   -4.154
    3232   -3.903   -3.698
    3233   -4.130   -5.416
    3234   -3.412   -4.651
    3235   -3.865   -3.714
    3236   -4.452   -3.722
    3237   -3.649   -5.515
    3238   -5.589   -2.024
    3239   -4.986   -1.732
    3240   -6.963   -3.525
    3241   -5.168   -4.197
    3242   -4.492   -3.730
    3243   -3.431   -4.211
    3244   -3.810   -3.982
    3245   -5.888   -2.418
    3246   -6.941   -4.601
    3247   -4.678   -4.752
    3248   -6.818   -3.251
    3249   -7.600   -6.829
    3250   -7.799   -4.592
    3251   -5.398   -4.119
    3252   -6.973   -3.727
    3253   -5.353   -3.252
    3254   -7.100   -4.946
    3255   -5.751   -3.050
    3256   -2.950   -2.868
    3257   -5.367   -2.590
    3258   -6.419   -3.611
    3259   -6.551   -3.551
    3260   -6.471   -2.425
    3261   -6.016   -0.870
    3262   -4.202   -0.407
    3263   -3.629   -2.282
    3264   -4.041   -2.066
    3265   -4.564   -2.101
    3266   -5.436   -2.129
    3267   -6.528   -4.510
    3268   -6.283   -3.520
    3269   -7.187   -2.523
    3270   -5.670   -3.888
    3271   -4.449   -2.481
    3272   -3.494   -2.537
    3273   -4.040   -2.848
    3274   -6.361   -3.557
    3275   -6.732   -2.798
    3276   -6.385   -1.716
    3277   -5.532   -3.220
    3278   -5.690   -1.035
    3279   -6.205   -2.106
    3280   -7.039   -1.248
    3281   -7.190   -3.305
    3282   -4.362   -4.384
    3283   -4.559   -4.263
    3284   -2.892   -3.959
    3285   -6.544   -2.956
    3286   -3.118   -2.318
    3287   -4.099   -2.170
    3288   -2.647   -2.729
    3289   -2.660   -1.708
    3290   -3.818   -4.084
    3291   -4.209   -4.479
    3292   -2.773   -2.431
    3293   -4.993   -3.050
    3294   -3.777   -4.734
    3295   -6.076   -3.630
    3296   -4.284   -4.929
    3297   -3.543   -4.303
    3298   -2.709   -3.346
    3299   -3.930   -4.682
    3300   -3.884   -5.170
    3301   -3.325   -3.896
    3302   -4.677   -3.595
    3303   -5.860   -3.094
    3304   -6.450   -2.913
    3305   -8.048   -3.740
    3306   -5.035   -0.446
    3307   -4.732   -2.968
    3308   -4.602   -4.364
    3309   -5.657   -2.215
    3310   -5.939   -4.264
    3311   -6.295   -1.721
    3312   -6.198   -2.318
    3313   -7.455   -2.271
    3314   -7.315   -2.536
    3315   -8.017   -2.403
    3316   -7.606   -1.677
    3317   -7.740   -1.957
    3318   -6.921   -1.711
    3319   -6.226   -2.283
    3320   -7.101   -1.588
    3321   -6.421   -0.829
    3322   -7.345   -1.161
    3323   -6.453   -0.434
    3324   -6.725   -2.999
    3325   -7.785   -1.012
    3326   -9.093    1.023
    3327   -6.390    0.909
    3328   -7.586   -1.006
    3329   -7.008   -0.042
    3330   -7.606   -1.105
    3331   -6.249   -2.427
    3332   -6.217   -0.449
    3333   -7.276    0.468
    3334   -6.678   -1.381
    3335   -8.766   -2.593
    3336   -5.003   -0.891
    3337   -7.385   -2.343
    3338   -4.421   -2.530
    3339   -5.896   -3.512
    3340   -7.181   -4.434
    3341   -6.044   -2.788
    3342   -6.294   -2.763
    3343   -5.867   -1.829
    3344   -7.443    0.169
    3345   -7.275   -2.527
    3346   -7.592    0.099
    3347   -6.779   -0.882
    3348   -8.717   -1.360
    3349  -10.475   -1.232
    3350  -10.290   -0.462
    3351  -10.259   -0.715
    3352   -9.022   -1.704
    3353   -7.703   -1.526
    3354   -6.178   -2.880
    3355   -6.483   -0.975
    3356   -7.424   -1.992
    3357   -7.072   -0.663
    3358   -5.762   -2.010
    3359   -6.333   -2.310
    3360   -6.653   -1.725
    3361   -5.108   -3.378
    3362   -5.343   -3.548
    3363   -6.476   -2.342
    3364   -7.782   -3.511
    3365   -8.303   -2.602
    3366   -6.693   -2.622
    3367   -7.765   -2.642
    3368   -8.192   -2.641
    3369   -8.593   -1.981
    3370   -7.704   -1.941
    3371   -7.049   -1.070
    3372   -6.989   -1.449
    3373   -7.455   -0.605
    3374   -3.944   -1.357
    3375   -5.415   -1.345
    3376   -5.259   -2.972
    3377   -5.123   -1.754
    3378   -5.732   -1.203
    3379   -8.337    1.016
    3380   -8.115   -0.476
    3381   -7.529    0.807
    3382   -8.338   -0.953
    3383   -6.371   -1.354
    3384   -6.627   -2.935
    3385   -6.031   -4.723
    3386   -5.686   -3.940
    3387   -6.928   -3.651
    3388   -7.063   -0.930
    3389   -9.525   -1.553
    3390   -7.307   -0.626
    3391   -7.362   -2.399
    3392   -6.621   -0.775
    3393   -6.058   -1.117
    3394   -7.455   -2.376
    3395   -4.679   -2.192
    3396   -4.775   -1.189
    3397   -4.951   -3.459
    3398   -5.286   -2.682
    3399   -8.107   -3.025
    3400   -7.040   -2.603
    3401   -5.629   -5.702
    3402   -7.130   -2.748
    3403   -8.899   -3.546
    3404   -7.630   -2.009
    3405   -5.199   -4.283
    3406   -3.332   -2.305
    3407   -5.061   -4.017
    3408   -4.892   -2.612
    3409   -4.930   -1.432
    3410   -3.945   -2.761
    3411   -2.887   -2.725
    3412   -3.057   -2.803
    3413   -4.617   -0.081
    3414   -3.776    1.225
    3415   -4.130   -0.207
    3416   -3.985   -1.478
    3417   -2.393    0.710
    3418   -4.351   -0.940
    3419   -3.083   -0.943
    3420   -3.493   -1.678
    3421   -4.728   -3.698
    3422   -4.116   -2.540
    3423   -4.052   -0.200
    3424   -4.358    0.695
    3425   -3.228    1.446
    3426   -4.675   -2.224
    3427   -6.804   -2.697
    3428   -4.170   -2.347
    3429   -5.004   -2.776
    3430   -2.881   -6.127
    3431   -3.786   -5.263
    3432   -2.922   -5.114
    3433   -4.425   -4.027
    3434   -3.999   -2.120
    3435   -1.862   -2.675
    3436   -5.872   -3.923
    3437   -5.206   -2.341
    3438   -4.784   -4.008
    3439   -5.569   -2.635
    3440   -4.912   -3.707
    3441   -4.158   -2.136
    3442   -5.562   -2.476
    3443   -4.918    0.365
    3444   -4.238   -4.815
    3445   -4.539   -3.055
    3446   -4.699   -2.417
    3447   -3.954   -1.848
    3448   -4.450   -4.978
    3449   -4.260   -3.861
    3450   -5.903   -3.318
    3451   -8.643   -3.066
    3452   -5.871   -2.570
    3453   -2.607   -4.594
    3454   -4.395   -1.415
    3455   -5.566    0.355
    3456   -4.957    0.515
    3457   -5.014   -0.690
    3458   -5.447    0.689
    3459   -6.005    0.619
    3460   -3.999    1.843
    3461   -5.023   -2.895
    3462   -2.982   -2.964
    3463   -4.785   -3.391
    3464   -4.770   -4.702
    3465   -7.667   -2.180
    3466   -5.080   -5.546
    3467   -4.226   -3.381
    3468   -3.672   -3.602
    3469   -3.854   -1.106
    3470   -2.031   -3.474
    3471   -3.562   -4.222
    3472   -1.527   -4.180
    3473   -1.143   -3.317
    3474   -1.791   -2.407
    3475   -4.353   -0.589
    3476   -2.670   -1.787
    3477   -4.941   -2.771
    3478   -4.001   -2.598
    3479   -3.749   -3.579
    3480   -3.422   -2.195
    3481   -2.201   -1.170
    3482   -3.332   -0.999
    3483   -1.360   -0.888
    3484   -3.155   -0.056
    3485   -3.759   -1.223
    3486   -5.449    1.350
    3487   -1.240   -0.373
    3488   -1.907   -0.467
    3489   -0.839    0.203
    3490   -1.380    0.667
    3491   -2.426    1.571
    3492   -2.052   -3.235
    3493   -2.941   -2.708
    3494   -0.315   -1.636
    3495   -1.903   -2.574
    3496    0.575    1.079
    3497   -2.980   -0.228
    3498   -3.079   -0.979
    3499   -3.133   -2.437
    3500   -3.623   -2.747
    3501   -3.287   -3.935
    3502   -5.737   -4.650
    3503   -8.093   -4.975
    3504   -7.935   -3.172
    3505   -6.318   -4.788
    3506   -8.401   -3.858
    3507   -8.486   -3.456
    3508   -7.256   -4.082
    3509   -8.630   -3.995
    3510   -7.709   -2.792
    3511   -6.123   -2.238
    3512   -6.620   -3.180
    3513   -3.836   -4.132
    3514   -4.671   -1.382
    3515   -4.304   -1.161
    3516   -2.975   -3.041
    3517   -4.962   -3.504
    3518   -3.540   -0.981
    3519   -5.856    0.628
    3520   -4.834   -2.372
    3521   -5.579   -1.379
    3522   -5.791   -3.875
    3523   -4.341   -1.011
    3524   -5.225   -0.296
    3525   -2.925   -0.484
    3526   -2.465   -1.536
    3527   -2.458   -3.754
    3528   -4.730   -4.258
    3529   -5.194   -3.880
    3530   -6.767   -1.174
    3531   -8.429   -2.261
    3532   -7.641   -4.606
    3533   -5.595   -3.573
    3534   -6.089   -4.294
    3535   -4.482   -5.105
    3536   -5.108   -2.719
    3537   -6.351   -4.086
    3538   -6.453   -3.673
    3539   -7.936   -3.500
    3540   -8.730   -3.532
    3541   -8.824   -1.585
    3542   -7.187   -3.106
    3543   -5.845   -2.226
    3544   -6.849   -0.936
    3545   -8.016   -3.326
    3546   -6.595   -5.736
    3547   -6.411   -3.180
    3548   -7.045   -5.062
    3549   -7.212   -4.353
    3550   -5.660   -3.734
    3551   -3.751   -3.139
    3552   -4.613   -3.624
    3553   -8.201   -3.465
    3554   -7.338   -2.807
    3555   -8.600   -1.562
    3556   -9.445   -0.470
    3557   -8.806   -0.856
    3558   -8.459    0.695
    3559   -7.881   -3.111
    3560   -6.500   -3.325
    3561   -7.952   -0.944
    3562   -4.361   -0.884
    3563   -8.986   -1.661
    3564   -7.615   -0.563
    3565   -5.684   -0.777
    3566   -6.639   -3.734
    3567   -6.090   -3.719
    3568   -4.613   -2.605
    3569   -4.984   -3.601
    3570   -7.417   -3.211
    3571   -6.260   -4.233
    3572   -8.436   -1.261
    3573   -5.131   -2.579
    3574   -5.750   -3.095
    3575   -5.172   -1.652
    3576   -4.941   -2.035
    3577   -5.766   -2.259
    3578   -6.554   -4.823
    3579   -4.675   -5.067
    3580   -3.526   -4.008
    3581   -3.453   -4.748
    3582   -5.267   -3.805
    3583   -4.900   -3.195
    3584   -5.911   -3.366
    3585   -3.608   -4.765
    3586   -2.933   -3.496
    3587   -5.259   -3.712
    3588   -6.641   -3.484
    3589   -7.824   -3.592
    3590   -6.524   -3.447
    3591   -6.369   -3.588
    3592   -6.081   -3.850
    3593   -6.339   -4.857
    3594   -5.622   -5.244
    3595   -3.908   -5.102
    3596   -5.370   -6.781
    3597   -4.841   -3.877
    3598   -8.432   -2.725
    3599  -10.569    0.132
    3600   -7.331   -1.003
    3601   -8.074    0.452
    3602   -8.563    0.445
    3603   -8.454    0.973
    3604   -4.197    1.228
    3605   -5.900    2.515
    3606   -6.836   -0.583
    3607   -5.910   -2.320
    3608   -5.610   -0.471
    3609   -4.709   -0.689
    3610   -4.004   -2.562
    3611   -3.355   -1.445
    3612   -4.524    1.610
    3613   -5.878    1.254
    3614   -4.309   -1.275
    3615   -6.173   -1.286
    3616   -5.367   -3.718
    3617   -4.747   -0.769
    3618   -4.035   -2.250
    3619   -4.648   -3.012
    3620   -5.922   -1.532
    3621   -7.726   -0.068
    3622   -4.953   -0.720
    3623   -3.713   -0.370
    3624   -2.160   -3.637
    3625    0.646   -2.078
    3626   -3.010   -4.409
    3627   -5.594   -1.067
    3628   -2.962   -2.910
    3629   -2.379   -2.444
    3630   -7.793   -1.083
    3631   -4.569   -0.230
    3632   -4.059   -0.876
    3633   -2.628   -1.144
    3634   -0.724   -1.703
    3635   -1.628    0.039
    3636   -1.968   -1.042
    3637   -0.832   -2.829
    3638   -2.140   -1.399
    3639   -1.817    0.819
    3640   -1.056    0.470
    3641   -3.049    0.109
    3642   -2.600    1.595
    3643   -3.712    1.048
    3644   -5.011    0.480
    3645   -3.595   -1.743
    3646   -3.710   -1.838
    3647   -6.687   -1.137
    3648   -4.164   -2.688
    3649   -4.689   -0.891
    3650   -6.151   -1.289
    3651   -5.447   -0.725
    3652   -5.013   -1.750
    3653   -4.774   -2.248
    3654   -4.428   -2.416
    3655   -5.855   -3.454
    3656   -4.214   -4.167
    3657   -4.535   -3.539
    3658   -5.465   -1.077
    3659   -3.675   -1.951
    3660   -4.939   -3.188
    3661   -2.669   -1.455
    3662   -4.392    0.432
    3663   -3.115   -2.982
    3664   -1.312   -0.838
    3665   -1.978   -0.774
    3666   -3.346   -3.306
    3667   -4.625   -3.537
    3668   -4.758   -2.023
    3669   -7.283   -1.761
    3670   -8.296   -0.121
    3671   -6.909   -0.758
    3672   -4.751   -0.435
    3673   -5.510   -1.089
    3674   -5.402   -1.572
    3675   -7.047   -1.131
    3676   -6.474    0.433
    3677   -8.777   -0.342
    3678   -6.827   -2.369
    3679   -7.076   -1.426
    3680   -6.832   -2.141
    3681   -4.971   -2.112
    3682   -2.645   -1.872
    3683   -3.702   -2.332
    3684   -3.705   -2.040
    3685   -1.767   -3.737
    3686   -3.697   -3.994
    3687   -1.927   -2.834
    3688   -2.721   -1.531
    3689   -1.498    0.268
    3690   -2.229    1.492
    3691   -2.271   -0.581
    3692   -3.029    2.057
    3693   -2.771    3.395
    3694   -4.322    4.763
    3695   -2.181    2.654
    3696   -2.592    0.607
    3697   -4.360   -1.417
    3698   -3.930   -0.309
    3699   -3.793   -0.446
    3700   -4.505   -0.031
    3701   -4.198    0.035
    3702   -5.712   -1.856
    3703   -3.453   -3.019
    3704   -5.659    0.085
    3705   -5.342    0.932
    3706   -4.679   -1.398
    3707   -4.511   -0.134
    3708   -3.831   -0.960
    3709   -2.844   -0.740
    3710   -2.993   -0.051
    3711   -4.304    0.584
    3712   -2.319    0.959
    3713   -2.446   -0.056
    3714   -0.770   -0.775
    3715   -3.596   -0.226
    3716   -3.058   -1.899
    3717   -5.924   -2.552
    3718   -4.975   -1.170
    3719   -5.851    0.721
    3720   -4.350    1.357
    3721   -6.491    2.445
    3722   -6.944    0.679
    3723   -7.158    0.640
    3724   -4.868   -0.040
    3725   -5.781    3.020
    3726   -3.074    2.678
    3727   -4.797    2.056
    3728   -5.923    2.344
    3729   -8.337    3.185
    3730   -3.444    3.518
    3731   -2.325    4.054
    3732   -3.530    3.385
    3733   -3.567    2.055
    3734   -3.879    1.535
    3735   -5.410   -1.293
    3736   -3.991    0.480
    3737   -2.798   -3.097
    3738   -6.541   -2.899
    3739   -6.153   -1.723
    3740   -6.335   -2.625
    3741   -4.842   -2.788
    3742   -7.664   -0.676
    3743   -9.445   -0.429
    3744   -8.249    0.646
    3745   -6.580    0.393
    3746   -6.237    0.253
    3747   -4.182   -0.098
    3748   -6.485   -0.713
    3749   -5.297   -0.308
    3750   -7.065   -1.721
    3751   -7.663   -3.226
    3752   -6.959   -4.943
    3753   -7.438   -2.648
    3754   -8.029   -2.637
    3755   -7.139   -4.457
    3756   -7.267   -3.519
    3757   -7.385   -3.629
    3758   -4.458   -3.782
    3759   -4.596   -1.242
    3760   -1.873   -2.313
    3761   -5.873   -2.602
    3762   -5.723   -3.093
    3763   -5.173   -1.357
    3764   -5.751   -0.061
    3765   -6.349   -0.920
    3766   -5.580    1.044
    3767   -5.907   -0.180
    3768   -5.524    2.045
    3769   -6.001   -0.759
    3770   -6.331   -2.698
    3771   -4.957   -3.202
    3772   -4.918   -2.550
    3773   -3.232   -1.968
    3774   -2.474   -2.968
    3775   -3.876    0.346
    3776   -0.541   -0.632
    3777    0.168   -0.497
    3778   -1.170   -1.536
    3779   -2.683   -0.235
    3780   -2.871   -4.190
    3781   -3.480   -4.294
    3782   -2.663   -3.250
    3783   -5.329   -1.566
    3784   -4.802   -1.130
    3785   -4.187    0.128
    3786   -4.647    0.430
    3787   -4.674    0.911
    3788   -1.004   -0.153
    3789   -3.428    0.544
    3790   -6.082   -1.411
    3791   -7.243   -1.997
    3792   -4.717   -3.481
    3793   -4.912   -2.365
    3794   -3.559   -3.141
    3795   -5.896   -1.372
    3796   -5.595   -3.816
    3797   -5.341   -1.903
    3798   -4.845   -1.766
    3799   -4.948   -1.463
    3800   -5.697    0.942
    3801   -3.532   -1.034
    3802   -1.964   -1.379
    3803   -3.575   -4.423
    3804   -6.498   -1.648
    3805   -4.673    1.282
    3806   -5.237   -2.356
    3807   -4.472    0.874
    3808   -2.567   -0.296
    3809   -3.395   -1.128
    3810   -2.659   -4.495
    3811   -2.706   -4.529
    3812   -2.233   -5.509
    3813   -1.410   -6.155
    3814   -0.548   -4.801
    3815   -1.566   -4.236
    3816   -2.364   -3.145
    3817   -3.384   -2.689
    3818   -0.984   -2.572
    3819   -2.218   -3.206
    3820   -2.658   -4.021
    3821   -4.760   -3.182
    3822   -6.954   -3.326
    3823   -5.508   -3.364
    3824   -5.145   -0.825
    3825   -4.991    1.405
    3826   -4.040    1.370
    3827   -4.660    1.680
    3828   -3.450   -1.155
    3829   -2.380   -1.914
    3830   -3.053    0.519
    3831   -2.069    0.548
    3832   -1.920    1.030
    3833   -2.572   -0.572
    3834   -2.659   -0.405
    3835   -2.434   -1.908
    3836   -6.947   -2.476
    3837   -7.815   -3.469
    3838   -7.374   -1.958
    3839   -5.585   -0.832
    3840   -5.543   -2.177
    3841   -5.874    0.219
    3842   -3.446    1.487
    3843   -3.061   -2.021
    3844   -3.197   -3.920
    3845   -5.210   -2.015
    3846   -4.634   -2.668
    3847   -6.554    1.041
    3848   -5.835    0.310
    3849   -8.199    0.594
    3850   -8.077    1.685
    3851   -6.881    4.261
    3852   -7.150    4.864
    3853   -6.432    5.891
    3854   -8.487    5.555
    3855   -6.576    4.463
    3856   -5.291    2.959
    3857   -4.780    0.056
    3858   -6.318   -1.828
    3859   -4.914   -1.891
    3860   -6.611   -3.385
    3861   -5.895   -1.658
    3862   -5.855   -1.853
    3863   -3.096   -0.924
    3864   -4.401    0.556
    3865   -4.782    0.179
    3866   -3.463   -2.312
    3867   -3.195   -1.244
    3868   -2.667   -0.937
    3869   -1.363   -0.828
    3870   -2.758   -1.124
    3871   -1.913   -0.803
    3872    0.057   -0.384
    3873   -4.148   -0.768
    3874   -4.950   -3.624
    3875   -3.771   -0.979
    3876   -2.610    0.178
    3877   -2.917    0.338
    3878   -3.478   -1.890
    3879   -4.906   -2.846
    3880   -3.042   -2.941
    3881   -4.355   -3.620
    3882   -2.249   -3.136
    3883   -5.307    0.442
    3884   -5.106    0.326
    3885   -5.204   -0.831
    3886   -6.196   -0.025
    3887   -6.722   -1.945
    3888   -7.515   -3.229
    3889   -5.198   -3.180
    3890   -4.574   -1.305
    3891   -2.924   -0.385
    3892   -3.214    1.556
    3893   -1.313    0.788
    3894   -1.522    0.115
    3895   -0.492    0.220
    3896   -0.189   -2.470
    3897   -2.016   -1.650
    3898    0.492   -1.976
    3899    0.939   -1.605
    3900    0.813   -0.510
    3901   -2.052    2.184
    3902   -1.657    0.456
    3903    0.389   -2.157
    3904   -2.202   -3.532
    3905   -1.179   -2.312
    3906   -1.576   -0.349
    3907   -0.831   -2.125
    3908   -2.251   -0.085
    3909   -0.779    1.702
    3910   -3.378    2.460
    3911   -2.168    1.695
    3912   -0.785    2.062
    3913   -1.159    1.341
    3914   -0.298    1.876
    3915   -1.864    0.120
    3916   -2.424   -0.249
    3917   -2.711    0.366
    3918   -2.066    0.928
    3919   -4.237    0.566
    3920   -4.775    0.873
    3921   -6.296    1.759
    3922   -6.060    1.183
    3923   -5.924    1.290
    3924   -2.744   -0.961
    3925   -3.322    0.966
    3926   -2.671    0.291
    3927   -4.976    1.304
    3928   -1.922    2.873
    3929   -1.291    2.525
    3930   -1.782    0.498
    3931   -3.909    1.802
    3932   -5.393    2.277
    3933   -5.306   -1.375
    3934   -2.771   -0.973
    3935   -4.094    0.811
    3936   -3.044   -1.092
    3937   -5.257   -0.214
    3938   -4.594    0.160
    3939   -3.674    1.277
    3940   -4.180    3.034
    3941   -7.484    1.246
    3942   -4.644    1.307
    3943   -3.234    1.338
    3944   -3.352    2.374
    3945   -5.660    1.731
    3946   -4.534    1.552
    3947   -4.313   -0.092
    3948   -1.978    2.868
    3949   -3.329    1.367
    3950   -5.263    2.989
    3951   -1.666    0.275
    3952   -1.882   -0.754
    3953   -2.534    0.550
    3954   -2.359    0.288
    3955    0.642    0.028
    3956   -0.464    0.263
    3957   -3.001    0.346
    3958   -1.102   -0.939
    3959   -2.523    0.209
    3960   -0.847    0.720
    3961   -1.149    1.063
    3962   -0.454    1.500
    3963   -1.754    0.967
    3964   -1.266    2.359
    3965   -1.665    1.184
    3966   -0.791    2.425
    3967   -0.699    0.995
    3968   -0.527    2.422
    3969   -3.123    4.159
    3970   -0.914    2.720
    3971   -0.745   -0.365
    3972   -1.788    0.290
    3973   -1.692    0.989
    3974   -3.154    0.815
    3975   -6.134    0.709
    3976   -5.071    0.735
    3977   -5.780    0.709
    3978   -6.415    4.165
    3979   -4.844    6.502
    3980   -7.658    4.021
    3981   -5.303    5.678
    3982   -6.626    5.287
    3983   -6.202    2.101
    3984   -7.250    3.636
    3985   -6.547    3.678
    3986   -7.259    2.508
    3987   -7.899    0.799
    3988   -6.661   -0.958
    3989   -8.173    1.498
    3990   -7.374    2.335
    3991   -9.146    1.549
    3992   -5.225    0.403
    3993   -7.443    0.709
    3994   -7.642   -1.612
    3995   -6.684   -2.936
    3996   -6.400   -2.222
    3997   -5.482   -3.402
    3998   -5.476   -0.531
    3999   -6.234   -0.386
    4000   -5.477   -0.841
    4001   -3.026    0.488
    4002   -6.368   -1.008
    4003   -6.260   -0.281
    4004   -3.546   -1.410
    4005   -5.493   -1.157
    4006   -3.968    0.469
    4007   -3.263   -1.698
    4008   -4.182   -3.449
    4009   -5.957   -1.103
    4010   -5.764   -0.927
    4011   -4.796   -1.358
    4012   -5.614   -2.804
    4013   -4.207   -0.806
    4014   -8.229   -0.407
    4015   -7.017   -1.040
    4016   -6.291   -2.376
    4017   -7.916   -1.562
    4018   -7.226   -0.148
    4019   -6.492   -0.703
    4020   -5.062   -1.618
    4021   -6.537    0.039
    4022   -5.742    1.088
    4023   -6.233    0.374
    4024   -3.373    3.467
    4025   -4.049    0.355
    4026   -5.001    0.037
    4027   -7.915   -0.348
    4028   -6.778   -0.451
    4029   -3.915    0.916
    4030   -5.812    1.152
    4031   -7.168    0.930
    4032   -5.312    2.592
    4033   -4.513    2.046
    4034   -6.678    1.059
    4035   -6.435    3.433
    4036   -7.790    0.834
    4037   -5.633    3.918
    4038   -4.767    3.343
    4039   -6.322    2.931
    4040   -4.006    0.527
    4041   -5.232    3.468
    4042   -7.080    1.733
    4043   -5.263    0.533
    4044   -6.399   -0.421
    4045   -6.845    2.431
    4046   -7.387    1.892
    4047   -5.557    0.549
    4048   -6.157   -1.100
    4049   -8.034   -1.430
    4050   -7.461    1.521
    4051   -8.266    3.753
    4052   -5.956    2.869
    4053   -6.530    2.882
    4054   -6.479    1.979
    4055   -4.894    3.851
    4056   -3.556    2.822
    4057   -3.676    2.714
    4058   -1.454    4.178
    4059   -4.000    3.392
    4060   -3.879    4.359
    4061   -5.389    3.773
    4062   -4.910    1.585
    4063   -4.920   -1.571
    4064   -4.800    0.087
    4065   -6.286    2.308
    4066   -7.041   -0.233
    4067   -6.247    2.343
    4068   -7.275   -0.209
    4069   -7.482   -0.256
    4070   -6.812    0.570
    4071   -7.866    1.471
    4072   -8.295   -1.083
    4073   -7.225   -1.386
    4074   -4.970   -2.828
    4075   -5.356   -3.636
    4076   -6.361   -1.229
    4077   -7.587   -1.174
    4078   -7.657   -2.619
    4079   -7.865   -2.109
    4080   -6.247   -0.946
    4081   -8.382    0.531
    4082   -7.773    1.404
    4083   -7.795    0.705
    4084   -7.072    0.589
    4085   -6.516    0.149
    4086   -7.363   -2.231
    4087   -6.743   -0.143
    4088   -4.904   -0.389
    4089   -5.461    0.090
    4090   -5.096   -1.747
    4091   -4.819   -2.580
    4092   -6.415   -2.796
    4093   -6.843   -0.466
    4094   -4.771   -2.963
    4095   -4.938   -5.223
    4096   -3.959   -3.492
    4097   -4.618   -3.704
    4098   -3.861   -2.499
    4099   -6.226   -1.153
    4100   -7.233   -0.080
    4101   -7.498   -1.095
    4102   -6.893   -0.813
    4103   -6.831   -0.901
    4104   -8.735   -1.691
    4105   -5.562   -4.738
    4106   -3.803   -0.866
    4107   -5.175    0.469
    4108   -4.942    0.479
    4109   -3.238   -1.637
    4110   -5.067   -0.967
    4111   -4.766   -0.934
    4112   -3.099    0.293
    4113   -3.666    1.351
    4114   -2.777   -1.528
    4115   -3.926   -2.986
    4116   -2.310    0.798
    4117   -5.048   -0.956
    4118   -4.070   -2.224
    4119   -4.183   -1.280
    4120   -3.616    1.122
    4121   -2.256    0.875
    4122   -1.461    0.133
    4123   -2.783   -0.624
    4124   -0.364   -0.531
    4125   -2.304   -3.749
    4126   -2.631   -1.304
    4127   -3.039   -1.620
    4128   -5.125   -0.429
    4129   -5.219   -1.857
    4130   -3.965    1.083
    4131   -1.251   -1.822
    4132   -1.381   -3.808
    4133   -2.572   -2.274
    4134   -3.605   -3.278
    4135   -4.059   -0.734
    4136   -2.749   -1.223
    4137   -1.240   -2.908
    4138   -1.971   -1.670
    4139   -2.857   -2.320
    4140   -3.004   -0.668
    4141   -1.988   -2.020
    4142   -3.368   -2.984
    4143   -2.142    0.095
    4144   -2.640   -0.338
    4145   -3.154   -1.438
    4146    0.191    0.496
    4147   -1.602   -1.634
    4148   -2.307   -1.678
    4149   -1.956   -2.053
    4150   -3.368   -0.165
    4151   -4.282   -1.276
    4152   -5.161   -1.079
    4153   -3.023   -1.356
    4154   -4.242   -1.614
    4155   -5.978   -1.550
    4156   -6.409   -3.296
    4157   -5.227   -2.631
    4158   -3.331   -3.325
    4159   -2.630   -2.819
    4160   -1.410   -2.245
    4161   -3.514   -4.298
    4162   -3.091   -2.310
    4163   -1.633   -2.036
    4164   -2.578   -1.006
    4165   -1.983   -2.598
    4166   -2.335   -3.190
    4167   -0.751   -4.511
    4168   -1.996   -3.237
    4169   -1.736   -5.847
    4170   -3.523   -5.302
    4171   -2.595   -6.371
    4172   -4.958   -6.703
    4173   -2.213   -4.937
    4174   -5.201   -6.118
    4175   -4.977   -5.660
    4176   -5.092   -4.305
    4177   -4.340   -3.331
    4178   -5.177   -1.143
    4179   -3.385   -3.465
    4180   -5.230   -2.963
    4181   -4.511   -4.068
    4182   -4.031   -3.604
    4183   -5.711   -2.090
    4184   -5.944   -0.713
    4185   -7.014   -1.508
    4186   -5.921    0.346
    4187   -6.259    0.032
    4188   -5.716   -0.257
    4189   -5.689    1.419
    4190   -5.521    1.876
    4191   -5.133    0.529
    4192   -4.679   -1.339
    4193   -3.441   -2.677
    4194   -3.067   -1.357
    4195   -2.462   -1.767
    4196   -2.146   -1.504
    4197   -3.824   -1.442
    4198   -3.021   -3.334
    4199   -2.940   -0.982
    4200   -4.089   -4.394
    4201   -4.315   -1.901
    4202   -4.776   -1.807
    4203   -5.904   -3.424
    4204   -6.618   -2.193
    4205   -4.651   -3.091
    4206   -2.023   -3.569
    4207   -5.141   -4.910
    4208   -4.059   -4.777
    4209   -5.470   -4.811
    4210   -6.523   -4.142
    4211   -3.353   -3.251
    4212   -4.059   -1.778
    4213   -3.268   -1.610
    4214   -2.905   -0.272
    4215   -3.090   -0.563
    4216   -2.910    0.538
    4217   -4.546   -1.140
    4218   -4.219   -0.840
    4219   -3.198   -1.347
    4220   -4.394    1.635
    4221   -3.404    2.651
    4222   -3.659   -0.004
    4223   -3.159    0.556
    4224   -2.857   -0.601
    4225   -1.174   -0.349
    4226   -2.743    1.387
    4227   -1.689    0.707
    4228   -2.157    1.134
    4229   -3.388    1.153
    4230   -0.621   -1.848
    4231   -1.088    0.062
    4232   -2.316   -1.388
    4233   -3.115   -1.678
    4234   -3.306   -0.787
    4235   -4.990   -2.004
    4236   -4.287   -0.790
    4237   -1.875   -1.623
    4238   -3.433   -2.164
    4239   -2.558   -1.800
    4240   -3.674   -0.093
    4241   -4.023   -0.550
    4242   -4.507    0.277
    4243   -3.375    3.071
    4244   -3.472    2.089
    4245   -3.037    0.750
    4246   -1.962    0.897
    4247   -0.350   -0.529
    4248   -0.190    0.138
    4249   -1.413    2.298
    4250   -1.833    3.165
    4251   -1.759    4.240
    4252   -4.809    3.345
    4253   -5.703    3.182
    4254   -5.242    2.355
    4255   -3.428    2.345
    4256   -2.154    0.566
    4257   -4.632    0.783
    4258   -3.577    1.432
    4259   -3.426   -0.837
    4260   -4.605    0.329
    4261   -7.001    2.128
    4262   -4.903    0.749
    4263   -4.782    0.368
    4264   -3.238   -0.895
    4265   -3.586   -1.443
    4266   -4.331   -0.847
    4267   -3.193   -0.268
    4268   -3.649    0.106
    4269   -3.549   -0.864
    4270   -3.757   -0.686
    4271   -1.683   -2.880
    4272   -4.263   -1.803
    4273   -2.811   -0.025
    4274   -2.493   -4.301
    4275   -2.578   -1.958
    4276   -3.062   -2.202
    4277   -2.518    0.149
    4278   -3.437   -2.484
    4279   -2.899   -3.900
    4280   -1.464   -1.348
    4281   -1.387   -1.910
    4282   -3.165   -2.769
    4283   -2.694   -2.599
    4284   -2.204   -2.643
    4285   -3.322   -1.515
    4286   -5.031    0.875
    4287   -4.270    0.134
    4288   -3.208    1.178
    4289   -3.140    1.556
    4290   -0.398   -0.051
    4291    0.002   -1.079
    4292   -0.144    0.070
    4293   -3.755    0.598
    4294   -4.814   -1.196
    4295   -5.594   -0.218
    4296   -5.533   -0.645
    4297   -5.599   -1.570
    4298   -5.105   -0.725
    4299   -6.400   -0.690
    4300   -6.445   -1.807
    4301   -6.141   -3.322
    4302   -6.907   -1.221
    4303   -6.827   -0.841
    4304   -4.925    0.330
    4305   -5.845   -0.194
    4306   -5.538    2.732
    4307   -5.147    0.591
    4308   -3.461    0.821
    4309   -0.555    3.900
    4310   -0.973    2.921
    4311   -0.438    2.321
    4312   -2.423    2.068
    4313   -3.051    2.506
    4314   -4.461    0.970
    4315   -3.939    2.900
    4316   -6.069    5.307
    4317   -3.751    3.274
    4318   -4.521    3.690
    4319   -4.567    2.904
    4320   -5.695    5.123
    4321   -3.328    4.792
    4322   -5.247    5.430
    4323   -4.640    5.045
    4324   -3.365    2.085
    4325   -4.003    3.016
    4326   -6.812    4.335
    4327   -4.387    3.355
    4328   -2.742    2.626
    4329   -4.376    5.287
    4330   -2.662    1.804
    4331   -1.719    1.590
    4332   -2.814    1.671
    4333   -4.893    2.632
    4334   -4.973    6.114
    4335   -2.770    6.517
    4336   -3.415    5.855
    4337   -4.532    6.327
    4338   -4.019    6.668
    4339   -3.313    4.362
    4340   -3.736    6.340
    4341   -3.697    6.173
    4342   -4.389    3.690
    4343   -4.122    4.767
    4344   -3.197    6.542
    4345   -1.329    6.153
    4346   -2.088    7.365
    4347   -4.815    4.606
    4348   -5.282    4.387
    4349   -5.045    4.605
    4350   -5.997    4.202
    4351   -5.556    4.207
    4352   -5.281    2.685
    4353   -5.596    2.579
    4354   -4.754    5.115
    4355   -5.778    3.596
    4356   -4.825    3.654
    4357   -1.698    0.240
    4358   -4.031    1.961
    4359   -6.630    1.639
    4360   -4.339    3.407
    4361   -4.734    3.193
    4362   -1.498    4.449
    4363   -2.449    2.266
    4364   -3.332    2.790
    4365   -4.435    4.065
    4366   -6.357    5.707
    4367   -8.821    3.736
    4368   -5.649    3.525
    4369   -5.170   -0.058
    4370   -5.472    0.673
    4371   -2.991    2.082
    4372   -4.329    1.552
    4373   -5.609    2.237
    4374   -4.574    3.647
    4375   -6.108    3.172
    4376   -2.772    2.521
    4377   -4.176    1.974
    4378   -4.419    4.244
    4379   -5.607    2.781
    4380   -6.466    2.838
    4381   -4.863   -0.015
    4382   -4.840    0.218
    4383   -5.026    1.080
    4384   -4.839    0.730
    4385   -6.145    0.657
    4386   -4.734    1.986
    4387   -5.477    1.494
    4388   -5.451    0.360
    4389   -3.583    2.142
    4390   -3.585    2.753
    4391   -2.956    3.041
    4392   -3.206    3.610
    4393   -4.888    4.866
    4394   -5.366    2.944
    4395   -4.001    1.688
    4396   -2.837    2.396
    4397   -6.573    3.256
    4398   -0.470    1.336
    4399   -1.230    1.243
    4400   -1.866   -0.610
    4401   -3.168   -3.568
    4402   -3.932   -3.191
    4403   -2.865   -2.561
    4404    0.985   -0.378
    4405   -2.705    0.822
    4406   -3.611    0.985
    4407   -2.044    0.067
    4408   -0.818   -0.715
    4409   -1.076    0.376
    4410   -0.345   -1.222
    4411    0.184   -0.550
    4412   -0.033    4.299
    4413   -0.885    2.302
    4414   -0.598    2.754
    4415    1.197    2.400
    4416    0.162    5.556
    4417   -1.816    6.730
    4418    0.346    5.115
    4419   -0.724    5.869
    4420   -0.050    2.749
    4421    0.892    1.246
    4422   -0.419    3.139
    4423   -0.263    1.969
    4424   -2.533    3.301
    4425   -3.640    4.837
    4426   -1.644    3.925
    4427   -1.014    2.312
    4428   -1.072    2.553
    4429    0.442    2.379
    4430    3.320    0.457
    4431   -0.257   -1.235
    4432   -0.215    2.884
    4433   -0.970    2.248
    4434   -1.290    3.652
    4435   -0.762    1.031
    4436    0.905    2.229
    4437    1.094    1.668
    4438   -0.870    0.325
    4439    1.177    2.509
    4440    1.206    0.484
    4441   -0.657    1.965
    4442    0.816    2.093
    4443    0.118    0.508
    4444   -0.846    0.679
    4445   -0.234    1.951
    4446    1.596    0.443
    4447   -0.923    1.769
    4448   -2.624    0.123
    4449   -3.695    1.486
    4450   -2.897    0.806
    4451   -3.332    1.332
    4452   -3.614   -0.580
    4453   -1.878    0.289
    4454   -4.032    3.227
    4455   -3.176    3.038
    4456   -4.830    1.280
    4457   -5.250    2.142
    4458   -7.233    1.613
    4459   -6.391   -0.341
    4460   -3.256    0.447
    4461   -4.145   -1.026
    4462   -2.673   -0.506
    4463   -2.335   -1.439
    4464   -2.593   -0.524
    4465   -3.874   -0.092
    4466   -2.355    1.438
    4467   -4.375    2.467
    4468   -4.727    1.253
    4469   -4.431   -0.497
    4470   -3.356    0.052
    4471   -4.276   -0.196
    4472   -2.795   -0.691
    4473   -2.932   -1.056
    4474   -3.338    0.506
    4475   -3.047   -0.583
    4476   -1.897    0.609
    4477   -3.958   -0.128
    4478   -2.612   -0.840
    4479   -3.038   -1.182
    4480   -4.548   -0.970
    4481   -2.921   -1.656
    4482   -3.666    0.164
    4483   -2.370    0.914
    4484   -0.998    3.002
    4485   -2.505    1.806
    4486   -5.332    1.201
    4487   -4.697    2.612
    4488   -2.368    1.005
    4489   -1.609    2.125
    4490   -0.577   -0.171
    4491   -3.543   -0.252
    4492   -0.486    3.884
    4493   -0.494    1.869
    4494    1.048    2.811
    4495    1.320    1.795
    4496    0.936    4.461
    4497    2.123    2.480
    4498    2.055    3.341
    4499    1.115    2.998
    4500    0.820    3.859
    4501   -0.385    3.714
    4502   -0.181    1.365
    4503   -0.588    1.587
    4504   -2.256    2.584
    4505   -3.376    4.877
    4506   -1.646    4.138
    4507   -1.891    6.017
    4508   -3.020    3.331
    4509   -3.391    3.559
    4510   -3.448    2.745
    4511   -4.533    3.595
    4512   -4.855    2.308
    4513   -7.079    3.244
    4514   -6.922    3.516
    4515   -4.231    1.771
    4516   -3.424    3.099
    4517   -5.280    3.252
    4518   -6.472    3.291
    4519   -3.359    2.795
    4520   -5.823    3.162
    4521   -5.963    4.904
    4522   -5.512    3.253
    4523   -5.897    0.732
    4524   -1.956    1.212
    4525   -5.221    0.529
    4526   -2.550    2.528
    4527   -3.306    2.601
    4528   -1.422    0.168
    4529   -3.667    1.859
    4530   -1.334    3.374
    4531   -1.702    2.137
    4532   -4.111    0.292
    4533   -4.781    3.088
    4534   -3.098    4.908
    4535   -1.443    3.246
    4536   -3.687    1.162
    4537   -4.086    4.128
    4538   -4.735    1.223
    4539   -6.079    2.662
    4540   -6.365    3.279
    4541   -6.007    4.214
    4542   -4.294    1.296
    4543   -5.319    2.936
    4544   -4.676    3.485
    4545   -6.644    3.772
    4546   -6.834    3.902
    4547   -6.759    3.683
    4548   -4.623    2.687
    4549   -5.648    3.299
    4550   -6.378    3.661
    4551   -5.997    3.676
    4552   -6.361    2.167
    4553   -5.992   -0.080
    4554   -6.150    1.891
    4555   -4.986    0.911
    4556   -4.302    0.999
    4557   -2.449    0.247
    4558   -1.303    1.145
    4559   -3.670   -1.075
    4560   -4.853    2.301
    4561   -3.343    1.099
    4562   -1.484    1.110
    4563   -3.017   -0.724
    4564    0.148   -0.322
    4565    0.235   -1.375
    4566   -0.629   -1.521
    4567    0.533   -1.066
    4568    1.507   -2.063
    4569    1.734   -1.585
    4570    0.200    0.005
    4571    2.312   -1.455
    4572    0.003   -4.307
    4573   -1.066   -3.116
    4574   -0.263   -1.879
    4575    1.430   -2.127
    4576   -2.745   -0.819
    4577   -0.841   -2.095
    4578   -0.862   -3.751
    4579   -2.773   -2.450
    4580   -3.741   -2.326
    4581   -2.506   -3.007
    4582   -0.700   -2.621
    4583   -2.741   -2.232
    4584   -2.358   -3.113
    4585   -1.624   -4.228
    4586   -3.338   -2.907
    4587   -2.560   -1.766
    4588   -0.235   -2.153
    4589    0.504   -1.842
    4590   -0.720   -2.851
    4591   -3.538   -3.120
    4592   -4.748   -3.463
    4593   -3.423   -4.207
    4594   -5.593   -2.379
    4595   -3.677   -3.298
    4596   -2.597   -2.326
    4597   -1.889   -1.099
    4598   -3.000   -1.113
    4599   -3.510   -4.527
    4600   -4.442   -3.160
    4601   -1.942   -2.195
    4602   -1.688   -0.190
    4603   -2.573    0.975
    4604   -3.056   -1.788
    4605   -3.084   -2.232
    4606   -4.124   -1.775
    4607   -6.454   -1.662
    4608   -6.016   -2.870
    4609   -5.314   -1.699
    4610   -4.835    1.919
    4611   -1.927    2.253
    4612   -4.409    1.198
    4613   -1.892    0.115
    4614    0.619    2.208
    4615   -0.729    1.154
    4616   -2.522    1.070
    4617   -4.622    0.195
    4618   -2.786    0.574
    4619   -1.646   -0.289
    4620   -2.061    1.742
    4621   -2.368    1.696
    4622   -3.059   -0.580
    4623   -2.247   -0.424
    4624   -2.965   -1.095
    4625   -2.306    2.882
    4626   -1.882   -0.024
    4627   -2.500   -0.051
    4628   -4.923   -2.603
    4629   -3.846   -0.641
    4630   -3.829    3.231
    4631   -2.908    1.333
    4632   -3.105    0.928
    4633   -1.178   -0.332
    4634   -1.109   -0.677
    4635   -4.049   -1.901
    4636   -5.734   -2.307
    4637   -5.808   -0.532
    4638   -4.318   -1.047
    4639   -5.873   -0.692
    4640   -5.712    1.377
    4641   -5.265   -2.319
    4642   -6.215   -1.203
    4643   -4.969   -1.295
    4644   -3.981   -0.597
    4645   -1.670    1.100
    4646   -5.108   -0.096
    4647   -3.064   -1.458
    4648   -3.962    0.495
    4649   -2.399    1.833
    4650   -2.151   -0.240
    4651   -3.281   -1.490
    4652   -3.454   -0.254
    4653   -5.672    0.063
    4654   -4.790   -0.263
    4655   -4.625   -0.383
    4656   -5.543   -0.755
    4657   -5.617    1.355
    4658   -2.993    0.786
    4659   -4.306    0.579
    4660   -2.613   -0.353
    4661   -2.448   -2.437
    4662   -4.832   -0.085
    4663   -5.443    0.111
    4664   -4.232   -0.561
    4665   -4.544   -0.844
    4666   -5.584    0.050
    4667   -2.532   -2.130
    4668   -6.663   -3.177
    4669   -3.691   -3.036
    4670   -2.374   -1.289
    4671   -2.799   -1.063
    4672   -2.847    1.329
    4673   -1.625    0.158
    4674   -2.536    0.065
    4675   -1.924   -1.285
    4676   -4.000    1.184
    4677   -3.564   -1.284
    4678   -6.711    1.149
    4679   -4.427   -0.020
    4680   -5.298   -0.203
    4681   -5.303   -1.178
    4682   -6.585   -1.041
    4683   -4.105   -3.323
    4684   -2.372   -2.587
    4685   -4.402   -0.690
    4686   -4.691   -2.322
    4687   -6.282    0.304
    4688   -3.565   -1.596
    4689   -5.331   -0.534
    4690   -4.001   -1.072
    4691   -4.322   -3.698
    4692   -3.395   -0.424
    4693   -0.933    1.162
    4694   -0.461   -0.544
    4695   -2.699    0.400
    4696   -1.357   -0.870
    4697   -0.930   -0.524
    4698   -2.267   -0.308
    4699   -3.290    0.562
    4700   -5.040   -2.260
    4701   -1.662   -4.313
    4702   -3.173   -1.807
    4703   -4.751   -2.161
    4704   -3.349   -2.319
    4705   -1.753   -0.063
    4706   -4.323   -4.193
    4707   -5.306   -1.332
    4708   -3.528   -1.713
    4709   -3.013   -2.262
    4710   -2.821   -3.446
    4711   -0.540   -1.434
    4712   -0.136    0.179
    4713   -1.289   -1.205
    4714   -2.215   -0.442
    4715   -1.458    0.038
    4716   -2.052   -0.522
    4717   -0.871   -2.480
    4718   -0.417    0.267
    4719   -2.916   -1.391
    4720   -4.303    1.369
    4721   -3.360    3.328
    4722   -2.227    0.707
    4723   -1.572    0.165
    4724   -1.924   -0.389
    4725   -2.020    3.536
    4726   -0.889    2.823
    4727   -0.867    2.724
    4728   -2.466    1.904
    4729   -3.667    3.195
    4730   -1.655    1.176
    4731   -2.433    2.309
    4732   -3.056    0.550
    4733   -2.587   -0.058
    4734   -3.996   -2.978
    4735   -4.849   -0.985
    4736   -4.875   -1.393
    4737   -5.318   -2.218
    4738   -4.570   -1.474
    4739   -2.687   -1.039
    4740   -3.922   -0.728
    4741   -4.545    1.312
    4742   -4.070    1.164
    4743   -4.643    2.044
    4744   -4.131    0.429
    4745   -6.834    2.168
    4746   -6.275    2.952
    4747   -6.878    2.996
    4748   -7.135    2.236
    4749   -3.136    2.713
    4750   -3.808    0.536
    4751   -5.740    0.436
    4752   -4.581    2.027
    4753   -4.414    1.038
    4754   -2.890   -0.502
    4755   -4.110    1.694
    4756   -5.259    1.206
    4757   -4.539    0.509
    4758   -1.008   -0.383
    4759   -4.571    0.982
    4760   -3.013    3.245
    4761   -2.510   -1.370
    4762    0.101    4.020
    4763    0.595    1.217
    4764   -1.913    3.416
    4765   -1.075    2.785
    4766   -3.010    2.939
    4767   -4.027    4.431
    4768   -2.833    2.096
    4769    0.237    3.028
    4770   -2.644    2.234
    4771   -0.512    1.424
    4772   -1.751    0.625
    4773   -3.038   -1.153
    4774   -0.403    1.052
    4775   -1.760    1.531
    4776   -1.586    1.350
    4777   -4.789    2.266
    4778   -2.925    5.097
    4779   -2.629    3.094
    4780   -3.095    4.848
    4781   -2.956    3.981
    4782   -4.296    4.911
    4783   -2.611    6.197
    4784   -2.036    3.981
    4785   -4.844    1.291
    4786   -3.053    3.107
    4787   -3.742    5.989
    4788   -2.367    4.986
    4789   -2.838    1.261
    4790   -3.295    0.908
    4791   -3.475    0.779
    4792   -4.434    1.919
    4793   -4.969    3.395
    4794   -4.448    3.612
    4795   -3.361    0.928
    4796   -2.565    0.444
    4797   -3.668    0.798
    4798   -4.204    1.741
    4799   -1.897   -0.059
    4800   -4.750    3.478
    4801   -4.328    2.539
    4802   -5.175    1.320
    4803   -7.196    2.237
    4804   -6.546    0.268
    4805   -3.604   -0.744
    4806   -4.230    2.690
    4807   -5.369    0.127
    4808   -4.594   -0.269
    4809   -6.108   -0.912
    4810   -5.796   -0.822
    4811   -4.946   -0.650
    4812   -5.661   -1.550
    4813   -6.115   -2.991
    4814   -4.123   -3.199
    4815   -3.579   -2.503
    4816   -0.322   -1.215
    4817   -2.621   -0.978
    4818   -2.592    0.353
    4819   -3.665    1.209
    4820   -5.041    0.677
    4821   -5.507    3.048
    4822   -5.866    0.925
    4823   -3.397    0.855
    4824   -4.381    0.419
    4825   -3.479    0.186
    4826   -2.904    0.640
    4827   -3.303    0.084
    4828   -2.671    1.779
    4829   -3.497   -1.315
    4830   -1.883    2.192
    4831   -2.144   -0.243
    4832   -5.404    0.660
    4833   -3.644   -0.837
    4834   -2.593   -1.037
    4835   -2.547   -1.002
    4836   -1.451   -1.279
    4837    0.651   -2.101
    4838   -1.900   -2.535
    4839   -0.781   -2.263
    4840   -0.791    0.012
    4841   -1.144   -0.320
    4842    0.385   -2.154
    4843   -0.850   -3.020
    4844   -3.126   -3.149
    4845   -2.004   -3.432
    4846    0.634   -1.901
    4847    0.772    0.118
    4848   -1.306   -1.291
    4849   -2.654   -3.064
    4850   -2.874   -2.913
    4851   -3.211   -2.176
    4852   -5.889   -6.686
    4853   -3.685   -6.043
    4854   -2.733   -6.071
    4855   -2.636   -6.221
    4856   -2.348   -6.421
    4857   -2.254   -5.164
    4858   -5.027   -3.868
    4859   -2.875   -2.977
    4860   -2.820   -0.523
    4861   -0.811   -2.255
    4862   -1.191   -5.425
    4863   -4.971   -4.689
    4864   -4.710   -5.636
    4865   -3.985   -7.477
    4866   -6.530   -4.559
    4867   -5.031   -9.219
    4868   -3.931   -6.653
    4869   -1.541   -7.512
    4870   -0.209   -4.229
    4871    1.831   -3.959
    4872   -2.546   -4.583
    4873   -3.270   -4.920
    4874   -4.961   -5.132
    4875   -5.165   -2.353
    4876   -2.060   -2.444
    4877   -4.067   -2.582
    4878   -1.758   -0.954
    4879   -4.278   -1.347
    4880   -2.753   -2.837
    4881   -3.519   -0.085
    4882   -2.938    1.219
    4883   -3.247   -1.288
    4884   -1.183   -1.640
    4885   -1.614   -0.139
    4886   -0.042   -1.243
    4887   -1.561   -3.192
    4888   -0.993   -4.971
    4889   -0.954   -4.607
    4890   -3.999   -2.724
    4891   -3.076   -4.864
    4892   -3.024   -6.863
    4893   -2.925   -3.943
    4894   -3.849   -5.548
    4895   -2.472   -2.056
    4896   -3.856   -6.079
    4897   -3.216   -3.372
    4898   -2.547   -3.211
    4899   -3.909   -5.197
    4900   -0.580   -3.903
    4901   -2.745   -3.844
    4902   -1.754   -3.594
    4903   -1.421   -2.971
    4904   -0.602   -6.785
    4905   -1.244   -5.395
    4906   -2.301   -4.994
    4907    1.280   -3.240
    4908   -1.516   -4.422
    4909   -1.299   -5.714
    4910   -1.860   -6.880
    4911   -3.795   -6.955
    4912   -3.533   -4.882
    4913   -3.583   -5.454
    4914   -1.577   -5.272
    4915   -1.971   -4.644
    4916   -3.414   -4.617
    4917   -4.168   -8.598
    4918   -5.309   -6.045
    4919   -5.209   -6.409
    4920   -7.806   -4.759
    4921   -7.868   -4.361
    4922   -4.873   -6.572
    4923   -6.245   -6.569
    4924   -6.924   -3.479
    4925   -6.583   -1.787
    4926   -5.680   -4.113
    4927   -5.785   -2.786
    4928   -3.531   -5.704
    4929   -6.281   -4.758
    4930   -3.223   -6.532
    4931   -3.220   -4.349
    4932   -4.145   -5.820
    4933   -3.318   -2.404
    4934   -3.702   -3.948
    4935   -3.834   -6.162
    4936   -2.666   -3.528
    4937   -4.599   -3.883
    4938   -4.133   -2.975
    4939   -3.835   -1.928
    4940   -4.561   -2.869
    4941   -4.372   -2.417
    4942   -1.157   -2.721
    4943   -3.113   -1.799
    4944   -3.648   -3.752
    4945   -3.852   -3.047
    4946   -5.294   -2.231
    4947   -2.661   -2.173
    4948   -2.838   -2.043
    4949   -4.507   -6.180
    4950   -3.513   -5.269
    4951   -4.155   -6.686
    4952   -2.828   -6.586
    4953   -5.443   -6.447
    4954   -5.032   -5.503
    4955   -1.673   -2.620
    4956   -3.280   -2.824
    4957   -2.588   -4.681
    4958   -6.457   -2.158
    4959   -5.610   -2.920
    4960   -5.186   -4.194
    4961   -4.675   -2.701
    4962   -5.792    0.224
    4963   -5.842   -1.306
    4964   -5.937   -1.305
    4965   -6.947   -2.917
    4966   -6.204   -1.927
    4967   -6.623   -3.887
    4968   -5.309   -2.838
    4969   -5.201   -2.051
    4970   -6.304   -3.754
    4971   -4.426   -2.082
    4972   -6.386   -4.535
    4973   -5.708   -4.427
    4974   -3.519   -2.016
    4975   -4.181   -2.461
    4976   -3.285   -4.026
    4977   -3.938   -4.971
    4978   -1.014   -5.309
    4979   -2.256   -5.701
    4980   -2.168   -6.595
    4981   -4.302   -4.654
    4982   -2.970   -5.025
    4983   -3.260   -6.448
    4984   -1.832   -6.064
    4985   -2.414   -5.417
    4986   -3.177   -5.945
    4987   -2.971   -3.590
    4988   -3.458   -2.208
    4989   -3.386   -1.172
    4990   -2.391   -3.068
    4991   -0.965   -1.637
    4992    0.514   -1.560
    4993    1.469   -0.688
    4994   -0.205    0.947
    4995   -0.768    0.081
    4996   -2.469   -3.317
    4997   -1.453   -4.508
    4998   -1.670   -3.649
    4999   -2.043   -2.674
    5000   -5.199   -0.235
    5001   -2.575   -1.836
    5002   -0.922   -3.217
    5003   -3.481   -2.571
    5004   -0.775   -2.587
    5005   -2.677   -1.170
    5006   -3.800   -1.313
    5007   -5.328   -3.583
    5008   -5.000   -0.574
    5009   -4.481   -1.132
    5010   -5.444   -1.742
    5011   -4.130   -6.151
    5012   -3.117   -3.847
    5013   -2.338   -4.295
    5014   -3.357   -5.741
    5015   -5.018   -2.414
    5016   -3.093   -1.125
    5017   -3.295   -2.047
    5018   -5.357   -2.221
    5019   -6.571   -2.334
    5020   -5.512   -1.304
    5021   -4.240   -2.053
    5022   -5.520   -3.925
    5023   -5.460   -2.597
    5024   -4.114   -0.503
    5025   -6.761    0.097
    5026   -4.351   -0.641
    5027   -5.570   -1.004
    5028   -5.693   -0.601
    5029   -4.393   -1.738
    5030   -6.198   -1.428
    5031   -5.050   -0.532
    5032   -2.545   -1.797
    5033   -4.164   -3.186
    5034   -3.740   -5.277
    5035   -6.510   -1.147
    5036   -9.315    0.329
    5037   -8.164   -1.778
    5038   -6.321   -2.201
    5039   -6.609   -1.770
    5040   -6.589   -0.791
    5041   -7.106   -3.996
    5042   -5.219   -6.092
    5043   -4.863   -4.704
    5044   -3.842   -2.998
    5045   -2.823   -2.357
    5046   -2.944   -5.233
    5047   -4.494   -2.039
    5048   -4.719   -1.456
    5049   -6.537   -2.941
    5050   -6.100   -0.807
    5051   -5.852   -2.446
    5052   -5.278   -1.552
    5053   -4.084   -2.392
    5054   -5.297   -1.137
    5055   -4.121   -0.839
    5056   -5.491    0.736
    5057   -4.419   -0.415
    5058   -5.955   -1.071
    5059   -6.675   -3.826
    5060   -4.848   -4.234
    5061   -5.102   -4.638
    5062   -4.307   -5.282
    5063   -6.415   -3.452
    5064   -7.705   -1.655
    5065   -5.940   -0.983
    5066   -4.860   -2.419
    5067   -1.308   -2.179
    5068   -2.000   -1.120
    5069   -2.943   -0.579
    5070   -1.888    0.557
    5071   -1.357    3.504
    5072   -4.354    0.853
    5073   -3.046    1.072
    5074   -4.182   -0.092
    5075   -3.671   -2.119
    5076   -1.367   -4.007
    5077   -1.937   -2.678
    5078   -1.448   -2.061
    5079   -3.923   -2.431
    5080   -3.703   -6.576
    5081   -3.119   -4.872
    5082   -3.458   -4.425
    5083   -2.942   -4.098
    5084   -2.713   -2.535
    5085   -0.410   -1.938
    5086   -1.664   -3.749
    5087   -0.559   -6.016
    5088   -2.940   -3.707
    5089   -1.421   -5.162
    5090   -2.874   -3.848
    5091   -2.501   -4.356
    5092   -2.246   -4.720
    5093   -1.153   -3.184
    5094   -3.792   -1.789
    5095   -3.396   -0.560
    5096   -3.640    0.832
    5097   -3.286    1.031
    5098   -5.496    0.055
    5099   -7.496   -0.621
    5100   -6.546    0.278
    5101   -5.491    0.980
    5102   -4.846    0.136
    5103   -5.392    0.742
    5104   -4.628   -4.075
    5105   -3.609   -4.608
    5106   -3.533   -7.018
    5107   -2.480   -8.168
    5108   -4.527   -5.317
    5109   -5.791   -4.357
    5110   -2.819   -5.184
    5111   -3.666   -4.799
    5112   -3.763   -7.012
    5113   -2.964   -5.722
    5114   -2.300   -7.484
    5115   -0.397   -7.185
    5116   -2.471   -4.882
    5117   -2.743   -5.334
    5118   -0.995   -5.327
    5119   -4.188   -5.811
    5120   -2.977   -4.693
    5121   -0.948   -4.390
    5122   -2.535   -3.532
    5123   -0.461   -2.602
    5124   -1.270   -1.761
    5125   -2.996   -4.067
    5126   -3.208   -2.390
    5127   -2.606   -5.130
    5128   -3.607   -5.102
    5129   -2.729   -4.857
    5130   -3.363   -4.715
    5131   -3.271   -4.133
    5132   -1.712   -2.251
    5133   -0.836   -3.208
    5134   -0.347   -5.450
    5135   -0.193   -4.074
    5136   -2.419   -3.382
    5137   -3.849   -3.386
    5138   -3.213   -3.915
    5139   -1.449   -4.676
    5140   -0.554   -4.403
    5141   -1.918   -5.892
    5142   -0.397   -7.060
    5143    0.617   -2.713
    5144   -1.241   -1.385
    5145   -2.891   -2.189
    5146   -3.920   -2.814
    5147   -2.334   -3.788
    5148   -1.441   -4.432
    5149    0.261   -4.375
    5150   -1.067   -3.579
    5151   -0.997   -3.119
    5152   -0.652   -4.499
    5153    0.650   -2.198
    5154    1.302   -2.313
    5155   -0.784   -3.000
    5156    2.856   -1.711
    5157    1.717   -0.533
    5158   -0.972   -1.377
    5159    0.851   -3.818
    5160   -0.453   -3.255
    5161   -1.145   -2.516
    5162   -1.939   -3.802
    5163   -1.313   -5.028
    5164   -1.888   -2.123
    5165   -2.238   -0.475
    5166   -1.411   -0.323
    5167   -2.040   -2.823
    5168   -2.541   -4.705
    5169   -4.114   -6.892
    5170   -3.250   -3.955
    5171   -2.535   -4.525
    5172   -3.554   -3.689
    5173   -2.862   -4.713
    5174   -3.535   -3.854
    5175   -3.268   -5.833
    5176   -2.755   -8.031
    5177   -2.710   -4.995
    5178   -3.764   -2.324
    5179   -3.144   -5.271
    5180   -3.303   -2.906
    5181   -3.899   -2.883
    5182   -2.306   -1.885
    5183   -2.769   -2.916
    5184   -2.333   -4.461
    5185   -1.126   -4.814
    5186   -0.103   -4.131
    5187   -1.984   -6.284
    5188   -2.925   -8.310
    5189    0.743   -5.660
    5190   -2.799   -5.994
    5191   -2.546   -9.638
    5192   -1.789   -7.876
    5193   -1.582   -6.481
    5194   -2.513   -6.395
    5195   -1.290  -10.466
    5196   -3.488   -6.272
    5197   -3.165   -8.899
    5198   -2.125   -8.767
    5199   -0.805   -8.163
    5200   -1.558   -6.117
    5201   -0.533   -8.929
    5202   -0.956   -5.942
    5203    1.144   -5.347
    5204    2.387   -6.007
    5205    3.901   -4.691
    5206    3.559   -5.191
    5207    3.606   -4.117
    5208    1.248   -3.936
    5209    2.254   -6.844
    5210    0.570   -5.579
    5211    2.370   -4.201
    5212    3.337   -4.089
    5213    4.389   -4.263
    5214    4.087   -4.200
    5215    6.124   -1.941
    5216    4.501   -2.888
    5217    2.894   -2.321
    5218    2.990   -1.700
    5219    0.448   -1.199
    5220    1.899   -3.726
    5221    0.212   -1.632
    5222    1.653   -1.826
    5223    3.317   -3.546
    5224   -0.931   -2.261
    5225   -2.963   -2.226
    5226   -4.252   -2.507
    5227   -2.685   -2.545
    5228   -2.459   -2.523
    5229   -1.574    0.001
    5230    1.136   -0.326
    5231    0.223   -2.323
    5232    0.890   -2.713
    5233   -2.360   -2.540
    5234   -1.560   -2.763
    5235    1.389   -3.434
    5236    1.544   -5.154
    5237    1.061   -4.736
    5238    1.959   -5.169
    5239    2.071   -5.559
    5240   -2.817   -3.075
    5241   -2.721   -1.152
    5242   -0.532   -3.313
    5243   -1.908    0.215
    5244   -3.359    0.894
    5245   -4.067    0.549
    5246   -3.721    0.762
    5247   -1.430   -0.408
    5248   -1.274   -2.222
    5249    1.036   -1.449
    5250   -0.277   -2.852
    5251   -2.774   -3.256
    5252   -2.017    0.017
    5253   -0.196   -2.785
    5254   -0.003   -4.895
    5255    1.841   -4.520
    5256    1.804   -6.013
    5257    1.809   -5.418
    5258    3.040   -5.584
    5259    3.473   -6.921
    5260    2.138   -6.274
    5261    3.174   -4.326
    5262    1.518   -5.820
    5263    0.673   -4.444
    5264    1.179   -0.063
    5265    1.782   -0.485
    5266   -1.436   -1.770
    5267   -0.466   -0.275
    5268   -1.278   -0.115
    5269    0.540   -0.362
    5270    1.206   -4.129
    5271    1.028   -2.810
    5272    3.842   -3.500
    5273    2.065   -4.520
    5274    2.058   -2.664
    5275    4.027   -2.601
    5276    6.619   -3.100
    5277    6.716   -3.629
    5278    5.239   -5.156
    5279    3.061   -7.061
    5280    3.255   -7.806
    5281    3.258   -4.182
    5282    4.719   -7.197
    5283    3.833   -6.557
    5284    5.490   -6.077
    5285    3.418   -5.394
    5286    2.301   -3.126
    5287    4.159   -4.506
    5288    2.714   -3.420
    5289    2.631   -1.149
    5290    0.677   -0.213
    5291    1.340    2.747
    5292    0.778    1.090
    5293    3.680    1.555
    5294    4.826    1.747
    5295    1.795    1.387
    5296    1.885   -2.355
    5297    2.201   -2.264
    5298    3.977   -2.022
    5299    2.655   -2.722
    5300    4.152   -1.432
    5301    4.191   -2.954
    5302    2.849   -1.175
    5303    2.266   -1.489
    5304    1.502   -1.814
    5305    1.256   -1.046
    5306    2.619    0.139
    5307    4.290   -1.586
    5308    4.328    0.910
    5309    2.648   -1.251
    5310    2.474   -0.524
    5311    1.532   -0.719
    5312    1.251   -0.133
    5313   -1.254    0.609
    5314   -2.086    0.952
    5315   -1.933    0.063
    5316   -1.782   -1.889
    5317   -2.140   -2.864
    5318   -2.448    0.014
    5319   -0.185    1.272
    5320   -0.824   -1.009
    5321    0.915    0.910
    5322    0.819    2.314
    5323    0.584    0.709
    5324    1.188   -0.767
    5325    0.352   -1.315
    5326    1.557   -1.108
    5327   -0.309   -3.044
    5328   -0.622   -3.567
    5329   -1.240   -1.528
    5330   -2.315    1.239
    5331   -0.154    0.746
    5332   -1.513    2.522
    5333   -1.486    3.896
    5334   -2.207    3.557
    5335   -0.371    3.801
    5336    0.501    3.972
    5337   -0.024    4.218
    5338   -1.523    4.621
    5339    0.989    4.864
    5340    0.330    5.556
    5341    1.843    4.662
    5342   -1.177    4.466
    5343   -3.754    4.383
    5344   -3.651    2.740
    5345   -3.137    3.844
    5346   -2.491    2.791
    5347   -2.892    4.561
    5348   -1.586    3.353
    5349   -3.092    2.685
    5350   -3.088    0.854
    5351   -2.757    1.363
    5352   -2.231    3.616
    5353   -3.853    2.399
    5354   -1.584    1.291
    5355   -2.927    1.522
    5356   -1.705    1.823
    5357    0.565    2.224
    5358   -0.372    1.604
    5359    0.157   -0.540
    5360    1.151   -0.071
    5361    2.459    1.797
    5362    1.326    0.792
    5363    4.216    2.256
    5364    3.783    1.308
    5365   -0.149    2.129
    5366   -1.602    1.310
    5367   -0.797    0.401
    5368   -0.654    0.021
    5369   -0.403   -2.808
    5370   -0.179   -3.517
    5371   -3.179   -2.277
    5372   -1.922   -2.532
    5373   -2.431   -4.168
    5374   -4.220   -3.151
    5375   -4.178    0.448
    5376   -4.170    0.166
    5377   -4.278   -0.513
    5378   -4.966   -0.729
    5379   -4.567    0.563
    5380   -4.848   -3.665
    5381   -3.125   -3.881
    5382   -5.366   -4.232
    5383   -3.669   -4.000
    5384   -3.506   -5.154
    5385   -6.178   -1.699
    5386   -4.869   -3.949
    5387   -4.818   -3.904
    5388   -3.967   -4.241
    5389   -3.664   -6.238
    5390   -4.104   -5.754
    5391   -1.263   -3.749
    5392   -0.443   -4.876
    5393   -0.950   -3.752
    5394   -0.978   -2.308
    5395   -0.101   -1.848
    5396   -4.059   -0.635
    5397   -3.814   -2.412
    5398   -2.812   -2.461
    5399   -0.528   -4.292
    5400   -1.758   -5.170
    5401    0.217   -6.051
    5402   -1.799   -4.479
    5403   -2.151   -3.062
    5404   -0.617   -4.961
    5405   -4.683   -3.510
    5406   -2.790   -0.015
    5407   -2.873    0.549
    5408   -5.335    3.366
    5409   -5.605    1.254
    5410   -6.602   -0.641
    5411   -3.379   -0.033
    5412   -2.858    0.676
    5413   -4.074   -1.477
    5414   -6.191   -0.673
    5415   -4.912   -1.171
    5416   -3.158   -1.420
    5417   -1.992   -3.141
    5418   -1.230   -4.817
    5419   -3.954   -4.653
    5420   -4.656   -1.695
    5421   -4.585   -1.576
    5422   -5.832    0.079
    5423   -4.649   -1.374
    5424   -3.662    0.476
    5425   -2.304    0.900
    5426   -2.224   -1.148
    5427   -4.041   -3.405
    5428   -2.640   -4.947
    5429   -6.404   -3.247
    5430   -5.013   -1.059
    5431   -7.650   -2.343
    5432   -4.546   -1.359
    5433   -4.850   -0.283
    5434   -4.119    0.277
    5435   -3.694   -1.838
    5436   -3.102   -1.153
    5437   -5.199   -2.100
    5438   -6.311    0.315
    5439   -4.796   -1.915
    5440   -3.806   -2.412
    5441   -6.740   -0.521
    5442   -3.092   -1.380
    5443   -5.500   -1.772
    5444   -2.987   -3.004
    5445   -2.417   -1.131
    5446   -2.622   -3.013
    5447   -1.009   -4.086
    5448   -2.973   -5.404
    5449   -1.912   -5.299
    5450   -1.862   -4.069
    5451   -1.449   -2.756
    5452    0.837   -2.869
    5453   -0.146   -3.562
    5454   -1.626   -3.541
    5455   -2.452   -1.325
    5456   -2.614   -1.007
    5457   -3.787   -0.011
    5458   -4.443   -0.471
    5459   -3.196    1.127
    5460   -1.924    0.826
    5461   -1.282   -0.102
    5462   -0.082   -1.364
    5463   -0.268   -0.682
    5464   -3.077   -0.756
    5465   -3.889   -1.788
    5466   -2.151   -1.450
    5467   -3.183   -2.405
    5468   -3.597   -1.261
    5469   -3.711   -0.515
    5470   -4.251   -2.155
    5471   -5.500   -0.026
    5472   -4.667    1.076
    5473   -4.277    1.484
    5474   -2.731    1.402
    5475   -2.145    1.843
    5476   -1.261   -0.454
    5477   -2.710   -2.258
    5478   -3.417   -1.986
    5479   -5.187   -1.836
    5480   -3.910   -1.506
    5481   -4.677   -1.814
    5482   -3.586   -2.867
    5483   -4.654   -2.416
    5484   -2.192   -1.961
    5485   -4.440   -4.742
    5486   -5.025   -4.237
    5487   -3.721   -6.554
    5488   -3.168   -5.021
    5489   -3.006   -6.331
    5490   -2.093   -5.078
    5491   -3.685   -4.308
    5492   -3.824   -2.479
    5493   -2.934   -3.298
    5494   -2.768   -3.747
    5495   -4.851   -4.589
    5496   -6.284   -1.124
    5497   -4.949   -2.825
    5498   -8.586   -1.667
    5499   -5.812   -0.279
    5500   -4.772   -1.860
    5501   -3.999   -1.360
    5502   -4.201   -1.274
    5503   -4.403   -0.378
    5504   -2.841   -1.256
    5505   -4.365   -0.406
    5506   -2.938   -0.214
    5507   -4.438   -1.621
    5508   -3.119   -2.492
    5509   -2.957   -3.361
    5510   -2.203   -2.577
    5511   -3.233   -1.162
    5512   -3.738   -3.729
    5513   -1.435   -2.049
    5514   -3.831   -2.876
    5515   -4.104   -0.847
    5516   -3.931   -1.979
    5517   -3.261   -2.590
    5518   -3.514   -2.731
    5519   -5.139   -6.064
    5520   -3.934   -5.449
    5521   -2.818   -4.842
    5522   -2.657   -4.206
    5523   -3.125   -4.758
    5524   -2.472   -7.575
    5525   -4.517   -4.976
    5526   -3.247   -4.359
    5527   -2.749   -3.525
    5528   -1.994   -2.462
    5529   -2.258   -2.264
    5530   -3.931   -1.461
    5531   -1.562   -3.126
    5532   -3.113   -2.710
    5533   -5.226   -1.609
    5534   -2.077   -3.368
    5535   -2.558   -2.784
    5536   -3.354   -3.322
    5537   -4.385   -4.405
    5538   -4.678   -3.922
    5539   -3.757   -5.540
    5540   -4.575   -1.890
    5541   -3.942   -2.353
    5542   -2.275   -3.703
    5543   -1.381   -2.912
    5544   -1.171   -2.249
    5545   -2.390   -2.094
    5546   -3.225   -2.211
    5547   -2.462   -1.458
    5548   -2.262   -1.215
    5549   -4.748    0.295
    5550   -3.682   -0.609
    5551   -2.520    0.403
    5552   -2.586   -2.756
    5553   -2.818   -4.288
    5554   -2.865   -3.205
    5555   -1.796   -4.574
    5556   -2.343   -4.177
    5557   -0.906   -2.749
    5558    1.207   -3.183
    5559   -0.951   -1.328
    5560    0.520   -1.868
    5561   -1.119   -3.560
    5562    0.059   -0.778
    5563   -1.500   -0.989
    5564   -0.181   -1.168
    5565   -2.344    0.226
    5566   -1.921   -1.523
    5567   -1.900   -4.122
    5568   -1.032   -2.893
    5569   -2.077   -3.548
    5570   -2.319   -3.719
    5571   -3.444   -5.761
    5572   -1.999   -2.172
    5573   -1.895   -2.103
    5574   -5.089   -1.930
    5575   -3.062   -2.931
    5576   -3.202   -3.160
    5577   -3.650   -4.187
    5578   -3.305   -5.117
    5579   -1.479   -5.592
    5580   -2.239   -5.439
    5581   -0.088   -4.372
    5582    1.560   -2.989
    5583   -1.583   -4.722
    5584   -2.232   -4.589
    5585   -1.736   -3.390
    5586   -1.082   -1.541
    5587   -2.072   -5.643
    5588    0.147   -6.143
    5589   -2.352   -5.946
    5590   -0.164   -5.731
    5591   -2.669   -3.631
    5592   -1.916   -2.713
    5593   -2.514   -4.075
    5594   -3.664   -2.373
    5595   -3.001   -3.323
    5596   -3.452   -4.809
    5597   -3.839   -6.203
    5598   -4.538   -1.150
    5599   -2.500   -0.661
    5600   -4.819   -1.713
    5601   -2.879   -3.879
    5602   -0.846   -6.280
    5603   -2.215   -6.287
    5604   -2.745   -4.272
    5605   -3.605   -3.983
    5606   -3.426   -5.775
    5607   -3.820   -5.686
    5608   -2.996   -6.233
    5609   -2.987   -3.262
    5610   -1.231   -4.814
    5611   -1.618   -1.329
    5612   -3.025   -2.591
    5613   -1.961   -3.898
    5614   -1.513   -4.542
    5615   -0.272   -3.651
    5616   -1.588   -2.619
    5617   -1.091   -5.873
    5618   -2.425   -4.516
    5619   -1.752   -3.099
    5620   -1.870   -3.095
    5621   -3.258   -4.084
    5622   -4.065   -2.108
    5623   -2.191   -3.507
    5624   -1.708   -5.857
    5625   -1.652   -3.862
    5626   -0.382   -4.641
    5627   -1.979   -3.441
    5628   -2.609   -3.023
    5629   -1.216   -2.485
    5630   -2.080   -4.216
    5631   -1.947   -4.635
    5632   -3.296   -2.251
    5633   -2.522   -3.005
    5634   -1.323   -3.508
    5635   -0.146   -1.453
    5636   -1.108   -1.871
    5637   -3.160   -3.174
    5638   -1.723   -5.144
    5639   -3.538   -3.553
    5640   -4.113   -3.270
    5641   -4.059   -5.191
    5642   -2.786   -3.182
    5643   -2.916   -4.783
    5644   -2.594   -3.118
    5645   -4.968   -3.245
    5646   -1.103   -4.069
    5647    0.102   -4.501
    5648   -0.312   -4.045
    5649   -0.360   -2.438
    5650    1.081   -3.701
    5651   -0.170   -4.852
    5652    1.171   -4.090
    5653    0.621   -3.773
    5654    0.384   -3.806
    5655   -0.685   -1.826
    5656    0.491   -1.871
    5657   -0.866   -1.928
    5658   -0.526   -1.248
    5659   -1.442   -3.313
    5660   -1.550    0.190
    5661   -5.317   -0.511
    5662   -4.741   -0.839
    5663   -3.564   -1.098
    5664   -1.441   -0.796
    5665   -0.626   -1.051
    5666   -1.552   -4.425
    5667   -1.056   -4.556
    5668   -0.631   -3.129
    5669   -0.269   -4.159
    5670    0.707   -5.085
    5671    1.138   -5.530
    5672    0.409   -4.729
    5673    0.997   -4.997
    5674    0.951   -3.546
    5675    1.668   -4.763
    5676    2.612   -4.133
    5677   -0.561   -5.864
    5678   -0.314   -5.196
    5679   -0.622   -4.086
    5680   -1.083   -3.253
    5681    0.933   -2.677
    5682   -0.678   -4.381
    5683   -0.155   -3.234
    5684    1.315   -3.352
    5685   -0.300   -4.545
    5686    2.099   -2.313
    5687    2.153   -3.433
    5688    2.557   -4.001
    5689    2.118   -2.920
    5690   -0.084    0.053
    5691    3.226   -2.636
    5692   -0.516   -1.660
    5693    0.356   -0.972
    5694   -0.892    0.934
    5695   -0.214   -1.861
    5696    1.888   -2.026
    5697    2.903   -1.601
    5698   -0.489   -2.032
    5699   -2.097   -0.967
    5700   -2.280   -2.743
    5701    0.993   -2.784
    5702   -0.333   -1.874
    5703   -1.479   -2.905
    5704   -1.969   -1.966
    5705   -1.921   -0.987
    5706   -0.962    1.960
    5707   -1.328   -0.887
    5708   -1.053   -1.575
    5709   -0.794   -1.497
    5710   -4.106   -0.584
    5711   -2.282   -1.194
    5712   -1.489   -0.084
    5713   -1.006   -1.270
    5714    0.548   -3.719
    5715   -0.870   -1.252
    5716   -1.813    0.899
    5717   -2.299   -1.910
    5718   -1.514   -1.037
    5719   -3.730   -1.539
    5720   -1.941   -2.431
    5721   -0.978   -4.980
    5722   -1.278   -4.824
    5723   -0.643   -3.818
    5724   -1.162   -2.490
    5725   -1.253   -1.094
    5726   -2.593   -4.749
    5727    0.898   -4.219
    5728    1.116   -3.008
    5729   -0.198   -5.396
    5730    1.125   -5.217
    5731    0.902   -6.527
    5732    0.050   -6.564
    5733    0.336   -3.565
    5734    2.497   -3.967
    5735    2.815   -1.916
    5736    0.331   -2.789
    5737    0.953   -3.514
    5738   -0.943   -4.355
    5739    0.647   -2.089
    5740    2.893   -3.945
    5741   -1.442   -4.705
    5742   -2.527   -2.637
    5743   -2.941   -4.577
    5744   -2.078   -4.914
    5745   -4.068   -2.835
    5746   -1.708   -2.646
    5747   -0.662   -5.132
    5748   -0.652   -3.938
    5749   -2.328   -3.171
    5750   -1.275   -3.378
    5751   -3.269   -4.744
    5752   -4.278   -5.366
    5753   -6.256   -5.288
    5754   -3.497   -3.411
    5755   -2.917   -4.697
    5756   -2.239   -6.357
    5757   -3.435   -5.188
    5758   -1.774   -5.682
    5759   -1.555   -4.612
    5760   -2.105   -4.480
    5761   -2.444   -4.248
    5762   -3.459   -7.324
    5763   -2.300   -7.324
    5764   -2.157   -4.893
    5765   -3.579   -6.368
    5766   -4.387   -6.923
    5767   -1.594   -4.715
    5768    1.086   -6.295
    5769   -1.322   -3.700
    5770   -1.327   -2.492
    5771   -0.626   -1.764
    5772    0.424   -1.432
    5773    1.462   -1.634
    5774    0.171   -2.713
    5775    0.232   -2.030
    5776   -0.584   -3.292
    5777   -3.069   -1.374
    5778    0.098   -1.026
    5779   -0.283   -1.795
    5780   -1.777   -1.710
    5781    0.890   -4.618
    5782    0.738   -2.038
    5783    0.473   -5.976
    5784   -2.473   -3.558
    5785    0.701   -6.209
    5786   -1.140   -4.147
    5787   -1.985   -3.566
    5788   -1.851   -4.174
    5789   -2.338   -1.546
    5790   -2.923    0.534
    5791   -2.442    0.025
    5792   -2.613   -4.035
    5793   -0.998   -5.149
    5794    0.386   -1.241
    5795    4.218   -1.808
    5796    1.490    0.113
    5797    0.796   -0.742
    5798    1.333   -2.893
    5799    0.754   -1.642
    5800    0.841    0.389
    5801    0.576   -1.448
    5802   -1.772   -2.066
    5803   -0.972   -2.222
    5804   -1.444   -1.258
    5805   -1.018   -1.522
    5806    0.935   -1.797
    5807   -0.571   -1.120
    5808   -2.557   -0.025
    5809   -0.663   -0.772
    5810   -0.665   -0.635
    5811    1.002    0.140
    5812    1.582   -0.583
    5813    0.293   -2.617
    5814    2.488   -0.929
    5815    2.288    0.975
    5816    5.283    3.234
    5817    4.619    1.659
    5818    3.279    2.113
    5819    3.570    1.718
    5820    1.658    2.224
    5821    0.403   -1.161
    5822    1.663   -2.856
    5823    3.176   -1.807
    5824    0.544    0.461
    5825    0.004   -1.419
    5826    0.749    0.063
    5827    1.152   -1.472
    5828    0.591   -2.122
    5829   -1.004   -2.887
    5830   -3.437   -1.713
    5831   -3.154   -2.167
    5832   -5.097   -1.846
    5833   -4.690   -2.551
    5834   -4.775   -3.743
    5835   -4.121   -1.348
    5836   -3.632   -1.271
    5837   -2.349   -2.749
    5838   -1.280   -0.556
    5839   -2.289   -1.400
    5840   -2.664   -2.363
    5841   -1.557   -1.459
    5842    0.373   -1.238
    5843    4.050   -1.725
    5844    0.814    0.959
    5845    3.151    1.829
    5846    2.116    0.713
    5847    2.822    1.748
    5848    1.822   -1.851
    5849   -1.061    0.488
    5850    0.996    0.905
    5851    0.030    0.406
    5852   -1.035   -1.221
    5853   -1.239   -0.069
    5854   -0.130    2.472
    5855    0.421    0.777
    5856   -0.157    0.548
    5857    1.547   -0.384
    5858   -0.033   -0.213
    5859    0.286    1.536
    5860    0.229    1.009
    5861    3.251   -0.548
    5862    2.199    0.204
    5863    2.013    0.536
    5864   -0.128    0.519
    5865    0.047    0.984
    5866    0.667   -0.077
    5867    0.012    0.949
    5868   -1.888   -0.161
    5869   -1.775   -0.919
    5870   -0.822    1.469
    5871   -0.684    1.634
    5872    0.681   -0.044
    5873    0.774   -1.226
    5874   -0.885   -0.539
    5875   -1.155   -0.150
    5876   -1.241   -0.231
    5877   -1.355    0.896
    5878   -0.137   -0.670
    5879   -2.410   -2.212
    5880    0.069   -2.282
    5881   -1.708   -0.792
    5882   -0.458   -1.414
    5883   -0.860   -1.781
    5884   -0.694   -0.087
    5885   -1.322    0.486
    5886   -1.802    1.901
    5887   -2.714    2.016
    5888   -1.037    1.069
    5889   -1.755    1.770
    5890    0.054    1.076
    5891   -1.314    2.742
    5892   -0.211   -0.679
    5893   -3.102    2.601
    5894   -3.002    4.105
    5895   -2.790    3.695
    5896   -4.170    1.993
    5897   -2.784    2.625
    5898   -4.295    3.154
    5899   -0.267    2.456
    5900   -1.230    1.521
    5901   -1.480    3.034
    5902   -1.125    3.454
    5903   -1.301   -0.292
    5904   -2.934   -0.288
    5905   -1.984    0.533
    5906   -3.062   -1.022
    5907   -2.636    0.419
    5908   -4.036    1.313
    5909   -4.550    1.267
    5910   -2.816   -0.538
    5911   -3.534   -1.996
    5912    1.497   -1.643
    5913   -0.161   -0.045
    5914   -3.023   -1.349
    5915   -0.868   -0.925
    5916    0.019   -3.531
    5917   -2.177    0.480
    5918   -4.962   -1.693
    5919   -2.292    0.508
    5920   -0.224   -0.140
    5921    0.525   -2.999
    5922   -0.701   -2.967
    5923    1.461   -1.638
    5924    1.820   -0.724
    5925    3.135   -1.108
    5926   -0.122   -0.902
    5927    0.518   -1.474
    5928    2.172   -1.051
    5929    2.013   -2.243
    5930    1.229   -1.813
    5931    0.619   -0.424
    5932   -1.044   -0.236
    5933   -1.369   -3.907
    5934   -1.348   -2.033
    5935   -2.750   -2.400
    5936   -4.441   -2.204
    5937   -4.639   -3.464
    5938   -3.264   -2.228
    5939   -5.314   -1.030
    5940   -3.248   -2.249
    5941   -5.539   -1.161
    5942   -5.162   -1.849
    5943   -3.105   -1.730
    5944   -1.982   -1.562
    5945   -2.795    0.696
    5946   -4.140   -1.509
    5947   -1.407    0.127
    5948   -2.237   -1.174
    5949   -2.622   -1.003
    5950   -2.695   -3.725
    5951   -1.719   -5.892
    5952   -0.691   -4.443
    5953   -2.697   -3.659
    5954   -0.171   -3.537
    5955   -1.204   -3.727
    5956   -0.364   -2.026
    5957   -1.777    1.261
    5958   -2.766    0.635
    5959   -1.258   -0.104
    5960    1.227    1.707
    5961   -1.001    0.217
    5962    0.682   -0.588
    5963   -1.329    1.005
    5964   -0.455   -0.234
    5965   -2.931    2.320
    5966   -1.096    1.908
    5967   -0.324    1.646
    5968   -0.379   -1.129
    5969   -1.286    0.646
    5970   -1.581    2.743
    5971   -3.288    2.642
    5972   -4.488    1.525
    5973   -3.908    2.508
    5974   -0.960    2.322
    5975   -0.599    0.706
    5976    0.316    0.062
    5977   -2.322   -2.727
    5978   -0.194   -1.985
    5979    0.651   -3.580
    5980    1.660   -3.015
    5981   -0.511   -1.876
    5982   -1.793   -2.294
    5983   -0.845   -3.114
    5984   -1.444   -3.301
    5985   -1.743   -0.855
    5986    0.997    0.871
    5987    0.779    0.102
    5988   -1.095    0.417
    5989   -1.119   -0.117
    5990    1.091    0.773
    5991   -1.466   -2.401
    5992   -0.103   -0.029
    5993   -1.362    0.535
    5994    0.325    0.105
    5995   -1.223   -0.115
    5996   -0.979   -0.406
    5997   -2.917    1.702
    5998   -1.393    0.764
    5999   -0.919    0.404
    6000   -1.569    2.624
    6001   -2.632    1.324
    6002   -2.438    0.870
    6003   -1.505    0.735
    6004    0.343    0.561
    6005   -0.645    2.349
    6006   -0.232    1.073
    6007   -2.004    0.140
    6008   -1.597   -0.129
    6009   -0.073   -0.601
    6010   -3.798   -0.114
    6011   -2.513    1.984
    6012   -4.337    1.967
    6013   -2.420   -0.756
    6014   -4.404    2.574
    6015   -5.337    1.341
    6016   -4.275    1.767
    6017   -6.351    3.694
    6018   -6.160    4.827
    6019   -7.047    2.512
    6020   -4.365    2.005
    6021   -3.453    2.441
    6022   -4.022    1.041
    6023   -3.511    3.555
    6024   -3.701    0.779
    6025   -4.413    0.818
    6026   -4.196    0.019
    6027   -3.162    1.637
    6028   -3.158    0.077
    6029   -1.488    0.286
    6030   -3.877    3.615
    6031   -2.734    2.591
    6032   -2.920    2.005
    6033   -4.033    2.772
    6034   -1.795    2.386
    6035   -2.068    0.857
    6036   -2.420    1.613
    6037   -4.237    4.235
    6038   -3.028    3.050
    6039   -5.200    3.488
    6040   -3.496    4.447
    6041   -1.420    2.592
    6042    0.513    2.404
    6043   -1.424    4.223
    6044    1.079    3.588
    6045   -1.234    0.823
    6046   -2.189    1.243
    6047   -4.865    2.553
    6048   -5.088    1.325
    6049   -4.268    0.311
    6050   -3.157    0.484
    6051   -3.208    0.313
    6052   -4.389    1.118
    6053   -5.943    0.757
    6054   -4.883    0.772
    6055   -2.627   -0.789
    6056   -4.303   -2.456
    6057   -3.141   -1.694
    6058   -4.776    1.518
    6059   -5.245    1.748
    6060   -4.187    2.402
    6061   -3.916    0.744
    6062   -2.996    0.242
    6063   -3.519   -0.588
    6064   -2.721   -0.688
    6065   -0.796    1.292
    6066   -1.798    0.248
    6067   -0.124   -0.084
    6068   -3.757    0.331
    6069   -4.106    0.156
    6070   -1.515    1.608
    6071   -4.689    0.810
    6072   -5.152    0.760
    6073   -3.977    0.448
    6074   -3.214    2.270
    6075   -5.108    2.937
    6076   -4.272    1.534
    6077   -2.537    0.709
    6078   -2.236    0.703
    6079   -3.939    0.652
    6080   -2.057   -0.757
    6081   -1.286   -0.246
    6082   -1.260   -3.677
    6083   -1.751   -1.712
    6084   -1.791   -3.152
    6085   -4.574   -1.795
    6086   -4.607    1.165
    6087   -3.620    0.391
    6088   -4.791   -0.464
    6089   -3.142    0.113
    6090   -0.874    0.594
    6091   -5.979    2.483
    6092   -4.404    2.662
    6093   -4.869    2.680
    6094   -2.709    2.202
    6095   -2.801    0.510
    6096   -3.449    3.505
    6097   -3.920    2.810
    6098   -2.596    3.835
    6099   -6.188    1.454
    6100   -5.077    0.235
    6101   -5.411   -0.825
    6102   -0.740    1.461
    6103   -0.030    1.167
    6104   -0.149    2.199
    6105   -1.232    0.487
    6106    0.969    0.637
    6107   -2.259    0.857
    6108   -1.809   -0.635
    6109   -0.994    0.681
    6110   -0.120    0.658
    6111    0.266    1.168
    6112    2.225    1.744
    6113    1.995    1.114
    6114    1.485    0.330
    6115   -0.950    0.058
    6116   -0.170    2.324
    6117    2.729    1.885
    6118   -1.252    3.973
    6119    0.859    4.761
    6120    2.592    5.042
    6121    1.607    4.585
    6122    1.839    4.855
    6123    0.513    6.012
    6124    0.649    5.750
    6125    0.018    3.366
    6126   -0.837    3.758
    6127   -2.487    4.836
    6128   -1.496    5.947
    6129   -1.488    7.316
    6130    0.764    3.583
    6131   -1.158    4.085
    6132   -3.457    4.555
    6133   -2.203    4.180
    6134   -1.958    5.125
    6135   -3.943    1.783
    6136   -2.084    4.527
    6137    0.384    1.741
    6138   -1.122    3.165
    6139    0.252    1.948
    6140    1.521    1.573
    6141   -0.445    2.550
    6142    0.923    1.682
    6143    0.914    1.156
    6144    0.158    0.923
    6145    1.404   -0.069
    6146    3.108   -1.018
    6147   -1.003    1.860
    6148   -4.176    0.458
    6149   -2.745   -0.710
    6150   -3.165    1.252
    6151   -4.188    0.688
    6152   -2.584   -0.211
    6153   -1.258   -1.076
    6154   -1.740   -1.778
    6155   -1.773   -2.063
    6156   -1.082   -0.930
    6157   -2.018   -0.556
    6158   -0.416    2.879
    6159   -2.390    1.637
    6160   -2.338    3.439
    6161   -1.799    2.759
    6162   -1.619    1.042
    6163    2.118   -1.259
    6164    2.086   -2.300
    6165    1.729   -1.078
    6166    0.703   -1.289
    6167   -1.920   -3.114
    6168   -0.027   -0.004
    6169    0.979   -2.238
    6170    3.984   -2.169
    6171    3.686   -1.814
    6172    2.055   -0.319
    6173   -1.154    1.623
    6174   -0.220   -0.860
    6175   -0.842   -0.023
    6176   -1.213    1.159
    6177    0.164    0.149
    6178   -2.916   -2.470
    6179    0.520   -1.341
    6180   -1.689   -3.479
    6181    0.772   -3.028
    6182   -0.166   -3.034
    6183    3.226   -1.778
    6184    2.271   -0.756
    6185    3.324    1.004
    6186    0.746    2.943
    6187   -0.174    1.128
    6188    3.477    0.446
    6189    3.462    1.141
    6190    1.465    0.044
    6191   -1.341   -2.730
    6192   -0.445   -0.931
    6193   -3.074    1.007
    6194   -3.072    2.849
    6195   -3.195   -0.457
    6196   -2.117    3.864
    6197   -2.800    4.311
    6198   -1.504    3.988
    6199    0.111    1.612
    6200   -1.471   -0.371
    6201   -0.731    0.781
    6202   -2.157    2.223
    6203   -1.212    2.230
    6204   -0.990   -0.394
    6205   -1.522    0.758
    6206   -0.622   -0.377
    6207   -0.931   -0.092
    6208    0.312    0.051
    6209    2.399    0.461
    6210    1.924   -0.695
    6211    1.926    0.858
    6212    1.979    0.317
    6213    3.125    0.982
    6214    2.864    2.615
    6215    2.645    3.059
    6216    1.713    2.628
    6217    3.421    3.124
    6218    5.077    1.871
    6219    4.741    1.984
    6220    2.873    2.563
    6221    1.002    4.089
    6222    3.268    2.421
    6223    5.323    2.281
    6224    5.415    5.168
    6225    6.989    5.090
    6226    7.110    5.041
    6227    6.765    6.208
    6228    6.958    4.883
    6229    8.323    4.001
    6230    8.844    0.907
    6231    8.269    1.975
    6232    6.983    1.256
    6233    9.506    0.448
    6234    9.637    2.654
    6235   10.726    1.089
    6236    8.714    2.922
    6237    6.766    3.587
    6238    7.007    4.859
    6239    6.812    2.876
    6240    7.153    3.760
    6241    5.803    3.667
    6242    9.712    6.248
    6243   11.574    4.210
    6244   10.690    2.767
    6245    8.609    4.567
    6246    6.414    4.132
    6247    6.690    5.007
    6248    5.905    5.776
    6249    6.582    5.641
    6250    4.023    3.935
    6251    6.026    3.735
    6252    5.409    4.523
    6253    4.939    6.420
    6254    6.480    7.661
    6255    4.938    8.565
    6256    4.570    6.621
    6257    5.753    5.184
    6258    4.042    6.219
    6259    4.733    6.265
    6260    4.452    6.919
    6261    2.313    7.152
    6262    2.725    7.867
    6263    3.044    8.672
    6264    4.947    6.970
    6265    4.185    8.243
    6266    7.039    7.397
    6267    8.698    3.637
    6268    3.684    5.699
    6269    4.700    2.333
    6270    4.754    1.438
    6271    3.928    0.869
    6272    4.932    2.660
    6273    3.373    4.572
    6274    3.296    2.846
    6275    3.882    3.491
    6276    3.552    2.911
    6277    3.242    0.537
    6278    3.316    0.993
    6279    3.169    0.344
    6280    5.676    1.568
    6281    5.124    1.232
    6282    4.624    1.641
    6283    5.486    2.768
    6284    4.768    0.250
    6285    4.876    1.358
    6286    6.226    1.601
    6287    5.499    1.734
    6288    5.412    3.485
    6289    5.753    1.817
    6290    7.355    2.411
    6291    6.027    2.516
    6292    5.563    2.675
    6293    6.921    5.333
    6294    8.863    1.642
    6295   10.330    1.551
    6296    6.549    3.807
    6297    7.560    2.974
    6298    8.525    3.403
    6299    8.077    2.829
    6300    8.179    3.991
    6301    5.232    3.504
    6302    6.903    6.318
    6303    7.376    8.831
    6304    7.200    6.884
    6305    9.379    6.184
    6306    5.982    2.146
    6307    7.780    2.312
    6308    5.476    3.455
    6309    6.769    5.184
    6310    7.097    4.735
    6311    7.789    2.831
    6312    8.851    2.708
    6313    8.778    1.401
    6314    9.304    3.307
    6315    9.073    0.696
    6316    7.386    1.659
    6317    8.801    1.574
    6318    6.964    2.107
    6319    7.336    1.177
    6320    7.376   -0.157
    6321    7.072    2.211
    6322    8.485    1.753
    6323    5.330    2.004
    6324    7.892    2.220
    6325    5.059    1.244
    6326    6.629    3.881
    6327    5.672    0.031
    6328    4.903   -1.570
    6329    6.374   -0.572
    6330    8.276    0.782
    6331    7.684    1.204
    6332    8.849    1.660
    6333    9.898    2.919
    6334    8.937    0.574
    6335    9.064    2.410
    6336    7.345    2.892
    6337    7.050    2.682
    6338    8.392    2.721
    6339    6.275    3.078
    6340    8.191    1.896
    6341    4.340    4.961
    6342    5.210    6.937
    6343    5.082    6.033
    6344    5.324    9.176
    6345    5.324    7.923
    6346    5.897    5.158
    6347    4.841    4.108
    6348    7.784    3.584
    6349    7.123    5.943
    6350    6.286    4.127
    6351    7.235    4.023
    6352    6.712    4.278
    6353    8.804    5.463
    6354    7.174    4.208
    6355    5.373    3.331
    6356    8.430    3.441
    6357    8.808    3.901
    6358    4.466    6.084
    6359    6.511    3.082
    6360    7.101    4.981
    6361    7.499    5.592
    6362    8.263    4.053
    6363    2.766    5.094
    6364    6.630    4.052
    6365    6.135    6.429
    6366    5.544    3.692
    6367    6.028    3.048
    6368    3.486    3.566
    6369    6.480    4.304
    6370    6.389    3.936
    6371    6.796    3.978
    6372    6.180    4.965
    6373    6.870    2.865
    6374    7.416    3.154
    6375    5.798    4.133
    6376    6.365    5.200
    6377    7.751    1.918
    6378    8.095    1.516
    6379    7.865    3.128
    6380    5.600    3.346
    6381    6.103   -0.104
    6382    3.247    2.814
    6383    1.978    1.611
    6384    3.096    1.791
    6385    4.269    0.575
    6386    5.955    1.802
    6387    6.806    0.953
    6388    7.200    1.254
    6389    5.136   -0.558
    6390    6.211    0.360
    6391    6.887   -0.378
    6392    7.378    1.862
    6393    5.708    2.929
    6394    6.383    3.451
    6395    7.132    1.867
    6396    5.882   -0.480
    6397    6.294    2.102
    6398    6.769    3.408
    6399    6.103    1.621
    6400    5.104    3.008
    6401    4.491    3.798
    6402    4.047    5.390
    6403    5.591    3.753
    6404    4.974    4.521
    6405    6.504    2.455
    6406    4.524    3.048
    6407    5.181    3.464
    6408    4.010    4.384
    6409    2.688    3.746
    6410    4.658    4.180
    6411    7.653    5.481
    6412    4.450    3.499
    6413    6.704    4.214
    6414    5.729    4.209
    6415    7.582    2.281
    6416    8.197    1.336
    6417    8.422    0.419
    6418    6.447    2.614
    6419    8.618    1.850
    6420    7.495    2.583
    6421    8.659    2.596
    6422    7.523    2.551
    6423    8.543    1.317
    6424    7.590    1.776
    6425   10.459    2.585
    6426    7.934    2.805
    6427    8.994    3.452
    6428    8.439    2.229
    6429    7.049    3.129
    6430    7.978    3.970
    6431    6.448    6.863
    6432    4.453    6.210
    6433    6.519    4.820
    6434    7.016    4.206
    6435    5.547    3.053
    6436    6.013    5.351
    6437    5.093    6.298
    6438    5.222    6.773
    6439    5.778    3.924
    6440    4.230    2.674
    6441    6.164    3.366
    6442    5.379    3.620
    6443    6.972    3.331
    6444    5.432    4.621
    6445    5.444    4.375
    6446    7.524    4.030
    6447    9.321    3.460
    6448    9.632    1.516
    6449    8.927    2.983
    6450    7.743    3.253
    6451    6.729    1.309
    6452    8.763    1.694
    6453    7.893    1.890
    6454    6.708    2.452
    6455    9.383    2.751
    6456    9.198    1.052
    6457    6.786    2.184
    6458    7.324    5.186
    6459    6.264    4.876
    6460    5.490    5.646
    6461    6.899    6.324
    6462    6.397    5.556
    6463    7.798    5.326
    6464    4.963    4.703
    6465    4.382    2.036
    6466    3.921    3.725
    6467    7.961    4.640
    6468    6.874    3.261
    6469    7.591    3.927
    6470    8.695    1.881
    6471    8.498    3.318
    6472    7.568    2.290
    6473    8.236    4.609
    6474    7.040    5.220
    6475    7.177    3.715
    6476    8.781    0.670
    6477    9.205    2.356
    6478    8.367    2.895
    6479    9.294    3.742
    6480    7.069    5.251
    6481    5.636    5.526
    6482    5.603    6.751
    6483    5.836    5.561
    6484    5.562    4.610
    6485    4.802    4.014
    6486    4.957    0.864
    6487    4.902    1.969
    6488    3.768    2.546
    6489    6.648    0.762
    6490    6.171    1.210
    6491    6.474    1.538
    6492    7.029    3.743
    6493    7.262    5.327
    6494    8.320    5.785
    6495    7.976    5.213
    6496    7.737    6.349
    6497    5.938    2.118
    6498    5.016    4.603
    6499    6.796    6.676
    6500    6.748    4.381
    6501    8.386    3.225
    6502    7.567    4.706
    6503    9.025    7.056
    6504    9.279    5.912
    6505    6.407    5.380
    6506    6.599    5.388
    6507    5.861    4.830
    6508    7.289    5.385
    6509    7.180    7.190
    6510    8.453    6.290
    6511    9.075    5.281
    6512   11.234    3.939
    6513   12.289    6.140
    6514   11.314    6.292
    6515   10.580    5.896
    6516    7.938    6.464
    6517    6.861    4.998
    6518    8.608    5.408
    6519    7.876    5.692
    6520    5.680    6.138
    6521    7.003    4.429
    6522    8.749    2.467
    6523   11.047    3.813
    6524    9.332    2.795
    6525    8.274    2.394
    6526    8.989    4.856
    6527    9.251    3.245
    6528    9.053    2.344
    6529    7.633    2.996
    6530    7.723    5.303
    6531    5.302    3.590
    6532    6.638    2.535
    6533    8.064    3.014
    6534    7.092    0.789
    6535    4.893    2.796
    6536    7.507    2.241
    6537    6.488    4.629
    6538    6.239    4.496
    6539    5.672    4.859
    6540    9.239    5.861
    6541    9.462    4.126
    6542    7.908    4.254
    6543    9.888    3.059
    6544    8.969    1.124
    6545    8.626    4.018
    6546   10.180    7.011
    6547    9.696    5.991
    6548    8.624    4.339
    6549    6.206    1.675
    6550    6.888    4.007
    6551    7.506    1.932
    6552    5.524    2.939
    6553    6.231    5.532
    6554    6.385    6.946
    6555    7.269    5.782
    6556    5.556    4.518
    6557    6.152    3.548
    6558    7.018    5.664
    6559    5.237    2.574
    6560    5.556    3.858
    6561    5.081    4.169
    6562    5.700    2.844
    6563    9.763    3.452
    6564    8.546    5.791
    6565    8.171    6.859
    6566    9.088    8.256
    6567   11.777    6.386
    6568   11.331    5.822
    6569    9.056    4.664
    6570    9.012    3.285
    6571    9.397    3.086
    6572   11.487    4.003
    6573   12.563    3.157
    6574   13.703    6.935
    6575   14.243    5.278
    6576   11.691    3.072
    6577   11.564    5.463
    6578   10.762    5.227
    6579   11.930    5.446
    6580    8.752    3.407
    6581    9.814    2.772
    6582    9.236    3.170
    6583   11.785    2.228
    6584   11.719    2.503
    6585   13.685    1.910
    6586   14.308    0.915
    6587   14.826    4.995
    6588   12.287    6.105
    6589   10.196    6.102
    6590    9.457    3.698
    6591    8.775    5.829
    6592    9.753    2.149
    6593    8.857    4.103
    6594   10.297    3.118
    6595   11.695    2.845
    6596   12.510    3.347
    6597   11.988    4.964
    6598    9.819    5.327
    6599   11.017    6.115
    6600   10.495    3.961
    6601   10.222    3.392
    6602   10.896    1.704
    6603   10.341    1.587
    6604    9.389    2.784
    6605    8.198    3.074
    6606    9.999    2.796
    6607    9.348    3.414
    6608    7.501    3.862
    6609    7.534    5.257
    6610    5.233    6.998
    6611    6.722    7.701
    6612    8.124    8.468
    6613    6.449    6.600
    6614    9.061    5.940
    6615    7.200    6.582
    6616    9.556    4.436
    6617   11.663    6.125
    6618   11.674    3.197
    6619   14.433    2.672
    6620   12.822    2.557
    6621   13.026    3.142
    6622   12.729    1.500
    6623   10.929    3.138
    6624   10.522    5.041
    6625   12.827    4.723
    6626   12.161    5.157
    6627   13.488    4.539
    6628   10.917    4.396
    6629   10.071    2.722
    6630   11.313    2.341
    6631   11.667    3.470
    6632   10.745    1.857
    6633    7.817    2.222
    6634    8.417    3.345
    6635    9.672    5.104
    6636   13.459    3.634
    6637   11.696    4.915
    6638   11.506    6.402
    6639   11.423    5.594
    6640   10.661    6.497
    6641   10.839    4.595
    6642   11.677    4.139
    6643   11.150    0.524
    6644   10.469    2.064
    6645    7.432    2.042
    6646    7.734    1.486
    6647    9.197    2.786
    6648   11.612    2.624
    6649   10.021   -1.123
    6650    9.022    0.121
    6651    9.249   -0.687
    6652    8.560    0.864
    6653    9.206    1.193
    6654    7.791    2.045
    6655    9.574    2.190
    6656    8.903   -0.219
    6657    6.379    2.302
    6658    3.692    3.640
    6659    6.726    3.551
    6660    7.227    2.591
    6661    8.033    2.959
    6662    8.482    2.963
    6663    8.330    5.530
    6664    8.467    4.225
    6665    7.091    3.028
    6666    8.764    5.186
    6667    8.407    5.016
    6668    9.731    2.765
    6669    9.792    2.500
    6670    8.280    2.815
    6671    6.641    2.636
    6672    6.927    3.473
    6673    8.462    4.291
    6674    6.401    4.806
    6675    8.797    4.287
    6676    8.212    3.177
    6677    7.706    2.598
    6678    6.941    3.149
    6679    7.009    2.614
    6680    5.157    2.958
    6681    5.597    1.223
    6682    6.403    2.155
    6683    8.777    2.284
    6684    9.025    2.580
    6685    7.201    5.301
    6686    6.643    3.895
    6687    4.988    3.791
    6688    6.664    3.500
    6689    7.924    2.044
    6690    9.604    3.728
    6691    7.828    4.027
    6692    9.493    3.300
    6693   10.696    3.138
    6694    8.125    2.181
    6695    7.844    2.643
    6696    7.990    4.202
    6697    8.553    5.597
    6698    7.994    6.954
    6699    8.091    6.419
    6700    6.199    5.738
    6701    6.519    4.564
    6702    4.937    5.117
    6703    6.051    4.408
    6704    7.874    1.892
    6705    6.816    3.070
    6706    5.056    2.706
    6707    7.188    1.656
    6708    6.582    1.794
    6709    7.156    0.796
    6710    7.971    0.220
    6711   10.720   -1.776
    6712    9.290    0.916
    6713   10.493    0.396
    6714   10.759    1.432
    6715    9.045    3.128
    6716    9.723    2.006
    6717    9.167    3.087
    6718    7.997    4.702
    6719    5.821    3.735
    6720    5.190    4.768
    6721    7.008    4.075
    6722    8.702    3.242
    6723    8.002    3.514
    6724    9.036    3.298
    6725   11.602    3.570
    6726    8.997    2.389
    6727   10.281    3.966
    6728   10.736    4.435
    6729    9.815    3.261
    6730    9.905    1.231
    6731    8.453    2.635
    6732    8.331    1.481
    6733    9.648    0.694
    6734    9.209    0.755
    6735    8.716    0.277
    6736    9.618   -0.271
    6737    6.107    2.305
    6738    8.619    1.326
    6739   11.678    1.235
    6740   11.521    0.067
    6741    8.591   -0.080
    6742    7.697   -1.675
    6743    8.827   -0.680
    6744    7.805    2.036
    6745    7.243    1.791
    6746    9.252    1.176
    6747   11.021    2.117
    6748   11.495   -0.018
    6749   10.729    0.402
    6750   10.594    0.316
    6751   11.190    1.496
    6752   10.501    1.068
    6753   11.097   -1.773
    6754    7.108   -2.016
    6755    8.886   -0.043
    6756    6.322   -0.582
    6757    7.169    1.050
    6758    6.900    3.047
    6759    7.653    2.853
    6760    6.130    4.875
    6761    6.773    4.012
    6762    8.053    6.742
    6763    8.311    5.263
    6764    9.130    4.108
    6765   10.374    2.166
    6766    9.895    3.364
    6767    6.798    3.515
    6768    6.005    3.366
    6769    6.325    3.424
    6770    6.517    4.329
    6771    4.785    3.421
    6772    6.318    2.840
    6773    6.491    0.579
    6774    6.867    0.490
    6775    4.500    0.556
    6776    6.021    2.792
    6777    4.526    2.755
    6778    4.178    2.308
    6779    4.178    1.479
    6780    4.597    3.345
    6781    4.600    2.766
    6782    5.765    1.496
    6783    7.105    4.396
    6784    5.585    1.423
    6785    5.582    3.576
    6786    2.393    3.232
    6787    2.340    4.211
    6788    4.294    2.640
    6789    6.137    2.478
    6790    4.952    1.058
    6791    5.122    2.376
    6792    7.505    0.482
    6793    3.947    1.645
    6794    6.233    2.588
    6795    5.610    3.881
    6796    5.484    4.420
    6797    7.160    5.196
    6798    3.591    4.914
    6799    5.251    3.983
    6800    5.052    2.723
    6801    8.067    2.320
    6802    7.872    2.591
    6803    6.848    3.077
    6804    7.030    1.631
    6805    7.922    2.491
    6806    7.982    4.440
    6807    7.123    5.513
    6808    5.898    3.757
    6809    8.704    3.767
    6810    9.437    4.459
    6811    7.476    6.539
    6812    8.813    6.046
    6813    8.327    4.597
    6814    6.533    4.662
    6815    6.894    4.805
    6816    6.890    2.984
    6817    7.663    4.250
    6818    7.129    3.586
    6819    6.749    4.197
    6820    8.127    2.651
    6821    7.513    2.616
    6822    3.648    4.641
    6823    4.252    0.186
    6824    4.331    1.143
    6825    5.904    2.839
    6826    5.478    2.521
    6827    5.490    3.152
    6828    3.288    6.743
    6829    2.336    3.112
    6830    4.850    3.197
    6831    4.762    2.796
    6832    4.556    0.589
    6833    5.137    3.762
    6834    7.519    0.453
    6835    8.660    3.302
    6836    7.848    1.984
    6837    8.710    5.397
    6838    7.595    7.926
    6839    5.492    4.592
    6840    8.256    4.105
    6841    5.340    2.564
    6842    4.634    4.567
    6843    3.463    5.031
    6844    5.249    5.219
    6845    5.660    6.656
    6846    6.690    4.844
    6847    8.282    4.036
    6848    7.670    3.931
    6849    6.688    2.264
    6850    9.786    3.353
    6851    8.787    3.069
    6852    6.726    2.566
    6853    8.992    4.336
    6854    6.640    4.998
    6855    8.503    3.559
    6856   10.233    3.370
    6857    6.099    3.212
    6858    6.403    5.904
    6859    6.535    6.865
    6860    8.159    9.000
    6861    5.368    8.364
    6862    5.383    9.696
    6863    3.407    7.579
    6864    4.965    8.219
    6865    3.771    8.473
    6866    4.489    7.316
    6867    4.751    6.879
    6868    5.336    3.403
    6869    6.340    2.074
    6870    4.812    4.127
    6871    5.557    3.851
    6872    4.330    4.309
    6873    4.158    4.965
    6874    4.916    4.940
    6875    6.852    3.967
    6876    7.053    2.926
    6877    8.294    3.168
    6878    9.170    3.578
    6879    9.140    4.294
    6880    9.206    4.695
    6881    8.956    5.126
    6882    9.376    3.253
    6883    9.141    5.699
    6884    9.405    6.345
    6885    8.755    6.572
    6886    6.059    8.313
    6887    6.343    6.598
    6888    5.855    6.831
    6889    9.141    4.318
    6890    8.216    7.991
    6891    8.595    5.926
    6892   11.639    3.915
    6893    9.015    3.887
    6894   10.207    3.108
    6895    9.406    2.555
    6896    7.056    3.064
    6897    7.926    1.680
    6898    7.616    2.373
    6899    8.239    3.746
    6900    7.313    3.499
    6901    6.149    2.495
    6902    5.783    1.908
    6903    1.694    3.949
    6904    2.481    2.556
    6905    2.590    4.343
    6906    4.980    4.376
    6907    5.618    4.963
    6908    3.509    6.289
    6909    3.152    4.381
    6910    6.348    4.300
    6911    7.957    4.300
    6912    8.482    3.337
    6913    7.395    3.521
    6914    6.384    3.890
    6915    5.556    2.536
    6916    5.217    5.207
    6917    5.596    6.928
    6918    6.506    6.267
    6919    4.290    4.777
    6920    3.871    5.720
    6921    3.735    5.510
    6922    2.863    6.225
    6923    8.140    6.591
    6924    7.135    6.173
    6925    7.587    5.067
    6926    3.820    5.801
    6927    3.824    6.187
    6928    2.580    6.749
    6929    3.721    4.615
    6930    5.445    5.065
    6931    5.600    5.146
    6932    7.933    4.918
    6933    8.369    4.360
    6934    7.788    5.497
    6935    8.209    4.635
    6936    6.964    4.526
    6937    6.363    5.999
    6938    7.407    5.822
    6939    6.606    4.677
    6940    6.491    4.021
    6941    8.849    2.862
    6942    8.502    4.668
    6943    9.040    4.156
    6944    6.615    1.816
    6945    8.441    0.531
    6946    6.060    2.038
    6947    7.613    2.188
    6948    6.945    4.969
    6949    6.246    3.052
    6950    9.490    3.403
    6951    7.256    5.973
    6952    8.815    3.047
    6953    8.765    3.050
    6954    4.996    3.221
    6955    7.505    1.130
    6956    4.624    1.809
    6957    7.027    0.732
    6958    7.887    1.130
    6959    8.242    2.022
    6960    8.267    1.895
    6961    7.346    1.543
    6962    7.517   -0.313
    6963    4.408    2.190
    6964    4.660    5.429
    6965    5.403    4.419
    6966    3.881    4.263
    6967    5.293    4.139
    6968    7.050    5.877
    6969    8.126    3.062
    6970    6.505    2.007
    6971    6.870    0.684
    6972    6.388    1.646
    6973    6.606    1.598
    6974    7.836    2.978
    6975    6.210    4.378
    6976    5.593    3.917
    6977    7.027    0.771
    6978    7.400    0.950
    6979    7.019    2.748
    6980    7.551    1.744
    6981    8.399   -1.350
    6982    7.387   -0.241
    6983    8.424    4.185
    6984    7.274    1.998
    6985    6.166    4.310
    6986    6.792    4.632
    6987    5.252    5.218
    6988    5.272    4.613
    6989    6.872    2.184
    6990    8.542    3.985
    6991    5.532    5.317
    6992    4.707    4.924
    6993    6.265    2.277
    6994    5.315    2.773
    6995    5.516    1.969
    6996    5.047    1.864
    6997    6.603    2.518
    6998    4.214    1.480
    6999    5.770    1.623
    7000    3.159    2.334
    7001    4.700    4.050
    7002    4.096    4.292
    7003    5.729    4.572
    7004    6.838    3.888
    7005    3.357    4.416
    7006    6.154    0.531
    7007    9.328    3.027
    7008    6.317    3.048
    7009    2.491    2.587
    7010    3.424    2.062
    7011    7.117    1.462
    7012    6.101    1.488
    7013    7.249    4.122
    7014    4.713    4.282
    7015    6.124    5.183
    7016    6.321    4.198
    7017    6.611    5.773
    7018    7.930    4.575
    7019    5.414    3.159
    7020    4.593    3.726
    7021    4.844    1.906
    7022    4.514    2.901
    7023    5.280   -0.418
    7024    4.641    2.877
    7025    4.339   -0.150
    7026    4.733    2.947
    7027    6.497    3.490
    7028    8.710    4.691
    7029    8.172    4.035
    7030    7.929    4.079
    7031    7.166    5.095
    7032    6.840    3.786
    7033    8.008    4.386
    7034    8.229    6.763
    7035    8.269    6.398
    7036    6.368    6.556
    7037    6.970    5.471
    7038    6.904    4.288
    7039    7.414    3.272
    7040    6.426    5.443
    7041    8.134    7.234
    7042    7.537    5.589
    7043    8.839    4.865
    7044   10.733    4.483
    7045   10.951    3.357
    7046    9.052    4.854
    7047   10.365    3.542
    7048    9.257    2.782
    7049   10.993    3.454
    7050   10.844    5.208
    7051    8.927    6.304
    7052    7.373    7.459
    7053    6.468    4.545
    7054    8.735    6.469
    7055    6.263    6.839
    7056    5.222    2.654
    7057    6.267    3.820
    7058    5.556    5.026
    7059    5.246    5.434
    7060    3.900    4.989
    7061    4.778    4.289
    7062    5.852    8.271
    7063    6.153    5.575
    7064    6.987    7.327
    7065    6.051    6.122
    7066    6.137    8.943
    7067    6.206    5.843
    7068    3.827    6.578
    7069    4.194    5.227
    7070    5.427    4.907
    7071    4.938    8.126
    7072    6.761    7.421
    7073    4.109    9.924
    7074    6.015    8.534
    7075    5.825    5.510
    7076    6.298    6.961
    7077    5.320    6.957
    7078    4.598    6.520
    7079    8.090    3.594
    7080    6.532    3.499
    7081    7.509    6.110
    7082    6.653    5.719
    7083    7.504    5.562
    7084   10.860    4.780
    7085    8.069    5.510
    7086    8.642    6.087
    7087    5.593    7.433
    7088    7.568    5.808
    7089    7.260    7.721
    7090    6.336    7.442
    7091   10.394    6.135
    7092    9.246    5.394
    7093    9.712    2.546
    7094   10.321    2.301
    7095   11.242    3.698
    7096   10.179    3.366
    7097    8.458    1.699
    7098    6.649    1.374
    7099    5.854    2.258
    7100    7.433    5.265
    7101    6.795    4.402
    7102    7.578    4.436
    7103    8.282    3.500
    7104    7.980    3.868
    7105    7.769    1.769
    7106    7.340    1.817
    7107    9.115    1.738
    7108   10.793    1.089
    7109   10.679    0.181
    7110    9.024    2.044
    7111    9.249    3.071
    7112    7.723    3.101
    7113    6.255    4.545
    7114    7.621    2.093
    7115    6.589    5.392
    7116    3.281    3.970
    7117    5.899    3.199
    7118    7.196   -0.248
    7119    7.321    3.117
    7120    8.090    6.239
    7121    7.011    3.674
    7122    6.203    4.378
    7123    5.377    5.429
    7124    6.900    3.336
    7125    7.292    2.771
    7126    6.137    3.682
    7127    7.728    2.883
    7128    7.689    2.987
    7129    9.115    3.210
    7130    8.247    3.514
    7131    7.127    5.240
    7132    4.837    5.294
    7133    5.387    5.067
    7134    3.194    2.954
    7135    6.868    4.930
    7136    8.226    5.557
    7137    8.036    5.113
    7138    7.314    4.498
    7139    8.371    4.566
    7140    7.431    2.682
    7141    9.644    2.844
    7142    7.773    2.259
    7143    6.465    3.395
    7144    7.716    3.978
    7145    7.561    3.584
    7146    8.043    2.764
    7147    7.557    2.056
    7148    5.255    3.181
    7149    7.443    2.274
    7150    8.136    3.714
    7151    8.112    3.863
    7152    8.024    2.040
    7153    8.693    1.190
    7154    8.256    1.788
    7155    6.506    0.384
    7156    7.009    4.014
    7157    6.797    2.467
    7158    9.358    2.224
    7159    9.401    1.872
    7160    7.800    0.270
    7161   10.641    0.409
    7162    9.559    1.196
    7163    7.912    2.701
    7164    7.367    2.661
    7165    7.535    2.556
    7166    8.994    3.672
    7167   10.244    1.377
    7168    6.154    0.756
    7169    6.372    1.807
    7170    9.875    1.775
    7171    8.734    3.524
    7172   10.096    2.399
    7173    9.779    0.540
    7174    9.696    0.852
    7175    9.633    1.232
    7176    8.806    0.050
    7177   13.684    1.394
    7178   10.186    0.606
    7179    7.304   -0.364
    7180    7.663    0.971
    7181    6.554    2.193
    7182   11.446    1.977
    7183   10.182    1.999
    7184    8.625    3.340
    7185    9.263    4.169
    7186    9.495    4.913
    7187    9.257    4.025
    7188    8.258    3.970
    7189    8.788    6.759
    7190   10.798    3.463
    7191    9.212    4.343
    7192   10.575    5.256
    7193    8.680    3.513
    7194    6.425    2.839
    7195    5.368    4.586
    7196    9.380    2.764
    7197    8.529    3.061
    7198    6.653    4.285
    7199    7.167    4.466
    7200    8.275    4.914
    7201    7.319    7.952
    7202    8.161    6.768
    7203    9.510    6.462
    7204    8.140    6.569
    7205    9.534    5.808
    7206   10.981    5.366
    7207   10.585    5.252
    7208    8.549    3.882
    7209   10.127    2.792
    7210   11.515    4.161
    7211   10.612    4.285
    7212   10.201    4.044
    7213    9.999    3.665
    7214    8.740    4.834
    7215   10.683    2.628
    7216   10.318    3.465
    7217    7.254    5.156
    7218    7.296    4.444
    7219    6.305    1.667
    7220    7.058    2.268
    7221    7.555    5.235
    7222    7.620    4.518
    7223    7.066    3.695
    7224    7.747    3.284
    7225    7.614    3.740
    7226    7.342    5.047
    7227    9.727    5.684
    7228    8.261    4.115
    7229    8.071    3.652
    7230    9.277    3.288
    7231    8.222    5.393
    7232    7.615    2.749
    7233    4.838    4.373
    7234    8.414    4.180
    7235    6.907    7.272
    7236    3.251    6.538
    7237    4.616    4.525
    7238    6.866    1.378
    7239    6.930   -0.305
    7240    7.088    0.198
    7241   10.623    0.155
    7242    9.544    0.359
    7243    9.358    2.181
    7244    7.655    2.068
    7245    6.600    3.662
    7246    6.455    3.454
    7247    8.419    4.095
    7248    8.440    4.810
    7249    6.893    5.350
    7250    5.002    3.727
    7251    5.953    4.939
    7252    4.974    4.895
    7253    5.655    6.888
    7254    4.983    6.424
    7255    6.224    6.308
    7256    5.672    6.702
    7257    6.009    6.514
    7258    4.203    4.706
    7259    5.745    5.990
    7260    9.690    3.492
    7261    8.195    2.185
    7262    9.135    4.036
    7263    7.778    4.170
    7264   10.560    5.308
    7265   10.623    4.741
    7266   10.899    4.435
    7267   12.903    0.940
    7268    9.602    3.339
    7269   11.235    3.296
    7270   11.634    1.756
    7271   10.520    3.930
    7272   11.318    4.250
    7273   10.719    3.534
    7274   11.659    5.597
    7275   12.764    7.067
    7276   10.181    4.735
    7277    9.302    6.791
    7278   10.110    4.177
    7279    9.618    4.192
    7280   12.262    4.365
    7281    9.576    1.764
    7282   10.010    3.126
    7283   10.603    1.501
    7284    7.634    2.381
    7285    6.579    5.542
    7286    7.171    5.033
    7287    9.831    4.131
    7288    7.605    1.456
    7289    9.091    4.521
    7290    7.880    2.685
    7291    8.452    2.302
    7292    7.842    5.050
    7293    7.343    3.635
    7294    5.207    5.407
    7295    5.409    2.903
    7296    8.137    6.194
    7297    5.913    3.954
    7298    9.612    4.179
    7299   10.781    2.731
    7300    8.299    2.449
    7301    6.229    2.931
    7302    6.560    2.720
    7303    9.630    2.127
    7304   10.254    2.866
    7305    8.394    2.756
    7306   10.155    0.828
    7307    9.166    1.566
    7308    8.934    4.193
    7309    8.559    4.439
    7310   11.175    5.702
    7311   10.688    5.378
    7312    8.888    5.065
    7313   11.811    4.753
    7314    9.160    3.963
    7315    7.536    1.870
    7316    8.846    2.248
    7317   11.292    2.480
    7318    9.967    3.830
    7319    8.617    8.181
    7320   10.477    6.716
    7321   11.857    6.044
    7322   10.578    6.355
    7323   12.149    7.048
    7324   11.500    6.191
    7325   12.536    5.527
    7326   12.858    4.347
    7327   12.975    5.681
    7328    9.488    6.353
    7329   10.315    4.758
    7330   11.139    5.939
    7331   11.450    7.075
    7332   10.987    5.944
    7333    7.771    6.082
    7334    8.540    5.482
    7335   11.163    5.033
    7336    9.908    2.942
    7337    8.919    4.014
    7338   11.642    5.210
    7339   11.021    3.875
    7340   13.177    1.030
    7341    9.711    4.930
    7342   12.529    3.389
    7343   12.830    0.546
    7344   11.030    2.814
    7345   11.534    3.046
    7346   12.649    1.796
    7347    8.614    3.866
    7348    9.434    4.560
    7349    7.754    5.710
    7350    5.059    4.135
    7351    6.281    4.342
    7352    6.232    2.676
    7353    5.179    1.859
    7354    4.001    2.531
    7355    6.304    1.483
    7356    6.347    1.528
    7357    5.048    5.358
    7358    6.219    6.450
    7359    6.403    3.987
    7360    8.005    4.730
    7361    8.328    3.805
    7362    7.504    7.778
    7363    8.246    3.061
    7364    7.787    6.967
    7365    8.647    7.926
    7366    9.106    6.089
    7367    7.788    9.276
    7368    7.529    6.912
    7369   10.323    3.343
    7370    9.446    3.599
    7371   10.396    4.693
    7372    9.593    1.848
    7373   10.157    1.709
    7374   10.055    2.538
    7375    9.590    4.069
    7376    8.467    4.805
    7377    8.539    3.273
    7378    7.170    1.219
    7379    7.129    1.079
    7380    7.416    1.668
    7381    5.810    1.743
    7382    8.535    1.484
    7383    7.441    2.688
    7384    6.316    5.093
    7385    8.744    4.613
    7386    6.616    3.829
    7387    6.062    3.809
    7388    5.473    1.615
    7389    3.712    1.508
    7390    3.663    3.255
    7391    5.027    5.022
    7392    5.025    4.174
    7393    6.037    3.869
    7394    8.094    4.161
    7395    6.287    0.559
    7396    7.898    1.099
    7397    8.465    1.183
    7398    5.151   -0.550
    7399    5.305    2.332
    7400    6.839    1.946
    7401    8.003   -0.201
    7402    7.456    2.493
    7403    4.145    2.465
    7404    6.603    0.002
    7405    7.630    0.718
    7406    9.173    0.855
    7407    9.498    0.820
    7408    6.976   -2.791
    7409    7.072   -2.886
    7410    8.285   -0.367
    7411    7.527   -1.064
    7412    5.622   -0.439
    7413    5.482   -0.419
    7414    6.292    0.087
    7415    5.865    0.484
    7416    5.276    2.186
    7417    5.852    1.242
    7418    7.667   -0.745
    7419    8.857    1.678
    7420    6.766    1.585
    7421    4.738    1.742
    7422    4.291    2.154
    7423    4.462    2.468
    7424    6.718    2.113
    7425    4.618    0.894
    7426    4.215    2.887
    7427    5.973    2.615
    7428    5.378    1.275
    7429    4.889    4.055
    7430    6.010    0.166
    7431    8.737   -0.521
    7432    5.808    3.956
    7433    5.751    4.496
    7434    4.512    4.945
    7435    6.874    2.156
    7436    7.787    1.163
    7437    7.142    1.499
    7438    8.550   -0.238
    7439    8.258   -0.366
    7440    9.400   -1.982
    7441    7.818   -0.479
    7442    7.962   -0.909
    7443    5.696   -0.611
    7444    8.275   -0.046
    7445    7.537    1.348
    7446    3.461    3.336
    7447    5.273    4.617
    7448    7.474    0.562
    7449    7.792   -0.818
    7450    7.834    1.794
    7451    8.060    2.501
    7452    7.138    1.532
    7453    9.040    4.051
    7454    9.189    2.900
    7455    4.628    3.052
    7456    7.917    0.704
    7457    8.471    2.746
    7458    8.642    3.991
    7459    6.487    2.293
    7460    9.373    2.758
    7461    9.057    3.140
    7462   10.388    1.052
    7463    6.529    3.445
    7464    6.898    4.199
    7465    6.241    4.160
    7466    4.815    2.817
    7467    5.957    3.069
    7468    6.501    3.684
    7469    6.708    4.757
    7470    5.275    4.164
    7471    6.786    3.137
    7472    5.584    3.189
    7473    2.116    5.350
    7474    5.899    4.244
    7475    5.140    2.459
    7476    4.924    0.622
    7477    5.525    2.450
    7478    6.986    1.139
    7479    7.654    1.011
    7480    9.053    2.068
    7481    6.656    6.702
    7482    5.202    3.900
    7483    5.805    3.472
    7484    5.755    2.499
    7485    7.063    1.510
    7486    7.017    3.232
    7487    7.632    1.984
    7488    7.722    6.076
    7489   10.361    4.117
    7490    7.431    4.891
    7491    7.579    3.764
    7492    9.396    2.380
    7493    5.990    4.657
    7494    6.506    2.834
    7495    6.881    3.844
    7496    6.459    5.380
    7497    6.577    5.082
    7498    6.214    4.387
    7499    9.387    1.135
    7500    6.675    2.726
    7501    5.687    4.679
    7502    6.124    6.464
    7503    8.339    4.248
    7504    4.968    3.388
    7505    6.265    3.071
    7506    5.081    4.067
    7507    5.579    3.202
    7508    6.240    4.188
    7509    8.058    4.988
    7510    8.659    3.268
    7511    8.978    1.899
    7512    9.378    1.855
    7513    9.849   -1.919
    7514    9.938   -1.630
    7515    8.999   -0.328
    7516    5.742    1.591
    7517    4.434    2.655
    7518    7.530    3.281
    7519    7.140    2.064
    7520    5.768    3.607
    7521    6.848    0.954
    7522    7.899    1.273
    7523    7.882    1.772
    7524    7.069    0.434
    7525    8.864    0.290
    7526    9.279    0.854
    7527    6.706    1.727
    7528    5.275    2.527
    7529    6.111    3.920
    7530    5.541    2.984
    7531    5.180    0.874
    7532   11.026   -1.575
    7533    9.098   -1.666
    7534    6.999    0.575
    7535    5.203   -1.427
    7536    5.271   -0.816
    7537    7.133    0.435
    7538    6.019   -2.549
    7539    6.652   -1.017
    7540    7.447   -0.285
    7541    7.543   -0.389
    7542    7.342   -1.511
    7543    7.637   -1.458
    7544    7.777    0.339
    7545    9.041    0.400
    7546    8.665    0.937
    7547    8.843    1.188
    7548    8.544    1.728
    7549    8.648   -1.376
    7550    7.147   -0.066
    7551    6.814   -0.358
    7552    6.620   -1.060
    7553    6.493    3.592
    7554    3.178    3.285
    7555    6.116    3.767
    7556    5.259    4.200
    7557    2.861    3.330
    7558    6.641    1.855
    7559    7.827    0.932
    7560    9.578    0.732
    7561    9.921    0.511
    7562    7.545    0.057
    7563    5.296    1.357
    7564    8.494    2.351
    7565    6.229    1.294
    7566    5.890    4.705
    7567    5.509    3.661
    7568    5.181    3.830
    7569    5.593    1.987
    7570    6.492    1.756
    7571    8.143    2.832
    7572    6.047    2.938
    7573    8.124    2.849
    7574    9.328    1.765
    7575    7.775    1.100
    7576    9.225    1.040
    7577   10.624    0.485
    7578    8.689    1.630
    7579    9.736    2.148
    7580   10.387    1.766
    7581    8.157    2.767
    7582    8.058    1.341
    7583    9.110    2.301
    7584    7.273    0.132
    7585   11.157    0.631
    7586    9.410    1.856
    7587   11.108    0.268
    7588   11.806    2.008
    7589   12.579    0.767
    7590   11.382    0.881
    7591    9.307   -1.552
    7592    9.234    2.196
    7593    9.559   -0.691
    7594    8.036    1.817
    7595    8.578    0.347
    7596    9.536    0.603
    7597    7.185   -0.919
    7598    8.808   -1.336
    7599    6.503   -1.600
    7600    5.968   -0.357
    7601    5.399    3.165
    7602    7.092    1.422
    7603    7.069    2.877
    7604    5.475    2.953
    7605    6.079    1.260
    7606    7.162    0.608
    7607    6.757    2.883
    7608    7.949    2.554
    7609    7.764    1.509
    7610    6.579   -0.302
    7611    8.421   -1.150
    7612    7.331    0.134
    7613    9.209    1.237
    7614    9.774   -1.076
    7615    9.884   -0.607
    7616    6.410    0.178
    7617    6.772   -0.179
    7618    6.463    1.093
    7619    5.202    0.798
    7620    6.316    2.464
    7621    6.158   -0.426
    7622    4.549    0.816
    7623    4.009    0.994
    7624    4.535    0.328
    7625    4.598    4.359
    7626    5.924    3.889
    7627    5.909    4.496
    7628    5.788    1.862
    7629    4.107    1.214
    7630    4.291    2.316
    7631    5.085    0.898
    7632    4.836    2.121
    7633    4.641   -1.082
    7634    6.421   -0.463
    7635    3.465    0.795
    7636    5.568    2.069
    7637    4.069    1.401
    7638    4.152    4.193
    7639    8.953    2.915
    7640    8.005    4.323
    7641    8.088    2.005
    7642    7.678    3.060
    7643    8.183    0.797
    7644    8.516    1.961
    7645    7.742    0.202
    7646    7.782   -0.338
    7647    7.682    2.411
    7648    7.465    0.685
    7649    6.740    0.897
    7650    6.113    3.435
    7651    6.255    0.857
    7652    9.712   -0.035
    7653    8.134   -2.069
    7654    8.209   -1.781
    7655    7.182   -0.225
    7656    6.599   -0.866
    7657    9.184    2.005
    7658    8.669    1.251
    7659    6.947    0.759
    7660    7.392    0.503
    7661    5.760    1.165
    7662    7.036   -0.986
    7663    7.264    0.738
    7664    6.893   -0.553
    7665    7.275    0.716
    7666    7.311    0.535
    7667   10.190   -0.353
    7668    9.527    0.450
    7669   10.884    1.045
    7670   12.916    1.567
    7671   11.938    2.010
    7672   10.200    1.887
    7673   12.285    2.676
    7674   10.404    3.013
    7675   11.879    2.544
    7676   10.548    2.937
    7677    9.858    1.322
    7678   11.218    1.647
    7679    9.376    1.330
    7680   10.392    1.447
    7681    7.880    2.255
    7682    9.699    1.397
    7683    8.615   -1.932
    7684    9.424   -1.759
    7685   10.692   -0.311
    7686    9.458   -0.166
    7687    8.297    0.313
    7688    9.611    0.661
    7689    7.886    2.336
    7690    7.656    0.086
    7691    8.995   -0.045
    7692    9.559   -0.309
    7693    8.672    2.923
    7694    7.878    2.004
    7695    6.132    1.041
    7696    6.508    2.152
    7697    7.655    0.401
    7698    7.555    2.829
    7699    7.924    0.441
    7700    7.187    0.646
    7701    9.377   -0.909
    7702    7.472    1.798
    7703    9.929   -0.488
    7704   11.577   -1.179
    7705   10.579   -1.517
    7706   10.312   -0.704
    7707    8.160   -0.058
    7708    4.259   -1.162
    7709    8.241   -0.337
    7710    9.365   -1.096
    7711    8.149   -2.079
    7712    6.973   -0.224
    7713    4.530    0.135
    7714    4.778    0.318
    7715    3.991   -0.181
    7716    6.895   -1.252
    7717    6.718   -1.275
    7718    6.105   -4.463
    7719    6.913   -2.299
    7720    6.780   -2.837
    7721    7.685    0.719
    7722    4.542   -0.300
    7723    8.571    2.374
    7724    6.150   -0.721
    7725    7.989   -1.829
    7726    7.014   -1.754
    7727    7.064   -0.661
    7728    7.088    0.918
    7729    9.363    0.385
    7730   10.012    0.703
    7731   10.168    1.685
    7732    8.342    3.867
    7733    7.081    4.030
    7734    6.537    5.607
    7735    7.182    4.051
    7736    7.352    3.147
    7737   10.406   -0.143
    7738    9.102   -0.793
    7739    8.428    0.930
    7740    6.991    2.023
    7741   10.170   -0.811
    7742    8.843   -3.409
    7743    7.962   -1.339
    7744    9.451   -2.038
    7745   10.359   -4.740
    7746    9.002   -4.173
    7747    7.680   -4.246
    7748    8.286   -0.834
    7749   10.456   -0.035
    7750   11.535   -0.292
    7751   11.247   -0.823
    7752    9.375   -3.424
    7753    8.755    0.253
    7754    7.526    0.939
    7755   11.529    1.083
    7756   10.900    1.715
    7757    8.249    4.324
    7758    8.735    3.128
    7759    4.377    3.842
    7760    4.906    4.374
    7761    4.020    1.691
    7762    7.971   -0.449
    7763    9.719    0.379
    7764    9.283    0.524
    7765    8.041    0.058
    7766    8.832    2.741
    7767    6.363    3.601
    7768    6.706   -0.205
    7769    7.634    1.830
    7770    9.698    2.420
    7771    8.125    1.712
    7772    7.218   -0.648
    7773    7.662    0.373
    7774    6.306    0.491
    7775    5.137    2.685
    7776    3.276    0.860
    7777    5.777    2.681
    7778    6.512    3.802
    7779    8.126    0.060
    7780    8.192    2.055
    7781    8.577    2.259
    7782   10.053    0.437
    7783    9.137    0.170
    7784    8.354   -0.165
    7785    9.043   -1.377
    7786    8.439   -1.354
    7787    8.583   -1.117
    7788    9.137   -1.282
    7789   10.760   -1.014
    7790   11.993   -1.350
    7791    8.841   -0.152
    7792    9.331   -1.949
    7793    9.591   -0.970
    7794    9.683   -0.753
    7795    9.833   -0.365
    7796   10.118    0.366
    7797   10.838   -0.961
    7798    9.941    0.705
    7799    8.221   -1.687
    7800    7.354   -1.913
    7801    6.282    0.107
    7802    6.513    0.669
    7803    6.827    1.465
    7804    8.367    0.665
    7805    8.419   -1.057
    7806    5.627   -2.365
    7807    7.178    2.046
    7808    4.018   -0.552
    7809    7.081   -3.018
    7810    6.557   -0.528
    7811   10.287   -0.165
    7812    9.645    0.413
    7813    9.541    0.654
    7814    8.747   -0.795
    7815    7.064   -0.881
    7816    8.107   -1.528
    7817    9.283   -2.739
    7818   10.240   -0.838
    7819    8.086   -1.129
    7820    8.134    0.028
    7821    8.573   -0.591
    7822    9.350   -0.304
    7823    9.631   -1.096
    7824    9.954   -0.286
    7825    9.670    1.122
    7826    8.935    1.683
    7827    9.095    2.557
    7828    8.340    2.432
    7829    8.541    2.932
    7830   10.292    1.850
    7831    8.699    2.078
    7832   10.865    4.777
    7833   10.128    3.012
    7834   11.212    3.983
    7835    9.151    3.107
    7836   10.570    0.920
    7837   12.287    1.994
    7838   12.925    1.102
    7839   12.130    2.659
    7840    9.244    5.363
    7841    9.707    5.811
    7842    8.007    2.330
    7843    8.019    2.152
    7844    8.410    3.484
    7845    7.390    3.998
    7846    4.723    3.080
    7847    5.615    3.402
    7848    6.587    3.525
    7849    8.798    4.207
    7850    7.602    2.898
    7851    6.429    2.482
    7852    6.254    3.188
    7853    6.850    2.046
    7854    5.373    2.391
    7855    7.848    1.825
    7856   10.706   -0.293
    7857    8.683    0.677
    7858   10.267    1.287
    7859   10.976    2.833
    7860    8.700    1.587
    7861   10.637    1.385
    7862   10.931    3.597
    7863    9.630    0.604
    7864   10.234    3.043
    7865    9.696    2.810
    7866   10.325    2.292
    7867    8.447    2.866
    7868    6.038    3.996
    7869    8.428    2.349
    7870    8.997    0.923
    7871    8.880   -0.767
    7872   11.432    2.976
    7873    9.429    2.530
    7874   12.641    3.157
    7875   11.600    1.408
    7876   10.244    1.030
    7877   11.354   -0.262
    7878   10.875   -3.070
    7879   10.940   -1.019
    7880   10.370    0.008
    7881    8.978    0.457
    7882    9.346    1.406
    7883    8.985    2.679
    7884    8.120    2.116
    7885    7.113    2.386
    7886    8.223    5.905
    7887    9.849    5.173
    7888   10.022    4.228
    7889   10.116    0.502
    7890    7.505    2.293
    7891    9.767    0.819
    7892   12.939   -0.180
    7893    8.842    0.682
    7894   10.292    0.362
    7895   11.386    0.259
    7896    9.078   -1.474
    7897   10.097    2.170
    7898   11.110    0.181
    7899   10.380   -0.376
    7900   11.274   -0.775
    7901   10.454   -0.038
    7902   10.258    0.279
    7903   12.206   -1.326
    7904   12.471   -1.876
    7905   12.834   -0.160
    7906   11.903   -1.021
    7907   11.572   -1.396
    7908   11.344   -2.505
    7909   11.293   -2.878
    7910    9.225   -3.772
    7911   10.420   -3.577
    7912    9.572   -0.795
    7913    7.939   -2.121
    7914   10.034   -3.450
    7915   10.585   -4.861
    7916    9.109   -4.248
    7917    9.009   -2.459
    7918   10.969   -3.596
    7919    8.719   -2.739
    7920    9.242   -4.354
    7921   10.961   -6.474
    7922    8.864   -4.870
    7923   10.180   -3.399
    7924    8.844   -3.621
    7925   10.703   -4.569
    7926    8.791   -5.400
    7927   10.453   -3.787
    7928    9.145   -3.865
    7929    8.816   -4.228
    7930    9.437   -2.886
    7931   10.771   -0.191
    7932   12.517   -0.426
    7933   10.620    0.089
    7934   10.525   -1.279
    7935    9.869   -1.420
    7936    7.585   -0.883
    7937    8.438   -1.813
    7938    7.581   -2.384
    7939    7.259    1.170
    7940    8.411    0.569
    7941    7.702    0.742
    7942    6.972    2.540
    7943    8.028    2.004
    7944    8.208    1.881
    7945    8.661   -1.217
    7946    8.600   -0.984
    7947    7.849    1.233
    7948    7.891   -2.487
    7949    9.808   -0.792
    7950   10.633   -2.625
    7951    9.283   -1.424
    7952    8.289   -3.296
    7953    9.459   -1.839
    7954   10.405   -3.061
    7955    9.834   -2.575
    7956   10.694   -4.909
    7957   12.507   -3.812
    7958   11.209   -5.603
    7959    6.807   -4.865
    7960    8.661   -3.909
    7961   10.381   -5.276
    7962    9.295   -4.758
    7963   10.319   -4.420
    7964   11.704   -4.073
    7965   12.040   -5.154
    7966    9.428   -1.924
    7967   11.640   -3.414
    7968    9.048   -3.440
    7969   11.429   -2.181
    7970   11.661   -3.992
    7971   15.161   -3.738
    7972   13.128   -6.525
    7973   11.688   -3.886
    7974   14.518   -2.180
    7975   14.281   -3.563
    7976   12.364   -3.851
    7977   11.935   -1.426
    7978   12.632   -2.471
    7979   12.865   -2.360
    7980   12.599   -2.635
    7981   10.669   -5.336
    7982   10.850   -5.169
    7983    9.207   -5.369
    7984    9.350   -2.503
    7985    8.064   -5.522
    7986    9.598   -7.239
    7987   10.759   -5.161
    7988    9.125   -5.443
    7989    9.204   -5.058
    7990   12.025   -4.564
    7991   10.649   -2.828
    7992    8.435   -2.478
    7993    7.383    0.122
    7994    6.500    0.725
    7995    7.535   -0.582
    7996    7.241   -0.667
    7997    9.888   -0.830
    7998    7.409    0.074
    7999    7.204   -2.194
    8000    5.352   -3.692
    8001    5.507   -6.218
    8002    8.579   -4.715
    8003    8.598   -4.029
    8004    7.935   -5.435
    8005    8.439   -2.801
    8006    9.069   -4.182
    8007    8.235   -3.403
    8008    6.324   -0.622
    8009    6.685   -2.148
    8010    8.182   -2.989
    8011    8.941   -1.767
    8012    8.080   -3.904
    8013    8.974   -5.900
    8014    7.872   -6.375
    8015    6.308   -3.159
    8016    5.565   -4.267
    8017    5.101   -4.934
    8018    5.934   -4.771
    8019    4.676   -4.288
    8020    6.181   -5.334
    8021    7.251   -7.553
    8022   12.385   -3.128
    8023   11.920   -4.975
    8024   11.604   -2.625
    8025   11.947   -1.998
    8026   10.962   -3.942
    8027   11.746   -4.890
    8028   11.732   -1.959
    8029   11.815   -3.665
    8030   10.024   -3.650
    8031   10.029   -3.511
    8032   11.996   -3.977
    8033   15.151   -3.922
    8034   13.890   -6.728
    8035   10.436   -4.816
    8036   10.829   -3.534
    8037   14.246   -5.196
    8038   12.021   -3.553
    8039   13.233   -3.089
    8040    9.288   -1.709
    8041   12.021   -2.310
    8042   10.609   -3.714
    8043   10.443   -3.178
    8044   11.189   -1.856
    8045    9.942   -0.681
    8046   11.721   -2.067
    8047   12.986   -0.042
    8048   13.387   -2.435
    8049   11.973   -0.678
    8050   11.904   -2.997
    8051   10.883   -0.273
    8052   11.314   -2.112
    8053    9.393   -0.447
    8054    8.862    1.600
    8055   11.075    3.108
    8056   13.502    2.828
    8057    8.554    0.618
    8058    6.881    0.002
    8059    8.389   -0.946
    8060    9.407   -0.299
    8061    9.064   -2.347
    8062   10.660    0.334
    8063    9.613    3.184
    8064   10.681   -0.053
    8065   12.090   -0.367
    8066   11.565    0.183
    8067   10.123    1.921
    8068   11.400    0.133
    8069   10.042    0.907
    8070   10.469   -1.250
    8071   13.551    0.328
    8072   10.421   -1.410
    8073   11.113    1.186
    8074   11.735    0.566
    8075   10.360   -0.641
    8076   10.435   -1.264
    8077    9.468   -1.667
    8078   10.157   -1.524
    8079    8.988   -1.646
    8080    8.830   -2.106
    8081    7.785   -3.870
    8082    7.877   -2.112
    8083    9.506   -1.564
    8084    8.611   -1.008
    8085   10.153   -1.018
    8086    8.535   -0.674
    8087    8.282   -1.106
    8088    8.314   -1.407
    8089   11.220   -2.476
    8090    9.665   -2.078
    8091   11.339   -3.226
    8092   11.246   -1.223
    8093    7.681    0.682
    8094    8.504    0.678
    8095   10.246   -0.961
    8096    9.019   -1.457
    8097    9.355   -1.760
    8098    9.929   -5.252
    8099   10.316   -4.777
    8100    9.424   -4.276
    8101    8.051   -1.429
    8102    6.156   -1.752
    8103    4.988   -0.699
    8104    6.343   -2.891
    8105    5.660   -0.343
    8106    7.199    1.710
    8107    8.173    1.227
    8108    7.221    0.207
    8109    8.270   -1.584
    8110    9.958   -3.189
    8111    9.312   -1.473
    8112    9.669   -0.869
    8113    8.984   -0.426
    8114   11.993   -3.227
    8115    9.786   -4.151
    8116   11.493   -1.535
    8117   11.456   -0.979
    8118   10.163   -1.981
    8119    8.047   -3.664
    8120    8.969   -3.541
    8121    8.733   -1.651
    8122   12.231    0.034
    8123   10.622    0.501
    8124   10.789    1.936
    8125   11.812   -0.157
    8126   12.863   -0.299
    8127   10.561    0.737
    8128   10.313   -1.280
    8129    8.719   -0.620
    8130    8.410   -1.007
    8131    9.912   -0.320
    8132   10.567   -0.565
    8133    8.799   -0.868
    8134    9.414   -1.440
    8135    6.932   -1.914
    8136    7.195   -2.636
    8137    6.677   -2.362
    8138    7.803   -4.319
    8139    8.663   -3.233
    8140    8.595   -3.585
    8141    8.990   -6.505
    8142    8.991   -4.144
    8143    8.282   -3.381
    8144    6.625   -4.650
    8145    4.666   -5.491
    8146    8.570   -2.082
    8147    8.819   -3.361
    8148    8.021   -2.030
    8149    9.970   -4.629
    8150   10.571   -1.668
    8151    7.926   -1.198
    8152    8.246   -0.196
    8153    8.713    0.641
    8154    9.900    0.837
    8155   10.328   -2.201
    8156    8.061   -0.426
    8157    7.370   -1.513
    8158    8.806   -2.367
    8159    7.179   -3.059
    8160    5.654   -1.431
    8161    7.700   -0.005
    8162    8.998   -0.511
    8163    9.757   -0.566
    8164    7.508    0.231
    8165    7.029    2.156
    8166    7.815    2.885
    8167    8.721   -1.099
    8168    7.547    0.389
    8169    8.174    0.913
    8170    9.446    1.017
    8171    8.568    0.562
    8172    9.230    0.291
    8173    9.087    1.450
    8174   10.275    1.539
    8175    8.810   -0.735
    8176    8.199    0.734
    8177    9.163   -1.586
    8178    9.175   -1.837
    8179    9.149    0.580
    8180    9.583   -0.438
    8181    8.068   -0.560
    8182    9.702   -1.735
    8183   10.230   -2.487
    8184    9.934   -3.262
    8185   10.309   -1.808
    8186   10.231   -1.456
    8187   10.607   -3.002
    8188    8.392   -2.786
    8189    8.240   -1.872
    8190    7.983    0.070
    8191    7.185   -0.233
    8192    9.482    0.042
    8193    9.766   -2.585
    8194    8.538   -0.734
    8195    8.273   -0.103
    8196    7.096    1.070
    8197    9.217   -0.426
    8198    9.787   -1.943
    8199    9.053   -2.437
    8200    7.831   -1.115
    8201   10.114   -2.276
    8202    8.714   -0.780
    8203    9.216   -0.686
    8204   11.753   -0.404
    8205   10.900   -1.163
    8206    9.305   -1.883
    8207    9.079   -0.715
    8208    9.608   -2.239
    8209    8.311   -2.968
    8210    9.814   -1.128
    8211    7.858   -0.375
    8212    8.359   -2.704
    8213    9.960   -1.730
    8214   12.223   -0.944
    8215    8.976   -3.950
    8216    8.934   -5.173
    8217    6.107   -5.077
    8218    6.937   -1.974
    8219    6.583   -1.675
    8220    8.911   -3.288
    8221    8.177   -4.172
    8222    8.712   -2.076
    8223    9.178   -3.583
    8224    8.182   -1.352
    8225    8.251   -3.380
    8226    8.984   -6.060
    8227    8.156   -4.548
    8228    8.970   -3.889
    8229    7.102   -2.225
    8230    5.264   -2.220
    8231    7.344   -4.908
    8232    8.295   -5.484
    8233    5.985   -4.794
    8234    8.707   -2.330
    8235    8.673   -2.935
    8236   10.341   -2.297
    8237    6.874   -2.657
    8238    7.895   -4.481
    8239    6.956   -4.125
    8240    7.764   -5.327
    8241    7.780   -5.671
    8242    8.651   -3.760
    8243    6.875   -5.671
    8244    6.134   -5.576
    8245    6.287   -4.187
    8246    7.989   -5.359
    8247    6.975   -3.421
    8248    8.349   -3.261
    8249    7.857   -4.442
    8250    8.479   -4.182
    8251    9.408   -5.792
    8252    9.102   -6.557
    8253   10.811   -5.023
    8254    9.320   -5.568
    8255    7.864   -4.783
    8256    7.563   -3.581
    8257    8.229   -3.300
    8258    9.535   -4.468
    8259    9.707   -2.996
    8260    6.065   -1.384
    8261    5.311   -0.845
    8262    5.866   -3.701
    8263    3.979   -3.462
    8264    4.552   -2.877
    8265    4.572   -4.041
    8266    6.349   -2.275
    8267    5.589   -1.701
    8268    4.673   -2.402
    8269    7.320   -2.657
    8270    5.652   -2.864
    8271    6.326   -3.664
    8272    7.302   -4.961
    8273    7.608   -1.896
    8274    6.373   -1.569
    8275    5.931   -3.684
    8276    8.101   -6.181
    8277    8.327   -3.654
    8278    8.706   -4.161
    8279    7.899   -3.589
    8280    6.155   -4.837
    8281    8.096   -6.032
    8282    9.687   -2.981
    8283   10.646   -2.233
    8284   10.528   -1.965
    8285    9.114   -4.293
    8286    5.286   -4.790
    8287    5.871   -2.634
    8288    4.546   -4.195
    8289    5.985   -1.588
    8290    5.626   -0.905
    8291    6.216   -1.984
    8292    9.487   -2.069
    8293    7.338   -2.834
    8294    7.812   -1.326
    8295    8.879   -0.472
    8296   10.499   -2.251
    8297    7.695   -3.435
    8298    8.367   -2.696
    8299    9.438   -2.242
    8300   10.260   -3.891
    8301    8.658   -3.601
    8302    8.493   -0.855
    8303    6.373   -1.934
    8304    9.231   -1.976
    8305    9.892   -0.921
    8306    9.844   -3.457
    8307    9.003   -1.979
    8308    8.121   -1.445
    8309    6.819   -0.544
    8310    5.714    0.322
    8311    7.611   -1.902
    8312    3.789   -0.490
    8313    4.764   -1.462
    8314    6.032   -2.694
    8315    7.613   -2.693
    8316    8.045   -1.804
    8317    8.251   -3.399
    8318    8.903   -3.966
    8319    8.606   -2.218
    8320    7.659   -1.964
    8321    9.045   -2.641
    8322    9.367   -3.792
    8323   10.172   -3.945
    8324   10.084   -4.637
    8325   10.229   -1.958
    8326   11.074   -3.283
    8327   10.383   -5.977
    8328    7.879   -3.531
    8329    8.376   -1.220
    8330    8.534   -2.564
    8331   11.969   -2.854
    8332    9.975   -1.503
    8333   10.618   -2.875
    8334    9.801   -1.921
    8335    8.811   -3.344
    8336    7.234   -2.827
    8337    5.779   -0.573
    8338    6.529   -0.260
    8339    8.250   -2.429
    8340    8.122   -2.909
    8341    8.491   -1.600
    8342    9.751   -2.112
    8343    8.014   -5.279
    8344    8.507   -3.684
    8345    8.037   -3.301
    8346    8.106   -3.126
    8347    8.639   -2.908
    8348    8.942   -3.757
    8349    9.253   -4.482
    8350   12.157   -3.933
    8351    8.984   -5.962
    8352   11.255   -5.253
    8353   10.317   -2.449
    8354   11.755   -2.126
    8355   11.700   -2.849
    8356   11.131   -1.611
    8357    9.082   -1.330
    8358    9.202   -0.365
    8359    9.172    0.689
    8360    9.790   -0.547
    8361    8.935   -0.213
    8362   10.427   -2.350
    8363    9.665    0.348
    8364    9.733   -1.879
    8365   10.009   -1.279
    8366   10.569   -1.418
    8367   10.006   -1.635
    8368    7.963   -1.115
    8369    8.189   -0.709
    8370   11.677   -2.919
    8371   12.012   -4.979
    8372   10.156   -2.879
    8373   10.314   -0.294
    8374   12.347   -0.064
    8375   13.202   -1.643
    8376   10.902   -2.031
    8377   11.536   -3.033
    8378   11.651   -3.931
    8379   10.908   -3.356
    8380   11.256   -1.874
    8381    9.970   -2.757
    8382    8.728   -4.171
    8383   10.754   -4.733
    8384   10.516   -2.417
    8385   10.317    0.128
    8386   12.381   -1.082
    8387   10.689   -0.377
    8388    7.807    1.292
    8389    9.145    2.178
    8390   11.420   -0.788
    8391   12.701   -0.829
    8392   12.986   -1.927
    8393   10.325   -1.553
    8394   10.671   -1.619
    8395   12.516   -3.580
    8396   10.881   -3.094
    8397    9.824   -2.385
    8398   13.305   -3.295
    8399   13.006   -5.849
    8400   12.854   -5.510
    8401   12.678   -3.310
    8402   14.195   -3.863
    8403   12.999   -3.079
    8404    9.957   -1.947
    8405   10.621   -3.009
    8406    9.026   -1.942
    8407   10.294   -3.613
    8408    8.566   -2.845
    8409   11.288   -2.865
    8410   10.683   -3.384
    8411   12.260   -3.973
    8412   10.554   -4.258
    8413   12.451   -4.256
    8414   12.416   -4.754
    8415   12.426   -6.026
    8416   11.461   -4.969
    8417   12.592   -5.323
    8418   11.639   -4.689
    8419   11.752   -5.511
    8420   12.474   -5.947
    8421   14.067   -4.701
    8422   10.950   -5.037
    8423   14.024   -3.384
    8424   14.650   -3.340
    8425   11.794   -1.458
    8426   10.867   -0.952
    8427   10.789   -0.368
    8428    9.959   -0.605
    8429   10.482   -0.779
    8430   11.087    0.547
    8431   10.855   -0.209
    8432   11.153   -2.624
    8433    9.423   -2.853
    8434    9.185   -1.608
    8435    8.337   -1.560
    8436    7.589   -2.736
    8437    8.873   -2.504
    8438    9.561   -3.640
    8439    8.884   -2.937
    8440    9.154   -2.062
    8441    8.191   -1.559
    8442    8.151   -3.481
    8443    9.414   -2.619
    8444    9.220   -0.665
    8445   11.469   -0.796
    8446   12.001    0.932
    8447    9.905    0.116
    8448    9.502    0.950
    8449   10.086    0.570
    8450    7.499   -0.150
    8451    8.401    0.516
    8452    9.923   -1.651
    8453    9.944   -2.680
    8454    9.672   -0.492
    8455    9.644   -2.701
    8456   10.434   -1.168
    8457   10.330   -2.179
    8458   10.202   -2.500
    8459    9.973   -0.017
    8460    9.119    1.054
    8461    8.359   -2.288
    8462   10.532   -0.504
    8463   10.677   -2.922
    8464    9.196   -3.172
    8465   10.982   -3.068
    8466   10.151   -3.547
    8467    9.031   -4.538
    8468   11.396   -4.301
    8469    9.898   -1.851
    8470    9.138   -2.622
    8471    9.369   -2.557
    8472    9.772   -2.490
    8473    9.902   -1.576
    8474   11.898   -0.975
    8475   10.249   -1.391
    8476   12.839   -1.307
    8477   12.347   -1.639
    8478    9.362   -0.131
    8479   11.962   -1.078
    8480   11.843   -1.315
    8481   11.233   -3.051
    8482   12.554   -3.330
    8483   13.469   -5.748
    8484   10.020   -3.876
    8485   12.253   -3.978
    8486   11.488   -6.714
    8487   11.818   -4.362
    8488   10.154   -3.997
    8489   13.355   -2.961
    8490    9.832   -2.056
    8491    9.050   -2.673
    8492   10.470   -2.565
    8493    9.770   -4.908
    8494   10.027   -3.345
    8495   13.558   -4.638
    8496   12.919   -4.728
    8497   11.219   -3.571
    8498   12.223   -3.259
    8499    9.821   -1.474
    8500   11.302   -3.535
    8501    9.390   -1.119
    8502    8.826   -1.556
    8503    7.831   -2.318
    8504    7.077   -0.317
    8505    7.468    0.622
    8506    9.706   -2.450
    8507   10.231   -1.452
    8508   10.550   -2.454
    8509   10.284   -1.123
    8510    8.279   -1.923
    8511    6.924   -1.009
    8512    4.922   -0.229
    8513    5.727    0.064
    8514    5.960   -1.516
    8515    3.123   -1.330
    8516    3.584   -0.932
    8517    2.032   -0.858
    8518    2.635    0.502
    8519    4.565   -0.746
    8520    3.454    0.021
    8521    4.830   -1.876
    8522    5.806    0.064
    8523    6.108   -1.767
    8524    6.353    0.238
    8525    7.527   -1.758
    8526    7.508   -2.933
    8527    9.327   -2.516
    8528    7.491    1.004
    8529    6.029   -0.751
    8530    7.677   -3.055
    8531    9.761   -3.144
    8532    9.794   -5.080
    8533   10.986   -4.462
    8534   11.035   -3.007
    8535    7.678   -4.075
    8536    9.912   -5.268
    8537    6.703   -2.501
    8538    8.863   -3.872
    8539    8.055   -4.004
    8540    7.563   -5.755
    8541    7.080   -2.561
    8542    6.863   -4.365
    8543    7.096   -4.785
    8544    6.178   -6.545
    8545    7.038   -2.845
    8546    6.714   -5.527
    8547    9.758   -6.469
    8548    8.707   -5.467
    8549    8.466   -4.956
    8550    9.158   -4.630
    8551    8.974   -4.581
    8552   10.166   -5.481
    8553   10.363   -4.273
    8554    9.879   -2.877
    8555   10.237   -3.342
    8556    8.298   -3.838
    8557    8.308   -3.914
    8558    8.336   -4.235
    8559    7.531   -5.464
    8560    8.908   -5.596
    8561    9.440   -5.606
    8562    8.623   -7.198
    8563    8.104   -6.256
    8564    5.755   -7.132
    8565    5.199   -5.821
    8566    6.567   -6.764
    8567    5.729   -6.540
    8568    4.275   -5.820
    8569    5.579   -6.401
    8570    5.309   -6.894
    8571    4.649   -8.741
    8572    4.991   -5.703
    8573    6.404   -4.777
    8574    3.820   -4.942
    8575    4.617   -5.496
    8576    4.640   -5.999
    8577    5.513   -4.978
    8578    6.941   -5.503
    8579    4.224   -4.470
    8580    5.380   -6.230
    8581    3.900   -4.207
    8582    5.750   -5.445
    8583    4.844   -4.326
    8584    6.600   -2.491
    8585    5.027   -4.862
    8586    4.951   -5.814
    8587    4.376   -3.076
    8588    4.532   -3.552
    8589    3.958   -6.460
    8590    4.926   -7.056
    8591    6.846   -6.607
    8592    4.859   -6.505
    8593    6.167   -3.769
    8594    4.552   -5.021
    8595    3.397   -4.573
    8596    4.786   -6.433
    8597    4.075   -5.304
    8598    4.292   -4.623
    8599    4.556   -6.336
    8600    5.277   -6.813
    8601    4.335   -8.009
    8602    6.639  -10.207
    8603    4.943   -9.181
    8604    6.082   -8.066
    8605    4.769   -8.186
    8606    3.004   -7.319
    8607    2.601   -6.706
    8608    3.210   -2.439
    8609    4.862   -2.219
    8610    2.566   -4.620
    8611    4.105   -4.850
    8612    4.198   -6.283
    8613    7.071   -4.162
    8614    5.752   -6.868
    8615    4.491   -5.592
    8616    3.879   -6.237
    8617    6.699   -6.187
    8618    4.517   -7.211
    8619    5.044   -7.301
    8620    4.917   -8.605
    8621    4.211   -9.043
    8622    4.821   -8.051
    8623    3.505   -8.167
    8624    3.487   -7.992
    8625    3.380   -5.857
    8626    3.162   -6.398
    8627    5.867   -6.715
    8628    5.756   -7.071
    8629    3.937   -7.700
    8630    3.324   -5.118
    8631    3.835   -5.377
    8632    5.339   -7.796
    8633    4.668   -8.311
    8634    5.601   -7.384
    8635    4.476   -8.113
    8636    4.269   -5.493
    8637    4.468   -5.957
    8638    7.734   -7.837
    8639    9.186   -7.670
    8640    7.684   -6.232
    8641    7.780   -7.271
    8642    8.161   -7.981
    8643    8.972   -8.209
    8644    5.076   -6.562
    8645    5.439   -5.923
    8646    6.334   -6.677
    8647    7.465   -6.574
    8648    7.343   -8.180
    8649    6.421   -9.827
    8650    7.863  -10.107
    8651    8.383   -9.651
    8652    6.090   -8.747
    8653    9.082   -7.556
    8654    8.391   -8.433
    8655    5.255   -9.069
    8656    5.597   -8.968
    8657    6.322   -8.724
    8658    6.090   -7.825
    8659    5.971   -7.422
    8660    4.198   -5.822
    8661    4.590   -9.508
    8662    5.349   -9.104
    8663    4.948   -7.686
    8664    4.534   -6.027
    8665    3.016   -7.117
    8666    6.173   -6.457
    8667    5.803   -6.770
    8668    5.951   -6.544
    8669    4.900   -6.317
    8670    3.831   -7.266
    8671    1.917   -6.486
    8672    1.226   -7.101
    8673    3.779   -8.005
    8674    5.112   -6.157
    8675    4.042   -5.437
    8676    1.929   -5.245
    8677    5.890   -6.454
    8678    3.277   -5.966
    8679    4.210   -4.671
    8680    4.802   -7.580
    8681    4.440   -5.473
    8682    4.260   -7.763
    8683    4.695   -7.781
    8684    3.825   -8.972
    8685    4.682   -8.604
    8686    6.524  -10.575
    8687    3.383   -9.045
    8688    5.744   -7.339
    8689    2.397   -7.151
    8690    4.062   -7.716
    8691    6.609   -6.467
    8692    4.819   -5.881
    8693    4.402   -6.085
    8694    6.045   -6.850
    8695    6.198   -6.717
    8696    4.953   -5.998
    8697    4.572   -6.083
    8698    6.620   -6.609
    8699    6.642   -5.086
    8700    8.185   -6.218
    8701    4.918   -5.801
    8702    8.574   -3.050
    8703    6.626   -4.292
    8704    8.425   -5.022
    8705    5.341   -6.041
    8706    4.352   -5.844
    8707    1.964   -6.723
    8708    1.838   -6.838
    8709    5.024   -5.459
    8710    4.827   -4.448
    8711    1.952   -5.727
    8712    2.911   -7.333
    8713    3.408   -6.532
    8714    2.226   -5.988
    8715    5.865   -4.759
    8716    1.811   -7.633
    8717    1.211   -6.387
    8718    3.950   -8.652
    8719    1.240   -8.270
    8720    2.905   -7.399
    8721    3.326   -8.243
    8722    4.138   -8.288
    8723    6.273  -10.775
    8724    6.447  -10.051
    8725    6.284  -10.258
    8726    4.436   -6.906
    8727    3.882   -8.564
    8728    4.139  -10.604
    8729    4.613   -7.854
    8730    3.365   -7.811
    8731    2.835   -6.357
    8732    5.160   -9.836
    8733    5.221  -10.696
    8734    4.282   -9.460
    8735    3.920   -8.563
    8736    3.105   -6.983
    8737    2.942   -8.071
    8738    4.621   -9.181
    8739    5.309   -9.360
    8740    6.090  -10.210
    8741    6.334  -10.525
    8742    5.780   -8.383
    8743    6.368   -9.038
    8744    5.825   -7.598
    8745    5.709   -7.432
    8746    6.919   -9.729
    8747    6.409   -8.694
    8748    5.405   -8.634
    8749    7.146  -10.356
    8750    7.685  -12.510
    8751    5.385  -11.653
    8752    2.506  -11.523
    8753    2.155  -11.635
    8754    3.297  -11.582
    8755    4.989  -10.601
    8756    4.124  -12.025
    8757    3.746  -12.072
    8758    3.022   -9.074
    8759    1.862   -7.266
    8760    3.054   -7.238
    8761    1.601   -8.199
    8762    3.521  -11.402
    8763    2.774   -9.887
    8764    2.715   -7.397
    8765    1.481   -9.893
    8766    1.205   -9.091
    8767    1.680   -9.926
    8768    1.307   -9.169
    8769    2.068   -9.140
    8770    3.207   -8.862
    8771    2.682   -9.155
    8772    4.590   -9.925
    8773    3.198   -9.091
    8774    1.889   -8.361
    8775    5.644   -9.443
    8776    4.734   -8.101
    8777    3.859   -8.404
    8778    3.569   -7.899
    8779    4.299   -6.988
    8780    4.204   -4.998
    8781    3.276   -5.693
    8782    3.432   -6.143
    8783    5.741   -7.891
    8784    4.514   -6.912
    8785    5.638   -9.558
    8786    4.477   -8.233
    8787    3.921   -8.885
    8788    3.696   -7.297
    8789    6.523   -8.173
    8790    7.472   -7.827
    8791    4.767   -8.161
    8792    5.371   -7.519
    8793    7.244   -8.935
    8794    4.580   -7.922
    8795    3.940   -6.373
    8796    6.045   -6.081
    8797    6.334   -7.842
    8798    3.385   -7.754
    8799    5.686   -7.633
    8800    8.473   -6.255
    8801    5.251   -6.591
    8802    5.476   -5.581
    8803    6.263   -7.114
    8804    5.058   -7.743
    8805    8.161   -7.256
    8806    9.734   -8.420
    8807    7.472   -8.000
    8808    8.370   -9.237
    8809    9.962   -6.624
    8810   10.878   -5.257
    8811    8.252   -9.028
    8812    8.834   -9.857
    8813    8.492   -6.869
    8814    8.386   -5.958
    8815    7.567   -7.561
    8816    6.571   -5.279
    8817    9.908   -5.714
    8818    9.294   -7.269
    8819    8.272   -6.741
    8820    9.467   -4.277
    8821   11.948   -5.709
    8822   10.877   -8.095
    8823    9.522   -9.316
    8824    8.485   -7.820
    8825    9.480   -7.974
    8826    9.880   -8.508
    8827    9.409   -7.653
    8828    9.311   -7.067
    8829   11.877   -7.499
    8830    9.932   -7.944
    8831   10.546  -11.662
    8832    9.262   -9.777
    8833   11.008   -7.285
    8834   10.984   -8.932
    8835   11.328   -6.769
    8836   11.377   -5.618
    8837    9.467   -6.338
    8838   10.590   -4.745
    8839   10.531   -6.098
    8840   10.946   -6.681
    8841   11.676   -6.840
    8842   11.222   -5.007
    8843    8.810   -2.157
    8844   11.439   -1.751
    8845    9.761   -1.422
    8846   11.053   -3.828
    8847   10.550   -4.907
    8848   10.032   -1.888
    8849    9.229   -2.536
    8850    9.520   -2.320
    8851    8.137   -2.175
    8852    7.690    0.436
    8853    9.675   -1.621
    8854   10.284   -4.779
    8855   11.142   -3.616
    8856    9.913   -3.738
    8857    9.935   -3.716
    8858    7.668   -4.264
    8859    8.229   -3.447
    8860   10.432   -4.367
    8861    9.704   -1.044
    8862    8.617   -4.107
    8863    9.276   -4.490
    8864    8.200   -6.869
    8865    8.581   -5.798
    8866    8.524   -4.210
    8867    5.472   -4.734
    8868    5.882   -4.648
    8869    5.603   -4.929
    8870    4.122   -4.313
    8871    4.951   -4.359
    8872    4.542   -5.242
    8873    5.776   -1.757
    8874    4.289   -2.845
    8875    6.137   -0.692
    8876    3.585   -0.743
    8877    3.602   -2.236
    8878    3.328   -5.012
    8879    3.527   -4.885
    8880    3.640   -3.504
    8881    2.057   -3.858
    8882    4.045   -4.280
    8883    3.229   -3.448
    8884    3.180   -3.431
    8885    3.746   -3.311
    8886    2.364   -4.162
    8887    2.426   -4.428
    8888    2.643   -4.036
    8889    4.022   -5.396
    8890    3.992   -5.296
    8891    5.956   -6.374
    8892    4.269   -1.718
    8893    3.639   -3.935
    8894    1.154   -3.982
    8895    3.422   -0.941
    8896    4.049   -0.857
    8897    1.617   -2.044
    8898    2.725   -1.016
    8899    2.864   -3.438
    8900    2.308   -1.780
    8901    2.026   -2.409
    8902    2.014   -2.498
    8903    0.879   -2.999
    8904    2.453   -2.058
    8905    4.713   -2.533
    8906    2.772   -4.246
    8907    3.433   -2.436
    8908    1.683   -3.452
    8909    3.892   -4.678
    8910    2.548   -3.944
    8911    3.913   -4.505
    8912    3.880   -3.720
    8913    4.507   -4.430
    8914    3.457   -4.284
    8915    4.876   -4.597
    8916    3.235   -3.339
    8917    3.599   -3.947
    8918    3.986   -5.405
    8919    2.074   -5.580
    8920    3.887   -4.223
    8921    2.712   -7.033
    8922    1.164   -5.666
    8923    1.010   -3.454
    8924    1.297   -4.462
    8925    0.851   -0.752
    8926    1.782   -4.320
    8927    1.873   -4.219
    8928    4.224   -5.914
    8929    0.915   -5.167
    8930    2.609   -5.149
    8931    0.683   -3.857
    8932    3.532   -6.477
    8933    4.039   -6.047
    8934    4.268   -6.608
    8935    5.360   -6.237
    8936    5.722   -6.713
    8937    2.977   -8.483
    8938    5.091   -9.268
    8939    4.136   -9.919
    8940    4.886   -8.989
    8941    3.657   -4.793
    8942    4.086   -6.765
    8943    4.770   -8.205
    8944    6.350   -7.768
    8945    5.651   -7.902
    8946    4.336  -10.262
    8947    3.349   -9.657
    8948    3.190  -11.195
    8949    1.655   -9.070
    8950    1.828   -7.482
    8951    1.137   -6.702
    8952    1.020   -6.932
    8953    2.414   -8.004
    8954    3.729   -8.345
    8955    3.158   -8.127
    8956    3.648   -7.827
    8957    2.828   -6.905
    8958    3.930   -8.282
    8959    3.135   -9.251
    8960    2.916   -9.356
    8961    4.270   -9.048
    8962    6.645   -9.097
    8963    6.263   -8.128
    8964    6.400   -8.475
    8965    4.242   -5.815
    8966    3.877   -5.281
    8967    1.728   -5.139
    8968    3.279   -4.203
    8969    6.849   -6.240
    8970    6.301   -6.204
    8971    4.090   -6.531
    8972    3.916   -6.776
    8973    4.728   -5.809
    8974    4.743   -7.064
    8975    4.379   -6.287
    8976    4.117   -6.602
    8977    4.475   -7.934
    8978    3.751   -9.896
    8979    3.854   -8.471
    8980    3.677   -9.722
    8981    4.671   -7.892
    8982    3.989   -8.877
    8983    6.268   -8.553
    8984    5.568   -6.913
    8985    5.501   -7.566
    8986    3.824   -8.674
    8987    4.179   -5.356
    8988    6.378   -6.390
    8989    3.638   -6.577
    8990    3.657   -7.795
    8991    4.828   -8.862
    8992    4.844   -5.062
    8993    5.672   -6.572
    8994    5.054   -5.681
    8995    3.521   -6.945
    8996    3.284   -6.834
    8997    4.343   -5.900
    8998    3.678   -6.486
    8999    4.726   -6.638
    9000    3.589   -5.382
    9001    1.073   -4.785
    9002    4.217   -7.828
    9003    4.857   -4.811
    9004    6.044   -3.554
    9005    1.810   -2.523
    9006    4.867   -3.092
    9007    4.216   -4.359
    9008    3.625   -6.468
    9009    5.045   -7.529
    9010    6.033   -8.207
    9011    4.499   -8.499
    9012    4.217   -6.666
    9013    3.561   -5.903
    9014    5.216   -6.980
    9015    7.070   -8.585
    9016    6.603   -9.605
    9017    3.812   -7.282
    9018    2.120   -8.132
    9019    3.510   -7.752
    9020    4.482   -6.436
    9021    1.438   -7.519
    9022    1.934   -4.879
    9023    3.365   -6.403
    9024    4.071   -8.120
    9025    4.259   -7.135
    9026    3.644   -4.208
    9027    2.803   -4.134
    9028    4.872   -6.169
    9029    4.918   -5.567
    9030    3.925   -3.059
    9031    4.175   -4.362
    9032    2.715   -4.088
    9033    2.873   -5.356
    9034    2.519   -3.419
    9035    5.276   -4.798
    9036    5.204   -5.370
    9037    3.678   -7.372
    9038    5.420   -3.726
    9039    3.904   -2.174
    9040    4.156   -5.580
    9041    5.667   -7.284
    9042    4.487   -5.596
    9043    5.649   -7.152
    9044    6.535   -7.589
    9045    6.005   -7.931
    9046    5.093   -6.624
    9047    6.469   -8.460
    9048    5.137   -6.237
    9049    4.951   -6.968
    9050    4.898   -7.640
    9051    5.010   -7.020
    9052    4.761   -6.361
    9053    5.409   -6.573
    9054    6.625   -5.788
    9055    3.395   -6.233
    9056    4.093   -8.149
    9057    2.689  -10.022
    9058    3.319   -9.415
    9059    4.197   -9.800
    9060    3.520   -9.653
    9061    6.414   -7.240
    9062    5.446   -7.563
    9063    3.202   -7.665
    9064    1.607   -7.012
    9065    3.772   -6.636
    9066    4.400   -6.625
    9067    5.039   -7.018
    9068    3.189   -6.794
    9069    1.920   -6.722
    9070    3.514   -7.061
    9071    4.086   -7.961
    9072    4.761   -6.230
    9073    2.637   -8.716
    9074    5.189   -9.005
    9075    4.968   -9.403
    9076    3.638   -8.215
    9077    6.379   -6.183
    9078    5.735   -8.356
    9079    7.012   -8.995
    9080    4.868   -7.811
    9081    5.362   -5.343
    9082    1.169   -5.370
    9083    1.023   -5.824
    9084    1.536   -5.276
    9085    3.527   -4.846
    9086    2.055   -7.011
    9087    1.904   -4.348
    9088    2.639   -5.388
    9089    5.683   -7.227
    9090    3.458   -7.582
    9091    2.595   -6.318
    9092    3.699   -5.362
    9093    4.216   -6.629
    9094    4.138   -4.115
    9095    4.565   -3.417
    9096    4.560   -5.875
    9097    4.804   -4.252
    9098    3.546   -4.447
    9099    3.806   -7.398
    9100    3.133   -6.674
    9101    3.927   -8.028
    9102    3.288   -9.272
    9103    4.715   -8.102
    9104    5.679   -8.966
    9105    5.341   -7.331
    9106    3.251   -6.812
    9107    5.324   -7.703
    9108    4.060   -8.484
    9109    4.189   -7.545
    9110    4.964   -6.965
    9111    4.759   -6.769
    9112    3.864   -8.261
    9113    5.130  -10.691
    9114    5.994   -9.799
    9115    2.028   -7.046
    9116    2.365   -9.461
    9117    3.626   -7.135
    9118    4.064   -6.249
    9119    3.255   -7.067
    9120    4.707   -8.024
    9121    4.224   -8.046
    9122    3.324   -7.643
    9123    3.982   -9.181
    9124    4.218  -10.773
    9125    4.548   -9.108
    9126    3.051   -6.819
    9127    3.033   -7.328
    9128    5.575   -6.824
    9129    4.560   -2.944
    9130    2.601   -2.564
    9131    4.989   -2.906
    9132    3.920   -3.871
    9133    3.327   -3.121
    9134    3.967   -2.901
    9135    2.837   -3.044
    9136    5.207   -4.736
    9137    0.642   -1.161
    9138    1.277   -3.577
    9139    3.043   -2.281
    9140    4.653   -4.914
    9141    4.670   -4.857
    9142    5.908   -4.005
    9143    4.392   -4.970
    9144    3.808   -6.754
    9145    2.301   -2.863
    9146    2.062   -2.326
    9147    1.233   -1.189
    9148    1.368   -1.402
    9149   -0.322   -1.637
    9150    0.700   -2.574
    9151    0.866   -4.351
    9152    2.170   -4.848
    9153   -0.059   -5.901
    9154    3.165   -4.385
    9155    3.446   -4.081
    9156   -0.032   -6.102
    9157   -1.334   -5.775
    9158   -1.280   -4.643
    9159   -0.775   -3.895
    9160   -1.688   -2.567
    9161   -0.762   -1.914
    9162   -0.926   -3.823
    9163   -1.696   -5.398
    9164   -0.612   -6.222
    9165    0.298   -5.979
    9166   -2.194   -5.908
    9167   -1.744   -7.367
    9168   -1.982   -7.974
    9169   -1.061   -5.798
    9170    1.366   -4.575
    9171   -0.169   -3.954
    9172   -0.440   -6.184
    9173   -0.065   -4.779
    9174   -1.777   -1.719
    9175   -0.329   -2.805
    9176    1.041   -5.010
    9177   -2.222   -4.903
    9178   -2.279   -2.693
    9179   -1.550   -1.727
    9180   -0.322   -2.664
    9181    0.066   -2.614
    9182   -0.916   -3.545
    9183    0.307   -4.699
    9184    1.684   -4.910
    9185    2.599   -4.649
    9186    2.779   -8.337
    9187    1.809   -9.431
    9188    2.585   -7.135
    9189    2.277   -5.134
    9190    1.549   -4.546
    9191    1.234   -3.312
    9192    2.102   -2.696
    9193    0.288   -2.284
    9194    1.020   -4.799
    9195    0.417   -4.422
    9196    2.528   -5.991
    9197    3.592   -7.647
    9198    0.167   -6.711
    9199   -0.160   -6.552
    9200    0.501   -4.365
    9201   -0.590   -4.547
    9202    1.173   -4.591
    9203    1.578   -6.150
    9204    0.925   -4.283
    9205    1.423   -5.929
    9206    2.603   -9.888
    9207    2.256  -13.868
    9208    3.263  -10.131
    9209    0.457   -9.103
    9210    2.300   -9.623
    9211    2.811  -10.693
    9212    3.755  -10.825
    9213    4.755  -10.871
    9214    3.131   -8.317
    9215    3.524   -6.403
    9216    3.269   -7.788
    9217    5.786   -7.477
    9218    4.411   -7.297
    9219    2.110   -5.270
    9220    1.059   -6.374
    9221    1.871   -3.990
    9222    2.133   -4.218
    9223    0.271   -4.928
    9224    0.280   -4.162
    9225    1.026   -2.446
    9226   -0.364   -2.983
    9227   -0.625   -4.928
    9228    0.664   -5.417
    9229    1.232   -4.308
    9230    1.194   -4.419
    9231    1.209   -6.698
    9232   -0.415   -5.389
    9233    1.108   -6.538
    9234    1.324   -6.655
    9235   -0.186   -9.247
    9236    0.713   -7.770
    9237    0.605   -5.319
    9238    2.798   -6.072
    9239   -0.955   -7.877
    9240   -2.161   -5.413
    9241   -0.400   -4.068
    9242   -1.013   -3.786
    9243    0.611   -5.985
    9244    0.839   -5.908
    9245    3.420   -5.316
    9246    2.452   -6.302
    9247    2.609   -5.045
    9248    2.905   -7.311
    9249    3.084   -7.797
    9250    1.851   -8.355
    9251    1.827   -8.095
    9252    0.982  -10.781
    9253    1.191   -6.664
    9254    0.991   -7.710
    9255    1.283   -7.326
    9256    0.094   -9.086
    9257    1.362   -9.025
    9258    2.568   -8.309
    9259    0.812   -8.972
    9260    1.087   -9.801
    9261    3.214   -8.688
    9262    3.796   -8.551
    9263    1.359   -7.169
    9264    0.855   -7.672
    9265    0.806   -6.801
    9266    0.359   -3.991
    9267    1.275   -6.646
    9268    0.411   -3.709
    9269    1.118   -4.273
    9270   -0.194   -3.161
    9271    1.232   -3.059
    9272    0.423   -4.325
    9273   -1.565   -4.394
    9274    1.014   -4.431
    9275    0.804   -3.385
    9276    0.222   -2.747
    9277    2.892   -4.359
    9278    3.294   -4.753
    9279    4.226   -4.495
    9280    3.571   -5.475
    9281    0.130   -4.123
    9282    4.113   -5.955
    9283    4.659   -2.526
    9284    3.840   -2.797
    9285    2.827   -1.337
    9286    2.067   -5.266
    9287    1.376   -2.090
    9288    6.244   -1.561
    9289    4.072   -4.751
    9290    0.796   -5.960
    9291   -0.010   -4.010
    9292    1.770   -6.636
    9293    3.899   -5.987
    9294    5.379   -3.286
    9295    5.546   -4.152
    9296    3.066   -4.596
    9297    3.102   -6.422
    9298    2.133   -7.334
    9299    3.168   -6.592
    9300    3.634   -6.563
    9301    3.727   -7.346
    9302    5.761   -6.241
    9303    5.737   -4.044
    9304    5.656   -3.893
    9305    6.497   -5.990
    9306    5.380   -6.152
    9307    4.339   -6.420
    9308    2.762   -4.144
    9309    3.480   -3.934
    9310    4.212   -6.025
    9311    5.370   -4.701
    9312    4.039   -3.737
    9313    3.790   -5.311
    9314    1.857   -1.806
    9315    3.668   -4.663
    9316    3.945   -4.146
    9317    3.330   -2.636
    9318    4.149   -3.037
    9319    4.063   -1.267
    9320    1.948   -0.013
    9321    3.040   -2.166
    9322    2.964   -1.584
    9323    2.200   -2.720
    9324    0.814   -1.357
    9325    0.772   -2.569
    9326    0.891   -2.906
    9327   -0.380   -3.523
    9328    0.087   -4.090
    9329    1.833   -3.127
    9330    2.652   -2.145
    9331    2.067   -2.938
    9332    4.748   -3.462
    9333    2.734   -4.541
    9334    1.996   -3.663
    9335    2.572   -4.261
    9336    1.592   -4.900
    9337    4.407   -6.599
    9338    4.824   -5.002
    9339    3.730   -4.029
    9340    2.474   -6.314
    9341    3.390   -4.140
    9342    3.191   -3.148
    9343    2.617   -4.840
    9344    0.364   -7.114
    9345    2.385   -5.180
    9346   -0.406   -5.409
    9347   -0.248   -5.817
    9348    1.882   -5.128
    9349    2.021   -4.766
    9350    2.268   -5.034
    9351    1.654   -5.976
    9352    4.772   -5.875
    9353    2.993   -5.394
    9354    0.264   -5.408
    9355    1.852   -7.480
    9356    2.410   -8.234
    9357    3.122   -8.343
    9358    1.959   -8.000
    9359    3.527   -6.477
    9360    3.772   -8.581
    9361    1.524   -5.655
    9362    3.842   -8.495
    9363    4.779   -8.852
    9364    4.030   -8.241
    9365    6.791   -7.795
    9366    6.846   -7.173
    9367    5.152   -6.121
    9368    2.377   -6.310
    9369    3.711   -6.367
    9370    5.178   -7.053
    9371    4.331   -6.330
    9372    3.413   -7.295
    9373    2.938   -5.519
    9374    3.586   -3.688
    9375    5.514   -5.202
    9376    3.848   -2.348
    9377    2.710   -2.430
    9378    1.951   -3.048
    9379    1.237   -4.265
    9380    2.330   -3.650
    9381    1.602   -3.455
    9382    1.495   -2.903
    9383    2.540   -2.121
    9384    4.247   -2.728
    9385    2.956   -2.409
    9386    0.833   -1.641
    9387    0.285   -0.582
    9388    3.103   -3.203
    9389    3.156   -3.426
    9390    4.324   -3.750
    9391    4.040   -4.923
    9392    3.654   -3.982
    9393    4.658   -1.708
    9394    4.407   -3.227
    9395    5.701   -2.843
    9396    4.777   -2.167
    9397    5.975   -4.133
    9398    7.325   -4.573
    9399    2.762   -1.956
    9400    5.726   -4.322
    9401    5.509   -3.024
    9402    4.601   -4.035
    9403    2.769   -2.937
    9404    3.416   -2.272
    9405    1.670   -3.947
    9406    3.012   -1.724
    9407    2.259   -4.075
    9408    2.788   -2.816
    9409    2.690   -0.903
    9410    2.668   -1.794
    9411    3.414   -2.199
    9412    1.767    0.264
    9413    1.001   -2.638
    9414    2.190   -2.517
    9415    1.347   -1.878
    9416    0.209   -2.118
    9417    0.988   -2.228
    9418   -0.902   -2.531
    9419   -0.105   -0.844
    9420   -1.625   -2.227
    9421    1.790   -0.935
    9422    0.836   -2.041
    9423   -0.088   -2.921
    9424    1.025   -1.440
    9425    0.465   -2.124
    9426   -2.507   -3.493
    9427    1.055   -2.609
    9428    2.369   -4.917
    9429   -0.605   -4.828
    9430   -0.337   -2.480
    9431   -0.641   -2.453
    9432   -0.614   -3.007
    9433   -0.493   -2.981
    9434    1.254   -1.685
    9435   -0.747   -1.236
    9436   -0.378   -1.805
    9437   -0.077   -1.747
    9438   -1.027   -1.995
    9439    0.109   -0.722
    9440    0.311   -1.749
    9441   -0.594   -2.799
    9442   -1.105   -0.547
    9443   -0.715   -1.453
    9444   -3.416   -1.761
    9445   -1.338   -0.602
    9446    0.520   -2.704
    9447    0.237   -1.204
    9448   -0.304   -1.946
    9449   -0.632    0.671
    9450   -1.959   -2.212
    9451   -0.408   -2.247
    9452    0.070   -3.128
    9453    1.071   -6.462
    9454    2.400   -5.469
    9455    0.417   -4.085
    9456    0.656   -5.127
    9457    1.655   -4.483
    9458    0.680   -3.644
    9459    0.792   -1.925
    9460    2.021   -1.901
    9461    1.417   -2.740
    9462    0.677   -4.023
    9463    0.192   -4.378
    9464    3.247   -4.805
    9465    2.672   -4.629
    9466    2.619   -3.315
    9467    4.989   -4.903
    9468    2.059   -4.118
    9469    1.430   -1.888
    9470    2.354   -4.597
    9471    1.095   -4.012
    9472    1.788   -2.043
    9473    3.548   -0.785
    9474    1.330    0.201
    9475    1.144   -1.811
    9476    1.108   -3.136
    9477    2.679   -1.931
    9478    4.441   -1.792
    9479    7.526   -3.129
    9480    5.055   -4.167
    9481    2.909   -3.686
    9482    3.631   -3.402
    9483    4.966   -2.754
    9484    5.295   -3.064
    9485    3.279   -2.505
    9486    4.077   -2.433
    9487    2.843   -2.120
    9488    1.889   -1.886
    9489    1.367   -2.649
    9490    1.040   -1.911
    9491    2.541   -2.627
    9492    2.127   -3.485
    9493   -2.617   -5.321
    9494   -0.695   -4.412
    9495    1.048   -4.555
    9496    2.190   -3.070
    9497    0.465   -0.974
    9498   -0.455   -1.649
    9499    1.205   -2.122
    9500    3.059   -2.097
    9501    3.038   -3.974
    9502    1.880   -4.317
    9503    1.601   -2.064
    9504    2.373   -4.925
    9505    0.966   -3.622
    9506    1.219   -3.510
    9507    0.034   -2.513
    9508   -1.143   -1.187
    9509   -1.738   -2.200
    9510    1.578   -1.037
    9511   -0.741   -1.873
    9512    0.499   -2.738
    9513    1.178   -1.188
    9514   -1.066   -1.255
    9515   -2.228   -1.917
    9516   -0.712   -2.352
    9517    1.156   -2.426
    9518    0.515   -4.060
    9519    1.842   -2.544
    9520   -0.494   -0.633
    9521    0.717   -1.510
    9522    2.393   -0.561
    9523   -0.425   -2.146
    9524    0.834   -1.895
    9525    2.338   -1.999
    9526    1.318    0.731
    9527    1.796    0.977
    9528    1.583   -0.024
    9529    3.422   -0.854
    9530    2.505   -2.299
    9531    3.515   -2.979
    9532    1.734   -2.926
    9533    1.508   -1.262
    9534    2.745   -2.297
    9535    2.239   -2.374
    9536    1.776   -3.733
    9537    0.549   -2.125
    9538   -1.262    1.388
    9539   -1.743    1.329
    9540   -0.349    1.688
    9541   -1.527   -1.352
    9542    1.237   -3.312
    9543    0.587   -0.892
    9544   -0.023   -1.124
    9545   -0.572   -2.455
    9546   -1.926   -0.733
    9547   -1.103   -0.768
    9548   -1.346   -1.329
    9549    0.801   -2.160
    9550    0.377   -1.852
    9551   -1.702   -0.738
    9552   -0.728    0.276
    9553    0.051    0.957
    9554   -2.106   -0.373
    9555   -1.412    0.693
    9556    0.607   -0.094
    9557    3.125    2.274
    9558    1.880    0.766
    9559    1.742    0.944
    9560    0.926   -0.481
    9561   -0.173   -3.021
    9562    2.946   -0.140
    9563    1.046    1.861
    9564    2.628    0.983
    9565    1.299   -0.062
    9566    1.326   -1.821
    9567    2.215   -1.036
    9568    1.344   -2.733
    9569    1.247   -3.028
    9570   -0.618   -2.513
    9571    0.303   -2.758
    9572    0.672   -3.029
    9573    1.021   -2.213
    9574    0.546   -3.879
    9575    4.237   -3.924
    9576    2.130   -0.421
    9577    2.547   -1.883
    9578    0.015   -2.062
    9579    4.149   -2.636
    9580    3.423   -2.089
    9581    1.852   -0.997
    9582    1.826   -1.667
    9583    1.614   -1.534
    9584    1.822   -0.054
    9585    0.633   -0.241
    9586   -0.515   -1.911
    9587    1.193   -0.722
    9588    4.286   -0.641
    9589    2.501   -2.218
    9590    2.372   -1.763
    9591    0.298   -1.269
    9592    1.414   -0.644
    9593    0.956   -1.349
    9594    1.237   -0.483
    9595   -2.253    0.970
    9596   -1.561   -1.336
    9597   -2.285   -0.430
    9598    1.005   -0.709
    9599   -0.645    0.624
    9600   -0.234    1.122
    9601    1.009    0.998
    9602    2.391    0.438
    9603    1.912    1.398
    9604   -0.290    1.408
    9605   -1.666    0.976
    9606   -2.033    1.383
    9607   -2.782    2.026
    9608   -1.392    2.354
    9609   -3.999    1.239
    9610   -0.661   -0.437
    9611    1.269    0.065
    9612   -1.058    0.417
    9613   -0.156    3.497
    9614   -1.367    1.770
    9615    2.179    0.985
    9616    1.153    1.660
    9617    2.999   -0.166
    9618   -0.035    1.250
    9619    2.019   -0.541
    9620    2.466    0.092
    9621   -1.190   -0.201
    9622    0.491   -2.765
    9623   -3.197   -1.488
    9624    2.106   -0.367
    9625    1.612   -0.409
    9626    0.869   -3.034
    9627    1.791   -1.345
    9628    1.091    0.392
    9629   -1.540    1.617
    9630   -0.283   -0.956
    9631    0.238   -1.838
    9632   -1.062   -0.285
    9633    1.596   -1.895
    9634    2.208    0.624
    9635    1.258   -0.972
    9636    2.339   -0.291
    9637    2.703   -1.557
    9638    4.505   -2.758
    9639    3.176   -1.685
    9640    1.671   -1.818
    9641    2.847   -1.558
    9642    3.128    0.881
    9643    5.440   -2.834
    9644    2.285   -1.205
    9645    4.165   -2.561
    9646    1.044   -2.083
    9647    1.712   -0.904
    9648   -1.366    1.749
    9649    0.764    0.345
    9650    0.129    0.125
    9651    2.091    0.235
    9652    2.117   -1.138
    9653    1.895    1.294
    9654    2.188   -0.032
    9655    2.605    0.062
    9656    1.476   -0.486
    9657    3.217   -0.975
    9658    3.144    2.073
    9659    2.617    0.534
    9660    2.074    0.876
    9661   -0.411    1.680
    9662   -0.333    0.351
    9663    1.388    0.406
    9664    0.965   -1.097
    9665    0.161    0.152
    9666    2.468   -0.723
    9667    2.570    0.030
    9668    2.345    0.900
    9669    1.172    0.621
    9670    0.892    2.061
    9671    3.329    1.439
    9672    5.150    2.162
    9673    4.286    1.982
    9674    4.283   -0.056
    9675    3.176    0.384
    9676    2.870   -0.049
    9677    2.923   -0.939
    9678    0.886    0.034
    9679   -0.216   -2.099
    9680    1.821   -2.383
    9681    1.387    1.505
    9682    0.055   -0.198
    9683   -0.931   -2.706
    9684    2.529   -1.096
    9685    1.171   -0.729
    9686    1.076    1.435
    9687    3.339   -1.362
    9688    2.099   -0.834
    9689    1.077    1.838
    9690    0.443   -0.076
    9691    0.034    2.572
    9692   -1.553    2.360
    9693   -1.371    2.520
    9694   -0.668    3.238
    9695    2.120    3.860
    9696    1.770    0.401
    9697   -1.521    1.464
    9698    0.568    1.137
    9699    2.145    1.888
    9700    2.156    0.862
    9701    1.311   -2.428
    9702    1.780   -1.782
    9703    2.261   -0.304
    9704    2.744    1.913
    9705    3.695   -0.601
    9706    0.538   -0.346
    9707    0.422   -1.093
    9708   -0.390   -0.494
    9709    0.269    1.211
    9710   -1.046    0.822
    9711   -2.046    0.388
    9712    1.714   -1.246
    9713   -1.005    1.415
    9714   -0.759   -0.186
    9715    0.444    0.360
    9716    1.221    1.976
    9717    2.015   -0.401
    9718    2.482   -0.485
    9719   -1.096   -1.067
    9720    1.303   -2.177
    9721    3.675   -1.273
    9722    3.182   -0.260
    9723    3.880    1.526
    9724    2.560    1.773
    9725    2.459    0.527
    9726   -1.643   -0.845
    9727   -1.084   -2.521
    9728    0.227   -3.468
    9729   -0.782   -1.248
    9730   -0.297   -0.662
    9731    0.136   -0.970
    9732    0.241    0.875
    9733    0.089   -0.287
    9734    1.287   -0.406
    9735   -1.487   -0.965
    9736   -1.839   -0.279
    9737   -1.487    0.742
    9738   -0.421    0.963
    9739   -1.786    0.356
    9740   -1.738   -0.825
    9741   -0.198   -1.715
    9742   -0.908    0.721
    9743    3.270    1.429
    9744    1.509    4.187
    9745   -1.211    2.268
    9746    0.174    0.077
    9747   -2.458   -1.157
    9748   -2.378   -1.685
    9749   -1.201   -1.538
    9750    0.194   -0.890
    9751    1.777   -1.848
    9752   -0.604    1.115
    9753   -1.594   -1.388
    9754    0.170    1.268
    9755   -2.457    1.777
    9756   -4.236    1.180
    9757   -5.095    1.026
    9758   -0.796   -3.461
    9759    0.534   -2.382
    9760    3.108   -4.300
    9761    0.405   -1.483
    9762    1.072   -2.360
    9763    2.528   -1.082
    9764    1.116   -0.966
    9765   -1.470   -1.937
    9766   -0.818   -0.622
    9767    0.441   -1.754
    9768   -0.181   -2.047
    9769    0.566   -1.840
    9770    2.108   -0.935
    9771    0.318   -4.566
    9772    2.705   -2.225
    9773   -1.287   -3.406
    9774    0.496   -2.215
    9775   -1.170   -0.659
    9776   -0.695   -0.847
    9777    0.445    0.957
    9778   -1.059    0.611
    9779   -1.429   -0.465
    9780   -0.411   -1.200
    9781   -1.844   -2.034
    9782   -1.600   -2.279
    9783   -0.074   -3.784
    9784   -0.984   -2.941
    9785    0.010   -5.736
    9786    0.702   -4.270
    9787    1.448   -6.370
    9788    1.305   -5.696
    9789   -0.205   -3.767
    9790    1.057   -3.078
    9791    2.777   -5.187
    9792    1.570   -6.403
    9793   -0.507   -4.259
    9794   -1.637   -3.013
    9795    1.567   -3.764
    9796   -0.235   -3.656
    9797    1.528   -4.370
    9798    1.392   -3.723
    9799    0.675   -5.601
    9800    0.700   -3.488
    9801    1.950   -4.352
    9802   -0.310   -5.719
    9803    0.272   -3.406
    9804    1.595   -3.448
    9805    1.543   -3.000
    9806    4.719   -5.339
    9807    5.013   -4.289
    9808    2.074   -0.952
    9809    1.981   -2.886
    9810    2.237   -1.687
    9811    1.554   -3.074
    9812    2.473   -5.614
    9813    0.401   -2.122
    9814    3.081   -2.607
    9815    5.421   -5.268
    9816    1.767   -4.548
    9817    2.109   -2.434
    9818    1.641   -3.073
    9819    3.725   -0.328
    9820    1.947   -3.064
    9821   -0.087   -1.126
    9822    2.275   -0.328
    9823    1.582   -1.974
    9824    1.437   -0.822
    9825    2.123   -0.559
    9826    3.922   -1.648
    9827    1.309   -2.020
    9828    3.584   -1.639
    9829    5.224   -1.477
    9830    5.541   -3.332
    9831    1.693   -2.700
    9832    3.070   -2.763
    9833    3.652   -4.600
    9834    5.073   -2.787
    9835    4.509   -1.474
    9836    2.736    0.263
    9837    2.779   -1.876
    9838    0.567   -2.254
    9839   -0.232   -3.604
    9840   -0.207   -0.746
    9841   -0.127   -0.824
    9842    1.777   -2.516
    9843    1.350   -3.096
    9844    0.346   -4.697
    9845    0.569   -3.665
    9846   -0.782   -5.466
    9847    1.418   -4.656
    9848   -0.552   -4.977
    9849    0.467   -3.058
    9850    3.339   -3.891
    9851    1.528   -3.346
    9852    2.762   -4.325
    9853    4.198   -2.055
    9854    2.046   -1.626
    9855    2.237   -0.408
    9856    1.416    0.177
    9857    3.301    0.435
    9858    1.635    2.056
    9859    0.053    2.478
    9860    0.802    0.221
    9861    1.258    0.701
    9862    0.174   -0.798
    9863   -2.191    0.890
    9864   -1.613    0.615
    9865   -0.922    0.249
    9866   -1.030    2.534
    9867   -0.619    2.630
    9868   -2.152    0.767
    9869   -1.429   -0.132
    9870   -1.259    0.020
    9871   -1.074   -1.812
    9872   -1.882   -1.822
    9873   -0.484   -4.668
    9874   -2.136   -2.095
    9875    0.234   -3.032
    9876   -0.435   -2.115
    9877   -0.324   -3.089
    9878   -1.205   -2.911
    9879   -2.685   -1.149
    9880   -0.663   -2.624
    9881    1.809   -1.152
    9882   -3.957    1.118
    9883   -2.258   -0.397
    9884   -0.688   -0.248
    9885   -0.435    1.952
    9886   -4.238    2.384
    9887   -1.147    2.048
    9888   -0.620    0.673
    9889    1.047   -0.036
    9890   -0.507   -0.273
    9891    0.768    0.905
    9892   -0.699    0.268
    9893   -0.020    1.493
    9894    0.672    0.161
    9895    0.449   -0.760
    9896    0.555   -1.709
    9897    0.186   -1.183
    9898   -0.352    0.567
    9899   -0.651   -0.154
    9900   -0.243   -1.208
    9901    0.957   -2.587
    9902    1.081   -1.786
    9903    0.021    0.407
    9904    0.845    0.317
    9905   -1.604    1.252
    9906   -1.478   -2.128
    9907   -2.640   -2.528
    9908   -1.447   -4.797
    9909   -0.199   -4.820
    9910   -0.571   -5.141
    9911   -0.856   -5.036
    9912   -0.896   -4.272
    9913   -0.459   -1.870
    9914   -1.148   -0.437
    9915    0.961   -2.519
    9916    1.740   -3.634
    9917    1.792   -2.152
    9918    1.758   -0.686
    9919    0.871   -2.360
    9920    0.446   -1.750
    9921    0.696   -2.262
    9922   -0.053   -2.944
    9923   -1.390   -2.036
    9924   -2.796   -1.699
    9925   -1.821   -0.334
    9926   -3.691   -3.675
    9927    0.083   -3.232
    9928    3.033   -3.035
    9929    0.751   -2.665
    9930   -0.161   -0.991
    9931   -2.122   -2.088
    9932   -0.866   -4.190
    9933   -2.290   -0.348
    9934   -3.177   -0.585
    9935   -1.434   -0.869
    9936   -3.197   -2.291
    9937   -1.113    0.961
    9938   -1.190    0.882
    9939   -0.676   -1.635
    9940    0.169   -1.335
    9941   -0.231   -1.414
    9942   -1.437   -2.258
    9943   -1.796   -3.488
    9944   -1.960   -3.046
    9945   -2.907   -5.656
    9946   -0.721   -3.803
    9947    0.234   -2.696
    9948    2.401   -1.979
    9949    1.538   -5.476
    9950    2.621   -3.887
    9951    2.484   -5.234
    9952    1.632   -0.697
    9953    2.168    0.621
    9954    0.065   -1.521
    9955   -1.219   -2.060
    9956   -0.848   -2.604
    9957    1.200   -2.525
    9958    3.086   -0.382
    9959    0.784   -0.074
    9960    1.077   -0.356
    9961   -1.124    0.693
    9962    0.269   -1.422
    9963    4.172    0.182
    9964    3.571   -0.635
    9965   -0.373   -1.322
    9966    0.484    0.321
    9967   -0.111    0.688
    9968   -0.873   -0.411
    9969   -2.420    0.920
    9970   -2.980    0.439
    9971   -0.945   -0.978
    9972    1.264   -0.636
    9973   -1.029    0.635
    9974    1.206   -1.533
    9975   -1.022    0.790
    9976    0.959    0.685
    9977    0.380    0.011
    9978    0.147    1.636
    9979    0.498   -0.613
    9980    0.769   -0.092
    9981   -1.888    1.081
    9982   -2.772   -0.021
    9983   -1.246    2.593
    9984    0.359   -0.241
    9985    0.890   -0.932
    9986   -0.819   -2.507
    9987    1.563   -2.582
    9988    1.421   -1.944
    9989    0.780   -0.847
    9990    0.122   -1.481
    9991   -1.106    0.438
    9992    3.485   -0.289
    9993    1.093    0.760
    9994    0.032   -1.656
    9995    1.859   -3.227
    9996    2.044   -0.800
    9997   -1.181    0.378
    9998   -2.742    1.352
    9999   -1.254    1.434
   10000   -1.794    2.306
