# Supplementary material for: Discovery of novel RARα agonists using pharmacophore-based virtual screening, molecular docking, and molecular dynamics simulation studies
Source: PLoS One. 2023 Aug 24;18(8):e0289046. doi: 10.1371/journal.pone.0289046 (PMC10449137; doi:10.1371/journal.pone.0289046)
Supplement: S1 File — (ZIP) [file pone.0289046.s003.zip › Supplementary/RAR568/MD/RMSD/RMSD.xvg]

#Frame     RMSD_00001
       1       0.0000
       2       0.5737
       3       0.6336
       4       0.6814
       5       0.7628
       6       0.7215
       7       0.7563
       8       0.8745
       9       0.6829
      10       0.8704
      11       0.8714
      12       0.8552
      13       0.8739
      14       0.9259
      15       0.9509
      16       0.8787
      17       0.8897
      18       0.8444
      19       0.7799
      20       0.7431
      21       0.8232
      22       0.8737
      23       0.8834
      24       0.8191
      25       0.8325
      26       0.9455
      27       0.9009
      28       0.9535
      29       0.9113
      30       0.8358
      31       0.9699
      32       1.0176
      33       0.9928
      34       0.9817
      35       0.9150
      36       0.9023
      37       0.8877
      38       0.9986
      39       0.9333
      40       0.9373
      41       0.9348
      42       1.0017
      43       0.9079
      44       0.9523
      45       0.8326
      46       0.9926
      47       0.9018
      48       0.8964
      49       0.8748
      50       0.9022
      51       0.9602
      52       0.8693
      53       0.9017
      54       0.9698
      55       0.8828
      56       0.8794
      57       0.9351
      58       0.9210
      59       0.9048
      60       1.0260
      61       1.0336
      62       1.0781
      63       1.0710
      64       1.0046
      65       0.9934
      66       1.0792
      67       1.0421
      68       1.0040
      69       0.8810
      70       0.9930
      71       0.9933
      72       0.9956
      73       0.8895
      74       0.9178
      75       0.8833
      76       0.9149
      77       0.9203
      78       1.0847
      79       0.9603
      80       1.0472
      81       1.0334
      82       1.0517
      83       0.9779
      84       0.9999
      85       1.0423
      86       1.0014
      87       0.9579
      88       0.9417
      89       1.0178
      90       1.0192
      91       1.0765
      92       1.1388
      93       1.1113
      94       1.0824
      95       1.1020
      96       1.0455
      97       1.0072
      98       1.0955
      99       1.0558
     100       1.0965
     101       1.0441
     102       1.0898
     103       1.0457
     104       0.9697
     105       0.9246
     106       1.0297
     107       0.9586
     108       0.9020
     109       0.9496
     110       1.0731
     111       1.1175
     112       1.2401
     113       1.1381
     114       1.1061
     115       0.9634
     116       0.9705
     117       0.9274
     118       0.9690
     119       0.9122
     120       0.9477
     121       1.0182
     122       1.0627
     123       1.1534
     124       1.1068
     125       1.0357
     126       1.1212
     127       1.0946
     128       1.1388
     129       1.1182
     130       1.0253
     131       1.0120
     132       1.1299
     133       1.0660
     134       1.2353
     135       1.1876
     136       1.1392
     137       1.0866
     138       1.0867
     139       1.0206
     140       1.0999
     141       1.1394
     142       1.0785
     143       1.0242
     144       0.9212
     145       0.9833
     146       1.0485
     147       0.8588
     148       0.9622
     149       1.0080
     150       0.9513
     151       1.0059
     152       1.0066
     153       1.0467
     154       1.0468
     155       1.0737
     156       1.0845
     157       1.1060
     158       1.0787
     159       1.1071
     160       1.2183
     161       1.1929
     162       1.3015
     163       1.2346
     164       1.2031
     165       1.2208
     166       1.2819
     167       1.1954
     168       1.1349
     169       1.1621
     170       1.2341
     171       1.1420
     172       1.1753
     173       1.1624
     174       1.1207
     175       1.1433
     176       1.1194
     177       1.0642
     178       1.0260
     179       1.0382
     180       1.0119
     181       0.9612
     182       1.0546
     183       1.0286
     184       1.0015
     185       1.0812
     186       1.0261
     187       1.0711
     188       0.9937
     189       1.0015
     190       0.9910
     191       1.0420
     192       1.0357
     193       1.0925
     194       1.1133
     195       1.0615
     196       1.1068
     197       1.0951
     198       1.1342
     199       1.2784
     200       1.3551
     201       1.3563
     202       1.2242
     203       1.1486
     204       1.1758
     205       1.1371
     206       1.1026
     207       1.0802
     208       1.2181
     209       1.2116
     210       1.1084
     211       1.0957
     212       1.1111
     213       1.0614
     214       1.1340
     215       1.0331
     216       0.9819
     217       1.0988
     218       0.9631
     219       1.1672
     220       1.1668
     221       1.1418
     222       1.1475
     223       1.2001
     224       1.1745
     225       1.1233
     226       1.2040
     227       1.1305
     228       1.2261
     229       1.1704
     230       1.2323
     231       1.1757
     232       1.0955
     233       1.1209
     234       1.0457
     235       1.0763
     236       1.1471
     237       1.1627
     238       1.1369
     239       1.2239
     240       1.0334
     241       1.0171
     242       1.0146
     243       1.0446
     244       1.0554
     245       0.9568
     246       1.0502
     247       0.9789
     248       1.0679
     249       1.1236
     250       1.1227
     251       1.1403
     252       1.1525
     253       1.1629
     254       1.0820
     255       1.1393
     256       1.1085
     257       1.1697
     258       1.2111
     259       1.1131
     260       1.1017
     261       1.1762
     262       1.0560
     263       1.0565
     264       1.1319
     265       1.0048
     266       1.0176
     267       1.0638
     268       1.1437
     269       1.1450
     270       1.0797
     271       1.0703
     272       1.0481
     273       1.0682
     274       1.1926
     275       1.1229
     276       1.0644
     277       1.1905
     278       1.1436
     279       1.1089
     280       1.1281
     281       1.0823
     282       1.1057
     283       1.1781
     284       1.3106
     285       1.1908
     286       1.2437
     287       1.1591
     288       1.1197
     289       1.2306
     290       1.1180
     291       1.1536
     292       1.1796
     293       1.3112
     294       1.3350
     295       1.1194
     296       1.2241
     297       1.1639
     298       1.1083
     299       1.1161
     300       1.1060
     301       1.1528
     302       1.1514
     303       1.1615
     304       1.2169
     305       1.2593
     306       1.1581
     307       1.2155
     308       1.2093
     309       1.2017
     310       1.2301
     311       1.2097
     312       1.1922
     313       1.1056
     314       1.1400
     315       1.1317
     316       1.2630
     317       1.2075
     318       1.2765
     319       1.2892
     320       1.4687
     321       1.4896
     322       1.4130
     323       1.3070
     324       1.3173
     325       1.2837
     326       1.3971
     327       1.2677
     328       1.2211
     329       1.2981
     330       1.2975
     331       1.2652
     332       1.3381
     333       1.4235
     334       1.3376
     335       1.4639
     336       1.3765
     337       1.3663
     338       1.3177
     339       1.2898
     340       1.2068
     341       1.2204
     342       1.1447
     343       1.1546
     344       1.2088
     345       1.1673
     346       1.2163
     347       1.2497
     348       1.2140
     349       1.2805
     350       1.2219
     351       1.2533
     352       1.2846
     353       1.2852
     354       1.4004
     355       1.3301
     356       1.2800
     357       1.3086
     358       1.3675
     359       1.5041
     360       1.4064
     361       1.4357
     362       1.3874
     363       1.4214
     364       1.4039
     365       1.3656
     366       1.3641
     367       1.3292
     368       1.3525
     369       1.3350
     370       1.2473
     371       1.2589
     372       1.1941
     373       1.2862
     374       1.3193
     375       1.3939
     376       1.3478
     377       1.4332
     378       1.2858
     379       1.2703
     380       1.2308
     381       1.3252
     382       1.3103
     383       1.1975
     384       1.4076
     385       1.4983
     386       1.3901
     387       1.4200
     388       1.1950
     389       1.3334
     390       1.3240
     391       1.3564
     392       1.3003
     393       1.2417
     394       1.3653
     395       1.3003
     396       1.3086
     397       1.4007
     398       1.1930
     399       1.1883
     400       1.1806
     401       1.2088
     402       1.1969
     403       1.2118
     404       1.1707
     405       1.1518
     406       1.2430
     407       1.1485
     408       1.3223
     409       1.2446
     410       1.2647
     411       1.2185
     412       1.1609
     413       1.2341
     414       1.0747
     415       1.1067
     416       1.1379
     417       1.1676
     418       1.0849
     419       1.1825
     420       1.2048
     421       1.1877
     422       1.3484
     423       1.4014
     424       1.3187
     425       1.1718
     426       1.2521
     427       1.2459
     428       1.2589
     429       1.3497
     430       1.3412
     431       1.2788
     432       1.4653
     433       1.4075
     434       1.3667
     435       1.3525
     436       1.4253
     437       1.4860
     438       1.4790
     439       1.2708
     440       1.1285
     441       1.2416
     442       1.2345
     443       1.2022
     444       1.2163
     445       1.1731
     446       1.1175
     447       1.2081
     448       1.0941
     449       1.1455
     450       1.0887
     451       1.1828
     452       1.2013
     453       1.3117
     454       1.2953
     455       1.2785
     456       1.1416
     457       1.1753
     458       1.1163
     459       1.0635
     460       1.1258
     461       1.1880
     462       1.1078
     463       1.1793
     464       1.1316
     465       1.0514
     466       1.0873
     467       1.1084
     468       1.0250
     469       1.0369
     470       1.1652
     471       1.2852
     472       1.3521
     473       1.1945
     474       1.2547
     475       1.2069
     476       1.2481
     477       1.2833
     478       1.1751
     479       1.1718
     480       1.1982
     481       1.1790
     482       1.2158
     483       1.3321
     484       1.4040
     485       1.4604
     486       1.3266
     487       1.3046
     488       1.3634
     489       1.3220
     490       1.4202
     491       1.3389
     492       1.1692
     493       1.3958
     494       1.2137
     495       1.2297
     496       1.2866
     497       1.2329
     498       1.2214
     499       1.1445
     500       1.2264
     501       1.2568
     502       1.2763
     503       1.3956
     504       1.2957
     505       1.2290
     506       1.2389
     507       1.2433
     508       1.3295
     509       1.3361
     510       1.3589
     511       1.2602
     512       1.2647
     513       1.3292
     514       1.2757
     515       1.2439
     516       1.1992
     517       1.3281
     518       1.2385
     519       1.2819
     520       1.3155
     521       1.2770
     522       1.2685
     523       1.2277
     524       1.2768
     525       1.2393
     526       1.2953
     527       1.1624
     528       1.3110
     529       1.2395
     530       1.1375
     531       1.1024
     532       1.1838
     533       1.2265
     534       1.1799
     535       1.1851
     536       1.2463
     537       1.3054
     538       1.2715
     539       1.2080
     540       1.1864
     541       1.2011
     542       1.1158
     543       1.2005
     544       1.3005
     545       1.2552
     546       1.2614
     547       1.2686
     548       1.2226
     549       1.2031
     550       1.1774
     551       1.2431
     552       1.3118
     553       1.1847
     554       1.2123
     555       1.1690
     556       1.2142
     557       1.3665
     558       1.2764
     559       1.2362
     560       1.2817
     561       1.2995
     562       1.2976
     563       1.2104
     564       1.2495
     565       1.2840
     566       1.2754
     567       1.2606
     568       1.1777
     569       1.2193
     570       1.2626
     571       1.2783
     572       1.2027
     573       1.1760
     574       1.2264
     575       1.2694
     576       1.3279
     577       1.2701
     578       1.3994
     579       1.5151
     580       1.4365
     581       1.4009
     582       1.3240
     583       1.2726
     584       1.3098
     585       1.3116
     586       1.3928
     587       1.3307
     588       1.2690
     589       1.2777
     590       1.3581
     591       1.2392
     592       1.3026
     593       1.3253
     594       1.3524
     595       1.3107
     596       1.3128
     597       1.2511
     598       1.2810
     599       1.2791
     600       1.1984
     601       1.2392
     602       1.2388
     603       1.3656
     604       1.2400
     605       1.2718
     606       1.2344
     607       1.2990
     608       1.2967
     609       1.2822
     610       1.1550
     611       1.1786
     612       1.2829
     613       1.2393
     614       1.2472
     615       1.1821
     616       1.2123
     617       1.2048
     618       1.0468
     619       1.0628
     620       1.1754
     621       1.1918
     622       1.0899
     623       1.2258
     624       1.1527
     625       1.2028
     626       1.1568
     627       1.1640
     628       1.3080
     629       1.2382
     630       1.2481
     631       1.2068
     632       1.3091
     633       1.2307
     634       1.2132
     635       1.2278
     636       1.2108
     637       1.2891
     638       1.4025
     639       1.2541
     640       1.1537
     641       1.1875
     642       1.2324
     643       1.2975
     644       1.2780
     645       1.2050
     646       1.2300
     647       1.2739
     648       1.2672
     649       1.2633
     650       1.2992
     651       1.2114
     652       1.2767
     653       1.2833
     654       1.2632
     655       1.3197
     656       1.2191
     657       1.2914
     658       1.3495
     659       1.3001
     660       1.3380
     661       1.3677
     662       1.2286
     663       1.3097
     664       1.2789
     665       1.2144
     666       1.2298
     667       1.2198
     668       1.2076
     669       1.2376
     670       1.2156
     671       1.1853
     672       1.3167
     673       1.2598
     674       1.2506
     675       1.3260
     676       1.2794
     677       1.2793
     678       1.1581
     679       1.2288
     680       1.2231
     681       1.3040
     682       1.2797
     683       1.2662
     684       1.2485
     685       1.2041
     686       1.2093
     687       1.2252
     688       1.2271
     689       1.2048
     690       1.2198
     691       1.2552
     692       1.2121
     693       1.2091
     694       1.2646
     695       1.1806
     696       1.2916
     697       1.1806
     698       1.2360
     699       1.2899
     700       1.4376
     701       1.4104
     702       1.4415
     703       1.3434
     704       1.3254
     705       1.3386
     706       1.3211
     707       1.2683
     708       1.1967
     709       1.1425
     710       1.1876
     711       1.2554
     712       1.2510
     713       1.1619
     714       1.1362
     715       1.2583
     716       1.1920
     717       1.1451
     718       1.1408
     719       1.1909
     720       1.1682
     721       1.2787
     722       1.1727
     723       1.2167
     724       1.2035
     725       1.1562
     726       1.2822
     727       1.1737
     728       1.1602
     729       1.0633
     730       1.2393
     731       1.2628
     732       1.2587
     733       1.2500
     734       1.1292
     735       1.1249
     736       1.1290
     737       1.1565
     738       1.2449
     739       1.2318
     740       1.2133
     741       1.2737
     742       1.1628
     743       1.2408
     744       1.2314
     745       1.2399
     746       1.3612
     747       1.3105
     748       1.3542
     749       1.3675
     750       1.1948
     751       1.2867
     752       1.2369
     753       1.2373
     754       1.2427
     755       1.2811
     756       1.2664
     757       1.3058
     758       1.2553
     759       1.2913
     760       1.2208
     761       1.1801
     762       1.3015
     763       1.3507
     764       1.3084
     765       1.3621
     766       1.4763
     767       1.3442
     768       1.3007
     769       1.2678
     770       1.3329
     771       1.3056
     772       1.2516
     773       1.2245
     774       1.3560
     775       1.3461
     776       1.3673
     777       1.2852
     778       1.3578
     779       1.3423
     780       1.2782
     781       1.2685
     782       1.3409
     783       1.3053
     784       1.2693
     785       1.2061
     786       1.2116
     787       1.2094
     788       1.2866
     789       1.3643
     790       1.3403
     791       1.3125
     792       1.2624
     793       1.1958
     794       1.3177
     795       1.3739
     796       1.2115
     797       1.2600
     798       1.2211
     799       1.2648
     800       1.2257
     801       1.1988
     802       1.2564
     803       1.2917
     804       1.1414
     805       1.1939
     806       1.3003
     807       1.2396
     808       1.3315
     809       1.2965
     810       1.2792
     811       1.3272
     812       1.4054
     813       1.3507
     814       1.3291
     815       1.2977
     816       1.2692
     817       1.3291
     818       1.3115
     819       1.2958
     820       1.3112
     821       1.3194
     822       1.2842
     823       1.2835
     824       1.3267
     825       1.3719
     826       1.3221
     827       1.3665
     828       1.4035
     829       1.4163
     830       1.3937
     831       1.3642
     832       1.2655
     833       1.3496
     834       1.3687
     835       1.3822
     836       1.3044
     837       1.2944
     838       1.2353
     839       1.3229
     840       1.3233
     841       1.2100
     842       1.1974
     843       1.3023
     844       1.2425
     845       1.3610
     846       1.1875
     847       1.2102
     848       1.3324
     849       1.3687
     850       1.2231
     851       1.2080
     852       1.2558
     853       1.2722
     854       1.2330
     855       1.3526
     856       1.3016
     857       1.3824
     858       1.4108
     859       1.2709
     860       1.2813
     861       1.2704
     862       1.2212
     863       1.2090
     864       1.1654
     865       1.1884
     866       1.1505
     867       1.2822
     868       1.2015
     869       1.2736
     870       1.2056
     871       1.3119
     872       1.1765
     873       1.1404
     874       1.1349
     875       1.1656
     876       1.1569
     877       1.1778
     878       1.1868
     879       1.1815
     880       1.2748
     881       1.2550
     882       1.2929
     883       1.3131
     884       1.2835
     885       1.3579
     886       1.2929
     887       1.3008
     888       1.3658
     889       1.3758
     890       1.3809
     891       1.3310
     892       1.3244
     893       1.3199
     894       1.4296
     895       1.4439
     896       1.3322
     897       1.4166
     898       1.4890
     899       1.4679
     900       1.4486
     901       1.4330
     902       1.4085
     903       1.4484
     904       1.5263
     905       1.6293
     906       1.5724
     907       1.5498
     908       1.6146
     909       1.6217
     910       1.6814
     911       1.5746
     912       1.4671
     913       1.3802
     914       1.3860
     915       1.3791
     916       1.3838
     917       1.4024
     918       1.3578
     919       1.4094
     920       1.3381
     921       1.3487
     922       1.3082
     923       1.2905
     924       1.3391
     925       1.3110
     926       1.3597
     927       1.4007
     928       1.3247
     929       1.3460
     930       1.3425
     931       1.2281
     932       1.4088
     933       1.4267
     934       1.3806
     935       1.3811
     936       1.4194
     937       1.4284
     938       1.4052
     939       1.3686
     940       1.3696
     941       1.4696
     942       1.4983
     943       1.4364
     944       1.3274
     945       1.3366
     946       1.3197
     947       1.2618
     948       1.3567
     949       1.4145
     950       1.4166
     951       1.4248
     952       1.3909
     953       1.3445
     954       1.3981
     955       1.3531
     956       1.3251
     957       1.4160
     958       1.4077
     959       1.3881
     960       1.4871
     961       1.4882
     962       1.4432
     963       1.4282
     964       1.3843
     965       1.3516
     966       1.4336
     967       1.4105
     968       1.4772
     969       1.4505
     970       1.3851
     971       1.3743
     972       1.3998
     973       1.3564
     974       1.4202
     975       1.4004
     976       1.4003
     977       1.4099
     978       1.4635
     979       1.5294
     980       1.5463
     981       1.4965
     982       1.4236
     983       1.4602
     984       1.5114
     985       1.4376
     986       1.4673
     987       1.4385
     988       1.4867
     989       1.5738
     990       1.5639
     991       1.6025
     992       1.5365
     993       1.5946
     994       1.6155
     995       1.5692
     996       1.5623
     997       1.5300
     998       1.4637
     999       1.5906
    1000       1.4808
    1001       1.4761
    1002       1.5224
    1003       1.5283
    1004       1.5523
    1005       1.5484
    1006       1.4844
    1007       1.4508
    1008       1.5143
    1009       1.5714
    1010       1.5432
    1011       1.4140
    1012       1.4293
    1013       1.5240
    1014       1.6018
    1015       1.4488
    1016       1.4748
    1017       1.4903
    1018       1.4633
    1019       1.5577
    1020       1.5030
    1021       1.5365
    1022       1.6258
    1023       1.6390
    1024       1.4954
    1025       1.4544
    1026       1.4050
    1027       1.3703
    1028       1.3442
    1029       1.4374
    1030       1.4024
    1031       1.3323
    1032       1.2629
    1033       1.2970
    1034       1.3702
    1035       1.3703
    1036       1.3889
    1037       1.3671
    1038       1.4626
    1039       1.4326
    1040       1.3523
    1041       1.3820
    1042       1.3475
    1043       1.4732
    1044       1.3783
    1045       1.3755
    1046       1.3412
    1047       1.2996
    1048       1.3385
    1049       1.3355
    1050       1.3262
    1051       1.2991
    1052       1.3479
    1053       1.4005
    1054       1.3314
    1055       1.3978
    1056       1.3777
    1057       1.3242
    1058       1.3940
    1059       1.4502
    1060       1.4170
    1061       1.3354
    1062       1.3580
    1063       1.3250
    1064       1.3980
    1065       1.3499
    1066       1.3780
    1067       1.3414
    1068       1.3853
    1069       1.3744
    1070       1.4935
    1071       1.4153
    1072       1.4579
    1073       1.4257
    1074       1.3575
    1075       1.4482
    1076       1.4004
    1077       1.3867
    1078       1.3436
    1079       1.3532
    1080       1.3755
    1081       1.3959
    1082       1.4109
    1083       1.4709
    1084       1.4819
    1085       1.4735
    1086       1.5217
    1087       1.5010
    1088       1.4300
    1089       1.5374
    1090       1.5429
    1091       1.5342
    1092       1.5502
    1093       1.5934
    1094       1.4933
    1095       1.5207
    1096       1.3902
    1097       1.4721
    1098       1.3666
    1099       1.4345
    1100       1.3344
    1101       1.4597
    1102       1.3178
    1103       1.3951
    1104       1.4060
    1105       1.3917
    1106       1.2494
    1107       1.4319
    1108       1.4577
    1109       1.2831
    1110       1.3749
    1111       1.3426
    1112       1.3520
    1113       1.4400
    1114       1.4145
    1115       1.3896
    1116       1.4310
    1117       1.4303
    1118       1.3905
    1119       1.3289
    1120       1.3634
    1121       1.2430
    1122       1.3039
    1123       1.3953
    1124       1.4176
    1125       1.5136
    1126       1.4488
    1127       1.4468
    1128       1.5068
    1129       1.3396
    1130       1.2998
    1131       1.3196
    1132       1.2917
    1133       1.3468
    1134       1.3603
    1135       1.3719
    1136       1.2925
    1137       1.3605
    1138       1.4066
    1139       1.4323
    1140       1.4439
    1141       1.3874
    1142       1.3789
    1143       1.5033
    1144       1.5343
    1145       1.5069
    1146       1.4526
    1147       1.4580
    1148       1.4917
    1149       1.3424
    1150       1.3437
    1151       1.3691
    1152       1.2128
    1153       1.2536
    1154       1.2698
    1155       1.2251
    1156       1.2080
    1157       1.2788
    1158       1.1995
    1159       1.2033
    1160       1.2746
    1161       1.4191
    1162       1.3329
    1163       1.2686
    1164       1.2006
    1165       1.2085
    1166       1.1995
    1167       1.2487
    1168       1.3192
    1169       1.2413
    1170       1.1852
    1171       1.2212
    1172       1.1962
    1173       1.2426
    1174       1.2688
    1175       1.2648
    1176       1.2098
    1177       1.2856
    1178       1.3071
    1179       1.3738
    1180       1.3737
    1181       1.3613
    1182       1.3744
    1183       1.2936
    1184       1.2363
    1185       1.3435
    1186       1.1828
    1187       1.3031
    1188       1.3950
    1189       1.2885
    1190       1.2942
    1191       1.3057
    1192       1.4514
    1193       1.3537
    1194       1.2849
    1195       1.3377
    1196       1.3253
    1197       1.3310
    1198       1.2475
    1199       1.1543
    1200       1.2789
    1201       1.3897
    1202       1.2734
    1203       1.2578
    1204       1.2927
    1205       1.2374
    1206       1.3627
    1207       1.2347
    1208       1.3055
    1209       1.3420
    1210       1.3428
    1211       1.3219
    1212       1.4206
    1213       1.4544
    1214       1.3621
    1215       1.3268
    1216       1.4407
    1217       1.2973
    1218       1.2931
    1219       1.3461
    1220       1.3791
    1221       1.2757
    1222       1.2634
    1223       1.2191
    1224       1.2952
    1225       1.2867
    1226       1.2479
    1227       1.2225
    1228       1.2257
    1229       1.2725
    1230       1.2507
    1231       1.2671
    1232       1.2682
    1233       1.1907
    1234       1.3397
    1235       1.3911
    1236       1.3289
    1237       1.3227
    1238       1.4225
    1239       1.3760
    1240       1.3734
    1241       1.3214
    1242       1.4984
    1243       1.3742
    1244       1.4538
    1245       1.3605
    1246       1.4114
    1247       1.3526
    1248       1.4667
    1249       1.4258
    1250       1.4519
    1251       1.4231
    1252       1.4274
    1253       1.4078
    1254       1.4515
    1255       1.3857
    1256       1.3677
    1257       1.4786
    1258       1.4464
    1259       1.3099
    1260       1.4870
    1261       1.4551
    1262       1.4217
    1263       1.5656
    1264       1.4376
    1265       1.5627
    1266       1.4052
    1267       1.3795
    1268       1.4796
    1269       1.4885
    1270       1.3918
    1271       1.4916
    1272       1.5083
    1273       1.4785
    1274       1.5116
    1275       1.4550
    1276       1.4425
    1277       1.4609
    1278       1.4060
    1279       1.3735
    1280       1.3572
    1281       1.2353
    1282       1.3158
    1283       1.2463
    1284       1.1888
    1285       1.1945
    1286       1.2884
    1287       1.3237
    1288       1.3445
    1289       1.2982
    1290       1.2030
    1291       1.3185
    1292       1.2766
    1293       1.3099
    1294       1.2218
    1295       1.4037
    1296       1.3744
    1297       1.3573
    1298       1.3725
    1299       1.3610
    1300       1.3303
    1301       1.3475
    1302       1.3339
    1303       1.2447
    1304       1.3625
    1305       1.3391
    1306       1.3091
    1307       1.3204
    1308       1.3228
    1309       1.2375
    1310       1.2762
    1311       1.3303
    1312       1.4099
    1313       1.3624
    1314       1.3512
    1315       1.2984
    1316       1.2748
    1317       1.2874
    1318       1.2832
    1319       1.2154
    1320       1.3061
    1321       1.3314
    1322       1.4668
    1323       1.3365
    1324       1.3760
    1325       1.2829
    1326       1.3346
    1327       1.3763
    1328       1.2840
    1329       1.2748
    1330       1.2961
    1331       1.2690
    1332       1.3721
    1333       1.3059
    1334       1.3408
    1335       1.3675
    1336       1.3335
    1337       1.2804
    1338       1.3327
    1339       1.2966
    1340       1.2343
    1341       1.2305
    1342       1.4434
    1343       1.3829
    1344       1.3961
    1345       1.3143
    1346       1.3564
    1347       1.3077
    1348       1.2329
    1349       1.3140
    1350       1.2263
    1351       1.2378
    1352       1.2510
    1353       1.3644
    1354       1.3347
    1355       1.4426
    1356       1.3799
    1357       1.3115
    1358       1.2641
    1359       1.3633
    1360       1.3610
    1361       1.3624
    1362       1.5221
    1363       1.3896
    1364       1.4048
    1365       1.3556
    1366       1.4248
    1367       1.2804
    1368       1.3036
    1369       1.3283
    1370       1.3119
    1371       1.3171
    1372       1.3769
    1373       1.3230
    1374       1.3312
    1375       1.3519
    1376       1.3778
    1377       1.3711
    1378       1.3264
    1379       1.3159
    1380       1.4366
    1381       1.4189
    1382       1.5354
    1383       1.4421
    1384       1.3479
    1385       1.3278
    1386       1.3682
    1387       1.3649
    1388       1.3387
    1389       1.2452
    1390       1.3362
    1391       1.2529
    1392       1.4169
    1393       1.2635
    1394       1.3961
    1395       1.2472
    1396       1.2657
    1397       1.2126
    1398       1.1604
    1399       1.1747
    1400       1.2762
    1401       1.2216
    1402       1.2395
    1403       1.1008
    1404       1.2473
    1405       1.2678
    1406       1.3143
    1407       1.3873
    1408       1.3638
    1409       1.3558
    1410       1.2531
    1411       1.3065
    1412       1.2858
    1413       1.2335
    1414       1.3442
    1415       1.4123
    1416       1.2451
    1417       1.2115
    1418       1.2295
    1419       1.2036
    1420       1.1974
    1421       1.1918
    1422       1.0997
    1423       1.1318
    1424       1.2995
    1425       1.2988
    1426       1.2789
    1427       1.1237
    1428       1.2367
    1429       1.1955
    1430       1.1789
    1431       1.2615
    1432       1.2110
    1433       1.2432
    1434       1.2674
    1435       1.2235
    1436       1.2823
    1437       1.3117
    1438       1.2841
    1439       1.3547
    1440       1.2916
    1441       1.3112
    1442       1.4483
    1443       1.4358
    1444       1.4511
    1445       1.4670
    1446       1.4069
    1447       1.3905
    1448       1.2889
    1449       1.3468
    1450       1.3494
    1451       1.3271
    1452       1.2498
    1453       1.2954
    1454       1.2182
    1455       1.3201
    1456       1.2998
    1457       1.2643
    1458       1.2409
    1459       1.2890
    1460       1.3731
    1461       1.2631
    1462       1.3332
    1463       1.3046
    1464       1.3717
    1465       1.3320
    1466       1.2899
    1467       1.3477
    1468       1.2292
    1469       1.3321
    1470       1.2712
    1471       1.2670
    1472       1.2840
    1473       1.2664
    1474       1.2470
    1475       1.4160
    1476       1.3238
    1477       1.3368
    1478       1.3132
    1479       1.3254
    1480       1.3235
    1481       1.3543
    1482       1.4708
    1483       1.3490
    1484       1.2616
    1485       1.3594
    1486       1.2808
    1487       1.2122
    1488       1.3249
    1489       1.2997
    1490       1.4293
    1491       1.3354
    1492       1.3514
    1493       1.4210
    1494       1.3934
    1495       1.3870
    1496       1.4336
    1497       1.3128
    1498       1.3092
    1499       1.3698
    1500       1.2073
    1501       1.2963
    1502       1.2466
    1503       1.2310
    1504       1.2379
    1505       1.3159
    1506       1.1733
    1507       1.1480
    1508       1.1729
    1509       1.1447
    1510       1.2593
    1511       1.2659
    1512       1.2156
    1513       1.2113
    1514       1.1727
    1515       1.1889
    1516       1.1708
    1517       1.2898
    1518       1.2971
    1519       1.3600
    1520       1.2740
    1521       1.3260
    1522       1.3309
    1523       1.3287
    1524       1.2922
    1525       1.2893
    1526       1.2142
    1527       1.2212
    1528       1.2103
    1529       1.2300
    1530       1.2438
    1531       1.3850
    1532       1.3982
    1533       1.3907
    1534       1.3593
    1535       1.3411
    1536       1.4632
    1537       1.3981
    1538       1.3788
    1539       1.3314
    1540       1.3130
    1541       1.2974
    1542       1.4558
    1543       1.4664
    1544       1.4203
    1545       1.3866
    1546       1.2257
    1547       1.3501
    1548       1.4741
    1549       1.4359
    1550       1.4068
    1551       1.3708
    1552       1.3253
    1553       1.3046
    1554       1.3585
    1555       1.3674
    1556       1.4628
    1557       1.4087
    1558       1.3768
    1559       1.3442
    1560       1.3055
    1561       1.2958
    1562       1.2849
    1563       1.3756
    1564       1.3528
    1565       1.3630
    1566       1.4207
    1567       1.4527
    1568       1.3949
    1569       1.2272
    1570       1.4535
    1571       1.3869
    1572       1.3616
    1573       1.4023
    1574       1.3590
    1575       1.3763
    1576       1.3904
    1577       1.5329
    1578       1.3614
    1579       1.4579
    1580       1.4485
    1581       1.4363
    1582       1.4052
    1583       1.4454
    1584       1.4355
    1585       1.4865
    1586       1.4897
    1587       1.5439
    1588       1.4565
    1589       1.4696
    1590       1.4041
    1591       1.3895
    1592       1.5089
    1593       1.4279
    1594       1.5128
    1595       1.6857
    1596       1.6029
    1597       1.5578
    1598       1.5244
    1599       1.5256
    1600       1.5561
    1601       1.5857
    1602       1.4950
    1603       1.4765
    1604       1.5212
    1605       1.5259
    1606       1.4853
    1607       1.5110
    1608       1.5356
    1609       1.5587
    1610       1.5499
    1611       1.5992
    1612       1.5881
    1613       1.5805
    1614       1.5588
    1615       1.5203
    1616       1.4715
    1617       1.4601
    1618       1.5088
    1619       1.5480
    1620       1.5079
    1621       1.4828
    1622       1.5129
    1623       1.5760
    1624       1.6221
    1625       1.5535
    1626       1.6128
    1627       1.6149
    1628       1.6092
    1629       1.6809
    1630       1.5424
    1631       1.5173
    1632       1.5087
    1633       1.5453
    1634       1.4303
    1635       1.6174
    1636       1.5242
    1637       1.4488
    1638       1.4877
    1639       1.5065
    1640       1.4041
    1641       1.4185
    1642       1.5132
    1643       1.5087
    1644       1.4936
    1645       1.4938
    1646       1.5400
    1647       1.5204
    1648       1.3889
    1649       1.5039
    1650       1.4848
    1651       1.5277
    1652       1.4328
    1653       1.4390
    1654       1.4414
    1655       1.5334
    1656       1.5443
    1657       1.4821
    1658       1.4344
    1659       1.3710
    1660       1.4951
    1661       1.4754
    1662       1.5957
    1663       1.5205
    1664       1.3996
    1665       1.4044
    1666       1.4579
    1667       1.4399
    1668       1.4603
    1669       1.5333
    1670       1.5427
    1671       1.5002
    1672       1.3981
    1673       1.3662
    1674       1.4601
    1675       1.5575
    1676       1.3655
    1677       1.5058
    1678       1.3721
    1679       1.3686
    1680       1.3849
    1681       1.5228
    1682       1.5253
    1683       1.4526
    1684       1.5890
    1685       1.5483
    1686       1.4796
    1687       1.4497
    1688       1.3932
    1689       1.4955
    1690       1.5330
    1691       1.4628
    1692       1.3930
    1693       1.3578
    1694       1.5538
    1695       1.4119
    1696       1.4030
    1697       1.2948
    1698       1.3513
    1699       1.3526
    1700       1.3198
    1701       1.3983
    1702       1.4100
    1703       1.4148
    1704       1.4392
    1705       1.4372
    1706       1.3643
    1707       1.4557
    1708       1.4411
    1709       1.3939
    1710       1.4525
    1711       1.5302
    1712       1.5063
    1713       1.4474
    1714       1.4860
    1715       1.4814
    1716       1.4661
    1717       1.3909
    1718       1.4668
    1719       1.5061
    1720       1.4744
    1721       1.5025
    1722       1.3950
    1723       1.3921
    1724       1.4645
    1725       1.5045
    1726       1.4643
    1727       1.4340
    1728       1.3672
    1729       1.4246
    1730       1.3831
    1731       1.3856
    1732       1.4063
    1733       1.3084
    1734       1.3897
    1735       1.4438
    1736       1.3474
    1737       1.3688
    1738       1.4578
    1739       1.5032
    1740       1.3833
    1741       1.3730
    1742       1.3778
    1743       1.4329
    1744       1.4989
    1745       1.4636
    1746       1.4761
    1747       1.4936
    1748       1.4760
    1749       1.4417
    1750       1.4556
    1751       1.3301
    1752       1.3351
    1753       1.5107
    1754       1.4196
    1755       1.4312
    1756       1.4503
    1757       1.4119
    1758       1.3860
    1759       1.4296
    1760       1.4644
    1761       1.4035
    1762       1.4744
    1763       1.5080
    1764       1.6179
    1765       1.4564
    1766       1.5313
    1767       1.4340
    1768       1.3229
    1769       1.2964
    1770       1.4881
    1771       1.4810
    1772       1.4468
    1773       1.4123
    1774       1.3818
    1775       1.5144
    1776       1.5254
    1777       1.3787
    1778       1.4800
    1779       1.5250
    1780       1.5859
    1781       1.5414
    1782       1.4843
    1783       1.4686
    1784       1.5316
    1785       1.5389
    1786       1.4775
    1787       1.4491
    1788       1.4207
    1789       1.5057
    1790       1.5559
    1791       1.5535
    1792       1.5596
    1793       1.5856
    1794       1.5429
    1795       1.4659
    1796       1.4460
    1797       1.4564
    1798       1.4184
    1799       1.4025
    1800       1.3391
    1801       1.3793
    1802       1.2999
    1803       1.3884
    1804       1.3999
    1805       1.5030
    1806       1.4459
    1807       1.4203
    1808       1.3004
    1809       1.3340
    1810       1.2927
    1811       1.3394
    1812       1.3695
    1813       1.3700
    1814       1.4062
    1815       1.3698
    1816       1.4222
    1817       1.3605
    1818       1.4258
    1819       1.4248
    1820       1.3835
    1821       1.3959
    1822       1.4964
    1823       1.3732
    1824       1.4164
    1825       1.3052
    1826       1.2465
    1827       1.5066
    1828       1.4905
    1829       1.3633
    1830       1.4890
    1831       1.4749
    1832       1.4219
    1833       1.3824
    1834       1.3631
    1835       1.4005
    1836       1.3163
    1837       1.3721
    1838       1.4049
    1839       1.3993
    1840       1.4011
    1841       1.3752
    1842       1.4044
    1843       1.4074
    1844       1.4429
    1845       1.3961
    1846       1.3751
    1847       1.3057
    1848       1.4349
    1849       1.5005
    1850       1.4110
    1851       1.3504
    1852       1.4625
    1853       1.3736
    1854       1.3687
    1855       1.4426
    1856       1.4209
    1857       1.4518
    1858       1.4263
    1859       1.3833
    1860       1.4918
    1861       1.4308
    1862       1.6052
    1863       1.5370
    1864       1.5667
    1865       1.5475
    1866       1.5806
    1867       1.5880
    1868       1.6782
    1869       1.5796
    1870       1.5351
    1871       1.4748
    1872       1.5045
    1873       1.4583
    1874       1.4521
    1875       1.4263
    1876       1.3959
    1877       1.4937
    1878       1.4956
    1879       1.5345
    1880       1.4216
    1881       1.3533
    1882       1.5300
    1883       1.5301
    1884       1.5872
    1885       1.4157
    1886       1.4810
    1887       1.4561
    1888       1.5449
    1889       1.6038
    1890       1.5951
    1891       1.5280
    1892       1.5213
    1893       1.5063
    1894       1.4907
    1895       1.4991
    1896       1.5511
    1897       1.5355
    1898       1.5910
    1899       1.4407
    1900       1.5089
    1901       1.5552
    1902       1.5713
    1903       1.5409
    1904       1.5531
    1905       1.5745
    1906       1.5086
    1907       1.5511
    1908       1.4642
    1909       1.5942
    1910       1.6160
    1911       1.6244
    1912       1.5497
    1913       1.5489
    1914       1.4543
    1915       1.5194
    1916       1.4530
    1917       1.4209
    1918       1.3736
    1919       1.4599
    1920       1.3469
    1921       1.3164
    1922       1.4123
    1923       1.4641
    1924       1.5909
    1925       1.5230
    1926       1.4815
    1927       1.4757
    1928       1.5785
    1929       1.4765
    1930       1.4680
    1931       1.3690
    1932       1.5097
    1933       1.5116
    1934       1.5748
    1935       1.5104
    1936       1.5000
    1937       1.4898
    1938       1.5704
    1939       1.5635
    1940       1.6309
    1941       1.6529
    1942       1.6147
    1943       1.5563
    1944       1.5773
    1945       1.6082
    1946       1.5805
    1947       1.6494
    1948       1.6371
    1949       1.5465
    1950       1.6754
    1951       1.6498
    1952       1.6931
    1953       1.6352
    1954       1.5967
    1955       1.6140
    1956       1.6891
    1957       1.6783
    1958       1.6607
    1959       1.7138
    1960       1.6660
    1961       1.7025
    1962       1.6374
    1963       1.7231
    1964       1.7315
    1965       1.6847
    1966       1.6563
    1967       1.6550
    1968       1.6618
    1969       1.5877
    1970       1.6577
    1971       1.6435
    1972       1.6131
    1973       1.7644
    1974       1.6841
    1975       1.7020
    1976       1.6851
    1977       1.7487
    1978       1.8056
    1979       1.8266
    1980       1.7980
    1981       1.8431
    1982       1.8004
    1983       1.7356
    1984       1.7211
    1985       1.7397
    1986       1.7377
    1987       1.8258
    1988       1.6795
    1989       1.7211
    1990       1.6882
    1991       1.6968
    1992       1.6104
    1993       1.6529
    1994       1.7023
    1995       1.7368
    1996       1.6608
    1997       1.6889
    1998       1.6594
    1999       1.7240
    2000       1.7410
    2001       1.6998
    2002       1.7046
    2003       1.5907
    2004       1.6302
    2005       1.5046
    2006       1.5074
    2007       1.5808
    2008       1.5723
    2009       1.5805
    2010       1.5088
    2011       1.5051
    2012       1.5008
    2013       1.5236
    2014       1.5318
    2015       1.5251
    2016       1.4675
    2017       1.5244
    2018       1.5604
    2019       1.5657
    2020       1.5271
    2021       1.4892
    2022       1.5450
    2023       1.5132
    2024       1.5289
    2025       1.4393
    2026       1.4295
    2027       1.4201
    2028       1.4718
    2029       1.4401
    2030       1.3935
    2031       1.4526
    2032       1.3423
    2033       1.3704
    2034       1.4263
    2035       1.4457
    2036       1.5358
    2037       1.4795
    2038       1.5272
    2039       1.4643
    2040       1.4498
    2041       1.4819
    2042       1.4794
    2043       1.4425
    2044       1.4334
    2045       1.3739
    2046       1.4221
    2047       1.3712
    2048       1.5021
    2049       1.4070
    2050       1.3876
    2051       1.3821
    2052       1.4042
    2053       1.3918
    2054       1.3969
    2055       1.4191
    2056       1.5559
    2057       1.4584
    2058       1.4128
    2059       1.3807
    2060       1.4088
    2061       1.3485
    2062       1.5001
    2063       1.3698
    2064       1.4152
    2065       1.4044
    2066       1.3383
    2067       1.3595
    2068       1.3056
    2069       1.3286
    2070       1.3828
    2071       1.3479
    2072       1.3948
    2073       1.5257
    2074       1.4836
    2075       1.5174
    2076       1.5179
    2077       1.4781
    2078       1.3796
    2079       1.4181
    2080       1.3312
    2081       1.3797
    2082       1.3666
    2083       1.2882
    2084       1.2787
    2085       1.3018
    2086       1.3141
    2087       1.3629
    2088       1.4289
    2089       1.3082
    2090       1.3393
    2091       1.2965
    2092       1.3980
    2093       1.3252
    2094       1.3952
    2095       1.3018
    2096       1.2434
    2097       1.2948
    2098       1.2647
    2099       1.3170
    2100       1.2011
    2101       1.2123
    2102       1.3246
    2103       1.3207
    2104       1.4187
    2105       1.4553
    2106       1.5026
    2107       1.4404
    2108       1.3939
    2109       1.5365
    2110       1.4636
    2111       1.5224
    2112       1.4623
    2113       1.4819
    2114       1.4256
    2115       1.5080
    2116       1.4655
    2117       1.5434
    2118       1.5452
    2119       1.5379
    2120       1.4931
    2121       1.5358
    2122       1.4417
    2123       1.4811
    2124       1.4330
    2125       1.2820
    2126       1.3756
    2127       1.4093
    2128       1.4254
    2129       1.3677
    2130       1.2943
    2131       1.2618
    2132       1.3351
    2133       1.3783
    2134       1.4200
    2135       1.3937
    2136       1.4914
    2137       1.4454
    2138       1.4669
    2139       1.4221
    2140       1.3929
    2141       1.4816
    2142       1.3902
    2143       1.3663
    2144       1.3779
    2145       1.3572
    2146       1.5085
    2147       1.5388
    2148       1.4705
    2149       1.4288
    2150       1.5185
    2151       1.4135
    2152       1.4589
    2153       1.4758
    2154       1.5377
    2155       1.5126
    2156       1.5074
    2157       1.4503
    2158       1.4758
    2159       1.5366
    2160       1.4809
    2161       1.4020
    2162       1.5065
    2163       1.5776
    2164       1.4618
    2165       1.5156
    2166       1.4639
    2167       1.4883
    2168       1.4346
    2169       1.6020
    2170       1.4922
    2171       1.5209
    2172       1.4877
    2173       1.5216
    2174       1.4628
    2175       1.5821
    2176       1.4739
    2177       1.4897
    2178       1.4039
    2179       1.4762
    2180       1.4974
    2181       1.3826
    2182       1.5375
    2183       1.6300
    2184       1.5180
    2185       1.5497
    2186       1.6689
    2187       1.6431
    2188       1.5208
    2189       1.5838
    2190       1.4950
    2191       1.5236
    2192       1.4706
    2193       1.4661
    2194       1.5373
    2195       1.4990
    2196       1.5532
    2197       1.5729
    2198       1.4776
    2199       1.5330
    2200       1.5251
    2201       1.5730
    2202       1.5153
    2203       1.4562
    2204       1.4934
    2205       1.4946
    2206       1.4481
    2207       1.4636
    2208       1.5223
    2209       1.5070
    2210       1.4808
    2211       1.6079
    2212       1.5552
    2213       1.5655
    2214       1.5049
    2215       1.5956
    2216       1.6006
    2217       1.5752
    2218       1.6277
    2219       1.6051
    2220       1.5029
    2221       1.5877
    2222       1.4175
    2223       1.4428
    2224       1.5292
    2225       1.5689
    2226       1.5497
    2227       1.5565
    2228       1.6187
    2229       1.5846
    2230       1.4936
    2231       1.5252
    2232       1.5067
    2233       1.4559
    2234       1.4466
    2235       1.5411
    2236       1.5744
    2237       1.5518
    2238       1.5138
    2239       1.6310
    2240       1.5861
    2241       1.5607
    2242       1.4697
    2243       1.4624
    2244       1.6171
    2245       1.5718
    2246       1.4900
    2247       1.5411
    2248       1.5118
    2249       1.4871
    2250       1.5535
    2251       1.5847
    2252       1.4588
    2253       1.5574
    2254       1.4376
    2255       1.5816
    2256       1.5688
    2257       1.5809
    2258       1.6020
    2259       1.5785
    2260       1.4619
    2261       1.5087
    2262       1.5408
    2263       1.6360
    2264       1.4931
    2265       1.4725
    2266       1.4719
    2267       1.4899
    2268       1.4613
    2269       1.4786
    2270       1.4941
    2271       1.5959
    2272       1.4989
    2273       1.4743
    2274       1.4807
    2275       1.5801
    2276       1.5123
    2277       1.5843
    2278       1.6045
    2279       1.5935
    2280       1.5252
    2281       1.5374
    2282       1.5816
    2283       1.5500
    2284       1.6111
    2285       1.6101
    2286       1.5752
    2287       1.4682
    2288       1.5341
    2289       1.7184
    2290       1.6419
    2291       1.6064
    2292       1.6198
    2293       1.6171
    2294       1.5694
    2295       1.5829
    2296       1.5514
    2297       1.6473
    2298       1.5453
    2299       1.5517
    2300       1.5364
    2301       1.5440
    2302       1.5169
    2303       1.4271
    2304       1.4765
    2305       1.5298
    2306       1.5610
    2307       1.4630
    2308       1.4748
    2309       1.6227
    2310       1.5967
    2311       1.6522
    2312       1.5276
    2313       1.5700
    2314       1.5967
    2315       1.5343
    2316       1.5446
    2317       1.5831
    2318       1.5827
    2319       1.6469
    2320       1.6504
    2321       1.6384
    2322       1.6033
    2323       1.6209
    2324       1.5904
    2325       1.5270
    2326       1.4596
    2327       1.6555
    2328       1.6362
    2329       1.6626
    2330       1.6618
    2331       1.5998
    2332       1.6140
    2333       1.5573
    2334       1.5429
    2335       1.5045
    2336       1.5711
    2337       1.4648
    2338       1.5043
    2339       1.5588
    2340       1.5206
    2341       1.5983
    2342       1.6254
    2343       1.4877
    2344       1.5930
    2345       1.5957
    2346       1.6193
    2347       1.6286
    2348       1.6459
    2349       1.5156
    2350       1.4945
    2351       1.5151
    2352       1.5551
    2353       1.6463
    2354       1.5930
    2355       1.4756
    2356       1.5133
    2357       1.5087
    2358       1.4832
    2359       1.4714
    2360       1.5047
    2361       1.6309
    2362       1.6057
    2363       1.6325
    2364       1.5004
    2365       1.6152
    2366       1.5750
    2367       1.5844
    2368       1.5936
    2369       1.5871
    2370       1.5612
    2371       1.5469
    2372       1.4908
    2373       1.5055
    2374       1.5108
    2375       1.5540
    2376       1.5450
    2377       1.6103
    2378       1.4981
    2379       1.5081
    2380       1.4384
    2381       1.5344
    2382       1.5465
    2383       1.6109
    2384       1.6576
    2385       1.7100
    2386       1.6986
    2387       1.7123
    2388       1.5858
    2389       1.7332
    2390       1.7748
    2391       1.6921
    2392       1.7086
    2393       1.6654
    2394       1.7961
    2395       1.6998
    2396       1.6417
    2397       1.6871
    2398       1.6833
    2399       1.6004
    2400       1.4561
    2401       1.5154
    2402       1.5848
    2403       1.6205
    2404       1.5324
    2405       1.4969
    2406       1.5238
    2407       1.5323
    2408       1.5374
    2409       1.6285
    2410       1.6091
    2411       1.5998
    2412       1.5596
    2413       1.7695
    2414       1.7906
    2415       1.6599
    2416       1.7364
    2417       1.8532
    2418       1.7326
    2419       1.8091
    2420       1.7118
    2421       1.7040
    2422       1.7347
    2423       1.7277
    2424       1.7383
    2425       1.7241
    2426       1.4803
    2427       1.5534
    2428       1.5529
    2429       1.5409
    2430       1.5639
    2431       1.5675
    2432       1.6725
    2433       1.7489
    2434       1.7513
    2435       1.8163
    2436       1.7393
    2437       1.7673
    2438       1.6784
    2439       1.6731
    2440       1.7156
    2441       1.7499
    2442       1.6221
    2443       1.7516
    2444       1.7438
    2445       1.6697
    2446       1.6690
    2447       1.7292
    2448       1.7308
    2449       1.6823
    2450       1.6212
    2451       1.7416
    2452       1.6792
    2453       1.5691
    2454       1.5881
    2455       1.5816
    2456       1.5801
    2457       1.5985
    2458       1.6342
    2459       1.5983
    2460       1.4968
    2461       1.5836
    2462       1.6800
    2463       1.6186
    2464       1.6387
    2465       1.5580
    2466       1.4694
    2467       1.6332
    2468       1.5571
    2469       1.5536
    2470       1.6071
    2471       1.7426
    2472       1.7557
    2473       1.7142
    2474       1.5564
    2475       1.7009
    2476       1.6641
    2477       1.6423
    2478       1.6122
    2479       1.6249
    2480       1.6832
    2481       1.7559
    2482       1.7800
    2483       1.7662
    2484       1.7411
    2485       1.7724
    2486       1.8060
    2487       1.8388
    2488       1.7477
    2489       1.7031
    2490       1.7459
    2491       1.6997
    2492       1.7049
    2493       1.6714
    2494       1.6624
    2495       1.6500
    2496       1.6759
    2497       1.6366
    2498       1.6549
    2499       1.7810
    2500       1.6294
    2501       1.6336
    2502       1.6540
    2503       1.6302
    2504       1.6250
    2505       1.7592
    2506       1.7147
    2507       1.5919
    2508       1.6580
    2509       1.6725
    2510       1.5924
    2511       1.5051
    2512       1.5519
    2513       1.5015
    2514       1.6864
    2515       1.5801
    2516       1.6187
    2517       1.5007
    2518       1.5731
    2519       1.5356
    2520       1.5514
    2521       1.6548
    2522       1.6415
    2523       1.7069
    2524       1.7652
    2525       1.7821
    2526       1.7855
    2527       1.7893
    2528       1.8681
    2529       1.6674
    2530       1.7918
    2531       1.7679
    2532       1.8266
    2533       1.7139
    2534       1.6586
    2535       1.7304
    2536       1.7298
    2537       1.7667
    2538       1.7487
    2539       1.7544
    2540       1.6803
    2541       1.7123
    2542       1.7833
    2543       1.6621
    2544       1.7580
    2545       1.6708
    2546       1.6623
    2547       1.7405
    2548       1.6411
    2549       1.7554
    2550       1.6338
    2551       1.7725
    2552       1.7615
    2553       1.7648
    2554       1.7996
    2555       1.7387
    2556       1.8466
    2557       1.7094
    2558       1.7342
    2559       1.7666
    2560       1.7883
    2561       1.7548
    2562       1.7579
    2563       1.9358
    2564       1.8638
    2565       1.8956
    2566       1.7467
    2567       1.8211
    2568       1.8487
    2569       1.6453
    2570       1.7692
    2571       1.7901
    2572       1.7549
    2573       1.7769
    2574       1.7329
    2575       1.7392
    2576       1.7326
    2577       1.7345
    2578       1.8163
    2579       1.6683
    2580       1.7513
    2581       1.6459
    2582       1.7029
    2583       1.7326
    2584       1.8537
    2585       1.9019
    2586       1.7847
    2587       1.7282
    2588       1.7424
    2589       1.6841
    2590       1.5395
    2591       1.6246
    2592       1.6877
    2593       1.6992
    2594       1.6723
    2595       1.7399
    2596       1.7385
    2597       1.8191
    2598       1.8233
    2599       1.8967
    2600       1.8082
    2601       1.8167
    2602       1.6913
    2603       1.7356
    2604       1.8363
    2605       1.7152
    2606       1.6742
    2607       1.7890
    2608       1.7530
    2609       1.7533
    2610       1.7416
    2611       1.7209
    2612       1.7428
    2613       1.7730
    2614       1.6730
    2615       1.8067
    2616       1.8676
    2617       1.8096
    2618       1.7999
    2619       1.7353
    2620       1.7140
    2621       1.8092
    2622       1.9040
    2623       1.8177
    2624       1.8906
    2625       1.8416
    2626       1.7114
    2627       1.7936
    2628       1.7700
    2629       1.8293
    2630       1.8686
    2631       1.8396
    2632       1.9336
    2633       1.8360
    2634       1.7342
    2635       1.9031
    2636       1.6926
    2637       1.6958
    2638       1.7446
    2639       1.7493
    2640       1.7891
    2641       1.7445
    2642       1.7002
    2643       1.7309
    2644       1.7432
    2645       1.6724
    2646       1.8058
    2647       1.7433
    2648       1.6814
    2649       1.6879
    2650       1.8233
    2651       1.8795
    2652       1.8160
    2653       1.8829
    2654       1.8421
    2655       1.8027
    2656       1.8100
    2657       1.8625
    2658       1.8730
    2659       1.8428
    2660       1.7113
    2661       1.6407
    2662       1.7577
    2663       1.7240
    2664       1.6031
    2665       1.6808
    2666       1.7408
    2667       1.6585
    2668       1.7430
    2669       1.7815
    2670       1.7333
    2671       1.6430
    2672       1.6536
    2673       1.5707
    2674       1.5616
    2675       1.6616
    2676       1.8229
    2677       1.8157
    2678       1.6849
    2679       1.7454
    2680       1.8193
    2681       1.7493
    2682       1.8198
    2683       1.6851
    2684       1.8132
    2685       1.8151
    2686       1.7903
    2687       1.7530
    2688       1.6701
    2689       1.6320
    2690       1.6754
    2691       1.6874
    2692       1.6034
    2693       1.5636
    2694       1.7703
    2695       1.7694
    2696       1.7123
    2697       1.8526
    2698       1.7918
    2699       1.7882
    2700       1.7292
    2701       1.8241
    2702       1.7922
    2703       1.6916
    2704       1.7947
    2705       1.6617
    2706       1.7074
    2707       1.7742
    2708       1.5459
    2709       1.6523
    2710       1.5860
    2711       1.6184
    2712       1.6537
    2713       1.6167
    2714       1.6515
    2715       1.6389
    2716       1.6221
    2717       1.5511
    2718       1.7071
    2719       1.7948
    2720       1.7602
    2721       1.7336
    2722       1.7394
    2723       1.7364
    2724       1.6744
    2725       1.6592
    2726       1.6077
    2727       1.6597
    2728       1.6930
    2729       1.7650
    2730       1.7006
    2731       1.6098
    2732       1.7594
    2733       1.7658
    2734       1.8532
    2735       1.6881
    2736       1.7300
    2737       1.7376
    2738       1.6511
    2739       1.5644
    2740       1.6211
    2741       1.6725
    2742       1.6373
    2743       1.6560
    2744       1.5827
    2745       1.7871
    2746       1.6847
    2747       1.7433
    2748       1.7641
    2749       1.8247
    2750       1.7455
    2751       1.7674
    2752       1.6967
    2753       1.8371
    2754       1.9033
    2755       1.8137
    2756       1.7677
    2757       1.6276
    2758       1.6960
    2759       1.6883
    2760       1.8200
    2761       1.8164
    2762       1.7534
    2763       1.8013
    2764       1.7324
    2765       1.7396
    2766       1.7038
    2767       1.6397
    2768       1.7216
    2769       1.8310
    2770       1.9275
    2771       1.8575
    2772       1.7515
    2773       1.7019
    2774       1.6585
    2775       1.5166
    2776       1.6334
    2777       1.5528
    2778       1.4907
    2779       1.5890
    2780       1.5813
    2781       1.6682
    2782       1.6578
    2783       1.6811
    2784       1.6303
    2785       1.6667
    2786       1.6536
    2787       1.6196
    2788       1.6825
    2789       1.5880
    2790       1.6528
    2791       1.6921
    2792       1.5782
    2793       1.5588
    2794       1.6009
    2795       1.7437
    2796       1.6014
    2797       1.5474
    2798       1.5259
    2799       1.5972
    2800       1.6248
    2801       1.6746
    2802       1.6422
    2803       1.6487
    2804       1.5899
    2805       1.4302
    2806       1.4851
    2807       1.5456
    2808       1.5075
    2809       1.5073
    2810       1.5934
    2811       1.5255
    2812       1.5137
    2813       1.5414
    2814       1.6187
    2815       1.6649
    2816       1.5878
    2817       1.4872
    2818       1.5225
    2819       1.4833
    2820       1.5347
    2821       1.6015
    2822       1.5917
    2823       1.5788
    2824       1.5109
    2825       1.6484
    2826       1.5914
    2827       1.6928
    2828       1.7130
    2829       1.7239
    2830       1.6646
    2831       1.5833
    2832       1.6030
    2833       1.5610
    2834       1.5233
    2835       1.5267
    2836       1.5437
    2837       1.5471
    2838       1.5500
    2839       1.6145
    2840       1.6563
    2841       1.5216
    2842       1.6266
    2843       1.5209
    2844       1.5352
    2845       1.5469
    2846       1.4883
    2847       1.5951
    2848       1.6417
    2849       1.5405
    2850       1.5967
    2851       1.6825
    2852       1.6030
    2853       1.5900
    2854       1.5825
    2855       1.4655
    2856       1.4960
    2857       1.5121
    2858       1.4424
    2859       1.4723
    2860       1.5338
    2861       1.4941
    2862       1.6462
    2863       1.5824
    2864       1.5275
    2865       1.5206
    2866       1.5189
    2867       1.4937
    2868       1.4847
    2869       1.6220
    2870       1.5796
    2871       1.4897
    2872       1.5953
    2873       1.5872
    2874       1.6261
    2875       1.5212
    2876       1.5694
    2877       1.5644
    2878       1.5620
    2879       1.5095
    2880       1.6315
    2881       1.5717
    2882       1.5512
    2883       1.6776
    2884       1.6025
    2885       1.5328
    2886       1.5870
    2887       1.5137
    2888       1.4669
    2889       1.5359
    2890       1.3886
    2891       1.4407
    2892       1.5790
    2893       1.5844
    2894       1.4641
    2895       1.4322
    2896       1.4300
    2897       1.5028
    2898       1.4135
    2899       1.4000
    2900       1.4557
    2901       1.5075
    2902       1.4458
    2903       1.6269
    2904       1.5356
    2905       1.5764
    2906       1.4470
    2907       1.5132
    2908       1.5097
    2909       1.5020
    2910       1.4921
    2911       1.5341
    2912       1.4775
    2913       1.5843
    2914       1.4260
    2915       1.4620
    2916       1.4620
    2917       1.4005
    2918       1.5231
    2919       1.5929
    2920       1.5895
    2921       1.6040
    2922       1.5280
    2923       1.5189
    2924       1.5190
    2925       1.4518
    2926       1.4817
    2927       1.4349
    2928       1.4996
    2929       1.4906
    2930       1.5753
    2931       1.5730
    2932       1.6426
    2933       1.5993
    2934       1.6650
    2935       1.6550
    2936       1.5744
    2937       1.6251
    2938       1.6777
    2939       1.6165
    2940       1.6038
    2941       1.7014
    2942       1.7841
    2943       1.7493
    2944       1.7569
    2945       1.8609
    2946       1.7662
    2947       1.7232
    2948       1.6830
    2949       1.6885
    2950       1.6470
    2951       1.6594
    2952       1.6155
    2953       1.5842
    2954       1.7173
    2955       1.7055
    2956       1.7808
    2957       1.7444
    2958       1.6998
    2959       1.6962
    2960       1.6948
    2961       1.8099
    2962       1.7791
    2963       1.8369
    2964       1.7039
    2965       1.5894
    2966       1.5460
    2967       1.5248
    2968       1.6163
    2969       1.6824
    2970       1.6486
    2971       1.6689
    2972       1.6084
    2973       1.7348
    2974       1.6508
    2975       1.7445
    2976       1.7945
    2977       1.7743
    2978       1.7323
    2979       1.6962
    2980       1.6775
    2981       1.7559
    2982       1.7163
    2983       1.7983
    2984       1.6871
    2985       1.7505
    2986       1.6913
    2987       1.6788
    2988       1.7460
    2989       1.6913
    2990       1.6849
    2991       1.7091
    2992       1.7109
    2993       1.6179
    2994       1.6537
    2995       1.7396
    2996       1.7010
    2997       1.6348
    2998       1.6936
    2999       1.7208
    3000       1.7418
    3001       1.7149
    3002       1.7398
    3003       1.7007
    3004       1.7161
    3005       1.6978
    3006       1.7522
    3007       1.6621
    3008       1.7012
    3009       1.6127
    3010       1.7455
    3011       1.8056
    3012       1.7889
    3013       1.6623
    3014       1.6567
    3015       1.6446
    3016       1.7439
    3017       1.6413
    3018       1.6880
    3019       1.7232
    3020       1.8624
    3021       1.8417
    3022       1.7920
    3023       1.8833
    3024       1.7929
    3025       1.7257
    3026       1.7296
    3027       1.8227
    3028       1.7177
    3029       1.6508
    3030       1.6734
    3031       1.7053
    3032       1.7165
    3033       1.7741
    3034       1.5789
    3035       1.6416
    3036       1.7410
    3037       1.6856
    3038       1.6358
    3039       1.7320
    3040       1.7718
    3041       1.7058
    3042       1.7472
    3043       1.7471
    3044       1.7295
    3045       1.6357
    3046       1.6697
    3047       1.6769
    3048       1.7171
    3049       1.7018
    3050       1.6612
    3051       1.6586
    3052       1.7243
    3053       1.6794
    3054       1.6249
    3055       1.6876
    3056       1.6639
    3057       1.7642
    3058       1.7491
    3059       1.7121
    3060       1.6706
    3061       1.6258
    3062       1.6562
    3063       1.6653
    3064       1.6528
    3065       1.5997
    3066       1.5359
    3067       1.6759
    3068       1.6271
    3069       1.5483
    3070       1.6340
    3071       1.6874
    3072       1.7295
    3073       1.7775
    3074       1.6975
    3075       1.6886
    3076       1.7078
    3077       1.7694
    3078       1.7815
    3079       1.6860
    3080       1.8178
    3081       1.8249
    3082       1.7178
    3083       1.7005
    3084       1.7830
    3085       1.8081
    3086       1.7715
    3087       1.6921
    3088       1.6584
    3089       1.8047
    3090       1.8581
    3091       1.8806
    3092       1.9317
    3093       1.8357
    3094       1.8636
    3095       1.7963
    3096       1.7489
    3097       1.8001
    3098       1.7709
    3099       1.7918
    3100       1.9167
    3101       1.8278
    3102       1.8368
    3103       1.7415
    3104       1.6774
    3105       1.7556
    3106       1.8214
    3107       1.7575
    3108       1.7680
    3109       1.8017
    3110       1.8603
    3111       1.7675
    3112       1.8411
    3113       1.7668
    3114       1.8134
    3115       1.9344
    3116       1.7189
    3117       1.7292
    3118       1.7442
    3119       1.7480
    3120       1.7922
    3121       1.7463
    3122       1.7019
    3123       1.6870
    3124       1.5997
    3125       1.6976
    3126       1.7305
    3127       1.7333
    3128       1.8304
    3129       1.7559
    3130       1.7989
    3131       1.7154
    3132       1.5977
    3133       1.7790
    3134       1.6572
    3135       1.8610
    3136       1.8070
    3137       1.7100
    3138       1.6927
    3139       1.6889
    3140       1.7279
    3141       1.6595
    3142       1.6075
    3143       1.6210
    3144       1.6652
    3145       1.6135
    3146       1.6830
    3147       1.8470
    3148       1.7533
    3149       1.6707
    3150       1.6290
    3151       1.6704
    3152       1.6819
    3153       1.6069
    3154       1.7787
    3155       1.6424
    3156       1.7521
    3157       1.7714
    3158       1.6881
    3159       1.7843
    3160       1.7440
    3161       1.6471
    3162       1.7213
    3163       1.5462
    3164       1.5987
    3165       1.6756
    3166       1.7268
    3167       1.7227
    3168       1.6001
    3169       1.7585
    3170       1.7068
    3171       1.6897
    3172       1.6986
    3173       1.7094
    3174       1.6590
    3175       1.6825
    3176       1.6303
    3177       1.6635
    3178       1.6351
    3179       1.6630
    3180       1.5653
    3181       1.5752
    3182       1.6222
    3183       1.4888
    3184       1.6341
    3185       1.6440
    3186       1.5184
    3187       1.5752
    3188       1.5621
    3189       1.6685
    3190       1.6491
    3191       1.7132
    3192       1.6289
    3193       1.7529
    3194       1.6137
    3195       1.6312
    3196       1.6358
    3197       1.6326
    3198       1.7612
    3199       1.6070
    3200       1.5890
    3201       1.6253
    3202       1.6455
    3203       1.7767
    3204       1.7378
    3205       1.7185
    3206       1.7121
    3207       1.8231
    3208       1.7539
    3209       1.7952
    3210       1.7933
    3211       1.6274
    3212       1.7429
    3213       1.7126
    3214       1.8389
    3215       1.8000
    3216       1.7505
    3217       1.6592
    3218       1.7927
    3219       1.7356
    3220       1.7343
    3221       1.7535
    3222       1.7727
    3223       1.7363
    3224       1.6787
    3225       1.6966
    3226       1.7458
    3227       1.7242
    3228       1.7216
    3229       1.8257
    3230       1.8292
    3231       1.7248
    3232       1.7631
    3233       1.6841
    3234       1.7653
    3235       1.6239
    3236       1.6379
    3237       1.6671
    3238       1.6612
    3239       1.6963
    3240       1.6805
    3241       1.6596
    3242       1.6861
    3243       1.6570
    3244       1.6092
    3245       1.6672
    3246       1.7071
    3247       1.6850
    3248       1.6015
    3249       1.6262
    3250       1.6105
    3251       1.7281
    3252       1.6180
    3253       1.5820
    3254       1.7107
    3255       1.6912
    3256       1.7007
    3257       1.5644
    3258       1.6128
    3259       1.5752
    3260       1.6715
    3261       1.6464
    3262       1.6432
    3263       1.6895
    3264       1.5958
    3265       1.6521
    3266       1.7239
    3267       1.6171
    3268       1.6744
    3269       1.6574
    3270       1.6275
    3271       1.6844
    3272       1.7268
    3273       1.7010
    3274       1.6560
    3275       1.7026
    3276       1.6939
    3277       1.6631
    3278       1.6350
    3279       1.6726
    3280       1.7396
    3281       1.7706
    3282       1.7702
    3283       1.7714
    3284       1.7844
    3285       1.7885
    3286       1.7905
    3287       1.8674
    3288       1.8835
    3289       1.8826
    3290       1.8192
    3291       1.8663
    3292       1.8825
    3293       1.7558
    3294       1.8550
    3295       1.8325
    3296       1.7913
    3297       1.6281
    3298       1.6908
    3299       1.6603
    3300       1.8357
    3301       1.9097
    3302       1.8347
    3303       1.8860
    3304       1.9048
    3305       1.8098
    3306       1.8870
    3307       1.7829
    3308       1.7693
    3309       1.8259
    3310       1.8945
    3311       1.8884
    3312       1.8560
    3313       1.9558
    3314       1.8634
    3315       1.7767
    3316       1.6623
    3317       1.7110
    3318       1.7463
    3319       1.7198
    3320       1.7537
    3321       1.7199
    3322       1.8519
    3323       1.7886
    3324       1.7413
    3325       1.7782
    3326       1.7060
    3327       1.7433
    3328       1.6356
    3329       1.7213
    3330       1.6923
    3331       1.6497
    3332       1.5528
    3333       1.7081
    3334       1.6175
    3335       1.5111
    3336       1.6691
    3337       1.6902
    3338       1.6365
    3339       1.7001
    3340       1.7506
    3341       1.8052
    3342       1.7609
    3343       1.7169
    3344       1.7176
    3345       1.6020
    3346       1.7075
    3347       1.7790
    3348       1.7431
    3349       1.7022
    3350       1.7096
    3351       1.6354
    3352       1.5895
    3353       1.6227
    3354       1.6709
    3355       1.8499
    3356       1.7613
    3357       1.7450
    3358       1.7372
    3359       1.7120
    3360       1.7182
    3361       1.6114
    3362       1.6594
    3363       1.8225
    3364       1.7777
    3365       1.7389
    3366       1.7377
    3367       1.6749
    3368       1.7677
    3369       1.8263
    3370       1.6046
    3371       1.6557
    3372       1.7235
    3373       1.7079
    3374       1.7554
    3375       1.8053
    3376       1.8191
    3377       1.9363
    3378       1.9891
    3379       1.8644
    3380       1.8851
    3381       1.8853
    3382       1.8924
    3383       1.8409
    3384       1.7791
    3385       1.8238
    3386       1.7912
    3387       1.8315
    3388       1.8765
    3389       1.7856
    3390       1.8028
    3391       1.7095
    3392       1.6316
    3393       1.6288
    3394       1.6001
    3395       1.7504
    3396       1.7813
    3397       1.7550
    3398       1.8063
    3399       1.6244
    3400       1.6429
    3401       1.5811
    3402       1.6527
    3403       1.6280
    3404       1.6174
    3405       1.6242
    3406       1.6686
    3407       1.6707
    3408       1.6521
    3409       1.6019
    3410       1.6487
    3411       1.6678
    3412       1.6110
    3413       1.6245
    3414       1.7406
    3415       1.7090
    3416       1.7273
    3417       1.7870
    3418       1.7876
    3419       1.6687
    3420       1.7044
    3421       1.7028
    3422       1.7665
    3423       1.8298
    3424       1.7580
    3425       1.7050
    3426       1.6639
    3427       1.7570
    3428       1.7038
    3429       1.7431
    3430       1.7627
    3431       1.8399
    3432       1.8094
    3433       1.6919
    3434       1.6619
    3435       1.6251
    3436       1.6055
    3437       1.5269
    3438       1.6629
    3439       1.6392
    3440       1.6882
    3441       1.6731
    3442       1.6665
    3443       1.6943
    3444       1.7023
    3445       1.7736
    3446       1.6981
    3447       1.7914
    3448       1.7339
    3449       1.6072
    3450       1.7903
    3451       1.7131
    3452       1.6055
    3453       1.6751
    3454       1.7465
    3455       1.7348
    3456       1.7688
    3457       1.7162
    3458       1.7554
    3459       1.7154
    3460       1.6379
    3461       1.8030
    3462       1.7853
    3463       1.8044
    3464       1.8065
    3465       1.7707
    3466       1.7443
    3467       1.7777
    3468       1.7289
    3469       1.7870
    3470       1.7926
    3471       1.7481
    3472       1.6815
    3473       1.6291
    3474       1.7680
    3475       1.6324
    3476       1.6941
    3477       1.7892
    3478       1.8445
    3479       1.8820
    3480       1.7892
    3481       1.9020
    3482       1.8037
    3483       1.6488
    3484       1.8364
    3485       1.8323
    3486       1.8446
    3487       1.8658
    3488       1.8809
    3489       1.8906
    3490       1.9189
    3491       2.1030
    3492       1.9458
    3493       1.8807
    3494       1.7449
    3495       1.7064
    3496       1.8005
    3497       1.8896
    3498       1.9402
    3499       1.9287
    3500       1.9099
    3501       1.6653
    3502       1.7733
    3503       1.7550
    3504       1.7915
    3505       1.8642
    3506       1.8399
    3507       1.8440
    3508       1.9503
    3509       1.9474
    3510       1.7932
    3511       1.7490
    3512       1.8029
    3513       1.7470
    3514       1.6747
    3515       1.7038
    3516       1.7268
    3517       1.6940
    3518       1.6362
    3519       1.7654
    3520       1.7280
    3521       1.6116
    3522       1.6259
    3523       1.5775
    3524       1.6293
    3525       1.7302
    3526       1.6977
    3527       1.6758
    3528       1.6312
    3529       1.5545
    3530       1.5989
    3531       1.5540
    3532       1.6039
    3533       1.5635
    3534       1.4813
    3535       1.6200
    3536       1.7141
    3537       1.7490
    3538       1.7525
    3539       1.7060
    3540       1.6855
    3541       1.7590
    3542       1.6959
    3543       1.7097
    3544       1.6212
    3545       1.6656
    3546       1.6840
    3547       1.6381
    3548       1.6375
    3549       1.6582
    3550       1.5820
    3551       1.5650
    3552       1.5927
    3553       1.5244
    3554       1.5963
    3555       1.5991
    3556       1.6409
    3557       1.6022
    3558       1.6953
    3559       1.6839
    3560       1.6912
    3561       1.6408
    3562       1.6617
    3563       1.5446
    3564       1.6304
    3565       1.6548
    3566       1.6102
    3567       1.6070
    3568       1.5872
    3569       1.7100
    3570       1.6557
    3571       1.7980
    3572       1.7240
    3573       1.7499
    3574       1.6587
    3575       1.6526
    3576       1.6145
    3577       1.6573
    3578       1.6948
    3579       1.7442
    3580       1.7112
    3581       1.8184
    3582       1.7244
    3583       1.7102
    3584       1.6993
    3585       1.6363
    3586       1.6289
    3587       1.8023
    3588       1.6533
    3589       1.6590
    3590       1.5973
    3591       1.6876
    3592       1.6034
    3593       1.7686
    3594       1.7194
    3595       1.6709
    3596       1.6348
    3597       1.6601
    3598       1.6654
    3599       1.7334
    3600       1.8478
    3601       1.8427
    3602       1.7027
    3603       1.7865
    3604       1.6749
    3605       1.7779
    3606       1.7544
    3607       1.7313
    3608       1.6766
    3609       1.6721
    3610       1.7432
    3611       1.7158
    3612       1.6989
    3613       1.5852
    3614       1.7000
    3615       1.7479
    3616       1.6974
    3617       1.6525
    3618       1.6484
    3619       1.7188
    3620       1.6504
    3621       1.8077
    3622       1.7010
    3623       1.5940
    3624       1.6524
    3625       1.7528
    3626       1.6692
    3627       1.6746
    3628       1.7605
    3629       1.8249
    3630       1.6875
    3631       1.7153
    3632       1.7990
    3633       1.7791
    3634       1.7002
    3635       1.7244
    3636       1.6965
    3637       1.7518
    3638       1.8549
    3639       1.8112
    3640       1.9140
    3641       1.8727
    3642       1.9133
    3643       1.9194
    3644       1.8845
    3645       1.8842
    3646       1.8881
    3647       1.7710
    3648       1.7348
    3649       1.8653
    3650       1.8284
    3651       1.8641
    3652       1.8318
    3653       1.8324
    3654       1.8239
    3655       1.7173
    3656       1.8073
    3657       1.8684
    3658       1.8581
    3659       1.7526
    3660       1.7739
    3661       1.7723
    3662       1.7260
    3663       1.7749
    3664       1.7365
    3665       1.8135
    3666       1.9205
    3667       1.8006
    3668       1.7788
    3669       1.8731
    3670       1.8595
    3671       1.8382
    3672       1.6866
    3673       1.6346
    3674       1.6930
    3675       1.7411
    3676       1.7935
    3677       1.9117
    3678       1.7444
    3679       1.8329
    3680       1.6923
    3681       1.7446
    3682       1.7393
    3683       1.7096
    3684       1.6859
    3685       1.8015
    3686       1.7530
    3687       1.6815
    3688       1.6974
    3689       1.7822
    3690       1.7206
    3691       1.9734
    3692       1.8266
    3693       1.7782
    3694       1.7543
    3695       1.6537
    3696       1.7686
    3697       1.8072
    3698       1.6908
    3699       1.7587
    3700       1.8881
    3701       1.9659
    3702       1.9938
    3703       1.8133
    3704       1.6912
    3705       1.6828
    3706       1.9078
    3707       1.8529
    3708       1.7347
    3709       1.6918
    3710       1.7628
    3711       1.7697
    3712       1.8169
    3713       1.8751
    3714       1.7546
    3715       1.8155
    3716       1.8588
    3717       1.8776
    3718       1.7964
    3719       1.7144
    3720       1.6950
    3721       1.7593
    3722       1.7715
    3723       1.7565
    3724       1.9057
    3725       1.7257
    3726       1.8876
    3727       1.7000
    3728       1.5524
    3729       1.6329
    3730       1.6595
    3731       1.6286
    3732       1.5370
    3733       1.6370
    3734       1.5642
    3735       1.7396
    3736       1.7156
    3737       1.5952
    3738       1.6307
    3739       1.7210
    3740       1.7105
    3741       1.6775
    3742       1.7963
    3743       1.7764
    3744       1.6755
    3745       1.6756
    3746       1.7968
    3747       1.7373
    3748       1.7088
    3749       1.5669
    3750       1.6333
    3751       1.4962
    3752       1.6151
    3753       1.5981
    3754       1.6544
    3755       1.7580
    3756       1.5878
    3757       1.6401
    3758       1.7044
    3759       1.6151
    3760       1.6460
    3761       1.6254
    3762       1.5777
    3763       1.5750
    3764       1.5705
    3765       1.5923
    3766       1.5933
    3767       1.6443
    3768       1.7459
    3769       1.7013
    3770       1.7076
    3771       1.6027
    3772       1.6401
    3773       1.8034
    3774       1.7344
    3775       1.6733
    3776       1.7823
    3777       1.7757
    3778       1.7128
    3779       1.7792
    3780       1.6476
    3781       1.6739
    3782       1.5984
    3783       1.6779
    3784       1.5980
    3785       1.6492
    3786       1.6374
    3787       1.6401
    3788       1.6572
    3789       1.6156
    3790       1.6675
    3791       1.6707
    3792       1.5860
    3793       1.6067
    3794       1.6055
    3795       1.6620
    3796       1.5396
    3797       1.5901
    3798       1.5503
    3799       1.6203
    3800       1.5164
    3801       1.5152
    3802       1.5941
    3803       1.5289
    3804       1.4958
    3805       1.5527
    3806       1.5222
    3807       1.5032
    3808       1.4727
    3809       1.5351
    3810       1.5890
    3811       1.6271
    3812       1.6540
    3813       1.6719
    3814       1.5972
    3815       1.6112
    3816       1.7232
    3817       1.6958
    3818       1.7221
    3819       1.7049
    3820       1.5871
    3821       1.6387
    3822       1.6377
    3823       1.6450
    3824       1.6482
    3825       1.6715
    3826       1.5757
    3827       1.6668
    3828       1.5741
    3829       1.5573
    3830       1.5033
    3831       1.4708
    3832       1.5087
    3833       1.6329
    3834       1.5574
    3835       1.5755
    3836       1.5516
    3837       1.6027
    3838       1.6034
    3839       1.5800
    3840       1.3410
    3841       1.4186
    3842       1.4311
    3843       1.4548
    3844       1.5129
    3845       1.4743
    3846       1.4279
    3847       1.4544
    3848       1.5010
    3849       1.4869
    3850       1.5441
    3851       1.5454
    3852       1.3999
    3853       1.4681
    3854       1.4867
    3855       1.4082
    3856       1.4148
    3857       1.3525
    3858       1.4357
    3859       1.3939
    3860       1.4754
    3861       1.4223
    3862       1.4143
    3863       1.4221
    3864       1.4973
    3865       1.6079
    3866       1.5254
    3867       1.4842
    3868       1.5658
    3869       1.5563
    3870       1.5247
    3871       1.5058
    3872       1.5378
    3873       1.5602
    3874       1.5210
    3875       1.5864
    3876       1.5621
    3877       1.4643
    3878       1.4519
    3879       1.4062
    3880       1.5618
    3881       1.4850
    3882       1.5238
    3883       1.5156
    3884       1.5938
    3885       1.5374
    3886       1.5017
    3887       1.5796
    3888       1.5565
    3889       1.6098
    3890       1.5907
    3891       1.3852
    3892       1.4702
    3893       1.4126
    3894       1.4546
    3895       1.6158
    3896       1.6179
    3897       1.6204
    3898       1.6369
    3899       1.6193
    3900       1.5055
    3901       1.5551
    3902       1.6179
    3903       1.5781
    3904       1.5619
    3905       1.6253
    3906       1.4958
    3907       1.4835
    3908       1.5542
    3909       1.5499
    3910       1.6643
    3911       1.5881
    3912       1.5683
    3913       1.5821
    3914       1.4792
    3915       1.4860
    3916       1.4525
    3917       1.4772
    3918       1.4804
    3919       1.4697
    3920       1.4012
    3921       1.4502
    3922       1.4604
    3923       1.5331
    3924       1.4861
    3925       1.4213
    3926       1.5152
    3927       1.5235
    3928       1.4822
    3929       1.4101
    3930       1.4277
    3931       1.3610
    3932       1.4417
    3933       1.4681
    3934       1.4801
    3935       1.4445
    3936       1.4558
    3937       1.4185
    3938       1.3871
    3939       1.4210
    3940       1.4106
    3941       1.3162
    3942       1.4475
    3943       1.4913
    3944       1.4574
    3945       1.3698
    3946       1.3961
    3947       1.4936
    3948       1.5565
    3949       1.4876
    3950       1.5124
    3951       1.4740
    3952       1.5204
    3953       1.4587
    3954       1.5260
    3955       1.5149
    3956       1.5236
    3957       1.4872
    3958       1.3995
    3959       1.5154
    3960       1.6349
    3961       1.7315
    3962       1.5714
    3963       1.6318
    3964       1.6267
    3965       1.5404
    3966       1.4770
    3967       1.6052
    3968       1.5684
    3969       1.4992
    3970       1.5692
    3971       1.5339
    3972       1.5099
    3973       1.5554
    3974       1.6411
    3975       1.5651
    3976       1.5371
    3977       1.5749
    3978       1.5424
    3979       1.5909
    3980       1.5836
    3981       1.4602
    3982       1.6132
    3983       1.5744
    3984       1.5739
    3985       1.5389
    3986       1.6276
    3987       1.5610
    3988       1.5726
    3989       1.6145
    3990       1.4853
    3991       1.5177
    3992       1.4935
    3993       1.4673
    3994       1.4497
    3995       1.4261
    3996       1.5058
    3997       1.4545
    3998       1.5038
    3999       1.4436
    4000       1.5055
    4001       1.5820
    4002       1.5534
    4003       1.5115
    4004       1.5537
    4005       1.5419
    4006       1.5520
    4007       1.5088
    4008       1.3881
    4009       1.4733
    4010       1.5050
    4011       1.5167
    4012       1.5737
    4013       1.4728
    4014       1.4969
    4015       1.5382
    4016       1.5444
    4017       1.5266
    4018       1.5426
    4019       1.6092
    4020       1.5420
    4021       1.4589
    4022       1.4438
    4023       1.5536
    4024       1.5973
    4025       1.5021
    4026       1.4014
    4027       1.3637
    4028       1.5216
    4029       1.4807
    4030       1.5217
    4031       1.5018
    4032       1.4312
    4033       1.5376
    4034       1.5272
    4035       1.5528
    4036       1.5486
    4037       1.4465
    4038       1.5463
    4039       1.5638
    4040       1.5296
    4041       1.5272
    4042       1.4886
    4043       1.3696
    4044       1.4692
    4045       1.4955
    4046       1.5752
    4047       1.5180
    4048       1.5161
    4049       1.5267
    4050       1.4367
    4051       1.4687
    4052       1.5026
    4053       1.4611
    4054       1.4869
    4055       1.5602
    4056       1.5983
    4057       1.5889
    4058       1.6098
    4059       1.5737
    4060       1.5657
    4061       1.6720
    4062       1.5763
    4063       1.6289
    4064       1.5509
    4065       1.4451
    4066       1.4421
    4067       1.4615
    4068       1.4644
    4069       1.4397
    4070       1.4818
    4071       1.4570
    4072       1.5168
    4073       1.4454
    4074       1.3049
    4075       1.4123
    4076       1.4313
    4077       1.5081
    4078       1.5105
    4079       1.5276
    4080       1.4953
    4081       1.4344
    4082       1.4163
    4083       1.4778
    4084       1.4678
    4085       1.5379
    4086       1.3908
    4087       1.4470
    4088       1.3815
    4089       1.4225
    4090       1.5268
    4091       1.5075
    4092       1.5249
    4093       1.5169
    4094       1.5055
    4095       1.4711
    4096       1.5639
    4097       1.4929
    4098       1.5538
    4099       1.4521
    4100       1.5192
    4101       1.6591
    4102       1.6678
    4103       1.6845
    4104       1.5867
    4105       1.6755
    4106       1.5716
    4107       1.6647
    4108       1.6223
    4109       1.5659
    4110       1.5232
    4111       1.5427
    4112       1.6180
    4113       1.5456
    4114       1.5582
    4115       1.5598
    4116       1.6564
    4117       1.5901
    4118       1.5279
    4119       1.4598
    4120       1.4996
    4121       1.5415
    4122       1.5703
    4123       1.5766
    4124       1.5920
    4125       1.5822
    4126       1.5033
    4127       1.5727
    4128       1.5240
    4129       1.5717
    4130       1.5911
    4131       1.6260
    4132       1.6341
    4133       1.6497
    4134       1.5933
    4135       1.6291
    4136       1.6157
    4137       1.6332
    4138       1.5825
    4139       1.5711
    4140       1.6269
    4141       1.6659
    4142       1.6063
    4143       1.4949
    4144       1.4685
    4145       1.5788
    4146       1.6393
    4147       1.7220
    4148       1.6099
    4149       1.6641
    4150       1.7247
    4151       1.6971
    4152       1.6906
    4153       1.7420
    4154       1.7766
    4155       1.6192
    4156       1.6878
    4157       1.6247
    4158       1.7078
    4159       1.6106
    4160       1.5613
    4161       1.5585
    4162       1.5860
    4163       1.5857
    4164       1.7032
    4165       1.5680
    4166       1.6336
    4167       1.7203
    4168       1.7415
    4169       1.5719
    4170       1.6358
    4171       1.6681
    4172       1.5933
    4173       1.5912
    4174       1.5253
    4175       1.5882
    4176       1.6244
    4177       1.5080
    4178       1.5444
    4179       1.5868
    4180       1.7487
    4181       1.7658
    4182       1.6001
    4183       1.5027
    4184       1.5685
    4185       1.6187
    4186       1.6866
    4187       1.6331
    4188       1.7095
    4189       1.6574
    4190       1.6519
    4191       1.6520
    4192       1.5628
    4193       1.5767
    4194       1.7043
    4195       1.7783
    4196       1.7456
    4197       1.7549
    4198       1.8044
    4199       1.6524
    4200       1.6064
    4201       1.6296
    4202       1.5654
    4203       1.4957
    4204       1.5249
    4205       1.6411
    4206       1.6566
    4207       1.5288
    4208       1.6137
    4209       1.6723
    4210       1.5564
    4211       1.5676
    4212       1.5702
    4213       1.5679
    4214       1.5499
    4215       1.6500
    4216       1.6421
    4217       1.6110
    4218       1.5785
    4219       1.6482
    4220       1.6213
    4221       1.5723
    4222       1.7921
    4223       1.6611
    4224       1.6106
    4225       1.6202
    4226       1.7376
    4227       1.5415
    4228       1.6583
    4229       1.6121
    4230       1.6578
    4231       1.6638
    4232       1.6806
    4233       1.6935
    4234       1.6819
    4235       1.6283
    4236       1.6751
    4237       1.6240
    4238       1.7167
    4239       1.7271
    4240       1.6679
    4241       1.5452
    4242       1.5703
    4243       1.7239
    4244       1.6915
    4245       1.5606
    4246       1.5816
    4247       1.6863
    4248       1.7313
    4249       1.7139
    4250       1.6977
    4251       1.6436
    4252       1.7238
    4253       1.6688
    4254       1.6572
    4255       1.6436
    4256       1.6843
    4257       1.7575
    4258       1.7703
    4259       1.7600
    4260       1.6994
    4261       1.6913
    4262       1.5658
    4263       1.6868
    4264       1.7056
    4265       1.6361
    4266       1.5657
    4267       1.6153
    4268       1.6681
    4269       1.6681
    4270       1.6423
    4271       1.6801
    4272       1.7576
    4273       1.8080
    4274       1.8828
    4275       1.6612
    4276       1.6960
    4277       1.7043
    4278       1.7038
    4279       1.6498
    4280       1.6632
    4281       1.7108
    4282       1.7107
    4283       1.5945
    4284       1.7018
    4285       1.6046
    4286       1.6724
    4287       1.6231
    4288       1.6245
    4289       1.5721
    4290       1.7849
    4291       1.7955
    4292       1.8577
    4293       1.7445
    4294       1.7256
    4295       1.7719
    4296       1.6731
    4297       1.6900
    4298       1.5513
    4299       1.6192
    4300       1.7019
    4301       1.7182
    4302       1.7011
    4303       1.6395
    4304       1.6433
    4305       1.6818
    4306       1.7122
    4307       1.6832
    4308       1.7132
    4309       1.6891
    4310       1.6003
    4311       1.7390
    4312       1.5849
    4313       1.6107
    4314       1.5080
    4315       1.4494
    4316       1.5748
    4317       1.5040
    4318       1.5111
    4319       1.6072
    4320       1.5475
    4321       1.4808
    4322       1.4732
    4323       1.5168
    4324       1.5330
    4325       1.4650
    4326       1.6446
    4327       1.6405
    4328       1.5947
    4329       1.5900
    4330       1.4141
    4331       1.5210
    4332       1.5456
    4333       1.6525
    4334       1.6443
    4335       1.6566
    4336       1.5848
    4337       1.5749
    4338       1.6557
    4339       1.5961
    4340       1.6514
    4341       1.8010
    4342       1.7742
    4343       1.6616
    4344       1.7190
    4345       1.6180
    4346       1.5324
    4347       1.4267
    4348       1.5186
    4349       1.6032
    4350       1.5236
    4351       1.5733
    4352       1.6065
    4353       1.6338
    4354       1.4404
    4355       1.4467
    4356       1.4510
    4357       1.5064
    4358       1.5152
    4359       1.5591
    4360       1.5267
    4361       1.4378
    4362       1.5935
    4363       1.5013
    4364       1.5215
    4365       1.5759
    4366       1.5075
    4367       1.5460
    4368       1.5471
    4369       1.5262
    4370       1.4809
    4371       1.3985
    4372       1.3786
    4373       1.3933
    4374       1.4571
    4375       1.4540
    4376       1.5226
    4377       1.5774
    4378       1.4751
    4379       1.4862
    4380       1.5613
    4381       1.5145
    4382       1.4967
    4383       1.5073
    4384       1.4853
    4385       1.3753
    4386       1.4250
    4387       1.3646
    4388       1.4333
    4389       1.3598
    4390       1.3795
    4391       1.3174
    4392       1.4073
    4393       1.3940
    4394       1.4251
    4395       1.4468
    4396       1.4423
    4397       1.4464
    4398       1.4599
    4399       1.4955
    4400       1.4093
    4401       1.3804
    4402       1.4130
    4403       1.4240
    4404       1.4747
    4405       1.4284
    4406       1.4353
    4407       1.4251
    4408       1.4775
    4409       1.4917
    4410       1.5037
    4411       1.5274
    4412       1.4604
    4413       1.4987
    4414       1.4811
    4415       1.4527
    4416       1.5712
    4417       1.4887
    4418       1.3285
    4419       1.4366
    4420       1.4802
    4421       1.4182
    4422       1.5204
    4423       1.4022
    4424       1.4712
    4425       1.3877
    4426       1.4046
    4427       1.3624
    4428       1.3846
    4429       1.5459
    4430       1.4413
    4431       1.4604
    4432       1.5150
    4433       1.6389
    4434       1.5613
    4435       1.5157
    4436       1.5209
    4437       1.3930
    4438       1.4943
    4439       1.4192
    4440       1.5572
    4441       1.6210
    4442       1.4627
    4443       1.5267
    4444       1.5539
    4445       1.5877
    4446       1.6589
    4447       1.6452
    4448       1.6499
    4449       1.6632
    4450       1.6975
    4451       1.6149
    4452       1.5399
    4453       1.5333
    4454       1.5660
    4455       1.5351
    4456       1.5873
    4457       1.5870
    4458       1.5765
    4459       1.5642
    4460       1.6037
    4461       1.5344
    4462       1.4627
    4463       1.4818
    4464       1.5972
    4465       1.4894
    4466       1.4943
    4467       1.6715
    4468       1.5738
    4469       1.5735
    4470       1.6395
    4471       1.5526
    4472       1.5943
    4473       1.6831
    4474       1.8031
    4475       1.6632
    4476       1.6401
    4477       1.6105
    4478       1.6298
    4479       1.6180
    4480       1.6702
    4481       1.6149
    4482       1.4914
    4483       1.6614
    4484       1.5211
    4485       1.5086
    4486       1.5943
    4487       1.5728
    4488       1.5660
    4489       1.4739
    4490       1.5033
    4491       1.6427
    4492       1.6400
    4493       1.6992
    4494       1.6018
    4495       1.5271
    4496       1.4439
    4497       1.5370
    4498       1.4941
    4499       1.5376
    4500       1.6005
    4501       1.5249
    4502       1.4088
    4503       1.4992
    4504       1.4135
    4505       1.5435
    4506       1.5341
    4507       1.5995
    4508       1.6498
    4509       1.6243
    4510       1.6285
    4511       1.8337
    4512       1.6047
    4513       1.6259
    4514       1.7851
    4515       1.6787
    4516       1.5784
    4517       1.5743
    4518       1.5959
    4519       1.6909
    4520       1.5926
    4521       1.5746
    4522       1.5767
    4523       1.6554
    4524       1.6554
    4525       1.6194
    4526       1.6708
    4527       1.6484
    4528       1.5135
    4529       1.5918
    4530       1.7449
    4531       1.6849
    4532       1.6318
    4533       1.6656
    4534       1.6802
    4535       1.6787
    4536       1.6258
    4537       1.6501
    4538       1.5847
    4539       1.5393
    4540       1.5366
    4541       1.4504
    4542       1.4437
    4543       1.4715
    4544       1.5990
    4545       1.6727
    4546       1.5871
    4547       1.6276
    4548       1.5438
    4549       1.5177
    4550       1.5494
    4551       1.4510
    4552       1.5618
    4553       1.5579
    4554       1.5414
    4555       1.6463
    4556       1.5413
    4557       1.4005
    4558       1.4029
    4559       1.4359
    4560       1.4757
    4561       1.4512
    4562       1.3930
    4563       1.4086
    4564       1.3468
    4565       1.3184
    4566       1.4534
    4567       1.4090
    4568       1.5184
    4569       1.4879
    4570       1.5255
    4571       1.4916
    4572       1.4813
    4573       1.6015
    4574       1.5069
    4575       1.5610
    4576       1.5367
    4577       1.5893
    4578       1.5670
    4579       1.5055
    4580       1.5761
    4581       1.5552
    4582       1.6021
    4583       1.5615
    4584       1.5407
    4585       1.5700
    4586       1.6062
    4587       1.5006
    4588       1.4842
    4589       1.4108
    4590       1.3713
    4591       1.4514
    4592       1.4329
    4593       1.4710
    4594       1.5163
    4595       1.4898
    4596       1.4956
    4597       1.4291
    4598       1.4381
    4599       1.4125
    4600       1.4308
    4601       1.4808
    4602       1.6296
    4603       1.5579
    4604       1.6016
    4605       1.4802
    4606       1.4762
    4607       1.4801
    4608       1.4736
    4609       1.4886
    4610       1.5625
    4611       1.5320
    4612       1.5288
    4613       1.5940
    4614       1.4666
    4615       1.4929
    4616       1.4250
    4617       1.4401
    4618       1.4081
    4619       1.3843
    4620       1.4299
    4621       1.4773
    4622       1.4187
    4623       1.4887
    4624       1.5024
    4625       1.4711
    4626       1.5359
    4627       1.4517
    4628       1.3834
    4629       1.5002
    4630       1.5214
    4631       1.4834
    4632       1.5595
    4633       1.5297
    4634       1.5120
    4635       1.7023
    4636       1.6293
    4637       1.6141
    4638       1.5105
    4639       1.4523
    4640       1.4959
    4641       1.4372
    4642       1.4593
    4643       1.5034
    4644       1.4641
    4645       1.4151
    4646       1.4407
    4647       1.5483
    4648       1.4067
    4649       1.4912
    4650       1.5103
    4651       1.5964
    4652       1.5911
    4653       1.4967
    4654       1.4970
    4655       1.5309
    4656       1.5869
    4657       1.5806
    4658       1.5379
    4659       1.5331
    4660       1.5126
    4661       1.4566
    4662       1.5485
    4663       1.5486
    4664       1.4200
    4665       1.4368
    4666       1.4391
    4667       1.4879
    4668       1.4831
    4669       1.5540
    4670       1.5345
    4671       1.5126
    4672       1.4930
    4673       1.5611
    4674       1.5462
    4675       1.6071
    4676       1.4589
    4677       1.4580
    4678       1.4548
    4679       1.4474
    4680       1.5236
    4681       1.5360
    4682       1.5451
    4683       1.4510
    4684       1.5709
    4685       1.6436
    4686       1.5687
    4687       1.6135
    4688       1.5853
    4689       1.4714
    4690       1.5772
    4691       1.5794
    4692       1.5654
    4693       1.5869
    4694       1.5386
    4695       1.5332
    4696       1.5219
    4697       1.5805
    4698       1.5271
    4699       1.4793
    4700       1.6314
    4701       1.5142
    4702       1.6026
    4703       1.6143
    4704       1.6260
    4705       1.6453
    4706       1.5180
    4707       1.5558
    4708       1.5982
    4709       1.5532
    4710       1.5027
    4711       1.5658
    4712       1.5773
    4713       1.4994
    4714       1.5062
    4715       1.5781
    4716       1.6276
    4717       1.6000
    4718       1.6204
    4719       1.6435
    4720       1.6362
    4721       1.5863
    4722       1.6250
    4723       1.5319
    4724       1.4698
    4725       1.5274
    4726       1.6532
    4727       1.5288
    4728       1.4818
    4729       1.5714
    4730       1.5662
    4731       1.5607
    4732       1.5355
    4733       1.5520
    4734       1.5030
    4735       1.5518
    4736       1.5217
    4737       1.5829
    4738       1.5624
    4739       1.5445
    4740       1.5511
    4741       1.5706
    4742       1.5399
    4743       1.5745
    4744       1.5431
    4745       1.5099
    4746       1.5385
    4747       1.5929
    4748       1.6394
    4749       1.6588
    4750       1.5141
    4751       1.5527
    4752       1.5473
    4753       1.5861
    4754       1.6223
    4755       1.6766
    4756       1.6627
    4757       1.6405
    4758       1.6477
    4759       1.7186
    4760       1.5971
    4761       1.5310
    4762       1.5014
    4763       1.5615
    4764       1.5416
    4765       1.4545
    4766       1.4931
    4767       1.5342
    4768       1.4962
    4769       1.4883
    4770       1.5587
    4771       1.4555
    4772       1.5350
    4773       1.5472
    4774       1.5640
    4775       1.5696
    4776       1.5797
    4777       1.5673
    4778       1.5180
    4779       1.5743
    4780       1.5988
    4781       1.5129
    4782       1.4715
    4783       1.5372
    4784       1.5315
    4785       1.4973
    4786       1.5488
    4787       1.5373
    4788       1.5034
    4789       1.5642
    4790       1.5744
    4791       1.5908
    4792       1.6017
    4793       1.6507
    4794       1.6803
    4795       1.5937
    4796       1.5881
    4797       1.4980
    4798       1.5822
    4799       1.5105
    4800       1.5219
    4801       1.4843
    4802       1.4960
    4803       1.5631
    4804       1.6356
    4805       1.6663
    4806       1.4977
    4807       1.5837
    4808       1.4864
    4809       1.4674
    4810       1.5720
    4811       1.5236
    4812       1.5241
    4813       1.5409
    4814       1.4640
    4815       1.4799
    4816       1.4781
    4817       1.4608
    4818       1.5055
    4819       1.4456
    4820       1.4330
    4821       1.4832
    4822       1.5599
    4823       1.6380
    4824       1.6847
    4825       1.6030
    4826       1.7285
    4827       1.6224
    4828       1.5466
    4829       1.5889
    4830       1.5624
    4831       1.6552
    4832       1.5832
    4833       1.6182
    4834       1.5676
    4835       1.5912
    4836       1.6661
    4837       1.6633
    4838       1.6207
    4839       1.5939
    4840       1.5819
    4841       1.6395
    4842       1.5851
    4843       1.5869
    4844       1.6056
    4845       1.6179
    4846       1.6392
    4847       1.6618
    4848       1.6752
    4849       1.5166
    4850       1.5103
    4851       1.5231
    4852       1.6024
    4853       1.4915
    4854       1.4860
    4855       1.4787
    4856       1.5130
    4857       1.5523
    4858       1.5083
    4859       1.5927
    4860       1.5395
    4861       1.5026
    4862       1.4460
    4863       1.5395
    4864       1.5398
    4865       1.4787
    4866       1.4346
    4867       1.4946
    4868       1.3669
    4869       1.4294
    4870       1.5165
    4871       1.4107
    4872       1.4345
    4873       1.5472
    4874       1.4880
    4875       1.5575
    4876       1.4649
    4877       1.4644
    4878       1.4227
    4879       1.4538
    4880       1.4079
    4881       1.4765
    4882       1.4387
    4883       1.4517
    4884       1.5586
    4885       1.4429
    4886       1.4847
    4887       1.5465
    4888       1.4072
    4889       1.3982
    4890       1.4430
    4891       1.4584
    4892       1.3621
    4893       1.4974
    4894       1.5037
    4895       1.4835
    4896       1.4082
    4897       1.5088
    4898       1.5748
    4899       1.5341
    4900       1.5083
    4901       1.4740
    4902       1.5017
    4903       1.4567
    4904       1.3968
    4905       1.4660
    4906       1.5012
    4907       1.4700
    4908       1.4984
    4909       1.3857
    4910       1.4461
    4911       1.4359
    4912       1.4331
    4913       1.3329
    4914       1.3333
    4915       1.4452
    4916       1.4728
    4917       1.4272
    4918       1.3868
    4919       1.4519
    4920       1.4749
    4921       1.5764
    4922       1.5069
    4923       1.5334
    4924       1.4005
    4925       1.5009
    4926       1.3766
    4927       1.3953
    4928       1.4986
    4929       1.4715
    4930       1.4673
    4931       1.4003
    4932       1.3955
    4933       1.4384
    4934       1.4645
    4935       1.3684
    4936       1.4540
    4937       1.4474
    4938       1.3985
    4939       1.4164
    4940       1.4626
    4941       1.4667
    4942       1.3920
    4943       1.4347
    4944       1.4113
    4945       1.4206
    4946       1.3338
    4947       1.3449
    4948       1.3406
    4949       1.3504
    4950       1.4135
    4951       1.4993
    4952       1.4234
    4953       1.4414
    4954       1.3872
    4955       1.3539
    4956       1.3679
    4957       1.3950
    4958       1.4303
    4959       1.4256
    4960       1.3683
    4961       1.4365
    4962       1.4492
    4963       1.4017
    4964       1.4099
    4965       1.5722
    4966       1.4414
    4967       1.3669
    4968       1.4698
    4969       1.4460
    4970       1.4454
    4971       1.4190
    4972       1.4794
    4973       1.3997
    4974       1.4178
    4975       1.4287
    4976       1.4716
    4977       1.4324
    4978       1.4207
    4979       1.4980
    4980       1.4552
    4981       1.3717
    4982       1.4525
    4983       1.4256
    4984       1.3534
    4985       1.4135
    4986       1.3981
    4987       1.4945
    4988       1.4880
    4989       1.4180
    4990       1.4128
    4991       1.3133
    4992       1.3942
    4993       1.3655
    4994       1.3363
    4995       1.2749
    4996       1.3582
    4997       1.4495
    4998       1.3963
    4999       1.3965
    5000       1.3128
    5001       1.3841
    5002       1.4087
    5003       1.4737
    5004       1.4172
    5005       1.4491
    5006       1.4167
    5007       1.4778
    5008       1.4145
    5009       1.3661
    5010       1.3454
    5011       1.3809
    5012       1.4047
    5013       1.4086
    5014       1.3650
    5015       1.4831
    5016       1.5071
    5017       1.3688
    5018       1.4154
    5019       1.4065
    5020       1.4442
    5021       1.3331
    5022       1.3052
    5023       1.3636
    5024       1.3475
    5025       1.2838
    5026       1.3996
    5027       1.5390
    5028       1.3758
    5029       1.4683
    5030       1.4302
    5031       1.5203
    5032       1.3599
    5033       1.3383
    5034       1.3785
    5035       1.4145
    5036       1.3753
    5037       1.5149
    5038       1.4686
    5039       1.4595
    5040       1.4859
    5041       1.4935
    5042       1.4225
    5043       1.4949
    5044       1.4181
    5045       1.4110
    5046       1.4976
    5047       1.5017
    5048       1.5236
    5049       1.5061
    5050       1.4838
    5051       1.5221
    5052       1.4694
    5053       1.4497
    5054       1.4275
    5055       1.4066
    5056       1.3359
    5057       1.3371
    5058       1.3948
    5059       1.5006
    5060       1.4170
    5061       1.4222
    5062       1.4844
    5063       1.4864
    5064       1.4990
    5065       1.5051
    5066       1.5643
    5067       1.4227
    5068       1.3956
    5069       1.4444
    5070       1.3819
    5071       1.3628
    5072       1.4340
    5073       1.4590
    5074       1.4008
    5075       1.5006
    5076       1.3895
    5077       1.4164
    5078       1.3233
    5079       1.2882
    5080       1.4300
    5081       1.4138
    5082       1.3754
    5083       1.3688
    5084       1.4360
    5085       1.4362
    5086       1.4703
    5087       1.3932
    5088       1.4440
    5089       1.4236
    5090       1.4066
    5091       1.4053
    5092       1.5045
    5093       1.3431
    5094       1.3872
    5095       1.3940
    5096       1.4317
    5097       1.4840
    5098       1.5425
    5099       1.3726
    5100       1.4106
    5101       1.4121
    5102       1.3865
    5103       1.3772
    5104       1.4147
    5105       1.3710
    5106       1.4099
    5107       1.3576
    5108       1.3817
    5109       1.4353
    5110       1.3806
    5111       1.4615
    5112       1.3627
    5113       1.3833
    5114       1.4029
    5115       1.3675
    5116       1.3476
    5117       1.3226
    5118       1.3178
    5119       1.3739
    5120       1.3922
    5121       1.3913
    5122       1.3395
    5123       1.3295
    5124       1.3630
    5125       1.3464
    5126       1.3496
    5127       1.3315
    5128       1.3992
    5129       1.3985
    5130       1.3444
    5131       1.3087
    5132       1.3243
    5133       1.2676
    5134       1.3508
    5135       1.3852
    5136       1.4106
    5137       1.3230
    5138       1.3366
    5139       1.3430
    5140       1.2931
    5141       1.2707
    5142       1.3478
    5143       1.3169
    5144       1.4083
    5145       1.3607
    5146       1.4343
    5147       1.3761
    5148       1.4877
    5149       1.4944
    5150       1.4495
    5151       1.3417
    5152       1.3821
    5153       1.4364
    5154       1.3992
    5155       1.3721
    5156       1.3419
    5157       1.4028
    5158       1.3844
    5159       1.3071
    5160       1.4346
    5161       1.4121
    5162       1.3416
    5163       1.3905
    5164       1.3372
    5165       1.3266
    5166       1.3997
    5167       1.4101
    5168       1.3985
    5169       1.3939
    5170       1.3657
    5171       1.2841
    5172       1.2286
    5173       1.3299
    5174       1.2790
    5175       1.3828
    5176       1.3553
    5177       1.3711
    5178       1.3012
    5179       1.3258
    5180       1.3187
    5181       1.3270
    5182       1.3603
    5183       1.4108
    5184       1.3626
    5185       1.3775
    5186       1.3896
    5187       1.3176
    5188       1.3820
    5189       1.3942
    5190       1.4282
    5191       1.3677
    5192       1.4027
    5193       1.4829
    5194       1.4169
    5195       1.4242
    5196       1.4861
    5197       1.4046
    5198       1.4649
    5199       1.3327
    5200       1.3875
    5201       1.3126
    5202       1.2872
    5203       1.3890
    5204       1.3801
    5205       1.3368
    5206       1.2347
    5207       1.3337
    5208       1.2867
    5209       1.4616
    5210       1.4008
    5211       1.3225
    5212       1.3648
    5213       1.3804
    5214       1.4209
    5215       1.3537
    5216       1.3841
    5217       1.4175
    5218       1.3286
    5219       1.3318
    5220       1.3819
    5221       1.4447
    5222       1.4221
    5223       1.3937
    5224       1.3577
    5225       1.3622
    5226       1.3182
    5227       1.4909
    5228       1.4166
    5229       1.3731
    5230       1.4188
    5231       1.4164
    5232       1.3449
    5233       1.3051
    5234       1.3147
    5235       1.4206
    5236       1.3474
    5237       1.3844
    5238       1.4101
    5239       1.3243
    5240       1.3473
    5241       1.3283
    5242       1.2674
    5243       1.3103
    5244       1.3529
    5245       1.3409
    5246       1.3505
    5247       1.3877
    5248       1.3561
    5249       1.4436
    5250       1.4104
    5251       1.4174
    5252       1.4316
    5253       1.3642
    5254       1.3373
    5255       1.3190
    5256       1.3673
    5257       1.3709
    5258       1.4392
    5259       1.4491
    5260       1.4775
    5261       1.4450
    5262       1.5026
    5263       1.4951
    5264       1.4717
    5265       1.5126
    5266       1.4484
    5267       1.5763
    5268       1.5375
    5269       1.5452
    5270       1.4749
    5271       1.5777
    5272       1.4533
    5273       1.4710
    5274       1.4625
    5275       1.4859
    5276       1.4721
    5277       1.4745
    5278       1.5198
    5279       1.4694
    5280       1.4416
    5281       1.4562
    5282       1.5704
    5283       1.4129
    5284       1.4074
    5285       1.3991
    5286       1.3638
    5287       1.4076
    5288       1.4294
    5289       1.3745
    5290       1.3668
    5291       1.3617
    5292       1.4052
    5293       1.4140
    5294       1.4374
    5295       1.5428
    5296       1.4739
    5297       1.3911
    5298       1.3661
    5299       1.3803
    5300       1.3631
    5301       1.4074
    5302       1.3743
    5303       1.3538
    5304       1.3382
    5305       1.4652
    5306       1.3343
    5307       1.4512
    5308       1.4020
    5309       1.4017
    5310       1.4288
    5311       1.4108
    5312       1.3633
    5313       1.3387
    5314       1.3981
    5315       1.3965
    5316       1.4121
    5317       1.3870
    5318       1.3342
    5319       1.3054
    5320       1.4458
    5321       1.3108
    5322       1.3319
    5323       1.3822
    5324       1.3449
    5325       1.4167
    5326       1.3751
    5327       1.4279
    5328       1.3787
    5329       1.4324
    5330       1.3384
    5331       1.3649
    5332       1.3401
    5333       1.3607
    5334       1.3572
    5335       1.3257
    5336       1.3784
    5337       1.4462
    5338       1.4225
    5339       1.4559
    5340       1.5259
    5341       1.4166
    5342       1.4692
    5343       1.4273
    5344       1.4822
    5345       1.4265
    5346       1.5190
    5347       1.5324
    5348       1.4521
    5349       1.3509
    5350       1.3255
    5351       1.3076
    5352       1.3631
    5353       1.3453
    5354       1.3830
    5355       1.3980
    5356       1.3821
    5357       1.4255
    5358       1.3706
    5359       1.4601
    5360       1.4553
    5361       1.4034
    5362       1.4864
    5363       1.4691
    5364       1.4493
    5365       1.4039
    5366       1.4618
    5367       1.4720
    5368       1.3728
    5369       1.4105
    5370       1.3800
    5371       1.2959
    5372       1.3697
    5373       1.3146
    5374       1.2979
    5375       1.3743
    5376       1.3882
    5377       1.4018
    5378       1.3664
    5379       1.2853
    5380       1.3570
    5381       1.3644
    5382       1.3274
    5383       1.3264
    5384       1.3552
    5385       1.4100
    5386       1.4203
    5387       1.3910
    5388       1.3698
    5389       1.3678
    5390       1.3477
    5391       1.2900
    5392       1.3549
    5393       1.4393
    5394       1.3896
    5395       1.4458
    5396       1.3285
    5397       1.3070
    5398       1.3718
    5399       1.4430
    5400       1.3266
    5401       1.3599
    5402       1.4130
    5403       1.3759
    5404       1.4097
    5405       1.4005
    5406       1.4664
    5407       1.4073
    5408       1.4003
    5409       1.4249
    5410       1.3836
    5411       1.3182
    5412       1.3502
    5413       1.3470
    5414       1.3534
    5415       1.4809
    5416       1.4357
    5417       1.3263
    5418       1.3591
    5419       1.3600
    5420       1.4973
    5421       1.4197
    5422       1.3669
    5423       1.4299
    5424       1.3972
    5425       1.3564
    5426       1.3562
    5427       1.3446
    5428       1.3590
    5429       1.3871
    5430       1.3316
    5431       1.3476
    5432       1.3712
    5433       1.3541
    5434       1.3610
    5435       1.4027
    5436       1.3731
    5437       1.3765
    5438       1.4020
    5439       1.3612
    5440       1.3952
    5441       1.3573
    5442       1.3878
    5443       1.4295
    5444       1.4945
    5445       1.4006
    5446       1.3774
    5447       1.4628
    5448       1.4167
    5449       1.4705
    5450       1.3683
    5451       1.3452
    5452       1.3579
    5453       1.3922
    5454       1.3216
    5455       1.4006
    5456       1.4108
    5457       1.3927
    5458       1.4508
    5459       1.3712
    5460       1.4325
    5461       1.3818
    5462       1.4217
    5463       1.3771
    5464       1.3720
    5465       1.3580
    5466       1.4708
    5467       1.4046
    5468       1.4244
    5469       1.4155
    5470       1.3426
    5471       1.3985
    5472       1.3160
    5473       1.3042
    5474       1.3509
    5475       1.3112
    5476       1.4173
    5477       1.3938
    5478       1.4155
    5479       1.5014
    5480       1.5098
    5481       1.3648
    5482       1.3711
    5483       1.3878
    5484       1.4900
    5485       1.3724
    5486       1.4379
    5487       1.3977
    5488       1.2507
    5489       1.3208
    5490       1.3586
    5491       1.3306
    5492       1.3858
    5493       1.3514
    5494       1.3697
    5495       1.3116
    5496       1.3549
    5497       1.3718
    5498       1.4471
    5499       1.3863
    5500       1.3304
    5501       1.3486
    5502       1.3969
    5503       1.4389
    5504       1.3832
    5505       1.4162
    5506       1.3780
    5507       1.4436
    5508       1.4994
    5509       1.5219
    5510       1.4660
    5511       1.3661
    5512       1.4065
    5513       1.3546
    5514       1.4008
    5515       1.4127
    5516       1.3781
    5517       1.4350
    5518       1.3996
    5519       1.4625
    5520       1.4019
    5521       1.3671
    5522       1.4865
    5523       1.4752
    5524       1.4412
    5525       1.4326
    5526       1.5091
    5527       1.4993
    5528       1.5002
    5529       1.4117
    5530       1.4027
    5531       1.4326
    5532       1.4250
    5533       1.4679
    5534       1.3346
    5535       1.4956
    5536       1.3494
    5537       1.4351
    5538       1.4741
    5539       1.4481
    5540       1.4323
    5541       1.3595
    5542       1.3818
    5543       1.4337
    5544       1.3491
    5545       1.4107
    5546       1.3941
    5547       1.3490
    5548       1.4086
    5549       1.4215
    5550       1.4108
    5551       1.3928
    5552       1.3740
    5553       1.3824
    5554       1.4031
    5555       1.4349
    5556       1.4398
    5557       1.3923
    5558       1.4185
    5559       1.3562
    5560       1.4495
    5561       1.4443
    5562       1.4544
    5563       1.3826
    5564       1.4027
    5565       1.3829
    5566       1.3712
    5567       1.3796
    5568       1.4318
    5569       1.4947
    5570       1.5581
    5571       1.5054
    5572       1.4882
    5573       1.5825
    5574       1.5374
    5575       1.5420
    5576       1.4834
    5577       1.4708
    5578       1.4536
    5579       1.3356
    5580       1.5142
    5581       1.3920
    5582       1.4415
    5583       1.5143
    5584       1.4991
    5585       1.5101
    5586       1.5846
    5587       1.4804
    5588       1.5170
    5589       1.4365
    5590       1.5048
    5591       1.4974
    5592       1.4116
    5593       1.4270
    5594       1.4691
    5595       1.4712
    5596       1.3912
    5597       1.4607
    5598       1.4832
    5599       1.4855
    5600       1.4432
    5601       1.4837
    5602       1.4034
    5603       1.3745
    5604       1.4185
    5605       1.4358
    5606       1.4250
    5607       1.4008
    5608       1.4247
    5609       1.3819
    5610       1.4040
    5611       1.4618
    5612       1.4204
    5613       1.4200
    5614       1.4861
    5615       1.3905
    5616       1.4790
    5617       1.5511
    5618       1.4250
    5619       1.4343
    5620       1.4488
    5621       1.4918
    5622       1.4756
    5623       1.4988
    5624       1.4203
    5625       1.4310
    5626       1.4015
    5627       1.4906
    5628       1.5516
    5629       1.3369
    5630       1.3885
    5631       1.4454
    5632       1.4009
    5633       1.4176
    5634       1.4331
    5635       1.5086
    5636       1.4093
    5637       1.4568
    5638       1.3753
    5639       1.4045
    5640       1.3795
    5641       1.3425
    5642       1.3005
    5643       1.4271
    5644       1.3810
    5645       1.4621
    5646       1.4296
    5647       1.3925
    5648       1.4266
    5649       1.4192
    5650       1.4096
    5651       1.4210
    5652       1.3481
    5653       1.4495
    5654       1.4673
    5655       1.4915
    5656       1.4294
    5657       1.4304
    5658       1.4055
    5659       1.4319
    5660       1.4699
    5661       1.4667
    5662       1.4244
    5663       1.4018
    5664       1.4499
    5665       1.4738
    5666       1.4338
    5667       1.4592
    5668       1.4289
    5669       1.3838
    5670       1.3734
    5671       1.3903
    5672       1.5562
    5673       1.4440
    5674       1.4590
    5675       1.3518
    5676       1.3840
    5677       1.3731
    5678       1.3669
    5679       1.3886
    5680       1.4683
    5681       1.4737
    5682       1.5209
    5683       1.4746
    5684       1.5064
    5685       1.4745
    5686       1.3434
    5687       1.3671
    5688       1.4408
    5689       1.4945
    5690       1.5097
    5691       1.5354
    5692       1.4708
    5693       1.5269
    5694       1.4928
    5695       1.5194
    5696       1.5102
    5697       1.5512
    5698       1.5080
    5699       1.5490
    5700       1.5647
    5701       1.5773
    5702       1.6185
    5703       1.6238
    5704       1.6059
    5705       1.6355
    5706       1.5479
    5707       1.5353
    5708       1.4258
    5709       1.4190
    5710       1.3765
    5711       1.4437
    5712       1.4349
    5713       1.5006
    5714       1.5338
    5715       1.5233
    5716       1.4357
    5717       1.4408
    5718       1.4999
    5719       1.5066
    5720       1.4991
    5721       1.3736
    5722       1.5193
    5723       1.3745
    5724       1.4639
    5725       1.3618
    5726       1.4666
    5727       1.4811
    5728       1.4807
    5729       1.4181
    5730       1.4344
    5731       1.4197
    5732       1.5005
    5733       1.4927
    5734       1.4619
    5735       1.4487
    5736       1.4212
    5737       1.5247
    5738       1.4089
    5739       1.4133
    5740       1.5149
    5741       1.5642
    5742       1.5551
    5743       1.4201
    5744       1.4747
    5745       1.5159
    5746       1.4963
    5747       1.4166
    5748       1.4674
    5749       1.4758
    5750       1.4642
    5751       1.4991
    5752       1.5720
    5753       1.6120
    5754       1.5591
    5755       1.6026
    5756       1.5867
    5757       1.6105
    5758       1.5546
    5759       1.6045
    5760       1.5784
    5761       1.5348
    5762       1.5140
    5763       1.6394
    5764       1.5578
    5765       1.6023
    5766       1.4653
    5767       1.4886
    5768       1.6135
    5769       1.6478
    5770       1.6634
    5771       1.6097
    5772       1.5167
    5773       1.5639
    5774       1.5367
    5775       1.5437
    5776       1.5057
    5777       1.4570
    5778       1.5142
    5779       1.5216
    5780       1.5762
    5781       1.5621
    5782       1.5505
    5783       1.4381
    5784       1.4842
    5785       1.4399
    5786       1.5315
    5787       1.4845
    5788       1.5074
    5789       1.4409
    5790       1.3540
    5791       1.4450
    5792       1.4404
    5793       1.4373
    5794       1.4230
    5795       1.3908
    5796       1.4623
    5797       1.5346
    5798       1.5153
    5799       1.4482
    5800       1.4839
    5801       1.4591
    5802       1.5313
    5803       1.4279
    5804       1.3207
    5805       1.5161
    5806       1.5582
    5807       1.5342
    5808       1.5719
    5809       1.5636
    5810       1.4423
    5811       1.4429
    5812       1.4451
    5813       1.3909
    5814       1.4605
    5815       1.5647
    5816       1.4406
    5817       1.5023
    5818       1.4978
    5819       1.4230
    5820       1.4152
    5821       1.4989
    5822       1.4732
    5823       1.5250
    5824       1.4726
    5825       1.5628
    5826       1.4729
    5827       1.5644
    5828       1.5792
    5829       1.4628
    5830       1.5614
    5831       1.5625
    5832       1.4865
    5833       1.6187
    5834       1.5301
    5835       1.5387
    5836       1.5188
    5837       1.5035
    5838       1.4498
    5839       1.5548
    5840       1.5104
    5841       1.4816
    5842       1.4296
    5843       1.5583
    5844       1.4747
    5845       1.4382
    5846       1.4167
    5847       1.4273
    5848       1.4724
    5849       1.4819
    5850       1.5040
    5851       1.4934
    5852       1.5165
    5853       1.4278
    5854       1.4516
    5855       1.4089
    5856       1.3747
    5857       1.3422
    5858       1.3637
    5859       1.4185
    5860       1.3481
    5861       1.3233
    5862       1.3550
    5863       1.4060
    5864       1.3805
    5865       1.3255
    5866       1.3632
    5867       1.4629
    5868       1.4206
    5869       1.4340
    5870       1.2675
    5871       1.4199
    5872       1.4247
    5873       1.4271
    5874       1.4166
    5875       1.4378
    5876       1.4972
    5877       1.4310
    5878       1.4902
    5879       1.5409
    5880       1.4933
    5881       1.4580
    5882       1.3747
    5883       1.4831
    5884       1.3807
    5885       1.3643
    5886       1.3932
    5887       1.4408
    5888       1.4778
    5889       1.3977
    5890       1.4037
    5891       1.3770
    5892       1.3987
    5893       1.4038
    5894       1.4513
    5895       1.5044
    5896       1.4104
    5897       1.4285
    5898       1.4964
    5899       1.4823
    5900       1.3824
    5901       1.4763
    5902       1.3398
    5903       1.4291
    5904       1.4222
    5905       1.3341
    5906       1.4484
    5907       1.5143
    5908       1.4974
    5909       1.3731
    5910       1.4077
    5911       1.4110
    5912       1.2892
    5913       1.3514
    5914       1.3867
    5915       1.3121
    5916       1.3046
    5917       1.3098
    5918       1.3033
    5919       1.2643
    5920       1.3508
    5921       1.3837
    5922       1.3693
    5923       1.4132
    5924       1.3961
    5925       1.3483
    5926       1.4314
    5927       1.4129
    5928       1.3849
    5929       1.3966
    5930       1.4043
    5931       1.4019
    5932       1.4234
    5933       1.4299
    5934       1.4323
    5935       1.3661
    5936       1.4268
    5937       1.3615
    5938       1.4204
    5939       1.4579
    5940       1.4316
    5941       1.4015
    5942       1.4137
    5943       1.4625
    5944       1.5213
    5945       1.3751
    5946       1.4396
    5947       1.4580
    5948       1.3816
    5949       1.4275
    5950       1.4452
    5951       1.4108
    5952       1.4023
    5953       1.3186
    5954       1.3628
    5955       1.3906
    5956       1.3582
    5957       1.3658
    5958       1.4251
    5959       1.5116
    5960       1.4902
    5961       1.4589
    5962       1.4553
    5963       1.4551
    5964       1.3424
    5965       1.3335
    5966       1.3811
    5967       1.3580
    5968       1.3673
    5969       1.4043
    5970       1.2745
    5971       1.3805
    5972       1.3295
    5973       1.3662
    5974       1.4151
    5975       1.3919
    5976       1.3772
    5977       1.3616
    5978       1.4228
    5979       1.4302
    5980       1.5026
    5981       1.4727
    5982       1.4725
    5983       1.4995
    5984       1.4808
    5985       1.5265
    5986       1.4166
    5987       1.4017
    5988       1.3862
    5989       1.3218
    5990       1.3118
    5991       1.3596
    5992       1.3803
    5993       1.3420
    5994       1.3783
    5995       1.3917
    5996       1.3854
    5997       1.3592
    5998       1.3355
    5999       1.3823
    6000       1.4096
    6001       1.3728
    6002       1.4492
    6003       1.3465
    6004       1.3421
    6005       1.3199
    6006       1.4893
    6007       1.4423
    6008       1.3302
    6009       1.3845
    6010       1.4201
    6011       1.4063
    6012       1.4111
    6013       1.4078
    6014       1.4971
    6015       1.4331
    6016       1.4007
    6017       1.5049
    6018       1.3688
    6019       1.3363
    6020       1.4156
    6021       1.3889
    6022       1.3649
    6023       1.3564
    6024       1.4676
    6025       1.4596
    6026       1.4023
    6027       1.3707
    6028       1.4458
    6029       1.3649
    6030       1.3967
    6031       1.4651
    6032       1.5088
    6033       1.4457
    6034       1.4565
    6035       1.4882
    6036       1.4463
    6037       1.3894
    6038       1.4938
    6039       1.4878
    6040       1.6226
    6041       1.5171
    6042       1.4933
    6043       1.5425
    6044       1.5869
    6045       1.5492
    6046       1.5735
    6047       1.6720
    6048       1.6264
    6049       1.5277
    6050       1.4374
    6051       1.5314
    6052       1.4458
    6053       1.5101
    6054       1.5155
    6055       1.6238
    6056       1.5033
    6057       1.5244
    6058       1.4311
    6059       1.4976
    6060       1.5239
    6061       1.5697
    6062       1.5633
    6063       1.5189
    6064       1.5381
    6065       1.5773
    6066       1.5376
    6067       1.4286
    6068       1.4371
    6069       1.3268
    6070       1.3832
    6071       1.4357
    6072       1.4678
    6073       1.4268
    6074       1.4054
    6075       1.4388
    6076       1.5682
    6077       1.4689
    6078       1.5177
    6079       1.5212
    6080       1.4242
    6081       1.4444
    6082       1.3944
    6083       1.4334
    6084       1.5148
    6085       1.5267
    6086       1.5593
    6087       1.5216
    6088       1.5165
    6089       1.5840
    6090       1.5552
    6091       1.5538
    6092       1.6591
    6093       1.6014
    6094       1.5106
    6095       1.5611
    6096       1.6069
    6097       1.5034
    6098       1.5080
    6099       1.4955
    6100       1.4867
    6101       1.4760
    6102       1.4525
    6103       1.3468
    6104       1.4716
    6105       1.4676
    6106       1.5703
    6107       1.4622
    6108       1.4850
    6109       1.4559
    6110       1.4485
    6111       1.5352
    6112       1.4768
    6113       1.4077
    6114       1.5503
    6115       1.5285
    6116       1.4240
    6117       1.5405
    6118       1.4061
    6119       1.5550
    6120       1.4450
    6121       1.5307
    6122       1.4941
    6123       1.4812
    6124       1.4561
    6125       1.4785
    6126       1.4505
    6127       1.5444
    6128       1.4766
    6129       1.4302
    6130       1.4962
    6131       1.4762
    6132       1.4706
    6133       1.4197
    6134       1.4838
    6135       1.4326
    6136       1.5340
    6137       1.5259
    6138       1.4666
    6139       1.5166
    6140       1.5469
    6141       1.4243
    6142       1.4519
    6143       1.5733
    6144       1.5248
    6145       1.5392
    6146       1.5611
    6147       1.7486
    6148       1.5585
    6149       1.5495
    6150       1.5060
    6151       1.4883
    6152       1.5246
    6153       1.5190
    6154       1.4407
    6155       1.4274
    6156       1.4289
    6157       1.5826
    6158       1.5101
    6159       1.5190
    6160       1.6843
    6161       1.6335
    6162       1.5241
    6163       1.5163
    6164       1.5248
    6165       1.4255
    6166       1.4488
    6167       1.6014
    6168       1.5005
    6169       1.5384
    6170       1.4915
    6171       1.4529
    6172       1.4894
    6173       1.3786
    6174       1.4752
    6175       1.4645
    6176       1.5289
    6177       1.5431
    6178       1.5061
    6179       1.4629
    6180       1.3979
    6181       1.4848
    6182       1.4683
    6183       1.5261
    6184       1.5113
    6185       1.4779
    6186       1.5386
    6187       1.6463
    6188       1.4937
    6189       1.5963
    6190       1.5050
    6191       1.5056
    6192       1.6076
    6193       1.5333
    6194       1.4616
    6195       1.4992
    6196       1.5185
    6197       1.5148
    6198       1.4656
    6199       1.4491
    6200       1.4315
    6201       1.3757
    6202       1.4377
    6203       1.4829
    6204       1.5421
    6205       1.5156
    6206       1.4793
    6207       1.4507
    6208       1.4480
    6209       1.4018
    6210       1.4222
    6211       1.4090
    6212       1.3993
    6213       1.3543
    6214       1.4747
    6215       1.4595
    6216       1.4285
    6217       1.4937
    6218       1.4733
    6219       1.4692
    6220       1.3970
    6221       1.4470
    6222       1.5469
    6223       1.5464
    6224       1.5114
    6225       1.5694
    6226       1.4547
    6227       1.3318
    6228       1.4941
    6229       1.5000
    6230       1.4598
    6231       1.4233
    6232       1.4550
    6233       1.4738
    6234       1.4932
    6235       1.5246
    6236       1.3927
    6237       1.3831
    6238       1.5412
    6239       1.4953
    6240       1.4065
    6241       1.4306
    6242       1.4919
    6243       1.4289
    6244       1.4226
    6245       1.5085
    6246       1.5021
    6247       1.3433
    6248       1.3914
    6249       1.4263
    6250       1.4125
    6251       1.4598
    6252       1.4367
    6253       1.4088
    6254       1.4331
    6255       1.3492
    6256       1.4031
    6257       1.4942
    6258       1.5149
    6259       1.5391
    6260       1.4918
    6261       1.4546
    6262       1.4710
    6263       1.4411
    6264       1.4942
    6265       1.4688
    6266       1.3910
    6267       1.4734
    6268       1.4148
    6269       1.4586
    6270       1.4494
    6271       1.4726
    6272       1.4433
    6273       1.4377
    6274       1.3289
    6275       1.3276
    6276       1.3786
    6277       1.3763
    6278       1.3353
    6279       1.4470
    6280       1.4359
    6281       1.3484
    6282       1.3904
    6283       1.3300
    6284       1.3201
    6285       1.4154
    6286       1.4625
    6287       1.5122
    6288       1.3709
    6289       1.4879
    6290       1.5022
    6291       1.4616
    6292       1.4923
    6293       1.3903
    6294       1.4896
    6295       1.4821
    6296       1.5074
    6297       1.5141
    6298       1.5269
    6299       1.5445
    6300       1.4593
    6301       1.4701
    6302       1.5723
    6303       1.4972
    6304       1.5282
    6305       1.4033
    6306       1.4065
    6307       1.4544
    6308       1.4180
    6309       1.4147
    6310       1.4618
    6311       1.5079
    6312       1.4082
    6313       1.4031
    6314       1.5116
    6315       1.5848
    6316       1.6080
    6317       1.5855
    6318       1.5820
    6319       1.6177
    6320       1.5467
    6321       1.5804
    6322       1.5229
    6323       1.5609
    6324       1.5348
    6325       1.4671
    6326       1.5624
    6327       1.4977
    6328       1.5589
    6329       1.5952
    6330       1.4936
    6331       1.5093
    6332       1.5642
    6333       1.4589
    6334       1.4134
    6335       1.4583
    6336       1.4773
    6337       1.5284
    6338       1.5229
    6339       1.5178
    6340       1.5589
    6341       1.5281
    6342       1.5099
    6343       1.5618
    6344       1.5217
    6345       1.5120
    6346       1.5687
    6347       1.5836
    6348       1.4920
    6349       1.5596
    6350       1.5407
    6351       1.5417
    6352       1.5463
    6353       1.5058
    6354       1.4257
    6355       1.5203
    6356       1.5698
    6357       1.4972
    6358       1.5345
    6359       1.4474
    6360       1.5043
    6361       1.5955
    6362       1.6155
    6363       1.6528
    6364       1.6601
    6365       1.5943
    6366       1.5387
    6367       1.5219
    6368       1.5728
    6369       1.5062
    6370       1.5627
    6371       1.5565
    6372       1.4748
    6373       1.4688
    6374       1.4713
    6375       1.5386
    6376       1.5380
    6377       1.5269
    6378       1.5108
    6379       1.4299
    6380       1.4280
    6381       1.4602
    6382       1.4499
    6383       1.5607
    6384       1.4938
    6385       1.5543
    6386       1.4551
    6387       1.5426
    6388       1.5513
    6389       1.4991
    6390       1.5209
    6391       1.4163
    6392       1.5097
    6393       1.4823
    6394       1.4514
    6395       1.3955
    6396       1.4835
    6397       1.6109
    6398       1.4282
    6399       1.4588
    6400       1.5367
    6401       1.5114
    6402       1.3693
    6403       1.5106
    6404       1.4933
    6405       1.4156
    6406       1.3887
    6407       1.4624
    6408       1.4385
    6409       1.5042
    6410       1.5317
    6411       1.5322
    6412       1.6222
    6413       1.5372
    6414       1.6094
    6415       1.5372
    6416       1.5326
    6417       1.5636
    6418       1.5675
    6419       1.6131
    6420       1.6402
    6421       1.6768
    6422       1.5855
    6423       1.5130
    6424       1.4897
    6425       1.5839
    6426       1.5163
    6427       1.5208
    6428       1.6009
    6429       1.5102
    6430       1.5073
    6431       1.4969
    6432       1.4998
    6433       1.4796
    6434       1.5553
    6435       1.6163
    6436       1.6326
    6437       1.5158
    6438       1.5163
    6439       1.5824
    6440       1.4963
    6441       1.6073
    6442       1.4911
    6443       1.4860
    6444       1.5678
    6445       1.5871
    6446       1.5471
    6447       1.5027
    6448       1.5023
    6449       1.5358
    6450       1.5123
    6451       1.5340
    6452       1.4759
    6453       1.4881
    6454       1.5264
    6455       1.5741
    6456       1.6153
    6457       1.5339
    6458       1.7031
    6459       1.6505
    6460       1.6528
    6461       1.6020
    6462       1.6115
    6463       1.6212
    6464       1.6081
    6465       1.6368
    6466       1.5852
    6467       1.6835
    6468       1.7469
    6469       1.6092
    6470       1.6322
    6471       1.6726
    6472       1.6661
    6473       1.6572
    6474       1.7044
    6475       1.6991
    6476       1.6373
    6477       1.6350
    6478       1.5934
    6479       1.4957
    6480       1.6128
    6481       1.6764
    6482       1.5444
    6483       1.4544
    6484       1.5350
    6485       1.5274
    6486       1.6514
    6487       1.5751
    6488       1.5255
    6489       1.5160
    6490       1.4581
    6491       1.4746
    6492       1.4761
    6493       1.4562
    6494       1.4689
    6495       1.5001
    6496       1.5488
    6497       1.4495
    6498       1.5165
    6499       1.4788
    6500       1.5357
    6501       1.5227
    6502       1.4595
    6503       1.5279
    6504       1.4611
    6505       1.5445
    6506       1.4707
    6507       1.4425
    6508       1.4785
    6509       1.4689
    6510       1.4914
    6511       1.4721
    6512       1.6261
    6513       1.4159
    6514       1.5226
    6515       1.5029
    6516       1.5481
    6517       1.4856
    6518       1.4246
    6519       1.4865
    6520       1.4834
    6521       1.5396
    6522       1.5236
    6523       1.5449
    6524       1.5373
    6525       1.5668
    6526       1.6026
    6527       1.4472
    6528       1.5843
    6529       1.5470
    6530       1.5294
    6531       1.5512
    6532       1.5528
    6533       1.4581
    6534       1.4457
    6535       1.4711
    6536       1.4795
    6537       1.4870
    6538       1.5509
    6539       1.5845
    6540       1.5664
    6541       1.5264
    6542       1.5446
    6543       1.5698
    6544       1.5509
    6545       1.5572
    6546       1.5393
    6547       1.5604
    6548       1.5286
    6549       1.5108
    6550       1.4975
    6551       1.5444
    6552       1.4658
    6553       1.5154
    6554       1.5056
    6555       1.4503
    6556       1.5578
    6557       1.4936
    6558       1.5459
    6559       1.5549
    6560       1.5736
    6561       1.5863
    6562       1.5820
    6563       1.5850
    6564       1.5715
    6565       1.6122
    6566       1.6326
    6567       1.6362
    6568       1.5793
    6569       1.6271
    6570       1.6329
    6571       1.5412
    6572       1.5352
    6573       1.5861
    6574       1.4485
    6575       1.5425
    6576       1.6245
    6577       1.6460
    6578       1.5994
    6579       1.4935
    6580       1.5490
    6581       1.4042
    6582       1.5292
    6583       1.4334
    6584       1.4299
    6585       1.4213
    6586       1.5353
    6587       1.5756
    6588       1.5315
    6589       1.4602
    6590       1.4619
    6591       1.4439
    6592       1.4414
    6593       1.3868
    6594       1.5347
    6595       1.4727
    6596       1.4934
    6597       1.5408
    6598       1.5176
    6599       1.4634
    6600       1.4231
    6601       1.4981
    6602       1.3756
    6603       1.5196
    6604       1.4642
    6605       1.4654
    6606       1.4958
    6607       1.4770
    6608       1.4779
    6609       1.5146
    6610       1.4382
    6611       1.4381
    6612       1.3542
    6613       1.3793
    6614       1.3877
    6615       1.3282
    6616       1.3303
    6617       1.3113
    6618       1.3373
    6619       1.3787
    6620       1.3763
    6621       1.3695
    6622       1.4476
    6623       1.5091
    6624       1.5585
    6625       1.4995
    6626       1.4907
    6627       1.4428
    6628       1.4509
    6629       1.5018
    6630       1.5642
    6631       1.5865
    6632       1.5463
    6633       1.4864
    6634       1.5336
    6635       1.4733
    6636       1.5506
    6637       1.5645
    6638       1.4806
    6639       1.4411
    6640       1.5062
    6641       1.4706
    6642       1.4776
    6643       1.4255
    6644       1.4475
    6645       1.4798
    6646       1.3193
    6647       1.3698
    6648       1.3571
    6649       1.3418
    6650       1.3866
    6651       1.4552
    6652       1.4801
    6653       1.4558
    6654       1.4546
    6655       1.4549
    6656       1.3568
    6657       1.4923
    6658       1.4208
    6659       1.4210
    6660       1.4416
    6661       1.3750
    6662       1.4199
    6663       1.4094
    6664       1.4516
    6665       1.4028
    6666       1.3667
    6667       1.3360
    6668       1.3671
    6669       1.3424
    6670       1.4245
    6671       1.4330
    6672       1.3984
    6673       1.4110
    6674       1.4076
    6675       1.4123
    6676       1.4131
    6677       1.4388
    6678       1.4431
    6679       1.3833
    6680       1.4153
    6681       1.3665
    6682       1.3680
    6683       1.3933
    6684       1.4250
    6685       1.3893
    6686       1.3031
    6687       1.3624
    6688       1.3900
    6689       1.3147
    6690       1.2806
    6691       1.3097
    6692       1.3353
    6693       1.3762
    6694       1.3752
    6695       1.3466
    6696       1.3800
    6697       1.3533
    6698       1.3847
    6699       1.4274
    6700       1.4154
    6701       1.3887
    6702       1.4148
    6703       1.3924
    6704       1.4107
    6705       1.3038
    6706       1.2901
    6707       1.3156
    6708       1.3197
    6709       1.3556
    6710       1.3537
    6711       1.4553
    6712       1.3658
    6713       1.4451
    6714       1.4090
    6715       1.4506
    6716       1.4402
    6717       1.4376
    6718       1.3715
    6719       1.3875
    6720       1.4594
    6721       1.4047
    6722       1.5220
    6723       1.5243
    6724       1.5661
    6725       1.3893
    6726       1.3951
    6727       1.4163
    6728       1.5044
    6729       1.4710
    6730       1.4611
    6731       1.4925
    6732       1.4854
    6733       1.4841
    6734       1.4476
    6735       1.4843
    6736       1.4774
    6737       1.3856
    6738       1.4008
    6739       1.5861
    6740       1.4297
    6741       1.5403
    6742       1.5148
    6743       1.5490
    6744       1.4425
    6745       1.4683
    6746       1.4986
    6747       1.3851
    6748       1.4758
    6749       1.3540
    6750       1.4111
    6751       1.4363
    6752       1.4066
    6753       1.3969
    6754       1.3985
    6755       1.5035
    6756       1.5001
    6757       1.5135
    6758       1.4759
    6759       1.4734
    6760       1.5034
    6761       1.5271
    6762       1.5118
    6763       1.5343
    6764       1.5887
    6765       1.5270
    6766       1.4045
    6767       1.5140
    6768       1.4599
    6769       1.5208
    6770       1.4903
    6771       1.4833
    6772       1.4753
    6773       1.5028
    6774       1.5399
    6775       1.4329
    6776       1.4481
    6777       1.4872
    6778       1.4470
    6779       1.4695
    6780       1.5098
    6781       1.4061
    6782       1.4096
    6783       1.4178
    6784       1.4815
    6785       1.4466
    6786       1.3883
    6787       1.3810
    6788       1.4410
    6789       1.4041
    6790       1.4135
    6791       1.3668
    6792       1.3459
    6793       1.3576
    6794       1.3079
    6795       1.3422
    6796       1.4130
    6797       1.5199
    6798       1.4162
    6799       1.4075
    6800       1.4728
    6801       1.5143
    6802       1.5310
    6803       1.5448
    6804       1.4286
    6805       1.4040
    6806       1.5010
    6807       1.5018
    6808       1.5182
    6809       1.5857
    6810       1.4829
    6811       1.5500
    6812       1.4125
    6813       1.4767
    6814       1.4443
    6815       1.4217
    6816       1.4076
    6817       1.3592
    6818       1.4501
    6819       1.4497
    6820       1.4814
    6821       1.5120
    6822       1.4736
    6823       1.4616
    6824       1.4517
    6825       1.4518
    6826       1.4287
    6827       1.4309
    6828       1.4597
    6829       1.4223
    6830       1.3543
    6831       1.4079
    6832       1.3793
    6833       1.4232
    6834       1.5350
    6835       1.4668
    6836       1.5165
    6837       1.4930
    6838       1.5407
    6839       1.5423
    6840       1.5007
    6841       1.5452
    6842       1.4496
    6843       1.4106
    6844       1.4629
    6845       1.4957
    6846       1.4108
    6847       1.4713
    6848       1.4863
    6849       1.4971
    6850       1.3767
    6851       1.4411
    6852       1.5152
    6853       1.4498
    6854       1.5380
    6855       1.5148
    6856       1.3927
    6857       1.4976
    6858       1.4824
    6859       1.4892
    6860       1.3376
    6861       1.3856
    6862       1.3487
    6863       1.3661
    6864       1.4365
    6865       1.3535
    6866       1.3536
    6867       1.3451
    6868       1.3202
    6869       1.3394
    6870       1.4807
    6871       1.4598
    6872       1.4149
    6873       1.4263
    6874       1.4010
    6875       1.3753
    6876       1.3586
    6877       1.3657
    6878       1.4220
    6879       1.4726
    6880       1.4259
    6881       1.4224
    6882       1.4571
    6883       1.4294
    6884       1.4614
    6885       1.4299
    6886       1.4813
    6887       1.4375
    6888       1.4384
    6889       1.5014
    6890       1.5316
    6891       1.4728
    6892       1.4725
    6893       1.4712
    6894       1.4774
    6895       1.4609
    6896       1.4887
    6897       1.4089
    6898       1.5548
    6899       1.4348
    6900       1.3737
    6901       1.4967
    6902       1.5320
    6903       1.5776
    6904       1.5739
    6905       1.5447
    6906       1.6070
    6907       1.5753
    6908       1.5658
    6909       1.4337
    6910       1.5078
    6911       1.5076
    6912       1.4071
    6913       1.4474
    6914       1.4357
    6915       1.5240
    6916       1.4165
    6917       1.4752
    6918       1.4710
    6919       1.5155
    6920       1.5141
    6921       1.4934
    6922       1.4301
    6923       1.3362
    6924       1.4258
    6925       1.4579
    6926       1.4327
    6927       1.5315
    6928       1.5853
    6929       1.5487
    6930       1.5112
    6931       1.5043
    6932       1.5338
    6933       1.5190
    6934       1.4746
    6935       1.5830
    6936       1.5487
    6937       1.5301
    6938       1.5112
    6939       1.5252
    6940       1.5226
    6941       1.6430
    6942       1.5743
    6943       1.5561
    6944       1.5912
    6945       1.5230
    6946       1.4874
    6947       1.6182
    6948       1.5020
    6949       1.5525
    6950       1.5666
    6951       1.5660
    6952       1.5449
    6953       1.5643
    6954       1.5517
    6955       1.5219
    6956       1.5367
    6957       1.5238
    6958       1.5340
    6959       1.4783
    6960       1.3655
    6961       1.3691
    6962       1.4338
    6963       1.5524
    6964       1.4495
    6965       1.4891
    6966       1.5653
    6967       1.5096
    6968       1.5420
    6969       1.4465
    6970       1.4717
    6971       1.4301
    6972       1.3730
    6973       1.4858
    6974       1.4530
    6975       1.4268
    6976       1.4097
    6977       1.4839
    6978       1.4251
    6979       1.4268
    6980       1.5258
    6981       1.5183
    6982       1.4699
    6983       1.4358
    6984       1.3864
    6985       1.4031
    6986       1.4018
    6987       1.3625
    6988       1.5012
    6989       1.5107
    6990       1.5525
    6991       1.5472
    6992       1.6150
    6993       1.5920
    6994       1.5228
    6995       1.4306
    6996       1.5111
    6997       1.4971
    6998       1.4083
    6999       1.4750
    7000       1.4005
    7001       1.4948
    7002       1.5777
    7003       1.4937
    7004       1.4678
    7005       1.5222
    7006       1.5330
    7007       1.5097
    7008       1.5333
    7009       1.5460
    7010       1.4623
    7011       1.4681
    7012       1.4631
    7013       1.4405
    7014       1.5123
    7015       1.5262
    7016       1.5058
    7017       1.4321
    7018       1.4000
    7019       1.4133
    7020       1.4168
    7021       1.4355
    7022       1.5239
    7023       1.4532
    7024       1.4898
    7025       1.4097
    7026       1.4549
    7027       1.4173
    7028       1.5739
    7029       1.4962
    7030       1.5722
    7031       1.6058
    7032       1.4561
    7033       1.4471
    7034       1.5461
    7035       1.5267
    7036       1.5298
    7037       1.4858
    7038       1.5063
    7039       1.4461
    7040       1.5127
    7041       1.5128
    7042       1.5759
    7043       1.5138
    7044       1.5083
    7045       1.5298
    7046       1.5705
    7047       1.5326
    7048       1.5371
    7049       1.5582
    7050       1.6003
    7051       1.5200
    7052       1.5410
    7053       1.5733
    7054       1.5384
    7055       1.5253
    7056       1.5630
    7057       1.5781
    7058       1.5099
    7059       1.5577
    7060       1.4440
    7061       1.4830
    7062       1.4572
    7063       1.5340
    7064       1.4930
    7065       1.4561
    7066       1.4699
    7067       1.5812
    7068       1.5319
    7069       1.4386
    7070       1.5399
    7071       1.4716
    7072       1.4668
    7073       1.5522
    7074       1.5033
    7075       1.4847
    7076       1.4358
    7077       1.3833
    7078       1.5524
    7079       1.4506
    7080       1.4103
    7081       1.4636
    7082       1.5286
    7083       1.4778
    7084       1.4519
    7085       1.4941
    7086       1.4410
    7087       1.4903
    7088       1.4688
    7089       1.5512
    7090       1.5235
    7091       1.4614
    7092       1.5492
    7093       1.5731
    7094       1.5560
    7095       1.5661
    7096       1.5343
    7097       1.5612
    7098       1.4143
    7099       1.4190
    7100       1.4581
    7101       1.4169
    7102       1.5011
    7103       1.4297
    7104       1.4473
    7105       1.4596
    7106       1.4676
    7107       1.5105
    7108       1.4746
    7109       1.4152
    7110       1.5162
    7111       1.4527
    7112       1.4601
    7113       1.4464
    7114       1.4261
    7115       1.4837
    7116       1.4605
    7117       1.5849
    7118       1.5382
    7119       1.4167
    7120       1.3973
    7121       1.3521
    7122       1.4749
    7123       1.4451
    7124       1.4547
    7125       1.4343
    7126       1.5315
    7127       1.5029
    7128       1.3883
    7129       1.3994
    7130       1.4291
    7131       1.3936
    7132       1.5038
    7133       1.5164
    7134       1.3771
    7135       1.4063
    7136       1.4264
    7137       1.4855
    7138       1.5175
    7139       1.4143
    7140       1.4828
    7141       1.4789
    7142       1.4737
    7143       1.5311
    7144       1.4745
    7145       1.5030
    7146       1.5202
    7147       1.5220
    7148       1.4567
    7149       1.4551
    7150       1.5335
    7151       1.5292
    7152       1.5179
    7153       1.4330
    7154       1.5030
    7155       1.4757
    7156       1.5444
    7157       1.4891
    7158       1.3617
    7159       1.4302
    7160       1.4700
    7161       1.5310
    7162       1.4487
    7163       1.5194
    7164       1.4955
    7165       1.4994
    7166       1.4336
    7167       1.5018
    7168       1.5681
    7169       1.5584
    7170       1.5474
    7171       1.5217
    7172       1.5733
    7173       1.5087
    7174       1.5439
    7175       1.5687
    7176       1.6028
    7177       1.5006
    7178       1.5525
    7179       1.5631
    7180       1.5199
    7181       1.5535
    7182       1.4636
    7183       1.3767
    7184       1.3774
    7185       1.3727
    7186       1.5142
    7187       1.4508
    7188       1.3796
    7189       1.3506
    7190       1.4205
    7191       1.4211
    7192       1.4328
    7193       1.3927
    7194       1.3930
    7195       1.3810
    7196       1.4232
    7197       1.4879
    7198       1.5583
    7199       1.4235
    7200       1.5194
    7201       1.5351
    7202       1.5253
    7203       1.3923
    7204       1.4111
    7205       1.4639
    7206       1.4427
    7207       1.4883
    7208       1.4450
    7209       1.4669
    7210       1.3972
    7211       1.4850
    7212       1.3709
    7213       1.3977
    7214       1.3119
    7215       1.3741
    7216       1.4138
    7217       1.3730
    7218       1.4423
    7219       1.4549
    7220       1.3835
    7221       1.4520
    7222       1.3750
    7223       1.3566
    7224       1.3979
    7225       1.4568
    7226       1.4145
    7227       1.4370
    7228       1.4856
    7229       1.4274
    7230       1.3935
    7231       1.4247
    7232       1.4049
    7233       1.4132
    7234       1.4159
    7235       1.4478
    7236       1.4461
    7237       1.4867
    7238       1.4631
    7239       1.3993
    7240       1.5282
    7241       1.4459
    7242       1.4903
    7243       1.4961
    7244       1.5004
    7245       1.5143
    7246       1.5545
    7247       1.5364
    7248       1.5816
    7249       1.5257
    7250       1.6009
    7251       1.4882
    7252       1.5015
    7253       1.5081
    7254       1.5763
    7255       1.4833
    7256       1.3964
    7257       1.5708
    7258       1.5068
    7259       1.4997
    7260       1.4933
    7261       1.5217
    7262       1.5129
    7263       1.5334
    7264       1.5517
    7265       1.5444
    7266       1.5712
    7267       1.4934
    7268       1.4209
    7269       1.5567
    7270       1.4603
    7271       1.5604
    7272       1.4466
    7273       1.5190
    7274       1.4068
    7275       1.4522
    7276       1.4782
    7277       1.5146
    7278       1.4887
    7279       1.4191
    7280       1.5201
    7281       1.5082
    7282       1.6250
    7283       1.5804
    7284       1.6150
    7285       1.5916
    7286       1.5915
    7287       1.5486
    7288       1.5026
    7289       1.5244
    7290       1.5857
    7291       1.4867
    7292       1.5405
    7293       1.5801
    7294       1.5494
    7295       1.4848
    7296       1.4731
    7297       1.4779
    7298       1.4506
    7299       1.4000
    7300       1.4220
    7301       1.4395
    7302       1.4113
    7303       1.4037
    7304       1.4026
    7305       1.4285
    7306       1.5756
    7307       1.5815
    7308       1.4632
    7309       1.5247
    7310       1.4841
    7311       1.5329
    7312       1.4411
    7313       1.4902
    7314       1.4958
    7315       1.5615
    7316       1.5640
    7317       1.5432
    7318       1.5000
    7319       1.5221
    7320       1.4469
    7321       1.4693
    7322       1.4635
    7323       1.5440
    7324       1.5210
    7325       1.4071
    7326       1.4555
    7327       1.4532
    7328       1.4762
    7329       1.5096
    7330       1.5978
    7331       1.5078
    7332       1.4722
    7333       1.5664
    7334       1.5466
    7335       1.5650
    7336       1.5113
    7337       1.4144
    7338       1.4080
    7339       1.3860
    7340       1.4328
    7341       1.4264
    7342       1.5594
    7343       1.3977
    7344       1.3872
    7345       1.4541
    7346       1.4618
    7347       1.4281
    7348       1.4731
    7349       1.4532
    7350       1.4387
    7351       1.5457
    7352       1.4566
    7353       1.5059
    7354       1.6036
    7355       1.5258
    7356       1.4526
    7357       1.4739
    7358       1.5131
    7359       1.5263
    7360       1.4884
    7361       1.5340
    7362       1.6039
    7363       1.5062
    7364       1.5676
    7365       1.6014
    7366       1.6011
    7367       1.6365
    7368       1.5004
    7369       1.5392
    7370       1.5425
    7371       1.5888
    7372       1.4902
    7373       1.5587
    7374       1.4709
    7375       1.5978
    7376       1.5117
    7377       1.5283
    7378       1.4771
    7379       1.4959
    7380       1.4356
    7381       1.3801
    7382       1.4121
    7383       1.4322
    7384       1.5146
    7385       1.6754
    7386       1.7040
    7387       1.5316
    7388       1.5666
    7389       1.5212
    7390       1.4831
    7391       1.5550
    7392       1.5375
    7393       1.5498
    7394       1.5337
    7395       1.5840
    7396       1.5050
    7397       1.3779
    7398       1.4744
    7399       1.4443
    7400       1.3928
    7401       1.4427
    7402       1.4056
    7403       1.4044
    7404       1.4640
    7405       1.4204
    7406       1.4135
    7407       1.4145
    7408       1.5196
    7409       1.4224
    7410       1.5123
    7411       1.4305
    7412       1.4775
    7413       1.3511
    7414       1.4632
    7415       1.5128
    7416       1.5145
    7417       1.4194
    7418       1.4264
    7419       1.4862
    7420       1.4130
    7421       1.5186
    7422       1.5324
    7423       1.4619
    7424       1.4164
    7425       1.4271
    7426       1.5045
    7427       1.4591
    7428       1.5010
    7429       1.4719
    7430       1.4269
    7431       1.5145
    7432       1.4948
    7433       1.5468
    7434       1.4571
    7435       1.5363
    7436       1.5132
    7437       1.4691
    7438       1.4164
    7439       1.4586
    7440       1.4363
    7441       1.4496
    7442       1.4537
    7443       1.4978
    7444       1.4878
    7445       1.4597
    7446       1.4887
    7447       1.4627
    7448       1.4306
    7449       1.4537
    7450       1.4517
    7451       1.5192
    7452       1.5338
    7453       1.5330
    7454       1.4817
    7455       1.4858
    7456       1.3672
    7457       1.4089
    7458       1.5197
    7459       1.4081
    7460       1.4336
    7461       1.4912
    7462       1.5158
    7463       1.5722
    7464       1.4444
    7465       1.4031
    7466       1.4194
    7467       1.3542
    7468       1.3518
    7469       1.3687
    7470       1.3767
    7471       1.3482
    7472       1.5004
    7473       1.4136
    7474       1.4145
    7475       1.4353
    7476       1.5049
    7477       1.4478
    7478       1.4339
    7479       1.4280
    7480       1.3805
    7481       1.3948
    7482       1.4090
    7483       1.3758
    7484       1.3705
    7485       1.5164
    7486       1.4403
    7487       1.4100
    7488       1.3954
    7489       1.3772
    7490       1.3141
    7491       1.3808
    7492       1.4251
    7493       1.4386
    7494       1.4845
    7495       1.4687
    7496       1.4589
    7497       1.4726
    7498       1.4356
    7499       1.5399
    7500       1.5392
    7501       1.4216
    7502       1.4632
    7503       1.4972
    7504       1.5245
    7505       1.3656
    7506       1.4485
    7507       1.4028
    7508       1.4989
    7509       1.5021
    7510       1.3837
    7511       1.5063
    7512       1.4511
    7513       1.5240
    7514       1.4447
    7515       1.4508
    7516       1.4404
    7517       1.4103
    7518       1.4936
    7519       1.4881
    7520       1.5606
    7521       1.5308
    7522       1.5236
    7523       1.4490
    7524       1.4732
    7525       1.4700
    7526       1.4956
    7527       1.5061
    7528       1.4529
    7529       1.3764
    7530       1.3817
    7531       1.3571
    7532       1.2987
    7533       1.3416
    7534       1.4147
    7535       1.4335
    7536       1.4203
    7537       1.3917
    7538       1.4267
    7539       1.5330
    7540       1.4314
    7541       1.4614
    7542       1.3830
    7543       1.4403
    7544       1.5468
    7545       1.5623
    7546       1.4845
    7547       1.5300
    7548       1.4691
    7549       1.5741
    7550       1.5172
    7551       1.5054
    7552       1.4320
    7553       1.4824
    7554       1.4426
    7555       1.5079
    7556       1.4163
    7557       1.4464
    7558       1.5421
    7559       1.4788
    7560       1.5250
    7561       1.5737
    7562       1.4501
    7563       1.3894
    7564       1.4564
    7565       1.4526
    7566       1.5232
    7567       1.4605
    7568       1.4553
    7569       1.4678
    7570       1.4441
    7571       1.4804
    7572       1.3923
    7573       1.3805
    7574       1.4629
    7575       1.4449
    7576       1.4602
    7577       1.5319
    7578       1.5932
    7579       1.5796
    7580       1.5003
    7581       1.5613
    7582       1.5167
    7583       1.4796
    7584       1.5206
    7585       1.5019
    7586       1.4638
    7587       1.3806
    7588       1.5279
    7589       1.5389
    7590       1.3590
    7591       1.4371
    7592       1.4403
    7593       1.4404
    7594       1.4155
    7595       1.5087
    7596       1.4581
    7597       1.4431
    7598       1.4405
    7599       1.3864
    7600       1.4427
    7601       1.4148
    7602       1.4390
    7603       1.4406
    7604       1.4844
    7605       1.4393
    7606       1.3798
    7607       1.4190
    7608       1.3459
    7609       1.3580
    7610       1.3284
    7611       1.4612
    7612       1.4282
    7613       1.3071
    7614       1.3138
    7615       1.3497
    7616       1.3221
    7617       1.3742
    7618       1.4250
    7619       1.3770
    7620       1.3481
    7621       1.4066
    7622       1.3705
    7623       1.3743
    7624       1.4012
    7625       1.3660
    7626       1.4363
    7627       1.4164
    7628       1.4323
    7629       1.3528
    7630       1.3472
    7631       1.3322
    7632       1.3503
    7633       1.4135
    7634       1.4198
    7635       1.3831
    7636       1.3533
    7637       1.5043
    7638       1.5096
    7639       1.4451
    7640       1.4735
    7641       1.4788
    7642       1.4411
    7643       1.3866
    7644       1.4087
    7645       1.4041
    7646       1.3789
    7647       1.3841
    7648       1.5138
    7649       1.5020
    7650       1.5615
    7651       1.4928
    7652       1.4927
    7653       1.3813
    7654       1.5204
    7655       1.4330
    7656       1.4408
    7657       1.4585
    7658       1.3933
    7659       1.3599
    7660       1.3637
    7661       1.3943
    7662       1.4598
    7663       1.4573
    7664       1.4180
    7665       1.5127
    7666       1.4388
    7667       1.4374
    7668       1.5111
    7669       1.4158
    7670       1.5432
    7671       1.4355
    7672       1.5454
    7673       1.5063
    7674       1.4680
    7675       1.4361
    7676       1.4383
    7677       1.4010
    7678       1.3873
    7679       1.4614
    7680       1.5109
    7681       1.4188
    7682       1.4487
    7683       1.3943
    7684       1.4611
    7685       1.4584
    7686       1.4920
    7687       1.5050
    7688       1.4827
    7689       1.4153
    7690       1.3559
    7691       1.3352
    7692       1.3424
    7693       1.3346
    7694       1.3169
    7695       1.3420
    7696       1.3649
    7697       1.3854
    7698       1.3189
    7699       1.4225
    7700       1.4906
    7701       1.4851
    7702       1.5486
    7703       1.4778
    7704       1.3544
    7705       1.3706
    7706       1.3464
    7707       1.5001
    7708       1.4615
    7709       1.5140
    7710       1.5054
    7711       1.4912
    7712       1.3789
    7713       1.5704
    7714       1.4609
    7715       1.4914
    7716       1.5674
    7717       1.5402
    7718       1.4983
    7719       1.4779
    7720       1.4909
    7721       1.4420
    7722       1.4633
    7723       1.4674
    7724       1.4445
    7725       1.5146
    7726       1.5451
    7727       1.5780
    7728       1.6606
    7729       1.6419
    7730       1.6096
    7731       1.5037
    7732       1.6271
    7733       1.4833
    7734       1.5449
    7735       1.5971
    7736       1.5478
    7737       1.4320
    7738       1.5164
    7739       1.5473
    7740       1.5232
    7741       1.5070
    7742       1.5562
    7743       1.5586
    7744       1.5029
    7745       1.5724
    7746       1.5245
    7747       1.5919
    7748       1.4584
    7749       1.4558
    7750       1.4586
    7751       1.6394
    7752       1.7223
    7753       1.4856
    7754       1.5314
    7755       1.4815
    7756       1.5755
    7757       1.5380
    7758       1.5795
    7759       1.5009
    7760       1.5130
    7761       1.5401
    7762       1.5065
    7763       1.5543
    7764       1.5743
    7765       1.6076
    7766       1.4658
    7767       1.5736
    7768       1.4449
    7769       1.4959
    7770       1.4369
    7771       1.4647
    7772       1.5648
    7773       1.5266
    7774       1.4886
    7775       1.5075
    7776       1.5420
    7777       1.5287
    7778       1.5582
    7779       1.4906
    7780       1.5352
    7781       1.4434
    7782       1.4358
    7783       1.4805
    7784       1.4940
    7785       1.5593
    7786       1.5622
    7787       1.6070
    7788       1.5694
    7789       1.5593
    7790       1.5329
    7791       1.4730
    7792       1.4623
    7793       1.5765
    7794       1.5899
    7795       1.5901
    7796       1.4804
    7797       1.4556
    7798       1.4807
    7799       1.3531
    7800       1.3844
    7801       1.4261
    7802       1.4130
    7803       1.4150
    7804       1.2787
    7805       1.3947
    7806       1.5219
    7807       1.5340
    7808       1.5145
    7809       1.4769
    7810       1.4827
    7811       1.4006
    7812       1.3980
    7813       1.4854
    7814       1.4920
    7815       1.4092
    7816       1.4452
    7817       1.5317
    7818       1.5201
    7819       1.5955
    7820       1.4759
    7821       1.4954
    7822       1.6302
    7823       1.5028
    7824       1.4226
    7825       1.4392
    7826       1.3892
    7827       1.4152
    7828       1.3695
    7829       1.4704
    7830       1.4167
    7831       1.5036
    7832       1.5189
    7833       1.5862
    7834       1.4802
    7835       1.5633
    7836       1.5175
    7837       1.5146
    7838       1.5250
    7839       1.6194
    7840       1.6034
    7841       1.5868
    7842       1.6946
    7843       1.4779
    7844       1.5304
    7845       1.5292
    7846       1.4621
    7847       1.4796
    7848       1.5370
    7849       1.5377
    7850       1.5770
    7851       1.4671
    7852       1.4572
    7853       1.4215
    7854       1.3705
    7855       1.4395
    7856       1.4671
    7857       1.4867
    7858       1.4788
    7859       1.4793
    7860       1.4965
    7861       1.4121
    7862       1.4559
    7863       1.4892
    7864       1.4933
    7865       1.5527
    7866       1.4474
    7867       1.4794
    7868       1.5138
    7869       1.5190
    7870       1.4993
    7871       1.5806
    7872       1.4493
    7873       1.4894
    7874       1.5480
    7875       1.5429
    7876       1.4263
    7877       1.5100
    7878       1.4543
    7879       1.5300
    7880       1.6401
    7881       1.4138
    7882       1.4601
    7883       1.4366
    7884       1.4073
    7885       1.6051
    7886       1.5277
    7887       1.4697
    7888       1.3586
    7889       1.3609
    7890       1.3839
    7891       1.4453
    7892       1.4878
    7893       1.4421
    7894       1.4510
    7895       1.4347
    7896       1.4904
    7897       1.5179
    7898       1.4551
    7899       1.5777
    7900       1.4997
    7901       1.4563
    7902       1.5161
    7903       1.4466
    7904       1.5196
    7905       1.5232
    7906       1.5499
    7907       1.4704
    7908       1.4584
    7909       1.4922
    7910       1.5662
    7911       1.4878
    7912       1.4729
    7913       1.4518
    7914       1.4141
    7915       1.5042
    7916       1.5060
    7917       1.3934
    7918       1.4385
    7919       1.5530
    7920       1.5434
    7921       1.4807
    7922       1.5092
    7923       1.5218
    7924       1.5541
    7925       1.5500
    7926       1.5339
    7927       1.5638
    7928       1.5646
    7929       1.6576
    7930       1.5006
    7931       1.4813
    7932       1.4857
    7933       1.5318
    7934       1.7281
    7935       1.6031
    7936       1.5650
    7937       1.6207
    7938       1.5857
    7939       1.5483
    7940       1.6418
    7941       1.5306
    7942       1.6078
    7943       1.6212
    7944       1.6032
    7945       1.6303
    7946       1.5599
    7947       1.5761
    7948       1.5466
    7949       1.5944
    7950       1.5629
    7951       1.5491
    7952       1.5671
    7953       1.5440
    7954       1.5353
    7955       1.5672
    7956       1.4790
    7957       1.5341
    7958       1.4369
    7959       1.4541
    7960       1.3813
    7961       1.4378
    7962       1.4917
    7963       1.4715
    7964       1.4286
    7965       1.4358
    7966       1.5278
    7967       1.5642
    7968       1.5847
    7969       1.6082
    7970       1.5579
    7971       1.5891
    7972       1.5710
    7973       1.5777
    7974       1.4919
    7975       1.5505
    7976       1.5197
    7977       1.5771
    7978       1.6850
    7979       1.5716
    7980       1.4869
    7981       1.6040
    7982       1.5724
    7983       1.6599
    7984       1.6118
    7985       1.6427
    7986       1.6267
    7987       1.5456
    7988       1.5049
    7989       1.6212
    7990       1.6293
    7991       1.6181
    7992       1.6250
    7993       1.6398
    7994       1.5255
    7995       1.5211
    7996       1.6448
    7997       1.5211
    7998       1.5764
    7999       1.6475
    8000       1.5291
    8001       1.5283
    8002       1.5150
    8003       1.5485
    8004       1.5889
    8005       1.5055
    8006       1.5399
    8007       1.6109
    8008       1.5827
    8009       1.5294
    8010       1.4664
    8011       1.4676
    8012       1.5438
    8013       1.5789
    8014       1.5641
    8015       1.5146
    8016       1.6254
    8017       1.5200
    8018       1.4865
    8019       1.5018
    8020       1.6112
    8021       1.4908
    8022       1.5352
    8023       1.5027
    8024       1.5692
    8025       1.5466
    8026       1.4915
    8027       1.5125
    8028       1.4916
    8029       1.5007
    8030       1.5708
    8031       1.5321
    8032       1.5826
    8033       1.5513
    8034       1.5312
    8035       1.4910
    8036       1.4943
    8037       1.6009
    8038       1.6021
    8039       1.5245
    8040       1.5069
    8041       1.4897
    8042       1.4943
    8043       1.5218
    8044       1.6425
    8045       1.5587
    8046       1.5436
    8047       1.3991
    8048       1.4807
    8049       1.4635
    8050       1.5304
    8051       1.5505
    8052       1.5605
    8053       1.4809
    8054       1.5443
    8055       1.5497
    8056       1.5329
    8057       1.5671
    8058       1.6281
    8059       1.5761
    8060       1.5343
    8061       1.4616
    8062       1.4627
    8063       1.4913
    8064       1.4534
    8065       1.5159
    8066       1.5010
    8067       1.5211
    8068       1.5024
    8069       1.4460
    8070       1.4805
    8071       1.4178
    8072       1.4553
    8073       1.3811
    8074       1.4042
    8075       1.4585
    8076       1.4098
    8077       1.4214
    8078       1.4576
    8079       1.4306
    8080       1.5288
    8081       1.5143
    8082       1.4899
    8083       1.4999
    8084       1.5231
    8085       1.4249
    8086       1.5790
    8087       1.5235
    8088       1.4971
    8089       1.4735
    8090       1.4791
    8091       1.4368
    8092       1.5129
    8093       1.4921
    8094       1.5266
    8095       1.4836
    8096       1.5313
    8097       1.4825
    8098       1.4701
    8099       1.5199
    8100       1.6053
    8101       1.4965
    8102       1.4154
    8103       1.4685
    8104       1.3988
    8105       1.4368
    8106       1.5646
    8107       1.5331
    8108       1.5314
    8109       1.5074
    8110       1.5281
    8111       1.5570
    8112       1.5495
    8113       1.5990
    8114       1.5054
    8115       1.5110
    8116       1.4318
    8117       1.4704
    8118       1.4886
    8119       1.5997
    8120       1.5790
    8121       1.5509
    8122       1.5894
    8123       1.6474
    8124       1.6231
    8125       1.5256
    8126       1.6358
    8127       1.5208
    8128       1.5916
    8129       1.5290
    8130       1.4916
    8131       1.4941
    8132       1.5342
    8133       1.5210
    8134       1.5613
    8135       1.5869
    8136       1.6094
    8137       1.5903
    8138       1.4748
    8139       1.5898
    8140       1.5386
    8141       1.5145
    8142       1.5008
    8143       1.5269
    8144       1.5274
    8145       1.5373
    8146       1.5707
    8147       1.5286
    8148       1.6440
    8149       1.5586
    8150       1.5553
    8151       1.5825
    8152       1.5491
    8153       1.5401
    8154       1.5648
    8155       1.6015
    8156       1.5704
    8157       1.5332
    8158       1.5827
    8159       1.5500
    8160       1.6182
    8161       1.5359
    8162       1.5963
    8163       1.6074
    8164       1.5322
    8165       1.5643
    8166       1.5080
    8167       1.5355
    8168       1.6409
    8169       1.5601
    8170       1.4871
    8171       1.4893
    8172       1.4937
    8173       1.4525
    8174       1.4679
    8175       1.4835
    8176       1.4648
    8177       1.5151
    8178       1.6163
    8179       1.4334
    8180       1.4182
    8181       1.4226
    8182       1.4584
    8183       1.4475
    8184       1.4934
    8185       1.5008
    8186       1.5267
    8187       1.5603
    8188       1.6009
    8189       1.5843
    8190       1.6075
    8191       1.5369
    8192       1.5038
    8193       1.5214
    8194       1.4623
    8195       1.5234
    8196       1.5722
    8197       1.5466
    8198       1.6360
    8199       1.5926
    8200       1.5730
    8201       1.5770
    8202       1.6180
    8203       1.5598
    8204       1.5459
    8205       1.4934
    8206       1.5260
    8207       1.5232
    8208       1.4604
    8209       1.5598
    8210       1.5186
    8211       1.4777
    8212       1.4834
    8213       1.4518
    8214       1.4811
    8215       1.4682
    8216       1.5061
    8217       1.5241
    8218       1.4356
    8219       1.4760
    8220       1.5032
    8221       1.5656
    8222       1.5726
    8223       1.5723
    8224       1.5883
    8225       1.5409
    8226       1.5952
    8227       1.6101
    8228       1.6219
    8229       1.5103
    8230       1.4915
    8231       1.5150
    8232       1.5791
    8233       1.5174
    8234       1.5866
    8235       1.5806
    8236       1.6456
    8237       1.5879
    8238       1.5857
    8239       1.6273
    8240       1.6551
    8241       1.5896
    8242       1.6535
    8243       1.6017
    8244       1.6169
    8245       1.5540
    8246       1.5959
    8247       1.6571
    8248       1.5566
    8249       1.5915
    8250       1.4930
    8251       1.4804
    8252       1.5452
    8253       1.4489
    8254       1.3953
    8255       1.4009
    8256       1.4627
    8257       1.4333
    8258       1.5705
    8259       1.5098
    8260       1.5065
    8261       1.5511
    8262       1.5646
    8263       1.5355
    8264       1.5371
    8265       1.5916
    8266       1.5555
    8267       1.5197
    8268       1.5176
    8269       1.6192
    8270       1.6486
    8271       1.5723
    8272       1.6728
    8273       1.6211
    8274       1.6087
    8275       1.5191
    8276       1.6072
    8277       1.5821
    8278       1.5152
    8279       1.5647
    8280       1.6293
    8281       1.5771
    8282       1.5346
    8283       1.5705
    8284       1.5782
    8285       1.5075
    8286       1.5453
    8287       1.5430
    8288       1.5003
    8289       1.6009
    8290       1.5780
    8291       1.5257
    8292       1.5282
    8293       1.6159
    8294       1.6574
    8295       1.5998
    8296       1.5962
    8297       1.5411
    8298       1.5913
    8299       1.5764
    8300       1.6042
    8301       1.6226
    8302       1.5758
    8303       1.5809
    8304       1.6450
    8305       1.5469
    8306       1.6202
    8307       1.5594
    8308       1.5585
    8309       1.5298
    8310       1.6141
    8311       1.5525
    8312       1.5817
    8313       1.4791
    8314       1.6026
    8315       1.5572
    8316       1.5544
    8317       1.5342
    8318       1.5796
    8319       1.5786
    8320       1.6337
    8321       1.5849
    8322       1.5027
    8323       1.5315
    8324       1.5711
    8325       1.5668
    8326       1.6255
    8327       1.5617
    8328       1.6109
    8329       1.5767
    8330       1.5278
    8331       1.5319
    8332       1.5107
    8333       1.5411
    8334       1.5769
    8335       1.5014
    8336       1.6794
    8337       1.5169
    8338       1.6076
    8339       1.6215
    8340       1.6574
    8341       1.6330
    8342       1.6725
    8343       1.6244
    8344       1.6085
    8345       1.5610
    8346       1.5860
    8347       1.5149
    8348       1.4985
    8349       1.4629
    8350       1.5588
    8351       1.5070
    8352       1.5832
    8353       1.5575
    8354       1.6129
    8355       1.5965
    8356       1.6243
    8357       1.6859
    8358       1.6147
    8359       1.6408
    8360       1.5755
    8361       1.6677
    8362       1.6247
    8363       1.5793
    8364       1.5355
    8365       1.5840
    8366       1.6235
    8367       1.6394
    8368       1.6326
    8369       1.6943
    8370       1.6717
    8371       1.6244
    8372       1.5949
    8373       1.5801
    8374       1.6654
    8375       1.5796
    8376       1.5993
    8377       1.5391
    8378       1.5778
    8379       1.6539
    8380       1.6114
    8381       1.6484
    8382       1.6151
    8383       1.5993
    8384       1.6304
    8385       1.6842
    8386       1.5977
    8387       1.5344
    8388       1.5785
    8389       1.5039
    8390       1.4479
    8391       1.5098
    8392       1.5104
    8393       1.5200
    8394       1.4820
    8395       1.5676
    8396       1.7036
    8397       1.6423
    8398       1.5206
    8399       1.5076
    8400       1.5873
    8401       1.5882
    8402       1.6061
    8403       1.5278
    8404       1.6412
    8405       1.5979
    8406       1.5649
    8407       1.6183
    8408       1.5589
    8409       1.6126
    8410       1.6571
    8411       1.5137
    8412       1.5836
    8413       1.5494
    8414       1.6358
    8415       1.6637
    8416       1.7066
    8417       1.7366
    8418       1.6808
    8419       1.7111
    8420       1.7001
    8421       1.6074
    8422       1.6282
    8423       1.6154
    8424       1.6542
    8425       1.6788
    8426       1.7101
    8427       1.5864
    8428       1.6284
    8429       1.6617
    8430       1.6005
    8431       1.6252
    8432       1.6023
    8433       1.5870
    8434       1.6350
    8435       1.6975
    8436       1.5688
    8437       1.5959
    8438       1.5705
    8439       1.5871
    8440       1.6048
    8441       1.6126
    8442       1.5374
    8443       1.6214
    8444       1.5798
    8445       1.6145
    8446       1.6775
    8447       1.5720
    8448       1.4949
    8449       1.4946
    8450       1.7252
    8451       1.6608
    8452       1.6139
    8453       1.6043
    8454       1.6467
    8455       1.7005
    8456       1.5532
    8457       1.5992
    8458       1.6845
    8459       1.6853
    8460       1.7101
    8461       1.7276
    8462       1.7417
    8463       1.6392
    8464       1.5889
    8465       1.5503
    8466       1.6483
    8467       1.5989
    8468       1.5253
    8469       1.4781
    8470       1.5457
    8471       1.5364
    8472       1.5249
    8473       1.5487
    8474       1.4972
    8475       1.5602
    8476       1.6078
    8477       1.5678
    8478       1.5735
    8479       1.5785
    8480       1.5844
    8481       1.6298
    8482       1.5436
    8483       1.5112
    8484       1.5187
    8485       1.5914
    8486       1.5196
    8487       1.5170
    8488       1.6535
    8489       1.5651
    8490       1.6314
    8491       1.5484
    8492       1.5514
    8493       1.5067
    8494       1.6614
    8495       1.5762
    8496       1.6146
    8497       1.5636
    8498       1.5642
    8499       1.5560
    8500       1.6104
    8501       1.6771
    8502       1.6371
    8503       1.5452
    8504       1.5086
    8505       1.4336
    8506       1.4368
    8507       1.4283
    8508       1.4391
    8509       1.4581
    8510       1.4053
    8511       1.4482
    8512       1.5257
    8513       1.4725
    8514       1.4176
    8515       1.5196
    8516       1.5414
    8517       1.5123
    8518       1.4295
    8519       1.4486
    8520       1.5005
    8521       1.6011
    8522       1.6340
    8523       1.5276
    8524       1.6159
    8525       1.6703
    8526       1.5809
    8527       1.5425
    8528       1.5754
    8529       1.6534
    8530       1.5788
    8531       1.6020
    8532       1.4715
    8533       1.5942
    8534       1.6147
    8535       1.5529
    8536       1.4657
    8537       1.5793
    8538       1.4960
    8539       1.5024
    8540       1.4580
    8541       1.4550
    8542       1.5092
    8543       1.5158
    8544       1.5410
    8545       1.5244
    8546       1.4906
    8547       1.4898
    8548       1.4350
    8549       1.4647
    8550       1.3812
    8551       1.3552
    8552       1.3972
    8553       1.4528
    8554       1.5145
    8555       1.4818
    8556       1.5856
    8557       1.6309
    8558       1.5286
    8559       1.4600
    8560       1.5186
    8561       1.5334
    8562       1.4912
    8563       1.4882
    8564       1.5176
    8565       1.5565
    8566       1.5275
    8567       1.6014
    8568       1.5355
    8569       1.5150
    8570       1.5561
    8571       1.6515
    8572       1.5830
    8573       1.7126
    8574       1.4527
    8575       1.5012
    8576       1.5782
    8577       1.6193
    8578       1.5262
    8579       1.5185
    8580       1.4789
    8581       1.4498
    8582       1.4897
    8583       1.5235
    8584       1.5261
    8585       1.6646
    8586       1.6914
    8587       1.7498
    8588       1.6959
    8589       1.6463
    8590       1.5977
    8591       1.6404
    8592       1.7273
    8593       1.7322
    8594       1.6190
    8595       1.7148
    8596       1.7011
    8597       1.6479
    8598       1.6280
    8599       1.6334
    8600       1.6386
    8601       1.5603
    8602       1.6112
    8603       1.5763
    8604       1.5426
    8605       1.5219
    8606       1.4927
    8607       1.4495
    8608       1.6040
    8609       1.6670
    8610       1.5099
    8611       1.5318
    8612       1.6074
    8613       1.6289
    8614       1.6294
    8615       1.7382
    8616       1.6495
    8617       1.6552
    8618       1.6418
    8619       1.7183
    8620       1.6470
    8621       1.6547
    8622       1.7637
    8623       1.7595
    8624       1.6654
    8625       1.7365
    8626       1.6744
    8627       1.8209
    8628       1.6900
    8629       1.6247
    8630       1.5555
    8631       1.5589
    8632       1.5646
    8633       1.4776
    8634       1.6055
    8635       1.5675
    8636       1.7300
    8637       1.6172
    8638       1.5866
    8639       1.5868
    8640       1.6021
    8641       1.6414
    8642       1.6151
    8643       1.4735
    8644       1.5068
    8645       1.4813
    8646       1.5113
    8647       1.5520
    8648       1.6531
    8649       1.6832
    8650       1.6416
    8651       1.7499
    8652       1.7843
    8653       1.7683
    8654       1.7079
    8655       1.8225
    8656       1.7318
    8657       1.5845
    8658       1.6399
    8659       1.5897
    8660       1.5623
    8661       1.5989
    8662       1.7338
    8663       1.6390
    8664       1.7165
    8665       1.7021
    8666       1.5523
    8667       1.6559
    8668       1.6015
    8669       1.6290
    8670       1.7749
    8671       1.7133
    8672       1.7377
    8673       1.6859
    8674       1.6340
    8675       1.7405
    8676       1.7668
    8677       1.6456
    8678       1.6715
    8679       1.6650
    8680       1.7153
    8681       1.7175
    8682       1.6712
    8683       1.6641
    8684       1.5691
    8685       1.4816
    8686       1.5280
    8687       1.6088
    8688       1.6180
    8689       1.6516
    8690       1.6420
    8691       1.6718
    8692       1.6286
    8693       1.5984
    8694       1.6186
    8695       1.6467
    8696       1.7355
    8697       1.7488
    8698       1.6930
    8699       1.7433
    8700       1.7154
    8701       1.8080
    8702       1.7045
    8703       1.7793
    8704       1.6520
    8705       1.7431
    8706       1.5185
    8707       1.5451
    8708       1.4999
    8709       1.4607
    8710       1.5213
    8711       1.6018
    8712       1.6042
    8713       1.6951
    8714       1.5570
    8715       1.6546
    8716       1.5440
    8717       1.7647
    8718       1.6874
    8719       1.7849
    8720       1.8014
    8721       1.8166
    8722       1.5409
    8723       1.6105
    8724       1.6347
    8725       1.6932
    8726       1.7516
    8727       1.7158
    8728       1.7194
    8729       1.8491
    8730       1.7810
    8731       1.6809
    8732       1.7062
    8733       1.7285
    8734       1.7064
    8735       1.6517
    8736       1.7079
    8737       1.6886
    8738       1.7248
    8739       1.6442
    8740       1.6399
    8741       1.8217
    8742       1.6963
    8743       1.6445
    8744       1.7604
    8745       1.6261
    8746       1.6267
    8747       1.7081
    8748       1.6524
    8749       1.6073
    8750       1.6111
    8751       1.6300
    8752       1.6416
    8753       1.5894
    8754       1.6106
    8755       1.5664
    8756       1.6752
    8757       1.6817
    8758       1.6963
    8759       1.5599
    8760       1.5347
    8761       1.5458
    8762       1.5406
    8763       1.5280
    8764       1.4912
    8765       1.4952
    8766       1.5547
    8767       1.6229
    8768       1.6542
    8769       1.6317
    8770       1.6100
    8771       1.6206
    8772       1.5419
    8773       1.6084
    8774       1.6552
    8775       1.6316
    8776       1.6443
    8777       1.6732
    8778       1.6227
    8779       1.7474
    8780       1.6470
    8781       1.5284
    8782       1.6191
    8783       1.6298
    8784       1.6570
    8785       1.6043
    8786       1.5972
    8787       1.5054
    8788       1.6066
    8789       1.7056
    8790       1.6281
    8791       1.5239
    8792       1.5966
    8793       1.5246
    8794       1.5387
    8795       1.6280
    8796       1.6156
    8797       1.7810
    8798       1.6742
    8799       1.6337
    8800       1.6381
    8801       1.6882
    8802       1.7312
    8803       1.7519
    8804       1.7165
    8805       1.7365
    8806       1.7469
    8807       1.7631
    8808       1.7670
    8809       1.8036
    8810       1.7246
    8811       1.6186
    8812       1.5969
    8813       1.5180
    8814       1.5776
    8815       1.5939
    8816       1.5878
    8817       1.5120
    8818       1.6014
    8819       1.6356
    8820       1.5575
    8821       1.6063
    8822       1.7334
    8823       1.6973
    8824       1.5384
    8825       1.5944
    8826       1.5167
    8827       1.5685
    8828       1.6973
    8829       1.5864
    8830       1.6664
    8831       1.5909
    8832       1.5884
    8833       1.5508
    8834       1.4727
    8835       1.5006
    8836       1.4881
    8837       1.4298
    8838       1.4634
    8839       1.4202
    8840       1.3987
    8841       1.2947
    8842       1.3174
    8843       1.3338
    8844       1.3203
    8845       1.2804
    8846       1.2712
    8847       1.4039
    8848       1.4473
    8849       1.3827
    8850       1.4707
    8851       1.4289
    8852       1.4509
    8853       1.4397
    8854       1.3535
    8855       1.4337
    8856       1.3614
    8857       1.4535
    8858       1.3948
    8859       1.5218
    8860       1.3511
    8861       1.4540
    8862       1.4725
    8863       1.5834
    8864       1.4735
    8865       1.5060
    8866       1.4512
    8867       1.5705
    8868       1.4703
    8869       1.6289
    8870       1.5621
    8871       1.4916
    8872       1.5046
    8873       1.5118
    8874       1.4498
    8875       1.5147
    8876       1.5838
    8877       1.6777
    8878       1.6189
    8879       1.4839
    8880       1.5616
    8881       1.5117
    8882       1.4229
    8883       1.3989
    8884       1.5013
    8885       1.4974
    8886       1.3454
    8887       1.4260
    8888       1.3359
    8889       1.4424
    8890       1.4531
    8891       1.4955
    8892       1.4984
    8893       1.4682
    8894       1.5801
    8895       1.4965
    8896       1.4818
    8897       1.4728
    8898       1.4830
    8899       1.4917
    8900       1.4614
    8901       1.4363
    8902       1.5043
    8903       1.3895
    8904       1.4853
    8905       1.4903
    8906       1.4592
    8907       1.4183
    8908       1.4475
    8909       1.4796
    8910       1.4077
    8911       1.4285
    8912       1.4399
    8913       1.3879
    8914       1.3884
    8915       1.4074
    8916       1.4106
    8917       1.3077
    8918       1.3386
    8919       1.4411
    8920       1.3948
    8921       1.4198
    8922       1.3730
    8923       1.4328
    8924       1.4885
    8925       1.4778
    8926       1.5471
    8927       1.5624
    8928       1.5996
    8929       1.5334
    8930       1.5355
    8931       1.4662
    8932       1.4779
    8933       1.6124
    8934       1.6564
    8935       1.6014
    8936       1.5938
    8937       1.6713
    8938       1.5941
    8939       1.6427
    8940       1.6477
    8941       1.6790
    8942       1.6390
    8943       1.6097
    8944       1.6183
    8945       1.5424
    8946       1.6059
    8947       1.5460
    8948       1.5749
    8949       1.6230
    8950       1.5156
    8951       1.6267
    8952       1.5925
    8953       1.6346
    8954       1.6495
    8955       1.5369
    8956       1.5861
    8957       1.4577
    8958       1.5048
    8959       1.4735
    8960       1.4724
    8961       1.4793
    8962       1.5013
    8963       1.4855
    8964       1.4721
    8965       1.5806
    8966       1.4751
    8967       1.4913
    8968       1.3989
    8969       1.4475
    8970       1.3212
    8971       1.4166
    8972       1.4107
    8973       1.4800
    8974       1.5675
    8975       1.5082
    8976       1.6346
    8977       1.5298
    8978       1.6219
    8979       1.6618
    8980       1.6302
    8981       1.6492
    8982       1.6549
    8983       1.6297
    8984       1.5767
    8985       1.6350
    8986       1.5714
    8987       1.6082
    8988       1.4550
    8989       1.5797
    8990       1.4263
    8991       1.4644
    8992       1.4729
    8993       1.4814
    8994       1.4334
    8995       1.4153
    8996       1.4238
    8997       1.3291
    8998       1.4676
    8999       1.3982
    9000       1.4615
    9001       1.5051
    9002       1.4942
    9003       1.4497
    9004       1.5764
    9005       1.6123
    9006       1.4687
    9007       1.4812
    9008       1.3411
    9009       1.3439
    9010       1.3972
    9011       1.3735
    9012       1.4901
    9013       1.4136
    9014       1.3957
    9015       1.4150
    9016       1.4510
    9017       1.4329
    9018       1.4290
    9019       1.4213
    9020       1.4866
    9021       1.4774
    9022       1.4786
    9023       1.5720
    9024       1.4402
    9025       1.4458
    9026       1.4598
    9027       1.4750
    9028       1.4188
    9029       1.3744
    9030       1.4511
    9031       1.4475
    9032       1.5197
    9033       1.5344
    9034       1.4957
    9035       1.4724
    9036       1.5225
    9037       1.5779
    9038       1.5694
    9039       1.5578
    9040       1.5401
    9041       1.5224
    9042       1.4869
    9043       1.5219
    9044       1.4810
    9045       1.4124
    9046       1.4605
    9047       1.3782
    9048       1.5444
    9049       1.4804
    9050       1.5238
    9051       1.5223
    9052       1.4906
    9053       1.4581
    9054       1.5202
    9055       1.5470
    9056       1.5314
    9057       1.4254
    9058       1.4603
    9059       1.4644
    9060       1.4447
    9061       1.4770
    9062       1.4361
    9063       1.4093
    9064       1.4299
    9065       1.4306
    9066       1.5086
    9067       1.4533
    9068       1.5388
    9069       1.3854
    9070       1.5861
    9071       1.4339
    9072       1.5647
    9073       1.3787
    9074       1.4963
    9075       1.4584
    9076       1.5065
    9077       1.4570
    9078       1.3805
    9079       1.5271
    9080       1.4097
    9081       1.4315
    9082       1.3658
    9083       1.3031
    9084       1.4381
    9085       1.4714
    9086       1.5111
    9087       1.4808
    9088       1.3409
    9089       1.4143
    9090       1.5098
    9091       1.4026
    9092       1.4344
    9093       1.4336
    9094       1.3977
    9095       1.5296
    9096       1.3974
    9097       1.4117
    9098       1.4237
    9099       1.5313
    9100       1.4795
    9101       1.5500
    9102       1.3875
    9103       1.4300
    9104       1.4773
    9105       1.5192
    9106       1.4748
    9107       1.4270
    9108       1.4621
    9109       1.4506
    9110       1.4461
    9111       1.4365
    9112       1.4263
    9113       1.4930
    9114       1.5110
    9115       1.4671
    9116       1.5534
    9117       1.4925
    9118       1.4744
    9119       1.4543
    9120       1.5409
    9121       1.5190
    9122       1.4284
    9123       1.5347
    9124       1.4415
    9125       1.3900
    9126       1.4166
    9127       1.4376
    9128       1.3759
    9129       1.4344
    9130       1.5452
    9131       1.4139
    9132       1.4257
    9133       1.4574
    9134       1.3954
    9135       1.5252
    9136       1.4756
    9137       1.4622
    9138       1.3978
    9139       1.3549
    9140       1.3979
    9141       1.3998
    9142       1.4569
    9143       1.4223
    9144       1.4686
    9145       1.5780
    9146       1.5258
    9147       1.5680
    9148       1.5141
    9149       1.5184
    9150       1.5235
    9151       1.4752
    9152       1.4673
    9153       1.3964
    9154       1.4425
    9155       1.3628
    9156       1.4758
    9157       1.4595
    9158       1.4548
    9159       1.4593
    9160       1.4743
    9161       1.5143
    9162       1.5242
    9163       1.5069
    9164       1.5598
    9165       1.5529
    9166       1.5663
    9167       1.5081
    9168       1.6621
    9169       1.7001
    9170       1.6274
    9171       1.6880
    9172       1.5215
    9173       1.5702
    9174       1.5946
    9175       1.5940
    9176       1.5371
    9177       1.5692
    9178       1.6103
    9179       1.6097
    9180       1.5810
    9181       1.6205
    9182       1.6029
    9183       1.6621
    9184       1.5392
    9185       1.5044
    9186       1.6374
    9187       1.4983
    9188       1.7115
    9189       1.6960
    9190       1.6219
    9191       1.5657
    9192       1.5118
    9193       1.4837
    9194       1.4519
    9195       1.5470
    9196       1.5398
    9197       1.4802
    9198       1.4710
    9199       1.4079
    9200       1.4785
    9201       1.4046
    9202       1.3614
    9203       1.3635
    9204       1.2928
    9205       1.4494
    9206       1.3682
    9207       1.5053
    9208       1.3436
    9209       1.3947
    9210       1.4333
    9211       1.4304
    9212       1.4178
    9213       1.3851
    9214       1.4221
    9215       1.4602
    9216       1.3980
    9217       1.4200
    9218       1.4308
    9219       1.2924
    9220       1.3040
    9221       1.4623
    9222       1.4670
    9223       1.4762
    9224       1.4982
    9225       1.4466
    9226       1.3916
    9227       1.3632
    9228       1.3590
    9229       1.3593
    9230       1.3535
    9231       1.4652
    9232       1.4534
    9233       1.4769
    9234       1.3412
    9235       1.3500
    9236       1.3590
    9237       1.4139
    9238       1.3759
    9239       1.4328
    9240       1.4594
    9241       1.3853
    9242       1.3642
    9243       1.3557
    9244       1.3882
    9245       1.4324
    9246       1.4269
    9247       1.3785
    9248       1.3411
    9249       1.3784
    9250       1.4130
    9251       1.4153
    9252       1.4030
    9253       1.3980
    9254       1.3682
    9255       1.3632
    9256       1.4193
    9257       1.3589
    9258       1.3307
    9259       1.3261
    9260       1.3818
    9261       1.3422
    9262       1.3887
    9263       1.3610
    9264       1.4206
    9265       1.3065
    9266       1.4327
    9267       1.3087
    9268       1.3310
    9269       1.3125
    9270       1.3877
    9271       1.3873
    9272       1.4036
    9273       1.2758
    9274       1.3776
    9275       1.3212
    9276       1.2841
    9277       1.3632
    9278       1.4068
    9279       1.4194
    9280       1.3951
    9281       1.2926
    9282       1.3789
    9283       1.2595
    9284       1.3058
    9285       1.2928
    9286       1.3501
    9287       1.3523
    9288       1.3399
    9289       1.4015
    9290       1.4264
    9291       1.3801
    9292       1.3502
    9293       1.2840
    9294       1.3725
    9295       1.3454
    9296       1.4196
    9297       1.4000
    9298       1.3970
    9299       1.3920
    9300       1.3674
    9301       1.3127
    9302       1.3219
    9303       1.3200
    9304       1.4258
    9305       1.4597
    9306       1.3997
    9307       1.3848
    9308       1.3483
    9309       1.3579
    9310       1.4303
    9311       1.5145
    9312       1.3957
    9313       1.3817
    9314       1.3363
    9315       1.2745
    9316       1.3490
    9317       1.2778
    9318       1.3636
    9319       1.3175
    9320       1.3934
    9321       1.3511
    9322       1.3599
    9323       1.3793
    9324       1.3815
    9325       1.3903
    9326       1.3485
    9327       1.4120
    9328       1.4672
    9329       1.4628
    9330       1.5615
    9331       1.5001
    9332       1.4195
    9333       1.3609
    9334       1.3717
    9335       1.3437
    9336       1.2810
    9337       1.2908
    9338       1.2524
    9339       1.2906
    9340       1.3306
    9341       1.2931
    9342       1.3569
    9343       1.3127
    9344       1.3771
    9345       1.4060
    9346       1.4021
    9347       1.5400
    9348       1.4018
    9349       1.3351
    9350       1.3549
    9351       1.3955
    9352       1.3527
    9353       1.4403
    9354       1.3217
    9355       1.3825
    9356       1.3811
    9357       1.4409
    9358       1.5185
    9359       1.4594
    9360       1.4603
    9361       1.5651
    9362       1.5090
    9363       1.4146
    9364       1.4383
    9365       1.3732
    9366       1.4796
    9367       1.5217
    9368       1.5047
    9369       1.4174
    9370       1.4389
    9371       1.4655
    9372       1.4898
    9373       1.4897
    9374       1.4672
    9375       1.4440
    9376       1.5109
    9377       1.4025
    9378       1.4748
    9379       1.5152
    9380       1.5831
    9381       1.5448
    9382       1.5890
    9383       1.5770
    9384       1.5923
    9385       1.4616
    9386       1.4457
    9387       1.4261
    9388       1.4521
    9389       1.6014
    9390       1.5400
    9391       1.5406
    9392       1.5645
    9393       1.4915
    9394       1.4576
    9395       1.4601
    9396       1.4516
    9397       1.4393
    9398       1.4436
    9399       1.4595
    9400       1.4914
    9401       1.6073
    9402       1.5725
    9403       1.4724
    9404       1.4865
    9405       1.4648
    9406       1.4883
    9407       1.4145
    9408       1.4646
    9409       1.5008
    9410       1.5486
    9411       1.4118
    9412       1.5168
    9413       1.4655
    9414       1.5049
    9415       1.4926
    9416       1.4301
    9417       1.4400
    9418       1.4004
    9419       1.4963
    9420       1.4071
    9421       1.4234
    9422       1.4628
    9423       1.4218
    9424       1.3942
    9425       1.4376
    9426       1.5103
    9427       1.4134
    9428       1.5268
    9429       1.5054
    9430       1.4984
    9431       1.4171
    9432       1.4738
    9433       1.4736
    9434       1.4385
    9435       1.3880
    9436       1.3529
    9437       1.3573
    9438       1.4489
    9439       1.4963
    9440       1.4514
    9441       1.5240
    9442       1.5755
    9443       1.5393
    9444       1.3929
    9445       1.3687
    9446       1.4121
    9447       1.3855
    9448       1.4519
    9449       1.4119
    9450       1.4258
    9451       1.4156
    9452       1.4024
    9453       1.4278
    9454       1.4331
    9455       1.5314
    9456       1.4559
    9457       1.4433
    9458       1.4354
    9459       1.3646
    9460       1.4021
    9461       1.3855
    9462       1.4045
    9463       1.4310
    9464       1.4532
    9465       1.5325
    9466       1.5302
    9467       1.5125
    9468       1.4270
    9469       1.6118
    9470       1.4945
    9471       1.5536
    9472       1.4994
    9473       1.5161
    9474       1.5333
    9475       1.4544
    9476       1.3695
    9477       1.4431
    9478       1.4344
    9479       1.4002
    9480       1.4459
    9481       1.3978
    9482       1.3303
    9483       1.3641
    9484       1.4631
    9485       1.3959
    9486       1.4436
    9487       1.4121
    9488       1.4685
    9489       1.3993
    9490       1.3797
    9491       1.4084
    9492       1.5121
    9493       1.4439
    9494       1.4174
    9495       1.5780
    9496       1.5404
    9497       1.5263
    9498       1.5331
    9499       1.5648
    9500       1.5342
    9501       1.5199
    9502       1.5496
    9503       1.5456
    9504       1.5271
    9505       1.5741
    9506       1.5489
    9507       1.4188
    9508       1.4355
    9509       1.3967
    9510       1.3956
    9511       1.3942
    9512       1.3724
    9513       1.3321
    9514       1.3870
    9515       1.4654
    9516       1.4761
    9517       1.4923
    9518       1.4645
    9519       1.5073
    9520       1.5208
    9521       1.5492
    9522       1.4804
    9523       1.4426
    9524       1.4771
    9525       1.5261
    9526       1.5418
    9527       1.4217
    9528       1.4377
    9529       1.4476
    9530       1.4417
    9531       1.4292
    9532       1.4310
    9533       1.4252
    9534       1.4872
    9535       1.4544
    9536       1.4803
    9537       1.4084
    9538       1.3960
    9539       1.4851
    9540       1.5492
    9541       1.4983
    9542       1.4981
    9543       1.4327
    9544       1.4742
    9545       1.4850
    9546       1.5030
    9547       1.5238
    9548       1.4196
    9549       1.4603
    9550       1.4678
    9551       1.4893
    9552       1.3671
    9553       1.3929
    9554       1.3614
    9555       1.4177
    9556       1.4468
    9557       1.5042
    9558       1.4659
    9559       1.4257
    9560       1.4435
    9561       1.3679
    9562       1.3145
    9563       1.3416
    9564       1.3300
    9565       1.3907
    9566       1.3754
    9567       1.4120
    9568       1.3423
    9569       1.4369
    9570       1.4560
    9571       1.4481
    9572       1.3449
    9573       1.3143
    9574       1.3325
    9575       1.2714
    9576       1.3428
    9577       1.4095
    9578       1.4124
    9579       1.3428
    9580       1.3966
    9581       1.4108
    9582       1.4388
    9583       1.4530
    9584       1.3742
    9585       1.3873
    9586       1.3712
    9587       1.4171
    9588       1.3662
    9589       1.3413
    9590       1.3721
    9591       1.4676
    9592       1.3488
    9593       1.3478
    9594       1.3741
    9595       1.3652
    9596       1.3653
    9597       1.3959
    9598       1.3820
    9599       1.3546
    9600       1.2848
    9601       1.4114
    9602       1.4509
    9603       1.5235
    9604       1.3411
    9605       1.4736
    9606       1.3538
    9607       1.4172
    9608       1.3433
    9609       1.2637
    9610       1.4776
    9611       1.4416
    9612       1.3470
    9613       1.3747
    9614       1.3831
    9615       1.3936
    9616       1.3814
    9617       1.3756
    9618       1.3334
    9619       1.3834
    9620       1.3966
    9621       1.4264
    9622       1.3666
    9623       1.4284
    9624       1.3948
    9625       1.5389
    9626       1.4525
    9627       1.4258
    9628       1.4804
    9629       1.3662
    9630       1.5338
    9631       1.5254
    9632       1.5567
    9633       1.3812
    9634       1.2661
    9635       1.4202
    9636       1.4120
    9637       1.3965
    9638       1.3801
    9639       1.4159
    9640       1.4028
    9641       1.4473
    9642       1.4455
    9643       1.3644
    9644       1.2440
    9645       1.3541
    9646       1.3572
    9647       1.4049
    9648       1.4026
    9649       1.3200
    9650       1.3662
    9651       1.4422
    9652       1.3843
    9653       1.3846
    9654       1.3340
    9655       1.3466
    9656       1.4213
    9657       1.4610
    9658       1.4631
    9659       1.5001
    9660       1.4474
    9661       1.4602
    9662       1.3956
    9663       1.4698
    9664       1.4302
    9665       1.4549
    9666       1.4435
    9667       1.3429
    9668       1.3445
    9669       1.4084
    9670       1.4683
    9671       1.3265
    9672       1.3245
    9673       1.3014
    9674       1.4495
    9675       1.3371
    9676       1.3322
    9677       1.4226
    9678       1.4295
    9679       1.4601
    9680       1.4517
    9681       1.3740
    9682       1.4170
    9683       1.4059
    9684       1.3047
    9685       1.3225
    9686       1.3107
    9687       1.3236
    9688       1.3873
    9689       1.3142
    9690       1.3344
    9691       1.4391
    9692       1.2579
    9693       1.4161
    9694       1.4300
    9695       1.3958
    9696       1.4368
    9697       1.4247
    9698       1.3875
    9699       1.3297
    9700       1.3088
    9701       1.3960
    9702       1.3625
    9703       1.4936
    9704       1.4046
    9705       1.3726
    9706       1.3608
    9707       1.3708
    9708       1.3572
    9709       1.2805
    9710       1.3284
    9711       1.2969
    9712       1.3357
    9713       1.2822
    9714       1.3224
    9715       1.2683
    9716       1.3215
    9717       1.4019
    9718       1.3030
    9719       1.3531
    9720       1.3332
    9721       1.2644
    9722       1.3128
    9723       1.4334
    9724       1.3993
    9725       1.4481
    9726       1.3853
    9727       1.4268
    9728       1.4594
    9729       1.3368
    9730       1.3374
    9731       1.4144
    9732       1.4363
    9733       1.4043
    9734       1.3567
    9735       1.4212
    9736       1.3050
    9737       1.4331
    9738       1.3059
    9739       1.2620
    9740       1.3275
    9741       1.3490
    9742       1.3724
    9743       1.4409
    9744       1.3717
    9745       1.3650
    9746       1.3261
    9747       1.3491
    9748       1.4316
    9749       1.3861
    9750       1.4164
    9751       1.3814
    9752       1.3817
    9753       1.5948
    9754       1.4244
    9755       1.4448
    9756       1.3476
    9757       1.3989
    9758       1.4177
    9759       1.3687
    9760       1.3873
    9761       1.5122
    9762       1.3661
    9763       1.4059
    9764       1.3507
    9765       1.3318
    9766       1.3958
    9767       1.3781
    9768       1.4246
    9769       1.4082
    9770       1.3395
    9771       1.3894
    9772       1.3416
    9773       1.3561
    9774       1.4208
    9775       1.3692
    9776       1.3631
    9777       1.3768
    9778       1.2706
    9779       1.3853
    9780       1.4154
    9781       1.4084
    9782       1.4728
    9783       1.4772
    9784       1.3515
    9785       1.3132
    9786       1.3687
    9787       1.3514
    9788       1.3650
    9789       1.3482
    9790       1.3730
    9791       1.3762
    9792       1.3956
    9793       1.4466
    9794       1.3518
    9795       1.4460
    9796       1.4930
    9797       1.4816
    9798       1.4219
    9799       1.3726
    9800       1.4537
    9801       1.3645
    9802       1.3993
    9803       1.3590
    9804       1.3866
    9805       1.3863
    9806       1.2882
    9807       1.3225
    9808       1.3087
    9809       1.3131
    9810       1.3333
    9811       1.3970
    9812       1.4715
    9813       1.3648
    9814       1.4718
    9815       1.4648
    9816       1.3854
    9817       1.3431
    9818       1.4132
    9819       1.4343
    9820       1.4052
    9821       1.3215
    9822       1.3862
    9823       1.3322
    9824       1.3428
    9825       1.3398
    9826       1.3330
    9827       1.3165
    9828       1.3022
    9829       1.4544
    9830       1.5409
    9831       1.3647
    9832       1.4080
    9833       1.3848
    9834       1.3050
    9835       1.3798
    9836       1.3194
    9837       1.2903
    9838       1.3427
    9839       1.3300
    9840       1.3438
    9841       1.4000
    9842       1.3955
    9843       1.4263
    9844       1.3876
    9845       1.3065
    9846       1.3031
    9847       1.2868
    9848       1.2595
    9849       1.3592
    9850       1.3992
    9851       1.3683
    9852       1.3316
    9853       1.4054
    9854       1.3165
    9855       1.4067
    9856       1.3472
    9857       1.3069
    9858       1.2748
    9859       1.3392
    9860       1.3511
    9861       1.3305
    9862       1.3342
    9863       1.3625
    9864       1.3252
    9865       1.3393
    9866       1.3963
    9867       1.3334
    9868       1.3922
    9869       1.3051
    9870       1.4058
    9871       1.3659
    9872       1.3571
    9873       1.3332
    9874       1.4255
    9875       1.2468
    9876       1.3515
    9877       1.2741
    9878       1.3601
    9879       1.4107
    9880       1.3571
    9881       1.2617
    9882       1.2825
    9883       1.3478
    9884       1.3311
    9885       1.3995
    9886       1.3214
    9887       1.3978
    9888       1.3729
    9889       1.3098
    9890       1.2537
    9891       1.2661
    9892       1.2293
    9893       1.2649
    9894       1.2716
    9895       1.2907
    9896       1.2280
    9897       1.2981
    9898       1.2944
    9899       1.3184
    9900       1.2959
    9901       1.3066
    9902       1.2173
    9903       1.3489
    9904       1.2976
    9905       1.2576
    9906       1.2666
    9907       1.2451
    9908       1.2497
    9909       1.2757
    9910       1.2685
    9911       1.2345
    9912       1.2630
    9913       1.2999
    9914       1.2822
    9915       1.2664
    9916       1.2824
    9917       1.3617
    9918       1.3233
    9919       1.2609
    9920       1.2116
    9921       1.2987
    9922       1.2901
    9923       1.3500
    9924       1.2453
    9925       1.2790
    9926       1.3133
    9927       1.4595
    9928       1.4526
    9929       1.4202
    9930       1.4034
    9931       1.3573
    9932       1.3237
    9933       1.3663
    9934       1.3401
    9935       1.2460
    9936       1.3211
    9937       1.3163
    9938       1.2764
    9939       1.2910
    9940       1.3601
    9941       1.3983
    9942       1.3635
    9943       1.2998
    9944       1.4063
    9945       1.3500
    9946       1.4053
    9947       1.4112
    9948       1.3957
    9949       1.4021
    9950       1.4629
    9951       1.4030
    9952       1.3855
    9953       1.3778
    9954       1.4837
    9955       1.4204
    9956       1.3911
    9957       1.4165
    9958       1.3265
    9959       1.3049
    9960       1.3515
    9961       1.2734
    9962       1.3946
    9963       1.3676
    9964       1.3929
    9965       1.3856
    9966       1.3373
    9967       1.3556
    9968       1.4364
    9969       1.3807
    9970       1.3270
    9971       1.3755
    9972       1.4364
    9973       1.3898
    9974       1.4895
    9975       1.5264
    9976       1.5029
    9977       1.5415
    9978       1.5688
    9979       1.5146
    9980       1.5379
    9981       1.4473
    9982       1.4936
    9983       1.4834
    9984       1.4843
    9985       1.3943
    9986       1.4247
    9987       1.4544
    9988       1.4208
    9989       1.4384
    9990       1.4397
    9991       1.5101
    9992       1.5737
    9993       1.5053
    9994       1.4297
    9995       1.4838
    9996       1.4403
    9997       1.4232
    9998       1.4292
    9999       1.4076
   10000       1.4388
