# Supplementary material for: Discovery of novel RARα agonists using pharmacophore-based virtual screening, molecular docking, and molecular dynamics simulation studies
Source: PLoS One. 2023 Aug 24;18(8):e0289046. doi: 10.1371/journal.pone.0289046 (PMC10449137; doi:10.1371/journal.pone.0289046)
Supplement: S1 File — (ZIP) [file pone.0289046.s003.zip › Supplementary/RAR568/MD/RMSF/RMSF.xvg]

#Res        AtomicFlx
   1.000       3.7323
   2.000       1.8526
   3.000       1.1196
   4.000       1.4772
   5.000       1.0169
   6.000       0.6816
   7.000       0.6074
   8.000       0.6752
   9.000       0.6054
  10.000       0.5122
  11.000       0.5502
  12.000       0.6020
  13.000       0.5808
  14.000       0.5126
  15.000       0.6013
  16.000       0.5622
  17.000       0.4816
  18.000       0.4835
  19.000       0.5517
  20.000       0.6890
  21.000       0.7695
  22.000       1.0858
  23.000       1.0696
  24.000       0.8944
  25.000       0.9545
  26.000       0.7826
  27.000       0.6882
  28.000       0.7026
  29.000       0.8340
  30.000       0.9399
  31.000       0.8369
  32.000       0.6891
  33.000       0.7729
  34.000       1.0373
  35.000       0.8441
  36.000       0.8362
  37.000       1.0997
  38.000       1.1283
  39.000       0.6952
  40.000       0.6510
  41.000       0.7252
  42.000       0.7292
  43.000       0.5229
  44.000       0.5377
  45.000       0.6727
  46.000       0.5549
  47.000       0.4740
  48.000       0.5304
  49.000       0.4807
  50.000       0.4113
  51.000       0.4305
  52.000       0.4935
  53.000       0.5121
  54.000       0.4785
  55.000       0.4711
  56.000       0.4672
  57.000       0.4645
  58.000       0.4784
  59.000       0.5289
  60.000       0.5154
  61.000       0.4578
  62.000       0.5110
  63.000       0.6157
  64.000       0.6697
  65.000       0.5971
  66.000       0.7746
  67.000       0.9326
  68.000       0.6721
  69.000       1.0150
  70.000       1.1642
  71.000       0.8546
  72.000       0.9174
  73.000       0.8606
  74.000       0.8957
  75.000       0.6613
  76.000       0.5492
  77.000       0.5554
  78.000       0.6274
  79.000       0.5568
  80.000       0.5500
  81.000       0.6952
  82.000       0.7623
  83.000       0.6345
  84.000       0.5840
  85.000       0.4837
  86.000       0.4349
  87.000       0.4113
  88.000       0.4660
  89.000       0.4250
  90.000       0.4156
  91.000       0.4247
  92.000       0.4103
  93.000       0.4623
  94.000       0.4737
  95.000       0.4658
  96.000       0.4535
  97.000       0.5613
  98.000       0.7455
  99.000       0.8772
 100.000       0.6676
 101.000       0.5059
 102.000       0.4204
 103.000       0.3849
 104.000       0.3886
 105.000       0.4279
 106.000       0.5045
 107.000       0.6245
 108.000       0.5657
 109.000       0.4701
 110.000       0.4038
 111.000       0.4144
 112.000       0.4597
 113.000       0.4767
 114.000       0.4920
 115.000       0.4542
 116.000       0.4289
 117.000       0.4504
 118.000       0.4661
 119.000       0.4916
 120.000       0.6185
 121.000       0.5244
 122.000       0.5890
 123.000       0.7238
 124.000       0.5652
 125.000       0.4465
 126.000       0.4866
 127.000       0.5274
 128.000       0.4633
 129.000       0.4196
 130.000       0.4935
 131.000       0.4721
 132.000       0.4586
 133.000       0.5706
 134.000       0.6406
 135.000       0.5918
 136.000       0.8314
 137.000       0.9149
 138.000       0.6648
 139.000       0.6551
 140.000       0.6180
 141.000       0.5752
 142.000       0.6132
 143.000       0.5256
 144.000       0.4517
 145.000       0.4768
 146.000       0.4719
 147.000       0.4178
 148.000       0.4495
 149.000       0.4628
 150.000       0.4527
 151.000       0.4885
 152.000       0.5614
 153.000       0.5371
 154.000       0.5519
 155.000       0.6991
 156.000       0.8364
 157.000       0.9142
 158.000       0.8723
 159.000       1.1021
 160.000       1.1537
 161.000       1.0285
 162.000       1.2543
 163.000       1.1817
 164.000       1.0600
 165.000       1.1573
 166.000       1.1420
 167.000       0.8695
 168.000       1.0797
 169.000       1.1039
 170.000       0.7867
 171.000       0.7485
 172.000       0.8612
 173.000       0.8083
 174.000       0.6406
 175.000       0.6615
 176.000       0.7155
 177.000       0.6365
 178.000       0.5687
 179.000       0.6756
 180.000       0.7373
 181.000       0.5831
 182.000       0.5869
 183.000       0.7970
 184.000       0.8632
 185.000       0.7191
 186.000       0.7111
 187.000       1.0740
 188.000       1.1674
 189.000       0.9928
 190.000       1.2061
 191.000       1.1313
 192.000       0.7615
 193.000       0.6705
 194.000       0.7406
 195.000       0.6651
 196.000       0.5977
 197.000       0.6531
 198.000       0.6202
 199.000       0.5372
 200.000       0.6136
 201.000       0.6304
 202.000       0.5509
 203.000       0.4744
 204.000       0.5541
 205.000       0.5971
 206.000       0.4976
 207.000       0.4869
 208.000       0.5756
 209.000       0.5780
 210.000       0.5498
 211.000       0.6536
 212.000       0.7636
 213.000       0.6710
 214.000       0.9804
 215.000       1.2123
 216.000       0.8750
 217.000       0.6512
 218.000       0.8645
 219.000       0.9513
 220.000       0.7523
 221.000       0.6896
 222.000       0.8411
 223.000       1.0311
 224.000       0.9460
 225.000       0.8455
 226.000       0.8100
 227.000       0.7296
 228.000       0.6996
 229.000       0.7674
 230.000       0.6951
 231.000       0.7463
 232.000       1.1746
 233.000       2.0599
 234.000       2.4691
 235.000       1.2518
 236.000       1.2866
 237.000       0.8723
 238.000       0.6443
 239.000       0.7322
 240.000       0.8126
 241.000       0.7028
 242.000       0.6895
 243.000       0.9757
 244.000       1.8616
