# Supplementary material for: Discovery of novel RARα agonists using pharmacophore-based virtual screening, molecular docking, and molecular dynamics simulation studies
Source: PLoS One. 2023 Aug 24;18(8):e0289046. doi: 10.1371/journal.pone.0289046 (PMC10449137; doi:10.1371/journal.pone.0289046)
Supplement: S1 File — (ZIP) [file pone.0289046.s003.zip › Supplementary/RAR568/MMPBSA/0-10ns MMPBSA.dat]

| Run on Wed Dec 21 22:41:36 2022
|
|Input file:
|--------------------------------------------------------------
|Input file for running PB and GB in serial
|&general
|   startframe=1, endframe=50, keep_files=2,
|/
|&pb
|  istrng=0.100, 
|/
|
|--------------------------------------------------------------
|MMPBSA.py Version=14.0
|Solvated complex topology file:  prmtop
|Complex topology file:           complex.prmtop
|Receptor topology file:          PROT.prmtop
|Ligand topology file:            LIG.prmtop
|Initial mdcrd(s):                extracted.mdcrd
|
|Receptor mask:                  ":1-244"
|Ligand mask:                    ":245"
|Ligand residue name is "LIG"
|
|Calculations performed using 50 complex frames.
|Poisson Boltzmann calculations performed using internal PBSA solver in mmpbsa_py_energy
|
|All units are reported in kcal/mole.
-------------------------------------------------------------------------------
-------------------------------------------------------------------------------

POISSON BOLTZMANN:

WARNING: INCONSISTENCIES EXIST WITHIN INTERNAL POTENTIAL
TERMS. THE VALIDITY OF THESE RESULTS ARE HIGHLY QUESTIONABLE
Complex:
Energy Component            Average              Std. Dev.   Std. Err. of Mean
-------------------------------------------------------------------------------
BOND                       755.9260               22.3118              3.1554
ANGLE                     2072.0614               39.2258              5.5474
DIHED                     2723.9219               19.1995              2.7152
VDWAALS                  -2042.3339               23.1168              3.2692
EEL                     -17305.6239               73.4575             10.3885
1-4 VDW                    927.7016               14.3210              2.0253
1-4 EEL                   9570.8772               50.9859              7.2105
EPB                      -3037.2008               48.0074              6.7893
ENPOLAR                   1938.3809               10.9328              1.5461
EDISPER                  -1058.3279               11.8808              1.6802

G gas                    -3297.4695               62.7469              8.8737
G solv                   -2157.1479               48.0760              6.7990

TOTAL                    -5454.6174               54.4643              7.7024


Receptor:
Energy Component            Average              Std. Dev.   Std. Err. of Mean
-------------------------------------------------------------------------------
BOND                       745.4617               21.6489              3.0616
ANGLE                     2049.3609               39.7426              5.6204
DIHED                     2705.6726               18.5015              2.6165
VDWAALS                  -1984.1722               23.1935              3.2800
EEL                     -17269.5178               72.2479             10.2174
1-4 VDW                    912.9918               14.3006              2.0224
1-4 EEL                   9606.1855               51.0761              7.2232
EPB                      -2996.8039               49.4756              6.9969
ENPOLAR                   1935.0456               11.0713              1.5657
EDISPER                  -1083.7478               11.6706              1.6505

G gas                    -3234.0174               63.1041              8.9243
G solv                   -2145.5061               49.5465              7.0069

TOTAL                    -5379.5234               53.0896              7.5080


Ligand:
Energy Component            Average              Std. Dev.   Std. Err. of Mean
-------------------------------------------------------------------------------
BOND                        10.4643                2.7318              0.3863
ANGLE                       22.7006                3.6472              0.5158
DIHED                       18.2518                2.7902              0.3946
VDWAALS                     -0.9700                1.9289              0.2728
EEL                          6.2031                1.0834              0.1532
1-4 VDW                     14.7098                1.1112              0.1572
1-4 EEL                    -35.3083                0.6888              0.0974
EPB                        -81.7337                0.9582              0.1355
ENPOLAR                     44.3838                0.3096              0.0438
EDISPER                    -41.6567                0.2230              0.0315

G gas                       36.0512                5.5004              0.7779
G solv                     -79.0067                1.0843              0.1533

TOTAL                      -42.9555                5.4786              0.7748


Differences (Complex - Receptor - Ligand):
Energy Component            Average              Std. Dev.   Std. Err. of Mean
-------------------------------------------------------------------------------
BOND                         0.0000                0.0000              0.0000
ANGLE                        0.0000                0.0000              0.0000
DIHED                       -0.0025                0.0118              0.0017
VDWAALS                    -57.1917                2.3605              0.3338
EEL                        -42.3092                7.5228              1.0639
1-4 VDW                     -0.0000                0.0000              0.0000
1-4 EEL                      0.0000                0.0000              0.0000
EPB                         41.3367                6.2258              0.8805
ENPOLAR                    -41.0485                0.6531              0.0924
EDISPER                     67.0766                0.9260              0.1310

DELTA G gas                -99.5034                7.8012              1.1033
DELTA G solv                67.3649                6.4442              0.9113

DELTA TOTAL                -32.1385                5.5679              0.7874


-------------------------------------------------------------------------------
-------------------------------------------------------------------------------
