# Supplementary material for: Discovery of novel RARα agonists using pharmacophore-based virtual screening, molecular docking, and molecular dynamics simulation studies
Source: PLoS One. 2023 Aug 24;18(8):e0289046. doi: 10.1371/journal.pone.0289046 (PMC10449137; doi:10.1371/journal.pone.0289046)
Supplement: S1 File — (ZIP) [file pone.0289046.s003.zip › Supplementary/RAR568/MMPBSA/10-20ns MMPBSA.dat]

| Run on Thu Dec 22 09:07:47 2022
|
|Input file:
|--------------------------------------------------------------
|Input file for running PB and GB in serial
|&general
|   startframe=51, endframe=100, keep_files=2,
|/
|&pb
|  istrng=0.100, 
|/
|
|--------------------------------------------------------------
|MMPBSA.py Version=14.0
|Solvated complex topology file:  prmtop
|Complex topology file:           complex.prmtop
|Receptor topology file:          PROT.prmtop
|Ligand topology file:            LIG.prmtop
|Initial mdcrd(s):                extracted.mdcrd
|
|Receptor mask:                  ":1-244"
|Ligand mask:                    ":245"
|Ligand residue name is "LIG"
|
|Calculations performed using 50 complex frames.
|Poisson Boltzmann calculations performed using internal PBSA solver in mmpbsa_py_energy
|
|All units are reported in kcal/mole.
-------------------------------------------------------------------------------
-------------------------------------------------------------------------------

POISSON BOLTZMANN:

WARNING: INCONSISTENCIES EXIST WITHIN INTERNAL POTENTIAL
TERMS. THE VALIDITY OF THESE RESULTS ARE HIGHLY QUESTIONABLE
Complex:
Energy Component            Average              Std. Dev.   Std. Err. of Mean
-------------------------------------------------------------------------------
BOND                       752.8409               20.6241              2.9167
ANGLE                     2059.6509               32.7114              4.6261
DIHED                     2716.0969               22.1942              3.1387
VDWAALS                  -2023.1064               17.2462              2.4390
EEL                     -17288.0350               59.7023              8.4432
1-4 VDW                    927.9820               12.0399              1.7027
1-4 EEL                   9623.9921               28.5598              4.0390
EPB                      -3118.2558               51.8619              7.3344
ENPOLAR                   1957.8222                6.3168              0.8933
EDISPER                  -1080.3685                5.7916              0.8191

G gas                    -3230.5786               75.0507             10.6138
G solv                   -2240.8022               52.0339              7.3587

TOTAL                    -5471.3808               47.4596              6.7118


Receptor:
Energy Component            Average              Std. Dev.   Std. Err. of Mean
-------------------------------------------------------------------------------
BOND                       743.0796               20.2162              2.8590
ANGLE                     2036.8540               31.4757              4.4513
DIHED                     2695.9634               22.1108              3.1269
VDWAALS                  -1966.1857               16.5190              2.3361
EEL                     -17238.5134               62.4293              8.8288
1-4 VDW                    913.4311               11.8920              1.6818
1-4 EEL                   9659.4324               28.4073              4.0174
EPB                      -3087.1962               53.1835              7.5213
ENPOLAR                   1954.2345                6.1628              0.8716
EDISPER                  -1105.8225                6.0142              0.8505

G gas                    -3155.9386               75.4619             10.6719
G solv                   -2238.7842               53.5459              7.5725

TOTAL                    -5394.7228               46.3897              6.5605


Ligand:
Energy Component            Average              Std. Dev.   Std. Err. of Mean
-------------------------------------------------------------------------------
BOND                         9.7613                2.4938              0.3527
ANGLE                       22.7968                3.5239              0.4984
DIHED                       20.1366                3.0022              0.4246
VDWAALS                     -1.9081                1.8717              0.2647
EEL                          5.8727                1.1749              0.1662
1-4 VDW                     14.5509                1.1457              0.1620
1-4 EEL                    -35.4403                0.8565              0.1211
EPB                        -81.4993                1.0233              0.1447
ENPOLAR                     44.3604                0.2823              0.0399
EDISPER                    -41.6689                0.2520              0.0356

G gas                       35.7699                4.4602              0.6308
G solv                     -78.8078                0.9674              0.1368

TOTAL                      -43.0379                4.5382              0.6418


Differences (Complex - Receptor - Ligand):
Energy Component            Average              Std. Dev.   Std. Err. of Mean
-------------------------------------------------------------------------------
BOND                        -0.0000                0.0001              0.0000
ANGLE                        0.0000                0.0000              0.0000
DIHED                       -0.0031                0.0128              0.0018
VDWAALS                    -55.0126                3.3948              0.4801
EEL                        -55.3942               11.7170              1.6570
1-4 VDW                      0.0000                0.0000              0.0000
1-4 EEL                      0.0000                0.0000              0.0000
EPB                         50.4396                7.1973              1.0179
ENPOLAR                    -40.7727                0.5415              0.0766
EDISPER                     67.1228                0.7805              0.1104

DELTA G gas               -110.4099               12.0961              1.7107
DELTA G solv                76.7898                7.5801              1.0720

DELTA TOTAL                -33.6201                7.9240              1.1206


-------------------------------------------------------------------------------
-------------------------------------------------------------------------------
