# Supplementary material for: Discovery of novel RARα agonists using pharmacophore-based virtual screening, molecular docking, and molecular dynamics simulation studies
Source: PLoS One. 2023 Aug 24;18(8):e0289046. doi: 10.1371/journal.pone.0289046 (PMC10449137; doi:10.1371/journal.pone.0289046)
Supplement: S1 File — (ZIP) [file pone.0289046.s003.zip › Supplementary/RAR568/MMPBSA/20-30ns MMPBSA.dat]

| Run on Thu Dec 22 10:44:02 2022
|
|Input file:
|--------------------------------------------------------------
|Input file for running PB and GB in serial
|&general
|   startframe=101, endframe=150, keep_files=2,
|/
|&pb
|  istrng=0.100, 
|/
|
|--------------------------------------------------------------
|MMPBSA.py Version=14.0
|Solvated complex topology file:  prmtop
|Complex topology file:           complex.prmtop
|Receptor topology file:          PROT.prmtop
|Ligand topology file:            LIG.prmtop
|Initial mdcrd(s):                extracted.mdcrd
|
|Receptor mask:                  ":1-244"
|Ligand mask:                    ":245"
|Ligand residue name is "LIG"
|
|Calculations performed using 50 complex frames.
|Poisson Boltzmann calculations performed using internal PBSA solver in mmpbsa_py_energy
|
|All units are reported in kcal/mole.
-------------------------------------------------------------------------------
-------------------------------------------------------------------------------

POISSON BOLTZMANN:

WARNING: INCONSISTENCIES EXIST WITHIN INTERNAL POTENTIAL
TERMS. THE VALIDITY OF THESE RESULTS ARE HIGHLY QUESTIONABLE
Complex:
Energy Component            Average              Std. Dev.   Std. Err. of Mean
-------------------------------------------------------------------------------
BOND                       755.6126               25.5446              3.6125
ANGLE                     2054.6473               35.1255              4.9675
DIHED                     2725.5234               18.7706              2.6546
VDWAALS                  -2022.5992               16.5480              2.3402
EEL                     -17294.6328               74.9764             10.6033
1-4 VDW                    928.2348               14.8937              2.1063
1-4 EEL                   9643.3959               32.6532              4.6179
EPB                      -3160.9992               58.1517              8.2239
ENPOLAR                   1951.5814                5.7820              0.8177
EDISPER                  -1073.5287                5.7575              0.8142

G gas                    -3209.8180               86.1248             12.1799
G solv                   -2282.9465               58.3583              8.2531

TOTAL                    -5492.7645               55.1495              7.7993


Receptor:
Energy Component            Average              Std. Dev.   Std. Err. of Mean
-------------------------------------------------------------------------------
BOND                       745.3571               25.0124              3.5373
ANGLE                     2032.6392               35.1403              4.9696
DIHED                     2704.4883               18.5812              2.6278
VDWAALS                  -1963.3156               15.7782              2.2314
EEL                     -17253.4425               72.9866             10.3219
1-4 VDW                    914.0431               14.7599              2.0874
1-4 EEL                   9678.9806               32.7642              4.6336
EPB                      -3126.6935               57.0529              8.0685
ENPOLAR                   1948.2657                5.6788              0.8031
EDISPER                  -1098.7161                6.0037              0.8491

G gas                    -3141.2498               82.3359             11.6441
G solv                   -2277.1439               57.3279              8.1074

TOTAL                    -5418.3937               53.7059              7.5952


Ligand:
Energy Component            Average              Std. Dev.   Std. Err. of Mean
-------------------------------------------------------------------------------
BOND                        10.2555                2.3927              0.3384
ANGLE                       22.0081                3.6250              0.5126
DIHED                       21.0413                2.9923              0.4232
VDWAALS                     -2.0701                1.8548              0.2623
EEL                          5.8072                1.1370              0.1608
1-4 VDW                     14.1918                1.1529              0.1630
1-4 EEL                    -35.5847                0.7155              0.1012
EPB                        -81.2589                0.7634              0.1080
ENPOLAR                     44.3090                0.2882              0.0408
EDISPER                    -41.6531                0.2503              0.0354

G gas                       35.6492                4.7427              0.6707
G solv                     -78.6029                0.6208              0.0878

TOTAL                      -42.9537                4.7777              0.6757


Differences (Complex - Receptor - Ligand):
Energy Component            Average              Std. Dev.   Std. Err. of Mean
-------------------------------------------------------------------------------
BOND                        -0.0000                0.0000              0.0000
ANGLE                       -0.0000                0.0001              0.0000
DIHED                       -0.0062                0.0158              0.0022
VDWAALS                    -57.2135                2.9710              0.4202
EEL                        -46.9975               10.6860              1.5112
1-4 VDW                      0.0000                0.0001              0.0000
1-4 EEL                     -0.0000                0.0001              0.0000
EPB                         46.9532                7.8513              1.1103
ENPOLAR                    -40.9933                0.4306              0.0609
EDISPER                     66.8404                0.9466              0.1339

DELTA G gas               -104.2173               10.1539              1.4360
DELTA G solv                72.8003                8.2480              1.1664

DELTA TOTAL                -31.4170                6.1643              0.8718


-------------------------------------------------------------------------------
-------------------------------------------------------------------------------
