# Supplementary material for: Discovery of novel RARα agonists using pharmacophore-based virtual screening, molecular docking, and molecular dynamics simulation studies
Source: PLoS One. 2023 Aug 24;18(8):e0289046. doi: 10.1371/journal.pone.0289046 (PMC10449137; doi:10.1371/journal.pone.0289046)
Supplement: S1 File — (ZIP) [file pone.0289046.s003.zip › Supplementary/RAR568/MMPBSA/30-40ns MMPBSA.dat]

| Run on Thu Dec 22 10:46:42 2022
|
|Input file:
|--------------------------------------------------------------
|Input file for running PB and GB in serial
|&general
|   startframe=151, endframe=200, keep_files=2,
|/
|&pb
|  istrng=0.100, 
|/
|
|--------------------------------------------------------------
|MMPBSA.py Version=14.0
|Solvated complex topology file:  prmtop
|Complex topology file:           complex.prmtop
|Receptor topology file:          PROT.prmtop
|Ligand topology file:            LIG.prmtop
|Initial mdcrd(s):                extracted.mdcrd
|
|Receptor mask:                  ":1-244"
|Ligand mask:                    ":245"
|Ligand residue name is "LIG"
|
|Calculations performed using 50 complex frames.
|Poisson Boltzmann calculations performed using internal PBSA solver in mmpbsa_py_energy
|
|All units are reported in kcal/mole.
-------------------------------------------------------------------------------
-------------------------------------------------------------------------------

POISSON BOLTZMANN:

WARNING: INCONSISTENCIES EXIST WITHIN INTERNAL POTENTIAL
TERMS. THE VALIDITY OF THESE RESULTS ARE HIGHLY QUESTIONABLE
Complex:
Energy Component            Average              Std. Dev.   Std. Err. of Mean
-------------------------------------------------------------------------------
BOND                       759.6917               24.3509              3.4437
ANGLE                     2066.0748               31.1498              4.4052
DIHED                     2715.8778               16.6473              2.3543
VDWAALS                  -2027.9091               18.1472              2.5664
EEL                     -17283.8028               61.7090              8.7270
1-4 VDW                    923.8294               11.6148              1.6426
1-4 EEL                   9642.1750               31.9704              4.5213
EPB                      -3174.2849               49.8943              7.0561
ENPOLAR                   1952.2115                8.8303              1.2488
EDISPER                  -1074.0747                8.9390              1.2642

G gas                    -3204.0631               63.5778              8.9913
G solv                   -2296.1481               49.6973              7.0283

TOTAL                    -5500.2112               48.1204              6.8052


Receptor:
Energy Component            Average              Std. Dev.   Std. Err. of Mean
-------------------------------------------------------------------------------
BOND                       748.9570               24.8509              3.5144
ANGLE                     2043.0961               30.6553              4.3353
DIHED                     2695.8902               16.1844              2.2888
VDWAALS                  -1967.9799               18.4790              2.6133
EEL                     -17238.4095               59.5548              8.4223
1-4 VDW                    909.6035               11.5688              1.6361
1-4 EEL                   9677.5099               32.0039              4.5260
EPB                      -3140.1265               48.2455              6.8229
ENPOLAR                   1948.9078                8.8417              1.2504
EDISPER                  -1099.0364                8.9143              1.2607

G gas                    -3131.3327               61.7139              8.7277
G solv                   -2290.2551               48.0603              6.7968

TOTAL                    -5421.5878               46.7024              6.6047


Ligand:
Energy Component            Average              Std. Dev.   Std. Err. of Mean
-------------------------------------------------------------------------------
BOND                        10.7348                2.3144              0.3273
ANGLE                       22.9787                3.4072              0.4818
DIHED                       19.9893                2.7103              0.3833
VDWAALS                     -2.0671                1.7844              0.2524
EEL                          5.2866                1.2371              0.1750
1-4 VDW                     14.2259                0.8932              0.1263
1-4 EEL                    -35.3349                0.6725              0.0951
EPB                        -81.0307                1.0180              0.1440
ENPOLAR                     44.3191                0.2335              0.0330
EDISPER                    -41.7072                0.2560              0.0362

G gas                       35.8133                4.0234              0.5690
G solv                     -78.4187                0.9134              0.1292

TOTAL                      -42.6054                3.9222              0.5547


Differences (Complex - Receptor - Ligand):
Energy Component            Average              Std. Dev.   Std. Err. of Mean
-------------------------------------------------------------------------------
BOND                        -0.0000                0.0001              0.0000
ANGLE                        0.0000                0.0000              0.0000
DIHED                       -0.0018                0.0086              0.0012
VDWAALS                    -57.8621                2.8060              0.3968
EEL                        -50.6798                6.9608              0.9844
1-4 VDW                     -0.0000                0.0000              0.0000
1-4 EEL                      0.0000                0.0000              0.0000
EPB                         46.8723                5.5408              0.7836
ENPOLAR                    -41.0154                0.4927              0.0697
EDISPER                     66.6688                0.8347              0.1180

DELTA G gas               -108.5437                7.2797              1.0295
DELTA G solv                72.5256                5.8417              0.8261

DELTA TOTAL                -36.0180                5.6124              0.7937


-------------------------------------------------------------------------------
-------------------------------------------------------------------------------
