# Supplementary material for: Discovery of novel RARα agonists using pharmacophore-based virtual screening, molecular docking, and molecular dynamics simulation studies
Source: PLoS One. 2023 Aug 24;18(8):e0289046. doi: 10.1371/journal.pone.0289046 (PMC10449137; doi:10.1371/journal.pone.0289046)
Supplement: S1 File — (ZIP) [file pone.0289046.s003.zip › Supplementary/RAR568/MMPBSA/40-50ns MMPBSA.dat]

| Run on Thu Dec 22 10:23:42 2022
|
|Input file:
|--------------------------------------------------------------
|Input file for running PB and GB in serial
|&general
|   startframe=201, endframe=250, keep_files=2,
|/
|&pb
|  istrng=0.100, 
|/
|
|--------------------------------------------------------------
|MMPBSA.py Version=14.0
|Solvated complex topology file:  prmtop
|Complex topology file:           complex.prmtop
|Receptor topology file:          PROT.prmtop
|Ligand topology file:            LIG.prmtop
|Initial mdcrd(s):                extracted.mdcrd
|
|Receptor mask:                  ":1-244"
|Ligand mask:                    ":245"
|Ligand residue name is "LIG"
|
|Calculations performed using 50 complex frames.
|Poisson Boltzmann calculations performed using internal PBSA solver in mmpbsa_py_energy
|
|All units are reported in kcal/mole.
-------------------------------------------------------------------------------
-------------------------------------------------------------------------------

POISSON BOLTZMANN:

WARNING: INCONSISTENCIES EXIST WITHIN INTERNAL POTENTIAL
TERMS. THE VALIDITY OF THESE RESULTS ARE HIGHLY QUESTIONABLE
Complex:
Energy Component            Average              Std. Dev.   Std. Err. of Mean
-------------------------------------------------------------------------------
BOND                       752.5491               20.0464              2.8350
ANGLE                     2071.9313               37.3214              5.2780
DIHED                     2714.7987               23.5187              3.3261
VDWAALS                  -2022.4150               17.1382              2.4237
EEL                     -17405.6648               90.8845             12.8530
1-4 VDW                    922.4903               10.8527              1.5348
1-4 EEL                   9616.9277               32.3808              4.5793
EPB                      -3043.7904               83.2852             11.7783
ENPOLAR                   1952.4067                7.7504              1.0961
EDISPER                  -1073.2063                7.7969              1.1027

G gas                    -3349.3827               96.5644             13.6563
G solv                   -2164.5900               84.3262             11.9255

TOTAL                    -5513.9727               46.5659              6.5854


Receptor:
Energy Component            Average              Std. Dev.   Std. Err. of Mean
-------------------------------------------------------------------------------
BOND                       742.5586               20.0134              2.8303
ANGLE                     2048.1875               36.9028              5.2188
DIHED                     2694.4318               23.3055              3.2959
VDWAALS                  -1963.2895               17.0366              2.4093
EEL                     -17365.0252               90.4996             12.7986
1-4 VDW                    907.9415               10.8271              1.5312
1-4 EEL                   9652.5306               32.3049              4.5686
EPB                      -3007.1355               82.7658             11.7049
ENPOLAR                   1949.1852                7.6394              1.0804
EDISPER                  -1098.0738                7.8120              1.1048

G gas                    -3282.6646               97.1349             13.7370
G solv                   -2156.0241               84.1414             11.8994

TOTAL                    -5438.6887               48.0936              6.8015


Ligand:
Energy Component            Average              Std. Dev.   Std. Err. of Mean
-------------------------------------------------------------------------------
BOND                         9.9904                2.9425              0.4161
ANGLE                       23.7439                3.7399              0.5289
DIHED                       20.3693                3.1490              0.4453
VDWAALS                     -2.3417                1.7386              0.2459
EEL                          5.6733                1.3305              0.1882
1-4 VDW                     14.5488                1.1853              0.1676
1-4 EEL                    -35.6030                0.7734              0.1094
EPB                        -81.2591                0.9411              0.1331
ENPOLAR                     44.3034                0.2818              0.0399
EDISPER                    -41.6559                0.2359              0.0334

G gas                       36.3809                4.8103              0.6803
G solv                     -78.6116                0.8793              0.1244

TOTAL                      -42.2307                4.8391              0.6844


Differences (Complex - Receptor - Ligand):
Energy Component            Average              Std. Dev.   Std. Err. of Mean
-------------------------------------------------------------------------------
BOND                         0.0000                0.0000              0.0000
ANGLE                       -0.0000                0.0000              0.0000
DIHED                       -0.0024                0.0159              0.0022
VDWAALS                    -56.7838                3.3524              0.4741
EEL                        -46.3129                5.3693              0.7593
1-4 VDW                      0.0000                0.0000              0.0000
1-4 EEL                     -0.0000                0.0000              0.0000
EPB                         44.6042                4.8374              0.6841
ENPOLAR                    -41.0819                0.5468              0.0773
EDISPER                     66.5234                0.9619              0.1360

DELTA G gas               -103.0990                6.0464              0.8551
DELTA G solv                70.0458                5.1778              0.7323

DELTA TOTAL                -33.0533                5.5305              0.7821


-------------------------------------------------------------------------------
-------------------------------------------------------------------------------
