# Supplementary material for: Discovery of novel RARα agonists using pharmacophore-based virtual screening, molecular docking, and molecular dynamics simulation studies
Source: PLoS One. 2023 Aug 24;18(8):e0289046. doi: 10.1371/journal.pone.0289046 (PMC10449137; doi:10.1371/journal.pone.0289046)
Supplement: S1 File — (ZIP) [file pone.0289046.s003.zip › Supplementary/RAR568/MMPBSA/50-60ns MMPBSA.dat]

| Run on Thu Dec 22 12:19:50 2022
|
|Input file:
|--------------------------------------------------------------
|Input file for running PB and GB in serial
|&general
|   startframe=251, endframe=300, keep_files=2,
|/
|&pb
|  istrng=0.100, 
|/
|
|--------------------------------------------------------------
|MMPBSA.py Version=14.0
|Solvated complex topology file:  prmtop
|Complex topology file:           complex.prmtop
|Receptor topology file:          PROT.prmtop
|Ligand topology file:            LIG.prmtop
|Initial mdcrd(s):                extracted.mdcrd
|
|Receptor mask:                  ":1-244"
|Ligand mask:                    ":245"
|Ligand residue name is "LIG"
|
|Calculations performed using 50 complex frames.
|Poisson Boltzmann calculations performed using internal PBSA solver in mmpbsa_py_energy
|
|All units are reported in kcal/mole.
-------------------------------------------------------------------------------
-------------------------------------------------------------------------------

POISSON BOLTZMANN:

WARNING: INCONSISTENCIES EXIST WITHIN INTERNAL POTENTIAL
TERMS. THE VALIDITY OF THESE RESULTS ARE HIGHLY QUESTIONABLE
Complex:
Energy Component            Average              Std. Dev.   Std. Err. of Mean
-------------------------------------------------------------------------------
BOND                       758.6344               22.3741              3.1642
ANGLE                     2068.1621               28.1049              3.9746
DIHED                     2717.8675               19.9839              2.8261
VDWAALS                  -2035.3459               17.2975              2.4462
EEL                     -17452.4571               63.1979              8.9375
1-4 VDW                    926.9504               13.1447              1.8589
1-4 EEL                   9623.5271               40.6284              5.7457
EPB                      -3004.5796               37.8299              5.3500
ENPOLAR                   1947.5698                6.0700              0.8584
EDISPER                  -1069.2013                6.7578              0.9557

G gas                    -3392.6615               53.2672              7.5331
G solv                   -2126.2112               37.4667              5.2986

TOTAL                    -5518.8726               43.9818              6.2200


Receptor:
Energy Component            Average              Std. Dev.   Std. Err. of Mean
-------------------------------------------------------------------------------
BOND                       749.1080               22.5318              3.1865
ANGLE                     2045.8716               28.8033              4.0734
DIHED                     2696.9886               19.7097              2.7874
VDWAALS                  -1975.7950               17.1348              2.4232
EEL                     -17411.5566               64.6874              9.1482
1-4 VDW                    912.4098               12.8614              1.8189
1-4 EEL                   9659.0829               40.5937              5.7408
EPB                      -2969.2207               38.1265              5.3919
ENPOLAR                   1944.2228                5.9908              0.8472
EDISPER                  -1094.1799                6.6021              0.9337

G gas                    -3323.8907               53.2617              7.5323
G solv                   -2119.1778               37.6602              5.3260

TOTAL                    -5443.0685               45.1678              6.3877


Ligand:
Energy Component            Average              Std. Dev.   Std. Err. of Mean
-------------------------------------------------------------------------------
BOND                         9.5264                2.5139              0.3555
ANGLE                       22.2905                4.1314              0.5843
DIHED                       20.8801                2.9583              0.4184
VDWAALS                     -2.2451                1.7705              0.2504
EEL                          5.7668                1.1964              0.1692
1-4 VDW                     14.5406                1.1986              0.1695
1-4 EEL                    -35.5558                0.7232              0.1023
EPB                        -81.3555                1.0596              0.1498
ENPOLAR                     44.3150                0.2960              0.0419
EDISPER                    -41.6057                0.2367              0.0335

G gas                       35.2035                5.2485              0.7422
G solv                     -78.6462                0.9973              0.1410

TOTAL                      -43.4428                5.2159              0.7376


Differences (Complex - Receptor - Ligand):
Energy Component            Average              Std. Dev.   Std. Err. of Mean
-------------------------------------------------------------------------------
BOND                         0.0000                0.0000              0.0000
ANGLE                        0.0000                0.0000              0.0000
DIHED                       -0.0012                0.0108              0.0015
VDWAALS                    -57.3058                2.3819              0.3369
EEL                        -46.6673                6.7296              0.9517
1-4 VDW                     -0.0000                0.0000              0.0000
1-4 EEL                     -0.0000                0.0000              0.0000
EPB                         45.9966                4.8470              0.6855
ENPOLAR                    -40.9680                0.4817              0.0681
EDISPER                     66.5843                0.8887              0.1257

DELTA G gas               -103.9742                6.5936              0.9325
DELTA G solv                71.6129                5.1236              0.7246

DELTA TOTAL                -32.3613                5.5700              0.7877


-------------------------------------------------------------------------------
-------------------------------------------------------------------------------
