# Supplementary material for: Discovery of novel RARα agonists using pharmacophore-based virtual screening, molecular docking, and molecular dynamics simulation studies
Source: PLoS One. 2023 Aug 24;18(8):e0289046. doi: 10.1371/journal.pone.0289046 (PMC10449137; doi:10.1371/journal.pone.0289046)
Supplement: S1 File — (ZIP) [file pone.0289046.s003.zip › Supplementary/RAR568/MMPBSA/60-70ns MMPBSA.dat]

| Run on Thu Dec 22 12:21:05 2022
|
|Input file:
|--------------------------------------------------------------
|Input file for running PB and GB in serial
|&general
|   startframe=301, endframe=350, keep_files=2,
|/
|&pb
|  istrng=0.100, 
|/
|
|--------------------------------------------------------------
|MMPBSA.py Version=14.0
|Solvated complex topology file:  prmtop
|Complex topology file:           complex.prmtop
|Receptor topology file:          PROT.prmtop
|Ligand topology file:            LIG.prmtop
|Initial mdcrd(s):                extracted.mdcrd
|
|Receptor mask:                  ":1-244"
|Ligand mask:                    ":245"
|Ligand residue name is "LIG"
|
|Calculations performed using 50 complex frames.
|Poisson Boltzmann calculations performed using internal PBSA solver in mmpbsa_py_energy
|
|All units are reported in kcal/mole.
-------------------------------------------------------------------------------
-------------------------------------------------------------------------------

POISSON BOLTZMANN:

WARNING: INCONSISTENCIES EXIST WITHIN INTERNAL POTENTIAL
TERMS. THE VALIDITY OF THESE RESULTS ARE HIGHLY QUESTIONABLE
Complex:
Energy Component            Average              Std. Dev.   Std. Err. of Mean
-------------------------------------------------------------------------------
BOND                       757.8160               27.3930              3.8740
ANGLE                     2070.4647               40.4664              5.7228
DIHED                     2712.5638               16.1326              2.2815
VDWAALS                  -2035.1348               19.3112              2.7310
EEL                     -17426.2228               67.7344              9.5791
1-4 VDW                    925.3036               11.5537              1.6339
1-4 EEL                   9645.4288               33.6257              4.7554
EPB                      -3062.4461               48.1063              6.8033
ENPOLAR                   1949.2920                6.4628              0.9140
EDISPER                  -1071.5001                5.9257              0.8380

G gas                    -3349.7806               70.3384              9.9474
G solv                   -2184.6542               47.7787              6.7569

TOTAL                    -5534.4348               46.6617              6.5990


Receptor:
Energy Component            Average              Std. Dev.   Std. Err. of Mean
-------------------------------------------------------------------------------
BOND                       747.8037               27.4156              3.8772
ANGLE                     2047.6228               40.5195              5.7303
DIHED                     2694.3783               16.1418              2.2828
VDWAALS                  -1977.8220               18.9147              2.6749
EEL                     -17379.1581               70.3537              9.9495
1-4 VDW                    910.7368               11.1816              1.5813
1-4 EEL                   9680.5710               33.6645              4.7609
EPB                      -3030.4530               50.9868              7.2106
ENPOLAR                   1946.1057                6.3291              0.8951
EDISPER                  -1096.6520                6.0258              0.8522

G gas                    -3275.8673               74.6211             10.5530
G solv                   -2180.9993               50.7477              7.1768

TOTAL                    -5456.8666               48.2686              6.8262


Ligand:
Energy Component            Average              Std. Dev.   Std. Err. of Mean
-------------------------------------------------------------------------------
BOND                        10.0123                2.8928              0.4091
ANGLE                       22.8419                3.5595              0.5034
DIHED                       18.1898                2.9339              0.4149
VDWAALS                     -0.6771                2.0975              0.2966
EEL                          6.1401                1.0390              0.1469
1-4 VDW                     14.5668                1.2768              0.1806
1-4 EEL                    -35.1422                0.6951              0.0983
EPB                        -81.5802                0.9016              0.1275
ENPOLAR                     44.4692                0.3444              0.0487
EDISPER                    -41.7403                0.2605              0.0368

G gas                       35.9316                4.8485              0.6857
G solv                     -78.8512                0.9352              0.1323

TOTAL                      -42.9196                4.8826              0.6905


Differences (Complex - Receptor - Ligand):
Energy Component            Average              Std. Dev.   Std. Err. of Mean
-------------------------------------------------------------------------------
BOND                        -0.0000                0.0000              0.0000
ANGLE                        0.0000                0.0000              0.0000
DIHED                       -0.0044                0.0129              0.0018
VDWAALS                    -56.6357                3.3613              0.4754
EEL                        -53.2048                8.3150              1.1759
1-4 VDW                     -0.0000                0.0000              0.0000
1-4 EEL                     -0.0000                0.0000              0.0000
EPB                         49.5871                6.4739              0.9156
ENPOLAR                    -41.2829                0.4823              0.0682
EDISPER                     66.8921                0.8095              0.1145

DELTA G gas               -109.8449                7.3464              1.0389
DELTA G solv                75.1963                7.0080              0.9911

DELTA TOTAL                -34.6486                5.8731              0.8306


-------------------------------------------------------------------------------
-------------------------------------------------------------------------------
