# Supplementary material for: Discovery of novel RARα agonists using pharmacophore-based virtual screening, molecular docking, and molecular dynamics simulation studies
Source: PLoS One. 2023 Aug 24;18(8):e0289046. doi: 10.1371/journal.pone.0289046 (PMC10449137; doi:10.1371/journal.pone.0289046)
Supplement: S1 File — (ZIP) [file pone.0289046.s003.zip › Supplementary/RAR568/MMPBSA/70-80ns MMPBSA.dat]

| Run on Thu Dec 22 11:58:29 2022
|
|Input file:
|--------------------------------------------------------------
|Input file for running PB and GB in serial
|&general
|   startframe=351, endframe=400, keep_files=2,
|/
|&pb
|  istrng=0.100, 
|/
|
|--------------------------------------------------------------
|MMPBSA.py Version=14.0
|Solvated complex topology file:  prmtop
|Complex topology file:           complex.prmtop
|Receptor topology file:          PROT.prmtop
|Ligand topology file:            LIG.prmtop
|Initial mdcrd(s):                extracted.mdcrd
|
|Receptor mask:                  ":1-244"
|Ligand mask:                    ":245"
|Ligand residue name is "LIG"
|
|Calculations performed using 50 complex frames.
|Poisson Boltzmann calculations performed using internal PBSA solver in mmpbsa_py_energy
|
|All units are reported in kcal/mole.
-------------------------------------------------------------------------------
-------------------------------------------------------------------------------

POISSON BOLTZMANN:

WARNING: INCONSISTENCIES EXIST WITHIN INTERNAL POTENTIAL
TERMS. THE VALIDITY OF THESE RESULTS ARE HIGHLY QUESTIONABLE
Complex:
Energy Component            Average              Std. Dev.   Std. Err. of Mean
-------------------------------------------------------------------------------
BOND                       761.4483               27.0972              3.8321
ANGLE                     2064.6509               33.8185              4.7827
DIHED                     2709.8881               18.4153              2.6043
VDWAALS                  -2027.3247               24.0373              3.3994
EEL                     -17326.5473               56.7912              8.0315
1-4 VDW                    924.8549               11.9947              1.6963
1-4 EEL                   9641.3009               29.7956              4.2137
EPB                      -3165.5658               50.6787              7.1671
ENPOLAR                   1953.1582                9.8988              1.3999
EDISPER                  -1073.9808               10.4396              1.4764

G gas                    -3251.7289               64.5571              9.1298
G solv                   -2286.3884               51.0349              7.2174

TOTAL                    -5538.1173               48.8320              6.9059


Receptor:
Energy Component            Average              Std. Dev.   Std. Err. of Mean
-------------------------------------------------------------------------------
BOND                       751.0606               27.0551              3.8262
ANGLE                     2041.1632               33.3453              4.7157
DIHED                     2691.2793               17.7382              2.5086
VDWAALS                  -1967.9974               23.8672              3.3753
EEL                     -17278.5779               56.9756              8.0576
1-4 VDW                    910.1445               11.9088              1.6842
1-4 EEL                   9676.4398               29.8545              4.2221
EPB                      -3132.8091               51.5273              7.2871
ENPOLAR                   1950.0363                9.9188              1.4027
EDISPER                  -1099.2269               10.3906              1.4694

G gas                    -3176.4877               65.8149              9.3076
G solv                   -2281.9996               51.9629              7.3487

TOTAL                    -5458.4874               48.8220              6.9045


Ligand:
Energy Component            Average              Std. Dev.   Std. Err. of Mean
-------------------------------------------------------------------------------
BOND                        10.3877                2.5974              0.3673
ANGLE                       23.4877                3.5991              0.5090
DIHED                       18.6115                2.9671              0.4196
VDWAALS                     -1.5066                1.8119              0.2562
EEL                          5.8824                1.1270              0.1594
1-4 VDW                     14.7104                1.0356              0.1465
1-4 EEL                    -35.1389                0.7576              0.1071
EPB                        -81.4952                0.9410              0.1331
ENPOLAR                     44.4035                0.3172              0.0449
EDISPER                    -41.6600                0.2565              0.0363

G gas                       36.4341                4.5231              0.6397
G solv                     -78.7516                1.0044              0.1420

TOTAL                      -42.3175                4.4678              0.6318


Differences (Complex - Receptor - Ligand):
Energy Component            Average              Std. Dev.   Std. Err. of Mean
-------------------------------------------------------------------------------
BOND                        -0.0000                0.0000              0.0000
ANGLE                       -0.0000                0.0000              0.0000
DIHED                       -0.0027                0.0148              0.0021
VDWAALS                    -57.8207                2.7972              0.3956
EEL                        -53.8518                7.9856              1.1293
1-4 VDW                     -0.0000                0.0001              0.0000
1-4 EEL                     -0.0000                0.0001              0.0000
EPB                         48.7384                6.1929              0.8758
ENPOLAR                    -41.2816                0.5275              0.0746
EDISPER                     66.9061                0.9400              0.1329

DELTA G gas               -111.6753                7.4610              1.0551
DELTA G solv                74.3629                6.4639              0.9141

DELTA TOTAL                -37.3124                5.9210              0.8374


-------------------------------------------------------------------------------
-------------------------------------------------------------------------------
