# Supplementary material for: Discovery of novel RARα agonists using pharmacophore-based virtual screening, molecular docking, and molecular dynamics simulation studies
Source: PLoS One. 2023 Aug 24;18(8):e0289046. doi: 10.1371/journal.pone.0289046 (PMC10449137; doi:10.1371/journal.pone.0289046)
Supplement: S1 File — (ZIP) [file pone.0289046.s003.zip › Supplementary/RAR568/MMPBSA/80-90ns MMPBSA.dat]

| Run on Thu Dec 22 13:37:14 2022
|
|Input file:
|--------------------------------------------------------------
|Input file for running PB and GB in serial
|&general
|   startframe=401, endframe=450, keep_files=2,
|/
|&pb
|  istrng=0.100, 
|/
|
|--------------------------------------------------------------
|MMPBSA.py Version=14.0
|Solvated complex topology file:  prmtop
|Complex topology file:           complex.prmtop
|Receptor topology file:          PROT.prmtop
|Ligand topology file:            LIG.prmtop
|Initial mdcrd(s):                extracted.mdcrd
|
|Receptor mask:                  ":1-244"
|Ligand mask:                    ":245"
|Ligand residue name is "LIG"
|
|Calculations performed using 50 complex frames.
|Poisson Boltzmann calculations performed using internal PBSA solver in mmpbsa_py_energy
|
|All units are reported in kcal/mole.
-------------------------------------------------------------------------------
-------------------------------------------------------------------------------

POISSON BOLTZMANN:

WARNING: INCONSISTENCIES EXIST WITHIN INTERNAL POTENTIAL
TERMS. THE VALIDITY OF THESE RESULTS ARE HIGHLY QUESTIONABLE
Complex:
Energy Component            Average              Std. Dev.   Std. Err. of Mean
-------------------------------------------------------------------------------
BOND                       759.8736               25.8118              3.6503
ANGLE                     2069.0279               36.3958              5.1471
DIHED                     2707.8407               20.5355              2.9042
VDWAALS                  -2020.4198               17.8973              2.5311
EEL                     -17265.9613               77.4225             10.9492
1-4 VDW                    924.9558               14.0501              1.9870
1-4 EEL                   9627.2191               33.9669              4.8037
EPB                      -3214.2898               73.5937             10.4077
ENPOLAR                   1960.2415                8.0444              1.1377
EDISPER                  -1079.8154                6.8665              0.9711

G gas                    -3197.4640               80.7392             11.4182
G solv                   -2333.8636               73.2843             10.3640

TOTAL                    -5531.3276               50.4210              7.1306


Receptor:
Energy Component            Average              Std. Dev.   Std. Err. of Mean
-------------------------------------------------------------------------------
BOND                       749.3173               25.5540              3.6139
ANGLE                     2046.7091               37.8119              5.3474
DIHED                     2688.5774               20.5492              2.9061
VDWAALS                  -1962.0037               17.4100              2.4621
EEL                     -17214.2458               76.2605             10.7849
1-4 VDW                    910.4718               13.9922              1.9788
1-4 EEL                   9662.3347               34.0054              4.8091
EPB                      -3184.9843               70.8358             10.0177
ENPOLAR                   1956.6427                8.0503              1.1385
EDISPER                  -1105.6698                7.0184              0.9925

G gas                    -3118.8392               80.6818             11.4101
G solv                   -2334.0114               70.3766              9.9527

TOTAL                    -5452.8505               50.8073              7.1852


Ligand:
Energy Component            Average              Std. Dev.   Std. Err. of Mean
-------------------------------------------------------------------------------
BOND                        10.5563                2.5015              0.3538
ANGLE                       22.3189                4.1212              0.5828
DIHED                       19.2605                3.4999              0.4950
VDWAALS                     -1.6809                1.6927              0.2394
EEL                          6.0827                1.2654              0.1790
1-4 VDW                     14.4840                1.2454              0.1761
1-4 EEL                    -35.1156                0.8004              0.1132
EPB                        -81.5426                1.0159              0.1437
ENPOLAR                     44.5240                0.2874              0.0406
EDISPER                    -41.6702                0.2900              0.0410

G gas                       35.9058                4.9569              0.7010
G solv                     -78.6887                1.0724              0.1517

TOTAL                      -42.7829                5.0875              0.7195


Differences (Complex - Receptor - Ligand):
Energy Component            Average              Std. Dev.   Std. Err. of Mean
-------------------------------------------------------------------------------
BOND                         0.0000                0.0001              0.0000
ANGLE                       -0.0000                0.0001              0.0000
DIHED                        0.0028                0.0146              0.0021
VDWAALS                    -56.7352                2.8115              0.3976
EEL                        -57.7982                8.1526              1.1530
1-4 VDW                     -0.0000                0.0001              0.0000
1-4 EEL                     -0.0000                0.0001              0.0000
EPB                         52.2371                6.4375              0.9104
ENPOLAR                    -40.9252                0.6426              0.0909
EDISPER                     67.5246                0.9833              0.1391

DELTA G gas               -114.5306                8.0115              1.1330
DELTA G solv                78.8365                6.5937              0.9325

DELTA TOTAL                -35.6942                7.7235              1.0923


-------------------------------------------------------------------------------
-------------------------------------------------------------------------------
