# Supplementary material for: Discovery of novel RARα agonists using pharmacophore-based virtual screening, molecular docking, and molecular dynamics simulation studies
Source: PLoS One. 2023 Aug 24;18(8):e0289046. doi: 10.1371/journal.pone.0289046 (PMC10449137; doi:10.1371/journal.pone.0289046)
Supplement: S1 File — (ZIP) [file pone.0289046.s003.zip › Supplementary/RAR568/MMPBSA/90-100ns MMPBSA.dat]

| Run on Thu Dec 22 21:31:22 2022
|
|Input file:
|--------------------------------------------------------------
|Input file for running PB and GB in serial
|&general
|   startframe=451, endframe=500, keep_files=2,
|/
|&pb
|  istrng=0.100, 
|/
|
|--------------------------------------------------------------
|MMPBSA.py Version=14.0
|Solvated complex topology file:  prmtop
|Complex topology file:           complex.prmtop
|Receptor topology file:          PROT.prmtop
|Ligand topology file:            LIG.prmtop
|Initial mdcrd(s):                extracted.mdcrd
|
|Receptor mask:                  ":1-244"
|Ligand mask:                    ":245"
|Ligand residue name is "LIG"
|
|Calculations performed using 50 complex frames.
|Poisson Boltzmann calculations performed using internal PBSA solver in mmpbsa_py_energy
|
|All units are reported in kcal/mole.
-------------------------------------------------------------------------------
-------------------------------------------------------------------------------

POISSON BOLTZMANN:

WARNING: INCONSISTENCIES EXIST WITHIN INTERNAL POTENTIAL
TERMS. THE VALIDITY OF THESE RESULTS ARE HIGHLY QUESTIONABLE
Complex:
Energy Component            Average              Std. Dev.   Std. Err. of Mean
-------------------------------------------------------------------------------
BOND                       757.0579               20.2159              2.8590
ANGLE                     2063.8842               34.9640              4.9447
DIHED                     2705.6205               19.1032              2.7016
VDWAALS                  -2029.3765               18.3191              2.5907
EEL                     -17312.9062               76.2620             10.7851
1-4 VDW                    925.0484               13.8807              1.9630
1-4 EEL                   9628.4635               39.6236              5.6036
EPB                      -3161.7363               67.3514              9.5249
ENPOLAR                   1955.7493                5.8923              0.8333
EDISPER                  -1076.6796                6.9355              0.9808

G gas                    -3262.2082               84.3722             11.9320
G solv                   -2282.6666               68.1317              9.6353

TOTAL                    -5544.8748               49.3964              6.9857


Receptor:
Energy Component            Average              Std. Dev.   Std. Err. of Mean
-------------------------------------------------------------------------------
BOND                       747.2834               20.4819              2.8966
ANGLE                     2040.8340               35.2697              4.9879
DIHED                     2687.9767               18.8124              2.6605
VDWAALS                  -1971.2135               18.4113              2.6038
EEL                     -17254.5005               78.7276             11.1338
1-4 VDW                    910.4697               13.6129              1.9252
1-4 EEL                   9663.7259               39.5037              5.5867
EPB                      -3136.6788               71.8777             10.1650
ENPOLAR                   1952.5088                5.7821              0.8177
EDISPER                  -1102.0938                7.1255              1.0077

G gas                    -3175.4244               87.2036             12.3325
G solv                   -2286.2638               72.7416             10.2872

TOTAL                    -5461.6882               49.3889              6.9846


Ligand:
Energy Component            Average              Std. Dev.   Std. Err. of Mean
-------------------------------------------------------------------------------
BOND                         9.7745                2.3548              0.3330
ANGLE                       23.0502                3.9454              0.5580
DIHED                       17.6444                3.2965              0.4662
VDWAALS                     -0.7448                1.9479              0.2755
EEL                          5.7202                1.1599              0.1640
1-4 VDW                     14.5787                1.2286              0.1738
1-4 EEL                    -35.2623                0.6527              0.0923
EPB                        -81.3055                0.9476              0.1340
ENPOLAR                     44.4281                0.3056              0.0432
EDISPER                    -41.6547                0.2420              0.0342

G gas                       34.7610                4.8078              0.6799
G solv                     -78.5322                0.9913              0.1402

TOTAL                      -43.7711                4.7454              0.6711


Differences (Complex - Receptor - Ligand):
Energy Component            Average              Std. Dev.   Std. Err. of Mean
-------------------------------------------------------------------------------
BOND                        -0.0000                0.0001              0.0000
ANGLE                        0.0000                0.0001              0.0000
DIHED                       -0.0006                0.0104              0.0015
VDWAALS                    -57.4183                2.8614              0.4047
EEL                        -64.1259                9.9256              1.4037
1-4 VDW                     -0.0000                0.0000              0.0000
1-4 EEL                     -0.0000                0.0001              0.0000
EPB                         56.2480                7.8088              1.1043
ENPOLAR                    -41.1876                0.5416              0.0766
EDISPER                     67.0689                0.9506              0.1344

DELTA G gas               -121.5448                9.7899              1.3845
DELTA G solv                82.1293                8.0756              1.1421

DELTA TOTAL                -39.4155                7.1829              1.0158


-------------------------------------------------------------------------------
-------------------------------------------------------------------------------
