# Supplementary material for: Discovery of novel RARα agonists using pharmacophore-based virtual screening, molecular docking, and molecular dynamics simulation studies
Source: PLoS One. 2023 Aug 24;18(8):e0289046. doi: 10.1371/journal.pone.0289046 (PMC10449137; doi:10.1371/journal.pone.0289046)
Supplement: S1 File — (ZIP) [file pone.0289046.s003.zip › Supplementary/RAR568/MMPBSA/Total MMPBSA.dat]

| Run on Fri Jan 15 02:39:54 2021
|
|Input file:
|--------------------------------------------------------------
|Input file for running PB and GB in serial
|&general
|   endframe=501, keep_files=2,
|/
|&pb
|  istrng=0.100, 
|/
|
|--------------------------------------------------------------
|MMPBSA.py Version=14.0
|Solvated complex topology file:  prmtop
|Complex topology file:           complex.prmtop
|Receptor topology file:          PROT.prmtop
|Ligand topology file:            LIG.prmtop
|Initial mdcrd(s):                extracted.mdcrd
|
|Receptor mask:                  ":1-244"
|Ligand mask:                    ":245"
|Ligand residue name is "LIG"
|
|Calculations performed using 501 complex frames.
|Poisson Boltzmann calculations performed using internal PBSA solver in mmpbsa_py_energy
|
|All units are reported in kcal/mole.
-------------------------------------------------------------------------------
-------------------------------------------------------------------------------

POISSON BOLTZMANN:

WARNING: INCONSISTENCIES EXIST WITHIN INTERNAL POTENTIAL
TERMS. THE VALIDITY OF THESE RESULTS ARE HIGHLY QUESTIONABLE
Complex:
Energy Component            Average              Std. Dev.   Std. Err. of Mean
-------------------------------------------------------------------------------
BOND                       755.8352               22.4161              1.0015
ANGLE                     2075.7001               38.3360              1.7127
DIHED                     2695.4708               19.2376              0.8595
VDWAALS                  -2014.1030               20.7094              0.9252
EEL                     -17444.4884              109.8194              4.9064
1-4 VDW                    923.4587               13.0088              0.5812
1-4 EEL                   9668.1789               37.7627              1.6871
EPB                      -3060.4886               96.1617              4.2962
ENPOLAR                   1960.9048                8.6262              0.3854
EDISPER                  -1087.3864                9.3284              0.4168

G gas                    -3339.9477              104.9932              4.6907
G solv                   -2186.9703               96.1527              4.2958

TOTAL                    -5526.9180               51.4845              2.3002


Receptor:
Energy Component            Average              Std. Dev.   Std. Err. of Mean
-------------------------------------------------------------------------------
BOND                       745.8694               22.2883              0.9958
ANGLE                     2053.2358               38.1847              1.7060
DIHED                     2676.0434               19.0163              0.8496
VDWAALS                  -1956.0619               20.5257              0.9170
EEL                     -17396.2568              110.8915              4.9543
1-4 VDW                    908.8435               12.8468              0.5740
1-4 EEL                   9703.5194               37.7374              1.6860
EPB                      -3031.1648               97.4396              4.3533
ENPOLAR                   1957.6831                8.5173              0.3805
EDISPER                  -1112.1615                9.3828              0.4192

G gas                    -3264.8072              105.9551              4.7337
G solv                   -2185.6432               97.5555              4.3585

TOTAL                    -5450.4505               51.3970              2.2962


Ligand:
Energy Component            Average              Std. Dev.   Std. Err. of Mean
-------------------------------------------------------------------------------
BOND                         9.9658                2.8104              0.1256
ANGLE                       22.4644                3.7338              0.1668
DIHED                       19.4292                3.3037              0.1476
VDWAALS                     -1.5232                1.9564              0.0874
EEL                          6.4517                1.2407              0.0554
1-4 VDW                     14.6152                1.2116              0.0541
1-4 EEL                    -35.3405                0.7152              0.0320
EPB                        -81.8812                0.9669              0.0432
ENPOLAR                     44.4425                0.3085              0.0138
EDISPER                    -41.4794                0.2698              0.0121

G gas                       36.0626                4.9176              0.2197
G solv                     -78.9180                0.9641              0.0431

TOTAL                      -42.8555                4.9145              0.2196


Differences (Complex - Receptor - Ligand):
Energy Component            Average              Std. Dev.   Std. Err. of Mean
-------------------------------------------------------------------------------
BOND                        -0.0000                0.0001              0.0000
ANGLE                       -0.0000                0.0000              0.0000
DIHED                       -0.0018                0.0116              0.0005
VDWAALS                    -56.5179                2.9729              0.1328
EEL                        -54.6833                9.6730              0.4322
1-4 VDW                     -0.0000                0.0001              0.0000
1-4 EEL                     -0.0000                0.0001              0.0000
EPB                         52.5573                7.7490              0.3462
ENPOLAR                    -41.2207                0.5549              0.0248
EDISPER                     66.2544                0.9768              0.0436

DELTA G gas               -111.2030                9.5940              0.4286
DELTA G solv                77.5910                7.9319              0.3544

DELTA TOTAL                -33.6120                6.1127              0.2731


-------------------------------------------------------------------------------
-------------------------------------------------------------------------------
